# Supplementary material for: Glycogen phase-separation drives macromolecular rearrangement and asymmetric division in E. coli
Source: EMBO J. 2025 Nov 3;44(24):7434–76. doi: 10.1038/s44318-025-00621-y (PMC12706056; doi:10.1038/s44318-025-00621-y)
Supplement: Supplementary file 11 — Movie EV5 [file 44318_2025_621_MOESM11_ESM.zip]

Archive with 2 entries (2 files):
- Movie_EV5/Movie_EV5.mp4
- Movie_EV5/MovieEV5_MovieLegend.docx
