# Supplementary material for: Glycogen phase-separation drives macromolecular rearrangement and asymmetric division in E. coli
Source: EMBO J. 2025 Nov 3;44(24):7434–76. doi: 10.1038/s44318-025-00621-y (PMC12706056; doi:10.1038/s44318-025-00621-y)
Supplement: Supplementary file 14 — Source data Fig. 1 [file 44318_2025_621_MOESM14_ESM.zip]

Archive with 9 entries (8 files):
- Figure1/
- Figure1/SourceData_Fig1A.xlsx
- Figure1/SourceData_Fig1C.xlsx
- Figure1/SourceData_Fig1D.xlsx
- Figure1/SourceData_Fig1E.xlsx
- Figure1/SourceData_Fig1F.xlsx
- Figure1/SourceData_Fig1G.xlsx
- Figure1/SourceData_Fig1H.xlsx
- Figure1/SourceData_Fig1I.xlsx
