# Supplementary material for: Glycogen phase-separation drives macromolecular rearrangement and asymmetric division in E. coli
Source: EMBO J. 2025 Nov 3;44(24):7434–76. doi: 10.1038/s44318-025-00621-y (PMC12706056; doi:10.1038/s44318-025-00621-y)
Supplement: Supplementary file 14 — Source data Fig. 1 [file 44318_2025_621_MOESM14_ESM.zip › Figure1/SourceData_Fig1A.xlsx]

## Sheet: Sheet1
Circle		Square
Time (hours)	OD	Time (hours)	OD - square
0	0.042	0	0.069
0.25	0.048	0.25	0.0835
0.5	0.055	0.583333	0.0995
0.75	0.053	0.833333	0.1255
1	0.067	1.08333	0.14
1.25	0.092	1.33333	0.1685
1.5	0.125	1.58333	0.1945
1.75	0.151	1.83333	0.237
2	0.19	2.08333	0.248
2.25	0.215	2.33333	0.283
2.5	0.26	2.58333	0.35
2.75	0.322	2.83333	0.404
3	0.381	3.08333	0.489
3.25	0.42	3.33333	0.549
3.5	0.561	3.58333	0.5985
3.75	0.6105	3.83333	0.693
4	0.6825	4.08333	0.8085
4.25	0.741	4.41667	0.8955
4.5	0.87	4.66667	1.0155
4.75	1.023	4.83333	1.116
5.08333	0.999	5.25	1.227
5.41667	1.09	5.66667	1.29
5.75	1.04	6.08333	1.35
6.08333	1.23	6.5	1.485
6.41667	1.29	6.91667	1.515
6.75	1.525	7.25	1.6
7.08333	1.58	7.83333	1.89
7.41667	1.765	8.33333	2.25
7.75	1.845	8.83333	2.44
8.16667	2.07	9.25	2.475
8.58333	2.285	9.66667	2.5
9.08333	2.28	10.1667	2.425
9.66667	2.405	10.6667	2.545
10.1667	2.555	11.1667	2.675
10.6667	2.615	11.6667	2.76
11.1667	2.6	17.5	3.315
11.9167	2.71
12.4167	2.91
12.9167	2.915
13.4167	2.945
13.9167	3.13
14.4167	3.11
14.9167	3.09
15.4167	3.13
15.9167	3.1
16.4167	3.06
16.9167	3.135
17.4167	3.11
22.9167	3.17
