# Supplementary material for: Glycogen phase-separation drives macromolecular rearrangement and asymmetric division in E. coli
Source: EMBO J. 2025 Nov 3;44(24):7434–76. doi: 10.1038/s44318-025-00621-y (PMC12706056; doi:10.1038/s44318-025-00621-y)
Supplement: Supplementary file 14 — Source data Fig. 1 [file 44318_2025_621_MOESM14_ESM.zip › Figure1/SourceData_Fig1C.xlsx]

## Sheet: CellArea_Batch1
Abbreviations
NaN (Not a number)
	Area (µm^2)
OD	0.018	0.042	0.056	0.06	0.08	0.146	0.16	0.17	0.3	0.329	0.34	0.49	0.5	0.81	0.94	1.2	1.26	1.36	1.54	1.74	1.93	2.17	2.29	2.44	2.79	3.49	3.56	3.63
	3.0919	1.8032	2.6362	1.5484	2.8714	2.842	2.793	3.087	1.2838	1.5092	2.5431	2.2099	3.1752	2.5235	2.058	2.6705	2.0874	2.2638	2.1609	1.3328	1.3377	1.8081	1.5288	1.9992	1.3377	1.5533	1.3083	2.2099
	2.4892	2.4157	2.5774	1.3916	2.9694	1.764	2.6999	2.0041	2.2442	1.7591	2.352	3.0037	3.6113	2.0482	2.2099	2.4794	1.8326	2.2344	1.9404	1.3083	2.254	2.7734	1.1809	2.009	1.3181	2.2295	1.1319	1.1613
	2.2148	1.6856	3.6946	2.2295	2.6999	1.568	2.5284	3.087	1.4161	1.4308	2.1609	2.8763	2.8224	2.5235	2.3275	3.1605	1.9698	1.5092	2.0335	1.8424	2.1266	2.0923	1.7885	0.3234	0.9359	1.6709	2.2981	1.5778
	2.9743	3.3516	2.9008	3.3369	1.715	2.8567	2.1903	3.8514	1.6464	2.891	2.4255	3.43	1.6268	1.8963	2.2785	2.0874	1.9404	1.568	1.9012	1.6513	1.4406	2.0629	1.9845	1.4651	1.0584	2.0139	2.156	1.9747
	2.3226	2.0433	2.8175	1.9943	1.9943	2.1903	1.3426	1.9698	1.8473	1.5827	2.254	2.6068	2.4206	2.3569	2.1217	2.2246	2.8028	1.1466	2.0482	2.1462	2.1952	2.8224	1.7836	2.0335	1.0927	1.911	1.617	1.2887
	2.3373	2.8371	2.7587	1.6758	1.4308	1.4847	2.1805	3.0919	1.666	3.4937	3.5868	2.3569	1.9453	2.3226	1.7836	1.8522	1.9502	2.2638	2.2981	1.8718	2.1315	2.646	2.45	1.5533	1.47	1.8963	1.7542	1.5239
	2.8077	2.6901	3.7828	2.3863	1.5239	1.4357	2.597	1.6807	1.5092	2.009	1.4504	3.3222	2.4892	1.4014	2.7293	2.6558	2.1168	2.0286	1.7591	1.6072	1.3769	1.8718	1.4014	1.4455	1.2054	1.5631	1.2446	0.7301
	3.3124	2.5186	1.2299	1.6072	2.352	2.7881	2.3373	1.7346	2.6215	1.7542	3.0233	2.9694	2.1609	2.0923	3.0233	2.5725	2.5725	1.8718	1.5974	2.4206	2.3226	1.3573	1.7395	1.6121	2.2295	1.4161	1.3671	1.0584
	2.6411	3.0821	1.2299	1.813	2.1119	2.3275	2.3716	1.7787	1.7395	1.5092	1.7591	3.1458	2.3618	2.7097	2.45	2.0188	1.8767	1.3769	1.8277	2.0727	1.5337	1.3769	2.8567	0.9114	1.6905	2.303	2.3275	1.4259
	2.9596	2.793	2.793	1.617	1.6023	3.6456	3.0772	3.4153	1.5974	3.7485	2.3177	1.9845	3.1507	1.5092	2.401	2.2834	2.205	1.5827	2.3814	1.7346	1.8375	2.2295	2.0776	0.3724	1.2054	0.8673	1.9551	1.2691
	3.0282	2.352	2.2295	2.4353	2.7342	2.1854	2.0139	2.9596	1.568	1.3769	1.9355	1.7542	2.6705	3.0772	1.9943	1.911	2.4794	1.8767	2.3814	2.5137	2.0874	2.0678	1.274	2.2442	1.0388	1.1564	0.8526	1.2348
	1.9502	2.3618	1.7444	3.5917	1.0927	2.5186	2.7195	2.0874	1.568	3.0282	2.0433	3.4643	3.3663	2.9841	2.8959	1.7101	2.7342	2.842	2.2736	1.5239	1.6268	2.2295	1.6317	1.4357	2.1364	1.176	1.372	1.3671
	2.009	1.8179	2.2491	2.303	2.4696	2.5578	1.2299	3.2781	1.6317	3.3467	1.4308	1.764	3.9249	2.9204	1.8277	1.6807	2.352	1.7346	2.3128	1.8914	1.9453	2.156	1.5484	1.2103	1.7787	2.0531	2.2638	1.3328
	2.7734	1.6758	2.6313	3.3075	1.9061	1.911	1.4357	2.7636	2.4647	1.3671	2.205	1.8473	3.7583	3.0135	1.862	1.6611	1.4308	2.1903	1.5778	1.6464	1.6513	1.1025	2.107	1.7493	1.6905	1.8963	1.3132	1.3818
	3.7877	2.1707	2.0482	3.332	2.0335	1.6758	2.0776	1.7395	2.7097	1.3818	2.4353	2.6852	2.0727	2.8273	2.4598	1.6807	1.6562	2.7587	1.9502	2.3373	1.8228	2.7636	1.3524	1.6758	2.2589	1.8179	1.1515	1.5484
	2.2197	3.2487	1.8669	2.8763	2.8224	1.7297	3.1997	1.862	1.5141	2.6509	1.9551	1.7444	2.1364	2.695	2.5088	1.7297	2.1805	2.6852	1.6758	1.519	2.6166	2.2099	1.4798	2.254	1.1221	0.9555	1.8326	1.6023
	2.0727	1.9306	2.5235	2.1903	2.6215	1.5827	1.7346	2.4843	1.8179	1.7493	1.7689	1.6709	3.2095	1.8963	3.6407	2.0188	1.6317	2.1805	1.4553	2.0433	2.4647	1.6268	1.3083	1.0829	1.5729	1.7591	2.2001	1.4357
	1.9845	2.8028	1.7542	1.5582	1.9551	1.9355	2.3667	2.6215	1.7983	2.9057	2.4892	1.911	2.2148	2.6264	1.5337	2.1266	2.6607	1.9747	1.9257	1.5141	2.9988	1.8424	2.2638	2.2589	1.0535	1.323	2.1903	1.4308
	2.1707	1.8032	2.156	3.1605	2.6656	2.3569	2.9008	1.47	1.6807	2.0825	1.7346	2.1462	3.3859	1.666	2.2491	1.666	1.8179	1.4014	2.0678	2.1854	2.0678	2.2099	1.3671	1.2201	1.813	1.6562	1.2985	1.3965
	3.1311	1.9551	2.3226	2.156	1.9747	1.4602	2.4941	2.2834	1.6611	1.9502	2.8665	2.4304	3.6603	1.8914	2.2442	1.3377	1.6856	2.0482	2.3863	1.8473	1.2838	1.6317	1.7591	0.784	1.9159	1.2838	2.5137	1.2887
	3.5672	2.3275	4.0278	2.0678	1.7003	2.3667	3.4447	1.5435	2.6852	1.4553	3.2291	3.1801	2.7097	2.793	1.3083	1.9306	2.0629	2.107	2.0923	1.4896	1.3818	2.7195	1.3181	0.7056	0.6321	1.3916	2.0923	2.1364
	3.0429	3.3712	2.2785	1.5827	2.548	2.695	1.3083	2.4451	1.9306	1.7591	2.0629	1.666	1.5729	2.2099	2.6558	1.5729	2.3324	2.1658	2.0678	1.3083	2.0139	2.1462	1.7885	3.4398	1.2495	2.1707	1.225	1.4847
	1.9306	2.156	2.352	1.5582	2.5578	2.2197	2.2981	2.2295	2.9498	2.597	2.4255	2.0335	2.2834	2.3961	1.7836	2.8812	2.9253	1.6464	1.6954	1.96	2.1903	1.2348	2.1707	2.6068	1.1466	2.1658	2.009	2.2344
	1.7787	1.6709	2.205	2.646	2.2393	2.6264	1.6366	2.303	1.8816	2.9547	1.7787	2.7489	2.3961	3.5133	1.323	2.3667	1.6856	2.0237	2.3863	2.1707	1.7248	1.666	1.8767	1.9502	1.3867	1.6513	0.9996	2.5921
	1.7787	3.136	1.7248	2.1952	2.6117	2.5186	1.4112	1.8914	2.5823	2.3961	2.548	3.0331	2.9057	1.8032	2.5872	2.5284	2.0384	2.009	1.5092	1.862	1.4161	2.2883	1.7591	0.9996	1.3132	1.2642	1.4259	1.862
	2.8273	2.5529	2.0972	2.7342	3.1311	1.9502	2.1805	2.1413	1.6513	2.0482	1.7248	1.7983	3.332	2.3275	2.6901	2.0237	2.5186	1.2299	2.4108	1.3328	1.9257	2.597	1.6611	2.0286	0.5488	1.8669	2.2981	1.4896
	2.9645	1.6415	2.6705	3.1703	1.7101	2.5333	2.5872	3.3124	2.1413	1.9061	2.3716	2.8028	0.686	1.9649	2.9988	2.205	3.0772	1.8081	1.4014	2.0531	1.421	1.4749	1.2936	1.5925	1.1466	2.5382	2.4941	1.4014
	3.9102	2.3079	2.5725	1.4798	2.891	3.0135	2.0286	2.8959	2.2393	2.1217	3.2438	1.7493	3.0233	1.7199	2.4696	2.2736	2.548	1.7983	2.2246	2.1658	1.4602	1.2936	1.4161	2.2638	1.4357	1.2838	1.4308	1.127
	3.2585	2.1854	2.3814	1.5827	1.6856	1.7003	1.6366	3.3124	1.813	2.009	2.9106	2.4451	3.185	1.7542	2.1756	2.4696	2.3716	2.2687	2.6509	1.9943	2.0335	2.5431	1.5582	1.6905	1.1564	1.323	1.4357	2.548
	2.8959	3.0086	1.5288	1.5288	1.8179	1.8571	2.5676	1.6219	2.3177	1.2593	2.4794	2.6313	2.6068	2.4451	2.3569	2.1952	3.2046	1.911	1.6611	1.8963	2.2246	1.4798	1.2789	2.891	1.4896	1.2936	1.8375	1.1466
	1.911	2.2246	1.7395	2.2344	2.2834	1.568	2.2099	1.4847	1.666	2.5088	2.1511	2.695	2.891	1.4651	1.6513	2.5039	3.7387	1.5729	1.9404	2.1756	2.3226	2.8028	2.0384	2.4598	2.254	1.7493	2.3177	1.2201
	2.0286	2.6117	2.0335	2.5872	1.8473	2.3324	2.9057	2.9645	1.3916	2.5676	1.7346	2.0531	2.5725	2.3716	2.1119	1.6905	1.8767	1.372	2.2442	3.332	1.6856	2.0139	2.4157	1.2397	1.127	0.8232	1.6072	1.1956
	1.3083	2.7391	1.7493	3.0821	2.6068	2.0139	1.9943	2.5921	1.5239	2.6166	2.4206	2.2099	2.1511	2.6607	2.842	1.9796	2.7734	1.1858	1.9453	2.9988	1.6366	1.9012	1.8718	1.9404	1.1172	1.8375	1.9845	1.3377
	3.7534	1.6513	1.5386	1.6464	2.548	1.6072	1.4945	2.3667	2.5088	1.8718	1.6856	2.2932	1.8081	2.4647	1.6905	1.6856	2.7097	1.8277	1.617	2.5627	1.3818	1.7983	1.8424	1.6072	2.3765	1.4357	1.9698	1.1662
	3.2536	1.568	1.9257	2.7538	1.9747	1.9012	1.9306	2.3618	1.9404	1.7885	2.4892	2.0727	3.7485	3.2487	2.2393	2.2981	2.3765	2.058	2.1707	2.1168	1.3426	1.5876	2.1315	1.5582	1.2103	1.666	1.9943	0.9261
	3.3271	2.156	3.0919	2.548	1.9796	2.2883	2.058	2.5578	3.2585	2.1511	1.7591	1.7542	3.6015	1.7052	1.9061	1.5386	1.7297	2.6656	2.8665	2.2099	2.5823	2.0923	2.646	2.45	2.2246	1.519	2.2883	1.7983
	2.1707	2.3618	2.4206	2.8028	2.5088	3.0723	3.0478	2.646	2.2393	1.7689	3.0772	2.9106	2.8714	3.381	2.0139	1.4259	2.9253	1.6023	2.6264	1.4749	2.1854	1.3328	1.7689	1.7248	1.4749	0.931	1.2495	1.6611
	2.2099	2.6656	1.0927	1.7052	2.45	2.8224	1.9845	3.0135	2.2246	1.9061	2.1266	3.3467	2.0384	1.9894	1.8865	1.6464	2.2638	2.0139	3.3271	1.9306	1.3818	1.8081	2.1805	1.2593	1.8718	1.4798	1.8081	1.0682
	1.9943	2.9498	0.6517	2.7636	1.3769	1.7542	3.381	1.8669	1.9453	1.7101	1.7493	1.7052	3.528	2.3079	2.2883	1.6905	1.9159	1.7689	2.4745	2.0482	1.6758	1.7444	1.9551	2.4206	1.9061	1.813	2.4108	2.2295
	2.0727	2.058	1.7836	1.9894	1.6366	1.8179	2.2491	2.107	3.0282	2.9302	2.2883	1.5729	2.6313	2.5088	1.9894	1.323	2.5823	1.8669	2.1021	1.8081	1.4308	2.5235	1.8669	1.2691	1.2887	1.2103	2.7636	1.2838
	1.8473	1.8571	1.6611	3.0968	2.9155	1.7738	1.5337	1.9845	1.9943	1.5778	2.5676	3.1507	2.4304	2.6803	2.2932	2.597	2.303	1.3916	2.2001	1.8179	1.372	1.4455	2.1266	1.8963	2.1217	1.2593	1.8767	1.2593
	2.0384	2.0972	3.0968	2.0531	2.3275	1.3769	2.0825	1.6954	2.5774	2.0188	2.0433	2.0972	3.724	1.6954	2.6117	1.4161	2.8322	1.5533	1.8522	1.9992	2.5333	1.6219	1.9551	1.8816	1.3132	1.1172	1.715	1.519
	1.5092	2.4353	2.1217	2.7832	2.1315	1.2838	2.4794	1.764	2.1462	2.3275	1.8032	2.2491	2.8322	2.1658	1.9061	2.6362	1.7493	1.4063	2.5039	1.8326	1.7052	1.0682	1.225	2.3471	1.274	1.5582	2.0531	2.0678
	1.5974	2.303	2.0482	1.6268	2.2197	1.9894	1.4749	2.6117	2.0923	2.2687	2.6558	3.1948	3.2585	2.1805	2.7244	1.8522	3.0086	2.1903	2.2295	1.8816	1.6072	1.3573	2.8616	1.5729	1.4014	1.5435	1.7297	1.0535
	2.7881	1.7346	2.1609	1.8718	2.3324	2.1658	1.4014	1.7591	1.9355	2.5774	2.8273	2.352	1.9551	1.813	2.8763	2.2736	2.254	2.4843	3.136	2.3128	2.1952	2.9792	1.1711	1.0437	1.4651	1.6709	2.499	1.7052
	3.773	1.6023	1.8767	1.8914	1.9894	2.2295	2.6117	1.7738	1.5386	2.3765	2.5774	2.9988	2.94	1.9355	2.4108	1.5533	2.7587	2.1315	2.0531	3.1164	1.9894	2.3961	2.0629	2.5774	1.1123	1.0682	1.7052	1.0976
	1.6317	1.4847	1.8914	3.3026	2.8126	2.6656	1.3867	2.303	1.5582	1.4553	2.0286	1.8963	1.8571	3.1948	2.3814	1.7787	2.3814	1.9747	2.2736	3.3467	1.3083	1.7983	1.6072	1.8081	1.5778	1.2593	2.0482	1.225
	1.7346	2.5186	3.2095	1.5729	2.009	2.2491	1.8424	2.7979	1.9747	1.6758	1.5925	3.1997	1.5288	2.1413	2.0433	1.6954	2.4794	2.4794	2.8861	2.0384	1.8326	1.5533	1.6121	1.8914	1.176	1.9992	1.5827	1.4112
	3.4202	2.058	2.1021	1.4896	2.4402	2.2246	2.4353	2.5921	2.2148	1.8522	1.5484	2.2589	2.1315	1.9943	3.3908	2.0678	3.1164	1.7983	2.0041	2.2099	1.7542	2.1021	2.2785	2.1266	2.0286	1.0535	2.4549	1.078
	2.695	3.1703	2.5333	2.0727	1.617	3.6358	1.4847	3.3026	3.234	2.2638	2.0825	1.7689	2.5137	2.0531	2.7979	3.2634	2.9155	1.8816	3.2732	1.9355	2.0188	2.1021	2.1609	1.8669	1.0388	2.2883	1.5141	1.9159
	1.911	1.9208	1.3279	2.0433	2.5627	1.4406	1.5827	1.8571	2.6656	2.0923	2.9106	2.8812	2.3765	2.7391	1.9404	1.9208	2.5872	2.1119	2.0825	2.8224	1.6464	1.1809	1.568	1.4161	1.6856	1.5925	2.2981	1.1907
	1.9404	1.8767	2.646	1.7199	2.4941	1.8963	1.4063	1.9208	2.2001	3.234	2.842	2.4451	2.2736	1.4602	2.8469	1.8081	2.1462	1.8228	1.9551	2.0678	2.4108	2.0041	1.2446	1.3818	1.225	1.6856	2.6215	1.9061
	1.6464	2.744	2.6754	2.7097	2.1952	2.2393	3.4545	1.862	1.7689	2.1854	3.2046	2.3912	1.9845	2.5284	1.7493	2.4549	1.4553	1.8081	2.3618	1.9208	2.4108	1.6758	1.6366	1.078	1.0927	2.5186	2.1609	1.0486
	1.5729	1.4749	3.2046	2.2736	2.8175	2.0482	2.1021	3.6603	1.5141	2.0286	2.3079	2.5186	2.5088	1.7444	2.6362	2.2442	1.7983	2.1119	1.8179	1.5435	2.2932	2.9449	1.5827	1.5092	1.6317	1.3426	2.6509	1.4063
	2.4255	1.5533	2.3814	2.744	1.9845	2.8371	2.4794	1.7542	1.3475	2.4941	1.8865	2.2687	2.2344	2.8469	2.2589	2.8322	2.0237	1.9404	1.7297	1.1809	1.911	1.7493	1.0829	2.0776	0.9457	1.1221	1.1662	1.4553
	2.2099	1.6464	2.6215	3.0135	2.7293	2.793	1.617	1.8963	1.8522	2.5725	2.1217	2.1217	2.1658	2.8714	1.4014	2.3716	2.3618	1.6709	2.5676	1.4651	2.3569	1.2446	2.6215	1.3671	1.617	0.8575	1.5876	1.2544
	2.1658	3.1115	2.0286	2.0335	2.94	1.6219	1.8375	1.6366	2.7293	2.0286	2.8567	2.3471	2.5529	1.7934	1.4259	1.7199	2.4549	1.323	2.5284	2.5676	1.9208	1.7738	1.3034	1.7836	1.2054	1.3671	1.7101	1.5876
	2.4598	2.6068	2.4696	2.6656	2.9596	1.8865	2.303	2.7881	2.0139	1.8375	2.8567	2.0629	2.0237	2.4745	1.764	1.8375	2.0629	1.9649	1.9943	2.2393	1.7983	1.7346	2.4745	1.2201	1.7493	0.9457	1.323	0.98
	2.4059	1.8375	2.0482	1.9306	2.4941	2.8224	1.764	2.7832	2.45	2.0531	1.7248	2.0972	2.2344	1.7738	2.6019	2.3422	1.9012	2.0972	1.6954	1.7983	1.421	1.7836	2.8567	1.2838	2.0139	1.3965	2.1119	0.9457
	2.4647	1.4553	2.0433	2.8518	2.5823	1.8424	1.3916	3.1752	1.6023	2.793	2.6754	2.5137	1.8914	1.5092	2.6705	1.7493	2.4255	2.3961	1.8473	1.7395	2.1119	1.7836	1.8816	1.4847	2.2638	0.98	2.0237	2.303
	2.9057	1.862	1.7493	2.2099	2.7097	1.9698	2.2589	2.3226	1.7248	2.3814	2.7195	3.8465	2.7244	2.0433	1.911	2.6656	1.7934	1.9012	1.7542	2.4794	1.3132	2.0335	1.2642	2.205	1.127	1.4112	2.1168	1.1319
	1.7248	1.5239	2.0825	2.7048	1.9796	1.9159	2.1805	2.8616	2.3716	1.9012	1.4504	2.597	2.1511	2.303	1.9502	2.842	3.0625	1.3769	2.2785	2.3765	1.4896	1.7836	1.862	1.3328	1.1858	1.0878	1.0192	1.8179
	3.1899	2.2148	2.4696	1.9698	2.2491	1.3377	1.2299	1.9551	2.6117	2.4745	1.7444	1.8473	1.3573	2.8665	1.8963	1.9208	3.6456	1.2544	1.7738	1.2397	1.3867	1.6464	1.5386	1.47	0.9996	1.0143	2.3324	1.0829
	2.1119	2.2344	2.6166	3.2291	2.4941	2.45	1.6415	2.7293	2.9939	1.617	1.5631	2.9988	2.5431	2.0482	1.6611	2.1854	1.8081	1.715	1.7689	1.5092	1.3867	1.5288	1.8032	2.4696	1.1221	1.1221	1.4259	1.029
	1.666	3.0331	2.6558	2.94	2.1462	1.7738	3.0282	3.2046	3.7142	2.2246	1.9159	3.2291	3.1213	1.911	2.156	1.9845	2.0188	1.5631	2.0825	1.8081	2.3814	1.2593	2.2344	1.2397	1.9453	1.372	0.9702	0.8967
	2.1756	2.4745	2.4843	1.9061	1.5827	2.1168	1.715	2.2148	2.7587	2.6313	2.2001	3.1997	2.4745	1.3524	2.0531	2.1413	2.6411	1.8032	1.4112	1.8326	1.6562	1.4651	2.2932	1.9845	1.5631	0.8722	0.8918	1.1025
	1.862	2.7146	2.793	1.7493	1.6317	1.7199	2.5137	2.0776	2.4108	2.058	3.2095	1.519	2.5676	1.5141	2.7636	1.4504	2.1854	1.5729	2.5627	1.5582	1.2985	1.1074	2.1119	1.2887	1.7297	1.4063	2.2981	1.029
	2.1217	1.4063	1.5827	2.7048	3.2585	3.6113	2.9498	3.5476	2.3422	2.94	2.2001	3.5917	1.9502	3.0968	2.4304	1.3867	1.6023	1.9747	1.813	1.6856	1.8277	1.2446	1.9159	2.0531	1.2005	2.4843	0.9359	1.3867
	1.862	1.3132	1.6758	2.8322	1.96	2.1413	2.0776	1.7787	2.0384	1.6219	3.0135	1.6023	2.1413	2.0139	2.1952	2.0433	1.8522	1.7003	2.1266	2.45	1.715	1.4553	2.3814	2.7097	1.2593	1.9061	1.8669	1.4847
	1.6562	2.0678	2.7391	2.3618	1.617	2.1952	2.0678	1.8718	2.1707	2.5725	3.0723	1.9551	1.5729	1.5533	1.5484	1.7493	1.6317	1.666	2.9645	2.6019	1.8277	2.1756	1.2005	2.4745	1.225	1.1711	2.156	1.225
	1.5827	2.1462	2.4598	2.5872	3.4937	1.568	2.4941	1.4406	1.9649	1.7444	1.8179	4.0621	2.352	2.3863	2.4843	2.6803	2.8665	1.5239	2.1413	2.8371	1.7591	1.7885	1.6807	1.1907	1.0829	2.0923	1.1368	2.1413
	2.352	3.0723	1.7052	2.793	1.8767	3.3516	1.764	1.8865	2.058	1.9698	2.0433	2.1021	1.7983	3.1801	2.5137	2.107	2.1609	1.8228	2.1707	1.1025	1.4553	2.3765	1.8571	1.7885	1.6366	1.029	1.8032	2.0139
	2.3422	3.0968	2.3128	2.4059	1.7003	1.813	2.7244	2.744	1.8816	2.3275	2.4647	2.7048	3.5966	2.4304	2.009	1.9992	2.8665	1.5386	3.2683	2.548	2.744	1.3671	2.4157	1.911	1.1074	1.1858	1.6611	1.4259
	2.4304	1.5827	2.2344	2.7489	2.3079	2.7783	1.6268	1.9845	1.9355	2.6558	2.205	1.3916	2.0776	1.617	2.6901	2.0972	2.0335	2.058	2.1462	1.7885	1.3769	2.3618	2.0237	0.9653	0.9408	1.1368	1.519	1.5337
	2.2883	1.4749	2.4745	2.8175	2.352	1.715	2.5676	2.0335	1.6464	1.9012	2.4353	3.5084	1.6121	1.96	2.45	2.5431	2.5431	2.0678	3.2438	1.274	2.6117	2.0972	2.009	1.9845	1.3279	1.2789	1.5337	1.9355
	2.3961	2.3667	2.2295	2.9743	1.6562	1.4602	1.8473	1.7052	1.96	1.2789	2.3569	3.43	1.764	1.9796	1.8865	3.1311	2.6656	1.5827	2.7734	1.7052	2.7489	2.9155	1.4651	2.1168	1.9159	1.3132	2.1413	1.0633
	2.9645	2.156	3.6113	2.6313	1.8963	1.4161	1.3867	3.5917	1.5876	2.989	2.793	3.1262	3.2683	1.4798	2.0286	1.96	1.8914	1.3867	2.0776	1.9698	2.1903	1.6023	1.9208	1.568	0.9065	1.4798	0.9408	1.0045
	1.6856	2.2736	1.7101	2.8371	2.4843	1.7885	2.5382	1.6807	2.2246	3.0723	1.8424	2.352	3.43	3.4104	3.6995	2.6607	2.6803	1.3426	1.8669	1.8081	2.0433	1.2299	1.2642	1.5484	2.3275	1.3034	2.0678	1.6366
	1.5582	2.3275	1.7346	3.4202	2.5284	1.7836	2.9008	1.6954	3.0184	2.6362	1.7591	2.0139	2.8665	1.9355	1.8914	2.4647	2.5186	1.274	2.6068	2.8028	2.6656	2.3667	1.1613	2.2834	0.9506	1.4896	2.1364	1.274
	3.5084	1.7836	2.4255	3.3075	2.7391	1.4455	2.2883	2.3471	2.4402	3.3663	1.4847	2.6901	2.156	2.6166	3.4692	2.058	2.1413	2.1805	2.3765	2.0433	2.7489	2.1805	1.323	1.0094	1.2348	2.2246	1.8032	1.3181
	1.9894	2.5578	2.6999	3.5378	3.6064	2.2491	1.2691	1.7346	2.7685	2.2295	1.666	2.3667	2.1364	2.8077	3.1213	1.7101	2.8273	2.744	1.3965	1.5582	2.3912	3.4594	1.7542	1.5092	1.1319	1.421	1.7248	1.5239
	2.0629	2.401	2.3128	2.5676	1.9306	2.8959	2.5627	1.274	2.8322	1.9551	2.4353	1.862	2.1756	1.9698	1.8032	3.5231	2.2197	1.5729	2.3863	1.7689	1.9551	1.2299	1.666	1.8963	0.931	1.0192	1.2201	1.3083
	3.5917	1.4798	2.4598	3.2928	3.0135	1.6072	1.7885	2.8861	3.2732	2.2834	2.254	2.5725	1.7591	3.2585	2.0384	3.3075	2.2589	2.0727	2.7979	2.8371	1.3377	2.8224	2.6656	2.5088	1.519	1.7199	1.1319	1.8179
	3.4839	2.2442	2.3177	1.8718	1.7395	2.009	1.9943	1.7346	2.5774	2.2687	1.617	2.2589	3.1213	1.764	2.5872	2.7244	2.5627	1.8718	3.4055	2.0776	1.4406	1.8277	2.3765	1.3132	0.9751	1.225	1.1123	1.2054
	2.4745	2.2883	2.1315	3.2585	2.9792	1.7934	1.4994	1.6611	3.5623	3.0282	2.3373	3.136	2.4843	1.617	2.1413	2.3814	3.4055	2.0972	1.8865	1.8914	2.1707	2.8028	1.8032	1.4014	1.0829	1.8375	2.5725	1.0584
	3.2389	3.3663	3.2242	2.303	2.8665	2.3471	1.7297	2.0776	2.0286	1.5925	3.1703	2.6852	3.2781	1.8228	1.7395	2.1756	1.8914	1.8179	1.7248	3.4055	1.372	1.9502	1.2936	1.1858	1.2054	1.5582	1.1368	1.274
	3.7975	2.7293	2.4059	3.0184	2.0041	2.8763	1.4651	1.7542	1.9208	1.9845	1.519	2.3912	2.6019	2.4157	3.1213	2.7489	2.2491	2.0188	1.6954	2.7489	1.8326	2.2295	2.009	1.4994	1.0633	1.4308	1.5435	1.2005
	3.3859	2.6166	2.1658	1.8375	2.1413	2.4059	2.107	2.94	1.568	2.2834	2.3863	3.1899	1.6856	1.813	2.4059	1.4308	2.5186	2.2393	1.7542	1.5386	2.0237	2.6215	2.6215	1.3622	1.3573	0.9555	1.6415	1.2936
	2.5235	2.3471	2.6754	1.6415	2.7538	2.1756	1.9894	2.7195	1.5876	1.9845	2.5186	3.3271	2.4941	2.8861	1.6415	2.205	3.3859	2.0139	1.7836	1.8669	1.8032	2.0384	2.5676	1.2985	1.2593	0.9947	2.1511	1.4063
	2.1658	3.2291	3.2046	1.5925	2.499	1.7199	2.3618	2.3569	1.7297	3.2487	3.4006	2.6166	3.185	1.6072	1.6709	1.5533	2.009	2.0237	2.646	2.0433	2.0874	2.1168	1.8032	2.2442	1.029	1.6268	2.7979	1.5876
	2.2785	1.5484	2.5431	3.0919	2.9155	1.8081	2.2883	3.0576	2.7146	2.2883	2.9792	1.7934	3.1017	1.7346	1.5435	1.3426	2.6019	1.6366	2.5725	1.3671	1.7297	3.0086	2.0335	1.6121	1.1368	1.2152	1.4259	1.1711
	1.7395	2.7783	1.7199	1.4308	2.7783	1.6415	1.5631	1.4847	2.0433	2.3814	2.5823	2.646	3.1262	1.6366	1.8816	2.3128	1.9845	1.4014	2.2148	3.2144	1.6121	2.1756	1.0388	1.4896	0.9849	1.813	2.0629	1.3671
	1.8718	2.9302	2.9008	1.4308	2.7097	1.8032	2.3912	2.0727	2.499	2.4843	1.6219	3.2144	1.8816	2.5921	1.9845	1.8522	2.2148	1.4896	1.5631	2.5676	2.2638	1.7346	1.9845	2.695	0.9408	1.1956	1.7199	1.3671
	1.7885	2.2295	2.156	2.7342	1.8767	1.8081	2.4304	1.3818	2.3275	3.0086	3.6554	2.4647	3.1017	1.9208	2.1168	1.7787	2.0531	1.7199	2.0972	2.0433	2.2785	2.3422	1.8375	2.0384	1.7738	0.8379	1.8767	1.8522
	1.8865	1.3818	2.9743	1.5288	3.1654	3.0527	1.4749	2.6754	1.2054	2.3226	1.7395	2.2491	3.3908	1.4749	2.3422	1.8277	1.6121	2.1021	1.6709	1.813	2.4255	1.5533	1.3034	2.0188	1.1025	1.127	0.9261	2.0972
	2.1511	1.5141	2.5774	2.4843	1.6856	2.2883	1.5239	3.0625	1.862	2.4451	2.107	2.1707	2.8322	1.715	2.254	1.323	3.1997	2.4549	1.8228	2.5921	1.8865	1.3769	1.7542	2.3177	1.4014	3.087	1.3769	1.2348
	1.9551	1.8718	2.2785	2.0825	2.6803	1.7591	2.7685	3.2585	2.2148	2.5676	2.3961	3.9053	3.2095	1.7983	2.597	1.8767	2.4549	2.3422	2.3079	2.5627	1.5337	1.7591	2.1903	1.6709	1.3475	2.0237	1.4651	1.2789
	1.7542	2.2344	3.3271	2.9449	1.4602	2.1168	1.7003	2.6754	1.7101	2.6362	1.6856	1.8571	2.6362	2.4941	1.8963	2.1413	2.8812	2.2001	2.2442	1.9061	1.9306	1.2299	1.3377	1.6219	1.2985	1.4259	2.0972	1.2103
	2.009	1.9355	3.6701	1.862	2.0433	3.0037	2.5627	2.6411	2.303	1.9698	1.8718	2.058	2.7538	1.862	2.499	2.5529	2.5529	2.5725	1.8669	2.2834	1.4112	1.2985	1.3034	1.7003	2.205	1.225	2.1462	1.8914
	3.0331	3.1703	2.6215	2.009	1.9453	3.136	2.0139	2.6362	1.9306	1.2495	2.0825	1.8473	2.9645	2.1903	2.0727	1.7493	1.7346	1.8767	2.1903	2.1168	2.0727	2.0923	2.1462	1.813	1.4504	2.2148	1.078	1.96
	2.0188	2.5578	1.9992	1.8718	3.4104	2.4647	2.5088	2.9155	2.9155	2.1119	1.5778	3.3516	3.3761	1.7444	2.5676	2.793	1.9894	2.0139	1.7983	2.205	1.8179	1.2642	2.205	1.3279	0.7105	1.6513	1.6758	1.5533
	1.8228	2.4059	2.9449	2.6656	2.4647	2.1462	2.9988	2.8616	2.6852	1.5288	1.4357	2.2099	3.1262	2.7587	1.6366	2.1168	2.2785	2.1266	1.6709	2.3765	1.7395	1.1662	1.5533	2.205	0.98	1.9551	0.9114	2.2638
	1.6954	2.2246	1.9159	2.3373	3.2879	1.8816	1.4602	2.4157	3.185	1.3034	2.4843	2.3961	2.2001	2.0188	1.9551	2.2589	2.6558	1.9992	1.8424	2.6019	2.205	1.7003	2.1364	2.1756	0.7252	2.1511	1.1466	2.107
	1.5827	2.4353	2.6117	1.7444	1.8179	1.8963	1.6464	1.9894	2.5529	1.5043	3.7436	2.3765	2.646	2.94	2.1462	1.8081	2.4402	1.519	1.6709	1.6513	1.47	1.3083	1.1956	2.3177	1.1907	1.9061	1.7836	1.6268
	3.1703	1.8865	1.9551	1.9453	3.1556	1.8669	2.5431	1.96	2.3226	1.911	2.2491	1.9061	1.8571	1.7689	1.5386	1.5092	2.6999	1.7885	2.597	1.9845	2.1266	1.8032	2.597	2.1021	0.9898	1.6562	1.862	1.2201
	2.5921	2.0335	2.6607	2.9155	2.1756	2.7195	1.9894	1.813	2.107	2.2785	3.1066	2.352	1.8914	3.2438	1.8914	2.5921	2.2295	1.7395	1.4602	2.1658	1.7493	2.009	1.6268	2.3324	1.7836	1.4945	2.0531	1.5729
	2.5431	1.9649	2.646	1.6758	1.8081	2.6656	2.2932	2.3324	2.0825	1.5778	2.0482	2.4255	2.8567	1.6856	2.842	3.1801	1.5974	1.617	1.9208	1.5141	2.4696	1.7101	1.2691	1.8326	1.6611	1.2299	1.2005	1.2887
	2.6313	1.8718	2.5186	1.6954	2.4941	2.7685	1.7934	2.5284	2.1021	1.7738	3.0282	2.1119	2.3569	1.7885	1.666	2.0286	1.6954	1.7738	2.0776	2.1462	2.4843	1.4063	1.6611	2.5333	1.5827	1.6954	1.8375	2.009
	3.7779	2.2344	2.3422	2.0923	1.5141	2.7538	1.9747	2.6852	2.891	3.0037	3.6652	2.2197	2.7685	2.9645	1.9061	1.4847	1.8767	1.8032	2.156	1.4945	2.107	2.2344	1.862	2.4941	1.1368	2.1217	1.4308	1.3377
	2.646	2.4745	1.4896	1.9061	1.6513	2.4696	1.9796	1.9551	2.1854	1.9012	2.7538	2.7832	2.5431	1.9453	1.7542	2.0384	2.4843	2.2883	2.0188	2.1952	2.1364	2.1168	1.6905	1.4455	1.2495	1.2838	1.2838	1.2789
	2.7244	2.1854	1.3965	1.911	1.9012	2.5578	1.5533	2.1658	2.4696	1.7836	2.3863	3.1213	2.2589	1.8963	2.7783	2.3765	2.2001	1.6023	2.4451	1.9649	2.3863	2.0384	1.9894	1.4651	1.3867	1.7934	1.1564	2.1119
	2.4059	2.2638	3.1948	1.7934	1.8473	2.6411	3.4398	3.2487	1.911	2.0825	2.3716	2.8126	2.2785	2.2393	2.1217	2.7146	2.6509	2.1854	1.8326	1.715	2.2932	1.1956	1.8179	2.4892	0.9849	2.5725	1.4308	1.4063
	2.8518	1.7934	3.6358	1.7934	2.2785	2.2834	1.9894	2.7832	2.4255	2.0384	1.9894	2.548	3.1115	1.4945	1.9159	2.8812	3.4986	1.7101	2.0972	1.6513	1.8081	2.2197	1.7836	0.9261	1.2691	1.8571	1.1956	0.8967
	1.8767	2.45	2.3373	1.7297	2.2883	3.5329	3.4349	3.0919	2.4255	2.2344	4.0474	1.6219	2.8665	1.5337	1.6415	2.0384	1.96	2.2736	2.1266	2.009	1.96	1.2789	2.2197	0.4459	1.3867	1.2544	1.0045	1.4651
	1.8816	3.038	2.5235	2.6313	3.8416	1.5337	2.156	2.3226	2.0776	2.5382	2.6019	1.5092	2.2099	2.1756	3.0233	2.2638	2.7097	2.9106	1.8963	2.1217	1.6121	1.3867	1.3769	2.1462	1.4308	2.7979	2.0482	1.3083
	1.4994	2.6215	2.1413	1.6709	2.1952	1.6219	1.6562	3.4349	2.0384	3.1556	3.6113	2.8077	2.4794	3.5133	1.8669	2.303	2.4598	1.8179	1.6905	2.6901	1.519	2.4794	2.8126	1.9257	1.078	1.029	1.5729	1.2936
	1.4308	3.7044	2.5284	2.1413	3.1556	1.7591	2.4206	2.8126	2.0923	3.3908	2.7881	2.4206	2.4843	2.4451	1.813	2.401	2.0776	1.7101	2.3716	2.5235	1.8963	1.6758	1.5484	1.4161	1.6219	1.4651	1.8179	1.6905
	2.2393	1.7297	1.7052	1.8277	2.8371	3.0282	1.3622	1.8767	2.1903	1.5239	2.401	2.3912	2.1805	1.323	2.6705	2.3667	2.5725	2.5137	2.0384	1.5043	1.6954	1.8081	2.2638	2.2981	1.2446	1.0192	1.7444	1.2593
	2.4941	2.7685	1.8767	2.1462	2.1462	1.7787	2.5382	1.911	2.9449	2.2246	2.7293	2.5872	1.715	1.8277	3.7975	2.2638	3.1899	1.8032	1.6905	2.2687	1.9208	1.7983	1.7689	1.6464	0.9457	1.1564	1.2005	1.1074
	3.8465	1.9306	2.3863	3.1556	2.0384	1.9502	2.0629	1.6317	3.5574	1.6023	3.4055	3.2291	2.1462	1.7591	1.4161	3.724	2.5529	1.7787	2.6803	1.7052	1.6954	1.9012	2.0874	1.9943	1.1564	1.6023	1.176	1.0486
	2.7636	1.911	3.9249	3.2144	3.234	2.4794	1.9992	1.3524	2.3275	2.9253	1.3034	3.2781	2.0286	2.3128	1.7542	2.4696	2.5823	1.7101	3.528	1.7983	2.3863	1.4749	2.352	2.4353	1.0045	1.2397	1.8081	1.8424
	3.5623	2.9694	1.7836	2.5774	1.4161	2.2295	1.3377	1.6807	3.5966	2.5137	2.891	2.548	2.0727	2.5578	1.6562	3.2683	1.715	1.6121	2.5137	1.8032	1.2593	2.6509	2.4255	1.1956	1.3034	1.3818	1.0388	1.4847
	1.8718	2.6411	2.1658	3.136	1.8424	2.3177	1.4945	1.6072	1.8914	1.5582	2.3177	1.7199	2.2736	2.7587	1.4994	2.4745	1.7934	1.8179	2.0923	2.4696	1.4994	2.0972	1.715	1.8375	1.617	1.9159	1.47	0.9849
	1.7297	2.6068	1.5043	2.1364	1.9355	2.3471	2.3079	1.3671	2.0139	2.7538	1.274	2.1266	2.1168	1.4259	2.0188	2.3961	2.0776	2.1413	1.7346	2.5578	1.7297	2.2687	1.0094	1.5827	1.176	1.0535	2.1756	0.9065
	2.94	2.5137	1.5092	1.9159	1.8522	2.3226	2.4304	1.9551	1.4798	1.7199	1.6709	1.7738	3.0184	1.6268	2.0972	1.9159	1.9747	2.0923	1.7591	2.107	2.2834	1.9012	2.3177	2.107	1.0143	1.4161	1.7395	1.0878
	3.9543	2.646	2.2148	2.0041	1.8032	2.3275	1.5876	3.0576	1.6611	3.2291	3.2487	1.8914	3.4006	2.5921	2.2736	1.4161	3.1213	1.8032	2.1756	1.4308	2.1168	2.1266	2.0335	2.6901	1.4014	1.3524	1.3377	1.5533
	3.2291	2.6558	1.6219	1.9747	2.9204	1.9943	1.4553	1.7689	2.8469	2.401	1.5876	2.9253	2.2099	2.1658	2.303	2.2834	3.1066	2.205	2.0433	2.0335	1.9649	1.2838	2.3618	1.3034	1.3475	1.9502	1.9747	1.2544
	2.8322	2.3912	1.5974	2.1217	2.107	2.5529	2.4794	1.6709	2.1707	1.9551	3.4055	1.764	1.3867	1.7885	2.8812	1.6513	2.9498	2.0188	1.6317	1.5925	1.4112	1.3377	2.1952	2.1413	0.9261	2.1756	1.2299	1.8571
	2.9792	2.7734	3.6897	1.8522	1.5876	2.0139	1.7493	2.6852	1.5827	2.1903	2.1609	1.5729	2.205	2.8126	2.2589	1.6562	2.1168	3.1605	1.8081	1.9208	2.5284	2.0923	1.9551	1.1858	1.7542	2.6558	1.7591	1.1319
	3.479	2.7391	1.3769	2.1903	3.7044	2.4598	1.4357	2.646	2.548	1.7395	4.1209	1.6268	2.1952	2.6754	1.9747	1.764	2.3618	1.3769	2.3226	1.7836	2.2442	2.4794	1.5043	1.2887	1.0094	1.323	1.1221	2.8028
	2.0139	2.8714	2.7342	3.3761	2.793	2.9351	1.8473	3.2487	2.3324	1.7738	1.617	1.4798	1.666	1.5043	3.1311	2.2883	3.185	2.0531	3.0821	1.4357	1.5484	1.5729	1.862	1.4994	1.5582	2.2981	1.274	1.5974
	2.0433	2.9057	2.2491	3.3124	1.6709	2.5431	1.4357	1.9159	1.7738	1.8963	1.911	1.6121	2.3177	1.9943	1.8816	2.1805	2.3814	1.9159	2.5676	3.7583	2.1217	1.7885	2.058	2.9988	1.2544	1.0339	1.5631	1.3818
	2.0874	2.2344	2.2981	1.6807	3.1458	1.764	1.4455	1.47	3.0037	3.038	1.7934	2.9498	3.0282	2.205	2.3961	2.0874	2.1609	1.8032	1.9257	2.4353	1.8375	1.1417	1.1662	1.1172	1.0878	1.8669	2.7146	1.813
	2.0335	2.6558	2.2834	1.6219	1.3034	1.5141	2.548	2.0825	3.1948	2.107	2.4255	3.0968	2.2001	1.7738	1.9698	1.0829	2.6117	1.2593	1.3769	3.2291	2.009	1.274	1.5582	1.3622	1.3181	1.2299	1.7493	1.3132
	2.6999	2.2197	2.7832	2.0629	2.401	2.3324	2.4157	2.0139	2.2148	2.4304	2.1511	3.2634	3.2487	1.3279	1.7787	1.7297	2.9253	1.5925	1.8424	2.5284	2.009	2.2589	1.4014	1.6807	1.4553	1.6464	1.6268	1.7003
	2.695	2.1315	2.8567	2.205	1.2691	1.5729	2.8175	2.0041	2.695	1.8522	1.9796	3.6064	3.6211	1.3818	3.528	1.7738	1.6072	1.6219	1.9796	2.1805	1.0437	3.136	1.568	3.2732	2.303	1.4308	1.5533	1.127
	2.6068	1.8179	1.2593	2.2197	1.3524	2.0825	2.7342	2.6852	1.7395	3.1703	2.205	2.7685	2.0384	2.793	1.7542	3.0576	2.3716	2.1903	2.4108	2.205	2.1903	2.5186	1.9061	1.0241	1.8571	1.9306	1.4651	1.225
	3.3124	2.1462	1.3769	2.0678	1.6219	1.7199	2.5725	3.5966	2.156	3.5721	1.6611	1.6268	2.3667	1.7934	2.1658	2.0286	1.5729	2.4647	2.4794	1.4945	2.1021	1.3377	2.058	1.6611	1.7934	1.0829	1.7738	1.7444
	3.1066	3.0772	2.0874	2.3569	2.6166	1.3965	3.5623	2.6901	2.6215	1.4945	1.8816	1.7395	2.5284	2.8812	2.646	2.2785	2.7636	2.6656	1.7836	2.6852	2.1511	1.2348	1.9502	1.4847	1.4896	1.1172	2.1903	0.9996
	2.8567	2.6558	3.4202	1.7248	1.9698	1.3328	3.7583	3.528	1.3965	1.7493	3.2977	2.1462	1.8669	2.6411	1.6954	1.1564	2.3765	2.0972	2.5333	2.2785	2.3765	1.6121	1.7689	1.0584	1.47	2.205	1.5876	1.5974
	2.7391	2.7048	3.0576	1.8277	1.6562	1.715	1.8718	2.5382	2.0825	2.6509	1.9257	2.7636	1.96	1.7444	2.5431	2.7146	1.7934	2.4549	2.3128	1.3426	1.7836	2.0874	1.9551	2.4402	1.6317	2.5137	1.9453	1.3181
	2.6852	2.5235	1.7101	2.7391	1.7395	1.5925	1.568	2.1658	2.1168	1.8081	1.911	1.7395	2.4402	1.8375	1.6905	1.9796	1.9355	1.8179	2.9008	1.9894	1.5337	2.5529	1.3524	1.5484	1.1907	1.0682	1.8473	1.1515
	3.773	1.5974	2.4598	2.7342	1.2299	1.5533	1.5533	1.7395	3.2879	2.3961	1.9698	1.7836	2.8469	2.9302	2.8616	2.2638	3.2977	1.5484	2.1364	1.3916	1.1515	2.8273	2.2785	1.3377	1.6611	1.0682	1.4847	1.9208
	3.6456	1.5239	2.646	1.4896	1.3867	2.8714	2.1756	2.0237	1.9502	3.1654	2.6509	2.7636	2.3716	1.9257	1.8032	1.1858	2.254	1.6121	1.6905	2.5676	2.2148	2.2981	1.5631	2.3422	1.8424	1.6611	2.0188	1.1515
	2.0139	1.4455	2.6117	1.6464	2.3716	2.6509	1.8914	2.009	1.9355	2.0776	1.8865	1.9012	2.6215	1.9551	1.7395	2.6558	2.107	2.352	1.9747	1.6219	2.4549	1.617	2.1707	0.9702	1.0045	2.0629	1.8718	1.7346
	4.0817	1.6709	3.0576	3.0429	2.2834	2.107	2.2638	3.7044	2.7734	2.0825	2.7244	2.5578	2.6607	1.7787	2.0629	2.1658	2.3324	1.5974	2.3765	2.1462	2.4157	2.5676	1.617	2.6901	1.0633	0.9898	2.4794	1.5092
	3.5574	2.3275	2.6215	3.8367	1.8963	3.1899	1.666	2.45	1.568	3.3467	2.0923	1.9894	3.0968	2.793	2.1217	3.0086	2.2687	2.3618	1.7787	2.2834	1.5043	3.2438	1.9404	2.5578	1.3426	2.107	1.6268	1.1613
	3.0674	1.9551	2.6117	1.7689	1.6072	1.8032	3.2487	2.9939	2.3618	1.8718	1.96	2.2736	2.6019	2.7391	3.0772	1.4455	2.499	1.666	2.4696	1.8571	1.3769	2.1903	1.2152	1.9796	1.1907	2.0237	1.6268	1.8179
	3.2046	2.1266	1.6464	1.6611	2.7636	1.3573	1.7738	2.0237	1.7444	1.5974	2.9939	2.1315	2.9694	2.2197	1.7689	2.5137	2.9008	1.96	1.9551	2.2932	2.5137	2.1903	2.0678	1.7738	1.0682	1.5582	2.7146	1.7003
	3.3026	1.5925	1.7836	2.3765	1.4357	1.7248	3.332	2.9351	1.9698	2.5137	3.4055	2.1168	1.9992	2.0531	2.0041	2.6411	1.8375	1.7591	2.5333	2.5578	1.1466	2.7538	1.2348	2.0629	1.9061	1.0535	1.4553	1.7787
	3.4839	2.1707	1.5239	2.5921	2.9645	2.1168	3.4447	1.6072	1.6317	2.4304	3.1752	1.9796	2.2393	2.205	1.6072	1.4455	1.6758	1.6121	3.6358	1.6758	1.5533	2.9204	1.1564	1.4014	2.1462	2.3618	1.2593	1.0878
	2.5676	1.5141	3.3761	1.8963	2.107	2.1021	2.1805	1.5729	3.2242	2.1756	2.9008	2.1217	2.1903	2.2197	2.3275	3.2585	2.3667	2.5823	1.4945	1.5043	2.0335	2.2932	1.3475	1.9551	1.7395	0.8624	2.4353	1.0829
	3.6407	2.1217	3.1262	1.6415	2.2099	1.9943	1.8326	1.862	1.2054	2.5235	3.0674	2.94	3.3271	1.8571	2.3814	1.568	2.0727	2.1854	3.3075	2.1217	1.5386	1.6807	1.715	1.7738	1.8277	1.8228	1.764	1.2152
	2.6705	1.8767	3.0576	1.5092	2.0874	1.9649	2.4206	2.695	2.6754	1.7101	2.3716	2.9302	2.2785	1.3867	1.3377	2.5725	1.8179	1.6219	2.6852	2.7146	2.7048	2.1217	1.4553	1.8816	1.6807	1.4455	2.205	1.9208
	2.4255	2.0433	2.3961	1.9306	1.6611	1.5239	1.6023	3.0968	1.2495	2.3079	1.6415	1.7395	1.862	2.009	1.2397	2.8665	2.5137	2.6705	2.1021	1.5337	2.0139	1.3769	1.1417	1.1711	1.96	1.0682	1.0339	1.1319
	3.4104	1.8424	1.8032	1.8179	2.4402	2.3079	2.9155	2.2736	1.7444	2.7146	1.9502	2.8175	2.0041	1.3377	3.5329	2.3863	2.1511	2.0776	3.1703	2.8567	1.3083	2.2197	3.1213	1.2838	0.9604	1.9502	1.5092	1.6758
	4.165	3.4888	2.6754	2.401	2.891	2.4304	2.7881	2.8763	1.96	2.8224	2.9743	2.4402	3.4202	2.5823	2.156	1.9992	2.9204	1.8669	1.8032	1.3279	1.8032	1.8718	1.4161	2.5578	1.7983	1.813	2.7293	1.7591
	3.3173	1.7199	2.8616	2.6117	1.8326	1.4406	2.695	1.9649	1.8865	2.0874	2.0629	2.3961	2.6019	1.5092	2.5284	2.3079	1.8914	1.568	2.0531	2.0286	2.0286	2.744	1.0437	1.1564	1.1613	2.1854	1.1809	1.5778
	2.8567	2.6019	3.3222	1.8865	2.6999	1.4504	2.6803	2.5431	2.4451	2.5039	3.3516	1.8767	2.8959	2.2001	1.6709	2.2834	2.4059	1.8179	2.0041	1.8326	2.0776	2.5872	2.3079	1.9159	1.2152	1.8277	1.813	1.9894
	2.9547	2.0629	2.3128	2.646	3.2879	1.3622	2.4206	1.666	2.1707	2.4794	2.1168	2.1756	2.0629	1.4798	2.8371	2.1903	2.0286	3.2095	2.4696	2.8763	2.0433	1.6219	2.0384	1.1074	1.0927	0.833	1.127	1.1025
	2.2589	1.764	2.9008	2.3618	3.0772	1.764	2.3373	2.0041	1.4553	2.3128	2.4745	1.6317	1.6121	1.4112	2.4255	2.1462	2.0237	2.009	1.6709	1.9061	1.8375	2.3961	1.9208	3.3467	1.1221	1.5778	1.0241	1.0143
	2.6607	3.1997	1.6366	2.793	2.4157	1.9061	2.058	1.6317	1.9257	1.9355	1.617	1.8473	2.9008	2.4304	2.8224	2.6656	2.2344	2.7244	2.0237	1.7689	1.4406	2.3128	1.7542	2.1805	1.2005	1.2054	2.5872	1.372
	1.9649	2.0923	1.8228	2.9302	1.8228	2.1168	1.6366	1.7542	1.5533	3.4006	2.0335	2.2834	2.4059	2.2883	2.0286	1.8179	2.0188	2.1658	1.6268	1.519	2.0825	2.0139	1.3622	2.4598	1.1466	1.2005	1.5778	1.6562
	1.8473	3.0037	1.9404	1.5631	1.8767	1.7052	2.7832	1.4798	2.401	2.7489	2.7342	2.3765	3.1752	1.813	2.3275	2.3667	2.5284	2.2197	2.2197	2.1511	2.0874	2.8469	1.6317	2.2344	1.0731	1.8326	2.1805	1.1025
	2.8763	2.8175	1.4798	1.666	1.6121	2.548	2.5578	2.0041	2.8959	1.911	1.7052	2.6117	2.3618	2.107	3.2487	2.3128	2.1609	2.1462	2.1413	1.7934	1.8816	1.3132	1.3965	1.421	1.0584	1.0535	1.7493	0.9898
	2.6019	1.6758	2.156	1.9845	2.5823	2.45	1.9943	2.352	1.6562	3.479	2.0874	1.7885	2.1756	2.4549	2.9792	2.7587	1.6709	2.2932	1.5337	1.7248	1.5239	2.1413	1.3524	2.4451	1.5435	0.8918	1.4945	1.6513
	2.6117	2.5529	2.3765	1.9992	2.4206	1.9943	1.8473	2.4157	1.7738	2.0433	2.3471	2.7391	3.1458	2.2932	2.5382	2.8028	2.156	2.5676	1.4945	2.5137	2.2736	1.9159	1.9453	1.6905	1.8375	1.2495	1.3328	1.1613
	3.8612	2.6362	2.3765	2.2785	2.1315	1.6709	1.9159	2.9155	2.1805	2.4843	2.0433	3.1703	3.577	1.3671	0.9849	2.0188	2.8518	2.6509	1.4651	2.5529	1.3622	2.156	2.2001	2.2638	1.3279	1.5876	1.5778	0.4851
	3.675	2.3373	2.9988	2.3422	2.5872	1.5631	1.9159	3.3124	2.6901	3.7681	3.5427	2.3961	1.8424	1.1466	1.3279	1.8522	2.8077	1.568	2.3814	2.891	1.8914	1.5288	1.1074	1.9698	1.5631	2.1364	1.7787	1.1809
	2.7293	2.1511	1.7297	3.6407	1.7787	2.6901	3.0184	1.3867	2.2638	2.8077	2.009	3.2732	2.1021	3.1213	1.4896	2.0482	2.2736	1.813	1.8571	2.156	1.3034	1.7248	1.3524	1.7346	1.421	1.5092	1.1515	1.3671
	2.9302	2.793	1.6513	1.3181	2.0335	2.8175	2.8126	1.4602	2.0041	1.7885	1.813	2.1805	1.9796	2.5431	3.2634	2.9939	1.715	1.5239	2.2197	2.0139	1.6758	2.2393	2.0384	1.4308	1.5141	1.4945	1.7297	1.0976
	0.588	2.2785	1.6268	1.4798	1.6905	3.087	2.1903	2.3324	2.2491	2.2981	3.0037	2.0188	2.156	3.2487	1.4651	2.4745	2.2099	1.6611	2.1119	1.8669	2.0139	1.8816	1.8767	2.4402	1.1368	0.9604	1.8032	1.6219
	1.5435	1.666	2.6705	2.6999	2.5529	1.6464	2.2834	3.1017	2.7391	3.3614	2.891	2.891	2.1756	1.6562	1.9747	1.5974	1.5778	1.9061	2.2099	2.5137	1.3769	2.0041	1.4504	1.8228	1.1368	2.0776	1.0927	1.519
	1.4357	3.5231	2.548	2.7097	1.0682	1.9992	3.1752	3.3075	2.2834	1.5288	2.2344	3.0576	2.45	2.0727	2.009	2.6607	1.6366	2.5921	1.3769	2.1511	2.6117	1.4553	1.2054	1.4357	1.3524	1.7885	1.8718	1.0094
	2.597	1.5484	3.0821	2.6901	1.1613	2.1903	2.2393	2.6999	1.96	2.3128	1.7591	2.1021	2.156	1.96	1.8865	2.1266	2.5823	2.8322	1.7787	1.6562	2.1854	2.0188	1.3181	1.6709	1.2103	2.1511	1.6072	2.0041
	2.5333	1.8669	2.6019	2.7342	2.0531	2.0678	2.1658	1.8032	2.1413	1.4161	1.8669	2.0874	2.7146	2.2344	3.2977	2.3128	2.8126	1.9257	2.0335	2.0188	1.9845	1.6611	1.2348	1.6415	1.1319	2.7195	1.1025	1.4259
	3.7681	1.6709	1.6317	2.0874	2.8077	3.4496	2.6509	1.9159	3.4594	1.8424	1.8767	2.5823	2.205	1.2544	1.6366	2.891	2.6558	1.6611	2.7342	2.0482	2.4794	2.2491	1.7983	1.8571	0.9114	2.058	2.9106	2.1315
	2.9204	2.6852	1.6415	3.3614	3.0429	1.372	2.7783	1.4553	2.9596	2.0874	2.6705	1.7444	2.0384	2.2687	3.4398	2.7979	1.7101	1.6709	1.9257	1.7689	2.7685	3.1899	2.695	1.9208	1.5435	0.9457	1.4602	1.764
	1.764	1.8669	1.9257	2.4892	2.0041	1.9551	2.2785	1.6905	2.9988	2.3324	2.8273	3.087	1.9747	1.3034	3.0576	1.5288	1.4945	1.7689	2.1364	1.8963	2.3667	1.1956	1.568	1.7885	0.9898	1.8179	1.6464	1.3279
	1.8718	1.7395	1.9502	2.107	2.7489	2.6754	2.401	1.617	2.7685	3.0086	2.7832	1.8179	3.0919	1.9747	2.2148	2.3961	2.2197	2.0286	1.8032	1.7052	2.3569	1.3279	2.2246	1.8424	1.1515	2.0482	1.568	1.5288
	3.8073	1.6219	2.3961	2.6019	1.7199	2.0384	1.8914	2.1952	1.7444	1.7885	3.3957	2.1315	2.0923	2.3765	2.0482	1.6366	1.8963	1.8228	2.5774	1.8571	2.1168	1.4847	1.4112	1.6562	1.2495	2.009	1.9551	1.7003
	2.3716	1.5876	2.7685	3.2683	1.8816	1.8179	2.4794	2.3471	1.7885	3.4888	2.8518	2.1756	2.842	1.6366	2.1903	2.4549	1.6807	2.1021	2.205	1.6464	1.3769	1.3377	1.2593	2.5235	0.8771	1.3916	1.3181	2.107
	2.2442	2.7832	1.9355	1.8816	1.6121	2.2099	1.7591	2.6803	1.7787	1.9698	2.4745	1.9747	2.5529	1.3573	2.4255	1.8032	1.764	1.4112	1.9453	1.4455	1.8571	1.2936	2.6803	1.5092	1.7787	1.1466	1.2446	1.2446
	2.5088	3.2634	1.9453	2.0531	2.3275	2.2736	1.5876	1.2593	2.1511	1.8277	2.3667	2.7881	2.6166	2.6362	1.8718	2.3961	2.3618	1.9453	2.1217	2.3226	1.4798	1.911	2.3275	1.8424	0.9898	1.0927	2.1952	1.0241
	3.038	3.3859	2.6607	2.1609	2.107	1.6954	1.6072	2.3471	1.7395	1.8669	2.4892	3.2242	2.254	2.4157	2.1119	2.205	2.9057	1.6464	1.9796	1.5484	1.3622	2.352	1.2691	1.3965	0.882	1.3083	1.813	1.5141
	1.9306	1.519	2.3765	1.5729	2.2344	1.8522	1.5925	2.8322	1.7444	2.2295	1.9355	2.6852	2.1903	1.3818	3.1164	1.6709	1.8963	1.6121	1.3328	1.3573	1.3622	1.8522	2.2491	1.323	1.2985	1.127	1.9649	1.1907
	2.0972	1.5141	2.0335	1.4504	3.1507	2.0776	1.568	1.6562	1.8081	1.7934	1.715	2.1217	2.0188	1.4161	2.5088	1.8179	1.5582	1.7885	2.2001	1.8571	1.3083	2.4549	1.1515	1.3328	1.5925	1.6758	2.0384	1.7101
	2.7048	2.4794	1.9747	1.9306	2.1413	1.519	1.9453	2.0482	2.5137	1.3867	2.2638	3.4741	2.2491	2.7293	1.8914	2.5676	2.4206	2.6019	2.9449	2.6166	1.8571	1.7101	1.4847	2.3471	1.0241	1.8277	1.9502	1.0192
	2.6166	2.7097	2.7097	2.0286	2.3275	1.4994	1.5386	1.6464	2.4451	3.5133	2.0825	2.6509	2.0237	2.548	1.7542	3.185	2.0286	3.3075	3.9004	1.9796	1.715	2.6068	1.2887	0.9555	1.2152	1.7444	1.2152	1.9649
	1.96	2.45	2.0384	2.1707	2.5186	1.7199	2.6362	1.617	1.6856	1.9061	1.764	2.2785	2.6705	2.3422	2.3373	2.0433	2.0482	1.8179	1.4406	2.0531	1.9796	2.1805	1.8914	2.8861	1.4553	2.3324	2.4206	1.0535
	2.1413	2.7636	2.9155	1.4259	1.3867	1.617	2.7734	2.3618	1.8228	2.0286	2.0433	1.7101	3.4398	2.3961	1.8865	2.0923	2.7783	1.4553	1.8179	2.4353	1.8228	2.4794	2.4255	1.0682	0.9457	1.6268	1.8865	1.4063
	2.3324	1.9551	2.1021	1.4945	1.4357	2.0825	1.5484	1.6709	2.6362	2.3814	2.842	1.7836	3.4202	2.5235	1.7689	2.6607	1.7689	1.9159	1.3622	1.3083	1.7248	1.8571	1.6513	1.813	1.4455	1.5533	0.9898	0.98
	2.5186	2.303	2.7342	2.8763	2.5284	1.9992	1.764	1.4651	3.3712	2.5774	1.47	1.7738	1.7689	1.3769	3.0037	2.744	1.8228	2.2001	2.4206	2.4206	1.1319	1.9061	1.9747	1.0927	1.2397	2.3226	1.519	1.617
	2.6999	2.8077	1.7101	2.1217	1.9747	2.3226	1.7101	1.5582	1.9502	2.7587	1.4945	3.7436	1.421	1.3426	2.4157	2.4157	2.2736	2.254	1.7052	1.4847	2.6215	1.4945	1.862	2.3324	1.1221	2.5186	1.7542	1.3965
	2.7244	2.8175	1.7738	2.3226	3.6554	2.0776	1.9306	1.8718	2.5823	2.0727	1.421	1.8816	3.9886	1.9747	2.7538	2.4108	2.5431	1.4994	2.8371	2.1903	1.0927	2.3471	2.4892	1.372	1.078	1.1809	1.8767	1.5386
	NaN	2.5627	2.0874	1.7248	2.8518	2.0041	1.6415	1.8767	2.2932	1.9747	1.8473	2.2344	3.1752	1.9943	2.0188	2.4255	2.5137	2.0041	1.3769	1.9404	1.5876	2.4892	1.8571	1.3867	1.7003	2.0335	1.127	1.1417
	NaN	3.0527	3.2536	1.9306	1.8277	2.0384	1.7248	2.5676	2.0776	3.3173	2.5627	2.6313	3.5868	1.8081	1.7738	2.5725	1.6954	2.6117	2.3912	1.6219	1.666	1.9698	1.2397	1.3671	0.9016	0.8575	1.9845	2.0482
	NaN	1.8914	1.4896	2.0237	1.4651	2.4059	3.7828	2.107	1.9061	1.5827	3.7436	3.626	2.1805	2.1217	2.6509	2.1952	1.9943	1.9796	1.9796	2.401	1.1564	1.7052	2.009	1.4651	1.1858	1.5533	1.3818	1.2544
	NaN	2.3177	1.5484	2.3373	2.3569	2.4941	1.9355	2.1315	2.6264	2.2638	3.5525	2.4745	1.6513	2.2246	2.3079	2.5235	1.9845	1.813	2.2638	1.4063	2.0678	1.9306	1.8865	2.3618	0.9016	1.6513	1.7885	2.4402
	NaN	2.5676	1.4161	3.2585	2.2393	2.4108	2.7293	2.5921	3.136	2.4696	3.8318	3.0772	3.4594	2.3765	1.6366	1.6611	1.5876	1.5876	2.3471	1.4994	1.1907	1.9453	1.3181	2.401	1.7052	1.1319	2.7734	2.0874
	NaN	3.5476	1.3524	2.3226	2.2589	1.4896	2.1413	2.7783	2.5284	2.205	1.9012	3.6211	1.9992	2.499	1.9257	2.7783	2.2197	2.2099	3.1311	2.2246	1.9159	2.8665	1.6709	1.47	1.7836	1.2544	1.3916	1.8816
	NaN	1.9453	2.2736	2.4696	4.165	2.6362	1.9698	3.1066	2.4304	2.8616	1.6954	1.9551	1.6121	2.2344	2.2491	2.3079	1.8963	2.4157	2.0972	2.0874	1.7101	2.9792	1.9012	1.8228	1.1368	1.6758	1.6219	1.4259
	NaN	1.9355	3.1066	2.6264	2.7146	2.1903	1.8326	2.3373	1.6415	2.1707	1.9306	3.1164	2.2442	1.6562	1.4945	1.5288	2.8616	1.9061	2.0286	1.8963	1.4847	2.0041	2.0286	1.0437	1.3916	1.323	1.8424	2.0335
	NaN	2.1119	1.4161	1.4259	1.5925	2.4794	1.3328	2.0482	2.7391	1.7297	2.0874	1.7248	2.8273	2.0776	2.6264	2.6019	2.3422	1.2054	2.2883	2.4794	2.205	2.1903	2.107	2.2246	0.9947	1.7003	2.1805	1.2642
	NaN	2.7391	1.3426	1.7101	1.6023	1.7346	1.7003	2.2001	3.6064	1.5729	3.4741	3.1017	3.136	2.9204	1.9649	2.5186	1.8522	1.96	2.2687	2.4108	1.5386	2.2883	1.5974	1.6856	1.1907	1.0927	1.0486	1.3181
	NaN	2.744	2.548	3.7044	3.2046	1.6219	3.0772	1.5729	1.2985	2.2932	3.5623	2.1413	2.2246	2.7685	1.8718	1.715	2.5039	2.4059	1.4063	2.1658	2.303	2.7538	2.1315	2.1462	1.5043	0.8036	1.3181	1.0388
	NaN	2.0727	2.5431	2.8812	2.9645	1.7248	1.3965	2.6117	1.5925	2.3177	2.4157	1.8032	2.3128	2.8812	2.8861	2.45	1.911	2.2246	1.3622	1.8865	1.3573	2.2638	1.5827	1.0241	2.6166	1.0437	0.9898	0.9653
	NaN	1.7248	2.4059	1.8375	2.4402	1.7787	3.0429	1.47	1.9894	2.4745	2.2001	3.2585	3.1115	3.0478	2.4696	2.6656	2.8616	1.4357	1.4161	2.4794	1.3818	1.519	2.0433	2.1315	0.9114	1.5435	2.5039	1.6317
	NaN	1.5533	2.8469	2.2197	2.5823	1.7787	1.911	2.3569	3.4594	2.058	2.8567	2.3422	3.0135	3.0135	2.4892	1.1809	2.3618	1.5239	1.666	3.7975	2.2491	2.7244	2.2589	2.2246	1.6954	2.2197	0.5733	1.9061
	NaN	2.2099	2.4108	3.0576	2.5039	1.0584	1.5092	2.6362	1.715	2.7097	1.813	2.2295	3.0576	1.9894	2.3275	2.0139	1.715	2.2393	2.4696	2.0335	1.4896	2.156	2.4549	2.352	0.9849	1.8473	1.7934	1.6905
	NaN	2.3863	2.2834	2.3324	2.0482	2.1609	1.4504	2.3716	1.8669	3.087	2.2295	2.107	2.352	1.9796	3.1997	2.352	2.8126	2.0286	2.0678	2.0139	1.372	1.7052	1.9845	0.9996	2.0433	1.6219	1.4847	1.9649
	NaN	1.911	1.4896	1.9502	2.0041	1.0339	1.9453	2.9155	1.3279	1.9796	2.7342	1.8718	2.1315	2.8126	2.2736	1.3622	2.2687	1.1417	1.7003	2.2442	1.3867	1.7787	2.4843	1.4994	1.5582	1.4455	1.3426	1.7493
	NaN	2.0678	1.8375	2.1266	2.9351	2.4647	1.5827	1.6415	1.4504	2.1315	3.3418	1.9159	2.2785	1.7444	2.1413	2.2099	1.6072	2.254	1.813	1.8914	1.9845	1.2936	1.9257	1.4602	1.2348	1.2838	1.4847	1.2103
	NaN	2.0629	1.7101	2.3667	3.0478	2.9449	2.4108	2.0286	2.3863	1.6758	2.1266	3.3467	2.9596	1.3181	2.3422	1.8522	2.1952	2.0433	0.4753	2.0629	1.9649	1.6121	1.5337	1.7983	1.2642	2.1021	2.0433	1.2838
	NaN	3.2634	3.283	2.9008	3.1997	1.8473	1.6415	2.352	1.6415	2.1413	2.0727	1.8424	2.7881	1.3622	2.1511	2.5186	2.2246	2.5431	1.4651	1.3916	1.8914	1.7346	1.6954	1.4406	0.6174	1.3377	1.9698	1.2838
	NaN	3.1164	1.9796	3.0527	2.1021	1.9698	3.0968	1.9796	2.4598	2.6411	3.1311	2.1315	1.911	1.5533	2.4353	2.3569	2.1854	1.8326	2.2344	1.9502	1.1711	1.6905	1.96	1.1368	1.4896	1.8424	1.9306	1.0878
	NaN	1.6709	2.0237	2.4108	1.7983	1.6464	1.6464	2.2197	2.1707	1.7983	2.597	2.4206	3.7975	2.8077	2.9939	2.1609	2.5382	1.6366	1.9747	2.7293	1.6513	2.4647	1.8914	1.3818	1.0192	1.0731	2.2687	0.9653
	NaN	2.0727	3.332	2.499	2.4892	3.2193	1.6513	2.695	1.5288	1.813	1.9845	1.9698	2.3128	2.3863	2.1903	1.2789	3.5231	1.8816	1.8473	2.1854	1.9894	1.9943	2.2736	1.225	1.7346	0.9947	1.3965	1.9159
	NaN	1.5827	2.4598	2.5578	3.0968	1.6758	2.7734	1.5435	2.1658	1.9698	2.3471	2.2736	2.5382	2.4402	2.842	2.8126	2.9645	1.3083	1.4504	2.5529	1.4651	3.3075	1.8473	1.1956	2.3128	1.2054	1.7052	1.8767
	NaN	2.7979	2.1168	3.185	2.842	2.3226	1.5631	1.6464	1.4847	2.9743	2.548	3.0674	3.2242	1.5974	3.2634	2.3716	1.8032	2.0433	2.2687	2.2148	2.2687	2.2981	2.5578	1.2985	1.8228	1.0388	1.9796	2.2491
	NaN	2.0629	1.9208	3.0674	2.1462	1.5288	2.891	2.9498	1.3671	2.3177	2.8273	2.5921	1.7885	1.6758	1.7003	2.4843	2.205	1.9649	1.7591	1.7787	2.3667	1.6611	2.0531	1.9061	1.7787	1.0339	1.568	1.1711
	NaN	2.8175	2.4402	3.1164	2.0433	1.8865	2.8273	2.6656	3.1311	2.4598	2.4402	1.8816	2.7587	1.764	2.3667	1.6415	3.5574	1.4455	2.0923	2.1952	2.3422	1.2985	1.6072	1.3622	1.4945	1.4945	1.0535	1.2593
	NaN	1.6709	1.5386	1.7395	2.45	1.8326	2.0384	1.8228	2.842	1.8816	3.1164	1.666	2.254	2.7734	2.0237	2.4402	1.6856	2.4941	2.0335	1.372	2.5578	1.9257	1.2152	2.0776	1.4945	1.911	1.3622	1.2103
	NaN	1.5631	2.8959	1.8571	2.7979	1.4553	1.6611	1.7101	2.6215	1.7738	1.8228	2.1903	2.1756	1.8571	2.0335	2.4941	2.2295	2.156	2.5725	2.94	1.3132	1.666	1.7885	1.813	1.3916	1.9306	2.5872	1.0731
	NaN	3.1311	2.3618	1.6513	2.8861	1.8375	1.5288	1.9159	2.0678	2.45	2.0041	3.038	2.0433	2.842	2.3128	2.2687	2.009	1.8669	2.3275	1.4749	2.1903	2.3275	1.3867	0.9653	1.0045	1.1907	1.3524	1.0437
	NaN	2.2589	1.4651	1.9159	2.1511	1.6023	2.303	3.2389	2.695	2.0335	2.6068	1.9502	2.548	1.2936	2.3912	3.1115	2.8273	2.2736	1.9012	1.813	2.1805	1.1662	2.0629	1.519	1.4357	1.7444	1.8669	1.4063
	NaN	1.3867	1.7395	2.6607	1.9061	1.9404	2.0188	3.1115	1.8767	2.1903	2.9449	2.4794	2.1266	1.372	1.9453	2.2295	2.156	2.9106	1.3132	2.5382	2.0335	1.8032	1.8963	2.3716	1.1417	2.1119	1.9747	1.9698
	NaN	1.2789	2.8224	2.4304	3.1213	1.5827	1.9747	1.9012	2.4353	2.9351	2.4255	2.3912	2.4059	1.7738	2.2981	3.3271	3.136	1.7983	1.568	2.9351	1.9404	1.4994	2.2197	0.9163	1.666	0.9016	1.9747	1.519
	NaN	3.038	2.0825	2.8518	2.4255	3.675	2.2981	2.1315	2.8126	2.1805	1.8669	2.3471	3.087	2.5333	2.3716	2.3961	2.744	1.7003	2.4696	1.6268	1.3083	1.4602	2.0531	1.8718	1.8669	1.8032	1.4063	1.078
	NaN	2.2393	2.3765	1.6709	2.1119	1.666	1.9649	2.1952	1.9796	1.9894	2.8322	2.8028	2.8322	2.3814	1.8179	1.4749	1.5925	2.5872	2.1805	2.5627	1.3181	2.45	1.2299	1.9943	1.2936	1.7199	1.5141	1.2201
	NaN	1.3916	1.3769	2.4402	2.4696	2.4549	2.1168	2.4353	2.3226	2.5235	2.6411	2.6509	2.6754	1.9747	1.9404	1.8914	1.9649	1.8375	2.6901	2.3765	1.5239	1.8424	1.6023	1.0633	0.9996	1.4161	1.6709	0.98
	NaN	2.4255	1.2936	1.666	3.087	2.2883	2.1462	2.9106	2.7146	1.5974	1.7983	2.3912	2.4696	3.2732	2.6264	3.2977	2.5186	1.9306	3.0184	2.2099	1.568	1.5827	1.5435	1.8718	1.9943	1.5386	1.2152	1.0731
	NaN	2.0727	2.6901	1.6121	2.4598	3.5917	2.0923	2.4598	3.1752	2.3961	2.9106	3.0184	1.8081	2.3814	2.3961	2.3912	2.3079	1.6023	1.568	3.4545	2.2687	2.3275	2.891	1.2593	2.1952	1.4357	1.3622	1.4112
	NaN	2.303	2.6999	2.8371	2.5921	2.107	3.1115	2.0923	1.7738	2.5627	2.6313	2.5774	2.695	1.5288	2.5137	2.2197	3.3908	1.3328	3.1556	2.597	2.3667	1.9698	2.303	1.2838	1.3867	1.0829	1.0731	1.2152
	NaN	2.2001	1.6758	2.156	3.1409	1.9698	2.4206	2.1217	2.6166	1.7885	2.1315	3.2046	1.7346	2.0629	2.1707	2.9694	2.0433	2.1168	2.0727	1.5827	1.1515	1.9061	2.0629	1.9649	1.0045	2.2246	1.4504	0.9163
	NaN	1.5239	1.6072	2.1462	3.1556	2.2883	2.4059	3.0968	1.9355	3.4937	1.8032	2.2736	2.695	1.7885	3.1066	1.9943	1.7101	2.2736	2.0678	2.1315	1.862	1.7836	1.5729	1.2299	1.3132	1.5484	1.6366	2.3373
	NaN	1.4994	2.0286	2.5774	1.5631	2.9449	1.7885	3.4202	3.2487	1.7591	2.2491	2.0433	1.715	3.0233	2.0335	2.1511	1.7983	1.6513	1.9796	1.568	2.0972	2.2148	1.9649	1.4945	1.0535	1.1515	1.2495	1.176
	NaN	2.3814	2.6852	3.0331	1.8473	3.1703	2.8273	2.6411	1.8522	2.156	3.5868	2.3226	2.3814	2.6509	2.0531	1.6807	2.4108	2.1413	1.4798	2.107	2.1805	1.4945	2.0923	1.5141	1.1221	1.3083	1.1074	2.2589
	NaN	2.0972	2.5823	2.4941	1.8914	2.3373	1.2887	2.2001	2.793	2.7489	1.764	2.0041	1.9502	1.5435	2.2638	1.7101	1.9845	1.2887	2.2344	1.6464	1.421	1.9943	1.8179	1.9502	1.6023	1.1221	2.2736	1.3867
	NaN	2.2197	3.2536	1.7591	2.7244	2.107	1.1662	1.862	2.6754	2.6754	2.2246	1.9845	1.5974	1.5092	1.715	2.107	2.2638	1.3181	1.8718	2.0139	1.9992	2.5872	2.2638	1.7983	1.0437	1.7493	1.7444	1.1956
	NaN	3.332	1.8179	1.6562	2.6754	1.7689	2.5529	1.47	1.7199	1.8277	2.1413	3.5917	2.0433	2.4892	2.6019	2.1217	2.2491	2.352	2.2148	1.2446	1.323	2.5382	1.5925	1.6464	1.9061	0.7742	2.1168	1.7493
	NaN	2.9057	3.136	2.0776	1.568	2.2393	1.4847	1.3622	2.4304	1.8767	1.5582	1.6807	2.2736	1.7493	2.0433	2.5284	2.9645	1.4308	1.5925	1.4259	1.3867	1.5925	2.4353	1.5092	2.0923	1.7346	2.3422	2.8077
	NaN	2.254	3.0821	2.8567	2.0041	1.8522	2.4794	2.9596	2.8273	2.9351	1.9894	2.793	2.0482	2.4647	2.3569	2.3863	2.1217	2.3128	2.4892	2.4108	1.5337	2.5774	1.9845	1.1613	1.7346	1.2152	2.6117	1.3671
	NaN	2.0629	2.548	2.1413	1.7493	1.4651	1.7444	2.5186	1.7836	2.3226	1.7052	1.3622	3.0674	2.0629	2.401	3.1556	2.5039	2.7685	1.8375	2.3275	1.9894	2.0825	1.8473	1.9012	1.7983	1.3328	1.5974	0.9653
	NaN	3.3712	2.0923	2.5921	2.7097	2.7342	1.4896	2.1805	2.4745	2.3912	2.9106	1.5092	1.8963	2.4157	1.6709	2.2295	1.911	1.1809	1.8914	1.8963	1.6268	2.7293	1.7395	1.0094	1.813	1.7493	1.5925	1.0584
	NaN	2.1903	3.4545	3.0282	1.6219	2.2834	1.5288	2.4941	1.9453	2.0237	3.0527	2.5823	2.8812	2.0286	2.1364	1.7444	2.3471	1.3181	2.1952	2.1658	2.7587	2.6019	2.3716	2.3716	1.6611	1.6905	1.8424	1.2838
	NaN	3.8318	3.8857	2.0874	1.5974	2.0433	2.3226	2.6558	2.7685	2.2442	2.5774	3.2879	2.6166	1.6856	1.6072	1.8228	1.5435	2.2099	2.6313	2.2148	1.4896	2.3324	1.9551	1.9306	1.1515	1.6317	1.5778	1.2201
	NaN	1.3377	2.1315	2.2491	2.4402	2.7097	2.1854	2.4353	1.2985	2.4745	2.5284	2.6362	2.7538	2.401	1.8571	1.6023	1.8816	1.3671	2.8763	2.5088	1.9796	2.2785	1.9012	1.47	1.7542	1.0584	1.8228	1.0437
	NaN	1.3132	2.2638	2.1315	2.8959	2.7783	1.4161	2.3128	2.0286	1.7101	2.2295	2.6019	2.1266	2.6362	1.7934	1.7836	2.2932	2.1119	2.0727	1.9208	1.5092	1.421	1.4749	1.7787	1.911	2.5823	1.4798	1.4945
	NaN	1.3671	2.9106	2.0139	2.5872	2.2736	1.6954	1.862	1.519	2.9596	2.6362	2.2932	3.724	2.8665	3.136	2.5333	2.3618	1.911	2.3569	2.4892	1.9502	2.107	1.5876	0.4459	0.9653	1.3034	1.2397	1.6513
	NaN	1.4602	1.4014	2.0776	2.1511	2.6803	2.1413	2.0776	2.8714	1.6464	2.2001	1.7101	2.5186	2.6362	2.7783	1.6807	1.5435	2.1805	1.6464	1.2642	2.6166	1.9355	1.666	1.96	1.7444	2.1168	1.3181	1.4161
	NaN	1.9992	1.2593	2.4206	2.7195	3.2193	2.5088	2.5088	1.7836	2.3912	2.0923	1.8032	2.6362	2.3961	1.8816	2.2197	2.401	2.2981	2.3667	1.5141	2.5921	2.0874	1.9012	1.8473	1.1221	1.862	1.6219	1.568
	NaN	3.3957	2.1119	1.6023	2.2001	1.6513	1.2691	2.0727	2.9155	2.3471	2.7979	2.7881	2.0923	2.058	2.6215	1.3328	1.6464	1.8277	1.9208	2.2148	1.3426	1.8816	1.4259	2.0384	0.9702	1.078	1.2446	1.666
	NaN	1.8963	2.4353	1.4896	2.0139	1.4357	2.3863	2.2883	2.1217	2.9008	2.3471	1.7934	2.009	2.2589	1.9845	2.0384	1.6709	2.2981	2.8714	1.6562	1.7248	2.3373	1.3573	2.7097	1.2397	1.7297	1.4847	1.2397
	NaN	2.3569	2.4353	3.283	2.1511	1.3034	2.3079	2.058	2.156	1.4994	1.6611	1.7297	1.7346	2.2491	2.6215	2.9057	2.0188	1.6758	2.2099	1.7248	1.5337	2.0972	1.9355	0.6811	1.9551	1.8032	1.1613	1.568
	NaN	1.7444	3.2585	2.1021	2.1217	2.744	2.2344	3.0527	1.911	1.9845	1.9747	1.8767	2.6999	3.0723	2.4696	2.4108	1.7395	2.5431	0.8526	1.7542	1.6317	2.1021	1.5778	1.3083	1.1319	1.5288	1.7444	1.8669
	NaN	2.5333	2.1021	2.0041	2.0237	2.5333	1.9502	2.7195	2.3765	1.7101	2.8616	3.1703	2.1952	2.9204	2.6362	2.303	2.2638	2.107	2.2785	2.1364	1.7689	2.3667	2.1707	0.8771	1.1172	1.96	1.4994	2.303
	NaN	2.8273	2.4059	2.3765	2.0041	2.1756	1.5337	2.156	2.7734	1.9355	1.8032	1.7738	1.8718	1.7297	1.8228	1.9845	2.0237	1.6268	2.1658	1.6856	2.4157	2.1413	1.3279	2.3961	1.9943	1.029	1.0437	1.3083
	NaN	1.8914	3.1605	1.7052	2.7293	2.8077	2.8224	2.7636	3.7877	1.3328	1.6954	2.94	1.7934	1.764	3.1115	2.5333	1.5239	1.911	1.4357	1.274	1.323	2.1707	1.6023	1.6807	1.1319	1.5141	1.1074	2.0286
	NaN	1.9257	2.8224	2.3177	2.401	1.8032	2.2687	1.5876	2.0678	1.4847	2.2736	2.3128	2.3079	3.43	1.9551	2.3471	2.0482	1.568	1.8914	2.6901	1.47	1.9649	1.3965	2.4157	1.1319	1.7983	2.1511	1.4357
	NaN	2.4843	2.009	1.6121	3.2438	2.6313	2.2344	3.3369	1.9894	2.1364	1.8081	2.3471	2.7734	2.499	3.5035	2.4402	2.107	1.7199	1.8816	2.5235	1.6562	1.2054	1.8718	2.0727	1.5631	2.0384	1.7689	1.1368
	NaN	2.0825	3.6162	2.2785	1.8522	2.4549	2.5235	3.1164	2.2589	1.5435	2.4745	3.5476	1.3867	1.6366	1.7934	1.9502	1.764	1.8816	1.9404	1.7395	2.1413	2.8126	1.6366	2.2393	1.0437	0.8526	0.9751	1.3426
	NaN	2.499	3.4937	3.087	2.5431	3.0135	1.4553	1.8277	1.4602	1.8081	1.6611	3.087	2.0678	2.9498	2.548	2.7587	1.7493	1.7346	2.2001	1.5827	2.7293	2.597	2.1217	1.7395	1.0878	2.5284	1.3034	1.1515
	NaN	2.8665	1.8179	2.1609	1.6562	2.6166	1.6758	2.9498	1.6562	2.0923	2.8861	3.0968	2.6166	2.3128	2.1021	2.0825	2.4549	1.5778	2.3618	1.8767	1.4161	1.3426	1.5827	2.1168	1.3769	1.0437	1.8032	1.6562
	NaN	1.8081	1.9502	2.0531	2.6656	2.3667	2.9547	2.7146	2.3324	1.7885	2.4647	2.205	2.254	2.4157	3.4692	1.1711	2.3814	1.7493	1.9796	2.7685	1.8522	2.4549	1.9208	1.5876	1.5288	1.6954	2.3569	1.2152
	NaN	3.0723	2.3079	1.8669	1.862	2.7685	1.6513	2.1119	2.9743	2.2295	2.0237	3.3124	1.8522	1.8816	2.1217	3.234	1.7885	1.813	2.3863	2.0286	1.3965	2.7048	1.3671	2.0139	1.1956	2.0384	1.6072	2.009
	NaN	2.3128	3.3271	1.8081	1.4455	3.1654	1.5239	1.7689	1.7297	2.0384	2.4451	1.9208	2.4598	1.8081	3.4741	1.1172	2.4941	1.7934	1.9698	1.5435	1.6317	3.5574	1.5435	2.254	1.0829	1.0829	0.9898	1.1074
	NaN	2.4304	2.8077	2.5382	1.4553	1.8669	2.7587	1.7248	2.6313	3.2683	2.3814	1.8228	2.254	1.7591	2.3569	1.911	2.9743	1.7542	1.4847	1.666	2.4598	2.5235	1.3279	1.8522	1.8228	1.1564	1.9257	1.323
	NaN	2.1413	2.1315	3.0478	2.7146	3.381	2.2001	1.8081	2.9743	1.7297	2.0629	2.5382	2.6362	3.0968	1.7493	1.5141	3.1948	2.0874	1.9747	2.3471	2.2148	1.6856	2.3863	1.8865	1.2887	1.0535	1.1172	1.8277
	NaN	1.5778	2.7293	3.6113	1.9355	2.5333	3.626	2.352	3.1752	1.6366	3.3222	1.813	3.3124	1.6758	1.8914	2.7146	3.2095	2.6705	2.9988	1.9992	1.7885	1.5386	1.7689	2.8714	1.0878	1.617	1.2691	1.0976
	NaN	1.7689	2.5823	2.6068	2.45	1.9796	1.7983	2.8959	1.8277	2.4549	1.8963	2.0139	3.4545	2.94	2.1609	1.8326	2.548	1.6366	2.9155	2.2981	1.8914	1.6905	1.9061	2.3128	1.0682	1.4847	1.3377	1.2544
	NaN	2.0531	2.6215	2.3863	2.3814	1.5876	2.8714	3.0478	2.2736	2.1364	2.3912	2.0531	3.0037	2.0923	2.2246	2.2197	2.5921	2.009	1.7297	1.3769	2.3324	1.9257	1.1662	2.1854	1.0388	2.1609	1.9943	2.1609
	NaN	3.1605	2.3177	2.0286	1.5827	1.5484	1.9551	2.3177	1.4945	1.7885	2.6264	2.2344	2.1903	1.9551	2.744	1.9845	2.8224	2.2834	2.6264	2.5088	1.4308	1.5827	2.3912	0.9114	1.5239	1.715	1.3279	1.3622
	NaN	2.9253	2.0188	2.0972	1.6219	2.1756	1.274	2.6999	2.1266	1.4602	1.6562	1.6366	2.3275	2.7979	1.9992	2.4549	2.8665	1.1858	2.0678	2.254	1.9698	2.9596	1.1662	1.9943	1.8375	2.5774	1.1858	0.8918
	NaN	3.4692	2.5382	2.7636	2.499	2.5872	2.1511	1.6072	3.528	1.8571	2.0678	2.1658	2.2393	2.0531	2.2197	2.1903	2.2932	2.2736	1.4847	1.8767	1.2593	2.0384	2.3422	2.2736	1.225	1.1123	1.372	2.2148
	NaN	1.7101	1.7395	3.0674	1.4406	1.9747	1.7199	1.4112	3.2144	1.6219	3.8367	1.5092	3.1311	2.2883	1.6954	1.3377	2.7195	1.7787	1.7052	2.0629	1.3769	3.2536	1.7983	1.7297	1.421	1.274	1.4112	0.9751
	NaN	3.2144	1.5288	3.3075	1.3034	1.5386	1.4063	2.9792	2.1462	1.9992	3.3565	2.2785	2.5578	2.0335	2.0629	1.9551	1.9453	1.8375	1.6072	2.2246	2.1364	2.1756	1.9698	1.2348	1.0682	1.7934	2.1903	1.323
	NaN	2.1364	1.47	3.3908	2.9106	1.6611	2.4451	2.4255	3.2438	1.5337	1.5876	2.9449	3.0478	2.8861	2.3716	3.5182	2.2295	1.5729	1.9698	2.5872	1.8963	2.4304	1.6611	1.813	1.4504	2.0384	1.7003	1.3328
	NaN	1.7052	1.9845	2.401	2.3422	1.9453	2.2295	2.3814	3.0135	1.6415	1.4798	2.0041	3.6946	2.2638	3.0821	1.6807	2.0482	1.8081	2.2932	2.3471	2.7293	2.1315	1.3426	1.3083	0.9604	1.2299	2.2589	1.5141
	NaN	1.7101	2.3618	2.646	2.4794	1.7689	1.8228	2.6803	1.862	1.7689	2.0776	2.6215	2.3226	2.0776	2.3569	3.1654	3.6456	1.617	2.4059	2.2981	1.7934	1.6709	2.1756	1.7836	1.8179	2.1168	1.519	1.2985
	NaN	1.617	1.9208	1.6856	2.4549	1.5974	1.5337	2.5725	2.3716	1.6366	2.7391	2.9204	3.4447	2.5725	2.3177	2.3079	2.1903	2.4794	2.1119	1.3769	1.3181	2.009	2.0335	2.0629	1.421	2.0041	1.7248	1.1368
	NaN	2.3422	2.7146	1.7934	2.3667	2.7146	2.8028	1.8571	3.0233	2.9694	2.2589	2.4794	1.9453	1.7003	2.597	1.9159	2.5774	1.7836	1.9355	2.7391	3.0135	1.8473	1.9453	1.6317	1.1662	1.5827	1.4553	1.0143
	NaN	2.0286	2.3912	2.107	1.715	2.2589	2.0727	2.352	1.813	2.597	3.4741	2.2785	1.5386	2.7293	2.5921	2.3667	1.9453	2.2736	1.6611	1.3573	2.7587	1.5435	1.9796	1.2936	1.078	2.009	1.3818	1.4651
	NaN	1.6611	3.0184	2.744	2.2197	2.3863	1.9747	2.3912	2.4157	2.2883	2.7097	2.2834	2.0972	2.7391	2.7048	2.6313	3.4006	1.5337	2.2687	1.6709	1.7395	1.4014	1.9551	1.4651	1.0927	1.1221	1.9355	1.1956
	NaN	2.1658	3.1213	2.7734	2.6411	1.6023	2.1805	3.1654	3.1213	3.0674	2.0188	1.9992	1.7493	2.303	1.7591	1.4994	2.2148	1.9943	3.1164	1.6317	2.0629	2.4941	2.1903	2.3618	1.323	1.1417	1.127	1.9453
	NaN	1.4994	2.2736	2.9645	1.6219	2.156	1.4896	2.7538	2.6852	2.8567	3.0282	2.2001	2.303	2.7538	1.5484	2.6705	2.8224	1.96	2.6705	1.7542	1.4749	2.2736	1.2789	1.9208	1.2005	1.0584	1.47	1.1417
	NaN	1.8326	2.0825	2.9939	3.2928	2.5529	3.283	2.3324	1.7248	1.7591	1.5778	2.1217	3.0919	2.1854	2.4402	3.1899	1.6905	1.9404	1.6317	1.3769	2.2932	1.6905	1.8326	1.6856	1.1172	1.4406	1.3916	1.2446
	NaN	2.7244	2.0629	3.3124	2.254	2.8077	1.7542	2.1462	2.9204	1.8669	2.6852	2.2246	2.2638	2.1462	2.0286	1.9649	1.7738	1.5141	1.7591	1.8963	1.2495	2.352	1.4896	2.4696	0.9604	2.0923	1.5239	1.0437
	NaN	2.8567	2.8567	2.0629	1.9404	1.6905	2.0335	2.2981	2.0237	2.5529	2.695	2.3128	2.1609	2.2589	1.8571	1.4602	2.9106	1.5729	1.5239	1.7885	1.8032	2.1658	1.8669	1.9355	1.0976	1.4994	1.7689	2.352
	NaN	1.7787	2.6264	2.9743	2.1609	1.7199	1.6023	2.793	2.3912	1.5239	2.8371	2.3814	1.8718	1.568	2.3765	2.7342	3.1311	1.5141	2.1413	1.4896	1.6464	1.4945	1.8424	1.1074	0.882	1.9502	1.4602	1.6415
	NaN	1.6513	1.8081	3.1801	3.5623	1.5876	2.2491	1.7003	1.9698	2.2197	3.4006	1.3622	2.7636	3.2683	2.0335	2.891	2.2442	2.0335	2.2393	1.862	2.0482	1.96	1.3867	1.7836	1.5288	1.1515	1.813	0.9653
	NaN	1.7346	1.8963	2.0727	1.9894	2.1021	2.842	2.8959	1.6954	1.3377	3.1262	1.6023	2.4059	2.2344	1.5533	1.5043	2.0188	1.6415	1.8032	2.0629	2.4402	2.7097	1.2789	1.5092	2.1413	1.3818	1.2054	1.1172
	NaN	2.5431	2.3471	2.7097	2.0237	2.1315	2.0188	2.1168	3.1899	1.9649	1.8375	2.7391	2.9106	1.3818	2.205	2.7783	2.1119	1.5827	1.9796	2.7097	1.5239	1.2887	1.3524	1.3622	1.6856	2.2981	2.7146	1.2936
	NaN	2.2099	1.7738	2.3569	1.7983	1.8032	1.5827	2.8224	1.7052	2.5235	2.352	2.5039	2.4255	2.0237	2.8567	2.2638	2.5529	1.9796	3.136	1.3769	2.0531	2.6215	2.0384	1.5876	0.9114	1.2054	2.2246	1.4063
	NaN	2.7685	1.6954	1.8963	1.7689	2.254	1.4553	1.4798	2.2981	2.0188	1.8718	2.2148	2.5529	2.1168	2.0776	1.8816	2.4402	2.5333	1.9404	1.764	1.5974	1.4798	1.4798	1.4455	1.5141	1.0976	1.1956	1.0339
	NaN	1.9453	3.1458	3.8906	1.8375	1.8522	2.3177	1.6072	2.0629	2.156	2.7293	3.087	1.8032	1.6268	1.7297	2.0139	2.3716	2.5774	2.1315	2.0629	1.7542	1.3475	1.9061	2.1119	0.7448	1.1368	1.1956	1.2446
	NaN	1.7885	1.5827	1.9453	2.4941	1.7248	2.0286	2.7391	1.6317	2.8371	2.3226	1.8326	2.2442	1.6464	1.8767	2.3226	1.9453	1.7199	2.2099	1.715	2.3275	2.7146	1.47	0.9849	1.7297	1.2054	1.5533	2.0188
	NaN	1.3965	2.2736	2.0874	1.9306	1.7787	2.6558	2.744	2.1217	1.8914	1.6856	3.0478	1.9551	1.9061	1.862	2.5529	2.3177	1.5876	2.45	1.911	2.0531	1.568	2.1952	1.2299	1.1368	1.9208	1.2887	2.2344
	NaN	1.4259	2.5872	2.0874	1.7787	2.2785	1.421	1.9306	1.421	2.94	2.8175	3.1752	2.2932	2.0286	2.5382	2.2099	2.3324	1.4455	1.9257	2.2589	1.3181	2.6264	2.254	1.7395	1.5386	2.0874	1.8081	1.7297
	NaN	2.1609	3.2585	1.6415	1.7738	1.9845	2.6068	1.7346	1.5974	3.3026	2.352	1.8179	2.1952	3.1899	1.8032	2.1707	2.5529	2.891	2.0041	1.7444	1.5631	2.0188	1.666	1.9257	1.9992	2.5431	1.6513	1.4945
	NaN	1.8081	2.2785	2.6558	3.0282	2.2393	1.323	2.7293	1.2642	2.3471	2.303	2.3569	2.5235	2.3863	3.5231	2.9155	2.6117	2.5382	2.4108	1.4602	1.9747	2.1903	1.4798	1.1907	1.127	1.715	1.5925	1.3034
	NaN	1.6317	2.9008	2.205	2.7244	1.7787	3.2389	2.5088	2.009	3.1115	1.568	2.744	3.0184	2.695	2.2736	2.499	3.8122	2.4108	1.9698	2.2932	1.8963	1.6513	2.597	2.0531	1.0878	1.5778	1.6317	2.2148
	NaN	2.6754	2.5431	2.2589	2.9547	2.646	2.2442	2.0286	2.4549	3.5231	2.107	3.626	2.7881	2.7587	2.4745	2.1168	2.1364	1.6317	1.9453	2.3765	1.6611	1.7003	1.5386	1.519	1.2152	2.2785	1.5582	1.4896
	NaN	3.3271	2.1805	2.3569	2.5137	2.7783	1.7493	2.3618	1.6954	2.6215	1.4994	2.646	3.2879	3.4153	2.7489	2.0433	2.9057	1.6513	2.4696	3.2095	2.4255	2.009	1.078	2.4598	1.8963	2.5921	2.3177	1.6023
	NaN	2.9057	1.7248	3.2585	3.3173	3.4202	2.6705	2.0482	1.4406	2.548	2.9106	3.0478	2.5921	1.6905	3.0233	1.8816	2.2246	1.9306	2.2785	1.6121	2.0384	3.1311	1.5533	0.98	2.0433	1.0535	2.352	1.6513
	NaN	2.1119	1.8277	2.8077	3.1507	1.3328	1.7199	2.5137	1.5533	2.2883	2.2148	2.254	2.5333	1.5729	1.4798	2.6607	2.8322	1.9551	1.7493	1.7493	2.2393	2.3765	1.2152	1.0388	1.4504	1.4455	2.0678	1.8914
	NaN	3.7632	2.9449	2.6362	1.8816	1.3279	2.6803	2.3961	1.9355	2.4059	1.8473	3.1752	2.1952	2.1952	2.5627	2.0384	2.8959	1.5582	2.0384	1.9747	2.3128	1.8865	2.3422	0.9604	1.2691	0.9212	0.9751	0.9261
	NaN	1.8669	2.2197	1.7199	1.5778	3.4447	1.4406	2.4353	2.1217	2.7293	2.009	2.2883	3.2585	1.6856	3.2487	1.8228	2.1266	1.5092	1.8228	1.7738	1.7248	1.5827	1.1515	1.5043	0.8526	1.0584	1.1564	2.2001
	NaN	2.058	1.7101	1.5876	1.9698	2.8616	2.3912	2.0041	1.3132	2.3716	1.7983	3.1213	2.3814	2.0286	1.4357	2.3569	2.1266	1.715	2.6558	2.0629	1.6464	1.5288	1.7983	1.2544	1.47	1.4553	1.2201	1.2397
	NaN	1.666	3.2585	2.1756	1.7885	2.7636	2.3912	2.0629	1.9061	2.1952	2.1413	3.0233	2.7881	1.8081	1.6366	2.0531	2.0923	2.4647	2.5186	2.0335	1.4357	1.7346	1.862	1.8718	1.0976	1.8718	1.8424	1.1515
	NaN	1.8375	1.7395	2.1413	1.519	1.8228	2.3814	2.793	1.5092	2.744	2.5137	2.401	2.7783	1.4308	2.9351	1.8032	2.4745	2.2491	2.107	2.2442	1.4504	1.9649	1.6709	1.4308	0.9653	1.8571	1.7836	2.2785
	NaN	2.8273	1.8277	2.107	1.5925	2.6705	2.2687	2.3275	1.5386	2.254	2.2393	3.7926	2.7244	2.6656	2.4451	2.2491	2.6803	1.5533	2.3667	1.9894	2.254	1.519	1.4063	1.3132	1.1711	1.127	1.0241	1.7003
	NaN	3.5721	2.6803	1.9159	1.2201	2.6068	3.0184	2.3863	1.9061	2.45	2.401	2.1315	2.0335	2.205	2.9302	1.7444	2.2883	2.2197	1.6023	1.3377	2.5137	1.9551	2.0923	1.9551	1.7444	1.3181	1.3279	1.3867
	NaN	2.0433	2.3912	1.9208	1.4798	1.5974	2.1756	2.3618	3.3712	1.7934	3.0821	3.2879	1.9992	1.6219	1.421	2.0531	3.479	2.3667	2.0629	1.9306	1.5092	2.3275	1.7199	1.3426	1.8032	1.5239	0.882	1.4259
	NaN	1.9845	2.7097	3.2732	1.3524	2.2344	1.9453	2.1511	1.3671	2.548	1.6709	2.45	1.9845	2.2099	2.2981	1.8865	2.3079	1.8326	3.1752	2.7881	1.8424	2.6509	1.7934	1.4504	1.9012	1.4602	2.0335	1.1858
	NaN	2.3422	2.5088	1.3279	1.6611	1.7395	2.0629	2.3618	3.0233	2.5578	3.0968	2.4696	2.4696	2.7783	1.7248	1.7346	2.0482	2.0139	2.2589	1.2838	1.4945	2.3618	1.3671	1.0437	0.9408	1.2544	1.9649	1.1417
	NaN	1.6513	3.5084	1.4455	2.3765	1.813	1.8865	1.617	1.5043	3.7142	1.96	2.8518	1.9551	3.1703	0.6125	2.3569	1.5043	1.6464	1.4308	3.4594	1.666	2.6215	3.2683	1.9012	1.6954	1.4749	1.4455	1.0388
	NaN	2.0286	2.3128	1.7591	2.4451	3.1997	2.7783	1.7689	1.4063	1.9257	2.3765	1.7395	2.2638	1.764	2.5578	1.9208	2.6117	2.2491	2.352	1.7052	1.2495	1.6611	1.666	1.9404	0.98	2.2981	1.9257	1.176
	NaN	1.7689	2.0776	1.7395	2.1854	2.156	2.0286	2.6803	3.0331	2.2638	1.9306	2.1217	2.1266	2.2638	1.9404	1.9355	1.9551	2.0041	2.695	1.6709	3.0576	1.3328	2.3961	1.2054	1.8277	2.0482	1.8865	1.0584
	NaN	1.3867	2.548	2.9694	1.5876	2.1756	2.8126	3.1164	1.4259	1.8228	2.2589	1.9894	1.8081	1.6317	1.8277	1.9649	2.5774	2.0384	2.6852	2.6607	2.5088	2.2785	1.813	2.2736	1.7444	1.9061	1.5435	1.2544
	NaN	1.4798	1.9404	2.695	2.2589	1.8326	2.6852	2.0678	2.1021	2.4794	3.4006	2.0972	1.7395	1.7493	2.4157	2.7783	2.7783	2.0972	2.107	1.9355	1.2936	2.1805	2.6999	2.303	0.8379	1.4504	1.0339	1.4749
	NaN	2.0286	2.2344	3.2977	3.5329	1.421	2.793	2.8028	1.7101	2.3177	1.9257	2.6019	1.6954	2.4696	2.2246	2.9792	2.2442	2.3275	2.5039	2.9596	1.6954	1.9012	2.4794	1.4259	1.274	2.1952	1.3426	1.6709
	NaN	2.0237	1.7787	2.8616	1.7346	2.0335	2.7342	2.205	2.009	2.2736	2.0482	2.9253	1.6415	1.5925	2.3912	2.2344	2.0825	2.3422	2.0776	2.9106	2.3275	2.205	1.7052	0.9506	1.5484	2.0727	0.9653	1.9992
	NaN	2.6901	2.6607	1.8277	3.4006	3.2585	2.7489	2.3471	2.4108	2.1266	2.4941	2.3569	1.4455	1.4406	1.5533	1.8179	1.862	2.4206	1.3328	1.8718	2.45	1.715	1.7395	2.0237	1.4651	1.176	2.1609	1.4602
	NaN	2.9743	3.4692	1.7444	2.3275	2.1021	2.7783	3.0821	0.9996	2.2246	2.0874	3.0723	3.0184	1.7052	1.6562	1.8228	1.7297	2.4353	3.381	1.3671	1.9943	1.3622	2.352	2.1217	1.4504	2.0335	1.029	1.7885
	NaN	2.9792	2.5088	3.2487	2.4941	2.254	1.7591	2.058	1.7787	1.813	3.7338	1.6219	2.4157	2.156	1.7934	2.5774	2.744	1.8767	1.5582	2.2099	2.0041	1.5141	2.7538	1.5925	1.0143	1.9404	1.6954	1.7983
	NaN	1.8473	2.1952	3.1262	2.6313	2.646	1.617	2.1756	1.862	1.6268	1.7836	1.5974	3.1507	2.7195	2.4059	2.4206	2.2981	2.4843	1.6219	1.568	1.3818	2.9988	1.7101	1.274	1.4602	2.0923	1.4161	1.0927
	NaN	1.862	2.3324	3.1752	2.0237	2.548	1.9208	3.0233	3.4496	1.9502	1.8669	1.813	2.2295	1.5533	2.1805	2.2981	1.5925	1.3328	2.254	1.5974	1.3279	2.2834	1.2887	2.1511	1.2054	2.4108	2.8224	1.3524
	NaN	3.5672	2.2344	1.8179	1.7444	2.0629	2.5921	1.5827	2.5088	1.617	3.2046	2.9253	2.2638	1.9453	2.8224	2.1952	2.2344	1.4749	2.5823	1.8032	2.0678	1.7885	2.107	1.911	1.4357	1.7101	1.4896	1.1564
	NaN	2.6362	1.9453	1.8277	1.6072	2.2932	2.1021	1.3132	1.5729	1.8424	1.8277	1.4112	3.6652	2.6509	2.2246	1.9894	2.2687	1.7052	3.1213	2.0776	1.6905	2.5578	2.0041	1.1858	0.9457	1.029	1.3083	1.5925
	NaN	2.3226	1.8375	1.8375	2.8616	2.0923	2.5725	2.5039	1.4602	2.2491	2.5284	2.3471	2.1315	2.009	3.0282	1.4798	3.1997	1.3377	2.7048	3.038	1.9012	1.8669	2.058	2.5823	1.1564	1.7836	1.9306	1.8865
	NaN	2.0531	2.2246	1.8081	2.8812	1.6954	2.2785	1.9306	2.0776	2.6362	3.0282	1.6513	1.9502	1.9306	2.0874	1.8081	1.9992	1.8718	1.7738	2.1854	1.7395	1.813	1.1172	1.6709	1.127	1.8228	1.2054	1.0584
	NaN	3.0233	1.8375	2.6411	2.2932	2.0237	3.2291	2.3079	2.5529	2.3128	2.1266	1.8081	2.8812	1.7101	1.813	2.6803	2.0727	1.9845	2.6068	1.2005	1.421	1.6562	1.9649	1.9649	0.9114	1.6464	2.6656	1.2348
	NaN	2.6166	1.7787	3.1899	1.7689	2.1266	2.156	1.8914	1.8816	2.8175	1.7444	2.8371	2.2883	1.5974	1.3181	1.8326	2.7489	1.764	1.9502	2.0972	1.4994	2.2344	1.5582	1.7885	1.4308	1.7395	1.5239	1.7346
	NaN	3.2193	2.3765	2.6705	1.6611	1.4112	2.3079	1.6513	1.617	3.1311	3.2928	3.6799	2.2491	2.3422	2.3324	2.646	1.7836	1.9355	3.2389	1.9796	1.9355	1.6268	1.6856	1.2103	1.2005	1.0241	1.2348	1.176
	NaN	2.9106	2.4549	3.0135	2.7244	3.038	2.6656	2.3814	2.0972	1.8571	1.666	3.0086	2.7636	2.1413	1.6758	1.9943	2.7685	1.617	1.7836	1.2593	2.9057	1.9404	1.2005	3.2242	1.1074	1.3181	2.0335	1.7297
	NaN	1.4504	2.1952	1.5043	2.7538	2.8812	2.2932	2.45	2.6411	3.2683	2.6509	1.9649	2.0041	1.7248	2.7832	2.0776	1.7591	2.2148	2.2785	3.3124	1.6268	1.4602	1.323	2.401	1.5974	1.7738	1.5631	0.8624
	NaN	1.4651	1.9796	1.4406	1.862	2.2393	1.8816	2.401	2.3177	2.2344	1.8424	2.4304	1.8718	1.6268	2.3814	2.0678	1.8767	1.8914	1.2985	2.0629	1.3083	1.8865	2.1805	2.1903	1.0633	0.9506	1.6317	1.9698
	NaN	2.1511	1.9992	1.6758	3.0478	1.2838	2.6705	1.8669	1.764	2.3618	2.3912	3.5084	2.0776	2.4157	1.8963	2.5431	1.5288	1.3573	2.4598	2.1217	1.8473	2.5529	2.8469	1.7248	1.6709	1.2544	2.7048	2.0727
	NaN	1.764	2.5774	1.5582	1.8816	3.136	1.7003	1.4455	1.7052	2.9449	3.3418	2.7489	2.45	2.7734	3.0919	1.5043	2.6264	2.0629	1.6317	1.8179	1.5092	1.4798	1.4455	1.3573	0.8575	1.0486	1.4161	2.0041
	NaN	1.6905	1.9698	3.2487	1.6807	1.8326	1.8424	2.1658	2.1756	1.6513	1.7444	1.8718	2.5284	2.0041	2.7146	2.8322	2.1266	1.9992	3.2732	1.6562	2.499	2.0433	1.7052	1.4063	1.323	2.3863	1.2838	1.9796
	NaN	1.7836	2.0776	2.6264	2.0384	1.8669	2.156	2.156	2.7734	1.9012	2.156	3.4202	2.7244	2.2883	2.3667	2.1756	2.6607	1.6562	2.2491	1.6072	1.6366	1.9159	2.5627	1.6856	1.1662	1.5925	2.3765	1.372
	NaN	1.9698	2.0335	2.7636	1.666	2.5676	1.9845	1.5043	1.6366	2.989	1.6562	1.6219	2.5284	1.7199	3.2487	1.9257	1.6807	1.9796	2.6068	1.2936	2.7489	1.9551	1.5582	2.4696	1.4651	1.1466	1.1368	1.5533
	NaN	2.4941	1.4749	2.4108	1.8179	2.9841	2.8959	1.5533	2.5823	1.9159	2.1266	3.1507	3.0527	1.7003	2.7489	2.2246	2.6313	2.6166	3.0625	2.058	1.5141	1.9355	1.4504	1.1858	1.1809	2.2785	1.323	2.1168
	NaN	1.6513	2.2099	2.6705	1.9943	1.6121	1.4994	3.4643	2.4892	1.7248	2.1119	1.9796	2.7832	2.2589	2.0139	1.7983	2.6803	1.6954	1.4357	1.8424	1.7934	2.5284	2.2638	1.2152	1.1662	1.4308	1.5239	0.9604
	NaN	1.4994	1.2642	2.6019	1.7787	1.715	1.8865	2.6166	1.9404	2.5186	2.1364	1.6415	2.3373	3.0478	3.2095	2.0237	1.8767	1.6023	2.0629	1.4602	2.1168	2.1511	1.5925	2.2687	0.8918	0.9408	2.1609	0.98
	NaN	2.2148	3.2585	3.2389	2.4647	2.6999	1.6121	1.9355	1.4161	3.7387	2.0041	1.7199	1.9061	3.5868	2.646	1.6758	1.9061	1.3132	1.6366	2.3079	2.2001	1.8473	1.666	1.6856	0.9359	0.9604	1.2299	2.2442
	NaN	3.1115	2.0972	2.0041	2.3716	1.5974	2.1217	3.1605	3.3075	2.2589	2.2001	1.9845	2.058	1.8865	2.2148	2.6411	2.45	2.45	2.0874	2.058	1.5582	2.4843	1.7346	1.4112	1.7003	2.2246	1.4259	1.6023
	NaN	1.8375	2.8812	2.0923	2.4451	3.1213	1.7199	2.7195	3.7338	3.0821	1.9012	3.5084	2.7979	2.2589	2.7832	2.7195	2.3569	2.3667	2.2981	1.617	1.9012	2.8469	1.2495	1.4406	1.1172	1.4014	2.8959	1.0878
	NaN	1.7934	2.2393	1.9208	1.6807	2.2638	1.8081	2.6803	1.9698	3.0086	2.7685	1.813	1.9698	2.9008	2.0286	1.9453	2.7832	1.6709	1.7101	2.4843	1.4798	2.0335	1.2887	3.0478	1.0633	1.1368	2.0874	1.9355
	NaN	1.5582	2.0188	1.9747	1.7248	3.1752	2.2148	2.4892	1.3916	2.9057	1.9012	2.4843	3.7681	2.4696	2.254	2.1021	2.5921	2.0237	1.8767	1.5729	1.5092	2.6215	2.2638	3.1948	1.2054	1.5435	1.127	1.1172
	NaN	1.8228	2.1756	2.3569	1.8326	2.4745	1.3083	1.862	2.3912	1.47	1.9796	2.5333	3.0233	2.2834	2.3618	1.6562	2.2883	2.5284	2.1266	1.3916	1.3426	1.9453	1.8767	2.5725	1.715	2.5676	1.5925	1.519
	NaN	1.6464	2.0678	1.7101	1.5582	1.6954	1.9894	2.695	2.0727	2.1511	3.3271	2.6999	2.7244	1.8326	2.107	1.7297	1.6611	1.568	1.9551	1.7591	2.2148	2.2099	1.5533	2.009	1.1417	1.1809	2.1364	1.9747
	NaN	1.6121	2.6852	1.6611	2.3961	2.5431	2.7685	2.0384	3.2389	1.8179	3.2487	2.8616	1.568	2.8371	1.3083	1.9404	1.96	1.9649	2.1511	1.4945	2.6509	1.4749	1.4406	1.6219	1.3279	0.8477	0.8134	1.7003
	NaN	3.234	3.5623	1.7493	1.8816	2.6509	1.7493	2.8371	1.9404	1.9208	2.646	2.5774	2.2589	1.6758	2.4206	1.6709	2.4843	1.96	2.9106	2.5872	1.6121	2.2393	2.1413	0.9604	0.9555	1.225	1.2201	1.3622
	NaN	1.4945	2.7783	1.7444	3.5672	1.6905	2.1021	1.4308	1.9943	2.9302	2.2001	2.3177	2.4892	2.009	3.4202	2.8959	2.1707	3.2095	1.96	1.3818	2.3324	2.058	2.2344	1.1809	1.2201	1.0633	1.2299	1.2299
	NaN	1.6562	2.3422	2.1756	1.4161	1.8865	1.4357	2.1217	1.7444	1.3916	2.744	3.6113	3.1311	1.3769	1.568	3.2732	1.4994	1.1025	2.1266	2.6803	1.3671	1.6513	2.3471	2.1217	1.7199	1.3034	2.1315	1.2838
	NaN	2.9547	2.4451	1.9747	1.4896	2.3373	1.3573	1.617	2.9645	1.3426	2.3471	1.9845	3.5329	1.6023	1.9747	1.225	3.2291	2.7391	2.0629	1.5925	3.1654	2.009	1.7934	0.9751	1.1074	1.1564	2.5529	1.2691
	NaN	2.5676	2.2589	2.1952	2.156	2.2393	2.3569	1.6268	1.9502	2.4647	2.0482	2.0531	3.5966	1.9698	1.3965	2.4451	2.4402	3.4937	2.4353	1.6562	2.5382	2.1266	1.5582	0.8771	1.4945	1.3426	1.6464	1.9894
	NaN	2.8616	1.5925	3.0723	1.8473	2.7244	1.8718	1.5533	1.862	2.2883	2.7293	2.1805	2.9645	2.45	1.9698	1.3426	2.1462	1.7591	1.7542	2.2687	2.1658	2.0923	2.3128	1.2348	1.4161	1.1613	1.4602	1.3083
	NaN	2.0727	1.6905	1.6905	2.4255	1.911	1.715	3.3663	2.891	2.7685	2.107	3.9445	2.9204	2.3275	1.5092	1.8571	2.1903	2.1511	1.6954	1.715	1.8424	2.2197	2.1168	1.3328	1.6464	1.8816	1.3132	1.1074
	NaN	1.9796	2.6803	1.7297	3.1164	2.009	1.5435	1.9306	2.2148	2.0335	2.1021	3.5917	2.5774	2.1609	1.6219	1.4651	2.8518	2.2442	3.4006	1.5925	1.7444	1.7591	1.9747	1.8522	1.3965	2.3618	1.0486	1.1319
	NaN	2.5676	2.3716	2.058	1.8914	1.9061	2.7832	3.4692	2.5578	1.8914	2.2932	2.3667	2.4892	2.7587	3.0576	1.6905	2.7783	1.813	2.3618	1.8277	3.1311	2.6019	2.3471	2.0384	2.5725	1.0045	2.5774	1.3965
	NaN	1.8375	1.9649	3.2536	1.6807	3.0625	2.0629	2.1266	3.3271	2.3079	3.2046	2.6068	4.067	1.8424	2.1805	2.2834	2.4108	2.3177	2.401	1.5484	1.5386	2.8469	1.3671	2.2834	1.2054	1.4651	1.4014	1.4014
	NaN	1.9502	2.0041	3.6113	1.8277	2.989	2.4402	2.7685	2.0139	1.7248	2.5529	2.7244	2.7391	1.9649	1.8767	2.6068	2.3716	1.3622	1.862	1.3965	1.8914	2.303	1.1221	2.4206	0.6664	1.6562	1.4798	1.519
	NaN	3.3075	2.1805	1.8473	2.058	2.8077	2.793	2.0629	1.9796	1.6807	1.6954	2.2001	2.8371	2.4451	1.8914	1.4749	2.303	1.6023	1.7934	2.2736	1.3573	1.2201	1.5092	1.8718	1.9257	1.7248	1.3916	1.9404
	NaN	1.5533	2.597	2.4941	1.7444	2.1707	1.8081	2.7538	2.1511	2.156	2.4941	2.0825	2.2834	2.3471	2.0825	2.1609	2.2001	1.7885	1.5582	1.3916	2.7636	1.9306	1.0927	2.4549	1.2789	1.1662	1.96	1.6317
	NaN	1.5533	2.1854	2.3422	3.0086	2.9155	1.4406	2.2736	1.225	2.842	1.6268	2.1266	2.3569	2.2736	2.1854	1.4896	2.6019	2.0188	2.4451	1.3475	2.3128	1.6072	1.5876	1.3573	0.8967	1.4945	0.8967	2.0384
	NaN	2.4353	3.0527	2.2295	2.0972	3.1213	2.2638	3.0625	1.5239	2.4108	2.8665	2.2883	2.4941	2.0825	2.3569	2.303	2.9008	1.6905	2.0188	1.1809	1.8228	1.7934	2.0286	1.4749	1.8963	1.1613	1.8032	1.3083
	NaN	2.6754	1.9894	2.0188	2.5431	2.3128	2.9841	2.9743	1.8277	2.205	2.3226	1.6905	2.695	2.9498	2.0139	1.5386	1.5288	1.911	1.8277	1.4994	1.8326	1.9257	2.6901	1.2152	1.4602	1.8816	1.8571	1.3377
	NaN	3.4545	2.1315	2.3177	2.3226	2.1609	1.9698	1.7983	1.9257	2.7538	2.1021	2.0727	2.3814	1.4994	2.4794	1.9404	3.0478	1.8963	2.2491	1.5239	1.7787	1.8669	2.0678	1.0339	1.2495	2.3814	1.0192	1.4651
	NaN	1.3426	1.9747	2.352	2.7391	1.96	2.2001	1.7444	1.862	1.7836	3.3516	1.6856	2.2001	1.9159	2.3569	1.4112	1.3181	2.1266	1.9355	1.2838	1.8963	1.2789	1.2446	2.548	2.0041	1.8816	1.2446	2.3177
	NaN	1.4602	1.7934	2.6166	2.7489	2.4696	2.1266	2.3373	1.9796	2.4304	2.2981	3.6652	2.4843	2.0384	2.0825	2.7048	2.3912	2.058	2.2491	2.0482	1.6219	2.0629	1.2985	1.0388	1.8228	1.8669	1.568	1.7885
	NaN	1.3818	3.9543	2.5774	2.3814	1.9502	2.0776	2.6264	2.646	1.7052	1.8571	2.1168	3.2389	2.7195	3.0968	3.1017	1.9796	1.6513	1.7493	1.8424	1.078	2.5186	1.5239	2.2834	1.3279	1.372	1.3181	1.6905
	NaN	2.0972	1.8326	2.6215	2.0139	2.6019	1.862	2.7587	1.9306	1.9796	2.4059	3.381	2.6901	2.7832	2.2834	2.4157	3.3614	2.6754	1.7444	1.4014	2.6803	1.4161	2.0678	1.8326	1.2887	1.4749	1.8816	1.5533
	NaN	1.2397	2.5186	1.7836	1.911	1.715	1.715	2.205	2.8126	1.7199	2.1413	1.2103	2.6656	1.8326	2.2001	2.9008	3.2536	1.9698	2.7293	1.3671	1.1466	2.0237	1.2299	1.5386	1.2789	2.0384	1.9061	1.2495
	NaN	1.6317	2.4745	2.1217	2.2442	1.3279	3.0772	2.2099	2.0139	1.4553	1.8669	1.3916	2.6558	2.5921	2.0923	1.7689	2.2687	1.715	2.6705	2.8224	2.1511	1.7836	1.7003	1.6072	1.9894	1.47	1.274	1.3524
	NaN	2.7489	2.0188	2.8518	1.7248	2.0825	3.0037	2.3275	2.3765	2.0384	2.1707	2.2834	2.0923	2.0874	2.0041	2.7832	2.0678	2.1707	1.6415	2.2785	2.0384	2.2099	1.9551	1.6268	1.7493	2.4451	1.0339	0.9653
	NaN	3.4839	1.2985	2.8371	1.8277	2.9253	2.2638	2.8077	1.7983	3.1213	2.2344	2.1707	1.3132	2.0678	2.1707	1.5435	1.5288	1.7052	1.8277	1.666	1.8571	1.9845	1.2936	1.8816	1.7248	2.2148	0.882	0.8477
	NaN	1.5043	1.47	3.2928	2.1854	1.9208	2.2491	3.4398	1.8228	1.9306	3.1556	3.0282	1.8816	2.0188	1.9208	2.3961	1.8963	2.2295	2.8371	3.4153	1.3279	1.3671	1.4063	1.9845	1.9796	1.3426	2.2295	0.9261
	NaN	1.3671	2.8077	2.8028	2.6166	1.8522	2.2491	2.9645	1.568	1.7444	2.0188	3.5623	2.1854	2.9253	2.5137	2.499	2.6901	2.1119	1.6611	2.5382	1.3426	2.7979	1.6317	1.5631	1.2789	1.4602	1.911	1.6072
	NaN	2.3177	2.8077	2.8224	2.3128	1.5729	2.1903	2.7293	2.1903	2.3373	3.0478	3.2928	2.9988	2.6117	1.6856	1.5827	2.2883	1.6611	2.8714	2.0286	2.4745	1.2299	1.9502	1.8424	1.1809	2.0286	1.47	1.4749
	NaN	2.2344	2.5431	2.9302	2.058	2.3912	2.0139	2.3177	1.5239	2.5137	2.2491	2.5333	2.4941	1.617	3.8171	3.1066	3.2928	1.9012	2.4255	2.6068	1.8963	1.519	2.4157	1.617	1.3475	1.4161	1.4406	2.8322
	NaN	1.9649	2.2099	1.8375	2.3667	2.9106	1.8767	2.3863	1.9159	1.715	2.7832	1.5484	3.5966	2.9498	1.8865	2.4745	2.646	2.0237	1.7003	3.234	2.1119	2.4059	1.6807	1.2201	0.9849	1.0192	1.9453	1.4063
	NaN	1.6954	3.4349	2.0237	1.6366	2.3814	1.7934	2.2834	2.0678	1.7689	2.4206	1.5827	2.9988	1.7003	1.9355	3.4202	1.9551	1.176	2.5578	2.4549	2.2344	1.7493	1.8032	1.5239	1.078	1.1858	1.7983	1.6954
	NaN	2.4598	2.2344	2.8861	1.9747	1.4553	1.9502	2.9204	1.372	1.9404	2.4549	1.8228	2.5186	2.8616	2.597	2.4696	2.0335	2.4157	2.254	1.7346	1.4308	1.5043	2.1658	1.6709	1.3034	1.2446	1.176	1.1809
	NaN	2.2442	2.5137	2.5921	2.1315	2.9498	1.4847	2.7685	1.7444	3.2389	2.0433	2.0825	3.4349	2.597	1.9698	2.3177	2.5186	1.6219	2.1315	2.401	1.3426	2.0874	2.5823	2.3716	1.2103	1.0192	1.6856	1.4112
	NaN	3.4349	2.8665	2.8567	1.7052	2.2883	3.3761	2.6852	2.7881	1.519	2.8126	2.9792	2.3716	2.1413	2.646	2.1658	2.5137	1.5631	1.5337	1.1368	2.3226	2.6754	1.2838	1.1858	1.3034	2.9204	1.1025	2.0139
	NaN	1.4357	2.1609	1.4847	1.6415	2.2393	2.9939	1.7248	1.7738	1.3965	2.8714	1.8865	3.3565	2.3912	2.6754	1.7052	1.9306	1.7297	2.0188	2.0335	2.0041	1.5386	2.2442	1.8326	1.274	1.5435	1.6023	1.0535
	NaN	1.4455	1.7101	1.3867	1.9796	1.6023	1.5582	3.5035	2.0825	2.0041	2.9645	2.1511	2.303	1.6856	1.8277	1.5925	3.0135	2.7244	1.9796	1.2152	2.1021	1.2642	1.2691	0.9065	1.8571	0.9212	1.5092	2.1854
	NaN	1.3965	2.5431	1.6954	2.4108	2.6803	1.8571	1.8277	2.3716	3.2242	3.0331	3.038	2.1462	2.2638	1.9551	2.0139	2.499	1.9061	2.0776	2.2736	1.4259	1.274	1.7052	1.6268	1.4259	1.9894	1.8571	2.8371
	NaN	1.4749	2.2001	3.1801	1.7444	1.5778	1.6023	1.9894	2.5872	2.1707	1.6121	2.8812	2.1462	2.3226	2.0384	1.7297	3.1017	2.1903	3.1213	2.1952	2.5627	1.7395	2.107	1.6464	1.9453	2.7538	1.4357	1.0682
	NaN	2.5676	2.3863	1.5778	1.5533	2.0384	1.9208	2.9302	1.4896	2.2295	1.5827	3.1311	3.2879	2.0237	2.3422	1.862	3.1556	1.5974	1.9355	2.0874	2.4206	1.9894	1.7297	1.0682	1.7297	2.0286	1.323	0.9996
	NaN	2.9547	2.6019	1.5092	2.6215	2.4696	1.2838	3.4692	2.5676	2.2246	1.3818	1.9012	3.0576	3.234	2.7538	2.8763	1.6268	2.1315	1.764	2.4745	2.6166	2.254	1.2887	2.0972	1.0731	1.0731	1.1564	1.7395
	NaN	2.0531	2.5333	1.6268	1.5729	1.7052	2.5088	1.47	2.6215	2.5284	1.7248	2.2197	2.8371	2.6264	2.7391	2.7293	2.4941	2.3569	2.9449	3.0478	1.7199	2.2295	1.274	1.6121	1.1858	0.9849	1.7346	1.8424
	NaN	2.0237	2.2442	2.0972	2.646	1.4063	1.7346	1.4161	1.5925	3.675	1.4896	2.646	2.0237	2.2246	1.7689	2.058	2.9792	1.9355	1.813	1.7395	2.3422	1.5239	1.2789	2.8126	1.1466	1.1711	2.1952	1.9012
	NaN	3.3467	2.9106	1.5974	1.7101	1.617	2.9498	1.9306	1.9894	2.499	2.4206	3.1311	2.1217	2.5284	2.5382	1.9159	2.0923	1.8326	1.7836	1.8032	2.2736	1.5876	1.3769	2.0678	1.568	1.0486	1.0143	2.3079
	NaN	2.7146	2.5578	1.5092	2.3667	1.7052	2.0678	2.1364	2.1952	1.6807	2.1021	2.0923	1.7297	1.9698	2.1854	1.7983	1.8375	1.2446	1.9698	2.303	0.9751	1.2299	1.519	1.8522	1.9257	1.8424	1.0927	1.715
	NaN	2.793	1.7248	2.4402	2.6656	1.9306	2.842	2.1658	1.9159	2.2491	2.9449	1.764	2.303	2.0776	2.9596	2.9694	2.0972	2.5921	2.5235	1.6856	2.1364	2.6313	1.7787	1.1711	2.058	1.7542	1.4063	1.1123
	NaN	1.5974	3.6995	2.2295	2.4598	2.2491	2.7587	2.6117	1.372	3.6015	2.7734	2.1609	2.1903	1.7738	2.9498	2.9253	2.0874	1.2691	2.3422	1.6562	1.2936	1.2691	1.9257	2.1462	1.8865	1.4896	1.8963	1.9747
	NaN	2.45	2.0384	2.6803	2.45	2.2295	1.9061	1.9698	1.7934	2.3569	3.1752	2.1364	3.2095	1.5974	1.5386	1.9747	2.989	1.5337	2.2393	2.45	1.47	1.6709	2.1658	1.5043	1.715	2.7293	0.9555	1.1858
	NaN	1.7248	2.5431	2.2001	1.519	1.3279	1.4994	2.5578	1.4504	3.0331	2.7587	1.3671	2.1805	3.1164	2.8714	1.3034	1.96	2.7489	1.7983	1.8228	1.5729	1.8865	1.8081	1.2985	1.2201	2.499	1.3916	1.2691
	NaN	1.7689	2.9939	2.3373	1.5141	2.989	1.7346	1.8767	1.8963	2.7489	1.9649	2.5921	2.4647	1.5925	2.9939	1.1809	1.7542	1.8277	2.0139	1.6905	1.5092	2.499	1.519	1.2789	1.0633	2.3177	1.8767	1.176
	NaN	2.7783	2.4843	2.9645	2.3128	2.0776	2.6656	2.5284	1.4406	2.6803	1.7493	1.4357	1.8669	1.9551	1.5337	2.3324	2.2491	2.4647	2.058	1.9355	2.695	1.9012	1.4014	2.3569	1.5533	1.0584	2.0874	1.2397
	NaN	2.1364	2.4794	2.6264	1.9012	1.5631	3.0037	3.0919	1.7983	2.1854	2.401	2.2491	3.0429	1.5092	2.3569	2.7783	2.6705	1.715	1.7836	1.7101	1.1025	1.2544	1.9502	0.8869	1.1956	1.5925	1.1907	1.5631
	NaN	2.3716	1.4798	1.6415	2.7489	3.0919	1.4112	1.715	3.3124	2.2099	2.0972	3.0821	2.6607	1.862	2.4206	2.1707	1.7346	1.7003	1.8914	2.0041	2.0139	2.1854	1.3573	1.3524	1.2054	1.2593	1.1662	1.6121
	NaN	1.7052	3.479	1.5729	3.3516	1.4161	2.6166	1.8179	2.1658	1.6268	2.0678	1.7395	3.2977	2.45	2.4108	2.4549	2.7881	1.3181	2.0335	1.7934	1.5925	1.4553	1.3573	1.3426	1.7395	1.568	1.8963	1.9257
	NaN	4.2385	2.0041	1.7983	2.3961	2.8028	1.4357	1.764	1.8963	1.96	3.6113	3.4006	2.1217	1.4749	2.0237	2.8273	2.9253	3.0184	2.695	1.7934	1.4259	1.4553	1.4357	2.3961	1.8865	1.715	1.4357	1.0486
	NaN	2.2001	1.4455	1.5876	2.6901	1.7297	1.8669	3.5182	1.666	1.9208	1.4161	3.1213	2.3128	2.6411	1.8081	2.8077	2.2344	2.2148	2.254	1.8718	1.5925	1.5778	2.2001	2.3422	1.6366	1.2446	1.7199	1.3132
	NaN	1.862	2.0286	3.2144	2.5725	1.5239	1.3671	2.8518	1.9208	2.1609	1.4798	1.6415	3.6554	1.3622	1.7297	3.0086	1.8914	1.7101	2.3079	2.6999	1.47	1.4357	1.5533	1.0437	1.6121	1.2103	2.8714	1.3524
	NaN	1.6709	1.6268	1.5533	2.2638	1.8179	2.4843	2.0531	2.9792	1.8326	2.744	3.0233	2.1609	1.4994	2.0041	1.9796	2.8861	2.6999	2.9988	1.764	2.3667	1.5876	1.4308	1.2054	1.5484	1.6905	2.6117	1.7003
	NaN	1.5631	2.5823	2.6509	3.087	3.1507	2.8322	2.2491	2.9253	2.5872	2.8028	1.7248	3.3418	1.8522	1.7199	1.7052	1.8669	2.1609	1.6513	3.3516	1.9012	1.6415	1.3671	1.4406	1.1809	1.2593	1.764	1.2348
	NaN	2.0874	2.5039	1.6415	1.6709	2.2638	2.0384	3.2193	1.9208	1.8081	3.7534	2.3373	2.0384	2.1609	2.2834	2.3912	1.9992	1.911	1.8767	2.0335	1.2348	1.2593	1.8424	1.8571	1.96	0.9016	1.7542	1.666
	NaN	2.1217	2.3422	2.1609	2.058	2.4059	1.7199	1.7101	1.6807	2.3128	2.0335	1.8865	2.646	1.8767	2.499	2.5235	2.4157	1.764	2.303	1.2593	1.421	1.7738	2.2785	1.9159	2.4255	1.1172	1.3181	1.078
	NaN	1.8326	1.8228	2.5529	2.4108	1.5288	1.9061	1.5974	1.7738	2.205	2.058	1.8865	2.1854	2.7783	2.0678	2.2344	1.4896	1.5582	2.7195	2.6852	2.6509	2.0286	2.0433	2.1658	1.0829	1.1368	1.372	1.7395
	NaN	2.0384	1.7199	2.6509	1.2593	2.7293	2.6215	2.5774	2.3324	2.9008	2.3863	1.9796	2.4794	2.8371	1.2593	1.3916	2.058	2.058	2.1168	2.4598	1.6513	2.2295	2.7587	2.0776	1.1515	1.3818	1.8963	1.225
	NaN	2.9547	2.1413	2.0727	2.0041	2.156	1.8522	2.695	2.793	1.6268	3.4545	2.4745	2.3422	1.3426	3.0037	3.0037	2.4549	2.0923	2.3912	1.6268	1.5288	2.5431	2.842	2.3079	1.2789	1.0927	1.8865	1.6023
	NaN	2.0139	2.499	2.1168	1.2054	2.205	1.2789	2.3814	2.7636	2.1805	1.8963	1.8914	3.4055	1.421	1.7248	1.4308	2.5627	2.1168	3.0576	2.9547	1.7738	2.0776	2.3079	1.8669	0.9065	1.3867	2.5186	2.1021
	NaN	2.5333	2.0384	3.3663	2.8861	1.9845	1.3475	2.5872	1.96	1.96	1.7248	3.4251	1.6611	2.4157	1.6513	2.1511	2.9743	2.5382	2.842	1.47	1.5239	1.7885	2.1511	1.9502	1.4602	1.127	0.882	1.9453
	NaN	1.9502	2.4696	2.4353	2.4941	3.3026	3.0184	2.4941	3.4153	3.5672	2.9106	2.9253	2.2197	1.4259	3.2046	2.3961	2.2197	1.568	1.715	1.5974	1.3083	2.94	2.0776	1.421	1.5974	0.7301	1.9453	1.4749
	NaN	1.5582	2.8126	1.8767	1.7297	3.7534	1.7248	1.9551	2.2148	1.8081	2.3765	1.8473	1.9894	1.3916	3.2095	2.0727	2.4745	1.9502	1.9208	2.3765	1.6562	2.1315	1.7395	1.8718	1.0192	1.764	1.2985	0.8967
	NaN	1.7052	2.8371	1.9453	2.9253	1.7297	2.695	1.8522	2.3324	2.1854	2.7881	3.1654	2.3863	1.5141	2.7097	2.2491	2.7097	1.7003	1.9061	2.009	1.617	1.0535	1.4798	2.2442	1.1221	1.568	2.1511	1.2642
	NaN	1.5141	3.4692	3.6946	1.8767	2.5235	2.3569	2.3961	2.9204	1.9698	2.5823	2.058	2.205	1.5876	2.3569	2.6019	2.5578	2.4647	2.0188	1.6905	2.0188	2.5382	1.5337	2.3226	1.5533	1.3034	2.3324	0.9996
	NaN	1.5925	2.7636	3.0184	2.5578	2.1021	1.9845	1.7297	1.7983	1.6954	1.7787	2.8028	2.0629	2.4843	3.6358	1.7395	2.0286	1.47	2.6313	2.3471	1.8816	1.7199	1.6121	1.47	1.2642	1.5092	1.0486	1.4847
	NaN	2.6705	2.5088	2.8567	1.6268	2.0433	2.4941	2.1315	2.0727	2.3177	2.2491	2.0531	1.6415	1.5925	2.3961	2.6803	2.6362	2.1805	1.9747	1.3377	2.4745	2.7979	1.4749	0.9604	1.6709	1.3622	0.8869	1.0878
	NaN	2.7048	3.038	2.94	1.6072	1.6709	2.8126	2.4647	3.1066	2.3569	2.1168	2.6068	1.8228	1.5582	1.6807	3.0919	1.9551	2.1413	3.2438	2.6117	2.1413	2.4549	1.666	1.1515	1.5141	2.0776	1.8865	2.0041
	NaN	2.7048	1.9943	2.2491	2.0923	2.7195	1.8032	2.0286	1.96	2.1805	2.5676	1.8228	3.5672	2.5774	2.3226	2.3618	2.3128	1.2642	2.4647	2.6264	1.4945	1.6611	2.1609	1.7101	1.3328	2.3961	2.5529	1.2642
	NaN	1.7444	2.3373	1.4847	2.2295	1.7297	1.5141	2.9694	2.2981	2.156	2.695	1.6709	1.8816	2.8077	2.4353	1.6562	2.4843	1.5435	1.7591	1.4161	2.0776	1.2397	1.6856	1.6023	1.1368	2.0678	1.225	1.0682
	NaN	1.6954	1.96	2.5284	1.8326	2.4696	2.2834	1.715	3.1997	1.6758	2.2148	2.1658	2.8077	1.7542	1.6415	3.6113	3.5525	2.7783	1.372	1.4945	1.7297	1.3328	3.0037	2.1658	1.7101	1.5974	2.0286	1.4651
	NaN	2.6068	2.0433	1.5337	2.9008	2.0335	3.3565	1.5827	1.6072	2.2736	2.2638	2.2491	3.3761	2.0776	3.528	2.7195	2.4794	2.3324	2.0384	1.4014	1.2985	1.8473	1.9306	2.1903	2.1168	1.5092	1.8473	2.1903
	NaN	1.6219	1.5092	3.1507	1.7738	2.2785	2.2834	2.2197	2.8567	2.3128	2.1707	2.1266	2.303	2.0727	2.156	1.8424	2.4157	2.156	1.9502	1.4259	1.3965	2.6019	1.7444	2.0678	1.4014	1.617	2.0874	1.0584
	NaN	1.6415	3.6162	2.1903	3.43	2.4647	2.1952	2.8077	2.499	3.4349	3.7779	2.8126	2.8518	2.0923	1.96	2.107	1.8081	1.813	2.1707	1.9502	2.1903	1.764	1.6709	1.9796	1.2054	1.1025	1.2544	1.0584
	NaN	2.7685	2.1756	2.2197	1.9257	1.5778	2.1266	2.1609	1.323	2.7587	1.9404	2.0923	2.4353	2.2295	1.6219	1.9943	2.7538	1.7444	2.891	1.8032	1.8326	2.3275	1.6023	2.5088	1.1368	1.4798	1.0927	1.8424
	NaN	2.7146	2.5676	3.1556	2.8469	1.6317	2.1658	2.2246	2.9792	1.5729	1.9649	3.2585	2.9841	1.7787	2.2785	2.4304	2.6019	1.9306	1.6219	2.3177	1.9012	2.1462	2.5529	1.5239	2.5725	1.5533	0.7987	1.2691
	NaN	1.7542	2.0482	1.4945	2.0237	2.401	3.038	1.6268	2.0139	1.4014	1.9698	2.1364	2.4157	2.6264	2.7587	1.8816	2.8273	2.0041	2.6215	2.8518	2.3716	1.4014	2.1658	0.6664	1.1074	1.1074	2.0384	1.6317
	NaN	2.0041	2.2785	1.5435	1.8326	3.1556	1.47	2.254	2.5921	1.4749	1.8081	3.1213	2.8861	2.7979	1.6856	2.9106	1.9551	1.8424	2.6068	1.8718	2.3667	1.5435	2.2491	2.4255	1.5092	1.9551	1.6023	1.7885
	NaN	1.96	2.8714	2.5823	1.8179	2.8273	3.1115	1.9894	2.8861	2.2001	1.4504	3.0184	2.5235	2.8616	2.5235	1.911	2.9204	1.7738	2.597	2.2589	1.4945	1.5582	1.7934	1.3279	0.9506	1.617	0.8967	1.4504
	NaN	2.9008	1.9355	2.7979	1.8473	1.9012	3.3859	1.8081	2.5872	1.8522	1.7493	1.9502	2.4598	2.9008	2.1952	1.9159	2.5284	1.3377	1.9061	1.2446	2.2589	2.9008	1.4847	1.4504	1.5729	1.1025	0.8624	1.3769
	NaN	2.1952	2.9792	2.4745	1.9061	2.1266	2.3422	1.1564	1.617	2.1903	3.5819	1.8522	2.8371	2.0041	1.7934	1.8277	1.7542	2.1511	2.6656	2.0629	1.7934	2.3422	1.8767	1.5484	1.2397	1.0045	1.1662	1.1417
	NaN	2.1413	2.8224	2.5921	2.352	3.8269	1.568	1.5337	1.7542	3.3467	2.4157	1.911	2.4598	2.8714	1.6121	3.1164	1.6317	2.3765	2.0972	1.6023	2.1707	2.4843	1.8914	2.891	0.9702	1.0878	1.0241	1.127
	NaN	1.9257	2.646	1.8914	2.1168	2.891	1.8767	3.0282	3.5574	1.5533	1.8228	1.5484	2.5578	2.1462	2.891	1.5043	1.6513	1.7101	2.205	2.6215	1.4749	1.2985	1.7542	0.2254	1.2299	1.4553	2.3471	0.9653
	NaN	2.2246	3.4251	1.9159	1.5386	1.4259	2.156	2.1609	1.9649	1.4847	1.8424	1.6856	3.2781	1.9747	2.3471	2.9841	2.6754	2.1756	2.107	2.156	1.5925	2.156	1.911	2.1903	1.0976	1.9698	1.0731	1.6023
	NaN	3.2193	1.5778	2.8518	2.7832	3.0086	2.2589	1.6611	3.3173	1.9012	1.6464	3.3712	2.891	1.7444	2.6166	1.5778	2.4892	1.2103	2.9596	1.9992	1.5337	2.8861	2.7734	1.5925	1.0339	1.5974	2.2148	0.8869
	NaN	2.156	1.7346	1.8424	1.8277	1.5729	2.7097	3.2438	2.2785	1.911	2.0041	3.1899	2.0041	1.7689	1.7493	2.3667	2.1756	1.9747	3.0282	2.0678	1.8277	2.695	1.0633	2.2246	0.9898	2.2883	2.0188	1.9943
	NaN	2.2099	1.6366	1.9012	1.6856	2.2883	1.6268	2.4059	1.5582	1.7248	3.4398	2.1805	2.6999	2.3471	1.7591	1.3769	1.7297	1.9012	3.5231	1.9943	2.156	2.156	1.9894	1.5141	0.9947	2.0825	2.9498	1.2887
	NaN	3.0233	1.5876	3.3222	2.8763	2.5039	1.4406	1.2593	2.1903	1.5435	1.1711	2.7685	3.0968	2.5578	1.9159	1.8816	1.9502	1.1711	3.8269	2.5627	2.7489	1.519	1.6905	1.6758	1.6856	1.4994	1.4553	0.8183
	NaN	3.0919	1.4112	2.1168	2.3128	2.1021	2.1854	2.8028	3.5182	1.7346	2.156	2.5284	2.695	1.8718	1.5435	1.8081	1.5582	2.8077	3.5329	2.0874	1.5239	2.3324	2.1609	1.8277	0.9016	1.6954	1.8375	1.1907
	NaN	1.7199	1.7297	2.2687	1.8032	3.0184	1.8424	3.5231	1.862	1.9355	2.303	2.0188	2.5872	1.4896	2.5431	1.4896	1.8865	2.1364	1.9747	3.0233	1.9845	1.3671	2.1854	2.5725	1.7493	2.7979	1.8179	1.5974
	NaN	1.6562	2.2442	1.7934	3.1213	3.2438	1.8571	1.6709	1.8914	2.3912	2.2834	3.332	3.2487	1.9012	3.0723	2.0433	1.9698	1.8081	2.156	2.1119	1.4161	2.009	1.6072	1.4308	1.5925	1.7248	2.4598	1.078
	NaN	2.2932	1.4798	3.7436	2.1854	1.5631	2.4892	2.7195	2.3079	3.3614	2.1854	2.6607	2.5039	1.4553	2.45	2.2001	2.205	2.3177	2.2687	2.1413	1.5925	1.4749	1.7248	2.3275	1.2152	1.7836	0.9996	1.911
	NaN	2.2246	2.6754	3.4937	2.4108	1.6856	1.4259	1.9649	1.8424	2.1168	1.8081	2.1805	2.1315	1.9502	1.6317	1.3916	2.1707	2.4843	1.7395	2.4304	2.5284	1.5827	2.2246	1.8179	0.9947	1.0045	1.5435	1.0535
	NaN	1.8865	1.911	1.8669	2.7293	2.3128	1.7199	2.0384	1.5533	2.254	2.5284	2.4794	2.4255	1.7493	2.5431	2.7048	2.7195	2.0923	2.5627	2.3177	1.6121	1.8228	1.9796	2.2246	1.5729	0.9212	1.0143	1.9796
	NaN	1.7101	3.087	1.7787	2.0482	2.1854	2.6852	2.0629	1.9845	2.352	2.5823	2.7979	2.1952	1.9502	1.9404	1.3426	2.3667	1.6072	1.5974	2.3177	1.9649	2.9792	2.9743	1.4455	1.323	2.0433	1.9257	3.0968
	NaN	3.0184	2.0433	2.9596	1.9845	2.3128	1.8522	1.6758	2.2442	2.6607	2.5333	2.9351	3.0527	3.2438	1.8326	2.6607	2.7685	1.6317	2.2589	2.4402	1.5435	2.3716	1.1123	1.9159	1.3475	1.1025	1.0437	1.3573
	NaN	2.2883	2.0335	2.7293	2.6607	2.3422	1.8669	2.7244	1.9551	2.009	1.2397	2.2491	2.7195	3.1213	1.9355	1.6121	2.1805	2.4206	2.5431	1.8032	1.9061	2.0531	2.5137	1.3181	1.8571	3.0625	2.1021	1.7738
	NaN	3.6113	1.5337	2.3079	1.1221	2.9939	2.352	3.6995	1.813	2.9057	1.617	3.5084	2.5137	1.5435	1.6758	2.7195	3.0625	1.9159	3.2046	2.1266	2.1854	1.4847	2.5382	1.9306	1.4798	1.4896	2.401	1.7003
	NaN	2.1462	1.4455	3.6995	1.2642	2.2491	1.9404	2.3373	2.2589	2.0727	2.5186	3.6407	3.2879	1.6268	2.4549	2.6901	3.0821	1.8032	1.5533	1.666	2.6852	2.0874	2.0286	2.3765	1.6954	1.6317	1.4602	1.5925
	NaN	2.1903	2.8371	1.8816	1.7689	1.1956	1.8571	1.5631	1.715	2.842	1.6317	1.7934	2.8371	2.1756	2.646	3.0772	2.6999	1.6856	2.352	2.0531	2.0825	2.3765	1.8816	1.7983	1.911	1.5043	1.7003	1.1515
	NaN	1.7493	1.372	2.1952	1.3769	3.0527	2.3667	2.6117	1.7836	1.6856	3.2634	2.0335	2.4451	1.6611	2.7195	1.8865	2.1364	1.8816	1.5484	2.107	1.6219	2.4696	2.4402	1.5288	2.7979	1.8669	2.205	2.646
	NaN	1.5827	1.4651	1.8816	1.5141	1.3769	2.5284	1.6709	2.2246	1.5484	2.3226	3.7387	3.6211	2.9351	1.9845	2.401	1.6268	2.5235	2.5137	2.2687	2.4108	1.3916	1.3769	2.1119	1.0486	1.1417	2.2589	1.127
	NaN	2.1511	2.3716	2.2442	2.4059	2.1952	2.058	1.5337	2.9253	1.4749	2.0825	3.5917	2.0041	2.8224	1.9012	1.9208	2.2638	2.2981	1.9453	1.372	2.0335	1.8669	2.0678	1.617	1.0633	2.2638	1.5141	1.5386
	NaN	1.4798	2.401	2.3177	2.8273	2.5431	2.3324	2.2197	3.1752	2.4059	2.842	2.1609	2.6264	1.8914	1.5533	2.6215	2.0384	1.9796	2.3765	1.6954	2.2785	1.8277	1.0633	1.1172	0.9898	1.5778	1.8228	1.0878
	NaN	1.4112	1.7248	2.0041	2.3471	1.7493	1.9698	1.5043	2.3863	1.9943	1.9453	2.9939	2.352	1.6513	2.1119	2.1805	2.0776	2.1609	1.8032	2.0629	1.7542	2.3471	2.0629	1.0927	1.1417	1.0633	1.0486	1.1319
	NaN	1.4749	1.6464	2.2001	1.4308	2.2883	2.254	2.6117	3.0527	2.0825	3.5084	2.8861	1.5974	2.058	2.058	3.0037	2.548	1.9845	3.4545	2.5137	1.3279	1.7444	1.5337	1.47	1.3181	1.9845	1.5337	1.4651
	NaN	2.0629	1.9992	1.7542	1.5386	2.3422	1.9012	1.8424	2.4745	1.7934	2.303	1.666	3.1017	1.8669	1.9551	1.6709	1.6513	2.2638	2.499	1.5435	2.2834	1.4749	1.47	1.7542	0.8918	1.3132	1.9943	1.2201
	NaN	2.4745	2.2393	2.1021	2.7293	3.4741	1.5631	2.0972	2.8028	2.9694	1.7395	2.4696	2.0825	1.9845	3.0919	2.646	2.3765	1.6023	2.6313	1.2103	1.3671	2.1021	2.156	2.1119	2.5627	1.0192	0.9016	1.8571
	NaN	1.6562	1.9012	1.6856	2.0629	2.3422	3.0037	1.8473	1.4112	2.2932	3.3761	3.5525	1.7836	2.3471	1.9551	2.6509	1.9404	1.7542	1.6072	1.5729	1.3671	2.5774	2.0629	1.4014	1.2593	1.7248	2.2442	1.8032
	NaN	2.5676	2.5725	1.568	2.2491	2.5774	2.1756	2.9988	2.8028	1.6268	1.7444	1.8718	2.9792	1.8032	2.2393	2.6558	2.2001	1.6219	2.2393	1.9551	1.9747	2.3863	2.5529	1.9845	1.5827	1.4455	1.8718	1.9404
	NaN	2.3912	3.2193	2.5627	2.5088	2.3765	2.499	1.3034	2.1119	3.2046	2.5088	2.0923	2.8763	3.0086	3.2977	1.4406	2.695	1.5043	1.5141	2.0237	1.47	2.0433	1.3916	1.421	1.2348	1.813	1.8669	1.078
	NaN	2.1903	3.2585	1.715	3.2928	2.0188	1.6513	1.1613	2.2687	2.2589	1.9502	2.6754	2.7783	3.2144	2.4108	2.0629	1.9698	1.9306	2.3128	1.8032	2.5676	1.5239	1.5729	2.0629	1.8473	1.7444	2.2981	1.3818
	NaN	3.6554	2.7636	1.9453	1.4161	1.8375	2.0874	2.7244	2.9106	3.283	2.1217	3.4496	2.6264	2.3716	2.0482	1.5141	2.5186	1.7346	1.5582	2.4549	2.0727	1.9649	1.3181	2.4402	1.1613	1.3622	1.3377	1.9796
	NaN	2.3618	3.2879	2.0237	2.7391	2.1021	2.7587	1.5239	1.4945	2.0139	3.4349	2.0531	3.1507	2.597	1.9894	2.1462	1.7052	2.0727	2.9841	2.7146	1.2936	3.0772	2.1315	1.4161	0.9898	2.7146	0.9849	1.0339
	NaN	3.1556	2.5235	1.9061	2.5774	1.6072	1.2397	1.862	2.3177	1.5386	2.5137	3.038	2.6166	1.6954	1.7787	1.7101	2.6362	2.7832	2.0874	1.4406	1.862	1.4308	1.7101	1.568	1.4602	1.0486	1.3573	1.4112
	NaN	1.9502	2.1707	2.7097	2.8861	1.4994	2.0776	1.9355	2.9645	1.617	2.5725	2.7293	2.6264	1.5925	2.1021	2.5333	3.0429	1.862	1.9845	1.519	2.2491	1.2397	1.4602	1.5092	1.0486	2.5823	1.4553	1.519
	NaN	1.8081	2.0188	2.2246	2.2442	2.0384	2.0482	1.7934	2.1903	2.3569	1.8179	2.5872	2.1707	2.0482	2.9841	2.2246	2.8861	1.9992	1.6464	1.5288	1.4945	2.0139	1.7836	1.6415	1.2152	1.5827	2.009	1.5337
	NaN	2.4059	3.3614	2.9596	2.156	3.2144	1.9698	2.6607	2.4059	2.1658	2.1707	2.2491	2.8567	2.9694	1.6415	2.5921	1.9306	2.3079	1.9208	2.0188	1.5631	2.7636	2.1021	1.9551	1.7003	1.715	1.7836	2.4059
	NaN	2.0335	2.2295	3.1115	1.5533	1.5435	1.9649	2.9302	3.3173	2.2295	2.5431	1.6072	3.2977	1.617	1.5092	1.9355	1.6856	1.4994	1.7738	1.6807	1.9796	2.0041	1.5043	1.2299	1.225	2.5529	1.8767	1.0486
	NaN	2.0923	1.6856	2.7538	1.8326	1.4308	2.7832	3.0478	2.597	1.9453	1.7052	1.9894	2.3226	2.1168	3.2095	2.6166	1.5631	1.9257	2.2393	1.5974	1.4161	2.6362	1.9404	1.2838	1.519	2.2589	1.2446	0.98
	NaN	3.2144	2.5823	1.4063	1.8669	1.9208	1.7787	2.0237	2.0776	3.0968	3.4937	1.6415	2.1217	1.4847	2.205	1.6807	1.9502	2.0041	2.3569	1.5778	1.7101	2.1903	1.5043	1.0535	1.3671	1.7346	1.8081	1.1515
	NaN	2.0727	1.5827	1.4112	1.8718	1.9796	1.9747	2.9253	2.1805	2.401	2.1805	2.8567	2.4843	2.2393	2.3324	2.5284	1.5533	2.5725	1.4945	1.9502	1.5974	2.7048	2.9204	2.7538	1.176	2.107	1.2985	0.9898
	NaN	2.9253	1.8914	1.7395	1.4994	2.2344	3.4643	2.3128	2.6362	1.8081	1.8522	2.9841	2.8665	2.5284	1.9943	2.7342	1.7983	1.9992	2.1511	2.1168	1.372	1.3426	1.7738	1.5386	1.0976	1.7248	1.2054	1.2446
	NaN	1.7983	2.4157	2.4255	2.0335	1.9649	2.4206	1.5386	1.6023	2.7881	1.9404	2.0237	3.4153	1.9551	2.3961	2.6264	2.4206	1.7346	2.0727	1.9943	1.813	1.7738	2.0874	2.5676	0.98	1.3426	1.2446	2.058
	NaN	1.6611	1.9943	1.9257	1.7052	1.5974	2.0188	1.6023	2.5333	1.8032	3.4349	2.4598	2.4157	2.1217	1.7934	1.764	2.1805	1.3671	1.9551	1.5631	1.2348	1.2887	1.7101	1.7395	1.1221	1.8767	1.813	0.9457
	NaN	2.5578	1.7689	2.3373	1.5827	1.9943	3.2585	1.5141	3.5035	3.0478	2.5872	1.9012	3.1948	1.9306	2.4696	2.6313	2.2442	1.6317	2.9351	2.1364	2.4941	1.6709	1.5876	1.8228	1.1613	1.8914	1.0339	1.1809
	NaN	2.6068	1.5631	2.4206	2.4402	1.6905	1.5386	2.2246	2.4745	1.7738	3.2585	1.7689	2.7587	2.7538	1.7101	3.2389	1.4357	1.5386	1.421	1.4308	1.323	1.5778	1.9159	1.6023	1.4651	1.0143	1.6268	1.8571
	NaN	2.5137	2.6656	2.8077	3.3369	1.9649	2.4304	1.6611	1.9061	2.4696	3.8857	2.7293	3.2928	2.4353	2.0482	2.3226	2.1805	1.4749	1.2103	1.372	1.9257	1.7444	1.1466	2.3324	1.0584	1.617	1.1809	2.009
	NaN	3.1801	2.205	2.156	2.156	1.8473	1.519	2.1168	1.8228	1.7297	2.5137	1.6268	2.5235	1.7983	3.2536	2.2099	2.1511	1.8816	1.9061	2.0727	1.6464	2.2148	1.9355	2.6607	1.078	1.4455	1.8963	1.2299
	NaN	2.7685	1.5582	2.3324	2.0923	1.9257	2.499	3.0478	2.0286	2.4696	3.1066	2.352	2.6803	2.3373	1.7542	2.0286	2.5578	2.1119	1.4749	2.0727	1.6709	2.5382	1.96	2.2197	1.4504	0.8575	1.6121	1.0584
	NaN	2.1021	1.5533	1.813	1.9551	1.8032	2.1168	1.6415	2.1952	1.6072	2.1707	2.3275	2.1315	2.2883	2.0727	1.7101	2.2099	2.3324	3.0527	1.9551	1.9257	2.5578	2.0482	1.4455	1.8375	1.9747	1.4406	1.4112
	NaN	3.2438	1.8032	2.8273	1.9257	1.6317	3.1997	1.5582	1.9698	2.0678	2.2197	3.6113	2.0776	3.0723	1.7003	1.9698	1.8424	2.6999	3.0772	1.4798	1.4945	1.225	1.6268	2.303	1.2005	1.8865	1.8473	1.8326
	NaN	2.3128	1.8718	1.7199	2.2932	2.3863	2.3324	2.6901	2.1217	1.9943	1.2789	2.2638	2.254	1.9208	2.3324	1.4259	1.8179	2.5627	1.8081	1.5533	2.1658	2.4549	2.5676	1.764	1.5288	1.0682	1.3328	1.0437
	NaN	1.8032	2.2393	2.3618	2.009	2.5725	1.6856	3.087	1.8718	1.9845	2.0874	2.3079	3.1311	2.6215	1.813	2.0188	2.3912	2.4353	2.0286	1.6317	1.1466	1.372	1.8865	1.5092	1.1466	1.617	2.1707	1.7199
	NaN	2.1315	1.2936	2.7832	2.7097	2.9547	2.401	1.9159	1.7199	2.0237	2.1217	1.7542	2.6901	3.2879	1.8326	1.5092	1.7395	1.568	1.4994	2.1854	1.4259	1.6464	1.6758	1.3083	0.9653	1.3034	1.176	1.3377
	NaN	1.8375	1.7689	1.6562	2.1462	1.9404	1.4994	1.9845	2.8714	2.0531	2.4402	2.8175	2.9792	2.3079	1.2593	2.0188	2.646	1.7003	2.4157	1.8473	1.5729	1.2299	2.0286	2.3618	1.421	1.274	2.2148	1.1417
	NaN	2.7342	1.7248	1.519	1.5386	1.421	1.5631	1.96	2.0433	2.1021	1.8963	2.9449	3.4251	1.7836	2.3667	2.2736	2.6803	1.6415	3.038	1.9061	1.7738	1.8914	2.0531	1.4749	1.5435	1.1319	2.4941	1.519
	NaN	3.3467	1.8669	1.7395	1.5043	2.45	1.5729	1.8816	1.6513	2.6803	3.3026	1.5827	2.2932	2.9057	1.4553	2.7734	2.1805	1.4308	1.5876	2.303	2.1511	1.5288	1.96	1.5631	1.5729	1.0878	1.7395	1.0339
	NaN	2.8616	2.1658	2.303	2.4696	1.9796	2.8224	1.4896	2.8273	2.1217	1.862	2.6754	1.8375	2.1903	3.1997	1.7346	2.4892	2.1413	2.4304	1.3671	1.5533	1.9208	2.0188	2.0286	1.0927	1.7934	3.0037	1.764
	NaN	2.7832	1.4945	1.7787	2.7146	2.2687	2.1952	1.3965	2.4696	3.6554	1.7885	1.8718	3.6113	3.2781	2.499	2.1854	2.254	2.1168	2.7244	1.6072	1.372	1.6268	2.1854	1.5386	1.7983	1.0094	1.5778	1.0976
	NaN	2.0188	1.4308	2.4206	2.7048	2.8273	2.3471	2.4696	1.6268	2.0727	1.7934	3.2389	3.2193	1.6317	1.9502	2.3128	1.4994	2.156	2.1364	1.6856	1.4063	1.4406	1.4161	1.9698	2.0384	1.0731	1.6758	1.2103
	NaN	1.9159	1.3916	2.8028	2.6852	2.1854	1.9404	2.0972	3.0233	2.2589	2.0972	1.6709	2.7391	2.597	3.2536	2.2491	2.4255	2.4255	1.6562	1.7542	2.7342	1.9845	1.96	1.47	0.9065	1.5435	1.2789	1.7297
	NaN	2.6362	1.3965	2.4108	2.8812	2.94	2.0923	2.3814	1.6709	2.0629	2.0629	2.5676	2.4843	2.3373	1.8179	1.9649	2.0727	1.8571	1.3573	1.2446	1.9355	1.96	1.9208	1.7101	1.7199	1.3181	1.7934	1.0584
	NaN	2.6754	1.4406	2.5676	2.5137	1.8963	1.8963	2.1903	2.9939	2.6068	2.989	2.0188	2.2932	2.156	1.3328	2.6999	1.9306	2.548	1.7738	2.1658	1.6317	1.2152	1.4749	1.2348	2.0482	1.6268	2.0531	1.6562
	NaN	2.3226	2.0678	3.4741	0.9849	1.9061	3.2928	1.6905	2.0825	2.401	2.7979	2.0776	2.3618	2.5725	2.4451	2.3765	1.8228	2.2491	1.7003	1.7248	2.8616	2.3128	1.5288	2.2687	1.1025	1.2152	1.6121	1.3328
	NaN	2.401	2.6509	1.9404	1.8669	1.6366	1.7346	1.5435	3.2144	2.7146	2.3422	2.7146	0.8183	2.7097	2.4157	2.5431	2.0923	1.6415	1.4553	2.0384	1.4896	1.2985	1.421	3.3271	1.6219	1.029	1.9698	0.98
	NaN	2.6607	2.058	2.1217	1.8032	1.4259	1.9012	1.568	2.3128	3.3663	2.2736	2.9253	2.6509	2.1854	2.6901	2.6754	1.8522	1.7542	2.3569	1.5631	1.9943	1.9502	2.1658	1.9306	1.2446	1.6709	1.9747	1.7836
	NaN	2.8567	2.1658	2.1511	2.94	1.6121	2.1413	1.5141	2.1119	1.6317	2.7685	2.1119	2.2491	2.7293	1.5876	2.6558	3.2585	2.5382	1.7983	1.5925	1.9306	2.0384	1.4406	1.7885	1.1809	1.1907	2.0874	0.9114
	NaN	2.9057	1.3426	2.156	2.6509	2.94	1.7836	1.9404	1.5484	2.9253	2.4598	1.6366	2.5137	1.4651	2.6411	2.2932	1.5239	2.1707	1.4357	2.1707	2.4549	1.5288	1.4749	1.0535	1.3034	1.274	1.4308	1.1074
	NaN	1.9208	1.3132	2.1462	2.254	1.4112	1.6954	1.47	2.2687	3.0135	2.0286	2.6656	1.9453	1.5876	2.156	3.3712	3.7142	1.7836	1.9355	2.0776	2.7391	1.8522	2.254	1.2397	2.0041	1.3818	1.323	0.8575
	NaN	2.0335	3.6897	2.9351	2.5627	1.6709	2.4598	1.6023	1.8081	2.7342	2.6509	1.7346	2.2148	2.3569	2.7587	2.2148	2.9449	2.2638	0.5341	2.8469	1.7052	1.7346	2.1658	1.4357	1.0094	1.0388	1.7493	1.6317
	NaN	2.548	1.6513	2.7489	2.499	1.6905	1.7983	1.8032	1.8914	2.5872	1.7493	2.4892	3.3712	2.4647	2.1658	2.7636	1.5778	2.9547	2.1413	2.4059	1.5729	2.2785	1.4259	1.8473	1.2544	1.1564	2.2001	1.0927
	NaN	3.0037	1.7493	3.0968	1.6121	1.7493	1.9208	1.9355	2.5333	3.6554	1.7983	1.7444	1.9747	2.303	1.8473	1.8081	2.3863	1.3426	2.0041	1.7101	2.0825	2.1413	1.8571	2.3471	1.0976	1.8816	2.0482	1.2887
	NaN	3.1409	3.7681	1.5876	1.7689	2.0776	2.989	2.6411	2.058	3.8465	1.7395	1.6415	2.2589	2.156	1.8865	1.9306	1.8816	2.0825	2.2638	1.4357	1.4014	1.9355	2.0923	1.7885	0.8428	0.9506	1.4847	0.98
	NaN	1.6709	3.3712	2.0531	3.0282	2.7832	1.862	1.9992	2.9988	2.2932	2.1854	1.7003	0.4753	1.3377	3.2683	2.5186	1.7199	1.4553	1.8914	2.3667	1.2299	1.0976	1.8571	2.4549	1.2936	1.7836	1.7199	1.2152
	NaN	1.8767	2.6607	1.9551	2.1756	3.2144	2.4108	2.0629	2.1658	2.7832	1.7199	1.6219	2.0923	1.7248	2.4843	1.7983	1.7836	1.8522	2.7636	2.5872	1.1613	1.8816	2.3716	1.8228	1.3524	1.7297	1.7934	1.2838
	NaN	1.5827	3.2977	3.234	1.9061	1.8865	2.107	1.6121	2.4745	1.5533	2.0874	1.6464	3.234	2.1364	2.9008	1.7738	1.715	2.1168	1.9894	1.5582	2.2001	2.0286	1.6121	1.0976	1.3622	1.3377	1.7444	1.2593
	NaN	1.7983	2.2442	1.9355	1.6954	2.2589	1.9845	1.7248	1.7689	2.5921	1.8767	1.8277	2.1413	1.7346	2.3226	2.1805	2.1903	2.5872	2.0629	2.5872	2.45	2.0384	1.5337	2.1413	1.0829	1.1515	1.2348	1.1809
	NaN	1.9649	1.7101	2.3961	3.381	1.9257	2.3373	1.5337	1.8179	1.6464	3.8416	2.7146	1.6807	1.372	2.4696	1.8326	1.7101	1.7934	3.1801	2.744	1.6905	1.4945	2.4353	1.617	1.0584	2.1119	1.2446	1.9698
	NaN	2.1903	1.9551	3.185	1.9551	2.5431	1.8963	2.9792	1.8571	2.8714	3.4496	4.018	2.4696	1.4014	2.8126	1.8816	2.9841	1.4112	2.9743	2.2246	1.47	1.3769	1.7591	2.0041	1.6317	1.2152	1.8277	1.4798
	NaN	4.0278	2.0433	1.9159	2.0923	3.6848	1.5582	1.8081	2.4304	2.4451	2.009	2.8077	2.5921	2.7685	2.9302	1.8718	2.1952	1.8816	1.5925	1.3916	1.3818	1.813	1.6023	1.2005	1.1319	1.4406	1.9796	0.9751
	NaN	2.4843	2.1021	2.1217	2.8518	1.764	1.4259	2.0629	3.2095	1.47	2.4108	2.1315	3.283	2.0433	2.303	1.8571	2.3765	1.7395	1.3475	1.0045	2.2932	1.078	2.4402	1.2642	1.2152	1.0437	2.6117	1.2299
	NaN	3.0527	2.0727	1.9306	2.2589	1.5778	2.0923	1.7885	3.2193	2.352	2.5137	2.5235	1.9208	1.9943	1.764	2.3716	3.7338	1.5043	1.5974	1.9355	2.45	1.5092	1.8767	1.7297	1.127	1.4112	0.8379	2.4451
	NaN	1.9061	2.1168	1.9061	2.7097	1.7395	1.9012	1.6758	2.4745	1.4994	1.5092	1.9992	3.1507	1.3034	2.4157	1.5631	4.1405	1.9943	1.9943	2.1217	2.6411	1.8669	1.3916	1.4896	1.7003	2.2099	1.5239	1.6023
	NaN	2.2344	1.666	2.8224	1.568	2.6607	2.0384	1.96	2.5333	1.6513	2.4255	1.9551	3.1801	1.5533	2.5823	1.9404	2.7832	3.1556	1.7591	1.6562	2.0433	1.5141	1.8816	2.2589	1.0633	1.8179	0.9702	1.862
	NaN	1.911	2.5186	2.7783	1.4308	2.2442	1.3916	1.4553	2.4059	1.7101	1.6513	2.2001	3.3173	2.3961	2.2099	1.6366	2.3912	2.3863	1.4749	1.3426	1.8522	2.0678	1.568	2.2442	1.7983	1.7493	1.5729	1.6513
	NaN	2.8322	3.0429	2.4108	2.7538	1.8473	2.0727	2.0384	1.8816	2.8175	2.842	2.9302	2.0286	1.7052	2.9008	2.4745	2.5382	1.5533	2.0384	2.1658	2.3471	2.0531	2.2491	1.1123	1.5631	0.9506	1.5239	1.8032
	NaN	1.9355	2.7391	2.4206	2.5529	1.9404	2.303	2.0384	1.813	1.9208	2.2295	2.0482	3.0037	1.7346	2.8763	3.3369	2.6901	2.8028	2.7636	1.4553	1.4504	1.6856	1.1858	1.3426	1.7836	1.0731	1.274	1.9159
	NaN	2.2834	2.2442	3.0674	2.0384	2.1119	1.8816	1.4553	2.8273	2.4794	2.0188	2.7097	2.2099	1.813	3.185	1.9649	2.6313	1.8669	2.2344	1.4259	1.3818	1.666	1.8718	2.6852	0.9408	1.4308	1.4896	3.1948
	NaN	2.3422	2.2981	2.0237	1.4651	2.9302	2.058	1.8375	2.5088	2.4598	2.5186	2.3618	1.6709	2.4549	2.2099	1.6905	3.1115	1.4602	2.3471	2.1168	1.2936	1.5337	2.5186	1.9551	1.0437	1.2397	1.4553	1.9845
	NaN	3.0968	3.1311	3.332	1.7248	2.156	1.4259	1.5533	2.793	2.9302	2.9008	3.2389	2.9204	2.107	2.3177	1.8865	1.5092	2.4206	2.6117	1.8424	1.421	1.7983	2.009	1.5827	2.6607	1.2936	2.2589	1.4847
	NaN	3.6113	3.1507	1.6366	2.3422	1.7346	2.8616	2.5921	1.7787	1.8326	1.2936	2.7097	1.5631	2.989	2.4549	2.058	3.0282	2.4402	1.8571	2.107	2.1756	1.8473	1.5827	1.127	1.3181	1.5141	1.4945	0.8281
	NaN	2.4402	1.5533	1.7346	2.401	2.3618	2.0874	1.6464	2.9155	1.8179	3.528	2.7391	2.9057	2.4304	2.1511	1.9502	1.7934	2.156	2.4255	2.0335	1.4945	1.7003	1.9747	1.0437	1.274	1.2446	2.6166	2.0335
	NaN	2.2883	1.4749	1.9012	2.5186	1.1221	2.9988	2.7048	2.4451	2.3912	2.2638	2.744	1.8718	1.4798	2.2344	1.9551	3.2242	2.1364	1.9208	2.2295	1.8032	2.4647	1.1074	1.9649	1.4161	1.0437	1.9355	2.0482
	NaN	2.3128	3.3173	1.7885	2.6999	2.6362	2.1462	1.862	2.0335	3.3271	2.2099	2.9008	1.5533	2.1805	2.6607	1.6072	2.3716	1.666	2.7244	1.4651	2.2393	1.8914	1.3181	2.3569	0.9408	1.9796	1.0388	2.5333
	NaN	2.6019	2.8861	2.5186	2.6313	1.715	1.9453	1.9796	2.4941	2.352	3.0233	2.3667	2.205	2.5676	2.8959	2.8812	2.4794	1.6121	2.2442	2.1511	2.107	2.1217	2.3324	2.0139	1.2201	2.0433	2.0384	1.1417
	NaN	1.5729	2.2589	2.401	1.8865	2.646	2.891	2.1217	1.9894	2.1413	1.9061	2.2148	3.1507	2.3471	2.0335	2.2442	2.7391	2.3128	2.2932	2.6313	2.6509	2.0629	2.107	2.3226	0.8673	2.3177	1.5484	1.6219
	NaN	1.6807	1.5484	3.1311	2.5578	1.7542	2.2001	1.9159	1.617	2.5921	2.3863	2.6264	2.0874	1.8669	2.2001	2.3079	2.6803	1.6954	1.9453	1.2446	1.2005	1.8914	1.7101	1.2544	1.6807	1.7787	1.2642	1.47
	NaN	1.6758	1.7738	2.5382	2.8714	1.3867	2.8665	1.2593	1.6121	2.3667	2.0678	2.6215	2.6215	1.7542	1.7983	2.1511	2.5431	1.3279	2.3569	2.0776	1.4553	2.0531	1.715	1.7689	1.0682	1.0339	1.6954	0.9702
	NaN	1.7885	2.9106	1.7248	3.7632	2.4647	1.8767	1.5582	1.5533	2.9155	2.4402	2.5921	1.6464	1.6905	1.9306	3.2732	1.9453	2.0139	2.7979	1.7101	2.5921	1.6268	1.7934	1.5435	2.2246	0.9065	2.0678	2.4059
	NaN	1.5533	2.0678	3.1703	2.2736	2.1511	2.3765	1.6219	1.8326	2.597	1.5288	2.7195	3.577	1.6954	2.1511	2.7685	2.1413	1.8816	2.2393	1.47	1.7836	1.4259	1.8522	1.4651	1.1466	2.7783	2.1021	2.2393
	NaN	2.4402	1.6023	1.8081	2.7979	1.3818	2.5921	2.6607	2.4647	1.5484	2.5284	1.9649	1.764	2.7244	1.0535	1.6709	3.4594	1.764	2.3569	2.3324	1.2299	2.0531	1.3034	1.3377	1.568	0.8183	1.4014	2.1462
	NaN	1.6758	1.568	2.401	2.5823	2.499	2.8714	2.4108	3.3908	2.0972	2.156	3.5868	2.0629	1.9894	1.8032	1.617	2.107	1.715	1.9551	2.3471	1.7052	1.3181	1.568	2.1462	1.2005	1.6121	1.6317	1.9453
	NaN	1.7101	2.4843	1.8767	1.9404	1.9698	1.8718	1.7689	1.7101	1.666	1.8473	3.5182	1.6415	2.0825	1.7444	2.401	2.7048	2.6362	3.3908	1.5141	1.8816	1.862	1.3769	2.5431	2.4549	1.3279	1.4847	1.6709
	NaN	1.9159	2.8077	1.8375	2.156	3.1556	1.8179	1.7836	1.4406	1.8669	1.9845	2.4696	2.254	1.8228	1.862	1.3916	2.5872	1.6954	1.9943	1.5778	2.45	1.8424	1.7101	1.6709	1.4896	1.8424	0.9408	2.3961
	NaN	2.4108	2.6999	2.303	2.1707	2.6362	1.7248	2.1119	1.5876	1.6905	2.0188	2.3373	2.5823	1.8718	1.9698	2.2001	2.5039	1.6219	1.5729	2.1315	1.617	1.911	1.5827	1.8473	1.6317	0.8526	2.2883	1.7199
	NaN	2.3422	1.9796	2.695	1.6219	1.3181	1.715	1.8375	3.0331	2.0727	1.4063	2.5235	2.3128	2.2589	1.9747	1.6023	1.9992	2.0727	2.4843	1.1515	1.6366	1.7738	2.0825	1.8669	1.1711	0.9996	1.4406	1.7248
	NaN	3.1066	2.7734	3.3222	2.254	1.1662	2.9547	1.764	1.8277	2.1021	1.666	2.2785	2.5088	1.813	2.499	2.2687	1.7444	2.0286	1.8228	2.2491	2.4108	2.107	2.7293	1.2446	1.1858	1.9453	1.4749	1.1858
	NaN	2.7979	1.715	2.0188	2.2687	1.9257	1.7493	2.989	1.3328	1.666	2.3275	2.1217	2.4843	2.0041	1.6856	1.6954	1.47	1.5925	2.0139	1.5925	1.4406	2.6754	2.6166	1.7101	1.323	1.4406	1.8571	1.4112
	NaN	2.6852	1.8228	2.4353	2.6509	2.058	1.519	2.1364	2.303	2.2638	2.2344	2.6803	2.5431	1.5729	2.2883	2.5039	1.9992	1.8816	1.8669	2.0384	1.7885	2.1756	1.3965	1.8522	1.7836	1.7787	1.8865	1.9698
	NaN	3.3075	2.2736	1.911	2.94	1.9061	1.3671	2.2001	3.1017	1.715	1.8963	1.7395	2.891	2.6313	1.9894	1.3622	1.8718	1.5435	2.1021	1.9502	1.7248	2.205	2.1756	1.8326	1.1956	1.7885	1.2299	1.9404
	NaN	2.5627	2.8371	2.009	2.3079	2.3814	1.5288	1.7444	1.6905	2.2638	2.5431	2.4451	2.7146	1.8522	1.7493	2.3912	1.7101	1.715	1.8081	2.3667	2.2393	1.5337	2.2295	2.0727	1.2691	2.0776	1.2201	1.2936
	NaN	1.6856	2.3079	2.989	1.6562	1.7983	3.724	1.96	1.2005	3.0233	2.254	1.8914	1.5092	2.2589	2.3324	2.3373	2.5235	1.8914	1.9061	1.1662	2.3471	2.0874	2.3324	1.7689	1.0633	1.2495	1.0731	2.0531
	NaN	2.4549	2.205	1.8571	1.5827	1.9502	2.0776	2.5088	1.6023	1.6513	2.9988	2.0335	1.6268	1.8032	2.3716	2.1707	3.1017	1.7738	2.3422	1.7591	2.0874	2.3226	2.5872	1.5435	1.4308	0.9653	1.8277	0.8967
	NaN	2.8959	1.5778	2.6215	1.5484	1.5631	2.4059	1.4553	1.9355	1.8522	2.8126	2.4451	2.0678	2.6215	1.9502	2.6999	2.3765	1.5484	1.9502	1.764	1.4259	1.7934	2.4696	1.1515	1.813	1.3524	1.4553	1.4357
	NaN	1.9796	1.47	1.7591	3.1801	1.8767	1.2985	1.4994	1.6905	1.5582	2.0923	3.0282	2.2491	1.764	1.911	1.4847	2.0678	2.303	1.9306	2.0384	1.8914	2.6999	2.0678	2.0727	0.9506	2.7636	1.3867	1.0388
	NaN	2.3471	2.9351	3.626	1.5974	1.4749	1.4945	1.5092	1.7983	1.6758	1.0584	3.4839	3.4594	1.3279	2.4647	2.1854	3.1311	2.0776	1.5827	1.8718	1.9943	1.4651	2.9106	1.0584	1.4112	1.2936	2.2883	1.5386
	NaN	2.7734	3.2879	2.499	2.9008	2.1021	2.2834	1.6317	1.6562	2.499	2.2785	1.6709	2.646	1.2446	2.7048	2.3716	2.9204	1.9404	3.3467	1.2005	1.96	2.6754	1.8277	1.2152	1.029	1.9306	2.2148	1.617
	NaN	2.4157	2.2295	3.087	1.8228	2.793	1.5729	2.1119	1.6611	2.8322	2.1805	1.6905	2.9449	1.715	2.3177	2.5578	3.5329	2.1413	1.7983	2.0237	1.1368	2.6264	2.2981	1.8179	1.2397	1.078	1.4161	1.5141
	NaN	2.2491	2.254	3.4496	1.8081	3.43	2.009	1.2838	1.5533	2.2736	2.5578	2.8714	2.5186	1.9502	2.695	3.0037	2.1413	2.989	2.9449	2.5921	1.4798	1.4357	1.9894	2.0433	1.7689	1.2887	2.2295	0.8428
	NaN	1.8473	2.4353	2.0384	2.9988	1.5974	2.1658	1.9159	1.4406	2.0874	2.3716	1.7297	2.7048	2.0482	2.6019	1.4896	2.8028	1.6023	2.0482	1.3475	2.2491	3.0086	2.2295	1.2838	1.7003	2.548	1.225	1.2397
	NaN	1.7199	3.2389	2.2393	1.9306	1.5925	2.0237	2.0923	1.9404	2.401	3.0968	3.0233	1.7983	2.2099	2.303	1.7983	2.6509	1.6856	1.9159	1.8081	1.8375	2.1413	1.8816	1.3769	1.9404	1.0535	1.176	2.3177
	NaN	1.6513	3.3761	2.2344	3.2095	1.3034	3.0233	2.6019	3.1507	1.4161	3.1605	1.8963	2.352	1.8326	2.8077	2.9547	2.3128	1.7003	2.4255	1.6317	2.0923	1.9208	2.1021	1.3475	1.1956	1.274	1.7297	1.0682
	NaN	2.3373	1.862	2.3373	2.3765	1.3965	1.4798	2.1756	1.6905	2.352	2.5186	2.8469	2.4402	2.0384	1.96	3.2683	3.087	2.0139	2.9008	1.6562	2.205	1.6954	2.2736	2.45	2.1462	1.9894	2.1952	1.5043
	NaN	2.548	2.0335	2.3177	2.1952	1.8424	2.1315	2.0286	2.1658	3.1654	3.4594	1.7787	2.9204	1.6464	2.9253	2.7293	1.617	3.1262	2.1707	2.7881	1.4798	1.3573	1.7836	1.9796	1.7983	1.7444	1.4112	1.1858
	NaN	2.0139	3.9004	2.2932	2.7391	1.7444	1.6611	2.0727	2.1854	1.3083	2.2295	2.4549	2.9204	1.5435	2.5529	2.0923	1.5533	2.0727	1.6366	2.2197	1.4406	2.548	1.6317	1.7297	1.6023	1.4014	1.5778	1.2299
	NaN	1.6611	1.8963	2.6264	1.4406	1.8375	1.372	2.8371	2.1805	2.8126	2.4255	2.6656	2.1707	1.6562	2.2442	2.2638	2.94	2.1805	1.6121	3.1409	1.5582	2.1315	1.3083	2.0188	1.6954	1.0192	1.0584	1.5631
	NaN	1.8816	1.9012	2.2932	2.3422	1.5729	1.2642	1.9404	2.3569	1.7003	2.6264	3.038	2.3128	2.6852	2.7734	3.5035	2.1217	2.1315	2.0237	1.7787	1.4945	1.6709	2.4696	1.7297	1.666	1.0192	1.6807	0.9898
	NaN	2.2981	2.1266	1.9796	2.4598	3.0135	2.0972	2.6411	2.8714	2.1903	2.7195	1.6856	2.6705	3.0331	2.9155	1.9502	2.5627	2.1168	2.2736	1.6317	1.7591	1.9502	2.2883	2.5284	1.6513	2.0972	1.8081	0.9849
	NaN	2.6264	1.8767	2.3765	1.3034	1.6268	1.4014	2.0188	1.5925	1.9992	3.0821	2.5431	1.9747	1.5043	1.6905	2.1952	2.2246	2.6411	2.9939	1.3524	1.4014	1.9747	1.9502	1.7346	1.2789	1.5337	1.5239	1.4553
	NaN	1.5925	1.9453	2.8469	1.4798	1.5582	2.6166	2.4255	2.1462	3.5721	2.2393	1.715	2.9792	1.5043	1.911	1.6268	1.5974	2.0776	1.8767	1.4945	1.8767	2.1952	2.1609	1.47	1.4161	1.2103	1.8375	1.2397
	NaN	1.5533	1.47	2.8077	1.6121	3.2095	1.6758	2.8812	2.2638	1.9943	2.1364	2.9547	1.8816	1.6513	2.0972	1.617	2.1364	1.4945	2.6313	2.4304	1.7836	1.2691	1.96	1.0094	1.127	1.5876	1.7199	1.6954
	NaN	2.1511	1.5337	2.7832	2.2442	2.2099	2.7342	2.793	2.8469	2.4549	1.8032	2.6313	3.7632	2.009	1.4994	1.7689	2.7783	1.6807	1.6562	1.9992	1.5043	1.7591	1.8865	1.2201	1.8179	1.0976	1.0094	1.3671
	NaN	3.3369	1.9502	3.3222	1.9061	2.6803	2.9792	1.8522	2.2442	1.666	2.8714	3.6848	2.2295	1.4651	2.156	2.1903	1.9306	2.0629	1.6807	1.862	1.5876	1.6268	2.3373	1.8669	1.3573	1.3818	1.4014	1.47
	NaN	1.3867	2.1168	2.1364	2.5039	2.5137	2.0678	2.156	2.9253	2.8861	2.0237	3.0723	2.8812	1.7591	2.45	1.8522	2.9204	2.2295	2.9939	1.7934	1.8375	1.6268	1.3916	2.4353	1.0682	1.1221	1.3279	1.911
	NaN	1.0731	3.3859	2.1364	2.3373	2.7342	1.9012	2.4157	2.7489	2.0825	2.0678	3.1066	2.9302	1.5092	2.6068	2.8763	1.6121	1.6807	1.4112	1.8326	2.1413	1.4602	1.6513	2.4059	0.9114	1.617	2.0335	1.372
	NaN	2.4353	2.9253	3.822	2.1119	2.3324	1.862	1.8473	1.9796	2.058	2.7734	2.1609	2.4157	1.4945	2.5333	2.6117	1.9747	1.6856	1.9159	2.7244	1.5386	1.3083	2.2148	2.2687	0.9457	1.7934	1.7591	1.1417
	NaN	2.7342	2.7538	3.0527	2.156	3.6358	2.0531	1.6611	2.3618	1.7542	1.5925	2.4108	1.6709	2.2197	2.3373	2.5137	2.6166	2.2589	2.0188	2.0286	1.6268	1.4112	1.3769	2.3471	1.7297	0.8869	1.8816	2.0237
	NaN	1.8522	2.8665	1.6562	2.1021	2.3814	1.6562	3.3173	2.0678	2.0531	3.2683	2.8812	1.5974	1.6513	2.2687	3.5623	2.6362	2.0825	2.5137	1.96	1.715	2.6558	1.2005	0.9604	1.8473	1.4994	2.058	1.7591
	NaN	1.7346	2.793	1.6758	2.2736	1.9551	1.6856	1.9208	2.1462	1.9747	2.4696	2.5872	1.5239	1.7101	2.4598	1.8816	2.793	2.6656	1.9257	2.2883	1.6464	2.058	1.9649	3.0723	1.2936	2.3569	1.4651	1.4749
	NaN	2.156	2.4402	1.8326	1.6464	2.8126	1.6954	2.0482	2.009	1.9698	2.9351	1.7493	2.1315	1.5974	2.058	2.2834	1.519	1.7444	2.7146	1.5925	1.4994	2.0727	1.176	1.4945	1.2152	1.0584	1.0584	1.1466
	NaN	2.2883	2.8224	2.1021	2.8028	1.8865	1.6954	1.6219	1.9894	2.1315	2.646	2.1119	2.0041	2.3618	2.5137	2.0335	2.1805	1.9894	2.4794	1.6562	2.2246	2.3618	1.5435	0.9065	1.6513	1.8081	1.0682	0.9114
	NaN	2.0384	1.9943	1.8228	1.6268	1.8326	1.7003	2.1658	2.9841	1.8375	1.666	3.0723	1.7346	2.2883	2.6117	3.1605	2.3275	1.7444	2.3275	1.6072	1.9649	2.0482	1.7199	1.9649	1.0633	0.9653	2.2785	1.2593
	NaN	1.9159	1.7052	1.8081	1.6415	1.7199	1.8522	1.8228	1.5435	2.8175	2.9253	1.911	1.7297	1.7689	1.4357	2.2197	2.499	2.3079	2.646	1.4896	1.3426	1.274	1.2593	2.2834	1.8816	1.0731	1.9012	1.1662
	NaN	1.9061	1.5729	1.6415	2.1021	2.4206	1.7052	2.0188	1.6415	1.8914	1.7591	2.4059	2.8959	2.352	3.2095	1.8767	2.4794	1.764	2.6264	2.0531	2.0531	2.4206	3.1164	1.5729	1.4896	1.7444	1.9649	1.6219
	NaN	1.5876	1.8865	1.8914	1.5288	1.5386	2.6264	1.4063	3.2487	2.5774	1.9355	2.8763	2.1462	2.3618	1.9404	2.8224	2.8077	2.8861	2.6019	1.9894	2.4304	2.7881	2.0923	1.1809	1.5141	1.5827	1.5239	1.6562
	NaN	1.8522	1.5386	1.9943	1.5925	1.9061	2.1413	1.5974	2.1364	1.9355	3.4251	2.8567	2.6411	1.3034	1.7836	2.7538	2.8665	2.2785	1.7493	1.5925	1.9502	1.8767	2.0874	1.2397	1.5288	1.7395	1.764	1.4602
	NaN	1.5876	1.4798	1.8816	1.96	1.666	2.5088	2.7391	1.7836	2.4059	2.5039	2.5137	1.7052	1.5582	2.597	1.8571	1.5141	1.7787	2.058	2.2393	1.9159	1.1417	2.1266	1.0633	1.1858	1.0976	2.0335	1.3965
	NaN	1.6905	2.009	2.6607	2.1266	1.5729	1.4504	2.3324	2.7293	2.254	2.4696	2.5088	1.96	1.6219	1.6464	1.5239	2.5039	1.9453	1.7983	1.568	1.7591	2.2246	1.7885	1.0731	1.0535	1.2397	2.1168	1.1564
	NaN	2.1854	2.7685	2.6411	2.8812	1.6023	2.7097	2.6019	1.7444	2.3373	2.1021	2.8567	2.9988	1.274	2.7097	2.0727	2.2687	1.7787	3.3369	1.7003	2.3226	2.6852	2.5676	1.3916	1.5435	1.2887	2.0041	2.1168
	NaN	2.3128	3.0723	2.6607	2.009	1.6219	2.4304	3.0478	2.3765	2.744	2.1168	2.0188	2.5823	3.0429	2.5382	1.7101	2.3569	2.3716	1.8865	2.5137	2.6215	1.8718	1.9747	1.8228	1.6317	1.8424	1.1417	1.9355
	NaN	3.7338	3.6358	2.597	2.8665	1.3279	2.2932	2.0678	3.0233	2.7979	2.5872	2.2148	3.3124	1.3083	2.0237	1.8326	2.2148	2.5627	2.205	1.2887	1.9943	2.548	1.6268	1.0731	1.8326	1.1319	1.3083	1.0731
	NaN	2.7979	1.9747	2.7293	2.4157	1.813	1.6121	1.9257	1.4357	2.0629	2.6901	3.2879	2.3912	2.7244	2.107	1.8179	2.0482	1.9453	1.8326	1.5827	1.4749	1.9306	2.1413	2.4549	0.9555	1.323	1.5729	1.0633
	NaN	3.2928	3.43	2.3324	3.1507	2.303	1.4357	2.5284	2.4255	1.9894	2.4843	1.8228	2.7146	1.5631	2.4549	2.6607	2.1854	2.0286	1.4602	2.2932	1.862	1.9453	1.8473	1.1123	2.0825	1.3867	1.7199	1.8277
	NaN	1.9208	3.5035	1.9012	1.9894	1.4357	1.8718	2.9008	2.4108	1.7297	2.9106	1.7885	2.1609	1.7542	1.7836	1.9208	2.45	2.6999	3.038	2.2589	1.9012	1.7297	1.8522	1.421	1.1074	2.0482	2.45	1.4553
	NaN	1.7787	2.1119	1.96	2.9988	1.813	2.499	1.862	1.9649	3.4496	3.1066	1.7885	3.0821	1.3573	2.8812	1.6954	2.5872	1.6905	1.5092	1.323	2.2883	2.3226	2.1413	1.2887	1.0143	1.8081	0.9653	1.7444
	NaN	1.5631	2.8322	1.862	2.5578	1.8522	1.9257	2.6705	2.8518	2.352	1.6415	2.9057	1.9404	2.7195	2.4255	3.6554	3.0576	2.7783	1.8522	2.0874	1.3034	1.4847	2.107	2.0482	1.1564	2.2736	1.813	1.1515
	NaN	1.6807	2.1805	2.0139	2.2589	1.9649	2.009	1.3524	1.4749	3.1164	1.421	3.0576	1.9306	1.9306	1.911	2.744	1.5337	2.0433	2.5578	1.5876	1.2593	1.7297	1.5631	1.4161	1.2005	1.0535	1.1809	1.5092
	NaN	2.9743	2.1364	1.7493	2.0384	1.9502	2.1315	1.4259	3.6015	1.7444	1.7248	2.2197	3.0576	1.274	1.617	1.4847	1.7052	2.3422	2.3079	2.107	1.5827	2.7636	1.6954	1.3622	2.842	0.9702	1.6268	1.1662
	NaN	2.989	1.5484	2.6509	2.1707	1.8473	1.4014	2.8714	1.5043	2.3128	2.9253	2.3961	2.9204	1.7787	1.5827	2.3079	2.8028	2.0286	2.4843	1.2544	1.7934	1.7395	1.6954	2.2099	1.0682	2.009	1.9943	2.0874
	NaN	2.9253	2.2687	2.3961	2.744	1.6415	1.7493	2.5627	1.6709	2.0482	2.7881	1.8081	2.5774	1.4308	2.1315	1.9453	1.7591	1.4602	2.0286	1.4406	1.9061	1.7395	1.1515	1.4161	1.0584	1.2152	2.2295	1.9747
	NaN	2.4647	2.1364	1.8963	2.0237	1.7052	2.1805	1.9747	1.6023	2.0482	2.4696	2.7979	2.2491	1.9747	1.372	1.7003	2.4206	1.9257	2.8175	2.1364	2.3569	1.8424	2.9694	1.4749	1.0633	1.1662	1.7101	1.4259
	NaN	1.6611	3.9102	1.9257	2.1413	2.6068	1.5778	1.4896	1.8816	3.3075	2.9694	2.0678	1.8914	2.205	1.7885	1.9012	2.4255	2.548	1.7248	1.9061	1.5239	2.7048	1.5827	1.6121	1.5729	1.2495	0.9947	1.3279
	NaN	1.9747	2.3079	2.7587	3.0821	1.9796	2.8763	1.6072	2.8812	2.2442	2.0825	2.1511	1.7836	1.7248	1.5386	1.6954	2.9155	2.5529	2.1119	2.1854	1.5337	1.7297	1.9257	1.8865	1.5974	2.107	1.8375	1.0976
	NaN	1.6954	2.8273	2.2295	1.7738	1.6268	1.4504	1.8571	1.6121	2.2197	1.9747	2.7048	1.5876	1.9943	1.7003	2.5676	2.7146	1.5631	2.3814	1.3867	1.6464	2.3961	2.9351	1.7199	1.3769	2.1119	2.1168	1.1662
	NaN	1.8081	2.9743	2.4157	1.7444	2.3863	1.5974	1.4553	1.9845	2.4451	1.6562	1.6415	2.6852	1.4847	2.7538	1.9992	2.94	1.3671	2.9694	1.9012	1.8767	2.1609	1.2397	2.3618	1.2446	1.7934	2.3128	1.7346
	NaN	2.8077	2.4549	2.8224	3.0968	1.9992	2.3716	1.5288	3.5672	2.8518	1.6513	2.3863	1.8571	1.9257	2.9596	2.8861	2.5627	2.4451	2.1462	1.6268	1.3426	2.5578	2.4794	2.1413	1.8571	1.8767	1.617	1.6268
	NaN	2.1462	1.47	2.8714	2.0531	1.9649	2.6852	2.3912	1.862	2.1119	1.7885	1.9208	2.9547	1.5239	2.597	1.9649	1.7199	2.6068	1.6072	1.2446	1.5337	2.3863	1.225	2.2295	2.5578	1.7101	1.7885	1.8669
	NaN	1.6317	1.323	2.2393	2.4108	2.6264	2.8469	2.8567	2.1756	1.8326	3.0968	2.1462	1.5533	1.8326	2.8371	1.5337	1.9649	2.2589	2.8273	1.6905	1.715	2.0727	2.1168	1.421	1.029	1.6758	2.1609	1.3573
	NaN	2.1364	1.617	3.1899	1.9012	2.0139	1.8032	3.1017	1.568	2.2148	2.0874	2.6313	2.2981	1.9992	2.1119	2.4108	2.0874	1.6562	2.107	1.3034	2.3079	1.7738	2.1854	1.666	1.47	1.323	1.5631	1.2299
	NaN	2.2981	1.5876	2.3079	3.0429	2.0825	2.7146	2.4598	2.3667	3.8808	4.1258	3.7436	3.0527	2.4549	2.4304	2.5137	1.7885	1.813	2.3079	1.6954	2.2834	2.1658	1.421	1.5729	1.6905	2.5088	2.2687	1.3328
	NaN	2.2148	1.5484	1.9943	2.6656	1.4798	2.0678	1.5533	2.3324	3.0772	3.0527	3.2781	1.9306	1.9551	2.9351	2.6019	1.6464	1.9845	3.4006	2.107	1.5092	1.7983	1.3573	1.7297	0.8575	0.9408	2.0531	1.2887
	NaN	2.2883	1.4406	1.6464	1.8473	1.4161	2.4451	1.8816	2.107	2.4451	3.3173	2.5284	2.4451	2.1952	3.1066	2.8469	1.862	1.6121	2.401	2.058	1.5435	2.2099	1.2201	1.3426	1.7738	1.715	0.5096	1.96
	NaN	2.9106	1.4945	1.6366	1.6758	2.3128	1.7052	2.1217	3.0086	1.7346	2.6117	1.7542	2.3569	1.6807	2.5774	2.7244	1.3622	1.7934	1.421	1.5484	2.4794	2.1364	1.4406	1.7836	1.0731	1.1025	1.7101	1.9355
	NaN	1.7493	1.862	1.9159	2.4108	1.7248	3.2095	2.499	2.1854	1.6954	2.0678	2.5235	2.499	1.6709	2.205	2.6068	1.6905	1.6366	2.3177	1.8865	2.1168	1.8718	1.3769	1.8081	0.7399	1.6317	1.8277	0.9996
	NaN	1.6366	2.793	2.0923	2.3814	2.4304	1.7787	1.9355	2.9841	2.1952	1.8081	2.9694	1.5337	1.6954	3.1115	2.5578	2.6509	2.1364	1.5827	1.8865	2.0139	2.3226	1.1809	1.421	1.2593	1.176	1.96	1.5974
	NaN	2.3961	2.0825	3.5231	2.6264	2.3716	2.597	2.5284	2.6215	2.5431	3.381	2.1315	2.1364	1.862	2.0825	1.6562	2.0335	1.6121	1.5925	1.4308	2.254	2.0384	2.1854	1.6905	0.9898	1.3132	1.4602	1.7003
	NaN	1.8228	2.0825	1.6366	2.1217	2.7391	1.5631	2.4941	2.2687	1.6072	2.2001	2.1756	3.4937	2.6509	2.3471	3.0723	2.744	1.8081	2.8763	2.2932	2.5823	1.8081	2.1021	1.5778	2.0188	1.421	1.2593	1.96
	NaN	1.6954	1.6464	1.7542	1.7885	2.45	1.7689	1.5827	1.4112	2.2932	2.1217	1.9355	2.597	1.9649	2.7979	1.7493	2.9596	2.3324	3.0135	1.519	2.5921	1.9992	2.1511	0.931	1.1564	1.0388	1.7787	0.9555
	NaN	2.7979	1.6954	3.4006	2.0384	2.5774	1.7689	2.5774	1.8179	1.5337	2.7538	2.1266	1.6611	1.5974	1.8277	2.8616	1.8375	1.8914	2.5039	1.5925	1.3083	1.7983	2.0139	1.2495	1.9159	1.2152	2.9253	1.8816
	NaN	2.3765	2.1315	1.5435	2.548	2.2736	2.4157	1.5631	2.2393	1.9306	3.0625	2.1658	2.6754	1.9796	2.2344	1.8424	1.9698	1.715	2.4108	1.5288	1.3965	1.1858	1.6023	1.3818	1.2299	2.6264	2.5921	1.1907
	NaN	2.2687	2.0041	2.0923	2.6411	2.0531	1.5631	2.4353	1.5484	2.9841	2.0286	2.4892	2.3912	1.9894	1.9943	1.8963	1.8375	2.1756	2.0825	1.6856	2.4157	1.7738	1.813	1.5386	2.0727	1.8865	1.1662	1.8228
	NaN	2.2099	1.911	1.6121	2.1952	2.6019	1.7003	2.9939	2.1021	3.0772	1.911	2.2295	2.5137	1.6513	2.4549	2.9253	2.2148	1.5974	1.7052	1.3181	1.9992	2.0531	2.3128	1.1515	1.8522	2.3961	1.4945	1.4161
	NaN	1.9894	2.6313	2.4451	1.2887	2.3716	3.1507	1.6758	2.5725	2.4696	2.0041	2.205	2.3079	2.7636	2.7832	2.9302	2.1021	1.9404	3.3369	1.5778	1.4406	1.8375	1.0878	1.2397	1.2005	1.421	1.4798	1.5386
	NaN	2.5431	2.352	3.3663	1.4651	1.4112	2.1511	1.9306	2.4745	2.0531	1.813	2.205	2.5529	2.0825	2.7636	2.9302	1.7395	2.7048	1.5435	2.205	1.9747	1.7787	1.5043	2.0825	1.1613	0.9408	1.4798	1.519
	NaN	1.9061	1.7983	3.1556	1.715	3.185	1.8473	1.4553	2.597	2.0531	1.9992	3.1801	1.9159	2.0923	2.3618	2.0139	1.9747	2.058	2.3471	1.7885	2.0384	2.1119	2.2246	2.3324	1.7101	1.1809	1.1221	0.9898
	NaN	1.4553	2.6852	2.0874	2.8175	1.5092	2.5431	1.3867	1.6023	2.2246	1.7297	3.3271	2.8175	1.5925	1.8669	3.3663	2.6215	2.4157	2.5235	2.2344	2.0629	2.3226	1.1662	1.5288	1.0339	2.4206	1.1907	1.6709
	NaN	1.5533	1.617	1.9502	1.5631	2.9547	1.6709	1.8865	2.4206	2.744	2.3569	3.1801	2.5627	1.5974	1.8669	2.744	1.5337	2.4794	2.0384	1.5239	2.1413	2.2736	1.3965	1.4945	1.3524	1.0388	1.5876	1.568
	NaN	2.0041	1.5239	1.6366	2.7391	2.9596	1.7836	2.4353	2.3128	1.2936	2.4647	2.7342	3.0674	2.5676	2.4794	2.5235	2.6264	1.8326	2.3814	1.6464	1.3671	1.519	1.5435	1.0486	1.2495	2.4745	1.1123	1.0731
	NaN	1.764	1.8914	1.9747	1.3965	2.7195	1.6856	2.6313	1.7297	2.0482	2.597	2.6754	1.7101	1.3524	2.0188	2.8371	2.1805	1.9649	2.6656	2.5333	1.8816	2.1609	1.6513	3.1703	1.2593	1.8424	0.7791	1.0143
	NaN	2.4549	2.5627	2.4941	2.5676	2.4255	2.4304	2.0825	1.568	2.8224	2.9694	2.4157	3.0135	1.3671	2.8812	1.5974	2.9792	1.7591	2.1756	1.7591	1.4406	1.9257	1.7199	1.4602	1.0731	1.1711	1.0045	0.882
	NaN	2.7734	3.3222	1.8032	1.3965	2.0678	1.7297	2.5235	3.0625	3.0625	2.2932	1.8375	2.7587	2.6558	2.107	2.5529	3.5574	1.96	2.1756	1.2397	1.5876	1.9159	1.2495	1.7738	1.6562	1.1809	1.4308	1.5925
	NaN	2.989	3.5084	1.7885	1.4357	1.5925	2.1756	1.5337	2.8469	2.4206	1.9061	2.1168	1.2838	1.9208	2.6313	2.6999	2.1217	2.4696	2.0825	2.5333	1.8179	1.8277	2.6705	1.6758	1.6513	1.6709	2.2344	1.1662
	NaN	2.1021	2.9645	1.8277	2.3275	2.4059	2.5529	2.3961	2.2785	2.8175	1.7444	1.5729	3.4104	2.3079	2.2393	2.8763	1.8179	1.5141	2.4892	1.8767	1.7738	1.3524	1.2838	1.176	1.1074	1.3328	2.2197	0.8281
	NaN	2.1511	2.2736	1.7248	3.4447	2.6999	2.0776	1.6072	2.1217	1.6513	1.6562	3.4447	2.5823	1.7542	1.5827	2.9253	3.2291	1.9698	2.0335	1.7836	2.3667	2.5186	2.3667	3.0821	1.0829	1.9306	1.6709	2.1266
	NaN	2.4451	2.2344	2.842	2.254	2.0041	2.9155	1.6121	2.0629	2.3471	2.5578	3.0674	3.1507	1.7591	2.2148	2.7489	2.6019	2.2295	2.0678	1.5778	2.0041	1.3867	1.3181	1.2005	2.5725	2.0384	1.2887	1.2887
	NaN	1.5876	2.2099	2.695	2.4843	2.3765	1.7836	1.6905	2.3814	2.2638	3.2977	1.568	2.5774	1.5876	2.3373	2.6705	2.0286	2.009	2.5529	1.7591	1.4651	1.9404	2.2491	1.9061	0.9751	0.9065	2.1707	2.0825
	NaN	1.6121	3.3222	2.9743	1.3965	1.9845	1.3769	2.2736	2.7881	2.6509	2.5627	3.8955	1.6366	2.3618	1.5533	1.6758	2.2246	1.3769	2.0433	1.9747	2.2589	2.3422	2.4353	2.5088	1.7444	1.6954	2.009	1.176
	NaN	2.9743	2.7489	3.4937	1.4112	2.2589	1.7983	2.058	1.4847	1.9894	3.2732	3.5231	1.7542	1.6072	2.6803	2.8371	2.8469	1.8914	1.813	2.4304	1.8228	2.352	2.4745	1.8767	1.3377	1.6219	1.6121	1.1221
	NaN	2.4843	2.0629	1.7052	2.2687	2.0923	2.6852	1.8228	2.3863	2.2834	1.8375	2.058	1.6219	1.8865	2.4549	2.9008	2.6656	1.9257	1.8816	1.7885	2.2246	1.8767	1.3377	1.6317	0.6762	2.0678	1.0192	1.9992
	NaN	2.9498	2.5382	1.6758	1.5386	1.519	1.813	1.7297	2.107	1.96	2.3275	2.3961	1.6366	2.8665	2.1609	3.2438	3.1801	1.6513	1.8375	2.2883	2.1903	2.3569	1.9208	2.4647	1.3132	1.5435	1.5876	1.764
	NaN	1.8914	2.8714	1.7101	2.4794	2.2197	2.2148	1.3328	2.9498	1.6954	2.499	2.0482	3.4251	2.744	1.911	1.666	1.4308	1.9649	2.0531	2.4892	1.5288	1.4161	1.9943	1.3377	1.5386	1.8522	1.862	1.3377
	NaN	1.7199	2.2148	1.4455	1.6121	1.4847	1.6709	2.6509	1.96	2.254	2.1168	2.4598	2.3618	2.4304	1.5925	2.5088	2.2001	1.8228	2.7734	1.6464	2.8469	2.1756	1.8571	1.764	2.0237	1.0192	1.3818	1.764
	NaN	2.8077	2.4059	3.2144	2.3716	2.009	1.568	1.3671	2.4304	1.6366	2.3569	2.5235	2.8665	1.8277	2.401	3.2193	2.2736	1.7297	1.7591	2.1315	1.4014	1.7836	2.1609	0.9849	1.1515	1.2005	1.176	0.9555
	NaN	2.1119	3.4447	3.0919	3.4496	3.2291	2.4647	1.5778	1.7003	1.7738	1.4063	2.9351	3.038	1.7934	1.5729	2.0482	2.1315	2.7195	2.2932	1.4504	1.7346	2.5284	2.5578	1.8228	1.372	0.8918	1.6121	2.0874
	NaN	2.8273	2.4696	2.6705	1.6366	2.3373	1.9306	1.6758	1.5876	1.6807	1.9159	2.4647	1.7983	1.9649	2.6803	2.8224	2.6215	2.499	1.8179	2.3814	1.4357	1.2936	1.7248	1.0045	2.1021	1.5141	1.5435	2.0727
	NaN	3.4839	1.2005	2.7097	1.3475	2.4598	1.5582	3.136	3.3957	2.6068	2.2736	2.1511	2.8371	1.4014	1.9551	2.7342	2.695	2.1413	1.6513	1.7787	1.617	2.2736	1.2789	1.4749	1.0584	1.5141	1.2495	1.1711
	NaN	2.4157	1.176	1.9747	2.4892	2.744	1.8228	2.989	2.2197	3.1017	1.5533	2.8861	3.1948	1.3965	1.8277	2.8273	2.6803	2.5529	1.6219	2.1609	1.3034	1.7248	1.0045	2.1266	1.176	1.8718	1.0437	0.9016
	NaN	1.9355	1.5141	1.9404	2.1903	1.9943	1.7934	2.1511	2.5627	2.3716	2.2001	3.2977	2.793	2.1903	3.0086	2.3373	3.4594	1.9747	2.3716	1.5239	1.8669	1.6562	1.127	1.7689	1.078	2.2932	1.0045	1.2005
	NaN	1.9257	1.5582	3.087	2.2295	1.9992	1.4406	1.9649	1.8032	2.2883	2.5872	2.1756	3.7877	2.7293	1.8473	2.3373	2.5333	1.4112	1.96	1.7738	1.8277	2.4059	1.7346	2.0776	1.0045	1.5337	1.4553	1.5239
	NaN	1.666	3.4839	1.9502	1.9159	3.0968	2.8861	2.0335	2.6656	1.7052	1.666	2.4941	2.8126	2.7342	2.1952	2.7048	2.9939	2.009	1.96	1.3769	1.8179	1.5484	1.7934	1.7346	1.2544	1.4749	1.5925	1.4651
	NaN	1.8963	2.303	1.9992	2.7489	2.3814	1.372	2.9988	1.6415	2.4206	2.5382	3.2389	2.1217	2.1511	1.8326	2.3471	2.8665	1.7787	1.7346	2.6411	2.254	2.1462	1.0535	1.715	1.8669	1.3818	0.9065	1.6317
	NaN	2.9841	2.2883	1.6954	3.3173	1.6513	1.4112	2.3961	1.6562	2.8518	1.519	2.3079	2.744	2.2785	3.1899	2.9204	1.9502	2.0874	1.7395	1.5337	2.2148	2.5529	2.1364	1.813	0.98	1.7395	1.3671	2.0384
	NaN	1.4112	1.5141	1.6366	2.4304	2.0237	3.3124	2.499	1.5141	3.1409	2.4696	3.4447	2.3569	2.1854	2.0384	2.3275	1.7003	3.0233	2.3667	1.9796	1.9355	2.3079	1.6219	0.9996	1.1123	1.7591	0.9653	1.9747
	NaN	1.3965	1.9649	2.695	2.7342	1.8081	1.8718	1.8669	2.058	1.6807	3.4349	2.6411	2.0139	2.6852	1.8669	2.2981	2.3814	1.4847	2.1119	1.6366	2.3471	2.2736	1.764	1.5582	1.7738	2.0286	1.8816	1.2201
	NaN	1.7934	2.2197	1.7542	1.9992	2.548	2.4402	2.1903	1.4896	2.2099	2.0286	3.2438	3.2144	1.96	2.1756	2.5235	2.4794	1.617	1.3916	1.5974	2.646	1.2789	1.4063	2.5235	1.0731	1.0535	1.0339	2.107
	NaN	2.6754	1.7591	1.715	3.0723	2.4451	1.8032	1.5484	2.4255	2.0384	2.058	2.7587	1.9551	1.7836	1.8228	1.911	2.2638	1.9845	2.4843	1.6464	1.5925	2.1119	1.6121	2.891	1.3573	2.009	1.5092	2.3765
	NaN	1.9551	1.5141	1.9845	2.3422	1.96	2.2344	2.9253	1.4504	1.7738	3.2487	2.5186	3.4349	1.7934	1.8816	3.4643	3.0478	2.3177	1.4308	1.6758	1.4553	1.4749	2.205	1.9404	1.4259	1.1172	1.6121	1.4259
	NaN	2.2687	1.9012	1.9796	2.0531	2.156	1.3818	1.5043	1.5435	1.6072	2.6754	2.0237	1.6072	1.7836	2.4549	3.1556	2.0286	2.2099	3.1017	1.7689	2.3912	2.4451	1.9894	1.323	1.2985	1.5386	2.3814	1.5827
	NaN	2.4059	3.0821	2.8175	2.6558	2.9939	2.0972	1.5337	1.9355	2.8861	2.7489	3.6015	2.9351	2.2344	1.9404	2.3226	2.7097	1.2887	1.9894	1.4455	2.0874	1.862	1.5876	2.5088	1.1858	1.1956	1.1074	1.0829
	NaN	2.8322	3.1752	3.6456	2.6166	1.421	1.9943	1.5631	1.5729	1.5533	1.8326	2.6362	2.8518	1.7836	2.0727	2.9645	3.3908	1.5925	1.6268	1.764	2.744	2.3618	1.9894	1.2838	1.4259	1.2103	1.4406	1.8375
	NaN	2.7685	2.6607	3.5231	1.5288	2.5382	1.7444	1.5141	2.0139	1.9845	1.9061	3.4839	2.597	2.0825	1.9159	2.3765	2.3912	1.1662	1.2838	1.3818	1.6219	2.0972	2.793	1.6268	1.3426	2.3471	1.3475	1.0045
	NaN	2.8371	2.1462	2.4255	1.4014	2.5725	1.8424	1.6023	2.5088	2.4549	2.6264	2.548	3.087	1.6611	2.0335	2.9204	2.6999	1.3377	1.4259	1.5239	2.1903	1.7444	1.9061	1.8963	0.931	1.4406	1.9159	1.0241
	NaN	2.5823	2.6117	2.3863	2.7636	1.323	1.9747	2.548	2.0825	3.3026	2.5578	3.2585	2.8861	1.8522	2.0678	2.8763	3.6995	1.8571	2.7342	1.7591	1.4161	1.7052	1.9404	1.1466	1.7689	1.2936	0.3577	2.0923
	NaN	3.0086	2.1658	2.6019	2.0972	1.2152	2.891	3.1948	1.5729	2.3373	3.5623	2.0776	2.5431	1.6611	2.6068	1.6513	2.1266	1.6807	1.7493	1.9649	1.6611	2.4549	1.0829	1.813	1.0731	1.7787	2.401	1.6072
	NaN	2.1413	1.4896	1.8865	1.6464	1.568	1.6121	2.3716	1.4259	2.0923	3.1752	2.4892	2.4549	1.8571	1.6219	2.9155	2.6999	1.7591	2.7342	1.4357	2.7195	2.8224	1.5435	1.4259	1.8473	1.2642	1.8424	1.4259
	NaN	1.7052	1.5337	2.1315	1.6415	3.2536	2.5529	1.9502	2.2001	1.8571	1.9257	3.2046	2.3373	1.9061	2.0335	2.0678	1.7983	2.7587	1.6611	1.8963	1.8473	1.96	2.1609	1.2397	1.2495	1.0094	2.2442	2.0433
	NaN	1.7395	1.4651	2.1609	2.1119	2.9057	1.666	1.6366	3.234	2.6852	2.3422	2.4549	2.4304	2.499	1.9502	2.0188	2.0286	2.1217	2.1168	2.6558	1.862	1.7787	1.372	1.8571	1.323	1.4161	1.5876	2.4304
	NaN	2.3716	2.793	2.1462	2.254	1.6121	1.6611	2.5921	2.9596	2.0237	2.5529	2.8812	3.2193	3.3761	1.5827	2.8763	2.3471	2.2589	2.0923	2.7538	2.3814	1.7542	1.911	1.0584	1.6611	1.6513	1.7787	1.2642
	NaN	2.5431	2.0776	3.0184	1.6611	1.9012	2.8224	1.6464	2.9988	2.4598	2.0874	2.9596	1.9012	2.1462	1.6513	1.6954	1.4651	1.5631	1.7934	2.156	1.9747	1.9208	1.2005	1.0829	1.1809	1.5435	2.4549	1.8669
	NaN	2.8567	2.0629	2.0776	1.6562	2.3667	3.185	2.8175	1.9845	1.5337	2.0286	2.0188	2.548	2.6117	2.2295	3.0037	2.646	2.0972	2.0237	1.3867	1.715	1.9698	1.3377	1.6366	2.3667	1.6072	1.2152	1.1319
	NaN	2.7195	2.7587	3.2732	2.499	2.0727	1.8522	2.9792	1.4161	2.058	1.8032	2.3765	2.2785	2.0678	1.568	2.2295	1.911	1.47	2.7048	1.5043	2.7342	2.303	1.5337	2.9155	0.9702	1.0192	2.1952	0.931
	NaN	1.9355	2.303	3.1409	2.352	1.9404	1.3916	2.5382	2.4255	1.8277	2.9057	3.2487	2.0531	1.7395	3.0821	1.9061	1.9551	1.7297	1.8081	1.6954	2.2295	2.2883	1.911	0.6419	2.1707	1.0976	1.5974	2.2197
	NaN	1.5827	2.2197	3.3614	2.5578	1.6121	1.8228	2.4255	1.6562	1.9992	1.8032	2.8077	1.6268	1.666	1.911	2.3667	1.7395	3.0625	1.4945	2.8175	1.6905	2.5137	1.4994	1.2299	1.2152	1.8375	1.2936	1.7787
	NaN	1.8228	3.2585	2.3373	3.2291	1.3818	1.5925	1.9551	2.5529	2.94	2.0874	2.1462	2.7048	2.1511	2.9449	2.5284	2.2834	1.7052	1.9845	1.9894	1.6709	1.6758	1.2397	2.2736	1.0584	0.9457	1.7885	1.7052
	NaN	2.0531	2.2148	2.4206	2.8371	1.7787	2.0629	1.6317	3.1017	1.9355	2.6803	2.1903	2.2344	2.7636	1.9943	2.5186	2.3863	3.1164	3.3957	1.3622	2.3765	1.2936	1.2201	2.0237	1.8914	0.9604	1.2299	1.2299
	NaN	2.5431	1.8375	3.6897	2.2981	2.2638	2.2491	2.1805	2.2246	3.0576	2.9253	2.2932	1.8718	2.5186	3.234	2.2099	1.9992	1.3671	2.156	2.1168	2.2148	2.6901	1.8326	1.3524	1.421	1.3671	1.8228	1.666
	NaN	3.3565	2.4157	3.4251	1.5974	2.7489	2.156	2.401	1.4994	1.7199	2.3226	1.7101	2.0923	2.0286	1.9698	2.0629	2.5382	2.0335	2.1315	1.0878	1.6072	2.6166	2.2932	1.5141	1.3818	2.1854	1.8718	1.1466
	NaN	1.6856	3.5476	2.9645	2.4157	2.7979	2.8077	2.9841	2.8763	1.8816	3.3859	1.6807	2.058	2.0384	2.7146	2.2197	2.4157	1.7052	2.597	1.4357	1.4308	2.3275	2.2932	2.0727	1.4994	1.0437	1.4259	1.9992
	NaN	2.6852	3.2095	1.9845	1.9796	1.9306	1.6317	1.5337	1.5925	1.5925	2.2197	3.5427	2.4941	3.1164	2.0041	2.4745	2.352	2.1266	1.9208	2.4745	1.9502	2.3226	2.4451	0.5145	1.2103	0.9065	1.4406	1.372
	NaN	1.6268	2.6656	1.7738	2.3814	2.1756	1.3867	2.303	1.6709	1.7934	2.5921	2.5872	3.1556	1.8032	2.8371	2.8273	2.3618	2.3961	1.8081	2.0286	1.666	1.9012	2.058	0.6076	1.5778	1.127	1.6905	1.3769
	NaN	1.6709	2.0188	3.3124	1.8718	2.3079	1.372	2.2491	1.5729	1.6023	1.9551	2.1511	1.9502	1.7542	2.8763	2.4451	2.4843	1.4308	2.0531	2.1952	1.3132	1.8375	1.4014	2.9547	1.5288	0.9065	1.6023	2.2687
	NaN	1.6758	3.626	2.6264	1.7493	2.2246	1.5631	2.7489	1.568	2.2099	2.6313	1.7542	2.058	1.6366	2.5676	2.3765	2.6607	1.5141	1.3328	2.2981	2.3765	2.7097	1.8032	2.2687	1.3671	1.127	1.6072	1.078
	NaN	1.7836	1.9159	2.0678	2.0286	1.9502	1.813	2.9008	2.3961	1.715	1.7738	1.9551	3.3369	2.6705	2.2001	2.2736	3.234	3.0527	3.3271	3.1801	2.1952	1.8718	1.2005	2.4304	0.9555	1.2299	2.0727	1.9404
	NaN	1.7885	3.1164	2.2883	2.2687	1.8571	1.911	2.0384	1.6366	1.519	1.617	2.0678	1.9747	3.2291	2.1609	2.8126	1.7297	1.5876	2.6607	1.5092	2.2001	2.5774	2.254	1.0486	1.2887	1.4651	1.1417	1.9257
	NaN	2.0237	1.9159	2.9792	2.3961	1.3475	2.3324	1.4357	1.5337	2.1413	2.009	3.7779	2.646	2.3422	2.5529	2.7146	3.2144	2.1658	2.0188	1.47	1.9845	1.47	2.2344	0.931	1.2201	1.7346	1.5435	1.6954
	NaN	1.5827	2.0139	2.4794	1.5729	1.6317	1.9257	1.9355	1.4014	1.813	1.9502	2.0041	2.8959	2.2883	2.7734	2.3912	1.8963	2.3667	2.5431	2.7195	1.1711	2.0286	2.058	2.1168	1.6219	1.6072	1.2495	1.3083
	NaN	2.0139	1.9404	1.813	2.1707	1.6905	2.9253	2.0139	1.5043	1.9796	1.8914	1.9404	3.1605	1.7101	2.4353	2.0041	3.1997	1.8081	1.5337	3.3859	1.5974	1.7297	1.5533	1.0388	1.7885	1.7297	1.3181	1.176
	NaN	1.7542	2.8175	1.8865	1.9012	3.0331	1.9796	1.8375	2.0923	2.5823	1.8718	3.3859	2.646	2.4696	2.9694	2.0482	2.9841	2.2736	1.8277	2.5137	2.4647	1.8228	1.4161	1.6072	1.5729	1.7738	0.8428	1.323
	NaN	1.9306	1.9698	1.7983	2.3618	2.0678	2.1462	2.0972	2.0188	2.5725	3.381	1.5043	2.9792	1.813	2.5431	2.1462	2.6852	1.8816	2.009	1.7542	1.5778	1.7934	1.9992	0.735	1.7983	1.5386	1.9747	1.6268
	NaN	2.0972	2.3618	1.8816	1.8816	2.7636	1.5582	2.5921	2.0531	2.2785	1.9012	1.4896	2.793	2.2932	2.2001	2.4206	3.1654	2.4892	2.45	1.9845	2.5235	1.8179	2.0482	2.3177	1.0192	1.5925	0.8477	1.1809
	NaN	1.7395	2.0923	3.4643	3.5427	2.4353	1.8473	2.0139	1.4896	2.3765	2.6754	2.7636	2.2197	1.4308	1.715	1.9894	2.7587	1.7493	1.7052	1.1172	1.4112	1.372	1.9698	2.2785	1.666	1.6415	2.1021	1.5729
	NaN	2.009	3.4692	2.3569	1.2397	2.9204	1.8914	2.9008	1.8228	1.5533	1.8326	1.9943	1.7052	1.4896	1.3475	2.4794	2.1609	2.0972	1.3671	2.5676	1.4602	2.4647	1.3769	1.6758	1.6562	1.9698	1.9061	0.784
	NaN	1.2838	1.96	2.4353	1.3769	1.4259	1.9747	2.8126	1.6268	2.548	1.9061	1.7934	2.6901	3.2683	2.2148	1.5631	1.7738	2.0188	2.0286	1.9649	1.3279	1.7395	2.254	1.6905	1.6954	1.4553	1.2887	0.9849
	NaN	1.3328	1.9012	3.8073	1.9502	1.764	2.0776	2.4255	2.4598	3.5819	1.7101	3.7632	3.0331	2.5333	3.4741	2.5578	1.568	1.2985	2.4255	2.0874	2.0139	2.3275	2.6999	1.5925	1.4259	1.5043	1.7052	1.0976
	NaN	1.7003	2.5823	3.2144	2.4402	2.4353	2.6901	2.6803	2.0188	2.9106	3.0821	1.7787	1.764	1.3279	2.0531	2.5382	2.4598	2.2148	1.7738	2.597	1.274	2.7783	2.2736	2.2246	1.6709	2.3177	2.1266	1.0486
	NaN	2.8469	3.0723	2.8224	2.5774	3.1899	2.8567	2.4206	2.401	1.3622	2.4108	1.8718	2.2246	1.519	1.8914	2.7489	2.8959	2.4451	3.0135	2.3079	2.0335	2.3275	2.1658	0.4312	1.1907	1.2887	1.2348	0.9114
	NaN	1.5631	2.156	3.2242	2.2295	2.3177	2.499	1.9502	1.9894	1.8179	2.6607	1.4798	2.2344	2.9302	2.9939	1.9208	2.5725	1.7689	1.6905	2.0139	2.7391	2.499	1.7395	2.2344	0.6762	1.4651	2.1021	2.156
	NaN	1.6219	2.0874	3.136	1.9306	2.1168	2.8861	2.303	2.0041	2.8518	1.8669	1.5288	2.1511	2.2148	3.136	1.8179	2.1413	1.8522	1.8963	1.9404	2.1413	1.6611	1.4749	1.8473	1.2446	1.2838	1.3818	1.5729
	NaN	2.0335	1.4455	1.8914	1.9061	1.7983	1.7493	2.0531	1.3426	3.1899	2.2099	1.8277	2.4451	2.6019	3.9249	1.9061	1.8179	2.0041	2.6705	2.156	1.9551	1.7836	2.1462	2.3912	1.5582	1.3671	1.7934	1.1123
	NaN	2.2589	1.2985	1.5827	1.7885	2.1315	2.2589	2.9988	2.3324	2.0433	2.6999	2.5872	3.7387	3.0184	1.5141	1.96	2.2001	1.372	1.7738	2.6705	2.4549	1.9061	1.8032	1.5582	1.8522	2.2148	1.6219	2.9988
	NaN	2.1511	1.3083	3.0674	2.0286	2.0139	2.1266	1.9061	2.5431	1.7836	1.8865	2.1462	2.1021	1.3671	1.7199	2.9008	2.9694	1.813	0.7595	1.9159	1.5533	2.3324	1.3034	2.3765	1.5092	1.0192	1.5288	1.2691
	NaN	2.6264	2.2589	4.3855	2.9106	1.8277	2.4549	2.2638	2.2491	1.7885	3.2438	3.1654	3.7142	1.5386	2.9302	2.5088	2.0482	2.5137	2.3471	1.8032	2.5235	1.8865	1.3867	1.1515	1.6513	1.2348	1.1368	1.1025
	NaN	2.2099	1.9551	2.303	1.6366	3.038	2.9253	1.7934	1.5239	3.2144	1.8424	2.2001	3.0919	1.3034	2.2736	1.9355	2.744	1.2936	2.7195	2.3912	2.3863	1.4749	1.5435	1.5925	1.7297	1.6121	2.5039	2.0433
	NaN	2.5823	2.7146	1.8963	3.4839	2.2736	2.156	2.0433	1.6366	1.9306	2.1805	2.8763	3.1507	2.4843	2.6068	3.1654	2.5578	2.744	1.7444	1.5288	2.7146	2.4255	2.3618	1.2936	1.4994	1.4161	1.2054	1.1123
	NaN	2.1021	2.0188	2.254	2.1658	2.2099	1.6709	1.7297	1.7591	1.764	2.7587	2.6803	2.4794	2.6803	1.5141	2.4696	2.4941	1.7934	2.8518	2.1266	1.4259	1.9012	1.5337	3.4741	1.5043	1.2103	1.421	2.2638
	NaN	2.352	2.3128	1.8669	3.1556	1.8571	1.8865	1.5974	2.3128	2.7979	2.9841	2.9057	2.4451	1.5533	2.0482	2.2883	1.7836	1.6121	2.1707	1.6562	1.715	1.5239	2.4696	2.3618	1.225	2.058	2.3177	1.4553
	NaN	1.7493	2.0188	NaN	2.5235	2.1413	2.7979	2.4549	2.0531	2.8371	1.813	2.0629	3.1703	1.8179	2.2932	2.0482	1.7983	2.2589	2.3324	1.3083	1.5141	1.3475	1.4259	1.1025	1.5484	2.2099	2.4353	1.4602
	NaN	1.6415	2.5333	NaN	2.5823	1.6562	2.401	1.6317	2.1315	2.0629	1.7689	3.2536	1.5043	2.2932	1.7738	1.6954	2.2638	1.9208	2.6166	2.6705	1.323	2.0629	1.4602	1.5141	1.0976	2.2442	1.0437	0.8281
	NaN	2.2442	2.0874	NaN	2.3324	1.8032	2.2638	2.9645	1.6562	3.2095	3.7828	1.7297	2.5921	2.1658	1.9159	1.47	2.0384	1.8522	2.5578	1.6317	1.3867	2.5088	1.7738	2.3226	1.8914	1.7836	1.6611	0.9702
	NaN	2.4157	2.5088	NaN	2.205	1.8865	1.9551	2.3177	1.7885	2.2393	1.8179	2.5529	2.7636	1.8718	2.0776	1.3328	2.7391	1.7689	2.7195	2.4304	2.0972	1.8816	1.7934	1.3475	1.2544	0.8771	1.519	1.6513
	NaN	2.45	2.1217	NaN	1.9943	2.9498	2.597	1.7983	2.6852	3.4643	2.1413	2.0629	2.1903	1.3377	2.8518	1.6856	2.2687	1.5631	2.0286	3.5231	1.4798	1.372	1.7542	1.5484	0.7791	2.2099	2.4647	1.1809
	NaN	2.0923	2.9008	NaN	1.8424	1.9796	2.5039	2.6313	1.9355	1.8914	3.0527	2.2883	2.8175	1.5043	1.9894	1.2985	2.0972	1.372	1.7689	1.7542	1.4749	2.4598	1.7885	1.7101	1.1907	0.8869	1.7052	1.1025
	NaN	1.9306	2.9694	NaN	1.9747	2.7734	1.6856	1.8032	2.5284	1.8375	2.7783	2.254	2.8714	1.9453	1.5435	1.9992	2.156	2.0482	2.2442	1.6856	1.2887	2.2736	2.0629	1.3181	1.0682	2.6656	1.1809	1.6562
	NaN	2.1805	1.7542	NaN	1.4259	2.6215	2.6215	1.4847	2.0188	1.9306	3.528	2.8322	2.0237	1.568	1.9894	2.205	2.4108	2.1805	2.401	2.0678	1.274	1.6072	1.4651	1.2544	2.0286	1.0486	2.009	1.8179
	NaN	1.7934	2.8861	NaN	1.6023	1.6758	1.8816	1.8865	1.7885	2.4108	2.0678	2.1315	2.8273	1.9404	1.862	2.1805	2.205	1.3671	1.5974	1.6268	1.5288	1.9747	1.4798	1.4994	1.1172	1.5729	1.3377	1.1907
	NaN	1.7052	1.4749	NaN	1.7003	1.5974	2.6019	2.7489	1.2691	2.009	2.3765	2.7783	2.0776	2.6215	1.8326	2.2638	2.2344	2.4696	1.8767	1.7199	1.5876	2.5578	1.4455	1.3083	1.3083	1.0437	1.7787	1.2201
	NaN	2.058	1.7934	NaN	1.6268	2.7587	1.6415	2.7734	2.3422	3.0674	1.7689	2.7048	1.9649	3.2242	2.2736	2.7244	1.7591	1.8424	2.4451	1.9453	1.6317	1.9012	1.8228	1.8032	1.5337	1.5435	1.519	1.5876
	NaN	1.6415	2.4696	NaN	2.4745	2.0972	1.9747	2.0972	1.2005	1.9502	1.9061	2.8714	2.6999	2.0384	2.6313	3.381	2.2491	1.9404	2.597	1.6023	1.3573	2.4157	1.7297	2.3912	2.0237	1.519	2.1511	0.9898
	NaN	1.5386	2.8224	NaN	2.7979	1.4896	2.3422	3.0772	2.2736	1.4749	2.7391	2.009	2.0188	2.3716	2.0972	1.9796	1.8816	2.6264	1.7297	2.1315	1.5435	2.1462	2.1119	2.0139	1.1613	1.0682	1.3426	1.1221
	NaN	1.9453	2.5774	NaN	2.3814	2.2638	2.2344	2.352	1.9502	1.8326	1.8816	2.7293	1.9992	2.45	2.7636	2.1707	1.9894	2.1413	1.9649	1.8865	2.3079	1.9453	1.7738	1.6415	1.176	1.7934	2.1756	1.7542
	NaN	2.4941	3.3124	NaN	1.4896	1.7444	2.0972	3.577	1.9159	1.5288	2.6215	2.45	2.3324	1.5876	1.6758	1.4553	1.9551	1.3867	2.45	1.2495	2.352	1.1613	1.8914	1.7444	1.8865	1.8228	1.862	1.862
	NaN	3.2487	1.7003	NaN	1.5582	2.2148	2.1805	1.5925	2.6607	1.8669	2.1119	2.2442	2.8567	1.4994	1.8865	1.4259	2.2442	1.7346	2.3373	2.2148	1.7591	2.2295	2.2099	1.0388	1.1662	1.5092	1.5729	1.4504
	NaN	2.2834	3.3712	NaN	2.1609	1.568	2.205	2.6215	1.519	1.9208	2.2834	3.3271	2.7587	2.3667	3.0674	1.6856	2.646	2.4941	2.0629	1.6905	1.9012	1.813	2.3177	1.8669	1.8179	2.1462	1.176	1.8375
	NaN	2.3079	1.5484	NaN	2.8371	2.3667	2.5872	1.7346	1.4504	1.7003	3.381	2.2736	2.1462	2.5823	1.9404	1.4749	1.6856	1.3034	2.5382	1.8816	1.666	1.9355	2.0482	1.8522	0.9898	1.0339	2.1854	1.0682
	NaN	2.156	1.6709	NaN	1.8228	2.6656	2.0776	1.4112	3.4643	1.7836	2.6705	2.2834	2.0433	2.1805	1.5729	2.45	1.9894	1.3769	2.7734	1.274	2.8518	1.7787	1.9796	1.7395	1.8718	1.9649	1.8767	2.3373
	NaN	2.5921	2.6362	NaN	1.6464	1.9159	1.7297	1.4994	2.5284	2.6509	2.2932	2.3814	2.303	2.5578	3.1507	2.8763	2.6411	1.5141	1.2593	1.9845	2.1217	2.7489	1.4994	2.4451	1.3279	1.764	1.1417	1.8963
	NaN	2.5088	1.8081	NaN	2.793	1.2446	2.2001	3.4496	2.1707	2.8567	1.7787	2.2589	2.793	2.1315	2.9155	2.4353	2.1511	2.058	2.4451	2.1707	2.6901	2.303	2.4353	1.764	1.6023	0.9457	1.0976	1.3083
	NaN	2.2001	2.2344	NaN	2.2638	3.0625	3.4986	1.617	1.9257	1.7787	2.9988	2.45	2.2246	2.4647	2.8959	2.3569	3.0429	1.2838	1.9355	1.9257	1.1613	1.5337	1.3818	1.5337	1.0388	2.0531	0.8183	1.0045
	NaN	2.6313	3.0919	NaN	2.5039	1.3965	2.6754	1.8277	1.6317	2.3422	2.6068	2.7048	2.1364	2.9988	3.0625	3.2634	2.3471	2.107	2.5676	1.5386	1.9845	1.6954	1.8963	2.5284	3.6799	1.5288	1.1221	1.8816
	NaN	2.4843	3.7485	NaN	3.0282	1.9159	3.3222	2.646	1.6219	1.7493	1.1221	3.0723	2.5921	1.5876	2.7783	3.0625	2.156	3.087	1.7738	2.0237	1.6611	1.7934	1.2201	1.4259	1.4994	0.7987	1.2642	1.4847
	NaN	2.6852	1.813	NaN	2.8714	1.8718	1.4847	1.5288	1.4357	1.9551	1.1956	2.3863	1.5974	2.5774	2.1952	2.9302	3.3271	2.4353	2.0825	1.3034	2.3275	1.715	1.4063	2.6411	1.6856	0.9898	1.323	1.1123
	NaN	1.3965	1.9649	NaN	1.9502	3.2634	2.3324	2.7734	2.6901	1.8032	2.6313	2.4157	2.8371	1.6905	2.1315	1.9061	2.5137	1.6954	2.0727	2.6705	1.9845	1.9894	1.4798	1.3818	1.666	1.1319	1.7101	1.2593
	NaN	1.3573	2.7097	NaN	2.8763	2.0874	3.3663	2.7146	2.2246	1.8718	3.2585	3.7338	2.3226	2.8763	1.9061	2.2246	1.9943	1.9747	1.9747	1.2936	3.1066	2.0825	1.5435	2.1658	1.4357	1.3671	2.4549	1.0241
	NaN	2.6852	2.5774	NaN	1.9502	2.0874	1.2544	1.4259	1.9453	1.813	3.2095	2.156	2.0874	1.5484	2.0139	1.5582	1.7885	2.2393	2.9645	1.7248	1.519	1.9257	2.4549	1.323	0.9702	0.9751	2.0874	1.0339
	NaN	1.3181	2.5088	NaN	1.9404	2.303	2.2001	1.5533	1.3818	1.8424	3.0625	2.7832	2.5235	1.5582	1.9208	2.7881	1.9796	1.9453	2.3226	1.9061	1.9306	2.205	1.7346	1.8424	1.9796	1.7542	2.0972	1.1809
	NaN	1.4063	3.9053	NaN	2.2344	3.0968	3.0625	1.5778	1.5239	2.3569	1.5386	2.3177	1.8914	1.7689	2.8861	2.9302	2.0433	1.5484	2.5431	1.4749	2.2246	2.45	1.6219	1.7836	1.1858	1.0143	2.0433	1.2789
	NaN	3.4055	2.0629	NaN	1.9159	2.2687	1.6268	1.7983	1.3132	1.6905	1.4945	2.0629	2.009	1.7493	3.5329	2.8763	3.0478	2.2883	1.9649	2.0041	1.4602	2.0874	1.5386	1.2838	0.9996	1.3426	0.8183	0.735
	NaN	2.1511	2.8518	NaN	1.6709	1.9306	1.8228	2.9351	2.0237	1.9012	2.2148	2.4108	3.2389	1.8424	2.0923	2.8224	2.0923	2.5186	2.5823	1.7787	1.3671	1.3622	1.5582	1.6121	1.1515	1.911	2.7048	1.1907
	NaN	2.3961	1.6366	NaN	1.3965	2.0139	2.6999	1.3671	2.6852	2.7979	3.2634	2.2099	3.1654	1.6856	2.0531	2.0727	2.0335	1.6268	2.6215	2.4059	1.96	1.8081	2.0776	2.3569	1.1319	1.0241	1.3671	2.0286
	NaN	2.3275	3.1801	NaN	2.2393	2.0335	1.6954	1.4161	2.2834	2.4843	1.7199	3.5378	3.7191	2.2638	3.1556	2.2099	2.3716	1.8473	1.764	2.6117	1.4406	1.8914	1.6954	1.8522	1.2593	1.2397	1.4602	0.9898
	NaN	2.6754	1.4847	NaN	1.4357	1.8375	1.8081	1.5533	1.9747	2.8567	2.3275	1.6219	2.6656	1.9894	2.205	1.8963	1.4553	1.3965	1.4406	1.8571	2.0531	1.617	1.6905	1.1123	1.4651	1.1956	1.8179	1.617
	NaN	2.4598	1.9208	NaN	1.4651	2.0041	1.3279	1.7003	2.1217	3.2095	1.7738	3.5378	2.1364	2.2295	2.4794	2.6656	2.0678	1.9061	2.8322	1.5484	1.7395	1.5925	1.7199	1.4945	1.9698	1.0535	1.2985	1.1417
	NaN	2.5578	2.401	NaN	2.6656	1.5582	1.2887	2.5725	1.6121	2.0776	1.96	1.7346	2.1952	1.6709	3.4447	1.9992	2.9449	1.9012	2.2638	1.666	2.0727	1.8816	1.3034	1.6807	1.2642	1.2446	1.617	1.1564
	NaN	1.8424	2.2785	NaN	2.4892	2.4402	1.9943	1.7101	1.3818	2.7979	2.7489	1.8767	2.058	1.7836	1.8914	2.2442	3.3712	1.9404	2.2001	1.2495	1.8179	2.8028	1.1417	0.9359	1.8277	0.9261	1.5092	1.3818
	NaN	3.0037	2.2246	NaN	1.813	1.666	1.8914	2.3912	2.2148	2.6607	2.8028	2.2344	1.8473	2.3128	2.5382	2.8175	2.5578	3.038	1.6464	1.568	1.617	2.3079	1.5974	2.6901	1.4161	1.7395	1.1809	1.2495
	NaN	2.0188	1.5043	NaN	2.2344	2.6019	2.8469	2.0139	2.0384	2.1119	3.2438	2.2736	3.3467	1.6856	1.8032	2.3765	1.9502	1.617	2.6656	1.9992	2.4206	2.8518	0.9163	1.7248	1.7934	1.5925	1.666	1.2887
	NaN	2.5872	2.0531	NaN	2.8567	3.4251	1.7199	2.6264	1.6366	1.8081	2.0139	2.3177	1.8914	1.7787	3.528	2.7195	2.3324	1.5484	2.1119	1.0829	1.3573	1.5141	1.3965	1.9845	1.274	1.0633	1.3083	2.4206
	NaN	2.0727	2.6999	NaN	1.7787	2.3765	1.8473	2.3765	1.9306	2.1021	3.1262	2.8028	2.1756	1.5631	2.303	1.6023	2.2099	1.8865	2.0727	1.8816	1.9796	2.4157	1.8375	1.9747	1.0731	1.3475	1.8375	0.9702
	NaN	2.156	1.4896	NaN	2.1756	2.3618	2.0237	1.2495	2.2687	1.862	2.4304	2.646	2.1658	1.7983	2.6166	1.2936	2.4451	2.1756	1.6954	1.6856	1.8277	1.7836	2.0678	2.5186	1.6807	1.3328	1.764	1.1466
	NaN	2.6656	2.107	NaN	2.0335	3.1948	1.7346	1.2936	2.7342	2.6411	2.891	1.8473	1.911	1.4847	2.107	1.7787	2.793	1.5778	2.0776	1.7052	1.4994	3.4251	1.7787	1.5925	1.3524	1.7346	1.4161	1.9306
	NaN	2.6019	2.0727	NaN	2.8028	2.3667	2.7783	1.5141	2.2148	2.0335	3.4545	2.4059	2.303	2.2197	2.3177	3.2046	2.1658	2.2442	2.2491	2.2099	3.0723	1.7787	1.0437	1.2348	1.9159	1.3867	1.4161	1.6905
	NaN	2.7587	1.6562	NaN	3.2585	2.4157	2.3814	2.2736	2.548	1.6317	2.9302	2.2981	3.0429	2.352	2.4892	2.891	2.3912	2.1462	2.548	1.6905	1.8767	2.4843	1.5631	1.1221	1.0437	1.0927	1.2201	1.0241
	NaN	2.8273	2.9057	NaN	1.8326	2.2393	1.9698	3.0282	2.9939	2.8714	2.8518	2.9106	2.1756	2.3716	2.5529	2.0972	1.4308	2.1315	2.3863	2.3912	2.2736	1.1956	1.7297	1.5043	1.7199	1.5435	1.5386	0.8575
	NaN	2.1364	2.2834	NaN	1.7836	2.3226	1.8424	3.0086	2.254	2.793	3.577	2.0727	2.7097	1.7248	2.156	2.058	2.5235	1.7885	2.0482	2.6656	1.4406	1.3573	1.4651	2.3961	1.4308	1.2789	1.8522	0.98
	NaN	1.6856	2.8665	NaN	1.5778	2.0384	2.6068	1.3867	1.4357	2.4255	2.6068	2.7293	1.9208	1.7052	1.8914	2.6558	1.6464	1.7934	1.6954	1.6513	1.3671	2.0286	3.2291	1.0143	1.1319	1.1319	1.7689	1.7248
	NaN	1.5386	2.0041	NaN	2.3618	1.519	3.3859	2.646	2.4304	1.9992	2.1364	1.8816	2.3422	2.352	2.3128	2.793	2.1854	1.8277	3.0919	1.8914	1.2887	2.1413	1.4014	1.9306	1.9698	2.3275	1.127	0.931
	NaN	2.4451	2.0923	NaN	1.4063	3.6064	1.8424	1.7836	1.2887	2.3569	2.0678	1.8375	2.205	2.0776	2.842	2.9547	2.0727	2.6166	2.156	2.2932	1.5582	2.8224	1.5337	1.5778	1.4357	1.3818	1.0878	1.2152
	NaN	2.6754	2.107	NaN	1.7101	2.6803	2.9988	2.5137	2.1658	1.813	1.568	2.5382	3.0233	1.8473	1.7052	2.7146	1.6807	1.764	2.5186	2.5186	1.7983	1.5239	1.8767	2.499	1.2838	2.1854	1.8865	1.8375
	NaN	3.1213	2.5627	NaN	1.5582	2.0188	1.9894	1.2054	2.4255	2.7097	2.0384	1.8179	2.107	1.8963	1.6758	2.2932	1.9551	2.2638	1.9698	2.3618	2.2295	2.3961	1.9796	2.0237	0.8967	1.3818	1.3622	1.372
	NaN	2.2785	2.3814	NaN	2.6264	1.911	1.7444	3.4349	2.0923	2.2785	2.9645	1.9208	1.9012	1.6072	2.107	2.1609	2.5823	1.5876	2.2981	2.3079	2.2834	1.5827	1.5876	1.6415	1.0535	1.1172	1.3671	1.078
	NaN	2.0629	2.2981	NaN	1.6905	1.7444	1.3573	1.9551	1.2789	1.6464	3.3026	3.038	2.2295	1.4014	2.0237	2.4647	1.9698	2.2687	2.1952	2.303	1.1466	2.5627	2.3961	1.2691	1.5974	1.1074	1.5974	1.274
	NaN	2.2932	1.7983	NaN	1.4651	2.009	2.9645	2.0384	2.9841	2.6019	3.1458	2.0678	2.3863	1.4112	3.1605	1.96	2.9792	1.2985	2.0286	1.6807	2.4353	1.8522	2.2736	1.1515	0.9996	2.1658	1.0976	1.8669
	NaN	3.0429	2.8469	NaN	2.1707	2.0433	2.107	1.1025	2.8322	2.9841	2.058	1.5876	1.9061	2.9645	1.8326	1.8032	2.1707	1.764	2.744	1.8669	2.0972	2.2736	2.0041	1.5876	1.5876	2.2295	1.6611	1.3132
	NaN	2.0923	3.479	NaN	2.9939	2.1021	3.0282	1.9845	2.401	2.2344	2.9988	2.8959	3.4104	1.7444	2.8861	1.9453	2.3814	2.0727	1.6366	1.7493	1.9159	1.4308	1.7199	2.2638	2.4647	0.9359	1.1319	1.323
	NaN	3.1997	3.2487	NaN	2.5627	1.8718	2.3912	2.3226	1.8571	3.2193	1.9012	1.9061	2.2883	2.5088	2.2638	2.6852	3.2536	1.715	1.9257	2.6999	1.4455	2.4206	1.3524	1.6709	1.0094	2.3079	2.2785	1.8571
	NaN	2.94	2.2638	NaN	3.1115	2.1168	1.8277	2.254	2.6754	2.0482	2.0678	2.254	3.2928	2.2589	2.352	2.0286	2.6509	2.3765	1.4455	3.5182	1.4847	1.1368	1.9355	1.7983	1.5141	1.323	1.9796	1.2201
	NaN	1.4994	1.5925	NaN	2.2197	2.1511	2.1364	2.1511	1.813	2.6607	1.5827	2.4402	1.8914	2.4745	2.1805	1.7885	1.9257	2.254	2.6019	2.009	1.7346	1.7542	1.9551	1.1858	1.0633	1.8326	1.4553	1.9649
	NaN	1.5337	1.5043	NaN	3.0576	1.8963	2.0482	2.2589	2.1413	1.47	2.0727	2.0188	3.0625	1.6464	1.862	2.2001	2.3373	2.45	2.6117	1.5533	1.4798	1.5974	1.7248	1.3818	1.0633	1.3132	2.9008	1.7297
	NaN	1.813	1.372	NaN	2.3716	2.4255	2.3667	2.2491	1.4749	2.1266	1.617	3.1458	2.1217	2.3814	2.8469	2.1413	2.3961	1.9257	2.058	1.323	2.4353	1.8718	1.7444	1.9208	2.0188	1.5239	2.0335	1.0829
	NaN	1.7493	1.8816	NaN	1.5876	2.5676	1.9796	2.1462	1.6856	2.5725	2.3324	3.1066	2.842	1.8571	3.7828	1.421	2.842	1.5337	1.5092	1.7738	1.1221	2.0188	1.274	2.6656	1.1466	1.6219	2.1217	1.4112
	NaN	1.5484	1.4994	NaN	1.7101	3.234	1.4896	2.3961	2.1609	1.96	1.617	2.0482	1.9208	2.156	1.6905	2.6656	2.2932	2.597	2.0433	1.8326	2.1315	1.3867	1.6954	1.8473	0.9751	1.6072	1.5435	1.0437
	NaN	1.617	1.7101	NaN	1.813	1.6268	2.8273	2.1805	1.7934	1.6905	1.5631	2.7097	2.8763	2.499	2.5039	2.3226	2.3128	2.1462	1.7395	2.1119	1.5533	3.5427	1.8375	1.5386	1.5288	1.4749	2.156	2.6803
	NaN	2.1217	3.3467	NaN	2.254	2.1805	2.597	3.0968	2.6509	1.5582	2.6607	2.0727	2.2393	2.2246	2.2932	2.1168	1.6905	1.9992	2.2834	1.3034	1.519	1.225	2.0286	1.6513	1.0143	1.6954	1.8277	1.2446
	NaN	1.7101	2.0041	NaN	1.4063	1.9943	1.8571	3.283	1.7934	2.4941	3.0674	1.9453	1.7346	1.4455	2.3667	1.4357	2.8469	1.5288	1.5778	1.2789	2.3716	2.3128	2.2785	1.7052	1.5974	1.7787	1.6219	2.107
	NaN	2.744	1.4602	NaN	2.1217	1.5925	2.3961	2.8028	2.4304	2.7783	2.8322	2.7832	2.2099	1.7248	2.1119	1.5141	2.1315	1.715	1.5484	2.8273	2.9694	1.5582	1.9404	1.2936	1.1025	1.0731	2.1364	1.1123
	NaN	3.2585	1.4749	NaN	2.2295	1.5092	3.3418	1.6121	1.5141	2.2638	2.6558	1.7738	1.7836	1.4602	1.5484	2.6313	2.94	1.9698	2.8322	1.4161	1.2642	2.352	1.96	1.1907	1.7444	0.98	1.1907	1.3916
	NaN	2.1756	2.8812	NaN	2.0874	1.5337	1.2152	1.6366	1.8424	1.4161	2.2638	1.8375	2.352	2.352	3.6358	2.5284	2.2736	2.1217	2.3765	2.548	1.5484	1.5435	2.4304	1.1907	2.3618	1.8179	1.8326	1.0927
	NaN	1.9404	2.3618	NaN	2.5529	2.254	1.5974	2.0825	1.7542	1.4798	2.4843	2.2736	2.303	2.4647	1.9747	3.3418	2.2295	2.0139	1.7052	1.9894	1.2789	1.6317	1.8473	1.4798	0.6811	1.4553	1.7787	1.7591
	NaN	1.372	3.1164	NaN	1.5876	1.7101	1.2005	1.8179	3.2291	2.6999	1.6464	1.862	2.9351	2.2736	1.1515	3.332	2.2981	1.7052	1.862	2.7342	1.3769	2.1952	2.0531	2.1952	1.4749	2.1903	2.0874	2.1511
	NaN	1.715	1.8865	NaN	1.4553	2.2197	2.3961	2.1707	2.6068	3.2242	2.4402	1.5925	2.205	1.7248	3.2242	2.6558	1.7738	1.8375	1.7199	1.9551	2.3765	2.1315	2.2589	1.2397	1.0192	2.0874	2.6264	1.4308
	NaN	1.2642	1.8571	NaN	1.7787	1.9747	2.2932	1.8914	1.862	3.7436	2.6852	1.5778	3.4251	2.5529	2.7489	3.0184	3.1409	2.5137	1.6905	1.9404	1.7983	1.7983	1.8865	2.7195	1.2593	1.5288	1.7836	1.176
	NaN	1.9992	2.6215	NaN	1.4896	2.1658	1.2201	1.7003	2.8567	2.2883	2.3912	2.352	2.1903	2.2638	1.8228	1.8375	1.7787	2.6019	1.6366	2.5333	1.8963	3.0919	1.47	1.2593	0.9604	1.5435	1.1025	1.029
	NaN	1.8473	1.9306	NaN	1.7738	1.9698	1.3377	1.6611	1.6317	1.8522	2.5431	1.7591	3.6211	2.352	0.8624	2.3373	2.2001	1.9453	1.9208	1.617	1.6758	2.0041	2.0384	2.3324	0.7203	0.9947	1.4357	1.3328
	NaN	1.8081	3.1703	NaN	1.7395	2.0531	1.5484	2.5431	1.5533	2.3177	2.6117	2.1903	2.6705	1.6268	2.0629	1.8179	2.0384	1.3671	2.5725	2.3422	1.9698	2.5823	2.0531	1.2838	1.4308	1.6317	1.1466	0.9653
	NaN	1.6856	1.5876	NaN	3.1654	1.8522	2.2687	2.2785	2.0286	1.7787	3.1654	2.4402	2.94	2.6656	2.6019	2.0825	2.7538	1.225	2.5333	1.3426	1.8571	2.3177	2.5333	2.0531	0.9457	1.3524	1.2054	1.9747
	NaN	2.1511	3.2732	NaN	2.1119	1.6905	1.6121	2.1756	1.5043	2.2638	2.5725	1.9453	2.5431	1.7395	1.7493	2.6117	2.4598	1.5533	2.4108	2.0237	2.6607	1.3769	1.4161	1.3622	1.1956	0.9898	1.8179	0.9506
	NaN	1.9551	2.4206	NaN	2.0482	1.8914	1.421	2.2932	1.7983	2.2491	2.6803	2.6754	2.2785	2.8567	1.8522	1.7297	2.1119	2.0923	1.9551	1.2348	2.2932	2.7979	2.0825	2.1315	1.1074	1.9502	1.6954	1.7297
	NaN	2.5921	2.5578	NaN	2.5529	2.8126	1.6562	1.6023	1.8326	1.9012	2.2883	1.8375	2.7734	1.5974	1.7101	3.1115	1.764	1.9502	2.3471	2.7685	2.401	2.4843	1.4504	1.7738	1.2152	1.9012	1.421	1.4161
	NaN	1.7493	2.8028	NaN	1.8326	1.6856	2.4157	1.8865	1.4994	3.0037	2.8567	1.911	2.5382	1.9306	2.7538	2.499	2.5137	1.519	2.7587	1.7934	2.0384	1.4896	1.8375	1.9012	1.1564	1.3769	1.3867	1.7395
	NaN	1.5141	1.6464	NaN	1.6268	2.9204	2.7195	1.7591	1.5239	1.8767	2.695	1.6954	2.7636	2.9253	2.3079	2.1462	1.666	2.2883	2.1217	1.5239	2.6705	1.3426	1.6415	1.5631	1.3328	1.5533	2.499	1.3818
	NaN	1.6023	1.7885	NaN	2.3128	1.6562	2.1021	2.3716	2.9106	2.2638	2.6803	1.9208	3.3614	2.0286	1.5631	1.3818	2.7832	1.7836	1.4896	1.911	1.8718	2.2148	1.715	1.6415	1.0584	2.9302	1.96	0.9065
	NaN	2.2785	2.3961	NaN	2.2197	1.7493	2.1364	2.6117	2.4059	2.1707	2.1707	1.8816	3.3908	2.7685	2.0237	1.6562	2.499	1.813	1.9551	3.1409	2.3226	2.2246	1.8571	1.2201	1.0682	1.9306	2.1462	2.0531
	NaN	1.9943	2.7734	NaN	2.1707	1.8326	1.3818	1.8914	2.8322	2.8959	3.2242	2.9253	3.0723	1.764	1.519	1.5876	2.5823	2.3079	3.6995	1.6954	1.2691	2.3177	2.4059	1.3132	1.4798	1.9208	2.1413	1.2446
	NaN	2.793	2.254	NaN	2.058	1.7395	2.6607	2.1364	3.1556	2.3471	3.3124	2.3373	1.7738	1.7591	1.2789	1.6366	2.9645	2.3422	1.5141	2.5431	1.6366	1.4357	2.3128	2.1707	1.3083	2.0629	1.8963	1.421
	NaN	2.5235	2.2785	NaN	2.7489	3.038	2.0776	1.8277	1.911	1.8718	3.0772	2.3961	2.3618	1.7542	2.1315	1.7248	2.0678	2.5921	3.4153	2.3863	2.5578	1.9257	1.4651	1.0731	1.0241	1.4504	1.0976	1.9747
	NaN	2.9498	2.4059	NaN	2.9449	1.7983	2.4451	2.6068	3.3663	1.8571	2.8861	2.2001	2.0433	2.548	2.2393	2.3128	1.5435	2.5431	2.3912	2.4304	2.156	1.9404	2.0139	1.7689	1.3181	1.8277	0.8575	2.0825
	NaN	2.646	1.7738	NaN	1.6268	1.5827	2.2295	2.5823	3.6407	1.7003	1.6856	2.2344	1.5778	2.1217	2.0482	2.2295	2.1756	2.1707	3.2242	2.597	1.7003	3.5819	2.1266	1.1711	1.3132	1.8963	0.8722	1.666
	NaN	1.9453	2.891	NaN	2.0384	1.3965	1.8718	1.6611	1.9943	1.862	3.1801	2.9547	1.4994	2.0678	1.3475	1.5141	2.5774	1.9159	2.0286	1.8326	2.5921	1.3132	1.8571	1.8816	0.8477	1.0976	2.1952	2.1854
	NaN	2.1021	1.4259	NaN	2.4353	2.2981	3.1948	1.6317	3.1458	1.7689	2.107	2.2589	3.0576	3.5378	1.9747	1.6954	2.0727	2.0482	2.7195	1.9845	1.2348	2.8567	1.6366	2.1021	2.2295	0.9702	1.617	2.0041
	NaN	1.715	1.4651	NaN	1.9453	2.4598	2.3912	2.989	2.6901	2.0727	2.9008	1.8571	2.0237	1.9257	2.1266	1.8179	2.2099	2.8469	2.3128	1.8228	1.4504	1.4798	2.1903	1.6611	1.1123	1.8914	1.8571	1.1907
	NaN	2.7146	2.1315	NaN	2.2001	2.5284	1.7101	1.6709	1.9747	1.7836	1.7983	2.4696	1.8669	1.568	3.0135	3.0674	3.6897	2.597	1.5435	2.3912	2.0874	1.7591	1.666	2.0874	1.2005	2.0433	1.7395	1.2201
	NaN	2.3618	1.9257	NaN	1.7738	3.2879	1.7346	2.6656	2.6558	2.0335	3.4349	3.1997	1.7983	3.2732	2.5333	2.6019	2.7587	1.6121	3.9249	1.5141	1.3867	2.5039	1.3181	1.6366	0.6125	1.3622	1.1907	1.5288
	NaN	2.7685	2.1756	NaN	1.6611	1.9257	2.6117	1.5925	2.5627	2.1903	3.5378	2.254	1.5631	2.0237	1.5337	2.5431	2.9498	2.842	2.499	2.1315	2.8224	1.323	1.5239	1.4651	0.9996	1.0633	2.6607	1.1515
	NaN	1.9306	1.8032	NaN	1.4308	2.2932	2.107	1.7493	1.7689	2.4255	1.5778	2.1903	1.7346	2.548	1.9943	1.862	1.6611	1.9453	2.8322	2.9939	1.9943	1.4602	2.7538	1.5778	1.2691	1.3279	1.5043	1.3965
	NaN	1.7346	2.646	NaN	1.5435	2.9057	1.5484	1.7689	2.4794	2.1021	2.499	2.7587	2.0825	2.254	2.3128	1.6415	2.7538	1.4063	1.7395	1.7493	1.1319	1.5141	1.8228	2.1511	1.0633	1.5974	0.9163	0.7987
	NaN	1.9796	2.5284	NaN	2.3373	1.617	1.813	2.0188	2.1413	2.5774	3.3957	1.8424	1.96	1.9061	1.5141	2.4402	2.1658	1.6856	2.1854	2.1756	1.5827	2.0335	1.9796	2.0776	1.3132	0.9555	1.9698	1.0241
	NaN	2.9057	2.5872	NaN	1.2887	1.666	2.1854	2.8371	1.7493	2.2883	1.9159	2.0531	2.7881	1.7591	3.087	2.9792	3.0919	2.205	2.9204	2.2295	1.2789	1.666	1.3132	1.7738	1.1564	1.8081	1.6758	1.9159
	NaN	2.8371	2.2491	NaN	1.3083	2.2736	1.8571	1.9453	3.5917	1.9992	2.5382	1.9845	2.0188	2.9988	2.352	1.4504	1.9453	1.5974	2.4696	1.6513	1.7297	1.2887	1.862	1.2299	1.421	1.2201	1.176	1.764
	NaN	2.793	2.2001	NaN	1.3475	1.5092	2.0776	1.2495	3.0625	1.9649	1.8081	2.205	2.2589	2.1413	2.1168	2.1658	2.3569	1.9992	2.4598	2.4892	2.7146	1.7934	2.9547	2.3275	1.3916	1.225	1.1515	1.2446
	NaN	1.3671	1.8473	NaN	1.8914	2.1609	2.0384	1.3622	2.6117	3.2193	1.8571	3.234	2.8567	1.8865	2.695	2.0923	2.7636	1.7983	2.6803	1.5974	1.5729	2.6166	1.7836	1.7248	2.0678	1.0486	1.2544	1.7689
	NaN	1.519	1.8375	NaN	1.3279	2.1315	3.3467	1.8179	3.3271	2.5627	2.6999	3.2193	1.7689	2.4157	2.8567	2.3422	2.1756	1.5533	2.4843	1.6121	1.9894	1.8277	1.4406	1.1319	0.8379	1.5484	1.3622	2.0629
	NaN	1.3671	1.8081	NaN	2.7783	2.6901	2.2246	2.1756	2.6803	2.8812	3.3418	3.1311	1.9453	1.6758	2.4647	1.9796	1.6611	2.3814	1.7934	2.7636	1.6317	2.4255	1.2887	1.4798	1.4798	1.0045	1.9061	2.1315
	NaN	1.3377	2.6117	NaN	3.0527	1.8179	2.1168	1.9306	1.2985	3.1654	2.8959	3.5525	2.0237	2.0874	1.8669	2.0139	2.548	2.0041	1.7738	1.8277	2.4696	2.3618	2.9449	1.5582	1.0927	1.4651	2.4598	1.6905
	NaN	1.6072	2.2785	NaN	1.6905	1.7346	2.4157	2.1217	1.1711	2.7391	1.9747	3.4986	2.6264	1.4406	2.1854	2.0874	2.8224	2.2638	2.0139	1.4602	1.4014	1.5386	1.5386	1.4112	1.0927	2.597	1.1221	1.0143
	NaN	1.6954	2.0531	NaN	1.7934	1.715	2.6264	2.5774	2.5921	2.7538	2.6411	1.9061	2.1119	1.3916	1.9404	2.2589	1.9257	2.7979	1.5288	2.156	3.0086	2.5578	2.4598	1.1319	1.4896	1.3083	1.666	1.8522
	NaN	2.7636	2.1707	NaN	1.7542	3.6113	1.8032	1.47	2.303	2.8175	1.7444	2.156	2.0335	2.2393	1.9257	1.8865	2.2246	1.6758	1.5925	1.7248	1.6023	1.4651	1.6023	1.2789	2.0188	1.3916	1.7934	0.9359
	NaN	1.6121	1.9747	NaN	1.715	2.4353	1.8473	1.9747	2.3177	2.0629	2.2442	2.4402	2.1364	1.8375	1.7395	2.4598	2.8518	1.6464	1.7738	1.6219	2.0433	1.519	2.9008	2.0482	1.8032	2.2295	1.9747	1.5925
	NaN	1.7101	1.6268	NaN	2.0286	2.8567	1.8914	1.5582	2.9253	2.0678	3.6015	2.0629	3.3124	3.2242	2.1266	3.1066	1.9306	1.5288	2.6705	1.7003	1.7003	3.087	2.009	1.6905	1.3328	2.6215	1.9257	1.1613
	NaN	2.0482	1.4504	NaN	1.6611	1.4798	2.4304	1.8571	1.764	2.0237	2.8126	1.7934	2.1119	2.0433	2.5431	1.9257	1.8816	1.9894	2.0727	1.8718	3.0086	2.0139	2.4353	1.4406	1.6856	1.3916	1.9012	1.6562
	NaN	3.7387	1.8669	NaN	1.764	1.6219	1.8424	1.8277	1.8522	3.479	2.3275	3.528	2.6803	1.5925	2.5627	2.8763	1.7346	1.4798	1.6023	1.9894	1.4602	2.6607	2.3667	1.225	1.519	1.3622	1.4308	1.9502
	NaN	2.3422	2.4059	NaN	2.4941	2.0727	1.911	1.5484	2.0237	2.2932	3.6113	3.3565	2.0629	1.7787	2.646	2.4745	1.8669	2.1658	1.6121	1.1025	2.4353	1.9061	2.6411	1.3279	1.5288	2.1658	1.3034	1.7444
	NaN	1.7983	2.548	NaN	2.0629	1.5827	1.8816	2.2344	1.4651	1.7297	2.1756	1.9698	2.6264	2.1952	1.4994	1.9894	2.6313	1.4749	1.5974	2.6803	1.2642	2.1413	1.4602	1.568	2.0041	1.4504	1.3475	2.0776
	NaN	2.8469	2.0188	NaN	2.7979	1.7934	2.5137	2.8812	1.4847	2.1413	3.4986	2.2932	2.6509	1.7934	2.4304	3.0968	2.1119	1.6268	2.4059	1.3867	1.8032	1.8865	1.9845	1.6366	1.372	1.1466	2.1462	1.323
	NaN	1.7493	3.4153	NaN	2.4353	1.1466	1.8424	2.5235	1.9698	1.8718	2.4941	3.5084	1.8718	1.9845	3.0331	2.1119	2.7391	1.372	1.9747	2.1952	1.8228	2.0433	1.911	2.1903	1.6611	1.3083	0.8183	1.3181
	NaN	2.2932	1.7052	NaN	1.7493	1.6611	1.9306	2.1119	3.1556	2.9792	2.45	2.3912	2.2736	2.2834	2.6019	2.4059	2.0384	1.9551	1.7395	2.5088	1.4308	2.2834	2.6264	0.9947	1.1417	1.9012	1.7934	0.9457
	NaN	1.5288	3.6652	NaN	1.8865	2.8322	1.5337	1.6366	2.4892	1.862	2.7881	2.1952	3.8269	2.5431	1.7689	2.45	2.2001	1.7885	1.7591	2.2834	1.8375	1.6219	1.6758	1.1221	1.372	1.5974	1.3622	1.1809
	NaN	1.5484	2.9106	NaN	2.0629	2.7587	1.8032	3.2438	2.3765	1.9159	2.2197	2.7048	2.3912	2.3618	2.205	2.3422	2.8518	1.3622	3.4496	2.4451	2.1609	2.9351	2.0139	1.7689	1.0829	2.2491	1.1417	1.5386
	NaN	2.499	2.9498	NaN	1.4749	1.176	1.3328	2.3128	2.5431	2.1805	2.7244	3.6064	2.3765	1.47	2.0923	2.7244	2.4696	2.0433	2.5676	2.5333	2.3422	3.1458	2.3275	3.1066	1.078	0.8526	2.2148	1.7934
	NaN	2.3569	1.2936	NaN	1.7689	2.6019	1.4994	1.9747	1.8179	2.9253	1.8277	2.3226	1.9747	1.666	2.6019	2.3667	2.7146	1.4063	3.2683	2.0678	1.715	1.7689	2.2148	1.4161	2.058	0.8134	1.7493	0.8624
	NaN	NaN	1.3671	NaN	1.8963	2.5088	2.009	1.9943	1.8963	2.7244	2.9449	2.5872	3.4839	2.7097	2.6901	1.7493	2.2001	1.5533	3.4447	1.9012	2.597	2.2736	1.3769	0.98	0.9849	0.9604	1.0976	1.519
	NaN	NaN	2.2981	NaN	2.0629	2.4059	3.5574	3.2536	2.5137	1.7689	3.2732	2.6558	2.3471	2.0482	2.0139	3.2144	2.3716	1.47	2.6411	2.1609	1.8767	2.7881	2.2834	1.7738	1.6366	0.9653	1.5043	1.2152
	NaN	NaN	3.871	NaN	2.2981	3.136	1.911	2.1266	1.7248	3.381	1.7493	2.646	2.6215	1.6709	1.2838	1.8718	2.499	2.1119	2.254	1.2593	2.2638	1.4504	1.6268	1.6709	1.8571	1.4749	1.0682	1.9502
	NaN	NaN	2.2001	NaN	1.3475	1.9306	1.9159	1.7101	1.2348	2.1413	2.6362	2.6313	3.5182	2.3128	2.2883	1.862	2.499	2.2099	1.8718	1.7591	2.3079	1.9012	2.1364	1.8669	1.5974	2.5333	1.5337	1.8914
	NaN	NaN	2.1315	NaN	1.4406	2.6852	2.7244	2.3226	1.3965	2.2981	2.3618	3.2732	1.8767	1.8473	2.1462	2.7979	2.5676	1.8522	2.0041	2.1413	1.5631	1.5239	1.2397	1.4749	1.2005	0.9261	1.3916	1.5827
	NaN	NaN	2.1364	NaN	1.5484	2.5039	1.7199	1.9845	2.8861	2.6852	3.4153	1.4798	2.2687	1.96	2.4304	2.3422	2.8518	2.8763	1.3132	2.3863	2.6117	1.1515	1.0486	1.1564	1.0976	1.1172	2.0384	1.1319
	NaN	NaN	3.7534	NaN	1.5239	1.8669	1.7248	2.7538	1.911	3.2095	3.1311	1.4896	2.1609	2.5137	2.0727	2.744	1.8767	2.1609	1.5876	1.6366	1.5729	1.3083	2.2001	1.4749	1.1368	1.4014	2.6068	1.9845
	NaN	NaN	1.4896	NaN	2.6362	1.5925	1.9355	1.4602	2.0482	1.7591	2.9155	1.8081	2.8077	2.4451	2.0188	2.4353	2.1021	2.2246	2.7342	1.2544	2.6803	2.3912	1.6219	1.5239	1.3524	1.6121	1.6464	1.8179
	NaN	NaN	3.3222	NaN	1.8522	1.7346	2.5088	1.4847	2.1119	1.6562	3.2585	1.5876	1.8718	2.4402	2.3177	2.1658	3.1409	2.3716	1.4357	1.7591	1.3671	2.4059	1.1221	2.3863	1.6121	1.2642	2.058	1.225
	NaN	NaN	1.7983	NaN	1.7934	2.2246	2.0384	2.3912	1.519	1.4994	3.3467	2.7587	2.2589	2.0335	1.8473	1.5827	2.4451	1.5925	1.9747	1.5533	1.47	3.3712	1.7444	0.8869	1.4553	2.1609	1.9061	1.4112
	NaN	NaN	1.9012	NaN	1.7542	2.4353	2.3863	2.94	2.0825	1.8718	1.7101	3.7191	1.9306	2.695	2.94	2.058	2.1805	2.1609	1.8375	1.2495	2.3275	2.3618	1.3377	2.1364	1.0241	1.8032	0.9702	1.1907
	NaN	NaN	3.1164	NaN	1.9943	1.8571	1.9453	2.1119	1.8228	2.6362	1.6709	3.2046	2.5676	2.3667	1.8522	3.0037	2.8518	2.3324	2.5823	2.0727	1.8522	2.646	1.6268	2.2344	1.1907	1.0535	1.3573	1.3034
	NaN	NaN	1.9845	NaN	1.813	3.3075	2.6068	3.2487	2.0727	3.3663	2.2099	1.6807	1.9649	1.8767	2.2148	1.4504	1.4945	1.5729	2.0384	1.5092	1.8326	1.3181	1.9502	2.0678	0.4116	0.8624	2.0335	1.0241
	NaN	NaN	1.6072	NaN	3.7191	1.3818	2.1021	1.7689	2.401	2.0041	1.9894	2.2001	2.1315	1.8571	2.8518	1.8816	2.8322	1.7738	2.4696	1.7493	1.3475	2.0923	1.9355	2.0335	1.0633	1.4602	2.1805	1.6366
	NaN	NaN	1.4798	NaN	1.9208	3.038	1.9894	1.9698	2.1413	1.9208	1.9306	2.4598	3.1164	2.1952	2.2099	1.7199	1.7689	1.9355	2.3863	1.3622	1.5043	1.1613	1.421	1.3279	0.5831	1.1662	1.3132	1.421
	NaN	NaN	2.2344	NaN	1.7542	1.2544	2.0041	2.548	1.7787	2.1658	2.2736	2.6607	2.5529	2.45	1.9404	1.5778	2.7244	2.1462	1.5386	1.9208	2.1413	1.617	1.1515	1.3034	1.862	1.2838	1.2299	1.5043
	NaN	NaN	2.1609	NaN	1.6366	1.9355	1.862	1.8473	3.0968	2.5921	3.4349	1.6513	2.9253	3.2879	1.5778	1.9698	2.0482	2.5725	2.8714	1.7297	2.0237	1.9159	1.1858	1.9943	0.8575	1.078	2.4255	1.2544
	NaN	NaN	3.3712	NaN	1.5239	1.3573	2.1315	2.4402	1.8081	1.2593	1.6513	1.6856	2.0972	2.1903	1.8179	2.5578	2.4598	2.2148	3.1017	1.8522	1.1809	2.9155	1.1123	1.6121	1.8669	1.1662	2.1413	0.9947
	NaN	NaN	2.1364	NaN	1.6219	1.3426	2.0237	1.6268	1.8816	1.5435	1.6513	1.9159	1.617	2.8273	1.5974	1.3769	1.8326	1.4259	2.3471	2.0237	1.2103	1.9551	2.4206	1.1172	1.5288	2.205	1.2397	1.2642
	NaN	NaN	1.7395	NaN	2.5039	1.6513	1.7052	1.5533	2.0335	2.4794	2.0237	2.6558	2.9155	2.5774	1.6856	1.4357	2.695	1.9698	2.1021	2.8322	1.6268	1.4112	1.3769	1.8669	1.8473	1.6562	1.5631	1.4112
	NaN	NaN	2.3275	NaN	2.0776	2.3912	1.4847	1.7346	2.6803	2.0286	1.7199	3.2732	3.1164	1.8571	2.2099	3.7926	2.5088	2.009	1.4651	1.7836	2.7881	2.2834	2.1217	0.9065	0.9702	1.6268	1.1613	1.5386
	NaN	NaN	2.1658	NaN	2.8371	1.8179	2.1805	1.7738	2.5088	3.1752	2.793	3.3026	1.8571	1.5043	1.7395	2.2344	2.2393	2.6705	2.1658	2.2932	1.9208	2.6166	1.5337	1.7052	0.9751	1.4847	1.1025	1.0143
	NaN	NaN	2.3863	NaN	2.2491	1.8571	1.7738	2.9106	2.2638	2.3716	1.6121	2.4255	3.4545	2.1511	2.1903	2.2981	1.6807	2.058	1.9159	1.7199	2.6705	1.4014	1.6611	1.1809	0.6958	1.7934	1.3818	1.666
	NaN	NaN	1.0241	NaN	2.0874	1.3916	1.7395	1.5484	2.6558	2.45	1.8179	2.4059	2.6509	2.3863	2.2785	2.2638	1.7542	2.0531	1.6219	1.8571	1.3524	2.5725	1.5337	1.2838	1.4602	1.8669	1.4798	2.1511
	NaN	NaN	1.0633	NaN	2.5578	1.323	1.519	1.6611	1.9306	2.989	2.1217	2.9302	3.332	2.0482	1.5337	1.4014	3.1752	1.8914	2.5676	1.2936	1.6807	1.4161	1.3034	1.0192	1.8473	1.7297	1.4553	1.1613
	NaN	NaN	1.3524	NaN	2.7832	1.9208	2.8077	2.2246	2.205	3.1654	2.7685	2.8567	2.303	1.8816	1.8424	1.8522	2.107	2.7489	2.4647	1.7395	1.5484	1.617	1.6023	1.1662	1.8081	1.2495	1.0437	1.0584
	NaN	NaN	2.5186	NaN	1.9159	3.3369	1.4308	2.8665	2.1609	2.7391	3.6407	3.0135	1.7346	1.3181	2.3128	2.1609	1.7689	2.2736	2.5676	2.3128	2.1462	1.9992	1.4406	1.4602	1.7248	2.3716	1.127	1.4798
	NaN	NaN	2.842	NaN	2.352	1.7395	1.8081	2.3912	3.2095	3.479	1.5386	1.7297	2.2687	2.1119	1.9257	1.4504	2.5235	1.6219	2.4892	1.5435	1.9649	2.0482	1.6464	1.0633	1.1417	2.5039	1.078	1.9208
	NaN	NaN	2.0776	NaN	2.4745	2.2638	1.8718	2.1021	2.1756	1.7934	2.6215	1.8865	3.2242	1.3818	2.7685	2.8126	2.2393	2.0384	1.7052	1.6317	1.7542	1.4112	1.1613	2.2589	1.5337	0.6909	1.7199	1.0437
	NaN	NaN	1.8424	NaN	1.8277	2.2295	2.7195	3.4643	1.7738	2.0629	1.6905	2.9792	2.5578	2.6411	2.8518	3.0135	1.8718	1.6464	2.0874	2.0286	2.1266	1.3524	1.5876	2.3912	1.6219	1.5141	1.4014	2.156
	NaN	NaN	2.2589	NaN	1.8179	2.0433	2.2981	3.038	2.5382	2.6019	2.6411	2.4304	1.7983	1.617	1.8375	2.3667	2.0237	1.2593	2.1266	1.4455	1.813	1.2299	2.0139	1.5043	1.1711	1.1809	1.225	1.1907
	NaN	NaN	2.6362	NaN	2.0433	1.9845	1.9845	2.2491	1.2642	2.5872	2.0776	1.9061	2.2883	2.6558	3.0478	1.7542	2.8959	2.107	1.8424	1.5337	1.2299	3.6946	1.8914	2.2393	1.4798	2.1609	2.3373	1.029
	NaN	NaN	2.0433	NaN	1.7983	1.8522	2.4451	2.4108	1.911	2.2638	3.2879	2.5235	2.254	2.6852	1.3622	2.5284	1.8522	2.6166	2.4108	1.4749	1.4798	2.205	1.5141	1.5778	1.2544	1.1074	2.0041	0.8281
	NaN	NaN	1.8277	NaN	1.9502	2.0286	3.3124	2.6264	1.4896	1.5925	2.7685	2.891	1.9894	1.6954	2.6558	2.1903	2.8077	1.4945	1.7493	2.0776	1.8277	1.4553	2.3079	2.5137	1.2005	1.764	1.1074	1.9502
	NaN	NaN	2.2736	NaN	1.6023	3.6897	2.7832	1.9747	2.4451	3.0772	1.2299	1.8669	1.7444	2.3128	1.9306	2.9253	2.4892	2.6901	1.6317	2.156	1.2544	2.7195	1.9894	2.3177	1.372	1.176	1.9747	1.5288
	NaN	NaN	2.8371	NaN	2.4745	1.9453	1.6954	3.1703	1.7689	2.4255	1.372	2.1413	2.0139	1.6954	3.1948	1.911	2.2344	2.107	1.7934	1.7052	2.7489	2.1413	1.2691	2.0678	1.0878	1.1809	1.6562	1.0927
	NaN	NaN	2.7783	NaN	2.2981	1.911	1.9943	2.1805	1.3475	2.5333	3.0086	1.3573	2.744	2.4647	2.3422	2.0188	2.0825	1.5974	2.7685	2.4696	1.4308	2.5137	1.9894	1.6464	0.9065	1.617	1.4651	1.3328
	NaN	NaN	1.4994	NaN	2.2589	2.5186	2.8126	2.2099	1.6219	2.2589	1.715	2.7832	2.1364	2.0384	1.9845	2.3177	2.6509	2.2981	1.4357	1.4112	1.764	1.4455	2.5872	2.4108	1.4945	1.4504	1.9404	1.2838
	NaN	NaN	2.1217	NaN	2.0629	2.0188	1.2103	1.6954	1.2201	1.5974	2.1119	2.3422	3.43	1.96	2.7195	1.9943	2.6362	2.1315	2.2442	2.1952	2.303	2.2246	1.4112	2.5284	1.0976	1.323	2.4451	1.5778
	NaN	NaN	NaN	NaN	1.8032	2.8665	1.4406	1.7983	1.813	1.9453	1.568	1.862	2.7293	2.303	1.127	1.6464	2.646	2.5725	2.3471	2.6068	1.5974	1.7983	1.6268	1.2593	1.2005	1.9551	1.1368	1.2299
	NaN	NaN	NaN	NaN	1.8032	1.5582	1.6219	1.6905	1.6709	2.5774	2.0629	1.7738	2.1903	3.0037	2.744	2.6264	3.4986	1.9698	1.8816	1.6611	1.6023	2.0727	1.2985	2.5137	1.2348	2.0629	2.1903	1.1956
	NaN	NaN	NaN	NaN	2.0678	2.0384	2.2736	1.6954	2.5186	1.8473	2.7489	2.1903	1.6709	2.0923	2.4794	2.4647	3.1654	1.5533	2.2148	1.9257	2.303	2.7783	1.9502	2.4402	0.931	1.4749	1.7983	1.274
	NaN	NaN	NaN	NaN	3.5868	2.0041	1.7101	3.2732	2.45	1.7689	1.47	1.8179	2.1511	2.2344	2.3961	1.4749	2.3471	2.1462	1.715	1.323	1.8865	1.5533	1.3916	2.1511	1.6219	1.6758	2.2687	1.1172
	NaN	NaN	NaN	NaN	2.3618	1.2691	1.6317	3.2389	1.7836	1.8277	2.3912	1.7395	2.3765	1.9012	2.2295	2.3814	2.0531	2.1854	1.6954	2.5529	2.0531	2.4647	1.5141	2.2589	2.205	2.0286	1.372	1.0584
	NaN	NaN	NaN	NaN	1.6513	1.3279	2.0041	1.8326	1.2201	2.2491	1.6219	1.8669	1.9061	1.9551	2.7538	2.5872	1.7542	1.5827	2.7097	2.2295	1.2446	1.5582	3.4153	1.0829	1.7444	1.3671	1.3181	1.3867
	NaN	NaN	NaN	NaN	1.5092	2.6019	2.5137	2.6656	1.8228	3.2585	3.5672	2.3128	2.9106	2.6117	2.0286	3.2193	1.7101	1.8326	1.9551	1.96	1.421	2.2001	1.5876	1.9502	2.205	1.0094	1.813	1.4994
	NaN	NaN	NaN	NaN	2.8616	2.9694	1.2446	2.5774	1.6513	1.3867	2.8371	2.6754	1.8473	2.156	2.5382	2.4941	1.9453	2.2491	2.3716	2.3667	1.1123	2.4157	0.9898	1.4063	0.931	1.0094	1.6317	1.2054
	NaN	NaN	NaN	NaN	2.2589	3.0772	3.8171	1.9698	2.9106	2.1903	2.4255	2.548	1.8424	2.1609	1.5729	1.7934	2.6019	2.1021	1.764	1.6415	1.5239	2.1413	1.6317	1.4063	1.225	0.8428	1.7052	1.0388
	NaN	NaN	NaN	NaN	2.8175	2.5431	2.0923	1.8032	1.6856	2.1021	2.1952	3.0723	2.4598	2.5186	2.0433	2.2148	2.1952	2.5088	1.9845	1.4994	1.666	1.7885	2.3618	1.2789	1.3965	1.8375	1.4357	1.0437
	NaN	NaN	NaN	NaN	2.6166	2.5039	2.8714	1.9208	2.8616	2.1315	1.617	2.058	1.8032	2.0972	2.6852	1.715	3.1948	2.2442	1.9502	1.4896	1.5092	2.2638	1.9355	1.4749	0.9016	1.225	1.4945	1.4063
	NaN	NaN	NaN	NaN	2.2197	1.9208	1.7297	2.0384	2.45	1.7003	2.2344	2.1609	2.7244	2.2246	1.8228	1.47	1.8865	1.4651	2.5872	1.5974	2.7342	1.5484	1.9649	2.7244	1.0192	1.764	1.7689	1.6513
	NaN	NaN	NaN	NaN	2.9106	2.6607	3.1164	2.9988	2.8371	3.7387	1.6415	2.1903	1.9698	3.087	2.0825	1.4749	2.6803	1.8277	2.6362	1.7003	1.8669	2.1658	1.2985	0.9261	1.1025	1.5876	1.5337	1.0388
	NaN	NaN	NaN	NaN	1.9355	2.1315	2.7832	2.2491	2.2246	2.6852	1.6856	3.3418	1.9698	1.9257	2.1854	2.9155	1.9159	1.5533	2.0482	2.2883	2.5823	1.4063	1.7052	1.5778	2.1119	0.9996	1.764	2.0629
	NaN	NaN	NaN	NaN	2.7146	2.6754	2.1609	2.1903	2.7146	2.1952	3.3173	2.8714	2.6019	2.842	2.2442	3.0968	2.8959	1.7493	1.862	2.5431	2.7391	1.2397	2.45	1.9747	1.2593	1.3622	1.5239	1.5435
	NaN	NaN	NaN	NaN	2.4402	3.1311	2.1903	2.8616	1.9355	2.2393	2.4304	2.0433	2.254	2.6901	2.6509	2.8567	2.4059	2.0041	2.6264	1.3916	1.5288	2.2638	0.9898	1.2691	1.8375	1.1515	2.1609	1.5484
	NaN	NaN	NaN	NaN	1.7787	1.617	2.3618	2.0727	2.2638	2.5235	1.9551	2.5382	2.9498	2.3618	2.9743	2.5137	2.7489	1.5533	1.8326	2.0041	1.4308	2.1021	1.6317	1.5827	1.2054	1.2544	2.0531	1.6758
	NaN	NaN	NaN	NaN	1.764	1.9012	1.9992	2.8175	2.0139	2.2981	1.8032	1.7836	1.6611	1.3965	2.8861	1.715	2.1217	1.6905	2.2442	2.3618	2.7979	1.6072	2.3226	2.2491	1.6611	1.2789	1.7493	1.1711
	NaN	NaN	NaN	NaN	1.8081	2.3226	3.6113	1.8081	2.5627	2.0286	2.1413	1.7395	2.2148	1.47	1.6366	2.9302	3.5084	1.8865	3.4104	2.3177	1.4798	2.0482	1.8522	1.3034	0.9653	1.7983	2.3373	1.7052
	NaN	NaN	NaN	NaN	2.548	1.9992	1.715	2.058	1.9502	2.5627	2.4402	3.626	3.1948	2.009	2.4892	2.7097	1.9943	2.0286	1.5337	1.4259	1.6317	1.3573	2.0482	1.1515	1.3181	1.1417	1.8718	1.1417
	NaN	NaN	NaN	NaN	1.8179	3.2389	2.107	1.6023	1.666	2.1413	1.4847	2.597	2.6166	1.9649	2.4892	1.5876	2.7097	1.6121	2.2001	2.2148	1.6758	2.3422	1.3867	2.2736	1.3622	2.4647	2.6166	1.8963
	NaN	NaN	NaN	NaN	1.8375	1.9502	1.9306	1.8081	2.6362	2.5186	1.7542	1.7885	2.744	2.1805	1.8914	2.5676	1.9257	1.9061	2.0972	2.1462	2.4157	2.5725	1.6023	2.0678	1.0878	2.0825	2.254	1.0192
	NaN	NaN	NaN	NaN	2.5088	2.2197	1.2642	1.7542	1.5484	2.6166	1.911	1.6905	2.1021	1.3573	1.666	1.5092	1.9404	2.2687	1.9649	2.3373	1.6513	1.3377	1.9649	1.6905	1.0829	2.303	1.8865	1.4308
	NaN	NaN	NaN	NaN	2.9547	1.6709	1.6464	1.7346	1.7395	2.6852	3.0625	3.4643	2.1119	1.3769	2.597	2.4059	2.0188	1.5484	2.548	2.6705	1.5876	1.3573	1.7101	1.7199	1.7444	1.0682	1.1858	2.1462
	NaN	NaN	NaN	NaN	1.9012	1.6954	1.3671	2.0139	1.7885	2.0874	3.283	1.5239	1.9943	3.3859	2.0678	2.6509	1.8277	2.3618	1.7444	1.7101	2.2932	1.2985	1.7885	2.1805	1.1564	1.6954	2.009	1.0633
	NaN	NaN	NaN	NaN	2.4206	2.7979	1.7493	2.2099	1.8032	1.8914	1.8522	2.7097	2.1462	2.5725	3.3418	2.3716	2.9449	1.2936	2.3226	2.4255	1.3671	1.4847	1.7738	1.3867	1.2544	1.4945	1.568	1.7885
	NaN	NaN	NaN	NaN	3.283	1.9061	2.0531	1.8914	2.6411	1.8473	3.1899	2.2981	2.3716	2.0629	2.2148	2.4451	3.1948	1.519	2.6509	2.1462	2.7832	1.7738	1.8277	2.9155	1.0339	2.499	2.3128	1.3916
	NaN	NaN	NaN	NaN	2.5725	1.4651	1.9502	1.9502	1.9257	1.5631	2.6264	3.0282	2.9155	3.1066	2.8175	2.8273	1.96	1.9943	1.666	2.3275	1.7493	2.0188	1.2789	1.5484	1.3524	2.1021	1.6317	1.5239
	NaN	NaN	NaN	NaN	2.9743	2.9204	1.7542	2.058	1.8571	2.499	2.9792	1.9698	2.842	2.1658	1.6562	2.1854	2.6019	3.0919	1.9404	2.8812	1.6807	1.6415	2.2638	1.6709	1.029	0.8575	1.4063	0.8575
	NaN	NaN	NaN	NaN	1.9257	1.617	1.5337	2.7146	1.8032	2.6362	2.2932	3.038	2.2148	2.0923	2.8959	2.0727	2.3422	1.8571	2.1315	1.9992	2.0629	1.8718	1.617	1.6023	0.9359	2.2442	0.3528	1.1368
	NaN	NaN	NaN	NaN	2.2589	1.5631	1.7836	2.9694	2.352	2.1021	2.8175	2.2834	2.5333	2.0874	3.0135	2.4696	1.6317	2.2785	1.9061	1.5729	1.5827	2.3177	2.3863	1.3818	1.2446	2.1707	0.9849	1.568
	NaN	NaN	NaN	NaN	2.0041	3.6162	2.0482	1.9845	2.0531	2.3716	2.3324	1.6611	3.0576	2.1511	1.666	2.0678	3.1948	2.0531	1.8032	2.8763	2.0482	1.9894	1.1564	1.6072	1.8326	1.617	1.5288	2.0825
	NaN	NaN	NaN	NaN	3.1164	1.4602	1.9796	2.744	2.6754	3.4202	1.8816	1.274	1.9845	2.7832	1.9551	1.3818	1.9012	2.2148	2.303	2.8812	1.8326	1.421	1.7591	2.0384	1.5239	1.7885	1.4504	1.1711
	NaN	NaN	NaN	NaN	2.1511	2.0629	2.3716	1.5435	3.4692	2.5627	2.0188	2.3765	2.4353	2.401	2.5578	3.3614	2.9008	2.5529	1.6758	2.2736	1.274	1.2838	1.4357	1.4553	0.931	1.1417	0.8428	1.2005
	NaN	NaN	NaN	NaN	1.8914	2.5039	1.2936	2.8567	2.3471	1.9747	1.47	2.3275	2.1511	2.0825	1.6513	1.8375	2.8665	1.5337	1.8473	1.8081	1.9208	2.107	1.4308	1.8816	1.5729	1.2348	1.7787	1.6464
	NaN	NaN	NaN	NaN	1.8326	1.4063	1.5778	1.7836	1.7297	1.3769	2.8861	1.3377	3.1507	2.7146	1.5925	2.5284	2.4794	2.1021	1.8963	2.156	1.6317	2.1854	1.8522	1.4063	1.7199	2.009	1.8522	0.931
	NaN	NaN	NaN	NaN	2.0188	1.8424	1.1564	2.793	2.156	2.1021	3.2683	3.0919	2.5039	1.6709	1.519	2.9351	2.1315	2.0237	2.0629	1.4014	1.5533	2.6313	1.1809	1.2299	1.0878	1.4896	2.1903	1.8179
	NaN	NaN	NaN	NaN	2.5774	1.4455	1.4602	2.9988	2.4451	1.7934	2.9106	2.7636	1.8669	1.7885	1.3965	2.2589	1.7444	1.3377	2.0629	1.5288	1.9845	2.0678	1.3328	1.7493	1.862	1.7248	1.1368	1.6023
	NaN	NaN	NaN	NaN	2.4451	1.9845	1.4112	1.4455	1.7542	2.793	3.3369	2.6264	3.283	2.5284	2.0384	2.2099	2.4402	1.4651	2.3618	2.695	1.5631	2.4549	1.4063	1.6219	2.1217	1.5582	2.0727	1.1074
	NaN	NaN	NaN	NaN	2.2344	2.5627	1.3034	1.6366	2.4108	2.8175	2.0139	1.9159	1.6268	2.3618	2.45	2.2442	2.4598	1.7934	2.1168	2.0433	1.6072	1.911	1.7983	2.3569	1.0829	1.9747	1.4014	1.1564
	NaN	NaN	NaN	NaN	2.4304	1.8718	2.7391	2.3275	2.2246	1.7836	2.4598	2.9057	2.8812	3.0233	2.8028	1.9502	2.4206	1.7444	1.5288	1.8228	2.7146	2.1707	1.7738	1.2642	1.6464	2.0384	1.2691	2.0629
	NaN	NaN	NaN	NaN	2.0041	2.0188	1.9698	3.0135	1.6856	1.6905	1.7836	3.0233	2.2932	2.0776	1.5876	1.2936	1.7542	1.9012	2.4941	1.7787	1.4014	2.8714	1.421	1.3328	0.9653	1.9894	1.3377	1.1809
	NaN	NaN	NaN	NaN	2.6117	2.3569	1.6219	1.9012	2.9939	2.4157	1.8669	3.0674	2.3275	2.2393	1.6611	1.7003	2.6068	1.8669	2.9841	1.6219	2.4549	1.4553	1.7346	2.0139	1.6072	1.0241	0.9996	0.9996
	NaN	NaN	NaN	NaN	2.2687	2.1315	1.8963	1.2152	1.5092	2.3079	2.6656	3.0331	1.8669	1.8375	1.2985	2.2687	2.8861	1.3671	2.7979	2.107	1.5729	1.4896	1.3965	1.2838	2.5333	1.5435	2.8077	2.0678
	NaN	NaN	NaN	NaN	2.1315	2.646	1.8522	1.1466	2.0188	2.2001	2.0531	2.744	2.793	2.1315	2.7048	1.4357	2.0482	1.3181	1.6758	2.7391	1.8179	1.6219	2.891	1.3377	1.323	2.1609	1.1368	2.0629
	NaN	NaN	NaN	NaN	3.0429	1.7444	2.0531	3.1556	3.0037	1.4602	3.3516	3.0674	2.3667	1.8522	2.8714	2.2197	2.5235	2.5725	2.7244	2.6264	2.1413	2.9841	2.0874	1.0192	1.0045	1.0731	2.2197	1.7444
	NaN	NaN	NaN	NaN	2.0678	1.5239	2.3618	2.499	2.4598	1.8865	2.4745	3.6554	2.9743	1.5141	2.3863	2.1609	1.7444	1.7934	1.7885	1.6562	2.6411	1.8179	1.9649	1.0192	1.9943	1.1123	2.2099	1.9257
	NaN	NaN	NaN	NaN	2.8469	2.597	1.6219	3.2732	2.3275	1.8914	2.8861	2.3275	2.1364	1.5582	2.7587	2.7342	2.8959	2.0678	2.3863	1.3671	1.9796	2.7097	1.715	1.6023	1.1613	1.4455	0.8869	0.9947
	NaN	NaN	NaN	NaN	2.107	2.2834	1.5386	2.45	1.96	1.8179	2.7489	1.9845	2.2981	2.2246	1.8424	3.0478	2.3226	1.7934	2.6852	1.6121	1.6366	1.9649	1.6758	1.5386	1.6905	2.0433	1.3083	1.7885
	NaN	NaN	NaN	NaN	2.1021	2.1609	1.7101	1.9355	1.9796	1.6562	1.7983	1.7934	1.8767	1.5386	2.9204	1.7248	2.744	1.7836	2.1805	1.9061	1.5533	1.7101	3.0037	1.1319	0.9849	1.9404	1.9306	1.2838
	NaN	NaN	NaN	NaN	2.4549	2.3863	2.0335	2.0139	1.9355	2.8959	2.1462	3.0135	2.0482	2.4843	2.7783	2.2687	2.9057	2.0188	2.0139	1.6219	1.7934	1.8816	2.4696	1.9698	1.0682	2.3079	1.6023	2.0433
	NaN	NaN	NaN	NaN	3.5476	2.8861	1.6317	1.9747	1.6856	2.1903	1.8473	2.3863	2.0629	2.4353	1.8963	2.45	1.4161	2.2638	2.7587	2.4059	2.0139	1.5435	2.0482	1.5582	1.3818	1.666	2.0776	1.1025
	NaN	NaN	NaN	NaN	1.6415	1.5141	1.9796	1.5337	1.6366	1.3524	2.8028	2.548	2.2197	2.2932	1.6513	2.2442	1.9012	1.6121	1.4014	2.597	2.1462	2.205	1.9208	2.1511	0.9212	1.225	1.3573	1.1123
	NaN	NaN	NaN	NaN	1.5288	1.8865	2.3422	3.0625	2.3667	1.7003	2.0972	2.0727	1.8816	1.9796	2.1217	1.3475	2.6411	1.6219	1.617	1.2299	1.3426	1.3377	1.3769	1.7248	1.4259	1.9649	2.0727	1.5043
	NaN	NaN	NaN	NaN	2.8175	1.2005	2.1903	2.989	3.3222	2.4402	2.1168	1.8571	2.8224	2.3863	2.0776	2.6754	2.2638	2.0041	1.764	2.2344	1.421	2.2736	1.3426	1.9551	1.1711	1.4994	1.2397	1.5141
	NaN	NaN	NaN	NaN	2.3177	1.9453	1.7101	1.8767	2.0825	1.7689	2.2638	2.5137	2.5137	2.0776	2.4402	1.3524	3.5084	1.5435	1.6268	2.0629	1.8767	1.2985	2.1609	2.3177	1.2299	2.6999	2.3863	1.519
	NaN	NaN	NaN	NaN	3.1164	1.6219	2.6117	2.7048	2.9547	1.6905	2.1364	2.0678	2.7734	2.1364	2.6754	3.1311	2.5039	1.5925	2.6313	2.5039	2.3128	1.9845	1.8571	2.7391	1.3524	1.7444	1.1711	2.1805
	NaN	NaN	NaN	NaN	2.8861	1.6709	1.4749	1.7346	1.1025	2.2001	2.4941	2.0384	2.4549	1.9355	2.2295	2.1168	2.4696	1.9894	2.8665	1.4553	1.8522	2.3618	1.8277	2.0923	1.5288	1.6072	2.0433	0.9947
	NaN	NaN	NaN	NaN	2.4647	2.7685	2.5333	1.7444	1.4994	2.8469	2.107	2.9498	2.3765	1.8571	1.7297	2.2393	1.8081	2.499	1.6268	2.4304	1.7248	1.3769	1.5974	1.176	1.029	1.7885	2.1707	1.6513
	NaN	NaN	NaN	NaN	2.7342	3.3712	2.1315	2.5039	1.421	1.8718	2.4059	1.5533	2.0874	2.303	2.8371	1.568	3.0331	2.0874	1.9306	1.7542	1.764	2.5529	2.4255	1.9012	1.0045	1.3965	1.7885	1.2838
	NaN	NaN	NaN	NaN	1.9649	1.7297	2.0286	2.303	2.1805	2.4255	2.3618	2.0237	3.2046	1.7444	3.332	1.5925	1.5827	1.9208	2.401	2.1658	1.5582	2.6411	2.2491	1.7003	1.8081	1.3132	1.9992	1.6121
	NaN	NaN	NaN	NaN	2.0335	1.7395	2.7832	2.1903	1.8424	2.5774	1.911	3.5427	2.6117	2.0335	2.7685	2.7097	2.352	2.1266	2.597	1.4945	1.5582	1.8963	1.6072	1.0094	1.6415	2.1462	1.7689	1.1025
	NaN	NaN	NaN	NaN	2.3373	1.8816	2.5578	1.7346	1.8228	2.695	1.9355	1.8669	1.568	2.3471	1.9208	2.4941	3.2389	1.7885	2.7979	2.1315	1.3524	1.7395	1.2887	1.1368	1.2348	0.9849	1.6464	2.2099
	NaN	NaN	NaN	NaN	2.4451	2.107	1.4896	1.715	3.3075	1.2985	2.9302	2.0923	2.058	2.0482	1.7346	2.9057	1.8571	1.2789	1.5974	2.1119	2.0776	1.9355	2.0874	2.0433	1.7395	1.176	1.5631	1.3818
	NaN	NaN	NaN	NaN	2.5186	1.8865	2.6656	1.764	3.0478	2.0874	2.0874	2.3226	1.9747	1.8424	2.45	2.4745	2.2393	1.6268	1.8963	2.0188	2.8861	3.0429	2.058	1.5925	1.3328	1.2887	1.0633	1.6807
	NaN	NaN	NaN	NaN	2.254	2.5039	2.7097	2.0384	2.0384	2.1854	3.6309	2.1854	1.9453	2.7391	2.6558	1.5092	2.9106	2.0384	2.3814	1.5778	2.2785	1.6758	1.9061	1.372	1.2985	2.1021	1.7542	1.3279
	NaN	NaN	NaN	NaN	1.862	1.3377	1.9355	1.9894	1.6072	1.8179	1.911	2.3226	2.6313	2.3324	2.4353	1.715	2.3618	1.764	2.2981	1.8865	2.0531	1.3475	2.1903	2.2197	1.5974	1.8228	2.1756	1.2495
	NaN	NaN	NaN	NaN	2.7391	1.323	1.5484	2.4206	2.2589	2.2883	1.8865	2.8175	2.3128	1.9845	2.5676	3.6113	2.7391	1.9404	2.3471	1.0388	2.0776	2.9547	1.323	1.9992	1.7052	1.1711	1.7003	2.2393
	NaN	NaN	NaN	NaN	2.7734	1.4896	1.4602	2.2981	3.2977	1.8963	1.7444	3.2438	1.7689	2.0678	3.1605	3.0282	2.2638	1.3818	2.009	1.9649	1.3622	1.2495	1.4455	0.9898	1.6611	1.0388	1.176	1.519
	NaN	NaN	NaN	NaN	2.8175	1.4112	2.1021	2.401	1.9845	3.4643	2.8812	2.1952	3.6799	2.5186	2.842	1.8277	3.1801	1.8669	2.0433	1.3573	1.7787	2.45	1.4504	1.4602	1.421	1.6415	1.5778	2.2197
	NaN	NaN	NaN	NaN	1.9992	2.4206	1.5239	1.4259	1.2544	1.617	1.8473	2.842	2.3373	2.3569	2.1266	2.6117	2.0874	2.4941	2.5186	1.127	1.225	1.9453	1.7052	2.0629	1.3818	1.1221	1.8963	1.9306
	NaN	NaN	NaN	NaN	1.8571	2.2197	2.7391	2.4304	1.862	1.4014	2.3373	2.0678	2.5186	1.7542	3.2438	1.9208	1.6464	1.8571	1.5631	2.2442	2.7685	2.0433	1.9453	1.4896	1.9012	1.1172	1.2152	1.3279
	NaN	NaN	NaN	NaN	1.9012	2.4696	1.5533	1.4896	1.9355	1.7542	1.9992	1.8179	2.3667	2.0923	1.6562	3.2389	2.1854	2.5284	1.764	1.8032	1.4259	2.3275	1.4063	2.2099	1.5239	1.7542	1.6121	1.7052
	NaN	NaN	NaN	NaN	2.3226	1.9894	2.9939	2.1511	1.9796	1.4896	2.4059	2.0433	3.3663	2.6607	2.4304	2.8126	2.0237	2.45	1.6464	1.8571	1.862	1.7836	2.1511	2.1217	0.8477	1.3818	2.3373	2.0139
	NaN	NaN	NaN	NaN	2.4941	3.5476	1.8228	2.8469	2.0678	1.5288	2.0678	1.4112	2.94	1.6611	2.5529	2.0923	2.3569	1.3524	2.2344	1.7003	3.4104	2.7293	2.4696	1.3965	2.009	3.0576	1.2789	1.8032
	NaN	NaN	NaN	NaN	2.4892	2.156	2.3716	2.9008	2.8322	3.0723	2.1658	1.4553	2.205	2.0384	2.6754	2.7293	1.9012	2.4206	2.9204	1.2054	2.3079	2.1315	2.1413	2.254	1.1123	1.0535	2.3079	1.1123
	NaN	NaN	NaN	NaN	2.548	2.3177	1.568	3.1997	2.3373	1.6366	2.4794	3.1262	2.0825	1.8669	3.0184	2.4892	2.7685	1.5043	1.96	1.9159	2.2932	2.2099	2.7538	1.3475	1.0927	1.3181	1.4455	1.617
	NaN	NaN	NaN	NaN	1.8816	3.2389	2.8812	1.5092	2.9449	2.1413	1.911	2.3961	1.9551	2.4304	2.1364	3.1801	1.7101	2.0139	2.2001	2.4059	1.1613	2.6117	1.7983	1.1515	1.4994	1.1319	1.4749	1.9404
	NaN	NaN	NaN	NaN	2.2932	2.4402	1.7983	1.7542	2.3814	2.1658	1.9649	3.4055	2.0825	2.3912	2.009	3.0674	1.6611	1.7542	2.5088	1.4014	1.3573	1.7248	2.2638	2.1756	1.0584	1.9845	1.7738	0.9849
	NaN	NaN	NaN	NaN	1.9845	1.7101	1.4406	1.5043	1.9747	1.6905	2.3667	3.8906	3.0282	2.4353	1.8081	2.2981	1.7199	1.7346	1.9404	1.3083	1.7297	2.2736	1.4014	1.8571	1.2201	1.3279	1.0535	1.4896
	NaN	NaN	NaN	NaN	2.2491	2.7783	1.7983	1.5631	2.3961	1.9943	1.6464	2.1756	2.2197	2.0531	2.3863	1.4357	2.3128	1.3377	2.6754	2.8959	1.7493	2.1805	2.205	2.1511	1.2152	1.2152	2.2589	2.2001
	NaN	NaN	NaN	NaN	3.2683	2.2148	1.8669	2.9498	3.4055	1.7052	1.47	2.4451	2.6754	2.2295	2.1609	3.4006	2.3324	1.8522	2.2834	1.8914	1.666	1.7885	2.5431	1.5239	1.6513	0.9653	1.6415	1.3083
	NaN	NaN	NaN	NaN	3.5231	2.2981	1.6268	1.8914	3.1066	1.8767	3.1605	2.2736	2.3961	2.2246	3.6358	3.5574	2.2001	1.9159	2.4941	1.0976	2.0629	2.0286	1.3573	2.1658	1.2642	1.4455	1.9649	1.2054
	NaN	NaN	NaN	NaN	1.7395	2.5578	1.568	1.5386	3.0723	2.2589	2.9939	2.6803	2.9204	2.0041	1.8179	1.8228	2.4794	2.2393	3.0086	1.8571	2.1266	1.911	1.6023	2.2932	1.2152	0.8722	1.2299	1.2299
	NaN	NaN	NaN	NaN	2.2442	2.0825	2.2148	1.8326	3.3908	3.2046	3.1507	3.3369	2.0188	2.1413	1.9551	2.2393	2.2883	1.3475	2.2687	1.6611	1.5337	2.205	1.2887	1.4455	0.7056	1.9012	1.2397	1.1907
	NaN	NaN	NaN	NaN	2.3226	2.499	1.6807	1.8963	1.7836	2.1266	3.43	2.2393	2.3765	2.205	1.6611	1.5778	1.8718	1.6611	2.0531	2.8518	1.6219	1.519	1.274	1.5729	2.4108	2.2736	1.5876	1.6562
	NaN	NaN	NaN	NaN	2.9547	2.9351	2.2981	3.2438	1.8718	1.8571	1.6464	2.7734	2.2589	2.6166	1.5876	3.0625	1.96	2.1364	2.2246	2.5823	1.7787	1.7346	3.3075	1.2838	0.5145	1.6954	1.5729	1.6464
	NaN	NaN	NaN	NaN	2.2001	2.3324	1.4357	1.7052	1.8816	2.695	2.1658	2.6117	3.2095	2.3177	1.7346	2.8322	2.2344	2.8273	1.9894	1.1368	1.9649	1.1907	2.9596	2.1266	1.2544	2.0041	1.3377	2.2589
	NaN	NaN	NaN	NaN	1.8473	2.2736	2.8273	1.7493	2.0188	1.8816	2.0482	1.6905	1.6464	2.2246	2.9988	2.842	2.695	2.6509	2.4843	1.4504	1.8081	1.9061	1.8963	1.225	1.2005	1.1858	1.1515	1.1613
	NaN	NaN	NaN	NaN	2.8959	2.1266	1.9306	1.8228	3.381	2.0874	2.401	3.185	2.9008	2.2687	3.4888	2.7391	3.234	2.1854	2.0825	1.5141	2.7391	1.7297	1.8718	1.6709	0.9947	1.2593	1.617	1.1515
	NaN	NaN	NaN	NaN	2.6215	2.2491	1.8277	1.6072	2.7734	2.4696	1.5386	2.1364	2.9204	2.3716	2.4206	3.4545	1.6954	2.0335	2.8861	2.2344	2.646	2.7538	2.6068	1.2005	1.3034	1.5337	1.5925	2.0727
	NaN	NaN	NaN	NaN	2.1854	1.8326	1.4161	2.5676	2.4108	1.3573	2.303	2.5921	3.2928	1.2005	3.2193	3.1507	2.1903	1.7738	1.6905	1.2691	1.9453	2.205	2.0433	2.3667	1.6219	1.029	2.4157	1.2201
	NaN	NaN	NaN	NaN	3.3712	1.7836	1.7297	2.94	1.372	2.3079	2.0923	2.2981	1.9208	2.009	2.5186	2.6999	2.3324	2.2638	2.4206	2.1462	2.3275	2.3618	2.0433	1.7003	1.5729	2.989	1.0584	1.2544
	NaN	NaN	NaN	NaN	3.6897	1.5827	1.2887	2.6019	1.4112	1.7542	2.4647	1.9061	2.8518	1.3867	3.2683	3.0429	2.2834	1.8522	2.2736	1.4847	1.568	1.6562	2.2099	2.891	1.7297	1.2789	2.5725	1.8375
	NaN	NaN	NaN	NaN	1.9257	2.94	2.0188	3.038	1.9943	2.3128	1.5827	2.8616	2.695	1.7836	2.2442	2.3079	2.6754	1.9502	3.1752	1.4161	1.9943	1.519	1.6023	1.2397	1.0486	1.0143	1.5092	1.8522
	NaN	NaN	NaN	NaN	3.1409	2.6803	3.2585	1.5435	1.372	1.2838	1.5435	1.7983	1.6856	2.6754	2.5529	2.1609	2.499	1.5876	2.0433	1.3573	1.7101	2.1903	1.4357	1.3867	1.176	1.2054	1.6415	1.3671
	NaN	NaN	NaN	NaN	2.4402	2.3765	1.7885	1.5386	2.3177	2.4108	2.7489	3.822	2.793	1.7003	1.9306	2.5235	2.5872	1.2936	2.9645	1.6464	2.3618	2.1266	2.6852	2.2981	1.8081	1.1074	1.2397	2.1021
	NaN	NaN	NaN	NaN	2.8322	3.1654	2.0237	1.7934	1.5043	2.6019	1.4161	1.7934	2.0384	1.617	2.5088	2.9743	2.9645	1.7052	1.6513	2.4206	1.0927	2.2883	1.7493	1.6709	1.5925	1.5533	1.3769	1.4406
	NaN	NaN	NaN	NaN	1.9845	3.4398	1.9845	1.666	2.2736	2.0874	3.3663	2.4353	2.94	1.7052	1.1368	2.1511	2.5578	1.96	1.6513	2.009	2.107	1.5484	2.3863	2.2883	1.0878	1.176	1.6562	1.7787
	NaN	NaN	NaN	NaN	2.0972	1.3769	1.9943	NaN	3.4104	1.9992	2.0041	3.3369	1.9894	1.8914	2.6411	1.5386	2.9792	1.7542	1.8277	1.666	1.4308	3.283	1.1074	1.2789	1.0633	2.3275	1.7738	1.1221
	NaN	NaN	NaN	NaN	2.5676	1.323	1.4847	NaN	2.205	1.862	2.2442	2.4451	3.0821	1.8424	1.8767	2.4941	2.352	1.7934	1.8277	1.9845	1.8816	2.1168	1.3181	2.6558	1.3181	1.4553	0.98	1.8375
	NaN	NaN	NaN	NaN	2.6656	2.3471	1.4602	NaN	2.1805	1.6807	3.1507	1.7591	2.0727	2.2442	1.7591	2.1609	2.3667	1.617	1.6905	2.2344	2.3912	1.4749	1.7248	3.332	1.1662	2.7783	1.7297	1.5827
	NaN	NaN	NaN	NaN	2.3471	2.4549	2.1903	NaN	1.6513	2.1854	2.3618	2.3226	2.6852	1.4798	1.9992	1.7199	2.4598	1.8081	1.911	2.254	1.5876	1.7787	2.6705	1.5533	2.0188	1.2299	2.0384	1.176
	NaN	NaN	NaN	NaN	1.5239	1.8865	2.5529	NaN	1.4749	1.5925	2.6852	2.1413	2.1854	2.5578	2.0188	1.6954	1.6072	1.1613	2.4598	1.9747	1.2887	2.5235	2.6901	1.0486	1.8081	1.0731	2.0237	1.2201
	NaN	NaN	NaN	NaN	1.4014	3.2634	1.8718	NaN	2.6999	2.9694	2.4206	1.6562	1.7885	2.2638	1.8277	2.8371	2.4353	1.2936	1.9159	1.5876	1.5778	1.5288	1.1368	0.8281	1.1956	1.0927	1.1123	1.4749
	NaN	NaN	NaN	NaN	1.8179	1.96	1.5337	NaN	1.8032	3.6799	2.0972	3.1311	1.9012	1.9845	1.2103	3.0478	3.2291	2.0727	2.1266	1.862	1.9159	2.4304	1.5092	1.0192	1.3573	0.9996	1.1368	1.8326
	NaN	NaN	NaN	NaN	1.7395	1.666	1.5386	NaN	1.3622	2.9988	1.8179	1.9551	3.2242	2.0923	1.1515	2.6803	2.8224	2.156	1.568	2.058	1.9943	2.1168	1.3475	1.2005	1.1613	1.8473	0.4459	1.2936
	NaN	NaN	NaN	NaN	1.8963	2.3863	3.2928	NaN	1.6366	2.6411	1.8571	2.0237	2.2099	1.5974	1.6268	2.7832	1.9747	1.8767	1.2985	1.8326	1.3377	1.6513	2.4059	0.6909	1.7885	1.7199	2.0482	1.1956
	NaN	NaN	NaN	NaN	3.2193	1.9061	1.9747	NaN	2.1021	2.3667	2.499	2.8175	2.401	1.4357	2.2197	1.6709	1.9502	1.7738	2.4157	3.2095	2.1364	1.7591	1.617	0.3969	1.2985	1.5239	1.372	1.078
	NaN	NaN	NaN	NaN	2.6362	1.5288	1.6856	NaN	2.0482	2.5235	1.4553	2.7489	2.6607	1.3769	2.5088	1.5288	2.3079	1.6268	2.7097	1.9943	1.4455	2.0727	1.8277	0.5733	1.3867	1.3475	2.4353	1.1907
	NaN	NaN	NaN	NaN	2.7195	1.617	3.4937	NaN	2.0531	2.6558	2.1805	2.1756	2.5431	2.646	1.7101	3.3565	1.7787	1.7444	2.2883	1.225	1.4798	1.8963	1.3377	0.7203	1.9747	1.0633	0.9702	1.9502
	NaN	NaN	NaN	NaN	1.8277	1.6856	3.2291	NaN	3.0429	1.5925	1.421	3.1115	2.2736	2.3814	2.695	1.862	2.9792	2.4794	2.8273	2.5137	1.3622	1.9845	1.1564	0.7056	0.9114	1.8767	0.833	1.3573
	NaN	NaN	NaN	NaN	1.7542	1.9404	2.4843	NaN	1.862	2.5578	3.3222	2.5921	2.4157	2.8567	1.96	3.0968	2.3226	2.1413	1.519	2.7195	2.5578	1.2691	1.4602	1.8571	1.96	1.6072	1.7199	1.7346
	NaN	NaN	NaN	NaN	1.7003	1.5778	1.9551	NaN	2.7636	1.6023	1.7787	3.0968	2.7097	2.1413	3.7485	1.6709	2.9106	2.2246	2.548	1.8326	1.3671	1.9257	2.5431	2.2785	1.0535	1.7101	2.4451	1.47
	NaN	NaN	NaN	NaN	1.7395	2.4059	1.3426	NaN	1.7836	2.3814	2.5235	2.4304	2.1364	2.0188	1.5484	1.7689	2.4843	1.862	2.0727	1.617	2.352	2.8273	1.4553	1.7248	1.4651	1.9012	1.1172	1.8228
	NaN	NaN	NaN	NaN	2.1168	2.3569	2.3373	NaN	2.9792	1.9355	2.2932	3.1458	2.5774	1.4896	2.2148	1.5435	2.7587	2.2883	2.1168	2.695	1.4308	2.2393	2.254	0.784	2.1609	1.323	2.3863	1.7738
	NaN	NaN	NaN	NaN	2.2491	2.2099	3.3075	NaN	3.3467	2.0923	1.372	3.1458	2.8861	1.715	2.0776	1.8865	3.2193	2.2736	2.7293	2.205	1.4553	1.7297	1.5484	1.911	1.4406	1.9159	1.0241	1.0045
	NaN	NaN	NaN	NaN	3.0037	3.6064	1.7003	NaN	2.0531	1.5386	1.6023	3.3614	2.5382	2.5872	2.2883	2.254	2.401	2.1707	2.5627	1.5778	2.009	1.2446	3.3908	1.0437	1.0339	1.6415	1.4161	1.1662
	NaN	NaN	NaN	NaN	2.7832	2.0139	2.8616	NaN	1.7542	2.7636	3.1899	2.1707	2.744	1.5778	0.9457	2.6999	1.9306	1.8228	2.7293	2.0188	1.2838	2.3667	1.5435	1.8179	1.1515	1.1809	1.8375	1.0437
	NaN	NaN	NaN	NaN	1.4063	1.4259	2.352	NaN	2.5578	1.6023	2.5431	2.6019	2.2638	1.7591	1.6366	1.8571	2.9253	2.6019	2.6558	1.617	1.7444	2.0482	2.5676	1.7444	1.029	1.5239	2.4157	1.0584
	NaN	NaN	NaN	NaN	1.7395	2.2001	2.6117	NaN	2.793	2.3863	3.6848	2.7979	3.2487	1.6219	1.7542	2.6117	3.0331	2.8322	2.1658	1.3475	1.2887	2.2491	1.4161	0.8477	2.254	1.2054	1.8914	2.6852
	NaN	NaN	NaN	NaN	1.5729	1.7983	2.1021	NaN	2.6509	2.6852	1.4357	2.891	2.1609	1.8767	2.3716	1.519	2.3226	2.0041	1.8571	2.4157	1.9894	1.176	1.6366	1.6121	1.1074	2.7097	1.8865	1.1907
	NaN	NaN	NaN	NaN	3.0968	2.45	1.9061	NaN	1.8424	1.5974	2.3961	3.2291	2.5578	2.4941	1.4847	2.5284	1.7101	2.1854	2.6166	1.6464	1.1368	1.8326	1.8179	1.1613	0.8967	1.2299	1.7199	1.6415
	NaN	NaN	NaN	NaN	2.4059	2.793	2.3667	NaN	2.1217	2.9792	1.7787	2.5676	2.6705	2.5676	2.3226	2.2295	3.1899	1.6317	2.5529	1.8522	2.2001	2.2981	2.1413	1.0584	1.323	1.813	1.813	1.4259
	NaN	NaN	NaN	NaN	3.1899	2.0237	2.0188	NaN	3.2977	3.2977	1.9992	1.9943	2.1413	2.7636	1.5484	2.3373	2.9498	2.1609	2.2099	1.7885	1.2691	1.2446	1.519	1.8326	1.2201	1.7052	1.4112	1.3132
	NaN	NaN	NaN	NaN	2.1168	3.8857	1.7395	NaN	1.2789	2.0041	3.0478	2.3618	2.6117	1.9404	2.0286	2.1413	2.5088	2.2148	2.6803	1.47	1.2348	2.1854	1.3867	1.3132	1.8718	1.5043	1.6023	1.3132
	NaN	NaN	NaN	NaN	2.0727	2.6215	1.5778	NaN	1.2054	3.2732	2.5774	2.7391	2.058	1.8032	2.1266	2.6019	1.9355	2.2344	2.6019	2.2344	2.0286	2.1805	1.5827	1.7199	1.6562	1.3867	1.2936	2.0433
	NaN	NaN	NaN	NaN	2.9449	2.4157	1.568	NaN	2.1462	1.6072	1.7836	1.9551	2.744	2.0972	1.6268	1.3867	2.9792	1.5778	2.2736	1.4259	1.9943	1.4798	1.5582	2.646	1.1172	1.2789	1.8032	1.1025
	NaN	NaN	NaN	NaN	2.8469	2.0776	1.8522	NaN	2.2491	1.7199	2.5823	1.8914	2.9547	2.1609	2.0531	2.2687	2.8861	2.4598	1.6464	1.2201	3.4398	1.7297	1.3524	2.1217	1.0682	2.0188	1.8914	1.2103
	NaN	NaN	NaN	NaN	2.2099	2.1658	1.7052	NaN	2.5137	1.9796	3.1752	2.3079	1.7934	2.5284	2.2491	2.0335	2.3275	1.911	2.2393	2.0678	1.4063	1.4161	1.6219	1.3475	1.7493	2.1217	1.1368	0.7742
	NaN	NaN	NaN	NaN	2.4794	1.7248	1.9894	NaN	2.3324	1.2936	1.7395	3.3173	1.7493	1.9992	1.715	2.6117	1.5484	2.2099	1.3573	1.7052	1.2495	1.3671	1.715	1.0731	1.7297	1.3034	0.9947	1.1025
	NaN	NaN	NaN	NaN	1.7101	1.1711	1.7689	NaN	2.5186	1.4014	2.3079	2.7734	2.401	1.4161	3.5231	2.6999	1.8571	2.6656	2.2442	1.9649	1.8081	1.9159	1.9943	1.3818	1.2789	0.9457	1.5729	1.0437
	NaN	NaN	NaN	NaN	2.2393	1.3181	3.0086	NaN	2.7097	2.6852	2.6509	2.1805	1.9796	1.372	2.1707	2.45	2.6117	2.3128	1.4553	1.1417	2.3226	2.4206	2.0482	1.0829	1.0731	1.2201	1.2593	1.1319
	NaN	NaN	NaN	NaN	1.9012	3.2683	2.3569	NaN	2.7783	2.1609	2.3618	2.6509	3.1164	1.4112	2.0188	3.8269	2.3716	1.3769	2.0482	2.4892	1.9502	1.7395	1.7003	1.7346	1.2299	0.9163	1.9747	1.2495
	NaN	NaN	NaN	NaN	2.5039	2.8077	1.6611	NaN	2.5823	2.9939	3.0723	2.9106	3.3614	1.4749	2.5921	2.8567	2.7538	1.6072	2.9792	1.7542	1.4651	2.0384	1.5484	0.8673	0.8428	1.3524	1.4945	1.6072
	NaN	NaN	NaN	NaN	1.5876	2.7391	2.1168	NaN	2.6999	2.8224	2.8126	2.4255	3.1899	2.0874	3.4349	3.1458	2.0041	1.6121	1.9894	1.372	2.3863	1.8473	2.0335	2.1266	2.0384	1.2054	2.3275	1.1221
	NaN	NaN	NaN	NaN	1.813	3.0429	1.5827	NaN	1.6464	1.9355	2.1413	2.2001	3.4398	1.9796	1.5974	1.6513	2.9204	1.96	2.1217	1.9894	1.4945	1.5337	1.3671	1.7395	1.1809	2.0041	2.2246	0.98
	NaN	NaN	NaN	NaN	2.0188	2.2638	1.4112	NaN	2.303	2.2834	2.5431	2.989	2.058	1.3475	2.1266	2.7097	2.5235	2.8224	1.8277	1.519	2.5039	2.8616	1.9943	1.4798	0.9751	0.9359	1.3769	1.2544
	NaN	NaN	NaN	NaN	2.4598	1.911	1.9894	NaN	1.6611	1.5435	3.4447	2.3128	2.0874	3.4888	3.1703	1.9404	2.2344	2.0139	1.9453	2.2932	1.7052	2.1217	1.7689	1.8032	1.4357	1.127	1.5239	0.9114
	NaN	NaN	NaN	NaN	1.7787	2.0678	2.0188	NaN	2.2589	2.6362	2.2491	2.2442	1.8179	2.4598	3.038	1.6954	2.1511	2.1854	2.8469	1.7738	2.3569	1.3426	1.3916	2.9204	1.6856	1.0682	2.6264	1.1074
	NaN	NaN	NaN	NaN	1.7003	1.2005	2.7293	NaN	1.7885	2.5088	2.6656	3.283	1.9159	1.9747	3.1507	2.6852	1.9845	1.9306	2.3961	1.9894	1.8718	1.7003	2.0041	1.9208	3.0135	1.3083	1.6268	1.3181
	NaN	NaN	NaN	NaN	2.7293	1.3475	1.9943	NaN	2.0482	2.5725	2.8959	2.5235	2.0874	1.5582	2.7391	2.2736	1.6807	1.6268	2.2981	2.2442	1.5729	1.5631	1.5484	1.9012	0.8477	1.6121	1.5043	1.3965
	NaN	NaN	NaN	NaN	1.6366	2.7881	1.6268	NaN	2.6166	1.9747	2.8714	2.7783	2.0139	2.1217	1.8179	2.3814	1.8522	1.4014	1.8571	1.7689	1.6415	2.8812	1.5925	0.9457	1.0976	2.1021	1.1956	1.8865
	NaN	NaN	NaN	NaN	1.7101	1.7836	1.7738	NaN	2.9498	2.4598	1.9943	3.9151	2.0433	2.7391	2.0041	2.3667	2.205	2.303	2.9253	3.0086	2.3961	1.6513	1.4308	2.3128	2.1805	1.7836	1.5582	1.4749
	NaN	NaN	NaN	NaN	2.6607	2.6705	3.1752	NaN	1.6954	1.6513	1.2446	2.5284	2.6558	1.6758	2.1511	2.0727	1.9943	1.715	1.9845	1.3524	1.47	1.7101	1.4308	2.3667	1.1662	1.1123	1.9845	1.0437
	NaN	NaN	NaN	NaN	2.4696	2.009	2.4941	NaN	1.9257	1.6464	1.6954	1.5925	2.8763	1.9159	2.2981	2.7783	1.8718	2.7146	1.7395	2.4206	2.303	2.0482	1.2544	1.7689	1.078	1.6513	1.1613	1.0045
	NaN	NaN	NaN	NaN	3.0282	3.0821	3.2193	NaN	1.421	1.9404	1.3034	3.2389	2.2834	2.6215	2.3177	2.6313	2.1609	1.4063	2.0727	1.7444	1.3132	2.5333	1.1025	2.254	1.1123	1.3965	1.5386	1.8375
	NaN	NaN	NaN	NaN	1.4994	2.1266	3.0135	NaN	3.2977	2.9008	2.2834	2.6362	1.9159	2.205	2.646	2.4794	2.0335	3.3418	1.9551	1.6464	1.8571	2.3618	1.764	1.5288	1.6954	1.3622	1.2348	1.3083
	NaN	NaN	NaN	NaN	2.1315	1.9894	2.352	NaN	2.9449	3.6162	2.1364	2.2442	3.0674	2.6411	2.5333	1.8326	2.9253	2.4304	1.9061	2.4255	1.9355	2.5333	1.9159	1.8718	1.0927	1.6807	1.4063	1.3426
	NaN	NaN	NaN	NaN	1.4308	2.989	2.3912	NaN	1.9551	2.009	2.0335	2.4059	2.3912	2.4892	1.9159	2.5088	1.9894	2.4108	2.4059	2.5137	1.5288	2.1756	1.8669	1.4896	1.6513	1.764	1.9012	0.9506
	NaN	NaN	NaN	NaN	3.0576	2.5774	2.0825	NaN	1.8522	2.9743	2.0727	2.3324	1.8718	1.9943	1.9061	1.7493	2.9302	2.2687	1.9894	1.5974	1.96	2.4892	1.5092	2.1609	1.617	1.0976	1.6562	1.4994
	NaN	NaN	NaN	NaN	3.2977	1.3279	2.0139	NaN	1.6464	1.7052	2.5235	2.4549	2.1315	2.107	2.3961	1.8032	2.3765	1.9257	2.1021	1.3328	1.4259	1.5288	1.2201	1.6464	1.1711	0.9114	2.3373	1.274
	NaN	NaN	NaN	NaN	1.6268	2.7146	2.4549	NaN	2.8322	1.9649	2.058	2.7489	2.4059	1.6072	2.2883	3.1703	3.1458	1.8865	2.3814	2.548	2.1168	2.4892	2.6411	2.6901	1.4308	2.5382	1.1417	1.9551
	NaN	NaN	NaN	NaN	2.2197	1.274	2.4402	NaN	2.2638	3.7338	2.1462	2.8469	1.9943	1.5876	2.0384	2.5676	2.8322	1.7003	2.8028	2.3814	1.5092	2.3961	2.0972	2.401	1.3671	1.9796	2.5431	1.4063
	NaN	NaN	NaN	NaN	1.9257	1.3671	3.2732	NaN	1.8767	2.1511	3.1703	1.5925	3.4104	2.5823	2.1413	2.254	2.1658	1.813	2.0237	1.9061	1.7738	1.5778	1.2789	1.9453	1.2299	1.0927	1.0878	1.715
	NaN	NaN	NaN	NaN	1.8424	1.8522	2.9449	NaN	2.0482	2.0139	2.0727	2.5872	1.5582	2.2491	1.6611	2.3373	1.9943	1.5778	1.6758	2.3128	2.5431	1.9404	2.3667	2.6509	1.1613	1.3279	2.3373	1.0976
	NaN	NaN	NaN	NaN	2.1511	1.4896	2.2246	NaN	1.9845	2.2834	2.2981	3.1164	2.6117	1.9404	1.6709	1.8032	2.1609	2.1511	2.6509	2.646	2.352	2.156	2.4696	2.1168	1.3475	1.8179	2.254	1.1417
	NaN	NaN	NaN	NaN	2.3079	1.6758	2.6509	NaN	1.6807	2.9547	2.3667	2.5823	2.0629	1.8718	2.303	2.4549	2.4108	1.5827	2.4794	1.9747	1.4651	2.3912	1.7297	1.2838	0.9506	1.3867	1.0339	1.1172
	NaN	NaN	NaN	NaN	2.695	1.8522	2.0972	NaN	1.5092	3.0723	2.6754	2.9841	2.5578	2.8469	2.2981	2.3716	2.2001	2.0727	2.0433	1.5827	2.7048	2.9057	1.5778	1.2642	1.9012	1.7395	1.4455	1.0339
	NaN	NaN	NaN	NaN	1.5239	2.1756	3.43	NaN	2.1511	2.548	2.5186	2.3422	2.9155	2.3226	2.9449	2.6558	2.009	1.7983	1.6072	1.7297	2.1266	2.1658	2.0041	1.4357	1.078	1.4553	2.8371	1.2985
	NaN	NaN	NaN	NaN	2.5627	2.5235	1.9747	NaN	2.0041	2.4696	3.1409	2.8567	3.0576	2.499	2.2981	1.8081	2.1952	1.6905	2.1756	2.3471	1.2691	2.4696	2.3667	1.7591	1.1123	1.5582	1.1319	2.1021
	NaN	NaN	NaN	NaN	1.6366	1.5043	1.6366	NaN	3.0527	2.1462	3.43	2.7244	2.5333	2.5382	1.8228	3.3565	1.9257	1.7444	2.352	1.4308	2.4451	2.1952	2.4647	1.5435	1.2544	0.8477	1.8816	1.2985
	NaN	NaN	NaN	NaN	1.9943	1.5582	2.1903	NaN	1.568	2.9155	1.8473	2.7293	2.107	1.4112	2.0139	2.2589	1.9257	2.4843	1.6905	1.5778	1.5876	1.5631	1.5827	1.9649	1.5092	1.5337	1.8326	1.8816
	NaN	NaN	NaN	NaN	1.47	1.9159	1.6513	NaN	2.0237	1.7003	2.4941	2.7244	1.8865	1.4749	2.6656	1.5337	2.5921	2.3716	2.8469	2.303	1.7542	2.4549	1.7542	1.9551	1.2936	1.1711	1.9012	1.1956
	NaN	NaN	NaN	NaN	1.4553	1.1123	2.7734	NaN	2.2393	2.6264	2.0286	1.9551	1.5386	2.0188	2.401	2.5872	1.7346	1.568	2.0629	2.6362	1.421	2.401	1.8963	1.2005	1.2544	0.9114	1.4994	2.254
	NaN	NaN	NaN	NaN	3.2242	1.9992	1.9845	NaN	1.5386	2.45	2.7832	3.3908	2.744	1.4161	2.1266	3.0625	2.3618	2.0776	1.3916	1.8473	1.2838	2.205	2.1266	1.0388	1.0241	1.2985	1.1172	1.4259
	NaN	NaN	NaN	NaN	2.2491	1.372	1.7297	NaN	2.7293	2.1511	1.6415	1.764	2.6999	2.5921	2.6215	2.0335	2.744	2.6019	1.6856	1.7689	2.2099	1.7395	2.4304	1.3034	1.9502	2.3275	2.8175	1.421
	NaN	NaN	NaN	NaN	1.9894	2.9841	2.8665	NaN	1.7983	1.7493	1.8277	2.2148	3.5084	2.5137	1.8865	2.8861	2.5529	2.3275	1.9992	1.2446	1.5974	1.5288	1.4798	1.2936	1.7003	1.0339	2.0384	1.0584
	NaN	NaN	NaN	NaN	1.617	1.6366	2.8665	NaN	1.7395	2.6264	2.5529	1.5925	3.1605	2.3569	1.9796	2.6754	2.1952	2.9204	1.911	2.0482	1.4357	2.0188	1.3671	1.9796	1.6954	1.8375	1.6121	1.3181
	NaN	NaN	NaN	NaN	1.666	2.6999	2.3471	NaN	1.8914	3.2242	2.107	1.6121	2.7734	2.1315	2.1021	1.4847	2.4647	2.2001	2.5382	1.9257	1.4847	1.8963	1.3965	1.1564	1.5876	1.7346	1.372	1.5386
	NaN	NaN	NaN	NaN	1.8816	2.8224	1.8571	NaN	1.9698	2.5382	2.2589	1.6317	2.8322	2.3961	1.8914	2.8126	2.5186	3.0576	1.2593	1.5582	1.9649	1.7297	1.8326	2.1364	1.2887	2.2442	1.274	1.7395
	NaN	NaN	NaN	NaN	1.96	2.8371	2.7146	NaN	2.2638	2.8077	1.8816	1.9453	1.6807	1.9943	2.1168	2.0433	2.6999	1.6268	1.7493	2.3471	2.4843	2.2883	1.2495	2.1511	1.0878	1.9355	2.2589	1.4014
	NaN	NaN	NaN	NaN	2.6313	1.6268	1.9747	NaN	2.058	2.1462	3.2781	1.9061	2.009	2.2148	2.1462	2.2344	1.9502	1.3671	2.3422	1.6317	2.3618	2.1266	1.5925	1.8473	2.7783	2.5823	2.401	0.9996
	NaN	NaN	NaN	NaN	3.4006	1.6562	2.9008	NaN	2.4451	2.2834	1.9159	2.3373	1.8963	2.2834	2.5431	2.3422	2.2687	2.4255	1.8032	1.5778	1.7199	2.1658	2.0188	1.9747	1.2495	1.6072	1.7542	1.0731
	NaN	NaN	NaN	NaN	2.2883	1.7787	2.4157	NaN	2.0874	1.9404	3.0919	1.7738	2.5774	1.3377	1.9208	2.0776	2.5725	2.8028	2.0188	1.2397	3.1213	1.4308	1.7493	2.7783	1.0045	1.4749	1.3573	2.9106
	NaN	NaN	NaN	NaN	2.2295	3.2683	1.6758	NaN	2.4745	3.3124	3.4398	3.2144	3.2683	1.127	2.5333	3.1605	2.646	2.4794	3.0478	1.9992	2.5529	2.058	1.4994	1.4063	1.1515	1.7101	1.7444	0.9653
	NaN	NaN	NaN	NaN	1.7003	1.8963	1.8179	NaN	2.3667	2.4353	2.1658	2.8322	2.7587	1.6709	2.0776	3.3369	2.401	1.9698	2.0139	1.6023	1.6219	3.4349	1.7591	1.7003	1.3573	0.9996	1.911	1.5337
	NaN	NaN	NaN	NaN	2.5382	1.4945	2.9449	NaN	2.058	1.7003	2.3814	2.0041	2.0727	1.7297	1.7395	1.9943	3.0233	1.9306	2.4892	1.2544	2.3961	1.5435	1.4063	1.9649	1.5386	1.0878	1.8473	1.1662
	NaN	NaN	NaN	NaN	1.6954	1.6758	1.4602	NaN	2.1756	1.8571	1.764	1.7787	2.0727	2.6313	1.9453	2.1609	2.891	1.421	1.8228	2.6803	1.7591	2.0139	2.1119	1.8081	1.7738	2.1854	1.1319	1.3377
	NaN	NaN	NaN	NaN	2.4451	1.7542	1.8473	NaN	2.0286	3.479	2.891	2.0482	2.646	1.3132	2.1217	1.7395	2.1168	1.8571	1.9453	1.6317	1.6709	2.0482	2.0237	1.5337	1.029	1.7542	1.2838	1.7787
	NaN	NaN	NaN	NaN	1.6023	1.5239	1.519	NaN	1.6807	2.0041	1.666	2.4304	3.3614	1.715	2.5235	2.3667	2.5872	2.2099	2.009	1.6219	2.0874	2.5676	1.4651	1.4406	1.3132	1.3867	1.9159	1.8424
	NaN	NaN	NaN	NaN	1.8375	2.744	1.7934	NaN	2.1364	2.6362	1.9061	3.6848	1.911	1.4798	1.8816	2.0384	2.7685	2.2491	1.8963	2.3128	2.2393	2.2344	2.1609	1.6464	1.5533	1.813	1.7052	1.3328
	NaN	NaN	NaN	NaN	1.4014	3.4839	1.8669	NaN	2.0237	2.9155	2.3961	1.9208	2.3324	2.9988	2.0874	3.0429	2.0335	1.9894	2.4647	2.1021	1.5631	1.6611	2.5725	1.1662	1.1466	2.1119	1.8865	1.9551
	NaN	NaN	NaN	NaN	1.3426	2.8518	2.7685	NaN	2.6754	1.6268	3.675	2.5676	3.3271	1.8228	3.8465	2.7342	1.9747	2.0531	1.5778	1.176	1.3181	2.0825	1.4798	1.7836	1.1515	1.225	1.9649	0.8134
	NaN	NaN	NaN	NaN	1.5778	1.6268	2.7097	NaN	3.3075	2.0825	3.0429	2.6264	1.9061	1.7493	2.0286	2.5235	1.7983	2.0825	2.058	2.3324	1.6954	2.3324	3.0576	2.2148	1.8914	2.3716	1.9404	1.1613
	NaN	NaN	NaN	NaN	2.3961	1.7444	2.5921	NaN	1.9698	1.9747	2.3177	2.9841	2.7342	1.7787	2.2393	1.8963	2.4108	1.8473	2.058	2.3863	1.7934	1.8179	1.9453	1.3818	1.3181	2.0433	1.2299	1.7297
	NaN	NaN	NaN	NaN	1.6709	1.8032	1.6415	NaN	3.185	2.7097	2.2834	1.9796	3.5966	1.6072	1.6905	2.1511	2.1168	2.1511	1.9894	1.8816	2.2393	2.7244	1.4406	1.519	1.1368	2.1903	1.4455	1.2152
	NaN	NaN	NaN	NaN	2.9057	2.5382	2.2148	NaN	2.1511	1.4651	2.0335	2.0482	2.3324	1.7101	1.8963	2.9008	3.2046	1.9208	1.9649	1.5288	2.1315	2.4304	2.5088	1.8081	1.5778	1.5729	1.9306	1.1858
	NaN	NaN	NaN	NaN	2.156	2.2148	1.9404	NaN	2.0384	1.9012	2.8567	2.5333	3.2193	2.8322	1.6905	1.8277	1.5631	1.7787	2.5284	2.0776	1.9992	1.7395	1.9061	2.1021	1.6023	1.5631	1.4014	1.6954
	NaN	NaN	NaN	NaN	2.0286	1.8914	1.666	NaN	1.911	2.4843	1.4847	2.0433	1.8228	1.813	2.0139	1.8473	2.0972	1.47	2.2246	2.0286	1.2005	1.9698	2.1119	0.9261	1.2691	1.1368	1.7395	1.6219
	NaN	NaN	NaN	NaN	2.2295	2.7685	2.058	NaN	2.4206	2.0629	1.7395	1.9306	2.3079	1.8228	1.7052	2.0629	2.646	1.5484	2.2736	1.2936	2.4108	1.5925	1.9698	2.548	1.8914	1.8179	1.8571	1.617
	NaN	NaN	NaN	NaN	2.3226	2.1021	2.7636	NaN	2.5529	2.2148	1.8179	2.0678	1.9845	2.6019	2.2932	1.6758	2.7587	2.5284	2.5676	1.4847	1.6023	3.3369	1.5631	2.7587	1.3377	1.029	1.2887	0.9457
	NaN	NaN	NaN	NaN	1.3818	1.6807	2.352	NaN	1.5141	1.3622	1.8375	1.9796	2.5676	2.4696	3.2683	1.9012	3.0184	2.1413	1.5827	2.695	2.2393	2.3324	1.5827	2.0384	1.5631	1.6758	2.0188	1.8669
	NaN	NaN	NaN	NaN	1.2348	2.8469	1.7983	NaN	2.4304	1.4308	1.8865	2.7048	2.0678	2.9939	2.7783	3.0233	2.8714	1.813	1.6317	2.0482	2.0384	2.1266	1.3475	1.0339	1.5288	1.0976	1.8718	1.8228
	NaN	NaN	NaN	NaN	3.2438	2.1315	2.2491	NaN	2.0972	1.4406	1.7836	2.8077	2.7293	1.9551	1.6758	2.6117	2.3618	1.9747	2.4843	1.6415	2.0972	1.3622	2.1217	1.2054	1.7885	1.9943	2.0188	1.7248
	NaN	NaN	NaN	NaN	2.3961	1.7101	2.8371	NaN	2.499	2.7489	1.9404	1.8277	2.9008	1.2544	2.8322	1.9502	1.8032	1.2985	2.1952	2.3863	1.9306	1.4259	3.6211	1.8914	2.2344	2.2148	2.2295	1.1123
	NaN	NaN	NaN	NaN	2.1119	3.724	2.6019	NaN	1.6268	2.8812	1.7395	2.646	2.793	1.3132	1.7346	1.8081	2.0286	2.0727	1.5974	1.4749	3.1017	1.8032	1.9943	2.5137	1.1123	1.3132	1.8963	1.1907
	NaN	NaN	NaN	NaN	2.1805	1.8277	2.7587	NaN	2.0874	1.8424	1.7787	1.9698	2.6264	2.3961	2.9792	2.2295	2.303	1.813	2.6999	2.7195	2.1658	1.8179	1.5778	2.254	2.0139	1.764	1.1417	1.6807
	NaN	NaN	NaN	NaN	1.8277	1.372	3.0723	NaN	1.813	2.8518	2.5382	1.8963	1.5778	2.4647	1.7689	1.7591	2.6999	2.3667	2.0188	2.254	1.3622	1.9257	2.0188	1.9257	1.666	1.6562	1.519	1.4602
	NaN	NaN	NaN	NaN	2.8077	2.6215	1.5827	NaN	1.7395	1.8816	3.1654	2.2197	2.0972	2.0825	2.5137	1.9943	1.7297	1.4406	1.9306	1.7003	2.0433	2.1805	1.5239	1.3034	2.0286	1.813	0.9751	1.7591
	NaN	NaN	NaN	NaN	1.5582	1.5386	2.205	NaN	2.9008	2.0286	3.5182	2.4353	2.3079	2.2148	1.9453	2.0531	2.2001	1.9992	2.3226	2.45	1.4455	2.1756	1.0633	2.0482	1.3426	1.0633	1.1074	1.2593
	NaN	NaN	NaN	NaN	1.5092	1.2887	2.2834	NaN	2.1119	3.0037	2.4108	2.2687	2.94	1.3132	1.6562	1.6513	2.352	1.862	2.3863	2.4255	1.4651	2.6705	1.029	1.3573	1.7052	1.7493	2.254	1.2054
	NaN	NaN	NaN	NaN	1.6366	2.8371	1.9453	NaN	2.254	2.9988	2.9302	1.8277	3.1801	1.3279	2.7783	1.7101	2.8469	2.8714	1.5925	1.8865	1.9845	2.0776	2.3079	1.3867	1.9698	2.0678	2.0384	1.4945
	NaN	NaN	NaN	NaN	3.479	2.8861	2.1462	NaN	2.2099	1.9992	2.3275	2.352	3.3222	3.2977	1.9845	2.1364	2.1511	1.4014	1.6856	2.2638	1.9943	2.0041	1.2789	1.4357	1.0143	1.9208	1.1466	1.7542
	NaN	NaN	NaN	NaN	1.6758	1.7493	1.5386	NaN	1.7346	2.5774	2.3128	1.6464	3.5721	1.9404	1.8081	2.9253	1.9747	1.8081	2.5578	1.4553	1.3083	1.6464	1.4014	1.0388	1.4161	0.9996	1.0192	0.8771
	NaN	NaN	NaN	NaN	1.8522	3.8759	2.4108	NaN	2.8077	2.0286	2.8567	1.617	2.0188	1.8718	2.2344	2.0482	2.5186	2.2246	2.1805	1.4259	1.7689	2.8959	1.5435	1.2593	1.9649	1.8375	2.4696	1.2446
	NaN	NaN	NaN	NaN	2.8371	3.1262	1.6023	NaN	2.6068	2.7146	2.989	2.0139	2.1021	1.7885	3.0184	2.94	2.1756	2.2883	1.6366	2.0972	1.9257	1.9649	2.1756	3.0919	1.2054	1.9894	2.3814	1.0927
	NaN	NaN	NaN	NaN	2.793	2.3814	2.5088	NaN	2.303	3.2193	3.6407	1.9845	2.1854	2.7685	1.9992	2.2148	2.6166	1.8865	2.5235	2.7489	2.9057	2.0629	1.3328	1.6464	1.2054	1.4161	1.3083	1.3034
	NaN	NaN	NaN	NaN	1.9061	1.4161	2.0629	NaN	3.0772	3.3565	2.6264	2.1609	1.8571	1.8522	3.0233	1.617	1.666	1.8473	1.9159	2.2148	2.0384	1.7689	2.107	1.5092	1.0878	2.7097	1.0143	1.8914
	NaN	NaN	NaN	NaN	2.8175	1.4798	2.352	NaN	3.0625	2.3079	2.4745	1.8571	1.8914	3.0919	1.8179	2.6117	3.479	2.2148	2.2197	2.5578	1.8669	1.0682	1.8816	1.4798	2.0874	1.5484	2.1021	1.9894
	NaN	NaN	NaN	NaN	2.2638	2.8714	2.6656	NaN	2.891	2.0433	2.3569	2.2932	1.666	1.9257	2.5676	2.0678	2.7587	1.9845	2.5039	1.3524	1.6072	1.8669	1.7052	1.862	1.6807	1.5092	1.4602	1.1515
	NaN	NaN	NaN	NaN	3.3271	1.5484	2.156	NaN	2.9106	2.8665	2.9596	2.3226	3.1311	2.2736	2.3912	2.8028	2.2148	1.9208	1.8767	1.7346	2.2099	2.4402	2.0972	1.5288	1.1025	2.1658	1.4553	1.5337
	NaN	NaN	NaN	NaN	2.6509	1.5484	1.5386	NaN	2.5725	2.7244	3.2634	2.0041	1.7003	1.9159	3.2634	2.6411	2.5235	1.4945	2.1609	1.2544	1.7836	2.0041	1.9453	1.2495	1.3818	1.3377	2.0335	1.0045
	NaN	NaN	NaN	NaN	2.6509	2.1756	1.7052	NaN	1.7003	2.8714	4.0082	2.5872	2.5039	2.5627	2.2491	2.1511	2.4892	1.5729	1.6856	2.352	2.3177	2.7342	2.9841	1.9061	1.7003	1.1123	1.9551	0.9996
	NaN	NaN	NaN	NaN	2.1609	2.9253	2.5578	NaN	2.8616	1.9159	2.1609	1.7248	2.2785	2.5431	3.0086	1.6856	2.695	2.254	2.2589	1.9355	1.3279	1.4994	1.9796	1.274	1.5239	1.1074	1.4553	2.0041
	NaN	NaN	NaN	NaN	1.8963	1.2544	2.1756	NaN	2.0286	3.2144	2.009	2.94	2.2001	2.3667	2.1854	1.9747	2.0727	2.3471	2.4059	2.0629	2.0286	2.4108	1.4455	1.3279	1.0976	2.0776	1.8081	1.0535
	NaN	NaN	NaN	NaN	1.7689	1.2397	1.4945	NaN	1.7738	2.7342	2.0433	3.1997	1.96	2.5284	1.7395	1.9649	2.45	1.3328	2.6754	2.3226	1.6905	2.0139	1.5876	1.3573	1.4063	1.96	1.0976	2.3765
	NaN	NaN	NaN	NaN	3.0184	1.4455	1.6856	NaN	3.1458	2.0041	2.1364	2.7783	2.9351	2.1756	2.7685	1.3328	1.7444	1.7934	1.8669	1.9649	2.058	2.0041	1.9159	1.4749	1.7003	1.9698	1.8914	1.0241
	NaN	NaN	NaN	NaN	2.695	2.3471	1.6954	NaN	2.7734	1.8326	1.6611	2.8126	2.156	2.5284	2.0139	2.6656	2.1903	1.8032	2.1952	2.3373	2.3079	2.352	1.1809	2.0335	2.009	1.4259	2.2687	1.0584
	NaN	NaN	NaN	NaN	2.7489	2.3177	2.3177	NaN	3.0184	2.9743	3.0282	1.7738	1.6513	3.8906	2.7293	1.5876	2.4745	1.9502	1.7983	1.6317	1.9012	1.6758	1.6072	1.7346	2.0139	1.1466	2.0629	1.1613
	NaN	NaN	NaN	NaN	2.0237	2.2491	1.7934	NaN	1.9208	2.4892	3.1703	1.9551	2.2932	2.2344	1.8767	2.7391	1.5288	1.6366	2.0629	2.0825	2.1658	2.1805	2.0482	2.4206	1.6415	1.0927	1.1858	1.2789
	NaN	NaN	NaN	NaN	2.4157	1.9894	2.1168	NaN	3.2242	2.4794	2.9155	2.0041	2.9792	1.7689	2.2589	2.9792	2.5333	1.3426	1.6807	2.0972	2.2638	2.8812	2.0335	1.2299	1.5827	1.4896	1.4357	1.029
	NaN	NaN	NaN	NaN	1.4455	1.323	2.3667	NaN	2.1021	2.4696	2.3226	1.8081	2.2638	1.8032	2.7587	1.2642	3.2095	2.0433	2.7097	2.5774	1.7885	2.1413	1.7885	0.9898	1.5435	1.7493	2.1756	1.0388
	NaN	NaN	NaN	NaN	3.4643	1.4161	2.4549	NaN	1.5043	1.9747	1.9061	1.8718	2.6215	1.7297	2.0874	1.5582	1.8767	2.1266	2.2638	2.2001	1.4749	1.9992	1.4308	1.3916	1.1025	1.9453	2.5823	1.2544
	NaN	NaN	NaN	NaN	1.4602	2.1315	2.3471	NaN	2.058	1.6513	1.8326	2.2442	3.2879	1.5484	2.8175	2.5235	2.548	1.9796	1.6905	1.715	2.9204	1.9649	1.6611	1.7542	1.1123	1.0486	1.3083	1.2446
	NaN	NaN	NaN	NaN	3.1458	1.4749	2.1511	NaN	2.303	3.626	1.813	2.6362	3.5231	2.7734	2.6411	1.7885	2.6656	1.5876	2.2491	1.8816	2.0286	1.3965	1.617	1.2201	2.1903	1.3965	1.6464	1.225
	NaN	NaN	NaN	NaN	2.6852	1.9061	1.5533	NaN	1.8179	3.3075	2.3079	1.8375	3.5231	3.136	2.0531	1.6562	1.5533	2.1364	3.2536	2.205	2.3471	3.0772	1.6023	1.2348	1.2789	1.764	1.6856	1.0682
	NaN	NaN	NaN	NaN	3.6897	2.4549	2.3324	NaN	1.6317	2.2589	1.323	2.5088	1.8424	2.3128	2.5235	1.5876	2.3177	2.0629	2.2736	1.8865	1.8865	1.5729	1.2593	2.0286	1.1907	0.9506	1.0094	1.7738
	NaN	NaN	NaN	NaN	2.6705	1.5386	3.0429	NaN	2.3471	2.891	1.2691	3.1409	2.2883	2.5529	3.2683	2.5284	2.6362	1.9649	2.3128	1.3083	1.2593	2.1217	1.9404	1.0143	2.1854	2.7783	1.2103	2.2246
	NaN	NaN	NaN	NaN	2.5333	2.5725	2.0335	NaN	2.0335	1.7591	1.519	3.2928	2.5676	2.303	2.1805	1.5778	2.5186	1.8081	2.0433	2.4647	2.4304	1.8522	1.5092	2.2393	0.9751	2.3765	1.3573	1.4994
	NaN	NaN	NaN	NaN	3.3516	1.8522	2.9498	NaN	1.6219	3.5476	1.5288	2.156	2.4059	1.666	3.0331	2.3373	1.9208	2.7244	1.0682	2.6215	1.3965	2.3667	1.4259	1.6317	0.9702	2.2295	1.2103	1.6219
	NaN	NaN	NaN	NaN	2.009	1.6856	2.7636	NaN	2.5088	2.3569	2.7342	1.8179	2.7636	2.2736	2.5431	1.6366	2.6509	1.5288	2.0923	1.7297	1.9796	2.6215	1.5778	1.4455	1.274	1.5729	2.2393	1.1123
	NaN	NaN	NaN	NaN	1.3965	1.9355	2.5774	NaN	2.3716	2.5382	3.1997	2.3961	2.5872	1.9649	1.2201	2.6852	2.0629	2.205	1.9453	2.6313	2.1903	1.7983	2.0188	1.4945	1.274	1.9894	1.9257	0.9506
	NaN	NaN	NaN	NaN	2.5431	2.2687	1.2838	NaN	1.9012	1.7836	1.764	2.4598	2.4255	1.7395	2.3667	2.3716	2.2246	2.4451	2.2442	1.6317	1.5778	1.0976	1.9992	1.2005	1.5435	1.4749	1.5092	1.1466
	NaN	NaN	NaN	NaN	3.5819	1.5435	2.7734	NaN	2.0923	2.2099	3.3026	3.1017	1.7542	2.1413	2.1119	2.4941	2.3226	3.0037	2.0188	1.3524	1.2936	1.6807	1.1956	2.9743	2.352	1.5533	1.3818	1.7199
	NaN	NaN	NaN	NaN	1.4063	2.1952	2.107	NaN	2.2442	1.6415	3.7289	2.0041	2.3226	2.7734	2.499	2.2883	3.2732	2.2981	2.7832	2.2442	2.5431	1.421	1.3769	1.2299	1.4406	1.6611	1.5288	1.0976
	NaN	NaN	NaN	NaN	2.7685	1.715	2.4059	NaN	2.0286	2.2638	3.3712	2.5578	2.6264	2.3177	2.6754	3.2781	2.4353	1.7297	2.5333	2.0335	1.7395	1.8179	1.5582	2.8322	1.1417	2.2491	1.1074	2.0384
	NaN	NaN	NaN	NaN	1.4308	2.2491	1.8914	NaN	1.8473	1.9845	2.0972	3.3418	2.0139	1.9306	1.8473	2.6803	2.4402	1.8963	2.4255	1.6415	1.4112	2.2001	1.5925	1.1858	1.3916	0.8967	0.9947	2.0041
	NaN	NaN	NaN	NaN	2.1364	2.6509	1.813	NaN	2.7881	2.4892	2.2883	2.0041	2.8028	2.4745	3.4594	1.8228	1.6464	1.3328	2.7146	2.5186	1.4602	1.8865	1.2887	1.6268	1.3573	2.3275	1.7052	1.2593
	NaN	NaN	NaN	NaN	1.4014	1.9992	1.8179	NaN	1.9404	3.3418	2.2344	3.4643	1.9698	1.7591	2.5578	1.9502	2.6019	2.4255	1.9698	1.5141	2.0335	1.7346	1.0927	1.1172	0.9653	1.8424	2.2344	1.1711
	NaN	NaN	NaN	NaN	1.568	2.1805	2.0923	NaN	2.2589	1.6807	2.6264	2.891	1.8473	1.7003	2.4745	1.6268	1.7297	2.4402	3.1703	2.3373	1.6121	2.7538	1.8277	1.5876	1.1319	1.1515	1.4798	1.1711
	NaN	NaN	NaN	NaN	2.7489	2.0139	2.2442	NaN	2.2981	3.0772	2.7489	2.3667	2.94	2.1511	2.2785	2.3422	1.7836	1.4553	1.7885	1.6856	1.5729	1.8277	1.6954	2.4696	1.3622	1.0535	1.8718	1.5239
	NaN	NaN	NaN	NaN	1.8669	2.5382	2.4206	NaN	1.8571	2.6705	2.5235	3.5721	2.2246	2.9988	2.3961	2.6803	2.1658	2.3814	2.8077	1.519	3.6456	2.4059	2.4304	2.1658	1.2593	1.8228	1.4994	1.6905
	NaN	NaN	NaN	NaN	1.8669	2.4647	2.4745	NaN	3.8661	2.1658	2.2932	2.9841	2.5235	2.4745	2.352	2.2442	3.3026	1.6268	2.5088	1.9061	1.4651	1.9894	2.3863	2.2001	1.3524	1.078	1.5092	1.5435
	NaN	NaN	NaN	NaN	2.1511	3.2536	3.1703	NaN	1.666	1.5631	1.7836	3.2536	3.43	1.5386	2.401	1.7493	2.4794	2.0188	1.9845	1.813	2.9204	1.8914	1.617	1.3181	0.9359	1.372	1.6464	1.666
	NaN	NaN	NaN	NaN	2.0041	2.1217	1.8669	NaN	2.0188	1.3573	2.7783	2.7244	2.5872	1.6415	2.9792	1.617	3.1703	2.0041	2.5578	1.8375	1.2446	1.5582	1.176	2.2589	1.8032	2.2148	1.3671	1.1025
	NaN	NaN	NaN	NaN	2.7391	1.2691	1.7297	NaN	1.7934	1.9502	3.3859	2.3373	2.7783	2.2148	2.5823	2.3128	1.8081	2.989	1.5778	2.1168	2.352	2.6117	1.9257	2.0335	2.7783	2.646	2.1756	1.9502
	NaN	NaN	NaN	NaN	2.3569	1.2642	1.9306	NaN	2.2981	2.1315	2.3471	1.5435	1.911	2.8616	1.7003	1.5778	1.7738	1.6709	2.5137	2.1805	2.1168	1.8816	1.7199	1.2348	1.9159	1.2593	1.7885	1.9992
	NaN	NaN	NaN	NaN	1.6611	3.0233	2.3422	NaN	1.1858	2.548	2.6019	2.5088	2.3961	2.009	1.6464	2.3863	2.2246	1.5778	2.009	2.1903	2.5284	2.0286	2.058	2.1903	1.7836	1.666	1.4994	1.9845
	NaN	NaN	NaN	NaN	1.96	1.9306	1.8375	NaN	1.9257	2.3569	2.4647	1.9649	1.8767	1.6513	1.7787	2.8175	2.2099	1.5141	2.5186	1.4847	2.3226	2.009	1.0682	1.7395	1.2201	1.9306	1.1172	1.4014
	NaN	NaN	NaN	NaN	1.323	1.7248	1.3867	NaN	2.1805	3.6505	1.4308	2.2834	3.2683	2.0727	2.0678	2.5872	2.8077	2.3471	1.3671	1.8424	2.9645	1.9306	1.6758	1.7836	1.1368	1.0437	1.2691	0.9604
	NaN	NaN	NaN	NaN	1.4504	2.2736	2.9253	NaN	1.2446	2.646	1.519	2.1021	3.2879	1.6072	1.9061	2.1217	2.0629	1.6562	1.2789	2.4647	1.8669	1.2397	1.2691	1.8718	1.1025	1.568	1.6513	2.2442
	NaN	NaN	NaN	NaN	2.6754	2.0727	2.205	NaN	1.8228	1.3034	1.7248	1.764	2.0286	2.2246	3.626	2.7832	2.7146	1.8326	1.519	2.3863	1.5141	2.8175	1.5092	1.7689	1.1368	0.9849	1.9061	1.6954
	NaN	NaN	NaN	NaN	2.7293	2.6019	2.1952	NaN	1.9796	2.793	2.6019	1.6954	1.6856	2.1854	3.1017	3.1899	2.597	1.9061	2.3961	1.9159	1.2348	1.5337	1.9649	1.4504	1.2054	1.2005	1.3132	1.127
	NaN	NaN	NaN	NaN	2.1364	1.6072	2.0727	NaN	3.038	1.9061	2.6558	1.5827	3.5231	1.5092	2.1413	1.9845	2.2981	1.7297	2.0678	1.4259	2.3716	1.1711	2.0629	2.1266	1.4161	1.4602	1.7689	1.3377
	NaN	NaN	NaN	NaN	2.5186	2.1511	1.9894	NaN	2.2295	2.5284	2.4941	2.4696	2.0482	2.3765	3.2781	1.5386	2.94	2.499	1.8326	2.2883	1.7297	2.1854	1.3916	1.9894	1.0192	2.205	1.7885	1.8473
	NaN	NaN	NaN	NaN	1.7591	2.4843	2.4108	NaN	3.3369	2.8126	1.7836	1.5533	3.0723	2.5872	2.1805	2.2736	2.4794	1.617	2.0384	2.4745	1.911	1.6219	2.4598	1.0535	1.2201	1.8914	1.6954	1.715
	NaN	NaN	NaN	NaN	1.4553	2.5137	1.5092	NaN	1.7199	1.5533	2.5823	1.7836	2.8469	1.9159	1.6758	2.4794	2.6411	2.2834	1.8522	1.4602	2.2197	2.0923	1.4504	1.1466	1.2985	2.0531	1.2201	1.2789
	NaN	NaN	NaN	NaN	1.6611	2.1413	1.8571	NaN	3.5623	2.0041	3.0086	3.4447	1.8816	2.5627	2.548	1.5533	2.2883	2.0482	1.9061	1.9208	2.0727	2.5627	1.8816	1.225	1.372	1.9894	1.9845	1.2593
	NaN	NaN	NaN	NaN	1.5141	1.8081	2.5921	NaN	2.2491	2.6019	1.8375	3.3467	2.4549	2.8028	2.45	2.3471	2.7489	3.3712	2.2638	2.107	1.4063	1.4259	1.8865	1.0241	1.2544	1.2103	1.2985	1.8228
	NaN	NaN	NaN	NaN	1.5631	1.8032	2.6117	NaN	1.7346	1.4014	1.6219	2.6852	1.9845	1.5484	3.0429	1.8571	2.5823	1.7493	2.4304	2.3765	1.9649	1.3328	2.3422	0.9212	1.225	1.3083	1.3083	1.3377
	NaN	NaN	NaN	NaN	1.6807	1.3132	3.528	NaN	2.254	1.5386	1.519	3.2487	2.4598	2.1952	3.0968	1.7493	2.1462	2.2099	2.5137	1.862	1.4651	2.2246	1.6268	2.3814	1.6072	1.9355	0.8477	1.2103
	NaN	NaN	NaN	NaN	1.6464	2.3814	1.5533	NaN	2.5284	1.7297	2.4549	3.1115	1.9159	2.4304	1.6905	3.5329	2.891	2.3569	2.3912	1.6023	1.96	2.4696	1.6268	1.8865	1.9159	0.98	2.499	1.2152
	NaN	NaN	NaN	NaN	3.1997	1.4651	2.3765	NaN	2.744	3.1164	2.5921	2.989	1.9894	2.205	1.7395	1.5876	1.7003	2.1364	1.5729	2.2197	1.4896	2.2295	1.4896	2.2491	1.8865	1.4504	2.0727	1.2544
	NaN	NaN	NaN	NaN	2.6705	2.5823	1.568	NaN	1.9698	1.8228	2.1854	1.9845	2.2687	2.5529	3.0037	1.8375	2.5333	2.4941	2.5431	2.1266	2.2197	1.7101	1.911	1.7983	0.9555	1.6023	1.8179	1.3769
	NaN	NaN	NaN	NaN	2.6068	2.6019	1.7885	NaN	2.5235	2.2981	2.6999	2.3912	2.6999	1.4749	2.1119	2.6607	1.5974	2.0286	1.6905	2.1707	2.1168	1.7395	1.1123	1.2887	1.3328	3.4202	1.3916	1.6219
	NaN	NaN	NaN	NaN	2.3814	2.3912	2.8959	NaN	2.8126	1.4847	2.2246	3.4202	2.9498	1.3769	1.911	1.5092	1.8914	2.1707	2.2638	2.3471	1.715	2.842	2.3961	1.1907	1.4063	1.9747	1.4798	1.4749
	NaN	NaN	NaN	NaN	1.5092	2.2442	2.5284	NaN	2.3765	3.0674	1.7836	2.7391	2.7342	1.4749	1.9257	2.4108	2.8371	1.9992	2.1315	1.9453	1.4063	2.2883	1.6464	1.2936	1.715	1.029	1.568	1.2544
	NaN	NaN	NaN	NaN	2.0482	3.1066	2.4059	NaN	1.8277	2.0874	0.8918	2.2736	2.254	2.7538	1.8718	1.3328	2.254	1.8277	1.96	1.421	1.7101	2.3275	2.107	2.2736	1.9894	1.1515	1.9061	1.9894
	NaN	NaN	NaN	NaN	2.156	2.0482	2.7538	NaN	2.9694	2.1462	0.3381	3.0331	2.8077	3.1605	1.7444	2.5088	2.1805	3.0233	2.0776	1.2838	1.2936	1.7297	1.1123	1.4994	1.6415	1.4161	1.3083	1.9698
	NaN	NaN	NaN	NaN	2.793	1.1956	2.0286	NaN	2.3373	1.5582	2.2883	2.3128	2.1903	1.9796	2.0384	2.6264	2.1315	1.6807	2.0188	3.5329	2.303	1.9502	1.8767	2.3079	1.1466	1.8718	2.1805	1.2495
	NaN	NaN	NaN	NaN	1.8375	1.1319	3.0919	NaN	2.3324	3.1017	2.9743	1.862	2.3961	1.7689	2.7587	1.4259	2.8175	2.9008	2.2442	1.4063	1.2348	1.7003	1.9061	1.1858	1.5533	1.1025	1.0437	0.931
	NaN	NaN	NaN	NaN	2.0727	2.8861	1.6513	NaN	1.5729	1.4112	2.1511	2.9057	3.234	1.8179	1.8963	2.5921	1.7787	2.6754	2.3177	2.1903	1.9845	1.6219	1.7493	1.6072	1.3328	1.6023	2.0188	1.3279
	NaN	NaN	NaN	NaN	2.0776	3.332	3.0086	NaN	1.6464	1.617	1.7934	1.8963	3.4545	2.8763	2.4598	1.6268	3.3026	1.8767	2.4843	2.009	2.0139	1.4014	2.2442	2.0678	1.2544	2.7734	1.6954	1.176
	NaN	NaN	NaN	NaN	1.5631	2.1707	2.5676	NaN	3.5623	2.1021	1.8718	2.7881	3.0772	1.7346	1.4504	1.8032	1.9551	1.6954	1.6366	1.274	1.4945	2.3079	1.5386	1.7346	1.274	1.5582	1.3132	1.7297
	NaN	NaN	NaN	NaN	1.5337	1.8718	2.5333	NaN	1.7689	2.6803	2.3667	2.6705	1.5778	2.3814	2.5774	2.45	2.0923	2.3912	1.8522	2.6705	1.6464	1.9992	1.4896	2.2589	1.6317	0.9555	1.2593	1.8032
	NaN	NaN	NaN	NaN	1.6611	2.9302	2.7342	NaN	2.0384	2.3961	1.7591	1.6023	1.9257	2.1511	1.8865	3.0576	2.8714	1.5386	2.0335	1.9159	1.813	2.1707	1.1319	2.1854	1.0633	1.6366	1.7934	1.6562
	NaN	NaN	NaN	NaN	1.5827	2.2344	2.4843	NaN	2.254	3.1556	1.8277	3.2438	2.3177	1.568	2.1413	3.1409	2.7489	2.793	2.1168	3.1017	1.6709	1.6513	1.96	2.3079	2.3618	1.0339	1.9453	1.2446
	NaN	NaN	NaN	NaN	2.7391	2.6558	2.6754	NaN	1.7591	2.1315	1.9943	1.6268	1.7395	2.2736	2.2491	2.6411	2.6117	2.3226	2.2246	1.4308	1.5974	1.5582	1.5386	2.3912	0.9114	1.3034	1.8228	1.5337
	NaN	NaN	NaN	NaN	1.5778	1.3377	1.8081	NaN	2.0482	2.1511	2.9302	3.8416	3.0968	2.205	2.4255	2.2785	2.1364	1.6268	3.3222	1.8375	2.4108	1.8277	2.8273	1.4602	1.0388	3.0086	2.0041	1.8865
	NaN	NaN	NaN	NaN	1.6023	2.1168	2.0972	NaN	2.2491	2.4647	1.9453	2.1756	1.8326	1.4553	1.9551	1.666	1.8522	2.7048	2.8175	1.3867	1.5386	2.009	1.7591	1.4112	2.0874	2.1805	0.8918	1.7052
	NaN	NaN	NaN	NaN	1.9551	1.4504	1.7199	NaN	2.5529	1.911	2.8469	2.0776	2.2981	3.43	2.4745	2.4598	3.1605	2.2589	3.2585	2.205	2.205	1.3573	2.3863	1.5043	1.9502	1.5386	1.9649	1.2838
	NaN	NaN	NaN	NaN	2.0139	3.3712	2.3814	NaN	1.519	1.813	3.4398	2.3128	1.9257	1.4357	2.2883	2.2491	2.5627	2.2001	2.401	1.8767	1.7493	2.5284	1.8277	1.7787	2.1168	0.9457	0.7399	1.6856
	NaN	NaN	NaN	NaN	2.5284	2.1462	1.3818	NaN	1.6415	3.0282	3.2585	2.7979	2.0384	3.1703	3.6309	1.9012	1.764	1.6121	2.7538	1.8179	1.568	2.499	1.0976	2.5186	1.3916	1.5974	2.0482	1.3426
	NaN	NaN	NaN	NaN	1.5778	2.744	1.8816	NaN	2.4598	2.9351	2.7832	2.2442	2.303	2.1021	2.156	2.8322	2.3275	1.7689	2.2491	1.7444	1.7591	1.2299	1.9649	2.2491	0.931	1.2152	0.882	1.4945
	NaN	NaN	NaN	NaN	2.1805	1.7738	1.8473	NaN	1.6758	2.3814	2.6852	2.1266	2.2981	1.9404	3.3565	2.0482	2.9645	1.2299	2.597	1.421	1.7444	1.3916	2.5235	1.4749	1.1907	0.9996	1.5386	1.5778
	NaN	NaN	NaN	NaN	2.254	3.1409	2.8812	NaN	2.4255	2.1511	1.7395	2.4304	1.8326	2.5382	2.6999	2.6117	1.5435	2.1266	2.2001	2.1021	2.3324	1.5141	2.3814	2.4647	1.9404	1.8081	1.9894	1.0829
	NaN	NaN	NaN	NaN	2.0678	1.4945	1.6905	NaN	2.205	3.2634	1.7493	2.1854	2.6656	1.6513	2.8665	2.3324	1.7395	1.3573	2.0139	1.5141	2.3667	1.8865	1.0829	1.9306	1.5827	1.1172	1.4308	1.9257
	NaN	NaN	NaN	NaN	1.6219	1.715	2.1413	NaN	1.96	2.4549	2.1903	2.3667	2.548	1.4455	1.9208	1.8914	2.9253	2.2197	1.8816	1.2348	1.9306	2.7342	1.9306	2.009	1.4945	2.1903	1.1662	1.3132
	NaN	NaN	NaN	NaN	1.6121	1.6317	2.4157	NaN	1.617	2.3128	2.6411	2.0433	2.5627	2.4451	2.2442	3.1997	2.8175	1.4553	2.8812	1.5239	1.9796	2.1609	2.6019	1.5925	1.029	2.2491	2.4843	1.1025
	NaN	NaN	NaN	NaN	1.4406	1.6513	3.2242	NaN	1.3965	1.862	2.009	2.2393	1.9257	1.3671	2.1266	3.0821	2.2344	2.0727	1.8424	1.1858	1.5533	2.4108	2.1609	1.1172	1.3034	1.6121	1.8522	1.7885
	NaN	NaN	NaN	NaN	1.5386	2.4353	2.5186	NaN	2.5284	2.0482	1.8473	1.9551	2.6901	1.8326	2.3373	1.7052	1.617	2.303	2.4598	1.9208	1.5827	2.3177	1.6464	2.0335	1.5239	1.4014	1.5141	2.0139
	NaN	NaN	NaN	NaN	2.0237	2.4402	2.1119	NaN	2.8077	2.2442	2.1952	1.5631	1.3769	1.8571	2.3275	2.4451	1.7199	1.9061	1.4602	1.4896	2.9008	1.715	1.3279	1.666	2.0384	2.1168	1.5974	1.1515
	NaN	NaN	NaN	NaN	2.4353	2.2099	3.1458	NaN	2.3177	1.8816	3.1066	2.2344	1.5582	2.1266	1.3622	1.9894	2.0237	2.0678	1.9649	1.2397	1.8914	2.2687	1.1564	1.7934	1.274	1.4798	1.5974	1.2446
	NaN	NaN	NaN	NaN	1.47	2.5725	1.7689	NaN	2.5186	1.8473	3.1311	2.4402	1.9992	2.9988	2.8028	3.4055	2.1707	1.6317	2.9841	2.009	1.3475	1.6464	1.8375	1.176	1.4798	2.2491	1.5729	0.9604
	NaN	NaN	NaN	NaN	1.4308	1.7493	1.7101	NaN	1.8816	2.2883	3.1997	1.9649	2.695	1.4945	1.4896	2.3177	3.7142	1.4455	1.9453	2.4647	2.8518	1.2789	1.8277	1.3181	1.176	0.8918	1.5288	1.5484
	NaN	NaN	NaN	NaN	2.4892	3.234	2.7342	NaN	1.8669	1.6807	2.793	1.8326	2.4206	1.8326	2.1658	1.8816	3.283	1.6121	2.352	1.5141	1.5484	2.0286	1.8816	2.6754	1.3426	1.7787	2.0482	2.0825
	NaN	NaN	NaN	NaN	2.0727	1.9894	1.7297	NaN	3.0821	1.6758	2.2393	3.4398	3.4741	1.617	3.1311	1.9551	2.2148	2.1119	1.5337	1.3377	2.2295	2.1707	2.7734	2.1462	1.078	1.8277	1.4455	1.3769
	NaN	NaN	NaN	NaN	1.9061	2.0874	2.7636	NaN	1.715	2.7734	2.5039	2.2687	1.3328	1.6415	1.8424	2.4255	2.0531	2.3716	2.7342	2.1266	1.3475	1.9159	2.1119	2.5235	1.8424	2.6999	2.2099	1.5386
	NaN	NaN	NaN	NaN	2.6166	2.0923	2.695	NaN	2.7636	2.7734	2.0237	2.0482	3.0625	1.3524	2.1707	2.0874	2.4647	1.9257	1.8522	1.3083	1.2397	2.6068	1.5435	2.7244	1.2397	1.323	1.9257	1.0731
	NaN	NaN	NaN	NaN	2.4647	2.7636	3.3369	NaN	2.0384	2.3128	2.0482	3.1752	1.764	2.254	1.3769	2.2442	2.4843	1.8669	1.8277	1.9012	2.1021	2.1021	2.5921	1.1466	1.2789	1.2936	1.9943	1.2593
	NaN	NaN	NaN	NaN	1.2299	2.8616	2.1952	NaN	1.911	1.7983	1.96	3.0184	3.1066	1.4651	2.646	2.7097	2.1266	2.3422	2.107	2.0972	2.6558	1.3377	1.1123	1.1123	1.96	1.8669	2.156	2.0286
	NaN	NaN	NaN	NaN	1.4014	1.7738	2.3863	NaN	1.8228	2.5823	3.1017	2.3128	2.9155	2.4598	2.3373	1.764	3.6113	1.6513	1.8718	1.6905	1.6072	1.3867	2.009	2.9351	1.6317	1.2838	1.1221	1.0633
	NaN	NaN	NaN	NaN	2.7881	3.0037	2.3324	NaN	2.4549	1.8718	2.1805	2.7685	2.9547	2.0776	2.2638	1.8522	1.8473	1.9306	2.0286	1.7983	1.6709	2.646	2.0629	2.9694	0.98	2.1805	1.8718	1.9159
	NaN	NaN	NaN	NaN	3.2291	2.4941	2.499	NaN	1.7493	2.5529	3.1458	2.2393	1.4749	1.8718	1.9159	2.6999	2.3667	2.009	1.8522	1.176	2.0825	1.6415	1.1956	1.5288	1.1466	2.3079	1.8767	1.2201
	NaN	NaN	NaN	NaN	1.6954	2.0678	2.4745	NaN	2.3226	1.8571	1.862	3.1703	3.8318	2.3814	3.0919	1.6121	2.6656	2.2981	2.1609	1.7542	1.862	2.695	2.5872	2.1168	1.1613	1.2985	1.5631	1.1466
	NaN	NaN	NaN	NaN	1.7346	1.8179	1.4896	NaN	2.1658	1.813	2.1364	3.4888	1.9649	2.1952	1.5974	3.1997	2.6313	2.2785	2.6705	2.0678	1.6072	1.7297	2.5627	2.0188	1.7542	2.3814	2.0972	1.6758
	NaN	NaN	NaN	NaN	2.2099	2.0188	2.4206	NaN	2.4598	2.2834	3.1409	2.0286	2.1805	2.3128	2.8371	2.8812	2.0433	2.5431	2.1168	1.4357	2.1364	2.2246	1.6562	1.127	1.1711	1.1662	1.6023	1.0388
	NaN	NaN	NaN	NaN	2.2883	1.4945	1.9551	NaN	2.2148	2.2148	2.0531	2.3765	1.6905	1.862	1.8865	1.8473	2.1511	2.6754	2.7146	1.6072	2.94	2.7293	2.1511	3.3712	1.5484	1.029	2.1756	1.3671
	NaN	NaN	NaN	NaN	1.8816	1.9208	2.5676	NaN	1.4259	1.715	2.5676	3.5476	2.6068	1.8522	2.8469	2.0531	2.2932	1.6121	1.6366	1.7101	1.5141	2.5382	2.156	1.6758	1.1319	2.9743	1.4896	1.1515
	NaN	NaN	NaN	NaN	3.1801	2.2197	2.4647	NaN	2.3275	1.8669	1.6758	2.5284	3.1948	1.8277	2.1217	1.7738	2.597	1.8326	1.8081	1.9845	1.568	2.2589	1.9453	1.1613	1.4798	1.8816	1.4014	1.1368
	NaN	NaN	NaN	NaN	2.4549	1.9061	1.7542	NaN	2.2099	2.6068	1.8326	1.7199	2.4794	2.0874	1.9453	1.8669	2.8665	2.9302	1.7983	2.3079	2.7587	1.5092	1.8914	1.0143	1.7101	1.6366	1.5435	1.1221
	NaN	NaN	NaN	NaN	2.6509	2.5774	2.1364	NaN	1.7542	2.0433	2.499	1.6954	3.8612	2.5627	2.499	3.773	3.1311	1.8375	1.8914	1.4602	2.2785	1.8424	1.2299	2.8126	1.1858	1.3671	1.5288	1.1221
	NaN	NaN	NaN	NaN	1.8522	2.1168	1.5533	NaN	2.2197	3.0821	1.7101	2.1315	2.4647	2.1217	2.4402	1.6513	2.0825	1.6562	1.7591	1.6611	2.4598	2.009	2.0384	2.3471	1.7836	1.5337	2.107	1.323
	NaN	NaN	NaN	NaN	3.0478	1.7101	1.7297	NaN	1.4651	2.4059	2.2295	2.8616	3.0135	2.156	2.8763	1.911	2.4696	2.2393	2.4794	1.6268	1.5974	1.5484	1.6758	2.597	1.1613	1.0094	0.9947	1.4308
	NaN	NaN	NaN	NaN	2.5725	2.2589	1.7836	NaN	2.7881	2.1854	3.3124	1.9208	2.6607	2.9106	2.8763	1.6219	2.3814	2.5137	2.3226	1.7395	2.3177	1.8963	1.5631	1.7591	0.9751	0.9359	1.8669	1.9943
	NaN	NaN	NaN	NaN	1.9306	2.6705	2.254	NaN	1.6464	2.0433	1.7738	2.0629	2.9988	2.5578	1.96	2.9204	2.1609	1.6562	2.2393	2.2638	2.0825	1.9551	2.5627	3.0478	1.3965	2.5872	1.7836	1.7983
	NaN	NaN	NaN	NaN	2.8763	3.0184	2.2344	NaN	1.6954	1.5778	1.8277	2.5284	2.6166	1.7836	2.0041	2.0188	2.2687	2.2246	2.0433	1.5582	2.0923	1.6023	1.8669	2.0041	1.0633	1.5778	1.6219	2.2197
	NaN	NaN	NaN	NaN	1.715	2.8322	2.4549	NaN	1.6366	3.4496	2.1707	1.9208	1.8375	1.9845	2.8469	1.9061	2.9498	1.519	2.4892	1.6072	2.1658	1.7297	1.4602	2.1756	1.8081	1.1221	2.8763	2.3422
	NaN	NaN	NaN	NaN	1.1613	2.7097	2.1511	NaN	1.7934	1.7983	2.3177	3.0625	1.9061	2.7342	2.058	2.303	2.0923	1.6219	1.9159	2.0041	2.2687	2.1609	2.7244	2.2295	1.8326	2.0972	1.8865	1.6905
	NaN	NaN	NaN	NaN	1.7787	2.1217	2.4402	NaN	3.5182	3.3271	3.2144	2.3667	3.6603	2.5039	1.8571	1.6807	3.0527	2.3226	1.6219	2.7342	1.6219	2.989	1.3181	1.5729	1.2397	1.5729	1.2985	1.2299
	NaN	NaN	NaN	NaN	3.0184	1.8179	1.6807	NaN	1.9453	3.5525	2.5578	3.3663	2.9302	1.9012	2.7146	2.7244	1.8375	2.0482	1.3769	1.7934	2.107	2.1462	1.8277	2.4451	1.7493	1.2936	1.8963	1.2838
	NaN	NaN	NaN	NaN	2.5725	3.3075	1.5876	NaN	1.8767	3.1409	2.9743	2.8273	3.1605	2.6411	3.2095	2.009	2.8469	2.4843	1.47	1.6905	3.2242	1.7444	2.4059	1.6709	0.9751	2.0286	1.5337	1.0535
	NaN	NaN	NaN	NaN	1.7591	1.7297	3.3565	NaN	1.8424	2.1413	1.1956	2.4206	2.6999	1.8571	3.4104	3.1801	2.548	2.0482	1.6366	1.4749	2.891	2.0482	1.4994	2.0923	1.1662	2.0237	1.5288	1.9698
	NaN	NaN	NaN	NaN	1.3867	2.3569	1.8375	NaN	1.9355	1.9257	1.274	2.5725	1.9257	2.4157	2.2638	1.8914	2.989	1.8816	2.3079	2.2785	2.7293	1.1319	2.1217	2.6852	1.4455	2.0727	1.4847	1.0633
	NaN	NaN	NaN	NaN	2.5725	1.9943	3.4055	NaN	1.7493	2.0139	2.5186	2.2099	2.7685	2.5578	2.8371	1.9992	2.9204	1.6268	2.0923	1.7248	1.372	1.8522	2.0482	1.2887	1.7101	1.0682	0.9163	1.2544
	NaN	NaN	NaN	NaN	1.5141	1.3132	3.0037	NaN	2.5333	1.9159	2.5921	2.4843	1.9453	2.9302	2.7048	2.1609	2.401	2.3569	2.7195	2.1805	2.0286	1.7983	1.6317	1.4651	1.1907	1.8914	1.7052	1.8571
	NaN	NaN	NaN	NaN	1.6562	1.9257	2.1462	NaN	2.009	3.0037	2.4647	1.8375	2.6019	1.7248	2.45	1.9992	2.7979	1.5631	1.8816	1.3573	2.3814	2.5186	1.6954	1.8816	0.8379	1.5582	1.7542	1.2103
	NaN	NaN	NaN	NaN	2.6999	2.8616	2.0776	NaN	1.9796	2.5137	2.0825	2.9351	3.0037	2.3422	1.9992	2.0041	2.2491	1.7052	1.7395	1.7297	2.2099	2.0825	1.6464	1.96	1.1123	1.1221	1.1221	1.1564
	NaN	NaN	NaN	NaN	1.6513	2.2246	1.5729	NaN	1.2446	1.666	1.911	2.0825	2.4059	2.1315	2.8518	2.5872	2.8616	1.7101	2.2148	1.9012	2.0923	1.9208	1.6023	1.1515	0.9359	0.9359	1.7346	1.764
	NaN	NaN	NaN	NaN	2.1217	1.323	1.9306	NaN	3.3516	2.107	1.7934	2.7685	3.43	1.6464	2.2638	1.9257	1.8228	2.4059	2.6607	2.7783	1.7395	2.5137	1.1858	1.2446	0.8477	0.7889	1.6072	1.715
	NaN	NaN	NaN	NaN	2.6754	1.4994	2.5235	NaN	2.9694	3.5035	1.8375	2.7783	2.7146	1.7052	1.8767	2.205	2.499	2.0825	2.6166	2.0188	1.3377	1.9894	1.7395	1.4357	1.274	2.1168	1.7493	1.6513
	NaN	NaN	NaN	NaN	3.6358	2.1168	2.2883	NaN	2.4108	1.9257	2.6852	2.4598	3.1066	2.5774	1.7983	2.0531	3.2879	2.2099	1.7248	2.4941	1.617	1.7836	1.6023	2.1756	1.3034	1.127	1.4161	1.5239
	NaN	NaN	NaN	NaN	2.2393	2.6705	1.764	NaN	3.381	2.3177	1.5092	2.3912	2.1413	1.862	2.6215	1.9208	2.6754	1.862	1.8767	1.6905	2.1266	2.0629	2.3128	2.3618	1.7052	1.2201	1.2397	1.6562
	NaN	NaN	NaN	NaN	2.8224	1.9649	2.5872	NaN	2.0874	1.8718	1.8375	3.1213	1.7836	1.9159	2.2638	3.0331	2.7783	1.4308	2.1217	1.7689	2.0433	1.6807	1.7493	2.6166	1.2152	1.8522	2.4108	1.0584
	NaN	NaN	NaN	NaN	1.9208	3.4594	1.3671	NaN	3.3124	1.8179	2.6558	2.2246	2.0482	2.5284	2.4941	2.0923	2.0678	2.7244	1.7885	2.2001	2.3765	2.8077	1.764	2.7146	1.2887	2.0188	1.4651	1.0976
	NaN	NaN	NaN	NaN	2.3177	2.0825	2.0041	NaN	1.6268	2.4206	2.1462	1.7983	2.0041	2.1707	2.303	1.6562	2.156	2.6803	2.2687	1.6072	1.7297	2.2197	1.911	1.2544	1.96	2.8077	1.6513	1.519
	NaN	NaN	NaN	NaN	2.7979	2.6803	2.2099	NaN	1.9649	1.6758	1.7444	3.3369	1.9894	2.5382	2.0335	2.0139	2.0139	1.813	2.0139	1.3671	1.5386	2.1854	2.1364	1.4308	1.176	1.0633	1.8228	1.4798
	NaN	NaN	NaN	NaN	2.7146	1.7787	2.2148	NaN	2.8126	3.0821	2.4304	2.4255	2.3275	1.715	2.1413	1.8669	2.1903	1.5533	1.9404	1.8718	2.1021	1.3328	1.9159	1.2397	1.0878	1.1711	1.8571	1.6954
	NaN	NaN	NaN	NaN	1.3083	2.4843	1.9257	NaN	3.3565	3.3859	3.0331	2.3373	3.5427	2.7293	2.5333	1.6758	2.3716	1.9845	1.9012	1.0731	1.421	2.4304	1.5386	2.3373	1.0339	1.5484	1.7101	1.323
	NaN	NaN	NaN	NaN	3.0184	2.7783	1.9208	NaN	1.8375	1.4847	3.1262	2.2246	2.1707	2.8714	2.1707	2.1413	2.0825	1.5288	2.2001	3.3467	1.3867	2.3373	1.7199	2.0874	1.7542	1.3083	1.2054	2.6264
	NaN	NaN	NaN	NaN	1.6317	1.7493	2.94	NaN	1.9992	2.891	2.205	2.2932	3.2046	2.8518	2.3667	2.744	1.9502	2.0237	1.9159	1.7493	1.7346	2.0384	2.058	2.2883	1.4749	1.8081	1.2201	1.8179
	NaN	NaN	NaN	NaN	1.6464	1.6513	3.6799	NaN	2.3275	1.8277	2.3765	3.1899	2.9596	2.4255	2.2491	2.2491	2.8175	1.6562	1.862	1.8179	2.1021	2.1854	1.6954	1.6366	0.9653	1.813	2.2246	1.3181
	NaN	NaN	NaN	NaN	1.7199	2.0776	2.3569	NaN	2.2001	2.2638	2.9302	2.6803	2.8812	2.4696	1.9698	1.7836	1.6317	1.2936	2.5774	1.9257	2.3814	2.0482	2.4059	1.4014	2.009	1.9502	1.3132	1.9257
	NaN	NaN	NaN	NaN	2.7734	1.5043	2.3765	NaN	2.6607	1.2299	2.6362	3.4643	2.5676	2.9302	2.3912	1.6954	1.8718	1.4602	2.4843	1.6072	1.3034	2.5137	1.5092	2.0433	1.8228	1.2642	1.7689	1.4357
	NaN	NaN	NaN	NaN	2.3569	1.3916	1.8571	NaN	2.2883	1.6856	1.1564	1.9551	2.8616	2.2834	2.4451	1.9404	2.058	2.2197	2.9302	1.5288	2.4059	2.1854	1.9796	2.744	1.1368	1.5043	1.9061	1.2642
	NaN	NaN	NaN	NaN	1.7444	1.9698	2.4696	NaN	2.2589	2.4598	1.9502	2.0482	2.1462	2.5137	1.9404	2.793	2.1462	1.7885	2.205	1.47	3.0674	1.7199	1.7248	1.8865	1.0976	1.1809	1.7885	0.9653
	NaN	NaN	NaN	NaN	2.9008	3.2487	1.4357	NaN	1.5141	2.0433	3.0331	1.862	2.6607	2.2099	2.5823	2.2687	1.9796	1.7444	2.7587	2.1168	2.2099	1.8816	2.6558	2.6215	1.8522	1.372	1.7689	1.6758
	NaN	NaN	NaN	NaN	2.5382	1.8816	2.6019	NaN	1.9208	2.2736	1.9404	3.3173	2.5627	1.5582	2.0286	2.3667	3.3761	1.9208	3.5231	2.3471	2.9302	2.009	1.911	1.3524	1.1564	1.5974	1.4308	1.3818
	NaN	NaN	NaN	NaN	2.9645	1.5631	1.617	NaN	1.519	1.1858	2.7538	2.4108	2.5529	1.9894	1.2397	1.7052	1.764	1.5631	1.9208	1.8228	2.1315	2.3863	2.2295	1.9306	1.3965	1.225	1.4504	1.1025
	NaN	NaN	NaN	NaN	2.8812	1.5337	2.6509	NaN	1.4553	2.6705	2.7832	2.0384	2.0972	1.5533	1.8473	2.9841	2.6019	1.8914	2.597	1.9943	2.6411	1.4014	2.1609	1.8326	0.2156	1.5141	1.0094	1.176
	NaN	NaN	NaN	NaN	3.1066	2.2393	3.2095	NaN	2.3961	3.038	2.1413	3.0037	2.7587	1.7346	1.8816	3.1507	1.8669	2.8567	1.8767	1.8767	1.7591	2.1315	2.8371	1.4651	1.1319	2.1854	1.6415	2.3912
	NaN	NaN	NaN	NaN	2.6068	2.9743	2.9596	NaN	1.2005	3.2193	1.519	2.6754	3.4251	1.9208	1.1662	2.303	2.4304	1.225	2.6754	1.5974	2.5382	2.0041	2.4794	2.4696	1.029	1.6415	2.3324	1.0486
	NaN	NaN	NaN	NaN	2.0286	2.2638	2.0923	NaN	1.2152	1.5925	1.6268	3.5476	2.3716	1.8473	1.5582	2.5627	2.0188	1.4504	1.4749	1.4994	2.4304	1.2348	1.6268	2.3569	1.1319	1.7983	1.7199	1.5043
	NaN	NaN	NaN	NaN	1.7689	1.5092	1.9992	NaN	2.1756	2.6264	1.9012	2.4549	2.7391	1.3377	2.1952	2.45	1.9649	1.6317	2.1021	2.5333	1.8522	2.6215	1.3279	1.9404	1.0094	1.5974	1.1368	1.2838
	NaN	NaN	NaN	NaN	2.5921	2.6607	2.1854	NaN	1.6758	2.2687	1.5729	2.1315	3.1409	2.1609	2.5774	1.8767	2.9106	2.1609	2.4108	2.4647	2.1315	1.47	2.5186	1.2446	1.1613	2.3373	1.1613	2.1364
	NaN	NaN	NaN	NaN	2.4402	2.5823	1.5925	NaN	1.6807	2.1756	1.6807	3.0919	1.5925	0.392	2.3814	1.9894	2.2491	2.3814	1.8375	1.9894	2.0923	1.9061	1.4014	1.9894	1.029	2.058	2.2246	1.5582
	NaN	NaN	NaN	NaN	1.9012	2.7146	3.7485	NaN	2.597	2.5431	2.058	3.7926	2.7538	1.7836	2.695	2.3569	2.9743	2.2638	2.7097	2.3569	1.0927	2.0237	0.9947	1.6464	1.0486	2.058	1.3377	2.2932
	NaN	NaN	NaN	NaN	1.8473	1.9159	2.2099	NaN	1.7444	1.8473	2.8028	3.0919	1.8718	1.8963	2.4794	3.0184	2.4206	1.3622	1.5484	2.2148	2.7293	2.4304	1.9404	1.96	1.6807	0.9947	1.7689	1.568
	NaN	NaN	NaN	NaN	2.0629	1.7003	1.764	NaN	2.3667	2.4353	2.5627	3.2781	2.0335	2.6607	2.1119	2.8616	2.156	2.254	1.8179	1.8767	3.5917	1.9796	1.9992	2.2834	1.2299	1.5141	1.2691	1.2446
	NaN	NaN	NaN	NaN	1.8424	3.1556	1.8816	NaN	1.6856	2.2001	2.0188	2.1903	3.4839	1.4896	3.0919	2.4255	3.5427	2.3275	2.2344	1.6268	2.3667	1.3181	1.2201	1.3818	1.127	1.372	1.666	0.9457
	NaN	NaN	NaN	NaN	1.4553	1.6758	2.0237	NaN	2.1364	2.4157	2.2883	2.1315	1.666	1.519	2.2197	2.2442	2.6999	2.7832	2.8567	1.4847	2.5578	2.1217	2.1609	1.4896	0.8428	2.3422	1.7542	1.2152
	NaN	NaN	NaN	NaN	1.4161	2.0531	2.1658	NaN	2.3863	2.0972	2.8322	3.2928	2.0629	2.4843	3.1899	2.7489	2.1266	2.3422	1.6464	2.5872	2.3912	2.2246	1.8767	1.8522	1.5043	1.5337	2.1658	0.5047
	NaN	NaN	NaN	NaN	1.715	2.7244	1.4308	NaN	1.6317	1.9649	3.038	3.0135	2.5529	2.6803	2.5676	2.2883	3.038	1.6366	2.8812	1.4847	1.9992	1.911	1.4602	1.5827	1.5239	1.127	1.5092	1.1123
	NaN	NaN	NaN	NaN	1.6219	1.9698	1.3034	NaN	2.0286	1.6562	2.2981	2.2001	3.2144	1.6464	1.8228	2.8763	2.3618	2.156	1.7885	1.6415	1.6513	1.2642	2.0482	2.205	1.1025	1.7444	1.6121	1.0241
	NaN	NaN	NaN	NaN	2.5137	2.9743	2.3422	NaN	2.0286	3.6358	1.5876	1.764	2.8371	2.5382	2.5823	2.3373	1.6905	1.8424	3.1409	2.0188	2.0825	2.1658	2.1658	1.4749	0.9947	1.7836	2.4108	1.1417
	NaN	NaN	NaN	NaN	2.2491	2.3912	1.8375	NaN	2.4745	1.9306	1.6709	2.4255	2.3912	1.4945	2.5725	2.989	1.9992	1.666	1.911	2.6313	2.5333	2.8812	1.4994	1.4651	1.0584	0.7742	2.3912	1.9159
	NaN	NaN	NaN	NaN	1.2446	2.9988	2.1021	NaN	2.1168	2.7097	1.9306	1.9355	1.7983	1.5533	2.4304	2.058	2.0923	1.4357	1.6023	2.646	1.5876	2.1315	1.2152	1.4651	1.6268	1.5827	2.0433	1.2691
	NaN	NaN	NaN	NaN	1.3034	2.7391	1.5533	NaN	1.6954	2.0972	1.8424	2.0972	3.0135	2.9204	1.5729	2.0237	2.3716	2.1707	3.3565	2.5823	1.4749	1.9404	2.3324	1.3132	1.0437	1.7199	1.6415	1.0682
	NaN	NaN	NaN	NaN	1.5043	1.6121	2.3177	NaN	2.3275	2.2785	2.8224	2.5921	2.4353	2.009	1.6317	2.2638	3.43	1.715	2.1805	1.8767	2.0384	1.2936	1.2495	2.9253	0.8967	1.4504	2.3471	1.5925
	NaN	NaN	NaN	NaN	1.519	1.7003	2.0433	NaN	2.4941	3.1066	3.0968	3.0723	2.0678	1.5778	3.5868	2.9351	2.8028	2.4059	2.4353	2.6754	1.5484	1.8228	1.7885	2.3814	2.0335	1.7395	2.0286	1.4896
	NaN	NaN	NaN	NaN	1.4161	2.793	1.47	NaN	1.5337	2.0874	2.4941	2.8518	2.3324	2.2638	1.6562	2.1217	1.47	1.6219	1.7052	1.764	1.5337	1.6758	2.0727	1.7003	0.9849	1.6317	1.7836	1.3377
	NaN	NaN	NaN	NaN	1.5533	2.5774	1.7493	NaN	1.7493	1.6415	2.4108	3.136	1.8571	2.9498	2.5235	1.6219	1.7444	1.9796	2.9008	1.4994	1.4945	1.5239	2.1364	1.2985	1.5974	2.4696	1.5778	1.7836
	NaN	NaN	NaN	NaN	2.5774	2.107	1.764	NaN	1.8375	2.9351	1.7689	2.6852	2.0286	2.1756	2.989	2.4745	1.8473	3.136	2.2883	1.7738	1.4798	2.3765	2.3863	2.7587	1.0633	2.1266	1.7493	1.029
	NaN	NaN	NaN	NaN	1.5582	2.8861	2.1952	NaN	1.8375	3.0723	2.1168	2.1315	2.0482	2.9351	3.0576	2.0776	1.3328	1.3671	2.1658	1.3622	2.2736	2.1854	1.2642	1.3769	1.617	1.7444	1.6268	1.4161
	NaN	NaN	NaN	NaN	1.7591	2.6852	2.205	NaN	2.0874	2.1266	3.4251	2.2295	2.4549	1.6709	2.2638	2.1364	2.0482	1.7542	2.5235	1.3916	1.6562	2.0384	1.6219	2.0972	1.323	1.2642	0.9114	1.9257
	NaN	NaN	NaN	NaN	2.6117	2.7636	2.0874	NaN	2.156	3.0282	1.5386	2.5137	2.4059	2.5627	2.3912	1.8767	2.0188	1.3279	2.0286	1.666	1.4749	1.9943	2.0041	1.0192	1.2495	2.744	1.3083	2.0923
	NaN	NaN	NaN	NaN	1.6954	2.5725	1.5337	NaN	1.4651	1.6513	2.499	2.5872	2.9596	1.2348	2.8175	2.9596	3.1605	2.1266	2.4598	1.0878	1.764	1.6023	1.9404	2.1119	1.4602	1.7199	1.5288	1.7395
	NaN	NaN	NaN	NaN	1.7934	1.9208	2.8273	NaN	1.6513	1.421	2.0237	2.7342	2.5823	1.3132	1.3328	2.1462	2.4304	1.9796	2.7783	2.254	1.2985	1.8326	1.8963	1.7052	1.4994	1.3279	1.1956	1.0339
	NaN	NaN	NaN	NaN	2.058	2.4206	2.8371	NaN	1.421	2.695	1.9649	2.3422	2.1119	1.9894	3.5231	2.597	2.2295	1.6317	2.1315	1.3965	2.1658	1.4798	1.9894	1.1858	1.5435	2.0384	1.6023	1.7983
	NaN	NaN	NaN	NaN	2.4745	2.352	1.5876	NaN	2.0678	2.8567	2.891	1.6072	2.5529	2.4255	2.1707	2.9302	3.0527	1.9159	1.7885	2.4745	2.2785	2.3961	1.96	1.4602	2.0776	0.9849	2.352	1.2495
	NaN	NaN	NaN	NaN	3.8857	2.5333	1.9257	NaN	1.6268	1.8375	1.8375	1.9649	2.8714	1.5876	1.3279	3.0135	2.0188	2.842	2.0335	1.9796	1.9894	2.7048	2.2785	1.1907	1.0927	1.8277	1.6856	1.3328
	NaN	NaN	NaN	NaN	1.5386	2.0237	2.9302	NaN	2.2785	2.4598	1.9453	1.9943	3.1654	1.7444	2.352	2.1658	1.5925	1.6856	1.5288	2.3324	2.2932	1.9306	1.7542	2.1756	1.2544	2.548	1.6072	1.8865
	NaN	NaN	NaN	NaN	1.5435	1.8375	1.5533	NaN	2.2883	2.8665	1.4455	1.6954	2.401	2.7489	2.1903	2.6754	3.1507	2.6558	1.7836	2.0335	1.4798	1.6072	1.0633	2.4402	1.0584	2.0678	1.5533	0.9359
	NaN	NaN	NaN	NaN	1.7934	1.7248	2.9645	NaN	2.3716	1.6219	1.7346	2.94	2.4745	1.4455	3.5623	2.94	2.8469	1.4504	2.0237	2.0286	1.3916	1.3181	1.1417	2.4255	1.2397	1.6758	1.4602	1.2054
	NaN	NaN	NaN	NaN	2.0776	2.9302	1.5141	NaN	2.6705	1.5925	1.8816	2.352	2.0874	2.6117	1.7885	1.9894	2.1168	1.5925	2.5578	1.715	2.1217	2.2687	1.6562	1.3377	1.3181	0.8967	0.8869	1.9012
	NaN	NaN	NaN	NaN	2.6656	3.1703	2.0188	NaN	1.7003	1.8767	1.5239	2.1854	2.4304	2.3471	1.9355	1.4112	2.989	1.8326	2.9694	2.2246	2.3667	2.7783	1.764	1.1172	1.4357	1.9355	0.9408	1.2495
	NaN	NaN	NaN	NaN	1.3622	1.8816	2.7244	NaN	3.2977	1.8375	1.2054	2.3422	2.6362	1.9747	2.3128	2.5921	2.2344	2.009	1.9698	1.8718	2.2001	2.3814	1.4161	1.7689	1.225	1.4504	1.4063	1.1515
	NaN	NaN	NaN	NaN	1.3769	2.5137	2.4451	NaN	2.9939	1.8375	3.1654	3.1948	3.087	1.9894	2.4402	1.7248	2.1609	1.8669	1.6366	2.7097	2.0335	2.4598	1.2348	1.3377	2.0433	1.7591	1.2299	1.0584
	NaN	NaN	NaN	NaN	1.5827	2.0678	2.8028	NaN	2.1315	2.7685	1.5582	3.2732	2.4206	1.6954	1.4945	2.8028	2.1707	1.9894	2.8665	2.1805	2.0972	2.5529	1.9845	1.0731	1.862	1.9355	1.8669	1.764
	NaN	NaN	NaN	NaN	1.5435	1.6807	2.6803	NaN	2.2736	1.7444	1.5729	2.5088	1.8424	1.7787	2.4598	2.1462	1.911	1.3426	2.0139	2.5774	1.4945	1.9159	1.2985	1.8277	1.1515	1.3475	2.2981	1.3965
	NaN	NaN	NaN	NaN	2.9008	2.8518	2.0482	NaN	1.5484	1.6268	2.6705	2.9302	1.8081	3.5182	1.7199	1.6611	3.2585	1.7395	2.3716	2.0531	1.6611	2.1315	1.8326	1.5337	1.1074	1.3622	1.0143	1.5288
	NaN	NaN	NaN	NaN	2.5823	2.1119	2.3569	NaN	2.4843	3.2683	3.0233	2.7587	2.5823	1.9502	1.7689	2.2099	2.2099	1.2887	2.1854	2.5039	2.2834	2.0531	1.5484	1.617	1.0339	1.5778	1.9894	1.0192
	NaN	NaN	NaN	NaN	1.7297	2.5529	1.3524	NaN	1.6709	1.7591	2.7783	2.695	3.1654	2.1609	1.9796	1.6758	2.3373	2.5333	2.3177	1.5043	1.6856	1.6611	1.4455	1.1319	1.1662	1.1172	1.5582	1.5533
	NaN	NaN	NaN	NaN	1.7591	2.6607	2.7048	NaN	2.0433	1.5288	1.8326	2.8371	2.352	2.1315	2.058	3.2291	2.0531	3.234	2.7097	2.205	1.1858	2.303	1.8963	1.5141	1.2887	1.5974	2.2442	1.6415
	NaN	NaN	NaN	NaN	1.8326	1.911	2.6558	NaN	1.8914	3.3908	2.1658	2.6411	2.1756	1.5239	2.0874	2.5529	2.2393	1.9551	2.3373	2.6117	1.6415	2.0237	1.6219	2.009	1.1172	1.9698	1.1221	1.2838
	NaN	NaN	NaN	NaN	1.4259	2.5284	2.989	NaN	1.6317	2.8371	2.6607	3.479	2.6117	1.5386	2.4304	1.5729	3.479	1.421	2.1462	1.96	1.3965	2.0384	1.4749	1.7542	1.7493	1.3524	1.7591	1.568
	NaN	NaN	NaN	NaN	1.4602	2.0286	2.7489	NaN	3.7044	2.3275	1.8424	1.8816	2.744	1.421	2.2393	3.0282	2.156	1.7003	1.6415	1.3034	1.6121	2.8714	1.9453	2.5676	1.2838	1.323	1.9208	2.0531
	NaN	NaN	NaN	NaN	2.1511	2.7391	2.3079	NaN	1.7248	3.0772	1.4896	1.8081	1.8375	2.3569	1.8424	1.6464	2.7342	2.4745	1.8669	1.7983	1.8473	1.4994	2.009	1.4994	1.2005	2.3128	2.4402	1.2838
	NaN	NaN	NaN	NaN	1.421	2.7244	2.744	NaN	2.4059	3.1948	1.5925	2.2148	2.5333	2.1658	2.1903	2.6852	2.0629	1.4553	2.7832	1.4749	2.6313	1.7395	1.8963	1.7738	1.176	2.2491	0.7693	1.0633
	NaN	NaN	NaN	NaN	1.5484	1.8179	1.8669	NaN	2.0531	2.0776	2.3275	2.6166	3.185	2.352	2.1952	1.3377	2.0923	1.6219	1.7934	2.1903	2.2981	1.911	1.2838	1.5141	1.7297	1.1515	1.3279	1.2985
	NaN	NaN	NaN	NaN	2.8224	2.7097	1.5435	NaN	1.9012	1.5582	2.9743	3.2585	2.107	3.1311	1.8865	2.8812	2.3618	1.6611	2.0482	1.6366	1.6219	1.4553	1.2054	1.8032	1.2789	1.127	1.6317	1.6464
	NaN	NaN	NaN	NaN	2.8322	2.4206	2.1413	NaN	2.9449	2.4843	3.5819	2.1854	1.9159	1.7003	1.7101	1.764	2.8616	1.2936	1.8473	2.4745	1.6905	2.1952	1.1319	1.2495	1.4161	1.5533	0.9506	1.4455
	NaN	NaN	NaN	NaN	3.0233	2.0629	1.7493	NaN	1.9845	1.9061	3.2781	2.1903	1.9502	1.8424	2.9498	1.421	2.4402	1.4112	2.1168	2.0286	2.1413	2.0629	1.9698	1.5484	1.9355	1.3818	1.6023	1.6268
	NaN	NaN	NaN	NaN	1.7444	3.0821	2.9988	NaN	2.0776	1.7395	1.7591	2.0923	2.45	1.4651	1.5484	2.303	1.9992	1.6513	2.6754	2.2883	2.5823	1.519	2.3373	2.1511	1.6219	1.7591	1.2495	1.5288
	NaN	NaN	NaN	NaN	2.1168	1.7199	1.8277	NaN	2.0629	2.5284	1.6023	3.3026	2.6362	1.372	2.8959	3.1115	2.1168	1.4259	1.6807	2.646	1.5925	2.1707	2.5627	1.9943	1.1417	1.764	1.7689	0.8526
	NaN	NaN	NaN	NaN	1.3965	1.8326	1.9943	NaN	2.0482	2.2295	3.3026	3.9935	3.4104	1.6562	2.2344	2.2883	1.5582	1.2495	1.6415	1.5386	1.911	2.0923	1.9747	2.2344	1.5876	2.303	1.6709	1.1907
	NaN	NaN	NaN	NaN	1.3475	2.0286	1.6121	NaN	2.2932	1.9355	1.5876	1.6415	3.3075	1.4357	1.7885	2.0041	2.1658	1.4406	1.8081	1.9159	1.5141	1.4504	2.2687	2.1413	1.3769	1.9551	1.8081	1.1613
	NaN	NaN	NaN	NaN	1.666	1.9355	2.6411	NaN	2.2148	3.4104	3.1017	1.5582	2.1021	3.0723	1.8375	1.4945	2.058	1.8963	1.8865	3.185	1.1613	1.8816	1.9159	2.058	1.7003	2.4353	2.5823	2.1119
	NaN	NaN	NaN	NaN	1.9845	1.8277	1.7983	NaN	1.8718	2.4451	2.6754	1.6366	3.5966	1.6023	2.4745	1.9355	2.401	2.0629	1.5435	2.2491	1.1613	1.4994	1.862	2.2099	1.2054	1.3377	3.1311	2.0041
	NaN	NaN	NaN	NaN	2.7685	2.9253	2.1805	NaN	2.5235	2.6509	3.2487	3.2879	3.0331	2.4647	1.5092	2.4108	1.5141	2.107	2.5333	1.862	1.4357	2.009	1.5435	1.4896	1.6464	1.6513	2.4108	2.009
	NaN	NaN	NaN	NaN	2.94	2.1021	2.1511	NaN	2.9645	2.1707	2.1805	3.3761	1.8767	1.7248	2.6656	1.8963	2.0531	1.7297	1.9061	2.1805	1.7395	1.5631	1.8669	1.0241	1.7738	2.2295	1.0976	1.5778
	NaN	NaN	NaN	NaN	2.4108	1.9943	2.0139	NaN	1.6366	2.0237	1.9551	2.1364	2.3716	2.5823	1.6072	1.5533	2.8469	1.6219	1.8669	2.548	2.4941	2.3128	2.0384	1.9453	1.5288	0.9996	2.0433	1.0143
	NaN	NaN	NaN	NaN	2.5529	1.6464	2.2148	NaN	1.8865	1.6856	1.666	1.9747	2.7489	2.2148	2.4598	1.8963	2.2197	2.1805	1.5974	1.7885	1.3916	1.9208	2.3226	2.2981	0.9359	1.2838	1.7444	2.2442
	NaN	NaN	NaN	NaN	2.6411	2.1462	1.6072	NaN	2.2344	2.5137	1.6611	2.3128	2.1658	1.9943	3.1164	2.0188	2.9498	2.6019	1.7493	1.2348	2.1462	3.5329	2.3128	1.8522	0.9849	1.1221	2.156	1.4357
	NaN	NaN	NaN	NaN	1.8914	1.8081	1.7297	NaN	1.7444	1.6807	1.7003	2.6264	1.8767	2.2491	2.0384	1.8473	1.7346	2.7244	2.0237	1.8326	2.0433	1.9698	2.352	1.1956	1.0927	2.8812	1.5386	1.3769
	NaN	NaN	NaN	NaN	1.9306	1.7983	1.7003	NaN	3.1262	1.8326	2.058	2.1756	2.1266	1.8914	1.9453	1.8179	1.813	1.9649	1.5827	2.4353	1.4063	1.7297	1.3671	2.0923	1.4994	2.0874	1.9698	1.5925
	NaN	NaN	NaN	NaN	1.1564	2.1413	1.8669	NaN	2.1707	2.0384	2.2589	2.058	2.254	2.0139	1.9649	2.5676	2.9939	1.3818	2.7832	3.3614	2.2785	2.3912	1.2152	1.127	2.2197	1.813	1.3279	2.1266
	NaN	NaN	NaN	NaN	1.2887	2.842	2.1168	NaN	1.519	2.2295	2.8322	2.9204	1.6464	1.7052	2.4157	2.0384	2.646	2.1805	1.8277	1.5827	1.372	1.862	1.4651	1.323	1.0878	2.1168	1.127	1.372
	NaN	NaN	NaN	NaN	1.5435	2.2638	2.1511	NaN	1.6415	2.2246	1.6856	1.8228	3.3369	3.0429	1.9992	1.6072	1.8963	2.3128	1.9453	1.764	2.1756	1.6317	2.1609	1.9551	1.8914	1.4112	1.3965	1.8277
	NaN	NaN	NaN	NaN	1.8375	2.4402	1.4553	NaN	2.2442	2.9204	3.0233	2.4598	3.2193	2.7244	2.2736	3.0625	2.3471	2.7685	2.1805	1.5533	2.3422	1.9747	1.7885	1.8767	1.3475	1.372	1.3181	0.9702
	NaN	NaN	NaN	NaN	1.6562	2.4843	1.8228	NaN	1.7983	2.1756	1.8081	2.5186	2.793	1.9061	2.6411	1.4651	2.2001	2.1903	2.4353	1.5239	1.8571	2.3569	1.5484	0.9947	1.1417	0.7644	1.9404	1.5876
	NaN	NaN	NaN	NaN	1.8963	1.9502	1.3279	NaN	2.8763	2.5137	2.9841	2.7685	2.0825	1.6758	2.4941	1.8963	1.9355	2.2099	2.6607	1.9061	1.9943	1.6023	1.6807	0.9849	1.1711	1.9649	1.3328	0.8036
	NaN	NaN	NaN	NaN	2.9939	2.8567	1.7983	NaN	1.5582	2.2834	2.94	2.2883	2.7146	2.0972	2.0776	2.5039	2.4304	1.7836	1.4896	1.6072	1.2838	1.2544	1.8081	0.9261	1.0584	1.2789	2.1903	1.5239
	NaN	NaN	NaN	NaN	2.0874	2.2883	1.7493	NaN	1.7934	3.0429	1.7346	2.0286	2.5284	2.2344	2.0776	2.5578	2.2981	2.1021	1.5533	2.107	1.764	1.4063	1.5729	1.421	1.4063	1.3916	1.6023	1.6758
	NaN	NaN	NaN	NaN	1.8571	2.2785	2.0629	NaN	1.6415	1.8277	3.0576	3.0576	3.3957	2.9253	2.7146	2.1707	2.4892	2.1756	3.5182	1.9404	1.2789	2.1168	1.2495	1.8816	1.6366	2.3079	1.029	0.9457
	NaN	NaN	NaN	NaN	2.5725	3.2977	1.6072	NaN	2.0678	2.5431	2.2491	2.8028	2.2834	1.2299	2.3079	1.6905	2.8959	2.107	3.4447	2.2687	2.1756	1.1564	2.2834	2.1413	2.0286	1.5337	1.4406	1.1221
	NaN	NaN	NaN	NaN	2.5725	3.1997	2.107	NaN	1.9845	2.5627	1.6072	2.7881	2.8518	1.3034	1.6415	1.6464	3.0282	2.5578	3.1507	2.3177	1.3769	2.3863	1.3916	1.617	1.2446	1.5043	2.1805	2.3863
	NaN	NaN	NaN	NaN	3.2879	1.9355	2.6607	NaN	2.0776	2.646	3.2585	2.7636	2.2932	1.6758	1.6513	2.3814	2.0678	2.0874	2.7342	1.3132	1.47	1.9796	2.2932	2.7244	1.0682	1.1221	1.9747	1.2642
	NaN	NaN	NaN	NaN	2.7489	2.0678	1.6758	NaN	3.2732	1.7199	1.7395	2.1364	2.7832	1.6219	2.45	2.9449	2.6264	2.2981	1.9453	1.6268	2.6852	2.0237	2.2736	1.2054	1.1221	1.029	1.7836	1.6954
	NaN	NaN	NaN	NaN	2.597	2.9008	2.7342	NaN	2.2148	1.6758	1.6464	1.9012	1.7199	1.8424	1.3916	2.1168	1.9012	1.8424	2.3177	1.7738	2.6215	1.5533	2.156	2.1021	1.1221	1.2495	2.0874	0.9212
	NaN	NaN	NaN	NaN	3.1997	1.4798	2.3667	NaN	3.0968	2.0482	2.6068	2.2442	2.1707	2.1805	2.9743	2.9743	2.3128	2.4353	2.0874	2.2589	2.1168	1.7297	2.1021	2.1609	1.0584	1.421	1.2544	1.0535
	NaN	NaN	NaN	NaN	2.6999	2.7636	2.7195	NaN	2.94	2.0433	3.1948	3.2046	1.9551	2.5235	2.793	1.8767	2.3569	2.0384	2.1413	2.1364	1.2446	1.5141	2.3667	2.3177	1.2005	1.3181	1.2936	1.0682
	NaN	NaN	NaN	NaN	1.7297	2.646	1.6464	NaN	2.0972	2.2785	1.421	3.5329	2.156	2.3226	2.5186	1.617	2.7489	2.0727	2.4745	1.4994	2.0678	2.3226	1.6121	2.597	1.8375	1.274	1.5092	1.2985
	NaN	NaN	NaN	NaN	1.6366	1.372	1.7787	NaN	2.9596	2.7832	1.5141	2.303	2.303	2.4255	1.8228	2.6411	2.7734	2.0139	1.9502	1.6758	1.4014	1.8326	2.107	2.3961	1.8375	1.3377	1.3524	0.9408
	NaN	NaN	NaN	NaN	1.5435	2.2344	1.9894	NaN	2.4108	1.6954	2.4794	2.2785	2.3324	1.5631	2.8567	1.5582	1.5288	1.5778	2.9302	1.3916	2.597	1.6415	2.6362	2.45	1.1858	2.5382	1.5435	1.1515
	NaN	NaN	NaN	NaN	2.3863	1.862	1.6121	NaN	2.8665	2.5333	2.7195	3.5035	1.9453	1.9649	1.9698	1.6758	1.9845	2.5039	2.4451	1.8718	1.7738	2.0972	1.5092	1.4945	1.7003	0.7448	1.4896	1.9502
	NaN	NaN	NaN	NaN	1.7836	2.2981	2.0531	NaN	1.8963	1.862	1.7591	1.7885	2.7244	2.1707	2.3471	2.4647	2.6803	1.911	2.4843	1.9012	2.2442	1.3181	1.9012	1.4357	1.3916	2.3177	2.8518	2.1021
	NaN	NaN	NaN	NaN	1.2985	1.911	3.381	NaN	1.7787	1.9943	2.3618	3.2585	2.9596	3.0723	2.4206	2.5137	1.6611	1.7199	2.0678	2.4941	1.9159	1.7052	1.4651	1.617	1.8963	1.5239	1.2985	1.0094
	NaN	NaN	NaN	NaN	1.3916	1.8914	1.9159	NaN	2.1021	1.8473	2.2638	1.8081	3.5917	1.7689	1.8865	2.8224	1.9698	2.1413	2.9988	2.1511	1.8375	1.9306	2.1168	1.421	1.1221	1.2348	1.7101	1.7248
	NaN	NaN	NaN	NaN	1.4602	2.4108	2.0825	NaN	1.715	2.3128	1.9845	1.8424	2.4745	3.1262	1.9355	1.6464	2.1217	2.1658	2.2834	2.4549	2.2785	1.4896	2.4059	1.9992	1.323	1.9306	1.4406	1.2299
	NaN	NaN	NaN	NaN	1.3965	1.9551	1.7395	NaN	2.1756	2.205	1.7199	2.3716	2.3961	2.9008	1.764	1.8767	1.9698	2.0776	1.7689	2.6166	2.1364	1.7787	1.5827	1.8669	1.127	1.4161	1.2789	2.0482
	NaN	NaN	NaN	NaN	2.1021	2.6656	1.6415	NaN	1.4308	2.2638	2.1364	3.2095	3.0184	2.2001	2.7342	3.0282	2.7244	1.568	2.0923	1.666	1.7885	1.3426	1.3426	1.4259	1.3867	1.9796	2.0825	1.2936
	NaN	NaN	NaN	NaN	2.2295	1.7052	3.0674	NaN	1.1711	2.1805	2.6019	1.9551	3.8073	2.1952	1.5925	2.2246	2.1805	1.9061	2.3079	1.9698	1.3818	1.4553	1.9355	2.3079	1.0094	1.3328	1.5876	2.0629
	NaN	NaN	NaN	NaN	1.5827	1.6219	2.1315	NaN	1.7885	1.764	3.1262	3.1458	2.058	1.9257	2.0727	3.185	2.5872	1.9551	1.5386	1.3377	1.3377	1.323	1.1025	1.029	1.0976	1.3622	1.9453	1.7199
	NaN	NaN	NaN	NaN	1.5435	2.6411	2.5186	NaN	1.6072	3.2487	2.7244	1.9698	1.8963	1.666	3.0576	2.6313	1.8669	1.9943	2.6215	1.3083	2.5921	1.1662	1.7101	1.6121	1.0682	2.1364	1.3769	1.6317
	NaN	NaN	NaN	NaN	1.5631	1.9453	1.9061	NaN	2.6411	1.6366	1.911	2.156	2.4451	1.5092	1.8865	1.8816	2.1952	1.7542	2.3422	2.4696	2.1952	1.5778	1.8865	1.1711	1.3132	1.3377	1.4406	1.9747
	NaN	NaN	NaN	NaN	1.3965	2.2246	2.7391	NaN	2.9792	3.1703	2.7881	2.3618	2.3667	3.3369	2.1462	2.0531	1.9551	1.715	2.6607	1.6366	1.7983	1.6856	2.3716	2.1462	1.1564	1.5141	1.4504	1.2397
	NaN	NaN	NaN	NaN	2.0041	1.862	2.058	NaN	3.0821	1.9502	2.6803	3.7387	2.3765	1.9208	1.8669	1.8522	1.6562	1.5631	2.0139	1.4063	1.3671	1.9404	1.5533	1.0241	1.3328	1.2397	1.47	1.0731
	NaN	NaN	NaN	NaN	1.862	3.0968	1.9845	NaN	2.1413	3.1556	2.6411	3.2242	3.0674	2.2638	2.5333	2.3177	2.156	1.764	1.5631	2.0923	1.5827	1.2348	1.9355	1.4798	0.9506	1.5533	1.5386	1.3132
	NaN	NaN	NaN	NaN	2.4255	1.7052	3.2487	NaN	1.9257	2.4304	1.8081	2.6803	3.1066	1.9649	1.6905	2.793	2.2197	2.3177	2.6313	3.0968	1.7444	1.7591	1.5827	2.8812	1.715	1.0486	1.5729	2.303
	NaN	NaN	NaN	NaN	1.5827	1.8375	2.1609	NaN	2.9204	1.7003	2.0972	1.7444	1.9012	2.1021	1.3279	2.7685	1.9355	2.9155	1.6268	2.3912	1.568	1.7003	1.8375	2.4941	1.8865	1.0976	1.0437	1.3524
	NaN	NaN	NaN	NaN	1.6709	3.577	2.7244	NaN	2.4549	1.5729	2.793	1.6562	2.3912	2.1511	1.617	1.5141	2.254	2.3226	2.3569	1.6856	1.7885	2.3667	2.7195	1.1221	1.5974	2.401	1.5827	1.1466
	NaN	NaN	NaN	NaN	1.6121	2.2981	2.0776	NaN	2.0727	1.8375	1.6366	2.7783	2.548	1.8081	1.5337	1.6513	3.4937	2.0384	2.5284	2.0678	1.617	2.009	1.617	1.1515	1.9845	2.3177	1.1319	2.1119
	NaN	NaN	NaN	NaN	2.2246	2.0139	3.577	NaN	1.5778	2.4794	1.6807	2.0825	2.4794	2.5823	1.8816	1.7689	2.5823	2.1707	1.8767	2.3373	1.4357	1.4455	2.0678	1.8032	1.1907	1.4651	2.2148	1.2642
	NaN	NaN	NaN	NaN	1.7787	1.9992	2.4157	NaN	1.8179	2.1609	1.8571	2.5872	2.9792	1.8767	1.6268	2.4451	3.2389	1.8081	1.4553	1.6611	1.6219	2.5137	2.205	2.5823	1.8816	1.6023	2.2001	1.1956
	NaN	NaN	NaN	NaN	1.96	2.3569	1.6856	NaN	2.7538	1.8522	2.3128	2.4598	2.7587	1.9698	1.4259	1.5631	1.9404	2.0678	2.0678	1.3622	2.1315	1.3377	1.7689	1.6023	0.9996	2.6362	2.0286	0.9163
	NaN	NaN	NaN	NaN	2.7195	1.7493	2.8518	NaN	1.9992	1.7248	1.5386	2.1168	2.4451	2.1658	3.185	2.7685	2.4304	1.9551	2.597	1.4063	2.2148	2.0678	1.1564	1.4406	1.8228	1.6905	1.2103	1.2985
	NaN	NaN	NaN	NaN	2.7097	1.568	2.8665	NaN	1.862	2.0188	1.5337	3.5868	2.548	1.9404	3.381	2.0384	2.1413	1.3769	1.8963	1.6954	2.3177	1.5925	1.6758	1.6121	0.8575	1.225	1.4112	1.029
	NaN	NaN	NaN	NaN	1.9649	1.6219	2.8714	NaN	3.2928	2.4402	1.9992	2.401	1.5631	1.568	1.9649	3.0282	2.352	2.4892	2.3471	2.1903	1.4994	2.2148	1.5582	2.205	0.8428	1.6023	1.715	2.0188
	NaN	NaN	NaN	NaN	1.7395	1.4161	1.4014	NaN	2.0384	2.5529	2.6754	2.254	2.9988	3.3565	2.205	1.9306	2.1168	1.5876	2.1854	1.1319	3.2683	1.2985	3.3075	1.8767	1.3083	1.4553	2.9694	1.3279
	NaN	NaN	NaN	NaN	2.2393	2.2981	1.3867	NaN	1.8473	2.7489	3.3957	2.0972	2.2393	1.5778	2.6852	2.2834	2.9253	2.009	1.3573	2.0776	1.4651	2.205	1.6709	2.1707	1.862	1.7787	2.205	0.9506
	NaN	NaN	NaN	NaN	1.9551	1.8963	2.8028	NaN	2.6215	3.1703	2.6019	2.9302	3.6309	2.6117	1.6562	2.2099	3.2683	2.1854	2.3814	1.2446	2.2687	2.5088	2.401	2.4353	2.1707	2.1315	1.4406	1.9845
	NaN	NaN	NaN	NaN	3.6064	1.5582	2.7685	NaN	3.0429	2.1756	1.7199	2.9008	2.6068	3.0576	1.4847	2.4451	3.1311	1.9355	2.5725	2.2785	1.8767	2.0286	2.0923	1.176	0.9212	1.2691	1.5827	1.2348
	NaN	NaN	NaN	NaN	2.7489	3.6358	2.0531	NaN	1.7052	2.7293	1.8914	2.0531	2.6558	1.4945	2.2197	2.5774	2.6019	1.5043	3.038	1.6317	1.5092	1.5239	1.6464	1.3965	1.6072	1.5925	1.2887	1.4063
	NaN	NaN	NaN	NaN	1.4357	3.0429	1.9747	NaN	1.7395	1.6758	2.0923	3.3124	1.7003	1.911	1.7248	2.2589	2.5774	1.8914	1.9012	1.5435	1.5288	2.2295	1.5435	2.0727	1.2838	1.1123	2.4255	1.2838
	NaN	NaN	NaN	NaN	1.4847	2.2834	2.009	NaN	1.8326	2.7636	2.009	2.6019	1.7787	1.4259	1.7052	2.1315	2.45	2.499	1.4308	1.4063	1.3769	1.3377	1.5631	1.9355	1.1858	1.9796	1.7591	1.0878
	NaN	NaN	NaN	NaN	1.5876	2.45	2.2883	NaN	2.5627	1.764	2.6117	1.9992	3.1507	3.0723	1.9698	2.4304	2.548	1.764	2.6313	1.4259	1.4308	1.4308	1.4259	1.4259	1.0731	1.8963	1.1662	1.4994
	NaN	NaN	NaN	NaN	1.6317	2.695	1.666	NaN	1.7444	2.3765	2.5186	2.0041	2.2491	3.1654	1.8473	2.3226	2.6999	1.6072	2.6754	0.9996	2.3618	2.1119	1.47	2.3177	1.9747	1.5288	1.1025	1.7199
	NaN	NaN	NaN	NaN	2.1168	2.5137	1.6513	NaN	1.7689	2.7293	2.0482	3.3467	3.3859	1.568	2.2442	2.7048	1.7542	2.6215	1.7346	2.5872	1.4455	1.47	1.3328	1.8228	2.1413	1.5582	2.2834	1.6121
	NaN	NaN	NaN	NaN	2.5578	2.7636	2.1266	NaN	1.9208	2.9792	2.7538	3.1213	2.0335	1.5631	1.6072	2.205	2.0727	1.8963	2.3177	2.0384	1.6366	2.5039	2.0972	1.4651	1.5435	1.862	1.4014	1.5239
	NaN	NaN	NaN	NaN	1.4994	2.3471	2.0139	NaN	1.3181	2.1707	2.3716	3.4251	2.3177	1.8326	1.4847	2.2785	2.3177	2.1854	2.4843	1.2593	1.3181	2.0286	1.7346	1.7248	1.2299	1.715	0.931	2.1266
	NaN	NaN	NaN	NaN	1.6023	2.1903	2.2001	NaN	3.0772	3.8416	3.3271	2.9596	2.5431	1.6268	3.4692	2.5333	2.4304	1.5386	1.9796	1.2838	1.5337	1.8767	2.0776	1.8473	1.225	1.5141	1.617	1.4749
	NaN	NaN	NaN	NaN	1.4847	1.7934	1.862	NaN	2.0433	2.8028	2.4255	2.5333	2.352	2.2197	2.0482	2.8959	1.9355	1.5778	2.2099	2.1119	1.2495	2.1903	2.0384	2.6166	1.2544	1.1711	2.4598	1.3573
	NaN	NaN	NaN	NaN	1.421	2.7195	2.0874	NaN	1.8767	1.6219	3.087	2.0678	3.1164	2.8812	2.7538	2.0041	1.8963	1.8718	2.058	1.1907	1.2348	1.3916	1.9845	2.2001	1.5288	1.2103	1.3083	1.3377
	NaN	NaN	NaN	NaN	2.2295	3.4055	2.3373	NaN	1.9698	3.3418	3.4692	2.0825	2.891	3.1948	2.7195	2.2344	2.1756	1.9453	1.666	1.6856	2.1658	1.225	2.6705	2.5137	2.0188	1.9992	1.6464	1.4014
	NaN	NaN	NaN	NaN	1.7542	2.1462	2.3275	NaN	2.3177	1.4308	2.7636	1.9502	2.5921	2.5431	1.7934	1.9355	2.2393	1.8767	1.6317	1.9502	2.3618	1.9943	1.421	1.8669	0.49	1.1172	2.2148	1.0633
	NaN	NaN	NaN	NaN	1.7052	2.4353	1.6905	NaN	2.0531	1.6023	2.1854	2.499	2.499	3.4006	2.0139	2.7342	2.8371	2.5431	1.9012	1.7591	1.5288	2.0237	1.6072	2.5627	2.2099	1.3279	1.3622	1.6268
	NaN	NaN	NaN	NaN	2.7979	1.9453	1.6856	NaN	1.5729	1.9796	2.3226	1.9796	3.4692	1.9306	2.6411	2.9596	2.5088	2.1756	2.3667	2.0139	1.9404	2.3079	2.7832	1.7003	1.1515	1.8767	1.1711	1.9159
	NaN	NaN	NaN	NaN	1.7542	3.0282	2.1315	NaN	1.6807	2.3373	2.3275	2.4451	3.6995	1.8522	2.8469	2.1854	3.3124	1.7395	2.0286	1.7199	2.9449	1.5778	1.911	1.4896	1.1025	1.3622	1.3328	1.7689
	NaN	NaN	NaN	NaN	1.2152	3.1507	2.1462	NaN	2.0825	3.0821	1.4847	2.4696	1.9649	2.3275	1.7346	1.8865	2.4402	1.5337	1.4602	1.5631	1.8865	2.1315	1.5288	1.2691	1.3377	2.2295	2.0139	1.1564
	NaN	NaN	NaN	NaN	1.2789	1.4308	1.5876	NaN	1.8375	1.6072	1.5239	3.3467	2.1609	2.6607	3.3271	2.0825	1.9208	2.5333	1.7199	1.4553	2.0531	1.9943	2.1315	1.2544	1.127	1.3279	2.6362	1.911
	NaN	NaN	NaN	NaN	2.891	2.0531	1.3132	NaN	1.6219	1.6954	1.5386	3.1262	2.0972	1.5827	2.8861	1.9747	2.3177	1.8032	2.3618	1.8767	2.4745	1.911	2.2736	1.6072	1.7003	1.7689	1.6072	2.205
	NaN	NaN	NaN	NaN	1.6023	2.009	2.303	NaN	3.0184	1.8179	1.6807	2.1805	3.3467	2.4598	1.4651	2.3373	2.6362	1.3328	1.4504	1.4602	2.3275	1.4455	1.3573	2.6215	1.1613	0.9506	1.8473	1.6121
	NaN	NaN	NaN	NaN	1.5974	2.0825	1.8571	NaN	2.9939	3.4251	1.9845	2.5676	2.0825	2.4843	3.0772	1.6219	2.3177	2.058	2.2736	1.7542	1.8473	1.5141	2.0678	2.3569	1.4896	1.7787	1.5239	1.3132
	NaN	NaN	NaN	NaN	2.401	1.8228	1.6954	NaN	1.8767	2.0972	2.2442	2.6068	3.2389	2.9449	1.2887	2.7489	2.3716	1.7003	1.7248	1.6513	2.2736	1.1809	1.1809	1.4406	1.1564	1.96	0.9898	1.2691
	NaN	NaN	NaN	NaN	2.5186	2.3814	2.0825	NaN	1.7101	2.0237	2.5186	3.4741	2.4402	2.6803	2.5284	2.0139	2.3079	2.3569	2.5627	1.9649	1.2397	2.2295	1.47	1.8326	1.2887	1.2201	1.3524	1.6317
	NaN	NaN	NaN	NaN	2.4941	1.5288	1.9012	NaN	1.6317	1.9404	3.0821	1.764	2.744	2.5284	1.8473	2.989	2.3324	2.1952	1.7003	2.2883	1.8277	2.1609	1.8179	2.3226	1.4553	2.2148	1.5043	1.0339
	NaN	NaN	NaN	NaN	2.5333	1.6415	2.1707	NaN	2.3765	1.7444	2.0433	1.617	2.7636	1.4945	1.96	2.7195	1.8326	1.5582	2.1903	2.0139	1.3132	2.0678	1.5337	1.1515	1.1564	2.5333	1.8914	1.4063
	NaN	NaN	NaN	NaN	2.6166	1.7199	2.8028	NaN	1.666	1.8179	3.087	1.7542	2.891	1.5386	2.5137	1.9943	1.96	1.7248	2.3716	1.8424	1.9747	1.4063	1.8522	1.764	1.4161	1.4896	1.5386	2.1462
	NaN	NaN	NaN	NaN	2.0776	1.4798	2.1462	NaN	2.3226	1.9159	3.1164	2.4696	2.3373	1.9012	1.8963	2.1462	2.7293	2.3324	2.2148	2.1658	2.3765	2.0041	2.0041	1.3181	1.8277	1.5533	2.0727	1.0584
	NaN	NaN	NaN	NaN	2.9645	2.3471	1.96	NaN	2.6362	2.6754	1.9159	1.7395	3.5182	2.0923	1.9257	2.7244	1.9649	2.0433	2.8273	2.3128	1.7444	1.7003	1.5386	1.4308	1.1172	1.6268	1.0829	1.1221
	NaN	NaN	NaN	NaN	3.5035	1.9306	1.9698	NaN	1.7983	1.6268	2.5529	1.7885	3.4447	1.911	2.0727	2.2001	2.2736	2.2344	2.5823	2.4892	1.7885	2.3569	2.0874	1.6611	1.8963	1.1466	2.2344	1.2103
	NaN	NaN	NaN	NaN	3.2095	3.6162	3.381	NaN	2.0727	1.666	1.6121	2.1952	2.2491	2.3667	1.4161	1.764	3.283	1.4896	2.4157	1.9453	2.205	2.1707	2.548	2.3716	1.8032	1.8669	2.8028	1.9943
	NaN	NaN	NaN	NaN	2.8812	1.5582	1.7934	NaN	1.96	3.0037	1.9796	2.3177	1.7787	2.058	1.3426	3.0184	2.4745	1.4504	2.9939	2.3618	1.3671	3.1311	1.4063	2.0041	1.4749	1.6611	1.2593	1.0535
	NaN	NaN	NaN	NaN	1.4455	2.2981	3.1164	NaN	2.4941	2.1658	1.8375	2.6166	1.6219	1.3377	1.4063	2.4108	2.9204	1.6219	2.9547	1.813	2.4451	1.6513	1.9404	1.9453	1.9698	1.4308	1.9698	1.8963
	NaN	NaN	NaN	NaN	2.4157	1.6317	1.7885	NaN	2.0727	1.8179	1.9943	3.2683	2.1266	1.3475	2.2785	2.3079	2.6656	2.4647	2.3716	2.3716	1.8326	2.0286	1.5141	1.6415	1.0241	1.9257	1.0584	2.0825
	NaN	NaN	NaN	NaN	2.0776	2.2687	2.0433	NaN	1.9159	2.3422	1.4357	2.1217	3.2095	2.0923	1.6072	2.1021	2.9988	1.4749	1.8277	2.0433	2.0286	1.4308	1.9992	1.4749	1.0045	0.9212	1.6709	2.1903
	NaN	NaN	NaN	NaN	2.1413	2.3569	2.4647	NaN	2.0335	2.2001	1.4994	2.2295	2.8126	3.2144	2.9204	1.7346	2.7293	1.6268	2.205	1.7689	2.2932	2.7783	2.2295	1.3867	1.2544	1.3916	1.0829	1.4014
	NaN	NaN	NaN	NaN	1.5582	2.0727	1.7934	NaN	2.597	2.7342	1.9649	2.8616	2.6999	2.6019	2.1511	2.1952	2.6117	1.7836	1.9306	2.2197	2.7783	2.2589	2.0972	1.6758	1.9747	1.0143	1.7738	1.8179
	NaN	NaN	NaN	NaN	1.3426	2.2197	2.1119	NaN	2.5382	2.9008	1.6856	2.5382	3.4839	1.7836	3.136	2.1756	2.7587	2.2883	2.9547	1.7003	1.5827	1.9208	1.6562	2.3275	2.0678	0.9163	1.5729	1.4063
	NaN	NaN	NaN	NaN	1.7003	2.8469	3.2095	NaN	2.5578	2.3079	2.5823	2.1854	3.0135	2.0433	1.8718	2.6264	2.7146	2.2932	2.3422	1.7101	1.9796	2.2687	1.9208	2.7048	1.0486	0.9408	0.931	1.3328
	NaN	NaN	NaN	NaN	1.5876	1.8865	2.9302	NaN	2.2736	2.0776	1.7983	1.8718	2.2589	1.9159	1.6954	3.0968	2.3079	1.7591	2.4941	1.715	2.3422	1.3328	1.5141	1.3867	1.1221	2.8616	2.0286	1.0045
	NaN	NaN	NaN	NaN	2.1119	1.4847	2.9743	NaN	1.4847	3.087	1.715	1.764	1.6072	2.1119	1.4749	3.479	3.0037	1.7689	2.0139	1.9355	2.499	2.0384	1.9845	3.3075	1.4014	1.2789	1.6513	1.3181
	NaN	NaN	NaN	NaN	1.7591	1.911	1.8522	NaN	2.3814	1.6856	1.6366	1.7689	1.9502	1.9159	3.0919	1.3965	2.156	1.813	1.8914	1.5582	2.2197	1.813	2.0482	2.989	1.9796	1.3377	1.2201	0.98
	NaN	NaN	NaN	NaN	2.4696	1.4994	1.9257	NaN	2.1658	1.4161	2.5578	2.4157	3.4986	2.3618	2.1805	2.205	2.1119	2.3128	2.1021	2.0923	1.4357	2.4549	1.3671	2.3569	1.225	2.1413	3.1458	1.2495
	NaN	NaN	NaN	NaN	2.2295	2.2001	2.7048	NaN	1.6758	1.8718	1.7983	2.7538	2.2687	1.8375	1.7934	2.3422	2.3275	1.6856	2.205	1.4161	2.2834	2.0335	1.3328	1.4259	1.1417	1.3867	1.715	1.2201
	NaN	NaN	NaN	NaN	1.0976	1.813	2.4108	NaN	3.1507	3.0331	1.8767	2.5333	2.8175	2.2442	2.0286	2.009	1.9502	2.1952	1.5386	1.3965	1.372	1.4014	2.7097	1.6121	0.9996	1.8277	1.5435	1.3132
	NaN	NaN	NaN	NaN	3.0968	0.8134	3.1066	NaN	2.5333	2.2393	2.8126	3.2438	1.8718	2.0335	2.4353	2.2491	2.4892	2.3765	1.5043	1.6856	1.5533	2.4108	2.2687	1.9453	0.8036	1.8424	1.8424	1.1613
	NaN	NaN	NaN	NaN	1.4455	2.9302	2.2883	NaN	2.3128	1.6219	1.813	1.8718	3.0674	1.9698	2.3422	1.9502	2.2295	3.4104	1.8179	1.47	2.5578	1.862	2.6509	2.3079	1.6562	2.2393	1.3622	1.2936
	NaN	NaN	NaN	NaN	2.0384	1.8179	1.8914	NaN	1.2446	1.9159	3.1262	2.1266	2.0972	2.1903	1.6856	2.4059	2.6019	2.2785	3.1213	1.6807	1.7836	2.0139	1.0927	2.401	1.0143	1.0486	2.1364	1.4896
	NaN	NaN	NaN	NaN	1.9894	2.4108	2.0139	NaN	1.8718	2.2148	2.5872	2.0384	2.107	1.7591	1.8277	1.7297	2.4255	1.8865	1.7395	1.5533	2.401	1.1025	1.3818	2.8126	1.7787	1.8816	1.2103	2.0678
	NaN	NaN	NaN	NaN	2.2981	2.7685	1.7395	NaN	1.47	1.8669	2.5431	2.6313	3.5084	1.4553	2.7636	1.9943	2.45	2.3863	2.0237	1.9306	1.8277	1.9845	1.5141	2.6509	1.4063	1.9845	1.8914	2.1805
	NaN	NaN	NaN	NaN	2.1119	2.4696	2.4157	NaN	2.4353	2.0335	1.7493	2.5382	2.8763	1.7052	2.2491	1.7836	2.1511	1.4357	1.715	1.2152	2.3569	1.9551	2.1854	2.2883	1.2593	1.421	2.0139	1.5239
	NaN	NaN	NaN	NaN	2.5235	1.715	1.9159	NaN	2.4059	2.9792	2.6215	3.4545	2.3275	1.6415	1.715	3.0478	2.9596	1.9306	2.2736	1.3524	1.6023	1.6415	2.5382	1.2838	1.1466	1.568	1.2495	1.3181
	NaN	NaN	NaN	NaN	2.7832	1.7836	2.1168	NaN	1.7395	1.7983	2.6803	2.1119	3.1311	2.597	2.8273	1.6513	3.626	1.715	2.1609	1.8277	2.3324	2.2393	2.8273	1.1613	1.96	1.7052	1.0633	2.2148
	NaN	NaN	NaN	NaN	2.597	2.2001	2.1168	NaN	1.7199	2.4206	1.8767	1.8277	2.1021	1.911	2.5088	1.6611	2.5578	1.9355	2.8322	2.3324	1.5827	2.2001	2.0874	2.9939	1.2691	1.9257	1.4602	1.5827
	NaN	NaN	NaN	NaN	2.5039	2.9253	2.8077	NaN	2.3912	3.4202	3.1213	2.597	2.1315	1.911	2.2148	2.2246	2.2589	2.8665	2.3177	2.5872	2.1805	2.3128	1.5778	1.2495	1.1711	1.0878	2.2442	1.2152
	NaN	NaN	NaN	NaN	1.7983	2.5578	2.1413	NaN	3.4153	2.793	2.4647	2.3128	2.2736	3.2879	2.1756	2.1119	1.8914	2.7342	2.5235	2.1952	1.7052	2.2785	1.7885	2.1511	1.2348	1.2936	1.6954	1.0633
	NaN	NaN	NaN	NaN	1.666	2.0531	2.4794	NaN	2.2001	1.7542	3.0821	1.6758	1.7542	1.7542	1.6513	2.9204	3.2683	1.7787	2.4647	2.6705	2.2246	2.4941	2.401	1.4014	1.3377	1.6758	1.0094	1.176
	NaN	NaN	NaN	NaN	2.1266	3.3075	1.5533	NaN	1.8473	2.0384	2.2785	2.0384	2.7097	1.7248	2.6068	1.7836	3.675	1.6709	2.0286	2.3618	1.8669	1.8718	2.0433	2.5823	1.1711	1.0486	1.7248	1.4994
	NaN	NaN	NaN	NaN	1.4651	2.5676	1.7689	NaN	3.3859	2.597	3.5525	3.2438	2.9645	1.5876	1.8032	2.0384	2.2785	1.4504	1.7787	2.4745	2.0041	2.3128	2.3177	2.2001	1.9845	1.4259	1.5631	1.0192
	NaN	NaN	NaN	NaN	3.5231	2.4157	2.1266	NaN	2.7146	1.9453	2.0188	1.6023	2.5284	2.5921	1.8963	2.8812	2.1168	1.6562	3.1997	1.4553	2.3912	1.4798	1.5778	2.0531	1.0437	1.519	1.7836	1.2936
	NaN	NaN	NaN	NaN	2.0139	2.3128	1.9698	NaN	2.3275	1.764	2.7783	3.3124	1.7248	1.8228	1.3867	2.0237	2.7734	2.4941	1.8032	2.4402	2.107	2.0531	1.8179	0.9996	1.3475	1.6121	1.3181	1.4651
	NaN	NaN	NaN	NaN	2.1217	2.7391	3.0919	NaN	1.9698	3.0527	2.6754	3.626	2.6754	2.2638	1.5386	2.0531	3.7387	1.8718	1.7738	1.8963	2.499	1.7591	1.4406	1.4455	1.2495	1.2642	1.8473	1.3083
	NaN	NaN	NaN	NaN	2.5921	2.2589	1.5582	NaN	2.0482	2.1413	2.4647	1.4504	1.4945	2.7391	2.6215	1.8375	2.8322	1.5729	1.5827	3.0723	2.8861	3.0135	1.2544	1.7101	0.9457	1.8963	1.5092	1.4602
	NaN	NaN	NaN	NaN	2.2883	4.018	2.2785	NaN	1.176	2.4647	2.891	1.8963	2.1609	2.156	2.205	1.6317	2.0629	1.8571	2.548	1.47	1.6709	2.6509	1.4455	1.1907	1.7983	1.5729	1.7787	1.225
	NaN	NaN	NaN	NaN	2.1805	2.352	2.4696	NaN	1.8375	1.7934	2.2981	3.4643	2.7097	1.9747	2.9694	2.5186	2.6362	2.5333	1.1466	1.6317	1.8816	1.7444	2.1854	1.4945	0.9604	1.6121	1.5729	1.2397
	NaN	NaN	NaN	NaN	2.1364	3.4006	2.8469	NaN	1.3867	2.3716	2.107	3.2732	2.2344	2.009	3.0576	1.7248	2.8861	2.2785	1.7787	2.2344	1.7052	1.5925	1.8963	2.8126	1.1956	1.3083	2.1266	1.3083
	NaN	NaN	NaN	NaN	2.6803	3.1556	3.1703	NaN	1.8032	1.7983	2.3177	2.0237	2.8175	1.8522	2.9449	2.8665	3.1262	3.0135	2.1511	1.2691	1.421	1.3426	2.1658	1.2593	1.5141	1.0241	1.9796	1.1907
	NaN	NaN	NaN	NaN	1.5925	3.0674	2.2393	NaN	1.4945	2.0237	2.3814	2.1364	2.4598	2.5872	2.9449	2.156	1.7444	2.009	1.9012	1.6268	1.4847	1.9845	2.0776	1.9355	1.2299	1.568	1.7836	1.8963
	NaN	NaN	NaN	NaN	1.7297	2.4157	1.9159	NaN	2.1756	2.8861	2.0139	2.205	2.0972	2.9253	2.646	1.6415	2.1266	1.6268	3.9445	1.8424	2.7048	2.1364	1.3524	2.4402	1.1907	1.2593	1.274	2.2001
	NaN	NaN	NaN	NaN	1.5925	2.3863	2.0139	NaN	1.421	1.6268	2.303	1.9453	2.7636	2.4892	2.2883	1.6219	1.5435	1.6121	1.9992	2.3373	1.2642	2.2638	2.9743	2.8273	1.7248	2.1707	1.666	1.1417
	NaN	NaN	NaN	NaN	1.6219	2.4402	1.6317	NaN	2.1609	2.6803	3.4643	2.7979	3.0135	2.4451	1.9796	1.7052	2.5333	2.2295	1.7444	2.4745	1.2838	1.7836	1.8963	2.4598	1.8032	1.8669	1.5582	1.5043
	NaN	NaN	NaN	NaN	1.6464	1.7542	1.6023	NaN	1.8375	3.3173	3.8416	2.6509	2.4304	1.3279	1.5043	1.6072	1.7934	1.9355	2.5382	2.3471	2.0041	1.6072	2.0384	2.3765	0.98	1.1956	1.0388	1.9257
	NaN	NaN	NaN	NaN	2.7391	1.9159	2.2736	NaN	1.9649	2.3471	2.401	2.2442	2.0237	1.3034	2.4353	2.3618	3.1997	2.3814	2.0727	1.6317	2.058	2.8861	2.0629	2.0384	0.9359	1.5239	1.2348	0.8869
	NaN	NaN	NaN	NaN	1.6121	1.3867	1.617	NaN	1.7493	3.1164	2.2295	2.1707	3.1458	1.5141	2.3079	1.4602	2.4402	2.2736	1.8228	2.0629	1.2642	2.9939	1.6317	2.1707	1.1858	1.911	1.1172	1.3622
	NaN	NaN	NaN	NaN	1.7199	2.4843	1.4161	NaN	2.4598	2.3912	2.793	2.0776	2.1903	1.6905	2.3863	2.3079	2.3422	1.5141	2.0384	1.6562	2.2148	1.568	2.0237	1.3034	1.8914	2.1609	1.1613	1.1662
	NaN	NaN	NaN	NaN	2.254	2.695	1.4602	NaN	1.9012	1.9355	3.1703	2.5039	2.5627	2.6901	1.9012	1.5239	2.8959	1.9894	1.813	1.7346	2.1756	1.7591	2.2638	1.6709	1.5435	2.0531	1.176	1.078
	NaN	NaN	NaN	NaN	2.2099	2.0531	2.3618	NaN	2.2344	2.0776	1.5778	2.7979	1.6709	1.7787	2.2589	2.1707	2.8077	1.9306	2.6411	2.1462	1.6268	2.0433	3.3467	1.5729	1.5092	2.0874	1.3867	1.8669
	NaN	NaN	NaN	NaN	1.2985	2.3079	1.8326	NaN	1.6219	2.5431	3.1017	3.4692	2.1756	1.3867	1.8473	1.6317	1.8669	1.6807	3.3124	1.6856	1.3573	2.1609	1.1907	1.7983	1.6758	1.7444	1.176	1.3034
	NaN	NaN	NaN	NaN	2.1266	1.7199	2.548	NaN	1.8473	2.695	2.9743	1.4553	3.2683	3.5525	2.2834	2.1266	3.3124	2.303	1.8914	2.0139	2.4843	3.1115	1.5337	1.8669	2.1707	1.1319	2.1952	1.1074
	NaN	NaN	NaN	NaN	1.9698	1.4602	2.4745	NaN	2.793	1.5827	1.5484	1.519	2.3324	1.3426	2.45	2.8959	2.4696	1.9502	1.3867	1.3965	1.4406	1.7738	1.6317	2.1364	1.0535	2.0678	1.1074	2.1756
	NaN	NaN	NaN	NaN	3.6897	2.4892	2.695	NaN	1.2936	2.9939	2.4255	2.2344	2.5578	2.009	1.9453	2.8224	2.793	1.7689	2.9204	2.0776	2.2197	1.6219	2.5676	1.7101	1.176	1.3328	1.7297	1.3083
	NaN	NaN	NaN	NaN	1.7003	3.4937	1.8326	NaN	2.548	3.1262	3.1899	3.1311	2.6166	1.7395	2.9596	1.7787	2.3961	2.6607	1.8277	2.4451	1.5386	1.1564	1.7052	1.5288	1.0633	1.5239	1.666	1.5386
	NaN	NaN	NaN	NaN	1.6219	3.0576	1.7346	NaN	1.4896	1.9208	1.9992	2.2785	3.5574	1.4455	2.1315	2.5088	2.2491	2.989	2.2589	1.5484	2.5088	2.9498	2.2393	1.715	1.7101	1.5631	1.4945	1.1613
	NaN	NaN	NaN	NaN	2.2246	2.3667	2.4647	NaN	2.4206	1.5239	3.5182	1.8816	1.5778	2.4892	1.9698	2.3324	2.107	2.5774	2.3226	1.5239	2.1903	1.813	1.9698	1.3818	1.1907	0.8967	1.8277	1.3916
	NaN	NaN	NaN	NaN	1.8767	2.8126	2.5382	NaN	1.7542	1.4357	3.0331	3.0968	3.3516	2.4745	2.205	3.1262	1.911	2.9596	2.5578	1.5925	1.6513	1.4112	1.6513	1.2838	1.5141	1.0486	1.9404	1.8375
	NaN	NaN	NaN	NaN	1.7689	2.7979	1.9404	NaN	2.8518	2.2099	2.2785	2.2736	2.1119	2.107	3.1409	1.9453	2.8714	1.7003	2.842	1.7297	2.0678	2.2834	2.0384	1.4308	1.7738	1.5533	2.1658	1.4798
	NaN	NaN	NaN	NaN	2.0678	2.0825	2.6607	NaN	3.1213	2.0825	2.4255	1.813	1.9061	2.0825	3.185	2.1609	1.7983	1.8571	1.6072	1.8571	1.2642	3.2242	1.9208	1.6905	1.2397	1.8767	1.3279	1.6758
	NaN	NaN	NaN	NaN	2.1413	1.8179	1.666	NaN	2.2099	1.5337	2.0727	1.8718	2.0972	1.7836	3.5182	2.3471	2.2099	1.3377	1.5386	1.8522	1.9012	1.3818	2.5039	1.1515	1.3916	2.3569	1.2593	1.6268
	NaN	NaN	NaN	NaN	2.0874	2.5088	2.5235	NaN	1.4602	2.1315	3.0135	2.3275	2.7832	2.5186	1.9306	2.2442	3.0135	2.2099	1.7885	1.9257	1.2495	2.1462	1.078	2.0531	1.8326	1.0241	1.7885	2.2295
	NaN	NaN	NaN	NaN	2.1315	1.3328	2.5872	NaN	1.9061	2.6362	3.5329	2.5186	2.0923	1.8424	2.1511	1.8816	3.0135	2.5823	2.744	2.3667	1.617	2.2148	1.6366	1.7934	0.8575	2.6705	2.0531	1.3181
	NaN	NaN	NaN	NaN	3.5525	3.5182	2.7587	NaN	1.4259	1.4896	2.4696	1.9257	3.4643	1.7591	2.2687	2.9743	1.617	2.7391	3.1948	2.4304	1.9747	2.2197	1.8816	2.3814	1.6317	1.2299	1.1417	0.9898
	NaN	NaN	NaN	NaN	1.6023	1.4112	2.2491	NaN	2.1217	1.274	1.6758	2.8518	2.0433	3.283	2.8126	2.0531	2.3079	1.8375	2.0531	2.4647	2.3128	1.5043	1.3181	1.8522	1.9698	1.1417	2.5431	1.0045
	NaN	NaN	NaN	NaN	1.3867	2.0384	1.6758	NaN	1.9992	1.5533	2.0727	2.1658	2.793	1.9453	2.6999	2.1707	2.3471	2.009	2.0482	2.1364	1.4063	1.2299	1.7199	1.5729	1.225	1.2103	1.323	1.2201
	NaN	NaN	NaN	NaN	2.9841	2.0041	1.813	NaN	1.8816	2.9596	2.303	3.1605	2.1168	3.2438	2.5186	2.5921	1.7983	1.4553	1.9355	1.8081	2.5039	2.9351	2.3814	1.9649	1.9698	2.0972	2.2099	1.0094
	NaN	NaN	NaN	NaN	3.1556	1.9306	2.3128	NaN	2.5039	2.1021	1.5827	1.6611	2.3324	1.7395	2.5382	2.6411	2.1413	1.5778	2.2932	2.0972	1.7346	3.0086	2.3373	1.421	1.3328	1.2446	1.6954	1.7542
	NaN	NaN	NaN	NaN	NaN	1.6758	3.7387	NaN	2.5676	3.4251	1.7591	1.4749	1.911	2.4402	2.7685	1.4406	3.6456	1.7003	2.0678	1.2397	1.5533	2.0972	1.7003	1.323	1.8718	1.2593	2.0433	1.7689
	NaN	NaN	NaN	NaN	NaN	1.7003	3.0086	NaN	1.8963	1.519	2.0874	1.5239	2.5333	2.3912	1.5778	1.7983	3.2781	2.2148	2.4794	2.45	1.617	2.0041	1.9502	1.4308	0.9555	1.3279	2.1217	1.5239
	NaN	NaN	NaN	NaN	NaN	1.3181	2.7195	NaN	2.205	1.8718	3.2389	2.6999	3.0527	2.548	1.9061	2.1119	2.1315	2.1413	2.2491	2.0237	1.5435	2.2834	1.7934	1.5386	1.0878	1.0486	0.931	1.7444
	NaN	NaN	NaN	NaN	NaN	1.7248	2.1364	NaN	2.9841	1.6121	1.9992	1.9061	3.2928	2.2197	2.4304	1.8179	3.4741	2.2883	3.1115	1.6954	2.156	2.303	1.5043	1.6317	2.3324	2.6852	1.5778	1.3132
	NaN	NaN	NaN	NaN	NaN	1.6513	1.8032	NaN	1.6072	3.2683	1.6121	1.9502	2.1315	2.0335	2.597	3.1458	2.6166	1.7591	1.2936	2.009	1.4798	2.2883	2.2001	1.5778	1.9992	1.4798	2.5823	1.8669
	NaN	NaN	NaN	NaN	NaN	1.6023	2.6901	NaN	2.793	2.2393	2.0923	3.1507	2.8567	2.6852	2.5137	3.0233	2.0727	1.8914	2.4549	2.1952	1.3916	2.352	1.8669	2.2638	1.0388	1.225	1.8914	1.5827
	NaN	NaN	NaN	NaN	NaN	2.1119	2.5823	NaN	1.5533	1.3181	1.5631	1.9796	2.0041	1.8081	2.107	2.3912	2.1413	1.5827	1.372	1.9208	1.7983	1.3083	1.4406	1.6611	1.2495	1.8473	1.1123	1.2593
	NaN	NaN	NaN	NaN	NaN	1.3867	1.8032	NaN	1.8375	1.8424	2.793	1.617	2.1658	2.4108	2.156	2.3618	1.9894	2.695	2.303	2.3912	1.3622	1.6856	1.372	1.7689	2.0678	1.1809	2.2883	1.7003
	NaN	NaN	NaN	NaN	NaN	2.2246	2.2736	NaN	2.7587	1.5974	3.2193	1.862	1.7346	1.7542	2.9498	2.9792	2.7342	1.8816	2.3961	1.5337	1.5043	2.3814	1.5876	2.0237	1.372	1.3377	1.421	1.9257
	NaN	NaN	NaN	NaN	NaN	2.303	1.9453	NaN	2.303	2.0629	2.0384	1.9159	2.5529	2.3226	1.7787	1.8081	2.7195	1.5827	3.0429	1.6513	2.1021	1.568	1.4896	1.1907	1.1711	1.0633	2.0825	1.47
	NaN	NaN	NaN	NaN	NaN	1.9894	2.4108	NaN	2.107	1.5386	1.1809	2.5823	2.5823	3.0331	1.6905	1.4063	3.6015	2.2883	2.5872	2.0286	1.5092	2.499	1.7199	1.5386	1.4112	2.009	0.8575	2.1609
	NaN	NaN	NaN	NaN	NaN	1.6905	2.4451	NaN	1.3867	1.5141	2.9008	2.7391	2.6362	1.8816	2.2099	3.3516	2.0531	1.9992	2.2736	1.8718	1.8816	1.5092	1.5925	2.597	1.2348	2.3079	2.3716	0.9555
	NaN	NaN	NaN	NaN	NaN	2.4696	1.3524	NaN	2.1462	1.8865	2.6656	1.9159	2.8665	2.9057	2.3765	2.0433	1.9551	1.47	1.8865	1.8179	1.9257	2.4696	1.9943	1.3524	1.8375	0.9653	1.7297	1.2691
	NaN	NaN	NaN	NaN	NaN	3.1556	2.3079	NaN	3.0625	2.3177	1.6954	2.0041	1.9796	2.2491	2.0874	1.3622	1.8424	2.1952	1.421	2.352	2.1364	2.9694	2.0972	2.0629	1.5729	3.0184	1.225	1.8179
	NaN	NaN	NaN	NaN	NaN	2.0727	1.9502	NaN	2.0335	2.2883	2.1756	2.9743	2.7146	1.9992	1.9551	2.0825	2.352	2.3324	2.5627	1.323	1.5386	2.0874	1.6268	1.5337	1.4161	1.2348	1.9992	1.176
	NaN	NaN	NaN	NaN	NaN	2.4941	2.842	NaN	2.94	1.6121	1.7542	3.136	3.1556	2.1021	2.156	2.6607	2.107	2.0776	2.303	1.9012	2.5578	1.4357	2.0041	1.421	1.6611	1.4651	1.9159	1.0878
	NaN	NaN	NaN	NaN	NaN	2.6019	3.3369	NaN	1.6905	1.6415	1.9943	2.4794	2.3226	1.9453	3.1507	2.303	1.6758	2.352	1.9012	1.2495	1.7885	2.646	1.764	1.2299	1.0437	1.7052	1.8277	1.1368
	NaN	NaN	NaN	NaN	NaN	2.499	1.8963	NaN	2.499	2.7489	1.9257	2.5921	2.8812	2.3863	2.0678	1.8669	2.1609	1.3769	2.2442	1.5092	2.4696	2.2834	2.6803	1.225	1.5484	1.9159	2.1413	1.2985
	NaN	NaN	NaN	NaN	NaN	1.764	1.3426	NaN	2.0727	2.9694	1.8424	2.4108	2.4304	1.9845	1.8767	2.8322	1.8375	1.7493	2.107	1.4994	1.6513	1.4357	2.2834	2.3275	1.7983	2.1364	1.764	1.1662
	NaN	NaN	NaN	NaN	NaN	2.401	2.303	NaN	1.6513	1.5778	2.5823	2.2736	2.4549	2.4892	2.0629	2.1217	1.8767	1.6758	1.764	1.6562	1.8081	1.3573	1.9012	1.764	1.3328	1.2348	1.4553	1.7101
	NaN	NaN	NaN	NaN	NaN	1.9894	1.8669	NaN	2.8616	1.8081	3.1311	2.6215	2.548	2.1756	1.666	3.1752	2.7783	2.3324	2.1364	1.9943	1.6611	2.6558	2.0776	2.0188	0.441	1.1466	2.0923	1.0045
	NaN	NaN	NaN	NaN	NaN	2.0335	1.6072	NaN	1.5435	1.6758	2.1315	2.9988	1.6072	2.1854	2.2687	3.577	2.0384	3.1556	2.0531	1.5582	1.6905	1.8081	2.0678	1.0486	1.8228	1.1172	1.3573	1.4553
	NaN	NaN	NaN	NaN	NaN	2.3863	2.7538	NaN	1.7199	2.1021	3.5721	4.2238	2.303	1.6317	1.8228	1.4945	2.3079	0.98	2.0678	2.107	1.9404	2.5872	1.666	2.3814	1.6954	1.617	1.9894	1.176
	NaN	NaN	NaN	NaN	NaN	1.9894	2.2736	NaN	1.8571	2.9057	1.8963	3.087	2.3618	1.6758	2.4843	1.9845	2.8665	2.0384	2.8518	1.7591	2.1021	2.597	1.47	2.7244	1.7885	1.1662	1.1368	1.3377
	NaN	NaN	NaN	NaN	NaN	3.0625	1.4357	NaN	2.3177	1.9551	1.323	3.0674	2.1119	2.4794	2.3226	1.2397	2.548	1.9306	2.6166	1.6513	1.4308	1.617	1.3965	2.1854	1.2103	1.4063	1.764	1.9698
	NaN	NaN	NaN	NaN	NaN	2.1266	1.5876	NaN	2.2981	1.8767	2.7979	2.2442	1.9698	1.8228	1.9992	1.4602	2.0629	2.5284	2.7342	2.2197	2.7097	1.8228	2.2001	1.4994	1.6072	1.6268	0.9114	1.3769
	NaN	NaN	NaN	NaN	NaN	2.8665	2.1658	NaN	2.2393	2.5725	1.7836	1.5729	2.2099	1.8865	1.9061	1.96	2.6166	1.9894	2.2442	1.47	1.47	2.1364	2.2932	2.2197	0.8869	2.5431	1.4847	1.4259
	NaN	NaN	NaN	NaN	NaN	3.2438	2.5088	NaN	2.2246	2.5823	1.7787	1.8081	2.5333	1.8228	2.5235	2.5382	2.5039	1.7934	2.5725	2.1217	1.8179	1.7199	1.5043	2.1707	1.0927	1.1858	1.9747	1.3426
	NaN	NaN	NaN	NaN	NaN	2.254	2.4696	NaN	1.6219	2.9204	2.4059	2.3373	2.4304	2.8763	2.2393	2.0776	2.3569	1.4161	1.7591	1.4161	2.1462	2.0188	1.3916	1.9159	1.1613	0.9065	2.009	1.9012
	NaN	NaN	NaN	NaN	NaN	3.5182	2.0335	NaN	2.4304	2.4157	2.3569	1.7395	1.9551	2.2687	2.4745	1.2544	3.185	2.009	2.3961	1.421	1.1711	2.2295	1.1613	1.2005	2.0139	1.4945	2.1021	1.3181
	NaN	NaN	NaN	NaN	NaN	1.6072	1.9159	NaN	1.8914	2.8322	2.9645	1.9355	3.2046	1.7101	1.7444	2.3275	1.8081	1.9257	1.4749	1.2887	1.2642	1.5288	1.2299	1.96	1.2544	1.4259	1.3279	0.8967
	NaN	NaN	NaN	NaN	NaN	1.5974	1.96	NaN	2.0433	2.0629	1.4896	2.5676	2.9008	1.7836	2.6705	2.5725	2.5627	2.1168	2.7048	2.2393	2.5676	2.3618	2.8175	2.4059	1.4847	2.3863	1.0682	1.3132
	NaN	NaN	NaN	NaN	NaN	2.2099	2.1413	NaN	2.3765	3.087	1.9355	2.2491	3.6946	1.5435	2.3079	2.8175	2.1609	1.7346	1.5435	1.7738	2.7195	2.0776	2.4304	2.0825	1.0192	1.2642	1.4553	0.9947
	NaN	NaN	NaN	NaN	NaN	1.8424	1.8669	NaN	2.1119	2.0237	1.764	3.3712	2.303	2.9253	2.2148	2.0678	2.9498	1.9796	1.7395	1.4357	1.2103	1.9551	1.9012	2.0139	1.0241	1.0339	1.6954	2.0286
	NaN	NaN	NaN	NaN	NaN	1.9061	2.6999	NaN	2.058	2.0678	1.8228	3.479	1.5533	2.0972	2.0776	2.3177	2.5529	2.0188	2.5284	1.7787	2.6509	1.519	1.2985	1.3867	1.3132	1.7346	2.1903	1.225
	NaN	NaN	NaN	NaN	NaN	3.7779	2.3863	NaN	1.6415	2.5774	1.9551	3.6407	3.0233	1.4406	1.9453	1.6856	2.4402	2.0972	1.3671	1.5288	2.2981	2.0825	1.3769	2.0188	2.1609	1.372	2.1364	1.2642
	NaN	NaN	NaN	NaN	NaN	2.0825	2.8665	NaN	1.7934	1.9551	2.2148	2.7146	2.6705	1.6905	2.6901	2.009	2.0727	1.421	1.8816	1.1123	2.0531	2.0972	1.6023	0.98	1.5778	1.862	1.9453	1.7101
	NaN	NaN	NaN	NaN	NaN	1.8032	1.6219	NaN	1.6905	1.5974	1.8032	3.2781	3.1213	3.0919	1.813	1.5582	3.4937	1.6415	1.7199	1.7542	1.274	1.5141	2.1021	2.0825	1.8865	1.9943	2.156	1.3965
	NaN	NaN	NaN	NaN	NaN	2.4059	2.8126	NaN	2.646	3.3222	2.9351	2.1707	2.8861	3.0086	2.891	1.6023	2.6558	2.1756	1.8963	1.9159	2.5039	2.8322	1.372	2.1413	1.1662	1.1858	1.5533	1.3622
	NaN	NaN	NaN	NaN	NaN	2.1609	1.8767	NaN	2.1413	2.0433	2.1266	1.9992	3.3075	2.7685	3.1262	1.8228	1.6121	1.8865	2.4108	1.3034	2.352	1.3377	1.7101	1.1368	1.2936	2.2687	1.9796	1.7346
	NaN	NaN	NaN	NaN	NaN	3.0429	2.2001	NaN	2.1364	1.5533	2.0776	2.4108	1.8081	2.0335	3.1605	1.9894	2.548	2.4353	2.1217	2.2491	1.9796	1.4749	1.4896	1.7787	1.1809	1.1515	1.5974	1.4651
	NaN	NaN	NaN	NaN	NaN	2.107	1.9943	NaN	2.5382	2.1952	1.9992	2.1658	2.1756	2.7734	1.6219	1.617	1.7885	1.8718	1.7297	1.9257	1.9649	1.7248	1.6562	1.813	2.058	0.882	1.274	1.3818
	NaN	NaN	NaN	NaN	NaN	2.3324	1.8473	NaN	2.2883	1.9992	2.499	2.5529	2.4843	1.9551	2.0433	1.9257	3.8465	2.0482	1.519	1.4406	2.7979	1.3279	1.6219	1.0143	1.617	2.0727	1.1172	1.2299
	NaN	NaN	NaN	NaN	NaN	2.5088	3.2389	NaN	2.0972	1.9943	2.3373	2.3912	3.185	2.3226	2.0825	2.5774	1.3818	1.5141	1.9796	1.3818	1.8865	2.0678	2.1854	2.4941	1.0878	1.4112	1.4553	1.5729
	NaN	NaN	NaN	NaN	NaN	3.4055	1.7052	NaN	2.6264	1.4014	2.1413	2.4696	2.1217	2.3422	1.9894	1.7542	1.8718	2.0335	2.4892	1.8277	1.4014	2.4304	2.1658	1.9698	1.9404	1.3671	1.6905	0.9163
	NaN	NaN	NaN	NaN	NaN	2.0384	3.0331	NaN	1.4896	1.6072	1.6366	2.1119	2.9498	1.9551	2.8273	3.3075	1.5876	1.6121	1.6905	1.323	1.7101	1.8375	1.5582	1.4504	0.8526	2.3275	1.5974	1.0878
	NaN	NaN	NaN	NaN	NaN	2.4794	2.2687	NaN	2.3569	1.519	2.2736	3.2879	2.3765	1.8326	1.6121	2.2932	3.0625	2.0727	2.744	3.4349	1.8571	2.1658	1.5925	2.7342	1.029	1.8277	1.2495	1.2446
	NaN	NaN	NaN	NaN	NaN	2.3275	2.1609	NaN	2.2099	1.5533	2.0727	3.0135	3.9347	1.8865	1.6562	1.519	2.0874	1.8571	1.8081	1.4651	2.0041	2.2099	1.5876	1.862	1.2299	1.8228	1.3083	1.2642
	NaN	NaN	NaN	NaN	NaN	2.4696	1.5631	NaN	2.4892	2.1266	3.822	3.2144	2.0825	2.4843	2.0237	3.332	1.8375	2.4304	1.8326	1.7934	2.4647	2.058	1.5533	1.6317	1.0192	2.4941	2.0776	1.9502
	NaN	NaN	NaN	NaN	NaN	2.5284	2.8616	NaN	3.5574	1.4896	2.1462	2.5137	2.4108	1.5386	3.3369	2.2442	2.7881	2.058	2.8763	1.6366	1.1907	1.5141	1.5043	2.1658	1.5925	1.5092	2.3128	0.5439
	NaN	NaN	NaN	NaN	NaN	1.9355	1.5876	NaN	1.4014	1.8865	3.9347	2.8518	3.3369	2.3177	2.3961	2.5431	2.5431	1.4406	1.6268	1.2446	1.6758	1.9796	2.1756	1.4896	1.2642	1.4357	1.4161	1.715
	NaN	NaN	NaN	NaN	NaN	2.1266	2.3373	NaN	2.3912	3.0184	1.9208	3.4888	3.2144	1.4259	2.5382	1.96	2.303	2.0335	1.9649	2.4157	1.8914	2.3275	1.5582	1.7934	0.9996	1.6856	1.9894	1.4357
	NaN	NaN	NaN	NaN	NaN	2.5137	2.9792	NaN	3.0282	1.6807	2.3814	2.0629	2.1168	2.3618	2.1854	1.5435	1.5827	2.7244	2.5382	2.5872	1.3916	1.4896	2.3716	2.156	1.4602	1.176	1.3328	1.9061
	NaN	NaN	NaN	NaN	NaN	2.6362	2.8714	NaN	1.8522	1.5876	2.4745	2.2246	3.43	2.009	2.8567	2.1805	2.1021	1.7346	2.499	1.8767	1.3328	1.6905	1.96	1.8032	1.8228	1.0731	1.1172	1.2789
	NaN	NaN	NaN	NaN	NaN	2.0335	2.0041	NaN	3.5427	2.8518	2.989	2.8714	2.9106	1.7199	2.1168	2.1952	2.2589	1.9502	2.0727	2.7734	2.3912	2.2736	1.9159	1.5533	1.1515	2.0531	2.7489	2.0335
	NaN	NaN	NaN	NaN	NaN	1.8816	2.2932	NaN	1.9355	1.6219	2.1413	1.9894	2.9841	2.3814	2.646	2.6656	2.1707	1.7836	2.0237	1.5631	1.8473	2.0335	1.9796	1.8571	1.5043	1.372	1.7395	1.0143
	NaN	NaN	NaN	NaN	NaN	1.9404	2.205	NaN	3.4643	2.3961	2.3912	2.0041	3.0429	1.3916	2.009	1.127	2.058	2.5284	2.5823	2.8028	1.96	2.1805	1.7395	1.1907	1.5092	0.8722	2.7146	1.1564
	NaN	NaN	NaN	NaN	NaN	1.5435	3.4937	NaN	2.7342	1.4798	1.7885	2.3961	2.8714	1.4945	2.0041	2.5529	1.8865	2.1364	2.8567	1.3524	1.5533	2.3569	1.9649	1.2838	1.2985	2.6117	1.0486	1.4553
	NaN	NaN	NaN	NaN	NaN	1.715	2.5088	NaN	1.9894	1.4014	2.1609	2.9645	3.6995	1.7885	2.4402	1.0633	1.9943	1.4406	1.6366	1.813	1.127	1.6121	2.5627	2.3226	1.2005	1.1025	1.5876	1.9404
	NaN	NaN	NaN	NaN	NaN	1.8571	1.7444	NaN	2.4843	2.0629	2.597	3.1556	2.3422	1.8375	2.3912	2.8567	1.6464	1.9012	2.1952	1.5778	1.225	2.1119	2.1021	2.2344	1.1956	1.2299	1.9796	1.1123
	NaN	NaN	NaN	NaN	NaN	2.1609	2.1707	NaN	2.0629	1.9257	3.1262	3.7681	2.2295	2.1854	3.1654	2.2099	1.8081	1.7591	1.9257	2.1658	1.3132	1.8228	2.6705	1.6219	1.3671	1.5043	2.7734	1.0535
	NaN	NaN	NaN	NaN	NaN	1.8473	2.0041	NaN	1.8179	1.7248	1.8522	2.9253	2.1462	2.5921	2.646	2.0874	2.107	1.9208	2.1511	2.2883	2.3569	1.6121	1.1907	2.3961	1.3622	1.1221	1.0045	2.3667
	NaN	NaN	NaN	NaN	NaN	1.9551	2.3422	NaN	2.8224	1.5827	3.0037	2.2295	2.6509	1.519	3.1997	2.6215	2.7832	1.2838	1.4602	1.2348	1.7052	1.6611	2.2589	1.6415	0.9751	0.882	1.2152	2.0678
	NaN	NaN	NaN	NaN	NaN	2.2148	2.2932	NaN	2.5284	1.9992	1.617	2.0727	2.7342	2.2099	2.9645	1.8228	2.5382	1.9796	1.1613	2.0041	2.4255	1.7689	2.0874	1.9012	1.0584	1.3083	1.568	1.1662
	NaN	NaN	NaN	NaN	NaN	1.9698	2.7979	NaN	2.6852	2.4157	2.9596	2.2981	2.8175	2.0923	3.0184	1.9257	1.9159	2.4304	2.0041	1.764	1.8277	2.0384	2.6215	2.6803	1.225	1.8424	1.7003	1.1466
	NaN	NaN	NaN	NaN	NaN	2.4353	1.7003	NaN	2.646	1.715	3.0821	2.6852	2.0188	1.9404	1.5484	2.548	2.3765	1.4161	2.2148	1.6219	2.2197	1.6807	2.352	2.2001	1.3524	1.617	2.4745	2.0335
	NaN	NaN	NaN	NaN	NaN	1.9551	2.2393	NaN	1.7542	1.6366	1.7934	2.6999	3.0233	2.3667	3.2781	3.3369	2.5382	1.5778	1.9306	2.1315	1.9894	2.0825	1.5974	1.7395	1.4406	1.4504	2.0335	1.1417
	NaN	NaN	NaN	NaN	NaN	2.8077	2.2883	NaN	2.5872	2.107	2.3275	2.2148	3.6995	3.1801	2.4843	3.3173	3.234	1.4259	1.6513	2.2687	1.6562	1.4406	1.6611	1.519	1.2152	1.323	1.8522	2.1364
	NaN	NaN	NaN	NaN	NaN	2.0433	2.4304	NaN	1.3034	2.4598	2.5431	3.8759	1.7297	1.6709	2.6166	1.2054	2.4598	1.568	2.6117	1.8228	1.7836	1.3818	1.9894	1.4063	1.0486	1.176	1.568	1.0535
	NaN	NaN	NaN	NaN	NaN	1.4455	1.7199	NaN	1.1172	2.0286	2.058	2.1511	1.9404	2.1511	3.0674	1.8473	2.5578	2.1707	1.519	1.9257	2.3373	1.666	2.1756	1.3622	0.9996	1.8424	1.7591	2.0972
	NaN	NaN	NaN	NaN	NaN	2.7097	2.1952	NaN	2.2001	1.8326	3.2291	3.3271	2.156	1.9992	1.9649	2.352	1.8963	1.6317	1.764	2.009	1.6317	1.9453	1.6023	2.5382	2.0041	1.5729	2.45	1.7689
	NaN	NaN	NaN	NaN	NaN	1.4994	2.597	NaN	1.9747	2.9253	3.4447	2.9351	1.8179	2.0188	1.7003	1.47	2.3226	1.7346	1.9992	1.8228	2.3667	1.1466	1.7885	2.0825	0.9604	1.6219	1.0094	1.0535
	NaN	NaN	NaN	NaN	NaN	2.0923	2.5921	NaN	1.4994	1.4749	2.8763	1.7836	2.1511	1.8963	1.8522	3.087	2.0923	1.5827	1.4798	1.8032	2.0286	2.2932	1.4406	2.0531	1.6072	1.2005	1.0682	0.9898
	NaN	NaN	NaN	NaN	NaN	2.2442	2.0286	NaN	1.9796	2.1266	1.6954	3.2095	2.058	1.9404	2.1413	2.6999	2.6264	1.5925	1.6317	2.1609	2.3667	1.4455	1.2495	1.8326	0.6174	1.2348	2.6019	1.4847
	NaN	NaN	NaN	NaN	NaN	1.7248	1.764	NaN	2.6607	3.0919	2.254	1.8718	1.5925	1.5974	1.8326	2.6117	2.4745	2.0776	2.6068	1.617	2.548	1.519	2.3569	1.3573	1.1662	1.862	1.911	1.7836
	NaN	NaN	NaN	NaN	NaN	3.1164	2.2344	NaN	2.0825	2.8518	1.8914	2.5333	2.2589	1.8816	2.0237	1.9992	1.7248	1.6366	1.8375	1.666	2.4353	1.1123	1.666	1.5239	1.5876	1.2201	2.646	1.1858
	NaN	NaN	NaN	NaN	NaN	1.9649	2.0629	NaN	2.3079	1.7591	1.9992	2.0531	2.2638	1.5778	2.107	1.5533	1.8277	1.7052	1.9257	2.1168	2.2785	1.9257	1.274	1.6562	1.3426	1.666	1.4847	0.9114
	NaN	NaN	NaN	NaN	NaN	1.4504	1.5582	NaN	1.3622	1.7983	3.0723	3.0527	3.2781	2.2736	2.3765	1.6023	2.3569	2.548	2.1413	2.0286	1.7052	1.274	1.666	1.6709	1.5484	1.3328	1.2103	1.0437
	NaN	NaN	NaN	NaN	NaN	3.5966	1.6758	NaN	1.4798	3.0821	1.8816	1.8718	2.0237	1.47	2.4598	3.7387	3.4153	2.0188	3.087	1.8473	2.5872	2.0482	1.5631	1.9061	1.1368	1.5827	1.7003	1.5827
	NaN	NaN	NaN	NaN	NaN	2.2344	1.7591	NaN	2.6558	1.8032	1.7885	1.8081	2.7881	2.1119	2.2099	3.1703	2.2442	1.8081	1.7297	1.2691	2.2589	2.1609	1.5239	1.9404	1.8081	1.5827	1.0633	1.6415
	NaN	NaN	NaN	NaN	NaN	2.5431	2.0139	NaN	1.7444	2.9253	3.5721	3.3614	1.8767	2.2344	2.8714	1.6415	2.3765	1.7101	3.2095	1.3475	1.4651	2.0972	2.6215	1.813	1.5778	1.3377	2.1805	1.4455
	NaN	NaN	NaN	NaN	NaN	2.6656	1.8963	NaN	1.9992	1.5386	2.2736	3.2683	1.8326	1.8424	2.7979	2.2785	3.6015	2.8371	2.3814	1.9796	2.3324	2.3814	1.9355	2.254	1.0976	1.0486	1.3132	1.5092
	NaN	NaN	NaN	NaN	NaN	1.9257	2.0678	NaN	1.8032	1.3132	2.1707	1.715	2.0923	1.764	2.3618	1.4063	3.0576	2.4451	2.0237	2.2099	1.7493	1.2838	1.2593	1.3573	1.1564	1.8326	1.9404	1.2691
	NaN	NaN	NaN	NaN	NaN	2.1756	1.6317	NaN	1.2495	2.9841	1.4602	2.8763	2.1756	2.3618	2.0531	2.0923	2.0776	1.6268	1.9502	1.7444	2.3765	1.3573	2.9351	1.9992	1.0584	1.5925	2.0972	1.9208
	NaN	NaN	NaN	NaN	NaN	1.9992	2.0923	NaN	2.4696	2.4549	1.8277	2.6656	2.8665	2.1854	1.9796	2.45	1.8228	1.8522	1.9551	1.8228	1.666	1.8228	2.9792	1.1711	0.8477	1.3916	1.519	1.4602
	NaN	NaN	NaN	NaN	NaN	1.519	1.5435	NaN	2.1168	1.3132	2.2099	3.2879	1.8718	2.1266	2.597	2.0188	2.744	2.2589	2.4892	1.5631	2.4549	2.548	1.8718	1.2054	1.8571	1.1515	1.0829	1.1074
	NaN	NaN	NaN	NaN	NaN	1.6954	1.5435	NaN	2.3471	1.7493	1.7836	2.6852	2.0923	2.2981	2.2442	2.8616	2.6362	1.3671	1.3573	2.2981	2.3814	2.3128	2.2344	1.2495	1.0927	2.5725	1.5876	1.8718
	NaN	NaN	NaN	NaN	NaN	2.5039	1.4308	NaN	2.5676	1.666	2.7195	2.2638	1.9845	1.7787	3.2438	1.9502	2.5627	1.8767	2.8959	1.4455	1.3818	1.9894	1.0535	1.1466	1.6758	1.5386	1.5778	1.4308
	NaN	NaN	NaN	NaN	NaN	2.8175	1.5582	NaN	1.5729	3.3663	2.4941	3.0135	2.0139	2.9939	3.087	1.9943	2.7685	1.9502	2.3716	1.3867	2.0923	2.597	1.3083	1.6954	1.5435	1.7101	2.8959	1.4308
	NaN	NaN	NaN	NaN	NaN	2.156	2.1903	NaN	1.9502	2.7489	2.303	2.2834	1.6758	2.94	2.7293	3.087	2.989	2.5921	1.7983	1.5386	1.1319	2.0972	1.568	2.3667	1.1417	0.6909	1.6317	1.0437
	NaN	NaN	NaN	NaN	NaN	2.8812	1.3524	NaN	1.666	1.5533	3.2242	2.4157	3.2487	2.5284	1.8767	3.3075	1.6121	1.7738	1.3769	2.8175	2.254	3.0821	1.6807	2.0972	1.715	2.5529	1.3867	2.4353
	NaN	NaN	NaN	NaN	NaN	3.0233	1.2103	NaN	1.8228	1.6758	3.5868	2.9841	2.5333	2.7783	1.9845	2.9988	2.8322	2.0678	2.5088	1.4945	2.0286	2.3667	2.0482	1.6317	1.6611	1.6709	2.1364	1.5239
	NaN	NaN	NaN	NaN	NaN	3.1556	2.8616	NaN	1.3818	1.813	2.4549	2.5284	2.5872	2.7636	2.1903	2.0041	2.1217	1.9943	2.9939	2.0874	1.1858	1.9208	0.9702	2.0237	1.4553	2.5627	1.6366	1.9894
	NaN	NaN	NaN	NaN	NaN	2.5725	1.7836	NaN	3.0625	1.9012	1.5974	3.0723	1.7248	2.1707	2.2344	1.9943	2.891	2.3716	2.5676	1.8473	1.4259	1.2299	1.7689	3.1409	1.8669	1.8522	1.9992	1.1956
	NaN	NaN	NaN	NaN	NaN	1.9796	1.9845	NaN	1.5778	3.1409	3.8808	2.009	2.2246	2.5578	2.5088	2.4696	1.862	2.1609	1.1515	1.7248	2.3275	1.3328	1.8914	2.1854	1.0927	1.8277	1.4259	1.2446
	NaN	NaN	NaN	NaN	NaN	2.7636	2.4794	NaN	1.5925	1.9502	2.9547	2.94	3.0037	1.764	2.156	2.5186	2.4206	1.7836	1.2642	1.5631	2.6999	1.8718	2.7195	1.4896	1.0388	1.2691	1.3867	1.3818
	NaN	NaN	NaN	NaN	NaN	2.2393	3.4202	NaN	2.8224	2.1511	2.8028	2.1511	2.0825	3.0723	2.6852	2.5676	2.4157	2.2834	1.4014	2.0041	1.3181	1.6268	1.862	1.9551	1.1711	1.0535	1.9943	1.3181
	NaN	NaN	NaN	NaN	NaN	1.6513	1.5925	NaN	2.9449	2.4353	1.9747	3.8024	1.8277	2.058	1.7836	2.2785	2.3814	2.7587	1.813	1.9453	1.3965	1.7836	2.1511	2.9204	0.8673	1.1515	1.6513	0.9849
	NaN	NaN	NaN	NaN	NaN	2.8224	2.3618	NaN	2.0629	1.568	3.3075	1.9306	1.9355	1.96	1.8424	2.2589	1.9257	2.4598	3.1458	1.8473	1.7738	2.5627	1.5729	0.9604	0.9898	1.4406	1.0682	1.3965
	NaN	NaN	NaN	NaN	NaN	1.7542	2.646	NaN	2.9988	1.911	1.8032	3.675	2.2099	1.7542	2.2883	2.9449	2.0286	2.3716	2.45	1.5288	2.3569	1.3475	2.1021	1.3622	1.4896	1.5582	2.1217	1.7395
	NaN	NaN	NaN	NaN	NaN	2.401	2.4157	NaN	1.9894	2.0874	2.5872	2.6166	3.0233	1.7591	2.8126	1.4063	2.9155	2.1217	3.4006	1.715	1.6072	1.9012	1.9355	1.4455	2.989	1.0437	1.1319	1.2446
	NaN	NaN	NaN	NaN	NaN	2.6754	1.5533	NaN	2.3324	1.7395	2.842	3.1262	2.9694	3.1605	2.7636	2.0041	3.1017	1.764	2.646	1.3818	1.6954	2.8567	1.8326	2.9645	1.4259	1.5876	1.0878	1.6709
	NaN	NaN	NaN	NaN	NaN	3.1703	2.0678	NaN	2.1756	1.715	2.4598	3.4496	1.862	2.9302	1.9894	1.6121	1.764	2.1854	3.0184	2.5823	1.1662	1.9649	2.2736	2.0482	1.1564	1.3083	2.0286	1.9355
	NaN	NaN	NaN	NaN	NaN	2.5333	2.5578	NaN	1.6611	2.1168	2.4206	2.4402	2.4206	1.7101	2.6019	2.2393	2.2638	1.4455	2.0972	2.5774	2.2736	2.1168	1.5288	2.0188	1.6709	2.1903	2.3667	1.2152
	NaN	NaN	NaN	NaN	NaN	2.0727	1.9257	NaN	2.254	1.47	2.8371	2.1462	2.0531	3.5672	2.0972	1.9306	2.9547	2.1315	2.4941	1.6072	1.421	2.0874	1.3671	1.4847	1.4749	1.5337	1.2299	1.7885
	NaN	NaN	NaN	NaN	NaN	1.9257	3.1605	NaN	1.7983	2.4696	2.3765	1.6219	2.9498	2.3226	2.0825	2.9351	2.6019	2.0433	1.7248	1.8522	1.568	2.5088	2.1217	2.1952	0.9996	1.2593	2.2001	1.3965
	NaN	NaN	NaN	NaN	NaN	1.9061	1.7444	NaN	2.4696	2.3618	2.1609	2.156	2.6656	3.1507	1.8375	1.911	2.1805	2.7048	2.9008	2.0286	3.0429	1.4896	1.6464	0.9065	1.9208	1.5876	1.2691	1.9649
	NaN	NaN	NaN	NaN	NaN	1.9796	1.6121	NaN	1.323	2.8322	2.7391	1.5729	2.4108	1.6758	2.1364	1.9159	2.2491	1.5337	2.8273	1.4161	2.4549	1.6317	1.4749	2.1511	0.8673	1.3377	1.3524	1.0829
	NaN	NaN	NaN	NaN	NaN	1.6905	1.911	NaN	1.4014	2.3373	2.7097	2.2344	1.4504	1.6219	2.6509	1.4504	3.577	2.0237	1.6905	2.5823	1.5876	2.0335	1.6317	2.254	1.1956	1.8277	0.7987	1.0976
	NaN	NaN	NaN	NaN	NaN	1.8718	1.5141	NaN	1.4847	2.0923	2.2442	1.813	2.1609	1.5631	1.5386	2.6705	2.9743	2.1217	2.2932	1.9649	1.3818	3.2095	1.8669	2.1756	1.0339	1.2495	1.7003	1.6954
	NaN	NaN	NaN	NaN	NaN	1.8179	2.5235	NaN	2.3667	2.5333	3.1115	2.0335	1.5386	2.695	2.8077	2.8028	2.2736	2.6264	2.9155	1.911	2.3716	1.568	1.5925	1.6219	1.2152	1.4798	1.1809	1.9551
	NaN	NaN	NaN	NaN	NaN	2.5529	1.666	NaN	1.1711	2.0433	1.7003	2.2736	2.0041	1.8963	2.0727	2.9351	2.5382	2.3912	1.764	1.96	2.4598	2.3079	2.0923	2.0629	1.2936	2.989	1.029	1.5288
	NaN	NaN	NaN	NaN	NaN	1.8424	1.8473	NaN	2.3618	1.5337	2.3618	3.2879	2.2295	2.9841	2.0972	2.0629	2.2785	1.5533	1.6023	1.4455	2.009	1.7591	1.8375	1.7738	1.3573	2.0139	1.1809	1.3426
	NaN	NaN	NaN	NaN	NaN	2.9988	2.4353	NaN	2.5137	1.5876	2.156	2.6509	1.666	1.96	2.5382	2.2246	2.4598	3.1164	1.7101	1.8375	1.8767	1.7738	1.5239	1.0878	1.1858	1.617	3.0919	1.6219
	NaN	NaN	NaN	NaN	NaN	1.5876	1.9943	NaN	1.6611	1.421	2.0188	2.6313	3.6113	2.1364	2.7097	1.7591	1.7738	2.0531	1.4553	2.4402	1.9894	3.0674	2.3226	2.4843	1.1858	0.8428	2.499	1.2544
	NaN	NaN	NaN	NaN	NaN	1.8816	1.8473	NaN	1.9159	1.5288	1.8914	2.4255	1.7199	1.9992	2.9792	1.8228	2.5627	1.5631	2.2344	1.4602	1.4504	2.597	2.3471	2.2981	1.6219	1.5631	2.1462	0.931
	NaN	NaN	NaN	NaN	NaN	1.9943	2.0139	NaN	2.1119	1.8228	1.9943	3.3173	2.2099	2.3471	2.0874	1.813	3.0576	2.6803	0.8722	2.4157	2.3471	2.9694	1.3769	1.2103	1.1172	1.9502	1.6856	2.0629
	NaN	NaN	NaN	NaN	NaN	3.1458	1.7101	NaN	2.3177	2.3177	1.7297	2.1315	2.4892	2.2491	1.7885	2.8518	2.6362	2.4696	1.8179	2.6656	2.303	2.6166	2.3128	1.4945	1.127	1.9943	1.323	1.1319
	NaN	NaN	NaN	NaN	NaN	2.5284	1.9159	NaN	1.2446	2.0482	2.156	2.0874	2.0041	2.2589	2.1266	2.0139	2.0678	2.1413	2.0629	1.0633	2.3177	2.2344	1.7836	1.2446	1.0878	2.5725	2.0923	1.7934
	NaN	NaN	NaN	NaN	NaN	2.3569	1.6464	NaN	1.3524	1.5092	2.3765	2.0041	2.1805	2.3961	1.9355	2.9841	2.7048	1.5484	1.8375	2.2981	1.7248	1.8326	2.7048	1.4749	1.1368	1.4994	1.0927	1.6415
	NaN	NaN	NaN	NaN	NaN	2.7832	2.3912	NaN	1.4063	2.1217	2.6362	1.9992	2.2001	2.3912	2.2197	1.6219	2.8714	3.283	2.4549	1.9502	2.2785	2.0629	2.0629	1.8032	1.2152	1.4994	1.4014	1.6415
	NaN	NaN	NaN	NaN	NaN	3.1556	2.7489	NaN	1.6072	2.0433	2.4059	2.1413	3.1507	2.5627	1.4455	1.7248	2.3618	2.1364	2.1511	2.2981	2.0482	3.2291	2.009	1.862	1.862	1.764	1.7297	1.3818
	NaN	NaN	NaN	NaN	NaN	1.8522	3.3369	NaN	2.3667	1.8179	2.2491	2.9253	2.1952	2.7832	1.4259	1.4602	1.7248	2.9596	1.7101	2.3422	2.4304	1.0535	1.911	1.3818	1.5974	0.3626	1.9257	1.2642
	NaN	NaN	NaN	NaN	NaN	2.3226	1.7689	NaN	2.3324	1.9845	2.45	2.9253	2.7636	2.4255	2.4892	2.8371	2.5725	1.7591	1.3818	2.401	2.2099	2.2295	1.9747	2.2736	1.813	0.8232	0.9702	1.2593
	NaN	NaN	NaN	NaN	NaN	2.45	1.5337	NaN	2.4059	2.8714	3.136	3.8269	2.2687	1.7885	2.0188	2.1462	2.4941	2.1854	2.1952	1.7738	1.5386	2.2491	1.6219	1.9355	1.078	1.1564	1.7738	1.6562
	NaN	NaN	NaN	NaN	NaN	2.842	1.8375	NaN	1.8914	2.1658	2.3079	1.9502	2.1609	1.6219	1.5974	1.1956	1.5827	1.9698	2.7685	2.6656	2.1952	2.9057	1.7101	1.078	1.2691	2.2393	1.0878	1.0045
	NaN	NaN	NaN	NaN	NaN	2.8812	2.1364	NaN	2.254	1.7591	2.4255	2.9253	3.0037	3.2683	1.4798	1.3671	2.4598	2.3226	2.1364	1.5386	1.9208	1.2936	2.3177	1.8865	1.2397	1.6317	1.6513	1.6856
	NaN	NaN	NaN	NaN	NaN	2.5921	1.7395	NaN	1.6317	2.9253	3.2683	2.1168	2.7587	1.8669	2.7391	2.5186	2.0041	1.7248	2.3471	1.715	2.1658	2.5431	2.3814	1.2103	1.6562	1.4553	1.7101	2.0727
	NaN	NaN	NaN	NaN	NaN	2.0335	2.0433	NaN	1.8375	1.4994	2.2393	1.8277	2.058	2.5725	2.3128	1.9992	2.1756	1.7934	1.7101	2.0776	1.7346	2.5382	1.8767	1.9943	1.4553	2.1854	1.4455	1.3181
	NaN	NaN	NaN	NaN	NaN	1.9894	1.8571	NaN	2.4059	3.3222	1.9257	1.9306	2.2589	1.5484	2.4843	1.9943	2.0335	2.6117	2.4549	2.3716	2.3618	2.1952	2.4696	1.4896	1.2152	1.5337	1.0143	1.0094
	NaN	NaN	NaN	NaN	NaN	1.9404	1.8522	NaN	2.4843	2.9645	2.8175	1.8718	1.5729	2.254	3.1948	2.4892	2.4059	1.6807	3.1899	1.5974	1.8228	1.3818	1.5778	1.4994	1.519	1.225	1.9747	2.3569
	NaN	NaN	NaN	NaN	NaN	1.7052	2.6019	NaN	1.5827	2.9351	2.1462	2.9449	2.7293	2.7048	2.0335	1.9845	3.528	1.5876	1.5141	1.4063	1.6366	1.0878	1.7101	2.597	1.4896	1.3034	1.9943	1.2593
	NaN	NaN	NaN	NaN	NaN	1.4455	1.6954	NaN	2.793	1.9012	1.6415	2.7342	1.8375	2.2589	1.7591	1.3622	2.1952	1.5141	2.3226	1.7003	1.3867	2.3177	1.421	1.4553	1.568	1.4798	2.1511	0.9016
	NaN	NaN	NaN	NaN	NaN	2.3079	1.9894	NaN	1.9747	2.2589	1.6562	2.8812	1.9061	2.8175	2.3814	1.3083	1.8816	2.058	2.6852	1.9061	2.6068	2.7881	1.2789	1.2397	1.0241	1.274	1.6856	1.8081
	NaN	NaN	NaN	NaN	NaN	2.646	1.4896	NaN	2.2344	1.6219	2.8126	2.9008	2.0482	2.2197	2.1707	2.9155	2.2344	1.3034	2.8567	1.7836	1.3818	1.519	2.0139	2.2197	0.9359	1.2103	1.1711	0.9947
	NaN	NaN	NaN	NaN	NaN	2.4353	1.372	NaN	1.6807	2.8126	2.1266	3.1066	1.96	3.2781	2.6656	1.9404	2.4549	1.7738	2.6754	1.9404	1.7101	2.107	1.5239	2.2246	1.2152	1.2152	1.2103	1.9159
	NaN	NaN	NaN	NaN	NaN	2.4745	3.0233	NaN	2.4892	1.5435	2.6068	2.0139	2.5823	1.9698	1.8228	2.5676	3.0478	1.3377	2.3275	2.2834	1.5435	3.3467	1.5582	1.9355	1.0192	1.8963	2.0923	1.8669
	NaN	NaN	NaN	NaN	NaN	2.1119	2.1805	NaN	1.8277	1.6121	2.5774	1.9796	2.0139	2.2687	2.6215	2.7538	2.7293	1.5092	2.0139	2.8616	1.323	2.3765	1.4994	2.6852	1.2152	1.2348	1.6905	1.2936
	NaN	NaN	NaN	NaN	NaN	1.421	1.9453	NaN	2.1707	1.9796	1.9159	3.0576	2.0727	2.1805	2.3422	1.8277	1.9355	2.6509	3.185	1.7199	1.6072	2.9988	2.401	2.3471	1.1123	2.3226	0.9947	1.4553
	NaN	NaN	NaN	NaN	NaN	2.2344	1.715	NaN	1.7052	2.4059	3.0968	2.0286	2.646	2.1707	2.2736	2.1511	2.4696	1.7934	1.5141	2.0972	2.2932	2.2589	1.3181	1.1417	1.2348	1.4896	2.5823	1.0584
	NaN	NaN	NaN	NaN	NaN	1.8767	2.4402	NaN	2.0776	1.7297	2.3128	1.666	2.3667	1.9306	2.0139	2.6362	1.9845	1.617	1.9551	1.9257	2.2638	1.323	2.9057	3.1213	0.7987	1.1319	1.5729	1.4406
	NaN	NaN	NaN	NaN	NaN	2.7146	3.0429	NaN	1.2985	2.0384	2.0433	1.5876	2.7048	1.617	2.3422	1.7248	2.7587	1.8473	1.7444	1.96	1.7738	2.2197	1.1319	1.2985	1.8032	1.2544	1.8865	1.0241
	NaN	NaN	NaN	NaN	NaN	2.1854	1.5533	NaN	1.4553	1.617	1.8326	2.4843	1.9502	1.6072	2.205	1.5337	2.7195	1.6317	2.1952	3.185	2.1315	1.6415	1.2691	1.9796	1.1907	1.6758	1.0976	1.7738
	NaN	NaN	NaN	NaN	NaN	2.6754	2.2883	NaN	2.3618	1.4847	2.2295	3.5427	2.0286	1.4161	2.3863	2.2148	2.3765	1.9551	2.1119	1.9159	1.7297	2.2393	1.0927	1.6856	1.1025	2.0188	1.9747	1.1466
	NaN	NaN	NaN	NaN	NaN	1.8179	2.891	NaN	1.2495	2.254	2.5088	2.303	1.6366	2.1707	2.0727	1.7738	2.1854	1.8865	1.4161	1.7738	2.9449	2.5137	2.2589	2.2344	1.2789	0.9212	2.0041	1.8473
	NaN	NaN	NaN	NaN	NaN	3.1703	1.4259	NaN	2.2883	2.3275	2.0629	1.9698	2.5578	2.1364	1.9796	2.7097	1.5631	2.7244	2.3422	1.8277	1.7493	1.6317	1.2691	1.2593	1.2593	1.8963	2.0384	1.7248
	NaN	NaN	NaN	NaN	NaN	1.715	1.8718	NaN	1.6709	1.5288	1.96	1.9845	2.9155	2.0335	3.2536	3.0919	2.5921	2.5333	1.7591	1.96	2.4794	2.5235	2.0678	1.8032	1.6611	2.0825	2.2981	1.2544
	NaN	NaN	NaN	NaN	NaN	2.2148	2.2981	NaN	2.1217	1.5484	2.842	2.0384	2.7783	1.7297	1.5239	1.7346	3.0331	1.3279	2.3471	1.9453	1.3377	2.4598	3.8465	1.372	1.2397	2.0433	1.5386	1.3426
	NaN	NaN	NaN	NaN	NaN	3.0576	1.2887	NaN	1.4602	2.4745	1.715	2.4108	2.6901	1.8375	1.5827	1.4896	1.5827	2.4941	1.5435	2.2785	2.8371	2.5382	2.1217	1.3279	1.1613	1.4259	1.2691	1.3573
	NaN	NaN	NaN	NaN	NaN	2.7293	2.1511	NaN	2.7195	2.4157	2.5725	1.5925	3.0184	2.2148	2.3177	2.4794	1.8571	1.7983	2.0727	1.8522	1.6562	1.3622	1.9551	1.372	1.0241	1.9453	1.47	1.2936
	NaN	NaN	NaN	NaN	NaN	2.5284	2.5382	NaN	1.6611	1.9306	1.6856	2.2785	2.1903	2.3618	1.6366	2.7783	1.8424	2.156	1.6464	2.1805	2.2834	2.6509	1.9992	2.0923	0.8624	1.1956	1.225	1.4014
	NaN	NaN	NaN	NaN	NaN	3.2046	2.8665	NaN	2.6999	2.1119	2.891	1.8865	2.8469	1.5337	2.0286	2.6019	3.626	1.5092	1.7346	1.3622	1.4602	2.0433	1.1025	2.7538	1.2054	1.9894	1.5288	2.205
	NaN	NaN	NaN	NaN	NaN	1.5827	1.4945	NaN	2.7832	2.3667	2.0972	1.6464	1.6464	2.4157	1.6464	2.8959	2.9694	1.8277	1.3916	1.9159	1.862	2.1903	1.9649	1.5337	1.6611	1.3279	1.2103	2.0335
	NaN	NaN	NaN	NaN	NaN	1.6317	2.8469	NaN	2.8763	2.7685	1.9698	1.666	2.7244	2.1217	3.0331	1.9453	2.646	3.1703	2.6558	1.4896	1.4847	1.3475	1.9257	1.3965	1.0094	1.5288	1.3132	1.0682
	NaN	NaN	NaN	NaN	NaN	2.107	1.7738	NaN	1.3181	2.0335	1.8473	2.2295	2.0972	2.2344	3.3173	2.1511	1.5827	1.715	2.0237	1.6709	1.2544	2.0139	1.5729	1.5827	1.2691	1.5484	1.421	1.4161
	NaN	NaN	NaN	NaN	NaN	3.2438	1.9698	NaN	1.9257	1.6954	1.8963	3.6554	2.352	1.8179	1.9012	1.9453	2.0237	2.4059	2.2638	2.3275	1.4798	1.7689	1.4553	1.1907	1.1123	1.764	1.7885	2.0531
	NaN	NaN	NaN	NaN	NaN	1.8865	2.9449	NaN	2.6999	1.813	1.8963	2.0629	2.5823	1.9453	2.8812	2.0874	3.1017	2.0139	1.9747	1.3426	2.1462	1.8963	1.2299	1.6954	0.8281	1.0094	1.2348	1.3328
	NaN	NaN	NaN	NaN	NaN	1.911	2.0825	NaN	1.8179	1.7248	2.3177	2.2736	2.3324	3.1507	2.9743	1.7052	1.9943	1.9845	1.2838	2.1315	1.4994	1.5484	2.2148	2.5725	2.1756	1.568	1.8375	2.0874
	NaN	NaN	NaN	NaN	NaN	1.8326	1.9894	NaN	2.6068	1.7738	2.7979	2.5333	2.1609	2.6019	2.1266	2.3618	2.1364	1.3818	2.0335	1.519	1.3181	1.3573	1.6562	0.7987	2.0727	1.2348	1.2397	1.6415
	NaN	NaN	NaN	NaN	NaN	1.6905	1.6415	NaN	2.3863	1.3965	1.9159	2.3569	2.2393	2.7195	2.5921	2.5921	2.6754	2.4059	2.1658	1.7101	3.2487	2.0286	2.1266	1.7395	1.0094	1.0584	2.1168	2.3716
	NaN	NaN	NaN	NaN	NaN	2.2246	3.6162	NaN	3.3467	2.0237	2.6705	2.6803	2.5774	1.7787	2.0825	2.0188	2.3765	1.5876	2.6264	2.3961	2.2491	1.4357	1.3965	2.3912	0.9653	1.078	0.9996	1.6464
	NaN	NaN	NaN	NaN	NaN	1.6905	1.4994	NaN	1.8228	1.6513	1.2544	2.4059	1.8228	1.715	2.6117	2.45	2.9302	2.1952	2.1952	1.6023	1.9992	2.3716	2.6264	1.6611	1.1123	1.0584	1.7542	1.4308
	NaN	NaN	NaN	NaN	NaN	2.6901	2.2246	NaN	2.989	1.3916	3.1262	2.6019	2.2589	1.7199	3.3026	2.2246	1.8375	1.666	2.352	1.1956	2.0482	1.8228	1.7248	0.9604	1.4798	1.4896	1.7052	1.7297
	NaN	NaN	NaN	NaN	NaN	2.9841	1.7395	NaN	2.0335	2.5578	2.3324	2.2295	3.1213	2.3373	1.568	2.2001	2.9253	2.1854	2.7636	2.0629	1.7346	2.9302	2.0629	1.2642	1.1074	1.2691	1.666	1.323
	NaN	NaN	NaN	NaN	NaN	1.8718	1.4357	NaN	2.9547	2.842	1.5778	2.4402	2.3569	2.6313	2.5088	2.8616	2.499	2.352	1.5043	3.2977	2.0776	2.1364	2.5088	1.8767	1.0633	1.1025	2.2491	1.9159
	NaN	NaN	NaN	NaN	NaN	2.5529	2.5774	NaN	1.5533	2.2834	1.4749	2.4696	1.6562	2.3324	2.8224	1.1711	2.94	2.2099	1.6366	2.1462	1.5729	1.6415	1.6415	2.5039	1.4553	1.2446	1.0437	1.8865
	NaN	NaN	NaN	NaN	NaN	2.3128	1.3965	NaN	2.0139	1.7542	1.6856	2.9547	2.1119	1.8669	1.8571	2.1462	2.5333	2.2638	1.813	1.7836	2.0237	2.1266	1.8179	1.2936	1.4602	1.519	3.2781	1.1172
	NaN	NaN	NaN	NaN	NaN	1.6023	1.8081	NaN	2.2883	1.6415	2.2197	2.6852	2.842	1.9257	1.7003	2.3177	2.9694	1.9649	2.0825	1.7003	1.3475	2.2638	1.7885	1.4896	1.1956	1.568	1.2495	1.1564
	NaN	NaN	NaN	NaN	NaN	2.2442	2.2099	NaN	2.0678	2.1021	1.8669	2.6558	2.2442	1.4602	2.2442	2.6509	2.8371	1.6513	1.7101	1.6611	2.4647	2.303	1.3622	1.813	1.617	1.176	1.8816	2.0139
	NaN	NaN	NaN	NaN	NaN	1.6121	1.715	NaN	2.1315	1.7689	2.8567	2.2785	2.6558	2.5186	2.009	2.0482	2.5921	2.1364	1.8865	1.3377	2.9743	2.2099	1.2495	2.205	1.2985	1.2789	1.5778	1.6611
	NaN	NaN	NaN	NaN	NaN	2.7538	1.7591	NaN	1.617	2.8518	2.2687	2.842	1.9306	1.6562	2.9596	1.7493	2.2491	1.2691	2.3373	2.1756	1.8914	2.205	2.0237	1.323	0.9849	2.1805	2.989	1.0535
	NaN	NaN	NaN	NaN	NaN	2.0335	2.1707	NaN	2.3961	2.8028	2.7097	3.0478	1.8375	2.695	2.0041	2.4353	2.3422	2.303	2.2834	1.47	1.5582	2.2981	1.862	1.0976	1.7052	1.6268	1.4308	1.6366
	NaN	NaN	NaN	NaN	NaN	2.0139	1.5974	NaN	2.6901	1.8228	2.8861	2.3716	1.4455	2.352	2.1952	2.0237	2.9694	1.8179	2.2785	1.5337	1.3328	1.3377	1.8865	1.9012	3.0723	1.0241	2.9547	1.3181
	NaN	NaN	NaN	NaN	NaN	1.9551	2.254	NaN	1.715	3.4251	2.2393	3.2585	3.4447	2.8175	1.4994	3.1899	2.548	1.8032	2.5333	1.7689	1.1515	1.5484	1.9012	3.2977	1.3377	1.1564	1.7689	1.2691
	NaN	NaN	NaN	NaN	NaN	3.8318	1.8179	NaN	2.4598	2.0825	1.9698	2.1903	2.5235	2.8077	2.2197	1.6807	2.989	2.0041	2.1413	1.9355	2.7048	1.5484	1.2348	1.3867	1.7787	1.7199	2.0482	1.7885
	NaN	NaN	NaN	NaN	NaN	3.2732	1.7836	NaN	1.5729	1.9355	1.1858	2.0335	1.6709	1.7395	1.813	2.0041	1.9208	1.4308	2.0237	1.3328	2.3716	1.1809	1.2103	1.7787	1.4112	1.0388	1.9943	1.2005
	NaN	NaN	NaN	NaN	NaN	2.6068	1.4994	NaN	1.6023	2.646	1.9845	2.3863	1.8228	2.8959	1.6905	2.2099	2.6411	2.3667	2.5088	2.0531	2.2246	2.4941	1.5288	2.2001	1.5092	1.4063	1.9257	1.6562
	NaN	NaN	NaN	NaN	NaN	1.7983	2.2099	NaN	2.5431	2.2442	1.3475	2.1658	2.9155	2.744	1.7101	2.0629	2.1119	1.9992	2.1511	1.4308	1.3622	2.499	1.9453	2.2736	1.8718	1.2593	1.8522	1.1809
	NaN	NaN	NaN	NaN	NaN	2.7636	2.0335	NaN	2.2295	1.96	3.3712	2.7538	2.2736	2.6362	2.7342	2.2932	2.2638	1.9453	1.96	1.7738	1.764	2.6852	1.9404	2.4549	1.4063	1.5239	1.2152	1.519
	NaN	NaN	NaN	NaN	NaN	2.8469	1.519	NaN	1.6366	1.6807	1.5141	3.0625	3.2144	1.6268	2.4304	2.1952	2.7636	1.6709	2.6411	1.7395	1.2152	2.1119	1.2446	1.3524	1.9306	1.9894	2.1511	1.5239
	NaN	NaN	NaN	NaN	NaN	2.0531	2.3177	NaN	1.9943	1.9649	1.3671	1.6954	2.6852	1.6856	2.0727	1.8277	2.8126	2.3079	2.3961	3.1017	2.8567	1.862	1.519	1.2691	1.2005	2.1364	1.1123	1.0976
	NaN	NaN	NaN	NaN	NaN	3.136	1.4651	NaN	1.6317	1.7297	2.5578	1.7297	1.519	1.5925	1.5631	2.0335	2.4206	2.0727	2.4598	1.6023	2.4304	1.7444	1.7297	1.9698	1.0731	2.2393	2.2834	1.8865
	NaN	NaN	NaN	NaN	NaN	2.3373	2.1658	NaN	2.4157	2.793	2.7244	1.862	2.0041	1.7052	2.3912	1.6513	2.5431	1.7395	2.3569	1.421	1.8571	1.4602	1.7934	2.2442	1.0682	1.2593	1.5876	1.4406
	NaN	NaN	NaN	NaN	NaN	2.8371	2.6166	NaN	1.5239	1.519	1.9796	1.6758	2.2344	1.4112	2.6754	1.7934	3.2438	1.6905	2.0139	1.7003	2.7391	2.8175	1.0388	1.2544	1.1564	1.6709	1.4847	1.9502
	NaN	NaN	NaN	NaN	NaN	1.568	2.8224	NaN	1.6709	2.5872	2.8322	1.862	1.6219	1.911	2.6852	2.4059	2.2981	2.3177	2.0041	2.0678	2.6215	1.519	1.2495	2.2736	1.7395	1.3769	2.254	0.8967
	NaN	NaN	NaN	NaN	NaN	1.4161	3.0772	NaN	1.666	1.5435	2.9008	2.1952	2.0629	2.5578	2.1364	1.8228	2.4892	2.0776	1.7885	3.0429	1.7542	2.1511	1.5337	1.7052	1.4259	1.4308	1.3475	1.2593
	NaN	NaN	NaN	NaN	NaN	2.3128	3.2438	NaN	1.8032	1.9551	1.3818	3.1115	2.0972	1.3622	2.5774	2.891	2.5676	1.5043	2.6068	2.1707	1.2544	1.9894	1.3524	2.6901	1.0192	2.0776	1.5631	1.4945
	NaN	NaN	NaN	NaN	NaN	1.6513	2.2638	NaN	2.3275	1.6366	1.5974	2.8861	3.5231	2.0825	2.3226	2.7587	2.4157	2.2785	1.4749	2.3961	1.421	1.7346	1.2103	1.2348	1.6856	1.2691	1.2985	1.3916
	NaN	NaN	NaN	NaN	NaN	1.6513	1.4259	NaN	1.5778	1.5533	1.4602	2.3275	2.4892	1.7689	1.666	1.9649	1.7885	2.107	1.5337	1.5484	1.5827	2.0972	1.8326	1.9698	1.813	1.0731	1.0535	2.1413
	NaN	NaN	NaN	NaN	NaN	1.8326	1.911	NaN	3.8906	1.4161	1.6611	1.8179	2.9204	1.9061	2.1315	1.9012	1.7248	2.4108	2.8567	1.8473	2.3226	2.0727	1.9355	1.6464	1.9551	1.2691	1.2299	0.9359
	NaN	NaN	NaN	NaN	NaN	2.2001	1.4749	NaN	1.7493	2.2638	1.5631	3.1017	1.8571	2.2883	2.7832	2.5921	2.2246	2.9792	2.4843	2.5284	1.9404	2.1119	1.2495	2.9939	2.1413	2.205	1.7591	1.2789
	NaN	NaN	NaN	NaN	NaN	2.0972	1.9453	NaN	2.6264	1.274	2.1609	2.0286	2.9449	1.7836	2.45	2.1315	3.9837	2.2197	2.744	3.6505	2.5137	2.3079	1.2887	1.9257	1.2985	0.9114	1.0976	1.2593
	NaN	NaN	NaN	NaN	NaN	1.9257	1.4014	NaN	2.548	1.568	1.5778	1.6023	2.9596	2.4941	2.156	2.1854	2.5186	2.4843	1.8865	2.6607	1.4063	2.1413	1.8914	2.3373	1.6268	0.9506	1.6513	1.7395
	NaN	NaN	NaN	NaN	NaN	2.1609	1.8718	NaN	2.4206	1.2152	1.6709	1.421	2.7146	1.8375	2.3177	2.4353	2.5088	1.8669	1.3622	2.205	1.9894	2.695	1.372	1.7591	1.0045	1.5533	1.617	1.1662
	NaN	NaN	NaN	NaN	NaN	3.0086	3.2977	NaN	1.6219	1.2985	2.9939	2.3863	2.7489	2.107	2.2687	1.9698	2.6215	2.058	2.0384	1.4406	1.3328	2.1021	1.4406	2.4402	1.7199	1.2887	1.8473	1.8522
	NaN	NaN	NaN	NaN	NaN	2.4598	2.0433	NaN	2.2589	1.6513	1.9992	2.352	2.0629	1.5337	2.1413	2.4353	2.0482	2.2736	1.9159	2.0629	1.47	2.3471	1.4308	1.6121	1.568	1.029	1.9943	2.5872
	NaN	NaN	NaN	NaN	NaN	1.8718	2.744	NaN	1.9061	2.1903	2.8077	3.3369	2.1217	1.764	1.2642	1.7836	2.2148	1.7248	2.058	2.3667	2.3716	1.813	2.156	2.1266	1.568	1.0976	1.9943	1.225
	NaN	NaN	NaN	NaN	NaN	1.7983	2.3471	NaN	2.6999	2.6313	1.8032	1.9551	3.4888	2.0139	1.2152	2.1168	2.5872	2.1805	1.4406	1.911	2.1511	2.7832	2.1658	1.4455	0.8624	1.4847	1.7934	1.2593
	NaN	NaN	NaN	NaN	NaN	1.4308	3.5133	NaN	2.7832	1.8865	1.9306	2.2001	2.7881	2.1266	2.0384	1.6219	1.5778	1.8277	2.5235	3.136	1.9012	2.0433	1.3867	2.5039	1.2152	1.0927	1.568	1.5876
	NaN	NaN	NaN	NaN	NaN	1.9159	2.4892	NaN	2.4206	2.5382	2.009	2.7048	2.1315	2.7293	2.842	1.8865	2.5186	2.0825	2.7636	2.2981	2.0041	1.8473	2.0874	0.9849	1.813	2.2834	2.4696	2.1952
	NaN	NaN	NaN	NaN	NaN	1.519	2.3422	NaN	2.7244	3.2144	2.3422	1.9159	2.6901	1.8277	2.156	1.617	1.8473	2.0139	2.058	1.372	1.6856	2.1756	1.7199	1.9453	2.1707	1.1368	1.862	1.8081
	NaN	NaN	NaN	NaN	NaN	1.9257	2.7881	NaN	2.0384	2.0041	2.4647	2.6607	1.764	2.3569	2.2442	1.7248	2.0188	1.5484	2.6509	2.0286	1.9012	2.1413	1.8473	2.7391	1.3818	1.2887	1.4455	1.029
	NaN	NaN	NaN	NaN	NaN	2.5872	1.519	NaN	3.1017	1.7199	2.0041	3.4104	2.4843	1.6562	3.1458	1.5484	1.764	2.0384	1.9012	2.6068	1.6611	1.6415	1.6758	1.911	1.9502	1.6317	1.8424	2.1609
	NaN	NaN	NaN	NaN	NaN	2.2981	1.9061	NaN	1.7983	1.3573	2.9057	3.1164	1.8228	1.5876	1.9796	1.5631	2.3128	2.793	1.7297	1.5435	2.0629	1.3573	2.3471	1.4651	0.8477	1.1711	1.7689	1.1417
	NaN	NaN	NaN	NaN	NaN	2.1952	1.9845	NaN	2.4157	2.4794	3.0772	2.2099	3.1311	1.4945	2.5235	2.0531	2.1413	1.4357	1.6317	1.9943	1.3965	2.2295	2.0237	1.2201	1.1417	1.3132	1.0535	1.1809
	NaN	NaN	NaN	NaN	NaN	1.4749	2.1413	NaN	2.3569	2.303	2.9057	3.0625	1.764	1.4945	2.2687	3.2046	2.891	1.7591	1.8522	2.1854	2.0237	2.5872	1.6464	2.3961	1.666	1.9257	1.3083	1.0878
	NaN	NaN	NaN	NaN	NaN	1.4896	1.8228	NaN	1.568	1.5337	1.8522	1.9453	2.8224	1.8914	1.9012	2.0874	2.0776	1.3671	1.5043	1.813	2.1609	1.8424	1.8718	1.9453	1.6954	1.323	1.5288	2.2932
	NaN	NaN	NaN	NaN	NaN	2.7342	3.0037	NaN	1.813	3.1017	1.6611	3.7877	2.4108	2.107	2.8616	1.6905	2.0041	1.8277	2.401	2.2148	1.9796	1.9257	1.764	1.911	1.1956	1.9208	1.2299	1.7787
	NaN	NaN	NaN	NaN	NaN	2.9057	2.2442	NaN	1.7444	1.9796	1.9453	2.3373	1.9355	2.2491	3.2732	2.1168	2.4451	1.8032	3.0576	2.3961	2.3569	1.3132	1.7836	2.0776	2.1511	1.2446	1.5533	1.1711
	NaN	NaN	NaN	NaN	NaN	2.6313	1.715	NaN	3.1458	1.8326	1.9159	1.9306	2.3961	1.8179	1.6807	1.5778	2.3128	1.9208	2.6264	1.2887	1.5925	2.2295	1.9747	1.7885	1.7787	1.4602	1.6268	1.0584
	NaN	NaN	NaN	NaN	NaN	2.0482	3.1801	NaN	2.4304	1.6905	2.0482	2.2638	2.0286	1.6709	2.646	2.8322	2.0188	1.7444	1.7101	1.8473	0.98	1.9012	1.3377	1.6856	1.1172	1.0486	1.078	1.8473
	NaN	NaN	NaN	NaN	NaN	2.1903	1.6072	NaN	1.8963	2.5921	2.1021	2.2638	1.6072	2.107	3.3418	2.5431	2.1756	2.4696	1.9159	1.5533	1.6807	2.597	1.7787	1.5729	1.2348	1.4553	1.6415	1.5876
	NaN	NaN	NaN	NaN	NaN	1.5288	3.3222	NaN	1.4553	1.7248	2.7587	2.3618	1.8081	2.3716	1.7003	2.4941	2.2393	2.2246	1.9551	2.1462	2.4598	1.4945	0.9947	1.4847	0.4214	1.078	1.3181	1.2593
	NaN	NaN	NaN	NaN	NaN	2.4647	3.1899	NaN	2.7881	2.891	2.1756	1.8963	3.8514	1.8179	1.7689	2.646	2.1168	2.1707	2.1413	1.6317	1.6513	1.2887	1.6513	1.617	1.2201	2.744	1.5092	1.3083
	NaN	NaN	NaN	NaN	NaN	3.2634	2.499	NaN	2.0678	2.3275	1.9257	1.9453	2.7293	2.5088	3.1458	2.5676	1.8522	1.3573	1.6562	2.1462	2.3079	1.9306	1.6072	2.0139	1.6709	1.2152	2.3961	1.2348
	NaN	NaN	NaN	NaN	NaN	2.5774	2.6215	NaN	1.2985	1.7346	2.4549	1.7003	2.5872	2.0041	1.96	2.3471	2.9596	1.6513	1.5239	2.1168	1.5239	2.5431	2.7048	1.0535	1.4357	1.0682	2.0531	2.4794
	NaN	NaN	NaN	NaN	NaN	2.1805	2.5529	NaN	2.2785	1.7444	2.8959	2.9449	2.9645	1.7689	2.7685	2.2589	1.7983	1.9747	1.5386	1.519	1.3279	2.7097	1.4994	2.0727	1.2397	2.0335	2.0384	1.127
	NaN	NaN	NaN	NaN	NaN	2.5823	2.6999	NaN	2.5529	1.5288	1.2985	2.4549	3.2095	3.1752	2.3667	2.0678	2.0629	1.7836	2.1756	1.8179	1.9698	2.2344	1.9306	2.5725	1.0045	1.5533	1.0192	1.47
	NaN	NaN	NaN	NaN	NaN	1.7836	2.0874	NaN	2.1315	1.7787	1.372	2.2295	1.7787	2.6313	1.9894	1.9404	2.499	1.8816	2.7244	1.6856	2.1609	1.6121	2.0629	1.2495	2.4745	1.1368	1.6072	1.3475
	NaN	NaN	NaN	NaN	NaN	1.9551	1.8424	NaN	1.7199	2.009	2.1168	2.1119	3.1017	2.0923	2.7587	2.1903	2.303	1.323	2.7048	1.7444	2.695	1.7346	1.7542	0.8869	0.9212	1.4161	1.5778	1.6366
	NaN	NaN	NaN	NaN	NaN	2.5235	2.1903	NaN	2.1462	2.3324	2.499	3.2438	2.0972	2.0286	2.3177	1.7738	2.6901	2.5774	1.8473	2.2785	1.6905	1.9208	2.009	1.6954	1.7395	1.4945	1.7542	1.9992
	NaN	NaN	NaN	NaN	NaN	3.3075	1.6611	NaN	1.8375	1.2789	2.0433	2.7489	2.1168	1.8277	1.9061	1.9159	2.4255	1.813	2.0678	2.254	1.4798	2.4549	2.1462	1.4553	1.0486	1.9502	1.9796	1.6121
	NaN	NaN	NaN	NaN	NaN	3.5084	1.6954	NaN	3.283	1.4308	1.9355	3.3712	3.5084	2.5676	2.4304	2.5529	2.7979	1.9845	2.0825	1.8767	1.8277	2.0923	2.0972	2.0629	1.1907	1.4749	1.6464	1.4602
	NaN	NaN	NaN	NaN	NaN	2.1756	1.6611	NaN	2.2246	2.0923	2.8126	2.646	2.6117	2.2393	2.3961	3.3467	2.8763	2.2687	1.7248	1.7787	2.1315	3.0821	1.4455	2.3814	1.1221	1.5974	1.4357	1.8914
	NaN	NaN	NaN	NaN	NaN	2.4451	1.8718	NaN	2.8616	2.3471	1.9943	1.5631	3.5623	2.3177	2.1364	2.3226	2.4745	2.0237	1.7346	1.9747	2.2393	1.6758	1.9159	1.9649	1.7395	1.6023	2.3079	1.4406
	NaN	NaN	NaN	NaN	NaN	2.1854	1.6562	NaN	3.4153	2.9351	2.8224	1.8081	3.0037	1.4357	2.1168	3.0184	2.6656	1.8326	1.7101	1.9257	2.4647	1.8718	1.4357	2.4402	0.9016	1.5533	2.793	1.4406
	NaN	NaN	NaN	NaN	NaN	2.8861	2.3765	NaN	1.666	2.0825	1.8179	2.5333	2.2834	2.4451	2.0531	2.45	2.4941	2.1462	2.0139	1.5141	2.5529	2.1364	1.8571	2.3275	1.4651	1.2642	2.3912	1.764
	NaN	NaN	NaN	NaN	NaN	2.058	1.8767	NaN	1.6562	2.3618	2.4696	1.8767	2.499	2.4794	1.7836	1.4798	1.9355	2.4353	2.1707	1.3377	1.9551	1.5876	1.8277	1.9404	1.0878	1.7199	1.8081	0.9898
	NaN	NaN	NaN	NaN	NaN	1.5043	1.617	NaN	2.1854	3.1164	1.519	2.5186	1.3965	1.4798	2.0041	1.2691	3.0184	1.7101	2.9351	1.3573	1.6856	1.862	2.3128	0.9408	2.1217	1.1123	1.3377	2.4451
	NaN	NaN	NaN	NaN	NaN	1.666	3.4104	NaN	1.7493	2.2785	1.7738	1.9747	2.3716	2.7097	1.9698	1.6856	2.5284	1.813	3.136	1.5337	1.7346	1.9306	1.3867	2.107	1.7003	1.3377	1.6758	1.0633
	NaN	NaN	NaN	NaN	NaN	2.303	2.9155	NaN	2.3814	2.499	2.7636	2.3471	3.3712	1.6954	2.6411	2.0727	2.3912	2.1658	2.0237	2.0237	1.9796	1.6611	2.5382	1.7493	1.323	1.4945	1.7101	1.2054
	NaN	NaN	NaN	NaN	NaN	2.8322	2.8273	NaN	3.1752	1.7983	1.421	3.0184	2.4941	1.7738	2.3716	1.5582	1.7591	2.1021	2.45	1.6954	1.2642	1.5974	1.5043	1.8816	1.2642	1.1221	1.8473	1.372
	NaN	NaN	NaN	NaN	NaN	2.891	1.2446	NaN	1.7689	2.4402	2.9449	2.9449	2.6901	2.5921	1.6709	1.8277	1.7689	1.8424	1.9061	1.8865	1.8081	2.7048	1.7934	1.47	2.0188	1.1858	1.9992	1.5092
	NaN	NaN	NaN	NaN	NaN	2.6411	1.1956	NaN	2.5676	2.0335	2.1021	2.3128	2.4696	2.6656	3.3075	3.234	2.6999	1.9649	1.8522	2.2099	1.3475	3.0968	1.8718	1.6954	1.2397	1.1858	1.2887	1.5631
	NaN	NaN	NaN	NaN	NaN	2.4108	2.1609	NaN	3.0037	1.9061	2.0727	2.352	2.4598	1.9649	2.2736	1.372	2.4941	2.205	2.352	1.6268	2.3912	2.205	1.7885	1.3426	1.2887	3.0429	2.1119	1.2789
	NaN	NaN	NaN	NaN	NaN	2.2344	2.9939	NaN	3.1115	1.8571	2.9449	1.7199	2.4206	2.058	2.0972	1.4896	2.4941	2.5872	2.6362	1.5484	1.8375	2.0237	1.9551	2.5725	1.5974	1.1613	1.5974	1.8424
	NaN	NaN	NaN	NaN	NaN	2.0433	2.1119	NaN	3.4839	2.3324	2.6901	1.6317	2.94	2.3569	2.4745	2.7146	2.6656	1.96	2.107	1.8277	1.2103	2.1266	1.3279	1.029	1.0878	1.8032	2.3324	1.8963
	NaN	NaN	NaN	NaN	NaN	2.2148	1.8375	NaN	2.1266	2.303	1.9208	2.6705	2.8175	1.6807	2.2883	1.5043	1.7248	2.1021	2.6215	2.3226	2.1658	1.1613	2.2393	1.7199	1.1368	2.2589	1.1858	1.7787
	NaN	NaN	NaN	NaN	NaN	1.7395	1.8473	NaN	1.5435	1.2936	3.0037	1.5925	2.2344	1.7738	2.3716	1.4504	2.7489	1.4455	2.1119	1.7003	1.6317	2.6313	1.9159	1.4896	1.1319	1.7052	1.0094	2.5921
	NaN	NaN	NaN	NaN	NaN	2.5186	2.205	NaN	2.5529	1.4994	2.5627	2.2295	2.6019	1.5729	1.7346	2.9302	2.1903	2.2246	1.8179	1.8522	1.9355	1.6856	2.5431	2.4892	1.2691	2.2246	2.1119	1.9404
	NaN	NaN	NaN	NaN	NaN	3.1115	1.8277	NaN	1.6954	2.4255	1.6856	2.9302	2.2442	1.7885	2.4696	2.9939	2.6117	1.5631	2.9743	1.6121	2.254	2.499	2.0237	1.323	1.2936	1.1368	1.372	1.6317
	NaN	NaN	NaN	NaN	NaN	1.8522	2.4059	NaN	2.6068	3.3271	2.0188	2.744	2.3961	3.381	2.303	2.6705	1.6317	2.4696	1.9845	2.4402	1.9992	3.5231	1.4308	1.4798	1.3426	1.5141	2.8714	2.6705
	NaN	NaN	NaN	NaN	NaN	2.2834	3.1703	NaN	1.96	3.4496	1.7738	2.7048	2.2883	2.2491	3.1213	2.744	3.0625	1.6023	2.2148	2.1119	1.6709	2.2344	2.3667	1.666	1.4749	2.2148	1.323	1.4504
	NaN	NaN	NaN	NaN	NaN	1.764	2.1707	NaN	1.764	2.5235	2.5333	2.5333	2.0188	1.6758	1.8473	1.4112	2.4794	2.2393	2.7293	1.4602	1.3573	1.4308	1.3622	1.8767	0.9604	1.9159	1.3573	1.8081
	NaN	NaN	NaN	NaN	NaN	1.9845	1.8277	NaN	1.2789	1.715	2.7979	2.5578	2.5284	1.6513	1.7787	2.94	1.8865	1.9453	2.6362	1.4406	1.6954	1.7836	2.4255	0.9751	1.5092	1.2691	1.7836	2.2246
	NaN	NaN	NaN	NaN	NaN	1.9796	2.3471	NaN	2.6999	2.3569	3.5035	3.2242	1.9747	1.7493	2.6117	1.4063	2.1266	2.1119	1.8326	2.3324	2.1315	2.3716	2.0776	1.2936	1.7885	1.2201	2.2393	1.911
	NaN	NaN	NaN	NaN	NaN	3.1164	1.3671	NaN	2.4598	1.3279	3.3908	3.8122	2.3912	1.6464	1.6905	2.3912	2.5186	2.1756	1.8571	1.3181	1.4994	1.8277	1.1417	2.1903	1.176	1.8326	1.1172	1.4161
	NaN	NaN	NaN	NaN	NaN	1.813	3.0086	NaN	1.3671	2.2932	2.8959	3.5819	2.3765	1.7689	2.1658	3.2291	2.6901	2.1266	1.8522	2.4892	1.4259	1.3083	1.2005	1.0878	1.0584	1.6464	2.8665	1.1221
	NaN	NaN	NaN	NaN	NaN	2.3912	2.4745	NaN	2.4696	2.6117	1.9502	3.5084	3.1654	1.8228	2.7734	3.1556	2.646	2.0433	1.8865	3.0037	1.6023	2.3814	1.7983	0.9114	1.6513	1.2936	1.9747	1.0045
	NaN	NaN	NaN	NaN	NaN	2.1462	1.862	NaN	1.7542	1.9208	1.5827	2.2295	2.5676	2.4745	2.5088	3.0772	1.8914	1.7493	3.0331	1.8914	1.7591	1.5288	1.4847	2.1903	1.0535	1.2642	2.1707	1.2887
	NaN	NaN	NaN	NaN	NaN	2.0237	3.332	NaN	2.3667	1.7052	2.3373	2.6313	1.7052	1.7346	1.7689	2.8812	2.548	2.0629	1.4945	2.4255	1.6366	2.5872	2.1168	1.0731	1.1417	1.3377	2.1511	1.3083
	NaN	NaN	NaN	NaN	NaN	1.7983	2.5529	NaN	1.8473	2.0139	1.7934	2.8469	2.9302	1.813	2.5921	3.2389	1.8326	1.7689	1.4406	2.107	1.568	1.7395	2.0384	1.2103	1.0633	1.2789	1.7689	1.0584
	NaN	NaN	NaN	NaN	NaN	3.2291	1.911	NaN	2.7293	1.8914	1.8816	2.9792	2.0972	1.8375	2.1462	1.9404	2.9057	1.9306	2.5627	1.8277	2.4304	2.4304	1.862	1.8081	1.9649	2.1168	1.9551	1.3475
	NaN	NaN	NaN	NaN	NaN	1.6905	1.9306	NaN	2.646	1.7346	2.3765	3.0282	3.2536	1.4945	2.7538	3.136	2.1462	1.8424	2.548	1.2642	1.8718	1.3328	1.9894	2.0286	1.2593	1.715	2.1903	1.0437
	NaN	NaN	NaN	NaN	NaN	2.4304	1.911	NaN	1.96	3.5427	2.9302	2.1119	3.0968	2.3716	3.2487	2.6411	1.6317	1.9257	2.0727	2.156	2.4304	1.8424	1.8767	1.2299	1.0045	1.225	1.6513	1.5484
	NaN	NaN	NaN	NaN	NaN	1.7248	2.0237	NaN	1.764	2.7342	1.4112	3.3614	2.5529	1.8865	1.8816	3.1409	2.744	1.9551	1.7444	2.1462	2.0335	2.6019	2.1658	2.3422	1.0633	0.9163	1.8865	1.2299
	NaN	NaN	NaN	NaN	NaN	3.0968	1.2299	NaN	1.5043	1.9943	1.4651	2.9694	2.3128	1.6464	2.5872	3.1507	2.1707	2.7293	2.0041	2.1707	1.813	1.1025	1.372	1.6905	1.9747	1.1564	1.8081	1.8179
	NaN	NaN	NaN	NaN	NaN	2.7734	2.1903	NaN	1.8718	2.2491	1.8522	3.1164	2.7636	2.5823	2.8322	2.3912	1.3965	2.793	1.5827	1.1368	1.568	1.6415	1.4602	2.107	0.2744	1.8718	1.5337	1.4798
	NaN	NaN	NaN	NaN	NaN	1.9012	1.5974	NaN	2.7636	1.8914	1.911	1.9698	1.8375	1.3573	2.5431	2.1315	2.6656	1.9992	2.0335	3.0135	1.8473	2.1119	3.1164	1.9355	1.7101	1.078	1.8032	1.1711
	NaN	NaN	NaN	NaN	NaN	2.254	1.6562	NaN	1.9257	1.9502	2.7146	1.9649	1.4406	1.6758	2.5137	1.5582	3.7191	1.3377	2.1756	1.2887	1.9453	1.7738	1.764	2.3569	1.0045	1.9159	1.0633	1.6611
	NaN	NaN	NaN	NaN	NaN	2.5921	2.2932	NaN	1.7983	1.8375	2.303	2.1364	2.499	2.6166	2.2393	2.2197	1.9894	1.7738	2.3128	2.8028	2.1658	1.8473	1.5778	1.3965	1.2887	1.9747	2.4206	1.0535
	NaN	NaN	NaN	NaN	NaN	2.6705	1.6219	NaN	2.8077	2.9155	3.773	3.6505	1.8277	1.5778	1.7248	2.8028	2.6754	1.6856	1.8326	1.5974	1.9012	1.8228	1.8424	1.0486	0.8575	1.8081	1.029	1.1074
	NaN	NaN	NaN	NaN	NaN	3.0478	1.5533	NaN	1.5043	2.2687	3.0282	3.1654	2.7685	1.6121	2.7734	2.45	2.5333	3.2634	2.0188	1.8963	2.3716	2.1462	2.7195	2.2932	1.0927	1.4112	0.8624	1.2299
	NaN	NaN	NaN	NaN	NaN	2.9008	2.2246	NaN	1.764	2.0776	2.2246	3.2928	2.548	1.5141	1.9208	2.6558	2.8812	2.3765	1.9551	1.9894	1.9796	1.9649	2.3569	2.1756	0.9653	0.7497	1.7395	1.5043
	NaN	NaN	NaN	NaN	NaN	2.7489	2.1854	NaN	1.7346	3.1507	2.5284	2.8861	2.4892	2.6901	1.9208	2.695	3.2879	2.3863	2.0384	1.5925	1.3867	2.3324	1.6464	1.3328	1.127	0.735	1.519	1.1074
	NaN	NaN	NaN	NaN	NaN	2.3961	1.764	NaN	2.2001	2.1315	1.9208	2.5284	2.2932	2.2393	1.8081	3.3369	2.2148	2.4451	2.5676	1.6023	1.5337	1.9943	2.4745	1.9894	1.4896	1.8228	1.4749	1.8963
	NaN	NaN	NaN	NaN	NaN	1.3573	1.6464	NaN	1.9061	1.7248	2.058	1.5827	2.1462	2.3961	2.3912	1.568	2.9449	1.7346	1.7444	1.5974	1.8571	1.9894	1.9453	1.7346	1.2495	2.0972	1.3377	1.2936
	NaN	NaN	NaN	NaN	NaN	1.9698	2.1217	NaN	1.8032	2.1364	2.3422	2.4304	2.5921	2.2197	1.7836	1.372	1.4553	2.6901	1.911	1.4994	2.7587	2.3716	1.3573	2.4892	1.7346	1.8571	1.5778	1.3524
	NaN	NaN	NaN	NaN	NaN	2.8959	2.1217	NaN	1.8326	2.1266	1.568	1.9551	2.1413	1.8473	2.6068	1.8522	1.7395	1.617	1.8326	1.5974	2.4304	1.3377	2.5529	1.8669	1.5337	0.9849	1.9453	1.7934
	NaN	NaN	NaN	NaN	NaN	2.7636	2.3814	NaN	1.9159	1.5974	2.3275	2.1315	1.8277	2.4598	2.1168	1.6709	2.3324	2.0629	2.8469	2.6999	1.519	2.2295	1.8571	1.0731	1.421	1.4504	2.9645	1.1074
	NaN	NaN	NaN	NaN	NaN	3.2977	1.911	NaN	1.5827	2.4304	2.058	1.9502	2.8567	1.9943	2.2687	1.6513	1.8277	1.8963	2.8861	1.9796	2.4157	1.5582	1.8228	1.7444	1.1613	0.9163	1.862	1.1564
	NaN	NaN	NaN	NaN	NaN	2.7244	2.2148	NaN	2.9351	2.0188	1.9159	2.3961	2.4941	2.1021	2.989	2.4353	2.4059	2.3226	2.5382	2.7048	1.8424	1.2887	1.4553	2.1707	1.4259	0.9359	1.7297	1.1858
	NaN	NaN	NaN	NaN	NaN	2.2981	2.5921	NaN	1.9355	3.0674	1.911	1.9551	2.7538	1.8032	1.862	2.7489	2.9302	2.1609	1.9943	1.5729	1.9012	2.5431	1.8179	1.4455	1.7052	1.3818	0.3969	1.0731
	NaN	NaN	NaN	NaN	NaN	1.3916	2.9939	NaN	2.2736	1.3671	2.3961	2.0972	2.1364	2.0629	2.1315	2.8665	1.8228	1.5631	1.8914	1.5631	1.4455	2.5529	2.205	1.8767	1.6121	1.1858	1.5876	1.0388
	NaN	NaN	NaN	NaN	NaN	1.3181	1.7738	NaN	3.0086	2.0335	1.9796	3.0135	1.5092	1.666	2.5774	2.8665	1.3475	1.6562	2.2736	2.4451	2.3079	1.6268	2.1707	2.2638	1.8032	1.4112	1.8081	1.5288
	NaN	NaN	NaN	NaN	NaN	3.6505	2.8224	NaN	2.8518	3.92	2.9253	2.0874	2.7783	2.5872	2.6313	1.8571	2.5431	2.0335	3.3075	2.1413	2.2736	1.5337	1.9992	1.372	1.5582	1.1564	2.3716	1.1858
	NaN	NaN	NaN	NaN	NaN	2.3961	1.6121	NaN	3.2144	2.2981	2.6901	2.0727	2.9008	1.4945	1.8522	2.3422	2.1266	2.1854	2.7685	2.3422	2.107	2.205	2.0041	1.1515	1.323	1.4308	1.617	1.4014
	NaN	NaN	NaN	NaN	NaN	2.0286	2.6607	NaN	3.3271	1.9502	2.0384	2.9743	1.8669	3.087	2.2638	1.8669	2.009	2.0482	2.1413	1.1956	2.2589	2.597	2.0139	2.1315	2.8273	1.1662	2.5382	2.0237
	NaN	NaN	NaN	NaN	NaN	1.9159	2.6166	NaN	2.4157	1.6758	2.7293	1.5582	2.6901	1.5876	2.2491	2.3226	2.5186	1.7199	1.715	1.9404	2.0874	1.862	1.0339	2.4549	0.9653	1.47	2.4745	1.3769
	NaN	NaN	NaN	NaN	NaN	1.8816	2.6607	NaN	2.3961	1.9502	3.1654	1.4651	2.2344	1.7052	1.9747	1.4798	2.0041	1.8228	2.058	2.6705	1.5778	1.4945	1.7395	1.5239	1.6464	2.5676	1.7052	1.078
	NaN	NaN	NaN	NaN	NaN	2.8763	2.5627	NaN	2.0335	2.0188	2.1952	1.5631	1.8277	2.8665	1.9992	2.6558	2.3177	3.1262	2.2344	1.0731	1.568	1.4504	2.0825	1.9306	1.274	1.1809	1.5925	1.3622
	NaN	NaN	NaN	NaN	NaN	3.0723	2.4941	NaN	1.6513	1.9698	1.7003	1.8571	2.4157	1.9992	2.2148	3.0478	2.3863	3.0135	2.8567	2.1266	2.1854	1.9698	1.4749	1.4945	1.0682	1.9698	1.764	1.4602
	NaN	NaN	NaN	NaN	NaN	3.1409	2.2687	NaN	2.3765	1.9404	3.4153	2.5921	2.2442	1.9649	2.401	2.7146	1.6758	1.5974	2.6362	2.1854	2.205	1.7689	2.9988	2.3177	2.0923	1.0976	1.1417	2.0188
	NaN	NaN	NaN	NaN	NaN	1.7003	2.2001	NaN	1.7689	2.1021	2.6362	2.205	1.715	2.5774	1.8326	2.6019	2.9351	2.058	2.3765	2.0727	1.2691	2.352	2.1119	1.7346	1.5925	1.4308	1.2642	1.4357
	NaN	NaN	NaN	NaN	NaN	2.0384	3.2095	NaN	1.7052	1.9649	2.5627	2.0433	2.2246	2.0972	2.2981	2.4157	1.47	2.7146	1.7003	2.0139	2.2001	1.9845	1.4651	3.5966	1.7248	1.7395	2.3912	1.2201
	NaN	NaN	NaN	NaN	NaN	1.8081	1.6415	NaN	1.8228	2.3716	2.0433	1.7591	2.3422	2.4402	2.9057	2.4402	3.2928	2.0041	2.5039	1.1515	1.6464	2.2736	2.3177	2.0874	1.0927	1.1123	2.1854	2.2344
	NaN	NaN	NaN	NaN	NaN	2.1854	1.6709	NaN	1.7052	2.0482	1.323	1.9551	1.7689	2.1903	2.4108	2.254	2.2589	1.8718	1.4651	2.1805	2.1119	2.0678	1.8277	1.911	1.0192	1.8914	1.5827	1.4063
	NaN	NaN	NaN	NaN	NaN	1.9453	2.6901	NaN	2.8371	1.9306	1.5337	1.7003	2.3079	1.568	2.6999	1.9257	2.4794	2.0776	1.5876	2.2785	2.5284	1.9404	1.3279	1.5043	1.0927	1.617	1.9453	1.4504
	NaN	NaN	NaN	NaN	NaN	1.5141	1.8963	NaN	1.4945	1.5239	2.2736	3.2438	2.9792	1.8228	2.0923	1.6954	2.1805	1.5043	2.0286	2.1805	2.2834	2.1903	1.9159	1.7591	0.98	1.1564	1.274	1.4602
	NaN	NaN	NaN	NaN	NaN	1.9992	2.1609	NaN	1.8277	1.5631	2.4304	2.5774	2.9596	2.2932	1.8767	1.8816	2.1903	0.8526	1.8767	1.4063	1.5337	1.4112	1.8424	2.2148	1.2789	1.5484	1.1417	1.6856
	NaN	NaN	NaN	NaN	NaN	1.8081	1.6415	NaN	2.7636	1.5484	2.6852	3.0772	2.303	2.6117	2.5137	2.4402	2.6264	2.0678	2.1658	2.597	1.6856	1.7395	0.9996	2.3422	1.1613	0.9408	2.0482	1.3279
	NaN	NaN	NaN	NaN	NaN	1.9404	2.7244	NaN	1.6366	1.2887	1.5043	1.4798	3.1948	1.5386	2.8224	1.9894	2.5431	2.2883	2.0482	2.5137	1.7983	2.2834	1.5925	1.9159	2.4304	1.0192	1.078	1.7885
	NaN	NaN	NaN	NaN	NaN	1.2985	2.0482	NaN	1.666	2.2099	1.8865	1.4994	2.8812	1.9061	2.0776	2.2001	2.1168	1.7444	3.6407	2.2981	2.1658	1.7346	2.0286	1.7689	1.4896	1.4112	1.9649	1.2985
	NaN	NaN	NaN	NaN	NaN	1.8816	2.0923	NaN	1.8865	1.4945	1.6072	2.744	2.0825	2.2589	2.205	2.6117	2.4059	1.9061	2.0727	2.0384	2.5382	2.2638	1.7101	1.6905	1.5239	2.3765	1.9992	1.1074
	NaN	NaN	NaN	NaN	NaN	1.9208	3.1703	NaN	1.764	1.7689	1.8179	1.8963	1.6807	2.9694	2.5039	2.1021	2.3373	1.9649	2.8469	2.0335	1.6562	2.1315	1.5582	1.7493	0.9065	2.1168	1.8914	1.2201
	NaN	NaN	NaN	NaN	NaN	2.9694	1.8277	NaN	1.519	3.1752	2.0188	2.7146	2.2785	2.1805	2.6999	3.2046	2.058	1.8571	2.7146	1.4847	2.1315	1.7983	1.421	1.3132	1.9453	1.5288	1.3867	2.1903
	NaN	NaN	NaN	NaN	NaN	2.0433	2.6166	NaN	1.8571	1.9453	2.6705	2.5725	2.5039	1.6954	1.911	1.7101	2.2981	2.2099	1.5631	1.4994	1.4063	1.8767	2.3422	2.3422	0.9653	1.5484	1.2348	1.2201
	NaN	NaN	NaN	NaN	NaN	1.9894	1.9502	NaN	2.4157	2.6215	2.3667	2.8322	1.8424	1.5386	1.911	2.4451	2.7097	2.1707	2.5529	1.6121	1.4063	1.2495	1.7101	1.3769	1.666	2.1952	1.2446	1.1613
	NaN	NaN	NaN	NaN	NaN	2.6362	2.205	NaN	2.7489	1.7787	1.9845	3.4104	2.0384	1.6464	2.6999	2.3863	2.1119	2.0825	2.6215	1.1711	1.4357	1.9012	1.6023	1.7591	1.1025	1.764	1.5141	2.0286
	NaN	NaN	NaN	NaN	NaN	1.6317	2.7636	NaN	2.3471	2.3275	1.764	3.1801	2.2246	1.6464	1.9355	2.0286	3.4398	2.1021	1.7395	2.2197	1.6807	2.401	1.1368	1.7983	2.1413	1.4798	2.0139	1.1123
	NaN	NaN	NaN	NaN	NaN	1.5925	1.1221	NaN	3.0527	1.5582	3.3222	2.205	2.0188	3.0086	2.0531	1.9453	1.7885	2.3226	2.4745	1.7983	1.7444	1.8522	2.0629	2.1021	1.5386	2.2393	1.2152	1.0633
	NaN	NaN	NaN	NaN	NaN	1.96	1.2642	NaN	1.9453	2.842	2.2834	2.6705	2.0923	1.9453	2.2638	1.7787	3.0625	1.7003	2.1756	2.0188	1.3573	2.6656	1.4896	1.2103	1.0829	1.5827	1.9992	1.813
	NaN	NaN	NaN	NaN	NaN	2.7342	2.8518	NaN	2.4794	2.156	3.3271	1.9747	1.6758	1.9012	3.0135	3.1997	2.2834	2.1854	1.8571	2.3275	2.5235	1.7787	1.6023	1.4994	1.6219	1.274	1.6709	1.0976
	NaN	NaN	NaN	NaN	NaN	3.0821	2.3373	NaN	1.4259	1.9355	1.4798	2.842	2.7734	2.4843	1.7885	1.7199	2.9988	1.7591	2.2981	2.5921	2.8371	1.8914	1.4308	1.2544	1.2642	1.1662	1.5141	1.2152
	NaN	NaN	NaN	NaN	NaN	3.2634	2.5578	NaN	1.9992	1.6366	3.4888	2.6558	1.7738	1.8963	2.058	3.5476	2.107	2.3128	2.1756	1.8277	2.1021	2.8861	2.6019	2.6607	1.2593	1.2299	1.4161	1.0339
	NaN	NaN	NaN	NaN	NaN	2.7832	2.0433	NaN	1.6513	2.7538	1.4798	2.352	2.2148	2.3667	2.4843	2.4108	2.2932	1.6317	1.519	1.9894	2.4402	1.5876	1.9012	1.5582	0.9751	1.9355	1.1466	0.9114
	NaN	NaN	NaN	NaN	NaN	2.7146	2.3863	NaN	2.2001	1.6513	2.1021	2.2246	3.2536	1.9404	2.0482	2.9939	3.185	1.8032	2.254	1.3083	2.0874	1.8865	1.5239	2.009	1.0633	1.3965	2.3569	1.47
	NaN	NaN	NaN	NaN	NaN	2.2246	2.9841	NaN	2.3177	1.7199	2.1707	2.8028	2.6999	1.9257	2.0972	2.5431	1.9551	3.4055	2.4304	2.2687	1.2397	2.3765	1.2642	1.911	1.1074	1.5582	1.2789	0.9996
	NaN	NaN	NaN	NaN	NaN	2.1511	2.2001	NaN	2.2393	3.2389	2.6215	2.8518	2.4696	1.7248	2.7293	1.715	2.6558	1.9845	2.5284	1.8375	1.4994	1.5631	2.401	1.9747	0.8673	1.0976	1.2936	1.7738
	NaN	NaN	NaN	NaN	NaN	3.3369	1.5484	NaN	2.9988	2.6607	2.9008	2.352	3.0478	3.3271	2.5578	2.1903	3.185	1.7297	3.2095	1.5729	2.0923	1.3769	1.47	1.6464	1.7836	1.3083	2.8959	1.8032
	NaN	NaN	NaN	NaN	NaN	2.5627	1.9796	NaN	2.1805	1.6415	2.0041	1.6709	1.9943	1.8375	1.3132	2.793	2.4059	2.5333	1.421	2.6754	2.058	1.323	1.8473	1.8865	1.176	1.029	1.0682	1.0535
	NaN	NaN	NaN	NaN	NaN	2.3079	1.9257	NaN	2.0139	1.5386	2.0237	3.3957	1.7395	2.4108	2.1217	2.1364	3.1752	2.2883	2.5137	1.6121	1.7346	2.3471	1.6121	2.0188	0.9947	1.3426	1.96	1.0241
	NaN	NaN	NaN	NaN	NaN	2.1021	2.45	NaN	2.9057	3.2585	2.6705	2.8518	2.8469	2.0139	2.3716	2.4745	2.744	1.8424	1.3769	2.3128	1.617	2.9841	2.1364	1.2642	1.47	1.568	1.7444	1.9894
	NaN	NaN	NaN	NaN	NaN	2.0727	3.1262	NaN	2.3471	2.4206	2.2295	2.058	2.0678	2.7146	2.1168	2.3618	2.5774	1.813	1.8032	2.0629	1.9159	2.107	1.1221	1.2544	1.7395	1.3377	2.0335	1.3034
	NaN	NaN	NaN	NaN	NaN	2.6999	1.9698	NaN	2.646	2.5627	NaN	3.871	2.1315	1.9502	1.9061	2.8322	2.7734	2.4108	1.8032	2.0972	2.205	1.9404	2.2099	1.4406	1.3083	1.6562	1.372	1.3034
	NaN	NaN	NaN	NaN	NaN	2.9106	2.2197	NaN	2.9596	2.6754	NaN	2.9988	2.8322	2.8763	1.8228	2.3814	3.0331	1.9453	2.1119	2.156	2.9253	1.2936	1.4798	1.3818	1.225	1.2887	1.3328	1.8032
	NaN	NaN	NaN	NaN	NaN	2.5431	2.2099	NaN	2.3128	2.6166	NaN	1.7542	2.1119	2.6607	1.7542	2.6705	1.6415	2.3275	1.5631	1.4112	1.6415	1.8179	2.5088	2.0433	1.666	1.5484	2.4255	1.2152
	NaN	NaN	NaN	NaN	NaN	2.7734	3.0282	NaN	1.8963	3.5133	NaN	2.1462	1.8571	1.9551	2.6754	3.1458	2.303	3.5574	2.4157	2.1952	2.2834	1.4945	2.6558	2.5676	1.6611	2.1021	1.6268	1.715
	NaN	NaN	NaN	NaN	NaN	1.9649	2.3079	NaN	3.0674	3.2683	NaN	1.9061	1.96	2.3226	2.4157	1.5435	1.7395	2.5676	2.2001	1.8032	1.4749	1.3328	2.1119	2.1217	1.1613	1.9404	1.6611	1.7395
	NaN	NaN	NaN	NaN	NaN	2.6852	1.9551	NaN	3.0282	2.8469	NaN	1.9502	2.0384	2.3667	1.7493	1.6317	1.764	1.9943	1.7444	1.421	1.4259	2.1658	2.058	1.3916	1.7052	1.4406	1.7787	1.9061
	NaN	NaN	NaN	NaN	NaN	1.764	2.1217	NaN	2.3765	3.4741	NaN	1.9649	2.1217	2.1315	3.6015	2.5235	2.3667	1.6758	1.6268	1.7248	2.4892	2.2834	1.7101	2.0629	1.2936	1.5729	1.8032	1.0633
	NaN	NaN	NaN	NaN	NaN	1.8816	2.0139	NaN	2.1021	2.4304	NaN	1.9012	2.9449	3.1507	1.7199	1.7787	2.6313	1.8277	2.1707	1.3328	2.744	2.2589	1.4308	1.4553	1.5582	1.1221	1.6464	1.3181
	NaN	NaN	NaN	NaN	NaN	2.597	2.0188	NaN	2.2883	3.4202	NaN	2.3961	2.3765	2.1315	2.4402	2.4059	2.4941	2.3471	1.9894	1.6513	1.5337	2.058	1.1809	1.7787	1.2544	2.2442	1.3083	1.0927
	NaN	NaN	NaN	NaN	NaN	3.0135	2.4696	NaN	1.6219	3.4643	NaN	2.4255	1.7542	2.1756	2.1756	3.0625	2.2148	1.7738	2.8567	2.0237	1.617	1.4749	1.7787	0.9653	1.2789	1.7101	1.1172	1.1466
	NaN	NaN	NaN	NaN	NaN	1.3377	2.1119	NaN	1.7493	2.1217	NaN	1.9845	2.4696	2.0188	2.3079	1.5092	3.283	2.4794	3.0037	1.911	2.3275	2.5578	2.4255	1.1711	1.1123	1.5778	2.3961	1.7885
	NaN	NaN	NaN	NaN	NaN	2.7832	2.1168	NaN	1.2593	1.5925	NaN	2.254	2.107	1.9012	2.1217	1.421	1.6905	1.8718	2.1266	2.2393	2.1952	1.3132	2.4108	1.0143	2.1462	1.8277	2.3667	1.1417
	NaN	NaN	NaN	NaN	NaN	3.0625	3.0331	NaN	1.3769	1.6023	NaN	3.1115	1.764	2.6852	2.0482	2.1952	2.058	2.2393	2.107	2.5921	2.1854	1.6317	1.47	0.9996	2.1364	1.2691	1.47	1.6954
	NaN	NaN	NaN	NaN	NaN	2.4941	2.3422	NaN	2.3422	1.4896	NaN	3.332	3.4447	2.0874	2.3814	2.695	3.0037	2.3814	1.8963	2.6215	2.3373	1.813	1.1515	1.2446	1.5386	2.0776	1.9061	1.5925
	NaN	NaN	NaN	NaN	NaN	3.2242	2.009	NaN	2.9498	1.4259	NaN	2.2687	1.7787	2.8763	2.4696	1.8179	2.7146	2.4941	2.1805	1.2397	1.4994	2.1119	1.4994	2.2197	1.078	2.2638	2.1707	1.6513
	NaN	NaN	NaN	NaN	NaN	2.7979	2.1756	NaN	1.8375	2.0482	NaN	2.6117	1.2887	1.7346	2.5872	1.7395	1.6611	1.7689	2.0433	1.9355	2.1413	2.3226	1.715	1.568	1.8767	1.127	2.1658	1.5092
	NaN	NaN	NaN	NaN	NaN	2.0482	2.6558	NaN	1.6121	3.6162	NaN	2.9939	2.7636	1.8326	2.3471	2.7195	1.9551	2.1511	1.6366	1.8963	1.6709	2.205	2.0139	2.0531	1.8032	1.0829	1.862	1.5631
	NaN	NaN	NaN	NaN	NaN	2.3814	1.2495	NaN	2.3618	1.6856	NaN	2.1119	3.0576	2.4059	2.8273	1.6464	2.0531	1.9992	3.6554	2.6901	1.421	2.6705	2.5676	1.3426	1.1613	2.5039	1.421	1.372
	NaN	NaN	NaN	NaN	NaN	2.058	1.519	NaN	2.8175	1.6121	NaN	2.8175	1.9992	2.2981	2.0433	1.6464	3.1654	1.6121	1.5925	1.7738	1.1221	1.3328	2.4696	2.0482	1.8963	1.1074	1.6513	1.6464
	NaN	NaN	NaN	NaN	NaN	2.5186	1.3279	NaN	1.9159	2.2393	NaN	0.7007	2.0384	1.568	2.597	2.1119	2.1658	2.0188	1.9747	1.9012	2.1413	1.5092	2.4402	2.0041	2.009	0.9408	3.1654	1.96
	NaN	NaN	NaN	NaN	NaN	2.7244	1.2005	NaN	2.4402	3.3516	NaN	3.4937	2.5529	1.3426	2.6313	2.3275	2.3422	1.9992	2.3128	1.4014	1.421	2.0727	1.4112	1.0192	1.1123	1.2152	1.2887	1.2789
	NaN	NaN	NaN	NaN	NaN	2.0335	1.3083	NaN	1.7591	2.6313	NaN	2.9596	3.0772	1.7346	2.9792	1.9698	2.009	1.6268	2.2148	2.1119	1.5288	1.5484	2.2393	1.3671	1.568	1.8081	1.2054	1.2005
	NaN	NaN	NaN	NaN	NaN	2.107	3.5427	NaN	2.5578	2.0482	NaN	1.5484	1.4308	2.0678	1.8081	2.1903	1.7052	1.8081	2.8322	2.6803	2.6117	3.2585	1.96	2.8273	1.4259	1.8571	1.1858	0.8967
	NaN	NaN	NaN	NaN	NaN	1.4259	1.9845	NaN	1.9012	2.2883	NaN	1.4651	2.5382	2.0825	1.7934	2.2834	3.1409	2.0776	1.6709	2.1756	2.2736	1.6464	1.2789	2.2246	1.3867	1.7248	1.8326	2.0041
	NaN	NaN	NaN	NaN	NaN	2.7636	2.2491	NaN	2.793	1.7101	NaN	2.2246	2.7832	1.8473	2.3765	2.3177	2.0237	1.7248	1.4994	1.8767	1.274	2.1854	1.8277	1.9061	2.1217	2.1021	1.6072	1.3671
	NaN	NaN	NaN	NaN	NaN	1.8571	1.8865	NaN	1.8865	2.6068	NaN	2.4745	3.234	2.8273	2.5921	2.4794	1.7738	1.1515	2.9498	1.8718	2.4059	2.3961	1.9894	1.5386	1.3034	1.9061	1.5337	0.9653
	NaN	NaN	NaN	NaN	NaN	1.4406	1.9012	NaN	1.4847	2.7391	NaN	3.5525	2.6558	2.7391	1.7444	2.646	1.8669	1.5827	2.352	2.5088	1.274	2.0237	2.7146	2.9106	1.0682	1.8767	2.3373	1.0486
	NaN	NaN	NaN	NaN	NaN	1.6366	2.7636	NaN	2.5627	2.6215	NaN	2.5382	2.5774	1.2103	2.1903	1.8963	2.597	2.1854	2.1952	2.548	2.2736	2.7048	1.9306	2.548	1.47	1.7493	0.9751	1.8375
	NaN	NaN	NaN	NaN	NaN	1.7738	2.6264	NaN	2.8126	2.3079	NaN	3.3957	3.5721	1.274	2.6019	2.2197	1.9012	2.7636	1.9502	2.6411	1.764	3.3222	1.4749	1.5092	2.2736	2.0188	1.3867	1.8326
	NaN	NaN	NaN	NaN	NaN	2.3079	1.9551	NaN	1.7983	2.3324	NaN	2.1707	2.3569	1.4308	2.793	1.6562	2.0874	1.6072	1.9698	1.911	2.1511	2.1266	2.1609	2.0629	1.2936	0.7742	2.7979	1.7052
	NaN	NaN	NaN	NaN	NaN	1.8816	1.96	NaN	1.6758	2.401	NaN	2.2197	2.6411	1.4455	3.087	1.911	2.6901	1.4896	2.6558	1.6611	1.3475	2.1315	1.8522	1.7346	1.4553	1.9551	1.1319	1.3181
	NaN	NaN	NaN	NaN	NaN	2.597	2.9841	NaN	1.5484	2.3863	NaN	2.7685	1.9453	1.9796	2.6509	2.5872	2.1805	2.0188	1.6121	1.8963	2.8175	2.1511	1.4798	1.8816	2.0237	2.3912	0.9751	1.568
	NaN	NaN	NaN	NaN	NaN	1.6905	2.7097	NaN	1.7199	3.5525	NaN	2.7048	2.7391	2.3863	1.4945	1.6611	2.8959	2.2148	2.1756	2.3226	2.0727	1.715	1.3573	2.4745	1.8963	0.9947	2.1511	1.1466
	NaN	NaN	NaN	NaN	NaN	3.6995	2.5186	NaN	1.7003	1.8326	NaN	2.7146	2.8763	1.8816	1.8767	2.1119	1.715	1.4259	1.9845	2.5529	2.3177	1.6415	2.5676	1.4504	1.6856	0.9947	1.0486	1.2789
	NaN	NaN	NaN	NaN	NaN	1.4651	2.793	NaN	1.7346	2.1756	NaN	1.7787	2.597	2.548	2.4304	2.744	2.4108	2.4206	2.352	2.0335	2.107	1.862	2.0629	1.5043	1.0437	1.6758	0.7105	1.1662
	NaN	NaN	NaN	NaN	NaN	2.4892	2.0237	NaN	1.764	2.499	NaN	2.4304	2.2883	2.2442	2.0139	1.9306	2.7783	1.7983	2.3863	1.6562	1.8375	2.6509	2.4108	2.4941	1.6709	1.2691	1.5827	0.9653
	NaN	NaN	NaN	NaN	NaN	2.45	1.2887	NaN	1.9747	1.6023	NaN	1.715	2.45	1.4308	1.5876	2.5235	1.9453	1.4014	3.1164	1.5386	2.3765	2.2736	1.8228	1.9012	1.6905	0.98	1.0339	0.9506
	NaN	NaN	NaN	NaN	NaN	1.372	2.2001	NaN	2.5823	2.4794	NaN	2.5382	2.2785	1.862	1.7346	1.8718	1.764	2.0923	1.617	2.5333	1.6121	2.1609	1.8326	1.5974	1.568	1.7101	1.8228	1.8326
	NaN	NaN	NaN	NaN	NaN	2.548	2.0188	NaN	1.4602	1.8767	NaN	1.9796	2.9792	1.813	1.9404	1.9502	2.2687	2.2687	1.9355	2.1511	1.3083	1.8522	2.8616	1.3622	1.7493	1.3132	2.2834	1.1417
	NaN	NaN	NaN	NaN	NaN	1.8228	1.7787	NaN	2.0384	1.6023	NaN	2.6558	2.3226	2.5872	1.9796	3.1311	1.6856	1.8914	2.2344	1.911	1.8228	2.9694	1.6562	1.9796	1.9845	1.9453	1.2152	1.1025
	NaN	NaN	NaN	NaN	NaN	3.283	1.6464	NaN	3.3222	1.6856	NaN	2.4647	1.9649	1.3132	2.6558	2.4794	2.9008	2.1609	3.0331	1.8179	1.7689	2.3814	2.1707	1.4749	1.2985	1.5582	1.5337	1.9649
	NaN	NaN	NaN	NaN	NaN	2.4794	2.4696	NaN	1.5778	3.4888	NaN	3.4888	2.058	2.1364	1.9747	2.1364	2.0384	2.1805	1.5043	1.519	1.4357	1.7395	1.4308	1.4063	1.7885	1.7934	2.2295	1.6072
	NaN	NaN	NaN	NaN	NaN	2.3373	1.4749	NaN	2.4647	2.6754	NaN	2.5235	2.5431	1.617	1.7542	2.254	1.9698	1.7199	1.7591	2.0482	2.2834	2.0727	2.0139	2.2442	1.3524	1.1907	1.2887	1.8473
	NaN	NaN	NaN	NaN	NaN	2.3079	1.4014	NaN	2.1217	3.2879	NaN	2.5431	2.9302	1.8669	2.3275	1.4896	2.2491	1.8571	1.5974	2.1658	1.6072	2.3667	1.6415	1.8718	1.9502	1.96	2.1609	1.7689
	NaN	NaN	NaN	NaN	NaN	1.9159	2.3226	NaN	1.6562	2.3814	NaN	2.1315	1.9012	1.568	2.3961	1.3622	2.6901	1.1662	1.9159	2.5627	1.6513	2.9988	1.8326	1.7444	1.8473	1.9943	1.3279	2.1168
	NaN	NaN	NaN	NaN	NaN	1.3426	2.3765	NaN	2.6656	2.5823	NaN	2.2736	2.156	1.8424	2.6509	2.3128	2.3275	1.3034	2.9008	2.5578	1.9159	1.7248	1.5925	1.5337	1.6317	0.9163	2.5725	1.3867
	NaN	NaN	NaN	NaN	NaN	1.7493	2.6068	NaN	1.5141	2.2344	NaN	1.7493	2.9449	3.3761	2.1413	2.6068	2.4745	1.568	2.2638	2.3765	2.5725	2.1707	1.5974	0.8967	1.0437	2.3863	1.1564	2.009
	NaN	NaN	NaN	NaN	NaN	3.4643	1.9306	NaN	2.1266	2.0727	NaN	2.9498	1.911	2.9988	2.1021	1.4357	3.0576	2.0972	2.9155	2.009	1.9796	1.7395	1.9502	2.1609	1.47	1.274	1.0682	1.0633
	NaN	NaN	NaN	NaN	NaN	1.5974	1.8914	NaN	2.1266	2.5823	NaN	3.3369	2.0629	1.8914	1.862	2.0335	2.3128	1.6905	2.1952	1.2985	2.0335	2.5137	1.4896	1.5288	1.2054	2.009	1.4161	1.2397
	NaN	NaN	NaN	NaN	NaN	1.8326	3.3124	NaN	1.5386	2.4549	NaN	3.4251	2.5382	1.8326	2.3912	2.1462	1.6415	2.4892	1.7444	2.0923	1.568	3.626	1.3083	2.4255	1.6856	1.6121	1.2838	1.1025
	NaN	NaN	NaN	NaN	NaN	3.43	2.4451	NaN	1.7248	1.5631	NaN	1.9894	3.5917	3.0331	2.6313	1.8571	2.4843	1.3965	1.7738	2.744	2.2295	2.7489	2.1952	1.2201	1.568	1.5925	1.8473	1.568
	NaN	NaN	NaN	NaN	NaN	2.0139	1.519	NaN	2.0923	1.6905	NaN	1.7787	2.1658	3.0576	1.5337	1.764	2.5872	1.8326	1.6317	1.5974	2.499	2.3079	1.3083	0.882	1.2544	2.2197	2.2491	1.1907
	NaN	NaN	NaN	NaN	NaN	3.6015	2.3912	NaN	2.303	2.7097	NaN	2.9253	2.1756	2.8322	1.6366	1.8375	2.3471	1.7934	1.6268	1.8228	1.715	1.4994	2.2001	2.205	1.4112	1.127	1.9257	1.1172
	NaN	NaN	NaN	NaN	NaN	2.6313	1.8326	NaN	1.7983	2.3422	NaN	2.0629	2.107	2.4794	1.764	2.1266	2.2246	1.6268	2.5627	3.0478	1.5484	2.4549	1.6954	1.7297	1.617	1.6562	2.8861	1.8718
	NaN	NaN	NaN	NaN	NaN	1.8179	2.0923	NaN	2.3128	2.352	NaN	2.2834	2.7538	1.7297	1.7542	1.9747	2.3863	1.9747	2.4402	1.5386	2.3814	1.4994	2.5676	1.5778	1.4651	0.9947	2.0286	1.1172
	NaN	NaN	NaN	NaN	NaN	1.6072	1.3671	NaN	1.7444	2.45	NaN	2.254	2.5382	1.7934	2.1217	2.2197	2.8518	1.5974	2.4206	1.7297	1.4749	1.3671	1.3965	1.5533	1.1858	2.2834	2.5872	2.1952
	NaN	NaN	NaN	NaN	NaN	2.0335	1.7395	NaN	1.911	1.8669	NaN	1.9306	2.9008	1.8473	2.2687	3.0478	2.0384	1.6513	1.8375	2.1658	1.9404	2.5872	1.4651	1.813	1.0192	1.5876	1.4112	0.9947
	NaN	NaN	NaN	NaN	NaN	3.0233	2.1462	NaN	1.7885	3.5917	NaN	2.0482	3.234	2.8077	1.8816	2.695	1.5582	2.4843	1.2838	2.009	1.9404	1.5582	1.4308	1.6758	0.98	1.7542	2.0237	1.0437
	NaN	NaN	NaN	NaN	NaN	3.0135	1.2691	NaN	2.7293	2.1168	NaN	3.2193	1.7297	2.989	2.3471	1.6709	2.695	1.9747	2.1609	1.7934	1.7297	2.2687	1.5288	1.4357	1.5827	1.47	1.2593	1.7983
	NaN	NaN	NaN	NaN	NaN	2.4451	1.2152	NaN	3.185	2.4941	NaN	2.8714	2.3128	2.107	3.8808	1.813	3.43	1.911	2.0433	1.4112	1.3377	1.7885	1.6758	1.6709	0.9408	1.2691	1.0192	1.1319
	NaN	NaN	NaN	NaN	NaN	2.2442	2.8714	NaN	1.7542	1.8816	NaN	1.8081	2.1462	2.3667	2.8126	2.9498	1.7591	2.1462	1.3034	2.8665	1.3573	1.5337	2.0237	1.4112	1.0927	1.0192	2.2785	1.3377
	NaN	NaN	NaN	NaN	NaN	3.3859	2.9449	NaN	1.7003	2.5725	NaN	2.4941	2.9106	1.4602	1.5974	1.8179	2.7146	2.6852	1.5239	1.764	2.5039	2.0678	2.3863	2.0237	1.4994	0.7644	1.6072	0.9947
	NaN	NaN	NaN	NaN	NaN	2.1609	1.7444	NaN	2.2442	2.1511	NaN	1.9404	2.2883	1.4014	2.7048	3.3614	2.0139	1.7395	2.0874	1.4896	1.5925	1.7689	1.9551	1.2544	2.1413	1.1858	2.3324	1.47
	NaN	NaN	NaN	NaN	NaN	1.3769	1.8522	NaN	2.303	1.7738	NaN	3.4104	3.381	1.7199	2.3177	2.3569	1.8669	1.911	2.7881	2.4941	2.4843	2.2736	2.4402	2.0825	1.6268	1.0094	1.8963	0.7203
	NaN	NaN	NaN	NaN	NaN	1.1858	2.6509	NaN	2.45	2.1511	NaN	2.2981	2.9939	2.0384	2.2932	2.0825	3.8661	1.9698	2.1805	1.6415	2.2344	2.2001	1.4112	1.6807	1.1172	1.3818	2.3667	1.0878
	NaN	NaN	NaN	NaN	NaN	2.695	2.254	NaN	2.4843	1.8473	NaN	2.254	1.9551	1.9208	1.8473	2.891	2.2393	1.4014	2.2246	2.3912	2.6754	3.1115	1.6023	3.2242	1.1956	2.0384	1.9796	0.931
	NaN	NaN	NaN	NaN	NaN	3.3173	2.9008	NaN	2.2295	2.2393	NaN	2.8224	2.0727	2.0139	1.9061	1.6562	2.5088	3.0772	3.0968	1.7591	1.2348	2.2344	1.6268	2.9645	1.1466	2.058	2.5578	1.2348
	NaN	NaN	NaN	NaN	NaN	2.793	1.9453	NaN	2.4206	2.2344	NaN	3.0723	2.0874	1.7836	2.5137	2.8714	3.3663	1.7493	1.96	1.9943	1.3426	2.1021	1.8571	1.7493	1.9551	1.617	1.715	1.4014
	NaN	NaN	NaN	NaN	NaN	3.1262	1.8816	NaN	1.8228	2.7734	NaN	2.8322	2.1707	2.0923	2.009	2.2785	1.8277	2.3618	1.5827	2.0482	1.1956	1.3916	1.4014	1.2152	1.7493	1.225	1.2446	1.2838
	NaN	NaN	NaN	NaN	NaN	2.695	2.6019	NaN	2.5137	2.1168	NaN	2.7489	2.548	2.0237	2.6264	1.7591	3.0968	1.4798	1.9404	1.6219	2.0972	1.8718	1.2789	1.715	1.9649	1.4994	1.3671	1.3818
	NaN	NaN	NaN	NaN	NaN	2.5529	2.5774	NaN	2.0727	2.3324	NaN	2.2344	2.3912	1.2397	2.8371	1.5925	2.8567	2.6313	1.6023	1.9551	2.303	1.9306	2.1266	1.0927	1.1417	1.2397	1.3328	1.9306
	NaN	NaN	NaN	NaN	NaN	1.5043	2.0335	NaN	2.3667	2.4598	NaN	2.9743	2.3471	1.2985	2.2393	2.8567	2.9792	2.352	3.2487	1.9208	2.1511	1.764	2.2883	2.548	1.4798	1.2201	2.1609	1.0584
	NaN	NaN	NaN	NaN	NaN	2.7734	2.2638	NaN	2.0678	1.3818	NaN	3.2634	2.3373	2.254	2.3912	1.6415	2.0825	2.3667	2.8371	1.9306	1.2936	2.6215	1.2054	2.009	1.8081	1.8081	1.0535	0.9898
	NaN	NaN	NaN	NaN	NaN	3.2536	2.1413	NaN	1.9502	1.8865	NaN	1.7297	2.1462	2.8273	1.9404	2.4598	1.96	2.2687	2.7489	1.764	1.4896	1.3573	1.5043	1.2152	1.7836	2.0776	1.5092	1.0633
	NaN	NaN	NaN	NaN	NaN	2.254	2.9792	NaN	1.9453	2.3177	NaN	2.3275	2.8812	1.9306	2.0041	2.7832	1.9992	1.3181	1.715	2.1266	2.0727	1.9796	1.1613	1.7346	1.9649	1.3426	2.3226	1.9845
	NaN	NaN	NaN	NaN	NaN	2.2197	1.6807	NaN	2.4794	2.2638	NaN	2.3324	2.7587	1.8669	1.8767	2.1266	2.6901	3.7093	2.9988	1.862	2.009	1.764	1.3671	1.7787	1.568	0.9114	2.0335	1.96
	NaN	NaN	NaN	NaN	NaN	3.2487	1.3818	NaN	1.8767	1.9698	NaN	2.3765	3.5329	1.6219	2.6754	2.3667	2.8469	1.5925	1.9796	1.9747	1.9208	1.8277	2.1168	2.5529	1.568	1.9502	0.9457	1.1074
	NaN	NaN	NaN	NaN	NaN	2.1952	1.9649	NaN	2.5627	3.5623	NaN	3.1899	2.1756	1.6758	2.0874	1.568	2.1315	2.3716	2.2001	2.1756	1.4455	2.352	2.0335	1.1319	1.1221	1.9992	2.2687	1.6366
	NaN	NaN	NaN	NaN	NaN	1.8669	1.3426	NaN	2.744	2.6999	NaN	1.9306	1.7493	2.9351	2.0237	2.2491	2.6509	1.6513	1.5435	1.7199	1.3034	2.3912	1.7003	1.4504	1.0192	1.2495	2.3667	1.8473
	NaN	NaN	NaN	NaN	NaN	1.7395	1.7787	NaN	2.8959	1.8718	NaN	2.0776	2.2442	2.5333	2.2687	2.2981	1.9355	2.6558	2.7244	1.8914	1.6709	1.2054	1.4602	1.1564	1.7346	1.2054	2.1168	2.3177
	NaN	NaN	NaN	NaN	NaN	1.7444	1.7003	NaN	3.234	2.842	NaN	2.6068	1.8865	1.4651	2.3961	2.8224	1.9845	1.764	2.4206	1.4161	1.2838	1.6366	2.1315	1.3034	1.225	1.9649	0.9849	1.1221
	NaN	NaN	NaN	NaN	NaN	2.7636	2.0776	NaN	2.6656	2.0237	NaN	2.7881	3.7877	1.568	1.7346	2.0678	2.3912	2.597	1.7787	2.7146	2.8763	1.5092	1.8081	1.4161	1.3524	1.3034	2.0727	1.1564
	NaN	NaN	NaN	NaN	NaN	2.205	1.7395	NaN	2.9645	2.5823	NaN	2.6803	2.5235	1.7346	2.1903	2.6264	2.5186	1.5582	1.9159	1.8522	2.0286	2.1364	2.3471	1.8669	1.8718	0.9212	1.4455	1.4651
	NaN	NaN	NaN	NaN	NaN	1.9845	2.7244	NaN	2.5088	2.2197	NaN	2.6509	1.8375	1.8669	2.0972	3.0625	1.8179	2.842	2.4647	2.2001	2.5088	1.764	1.4847	2.1021	2.0041	1.9992	2.0629	1.2936
	NaN	NaN	NaN	NaN	NaN	1.9404	1.4504	NaN	2.1903	2.0335	NaN	3.871	1.8669	1.8473	3.2487	2.3814	3.6603	1.9992	2.205	3.0625	1.4945	1.6072	1.617	2.2344	1.3083	1.9208	3.0233	0.9359
	NaN	NaN	NaN	NaN	NaN	2.8224	1.5435	NaN	2.6313	2.0923	NaN	2.1658	3.1556	2.5137	2.3667	2.7391	3.2291	1.3475	2.0139	1.4945	1.813	1.8718	2.9155	1.3328	1.2985	1.4308	1.1417	1.3622
	NaN	NaN	NaN	NaN	NaN	3.2144	2.4108	NaN	3.4398	3.3859	NaN	3.0086	2.9939	1.8424	2.8469	1.9747	3.1213	1.764	2.6362	1.5729	1.5435	1.8277	1.5092	2.0286	1.0878	2.009	1.0241	1.715
	NaN	NaN	NaN	NaN	NaN	1.6121	1.7101	NaN	2.0433	1.5435	NaN	2.6411	1.8767	2.6068	1.9208	2.2932	2.6411	2.3569	2.2883	2.107	1.4945	2.1952	2.4255	2.205	1.4896	1.4112	1.3867	1.911
	NaN	NaN	NaN	NaN	NaN	2.2687	2.8861	NaN	2.9547	1.8326	NaN	2.303	3.3418	1.96	2.6558	3.0429	1.9208	2.1511	1.4994	1.3769	2.5088	2.5186	1.4994	2.3422	1.4602	1.9992	1.5729	1.0829
	NaN	NaN	NaN	NaN	NaN	1.3769	3.136	NaN	3.4594	1.6562	NaN	3.5917	3.1164	1.7248	2.0237	3.6995	2.4549	2.5088	3.1948	2.1805	2.0825	2.5872	2.499	0.8428	1.0339	1.7542	1.2201	1.372
	NaN	NaN	NaN	NaN	NaN	1.862	1.8081	NaN	2.6264	2.3324	NaN	2.4892	3.8122	2.0531	3.2046	2.2442	2.7195	1.9208	3.1262	1.9159	2.3177	2.107	1.8865	1.2985	1.7248	1.127	1.1466	1.1417
	NaN	NaN	NaN	NaN	NaN	1.5974	2.6558	NaN	2.6852	3.1507	NaN	1.421	1.8816	2.6068	2.2932	2.8861	3.8024	1.6072	1.4945	1.9061	1.5827	1.5778	1.9257	1.3377	1.5974	1.0878	2.4598	1.3181
	NaN	NaN	NaN	NaN	NaN	1.8816	1.6268	NaN	1.8228	1.96	NaN	1.8228	2.0727	2.5529	2.2148	3.3173	2.5676	1.8473	2.0286	1.3818	2.156	1.5533	1.96	1.0584	1.7003	2.5333	2.009	1.1025
	NaN	NaN	NaN	NaN	NaN	1.96	1.9257	NaN	3.6211	2.2393	NaN	1.6856	2.9547	2.3373	1.7689	2.3275	2.2589	3.1262	1.5729	1.4161	3.4643	1.7101	1.1564	2.1707	1.3034	1.5337	1.5827	1.8963
	NaN	NaN	NaN	NaN	NaN	2.2148	1.7052	NaN	2.8224	2.9547	NaN	3.2585	2.3177	2.4549	1.6856	1.9355	2.058	1.813	1.9943	2.3324	2.1658	1.1074	2.9057	1.8081	1.862	1.0927	2.1119	1.7297
	NaN	NaN	NaN	NaN	NaN	2.1903	1.3916	NaN	2.2442	1.9943	NaN	2.1805	2.0727	2.303	1.9845	2.4108	1.4896	1.4896	2.6607	2.3765	2.0825	1.764	1.9649	1.1662	2.1217	1.7199	2.5284	1.176
	NaN	NaN	NaN	NaN	NaN	1.8424	1.8179	NaN	2.1266	1.6317	NaN	2.5725	1.9845	2.205	3.0331	1.7885	1.9502	2.156	2.5676	1.6464	2.0482	2.499	1.568	1.7934	1.2593	1.7003	1.8277	1.4161
	NaN	NaN	NaN	NaN	NaN	2.0776	2.7293	NaN	1.6807	2.7146	NaN	2.5137	2.7636	2.8322	1.7346	1.5092	2.6411	1.8865	2.6999	2.2344	1.7101	1.9698	2.0335	1.9845	1.2887	1.8228	2.2834	1.2887
	NaN	NaN	NaN	NaN	NaN	1.862	1.7248	NaN	1.7395	2.107	NaN	1.6954	2.3422	3.5721	2.4549	1.5631	3.3761	1.7248	2.2099	1.4014	1.2544	1.6464	1.7983	2.2687	1.1809	2.1462	3.2291	1.1123
	NaN	NaN	NaN	NaN	NaN	2.1266	1.9355	NaN	2.7342	2.5823	NaN	2.3324	2.8028	2.4598	2.156	2.1021	2.3373	2.2589	1.4945	2.0482	1.4259	1.8032	1.0045	1.4602	1.1074	1.3965	2.0139	1.4504
	NaN	NaN	NaN	NaN	NaN	2.5431	1.4308	NaN	2.1413	1.9796	NaN	1.5827	2.5039	1.6464	1.5533	2.1217	1.6905	2.2785	1.7738	1.568	2.7979	2.2295	1.1907	2.4451	1.4945	1.3377	1.7934	1.9698
	NaN	NaN	NaN	NaN	NaN	1.3818	2.1609	NaN	2.9449	1.9061	NaN	2.4647	3.7534	1.5827	2.3373	1.8473	1.9894	1.9012	1.7101	2.3324	1.4161	3.0674	1.274	2.1266	1.1956	1.1613	2.2001	1.9747
	NaN	NaN	NaN	NaN	NaN	1.5827	3.1752	NaN	2.2785	2.1609	NaN	2.6852	1.8963	3.2732	2.3618	2.2295	3.0331	2.0825	2.0629	1.8963	1.4651	2.548	1.5974	1.5533	1.8767	1.421	1.7052	1.7297
	NaN	NaN	NaN	NaN	NaN	1.3867	2.4451	NaN	2.009	2.7391	NaN	1.5043	3.4202	1.5827	2.2099	2.5088	2.4304	1.6856	1.7199	2.7146	1.4847	2.1511	1.9159	2.4696	1.764	1.9992	1.7248	1.0731
	NaN	NaN	NaN	NaN	NaN	1.911	2.1021	NaN	1.8865	3.0772	NaN	1.7297	1.8767	1.6023	2.4598	1.8571	2.3765	1.9943	1.9012	2.2491	1.7542	1.4014	2.3863	1.7101	1.1123	1.4259	1.5239	1.666
	NaN	NaN	NaN	NaN	NaN	2.548	1.764	NaN	1.6317	2.254	NaN	2.2736	1.764	2.3471	1.5533	1.4112	2.6362	1.7248	1.4847	2.0482	2.0482	1.9943	1.911	1.0241	1.7444	1.715	1.5729	1.5631
	NaN	NaN	NaN	NaN	NaN	1.421	1.6513	NaN	1.6219	3.2487	NaN	2.5823	1.8669	1.4014	2.5529	2.3814	2.8616	2.6509	2.2589	1.9698	2.0776	1.6758	1.8424	2.7489	1.617	0.9506	2.1413	2.0286
	NaN	NaN	NaN	NaN	NaN	1.3867	2.2491	NaN	2.205	3.0331	NaN	1.6513	3.3614	2.0972	1.8963	2.7587	2.7783	1.96	1.96	1.421	2.0237	2.1021	2.0139	1.2103	1.4455	1.8718	1.7934	1.0829
	NaN	NaN	NaN	NaN	NaN	3.1556	2.0678	NaN	2.0139	2.6117	NaN	1.6513	2.8714	2.5431	1.9551	1.8179	2.6656	1.4406	1.9404	2.4794	1.8669	2.0678	1.9796	2.2638	2.0923	1.7934	1.7395	1.6611
	NaN	NaN	NaN	NaN	NaN	2.4549	2.3275	NaN	2.1462	1.7199	NaN	3.4692	2.1266	1.9845	2.4059	2.8322	3.0576	1.911	1.9943	1.5533	1.3916	2.0286	2.2001	1.4651	1.2397	1.3622	2.4794	1.4259
	NaN	NaN	NaN	NaN	NaN	1.9159	2.2148	NaN	3.0576	2.989	NaN	2.205	2.646	2.6264	2.8224	2.1756	2.009	1.9943	1.8032	1.519	2.3863	1.862	3.1948	2.0384	1.0731	1.3279	2.2785	2.1707
	NaN	NaN	NaN	NaN	NaN	2.3863	2.5137	NaN	2.0727	2.891	NaN	2.1168	1.8326	2.3324	1.519	2.6607	2.5676	1.862	2.4059	1.9796	1.7052	2.4549	1.6856	2.0482	1.0976	1.0143	1.2446	1.2054
	NaN	NaN	NaN	NaN	NaN	2.5186	2.2442	NaN	2.0286	2.8861	NaN	2.3863	2.4941	2.9155	1.9159	1.7542	2.3373	2.5039	2.3716	3.0527	1.6709	1.96	1.8963	1.7689	1.4896	1.4259	1.4994	0.9261
	NaN	NaN	NaN	NaN	NaN	2.4353	1.8571	NaN	1.7346	2.1217	NaN	2.2589	3.6652	2.0188	1.8375	1.5239	2.1511	2.2491	1.8473	1.9747	1.372	2.2687	1.9894	1.1515	1.2691	1.3916	1.0829	1.4161
	NaN	NaN	NaN	NaN	NaN	2.4549	2.9645	NaN	1.8032	1.5876	NaN	2.4843	2.4745	1.8326	1.715	2.9694	3.7975	1.9404	1.5092	1.9012	1.5876	1.4945	1.5974	1.8424	1.5288	1.2838	2.6019	1.1466
	NaN	NaN	NaN	NaN	NaN	2.5578	2.2393	NaN	2.8175	1.9649	NaN	2.5627	2.4598	2.4843	2.3716	2.5627	1.6415	2.1707	2.7979	1.7199	2.3373	2.6607	1.3622	3.1311	1.0143	2.0727	1.3034	1.2103
	NaN	NaN	NaN	NaN	NaN	3.0184	1.3475	NaN	2.0237	2.8224	NaN	1.9894	2.2785	2.2589	2.3324	1.8081	2.1119	2.3863	2.5578	1.4847	1.6415	2.3863	2.6019	1.9159	0.9947	1.3965	2.3324	1.9453
	NaN	NaN	NaN	NaN	NaN	1.8571	1.813	NaN	2.0041	2.0825	NaN	2.0041	2.7293	2.205	2.7783	1.9796	1.9992	1.274	2.7979	2.1903	1.7934	2.0139	1.4161	1.7297	1.3818	1.2005	1.1417	1.7836
	NaN	NaN	NaN	NaN	NaN	2.7244	2.6264	NaN	2.1364	1.911	NaN	2.0923	2.5235	1.5778	3.2242	2.7734	2.1609	1.813	1.8767	1.8718	2.5725	2.2344	1.2348	1.2446	1.6905	1.6513	1.4063	1.1711
	NaN	NaN	NaN	NaN	NaN	2.0237	2.1266	NaN	2.793	2.0776	NaN	3.381	1.7885	1.5974	3.1311	1.3769	2.0776	2.45	2.5578	1.8081	2.2981	1.9943	1.7395	2.6754	1.1662	2.6607	1.8473	1.4602
	NaN	NaN	NaN	NaN	NaN	2.7734	2.3373	NaN	1.4945	2.3716	NaN	1.9208	3.2242	2.6607	3.1997	2.5921	1.7934	2.1707	1.9404	1.862	1.5533	1.7052	1.9796	2.4304	1.9012	2.1658	1.5729	1.2593
	NaN	NaN	NaN	NaN	NaN	2.3177	1.274	NaN	2.7881	2.8322	NaN	2.8567	2.4108	2.5137	3.5035	1.4161	2.107	2.2442	1.7934	2.0286	2.1413	1.4896	2.5235	2.1805	1.6954	1.8277	0.9555	1.2593
	NaN	NaN	NaN	NaN	NaN	2.303	2.0041	NaN	2.5039	2.9204	NaN	2.5823	2.6803	1.8816	2.107	1.4063	1.7934	2.1119	2.2442	1.5337	1.2397	1.7787	2.3324	1.5631	1.3475	1.1613	1.9796	1.3769
	NaN	NaN	NaN	NaN	NaN	2.0678	1.7346	NaN	1.6709	3.2585	NaN	3.0527	2.4255	1.9943	1.8473	2.6509	2.4304	1.9453	2.4206	1.9404	2.0678	1.4063	1.7885	1.6072	1.6023	1.519	2.7097	1.1368
	NaN	NaN	NaN	NaN	NaN	2.4059	2.1854	NaN	2.5039	1.6023	NaN	1.6317	1.9012	1.8767	1.9845	3.0625	2.0629	2.8812	2.3226	1.6268	1.8277	1.4259	1.0388	2.0139	0.98	1.3279	1.2446	1.4014
	NaN	NaN	NaN	NaN	NaN	2.3471	1.8081	NaN	2.1805	2.8959	NaN	2.6901	2.0433	2.3471	2.4304	1.9992	2.9253	2.5431	2.0678	2.5627	1.7101	1.4014	2.5137	2.2589	1.225	0.833	1.6611	1.1172
	NaN	NaN	NaN	NaN	NaN	3.4447	2.3373	NaN	2.2344	2.2736	NaN	1.9649	1.8767	2.0825	1.9061	2.8959	2.6558	2.0237	1.3671	1.5386	2.303	1.9698	2.2491	2.3471	2.6999	1.7787	1.9306	1.7689
	NaN	NaN	NaN	NaN	NaN	2.695	1.1613	NaN	2.3961	2.0188	NaN	1.4553	1.6023	1.9992	2.0678	1.8424	2.4647	2.8665	2.1315	1.4308	1.8424	2.3177	1.9257	0.9751	2.5235	1.8914	1.176	1.6121
	NaN	NaN	NaN	NaN	NaN	2.2785	1.029	NaN	2.45	2.0286	NaN	2.8077	2.9498	1.9894	1.9404	2.1266	3.185	1.7738	1.7297	1.7395	2.2491	2.0923	1.3573	1.4504	1.3671	1.5092	2.891	1.421
	NaN	NaN	NaN	NaN	NaN	2.2687	2.2099	NaN	1.8865	1.8718	NaN	3.7828	3.1066	1.5631	2.2393	2.8714	2.6264	2.2246	2.6558	2.4402	1.5141	1.5582	1.3132	1.0633	1.127	3.0478	2.7293	2.0188
	NaN	NaN	NaN	NaN	NaN	3.4545	1.4259	NaN	2.6117	1.9502	NaN	3.1899	2.7097	1.3524	3.7191	1.6709	3.1164	1.7052	1.9306	2.3177	1.1907	2.6411	2.1854	1.0437	1.1025	1.2005	1.2348	2.2393
	NaN	NaN	NaN	NaN	NaN	2.9155	1.9355	NaN	2.3373	2.6705	NaN	2.8224	2.3765	1.3132	3.1605	1.8767	2.5333	2.4696	1.6611	2.058	2.0678	2.6166	1.2299	1.2397	1.6562	1.1466	2.4794	1.1368
	NaN	NaN	NaN	NaN	NaN	3.0821	1.7787	NaN	2.8616	3.3957	NaN	1.9453	2.2687	1.5827	2.0384	1.3426	2.2687	2.0384	2.6362	2.4843	1.5925	2.0188	1.5533	1.2642	1.1221	1.4651	1.5043	1.1074
	NaN	NaN	NaN	NaN	NaN	1.8326	2.3422	NaN	2.2981	2.0433	NaN	2.2736	2.5039	2.3863	1.4161	1.3426	2.7146	2.1413	1.9257	1.7395	2.0286	1.7885	2.2883	1.5288	0.8918	1.862	1.1515	1.5827
	NaN	NaN	NaN	NaN	NaN	1.5729	1.9796	NaN	2.4108	3.1948	NaN	1.7983	2.1952	1.8522	2.4549	1.7689	2.9498	1.7836	2.5039	2.3863	2.2295	1.7836	1.7542	2.2491	1.6317	1.1368	1.0045	1.7052
	NaN	NaN	NaN	NaN	NaN	1.6072	2.4206	NaN	2.2981	1.7542	NaN	2.2393	1.9208	1.6562	2.2834	1.8277	2.45	1.5729	2.2981	2.1413	2.2393	1.7885	1.8326	1.2103	1.0927	0.9751	2.1217	2.0384
	NaN	NaN	NaN	NaN	NaN	2.009	2.7979	NaN	2.3226	1.4259	NaN	2.5774	2.1217	2.2246	2.3667	3.0821	2.5774	1.568	2.4157	2.3373	1.2446	2.5921	1.3328	1.9845	1.3622	1.617	2.107	1.2789
	NaN	NaN	NaN	NaN	NaN	2.4402	3.2095	NaN	2.94	2.8714	NaN	2.1609	3.3565	1.8816	1.5876	1.6611	2.8322	2.3716	1.7395	1.4896	2.4255	1.9012	1.6072	2.2491	1.7199	1.1172	1.6611	1.5337
	NaN	NaN	NaN	NaN	NaN	3.0429	2.2246	NaN	2.1315	2.6019	NaN	2.8861	3.0919	2.352	1.862	3.0429	1.9257	2.2197	1.5925	1.4602	2.0482	1.4357	2.352	1.6513	1.6268	1.2691	1.6268	2.2883
	NaN	NaN	NaN	NaN	NaN	3.4986	2.4451	NaN	2.2148	1.7493	NaN	2.2883	2.8175	1.6219	1.6513	2.9057	2.6264	1.862	2.0188	1.6758	3.1801	1.274	2.5284	1.2152	1.519	1.5288	2.3177	1.0682
	NaN	NaN	NaN	NaN	NaN	3.0184	1.8767	NaN	2.5333	1.9845	NaN	3.3614	2.0776	2.8665	2.3667	1.764	2.8028	2.3079	1.9943	1.7787	2.4402	2.1217	1.6807	1.715	2.0482	1.5533	2.0776	1.7836
	NaN	NaN	NaN	NaN	NaN	0.392	2.1462	NaN	1.4063	2.3471	NaN	2.8175	2.8567	1.6807	1.8081	2.1119	2.2344	1.8326	1.9453	2.0678	1.4455	2.5382	1.0535	1.3377	1.5729	1.078	1.568	1.1221
	NaN	NaN	NaN	NaN	NaN	2.1756	1.9992	NaN	1.4553	2.7048	NaN	2.6656	2.7342	2.5235	2.5529	1.5729	2.4451	2.0776	2.1168	1.2005	1.6464	3.1115	1.3377	1.0045	1.6415	1.0192	1.1417	1.4455
	NaN	NaN	NaN	NaN	NaN	2.5676	1.617	NaN	3.2585	2.6999	NaN	2.5725	2.793	2.3765	2.5431	2.8812	2.4647	1.9355	3.2193	2.4402	2.1413	2.2001	1.5974	2.7587	2.0433	2.107	1.4406	1.813
	NaN	NaN	NaN	NaN	NaN	3.3173	1.9453	NaN	2.3912	1.7934	NaN	2.6068	2.9155	2.5431	2.3422	1.519	3.2585	2.2099	2.4402	2.4402	2.303	2.156	1.7395	1.8228	1.5778	1.2642	1.47	1.2397
	NaN	NaN	NaN	NaN	NaN	1.6856	1.7101	NaN	2.0188	2.1952	NaN	2.9449	2.4353	2.2197	3.038	2.6705	2.6411	1.9992	1.6268	2.401	1.323	2.1854	1.3818	1.5876	1.7542	3.1017	1.2936	1.176
	NaN	NaN	NaN	NaN	NaN	1.6023	2.058	NaN	1.7052	2.0678	NaN	3.4643	2.5039	1.6513	1.9698	2.1756	3.6848	1.6513	1.8669	2.4108	1.9698	2.5774	1.911	2.2883	1.6464	1.9698	2.3863	1.7689
	NaN	NaN	NaN	NaN	NaN	1.5925	1.9943	NaN	2.156	2.303	NaN	2.6313	3.2487	2.4647	2.7097	2.2638	2.646	1.5141	1.6905	1.4308	1.4896	1.5533	2.9596	1.519	1.1711	1.0437	1.9894	0.9016
	NaN	NaN	NaN	NaN	NaN	1.7052	2.2344	NaN	2.7587	3.234	NaN	2.2001	2.6117	1.6562	2.4451	1.3328	1.96	2.2295	1.6954	1.5043	1.5092	1.666	1.7346	2.5235	1.2103	1.617	2.2246	1.1221
	NaN	NaN	NaN	NaN	NaN	1.8081	1.9012	NaN	1.5631	1.715	NaN	3.4006	2.4255	2.4059	2.6803	3.234	1.9845	1.4161	2.0825	1.7052	2.7734	1.7934	1.6072	1.7787	1.9012	1.4553	1.372	1.1221
	NaN	NaN	NaN	NaN	NaN	2.7293	2.1903	NaN	2.2589	1.7983	NaN	2.989	3.5966	1.8375	2.2197	1.9992	2.3177	2.5039	1.4259	1.2985	1.7003	2.1658	1.1025	1.3279	2.0776	1.9502	2.3961	1.2544
	NaN	NaN	NaN	NaN	NaN	3.283	2.5921	NaN	2.0972	2.3716	NaN	1.7542	1.9992	2.5774	2.3079	2.8175	2.7489	1.764	2.3765	2.5382	1.2299	2.1364	1.666	1.0143	2.1854	2.0433	1.2838	1.7003
	NaN	NaN	NaN	NaN	NaN	2.3569	2.2001	NaN	2.9596	1.7738	NaN	1.6709	2.5872	1.9502	2.0237	2.2344	2.8959	2.7979	1.7689	1.5925	1.3867	2.7783	2.0923	2.0678	1.274	1.813	1.176	1.6954
	NaN	NaN	NaN	NaN	NaN	1.4651	2.2589	NaN	3.4398	1.9355	NaN	2.1462	2.1756	1.7199	2.695	2.5529	1.7101	2.7587	2.4353	2.1903	1.5386	1.8277	1.8424	1.8473	1.2054	1.3181	1.7983	0.9849
	NaN	NaN	NaN	NaN	NaN	3.1213	3.0282	NaN	3.234	2.7685	NaN	2.6803	2.1609	3.0674	2.3275	3.1605	1.8277	2.4598	2.793	1.7395	1.8522	1.7689	1.5925	2.548	1.0241	0.9016	1.6807	1.8277
	NaN	NaN	NaN	NaN	NaN	2.3373	1.7493	NaN	3.0184	2.1168	NaN	1.9453	3.3124	1.5386	2.4108	1.4308	2.6558	1.6709	2.3716	2.0286	1.5533	1.3769	1.7738	1.0486	1.0633	1.6121	1.0143	2.2932
	NaN	NaN	NaN	NaN	NaN	1.9159	2.1462	NaN	2.646	2.1413	NaN	3.3712	2.303	1.7836	1.8522	2.4598	2.4794	1.2691	2.5431	1.7934	1.8277	2.1854	1.5435	1.5533	0.9604	1.4308	2.0727	1.3034
	NaN	NaN	NaN	NaN	NaN	2.4451	2.9008	NaN	1.4455	1.3769	NaN	1.7101	2.5774	2.4745	2.9351	1.96	1.8522	2.3814	3.0331	1.5974	3.381	1.8473	1.2887	2.058	0.9751	2.4794	1.3034	1.3132
	NaN	NaN	NaN	NaN	NaN	2.5235	2.2344	NaN	2.1903	1.7444	NaN	2.2834	1.6219	1.7689	2.5725	2.2736	2.9155	1.5533	2.6656	1.6807	2.0384	2.2687	2.3961	1.9796	1.5925	1.7542	0.7301	1.0045
	NaN	NaN	NaN	NaN	NaN	1.8228	1.9894	NaN	1.421	1.5533	NaN	2.4843	3.3467	1.3524	2.6117	2.107	2.744	1.8522	3.3369	1.2691	2.2589	2.009	1.2348	2.2981	1.1466	0.9506	1.8032	1.3279
	NaN	NaN	NaN	NaN	NaN	2.3618	1.911	NaN	2.5627	2.1952	NaN	2.5627	1.8914	1.5141	2.3373	2.4598	2.6313	2.0972	1.6072	1.4014	1.7787	2.254	1.3034	1.4847	1.3132	1.4308	1.4014	1.7003
	NaN	NaN	NaN	NaN	NaN	1.862	2.2246	NaN	1.8179	1.6611	NaN	1.7199	2.9988	2.0678	2.6852	2.3275	2.9008	2.2687	1.6954	2.0139	1.127	1.666	1.6121	2.3471	2.1756	1.4553	1.4749	1.9698
	NaN	NaN	NaN	NaN	NaN	1.372	2.2099	NaN	2.5921	2.6705	NaN	2.646	2.6656	1.4014	1.6023	2.5333	2.989	2.2099	1.6023	2.7979	2.6117	1.4749	1.8081	0.9898	1.5729	1.6464	1.8963	1.47
	NaN	NaN	NaN	NaN	NaN	1.2005	1.6513	NaN	1.1907	1.8718	NaN	1.7689	2.2589	1.3671	3.4839	2.401	1.6954	1.862	1.7003	2.4157	1.4651	2.107	1.8179	1.9257	1.4357	1.9845	2.2883	2.0384
	NaN	NaN	NaN	NaN	NaN	2.1756	2.8469	NaN	3.0968	1.7885	NaN	2.9302	2.548	2.842	2.6705	2.4598	2.4353	1.9159	2.6754	1.9992	1.7199	2.107	2.3275	1.6219	1.127	2.1707	2.3128	1.2691
	NaN	NaN	NaN	NaN	NaN	1.1613	1.7199	NaN	1.3769	1.6758	NaN	3.332	2.401	2.8665	2.5676	1.8718	2.156	2.2834	2.4108	2.6068	1.4063	1.1319	1.5092	1.3916	1.3377	2.0335	1.7444	1.225
	NaN	NaN	NaN	NaN	NaN	1.7885	1.6317	NaN	2.4304	2.2834	NaN	2.5823	2.5137	2.0678	2.5284	2.8959	3.1948	1.6317	1.8963	2.5284	1.4063	2.0972	1.7493	1.9502	1.2299	1.3034	2.5627	1.4504
	NaN	NaN	NaN	NaN	NaN	1.3818	1.7199	NaN	1.6905	1.4406	NaN	2.2785	1.8718	2.3863	2.793	1.47	2.3569	1.2838	1.9404	1.6415	1.8473	2.0776	1.4063	1.2789	1.666	1.8375	1.7787	1.4553
	NaN	NaN	NaN	NaN	NaN	2.4843	1.7493	NaN	2.1658	3.1311	NaN	2.0482	1.8081	1.3671	1.9159	1.5876	2.9939	2.0237	2.4353	2.058	1.764	1.7052	1.9306	1.3524	2.5088	1.5141	2.2099	1.0829
	NaN	NaN	NaN	NaN	NaN	2.3275	1.8669	NaN	1.4945	1.4455	NaN	2.2932	3.3026	1.7003	2.7342	3.1213	3.2781	2.0531	2.1462	1.5484	1.421	2.1609	1.7101	1.2348	1.5533	1.7395	2.2295	1.3622
	NaN	NaN	NaN	NaN	NaN	3.0968	2.6656	NaN	1.4798	2.6068	NaN	1.8277	3.4104	2.0188	1.8277	1.9061	1.8032	1.3083	2.1903	1.9894	2.7048	2.058	1.4014	1.4112	1.5288	2.5088	1.1711	1.5288
	NaN	NaN	NaN	NaN	NaN	1.6856	2.695	NaN	2.0237	1.8718	NaN	2.0727	3.0821	2.0972	1.8375	2.7832	3.0282	1.5141	1.6905	1.911	1.96	2.0629	1.6366	2.8518	1.5337	1.8767	0.8967	0.931
	NaN	NaN	NaN	NaN	NaN	1.8522	1.5484	NaN	1.4749	1.4994	NaN	1.8179	3.2732	1.7983	2.2442	2.2883	2.5823	1.7983	1.4945	2.2638	2.1119	2.2295	1.666	1.4651	1.9159	0.9751	2.2246	1.2936
	NaN	NaN	NaN	NaN	NaN	2.0188	2.793	NaN	3.2389	1.6464	NaN	2.5872	3.5329	2.3471	2.0727	1.2593	2.7048	1.4357	2.6656	2.0335	1.8522	2.4059	1.5043	1.0878	1.3671	1.6562	1.5386	1.9355
	NaN	NaN	NaN	NaN	NaN	1.5337	2.8763	NaN	3.1654	2.0825	NaN	2.3324	2.3177	3.2536	2.107	2.0286	2.989	2.0727	2.4255	2.3226	1.372	2.3373	2.2246	2.352	2.1609	2.1266	2.2932	1.2397
	NaN	NaN	NaN	NaN	NaN	1.519	1.1466	NaN	3.4055	1.9159	NaN	2.6607	3.577	2.2246	1.8473	3.1948	2.695	2.4598	1.813	1.862	2.4157	2.2638	1.9453	1.6023	1.2054	1.6023	0.98	0.9604
	NaN	NaN	NaN	NaN	NaN	2.5186	1.2446	NaN	2.058	1.4651	NaN	2.4451	2.058	2.1854	2.1658	2.1119	2.2736	2.1854	1.9404	2.9155	2.2932	1.3524	1.127	1.1074	1.7689	1.5337	1.7591	1.0731
	NaN	NaN	NaN	NaN	NaN	1.8571	1.5974	NaN	1.225	2.1511	NaN	1.8375	2.156	1.8277	2.3177	3.7191	2.9449	1.4504	2.6215	2.0972	2.1511	1.6562	2.156	1.5435	1.8718	1.2397	1.6709	1.2201
	NaN	NaN	NaN	NaN	NaN	2.0384	1.6562	NaN	2.5137	1.8865	NaN	2.1903	1.9061	1.9992	2.0825	1.8473	1.9992	1.5729	2.3079	1.4406	1.4406	2.8812	2.1315	1.7738	1.1956	1.7591	2.0825	1.2152
	NaN	NaN	NaN	NaN	NaN	2.205	1.8522	NaN	1.9404	2.3324	NaN	2.2883	2.6215	2.4157	2.1413	2.6411	2.107	1.9502	1.5778	1.2495	2.3569	1.9551	1.6807	1.1319	1.6905	2.1903	1.3671	1.1466
	NaN	NaN	NaN	NaN	NaN	2.3226	2.7734	NaN	2.0678	3.6211	NaN	2.3912	2.8469	2.7146	2.205	2.1658	2.646	1.7248	1.7591	1.421	1.5876	1.7052	1.666	1.5484	1.2397	0.7889	1.3377	1.1809
	NaN	NaN	NaN	NaN	NaN	2.9939	2.1119	NaN	2.5872	1.6219	NaN	1.5435	1.9404	1.9404	1.8179	3.1605	2.7685	1.5484	2.2785	1.7983	1.3524	2.4059	2.0923	2.1609	1.3671	1.5631	1.2446	1.2544
	NaN	NaN	NaN	NaN	NaN	1.7346	1.4651	NaN	1.4357	2.0041	NaN	3.2389	2.548	1.5435	1.8522	2.5137	2.6362	1.8277	2.0335	2.2785	1.9649	1.2152	1.8914	1.1172	1.3181	1.3622	1.6562	1.0976
	NaN	NaN	NaN	NaN	NaN	1.7395	1.6562	NaN	2.2981	1.9551	NaN	1.5533	1.9257	1.5484	1.8179	1.8179	2.0972	1.3671	1.8571	1.9894	2.1609	1.9992	1.1564	1.4063	1.8326	1.6121	1.7591	1.8718
	NaN	NaN	NaN	NaN	NaN	1.9747	2.6411	NaN	1.5043	1.6562	NaN	1.9943	2.2589	1.6562	2.8126	2.5088	2.94	2.0727	2.1903	1.9649	1.2495	1.4504	2.2785	2.3814	1.9404	1.225	2.0335	1.5729
	NaN	NaN	NaN	NaN	NaN	2.6264	1.4259	NaN	1.3475	2.2589	NaN	1.9306	2.0041	2.1903	2.7244	1.3573	2.1021	1.666	1.8865	1.764	1.4749	2.0384	2.0678	1.0388	1.3181	2.2687	1.7738	1.1172
	NaN	NaN	NaN	NaN	NaN	3.0625	1.5582	NaN	2.0727	1.7934	NaN	1.9306	3.2046	2.1413	2.2687	1.2397	2.3863	1.7836	3.1654	1.9796	1.4063	1.617	1.911	2.7489	1.5043	1.372	2.8371	1.9649
	NaN	NaN	NaN	NaN	NaN	3.1654	1.8326	NaN	2.8273	2.009	NaN	3.4349	1.9551	1.7493	1.8228	2.4794	2.5186	1.8718	1.3034	1.9845	2.4059	2.6068	2.5921	2.4353	1.6268	2.2442	2.1854	1.6317
	NaN	NaN	NaN	NaN	NaN	1.8865	1.715	NaN	1.47	2.2785	NaN	3.7044	2.842	2.8175	3.1017	2.156	2.0972	1.6464	2.1217	1.5141	1.6954	3.0968	2.1756	2.6264	1.6072	2.1168	1.9208	1.4063
	NaN	NaN	NaN	NaN	NaN	1.8914	2.3177	NaN	2.5578	2.7783	NaN	1.5337	1.519	2.1903	2.6607	3.0527	2.6607	2.5627	2.1511	2.2099	1.4014	2.2246	1.5092	1.7787	1.6415	2.0384	1.3622	1.2152
	NaN	NaN	NaN	NaN	NaN	1.8277	2.1609	NaN	2.548	2.2393	NaN	1.5876	2.3422	2.8763	2.4108	2.4892	2.45	2.0776	2.1217	2.3765	2.058	1.2936	1.2348	1.5043	1.1613	1.0388	1.5288	1.2201
	NaN	NaN	NaN	NaN	NaN	2.3177	1.9796	NaN	1.911	2.7048	NaN	3.0919	1.7297	1.8816	2.3569	2.009	2.9449	1.7738	1.9992	2.4255	2.695	1.7199	1.5729	1.5631	1.4504	1.0388	1.4504	1.0682
	NaN	NaN	NaN	NaN	NaN	2.5088	1.7003	NaN	1.5484	3.6211	NaN	2.8273	2.9253	1.7689	2.0286	2.4157	1.764	2.3471	1.7787	1.6023	1.7591	1.9355	1.8277	2.2148	1.2838	1.8326	1.4994	1.6954
	NaN	NaN	NaN	NaN	NaN	2.6999	1.6954	NaN	2.9988	2.1168	NaN	1.862	2.107	2.0923	3.6162	1.9551	2.1756	2.1364	2.2393	1.4112	2.2246	1.9306	1.5435	2.4402	1.2397	2.3226	2.2785	1.6464
	NaN	NaN	NaN	NaN	NaN	1.7983	2.0678	NaN	2.989	3.0429	NaN	2.3471	2.4108	2.8861	2.1315	3.0037	3.3908	2.597	2.2148	2.4451	1.8375	2.2393	2.1021	1.4259	1.2789	1.8326	1.4112	1.0682
	NaN	NaN	NaN	NaN	NaN	2.303	1.5239	NaN	2.3814	1.8179	NaN	2.2638	2.2687	2.009	2.9988	1.568	2.6117	2.6313	2.5431	1.2691	2.6215	1.7542	2.2393	2.0972	1.617	1.0339	1.0976	2.1315
	NaN	NaN	NaN	NaN	NaN	2.5333	2.1756	NaN	1.1613	1.4357	NaN	3.871	2.5039	2.1266	1.9894	3.4202	2.0874	1.9551	1.6611	2.7489	1.7983	2.8273	1.7542	1.3622	1.9502	1.3132	2.1952	1.8179
	NaN	NaN	NaN	NaN	NaN	1.7836	2.0482	NaN	2.2932	1.7689	NaN	2.4255	3.3761	1.5876	1.7885	2.891	2.8812	1.9747	2.2589	2.1364	1.9649	1.8865	2.009	2.0825	1.6072	2.0776	2.7195	1.7493
	NaN	NaN	NaN	NaN	NaN	2.3275	1.4455	NaN	1.9845	2.7783	NaN	2.303	2.1168	1.8375	2.2834	1.6121	2.1609	2.0237	1.6856	1.7003	1.7052	1.96	1.1809	1.4847	1.0584	1.0094	2.3961	1.225
	NaN	NaN	NaN	NaN	NaN	2.6705	1.5582	NaN	2.5039	2.156	NaN	2.6215	2.1658	2.1511	2.1168	1.7003	3.5476	1.8375	1.2642	2.4353	2.7734	1.4259	2.4451	1.6954	1.9453	1.2838	1.4504	1.5043
	NaN	NaN	NaN	NaN	NaN	2.9351	2.058	NaN	1.9845	1.3328	NaN	1.9306	2.744	2.3912	2.6313	1.6758	2.4549	1.7346	2.9743	2.0237	2.1315	2.842	1.3671	1.7738	1.0192	1.1858	1.3426	1.2691
	NaN	NaN	NaN	NaN	NaN	2.3863	1.96	NaN	2.2736	2.1756	NaN	1.5925	2.8812	1.6856	2.3471	1.4847	2.3716	1.5239	3.0576	1.5386	2.2883	1.5043	1.8522	2.5088	1.0976	1.1613	1.3769	1.0045
	NaN	NaN	NaN	NaN	NaN	2.401	1.9159	NaN	1.7983	1.862	NaN	2.94	3.0821	2.0286	1.6219	1.47	2.5823	2.6558	1.9943	1.9551	1.5533	2.0972	2.0041	1.1907	1.1809	1.372	1.6121	1.0829
	NaN	NaN	NaN	NaN	NaN	2.3667	3.4741	NaN	3.6358	2.2148	NaN	2.1119	3.1311	2.2099	1.9992	2.4206	1.6562	2.5186	2.5627	3.1801	1.3475	2.2197	1.9551	1.4994	1.4994	2.5431	0.8232	1.8522
	NaN	NaN	NaN	NaN	NaN	2.989	2.8322	NaN	1.764	2.4843	NaN	2.8861	2.303	2.7685	1.6366	2.7881	2.3079	2.009	2.6754	2.1266	2.7097	1.8767	1.764	1.3132	1.813	1.6317	1.3181	1.4994
	NaN	NaN	NaN	NaN	NaN	1.9698	1.9012	NaN	1.7591	1.7542	NaN	2.3373	2.989	1.5092	2.0286	2.3716	1.9796	1.911	2.3569	2.5627	2.2981	2.6607	1.3426	1.3671	2.2981	1.4798	2.5774	1.5925
	NaN	NaN	NaN	NaN	NaN	2.0727	1.7052	NaN	1.5827	2.3618	NaN	2.891	2.4108	1.4651	2.6117	2.6313	1.372	1.8865	2.5676	1.9355	2.5039	1.4406	1.9453	2.7734	1.7101	1.5827	1.3867	1.4798
	NaN	NaN	NaN	NaN	NaN	2.9106	3.2193	NaN	2.205	2.8714	NaN	2.5529	2.499	1.8473	2.9302	2.7832	1.8963	2.4157	1.6856	1.4945	2.6362	1.7346	1.8473	1.617	0.8722	1.421	1.9355	1.7297
	NaN	NaN	NaN	NaN	NaN	2.2589	2.1805	NaN	1.8914	3.1948	NaN	3.4692	2.6901	1.8571	2.009	2.2638	3.1801	2.6705	2.2099	1.4798	1.7101	1.5778	1.1711	2.6019	1.4896	1.7297	1.4014	1.617
	NaN	NaN	NaN	NaN	NaN	2.2148	1.911	NaN	1.8326	3.6015	NaN	2.1756	2.793	1.568	2.401	1.5582	2.0433	1.8816	1.8669	1.9061	1.7101	1.7738	1.3622	2.1707	0.9849	1.1711	1.4406	1.4259
	NaN	NaN	NaN	NaN	NaN	2.7489	2.2001	NaN	1.9845	2.6117	NaN	1.8473	2.5088	2.1217	2.2687	1.6856	3.0674	1.9355	2.303	1.4896	2.3863	2.107	1.813	2.0629	1.8718	1.3916	1.3622	2.0335
	NaN	NaN	NaN	NaN	NaN	1.9453	1.7248	NaN	1.5974	2.0188	NaN	1.6807	2.7489	1.3132	1.6807	3.0576	1.9845	1.7689	2.7244	1.813	1.7689	1.7885	1.5925	1.8424	0.9996	1.6464	1.2642	1.4749
	NaN	NaN	NaN	NaN	NaN	1.3622	1.6758	NaN	1.6121	2.2687	NaN	2.6607	1.5435	2.4353	3.0821	3.1703	2.548	2.058	2.7979	2.4059	2.2393	2.5333	1.9894	1.5974	1.4896	1.3769	2.0923	1.764
	NaN	NaN	NaN	NaN	NaN	1.323	1.8375	NaN	1.6415	1.7885	NaN	3.2879	3.283	2.0972	1.6807	2.3226	1.5876	1.6072	3.6309	2.0678	2.2589	2.2589	1.6709	1.568	1.7591	1.8767	1.9698	1.7003
	NaN	NaN	NaN	NaN	NaN	2.107	1.7983	NaN	2.3079	2.1462	NaN	2.6411	1.8963	1.6856	1.7738	2.0629	3.2879	1.5092	1.421	1.5288	1.715	2.1854	2.4843	1.4847	0.9163	0.9849	1.5729	2.1217
	NaN	NaN	NaN	NaN	NaN	2.3422	2.0727	NaN	2.7734	1.5337	NaN	2.9694	2.2148	2.4108	2.1364	1.5925	2.3765	1.7248	1.5582	1.7787	1.7346	2.4402	1.0241	2.6411	1.3916	1.6856	1.6121	2.2148
	NaN	NaN	NaN	NaN	NaN	2.3324	2.8518	NaN	1.6758	1.3083	NaN	2.3275	2.2932	2.7146	2.4941	1.7591	2.0041	1.8277	2.7832	1.9943	2.0629	1.6366	1.274	1.1858	1.3622	1.2544	1.5925	0.8918
	NaN	NaN	NaN	NaN	NaN	1.8277	1.3475	NaN	2.0237	1.1858	NaN	2.4451	2.7783	2.254	2.989	2.2981	2.2834	1.8179	1.568	2.0972	1.4896	2.3765	1.7591	1.0633	1.2397	1.9551	2.0678	0.9408
	NaN	NaN	NaN	NaN	NaN	2.009	2.0433	NaN	1.3867	2.4941	NaN	1.5092	2.5235	1.715	2.597	2.1609	2.2393	2.058	2.3912	1.7297	2.0041	2.2638	2.0335	2.2736	1.764	1.5631	1.1025	1.911
	NaN	NaN	NaN	NaN	NaN	2.3422	1.6758	NaN	2.2148	1.9649	NaN	1.5484	3.1997	1.8277	1.7836	1.5778	3.2389	2.2834	1.7248	2.3177	1.9894	2.352	1.666	1.4406	1.6464	1.862	0.9849	0.931
	NaN	NaN	NaN	NaN	NaN	1.8424	2.5333	NaN	1.323	1.7199	NaN	2.7979	2.4157	2.0727	2.0531	2.6803	2.107	1.3034	1.4357	1.8571	1.519	1.6464	1.9257	2.5921	1.029	1.4063	1.9551	1.1368
	NaN	NaN	NaN	NaN	NaN	1.8865	1.6219	NaN	2.3128	3.1311	NaN	2.1511	2.1217	1.7346	2.8959	1.8326	3.2144	2.1756	2.0629	1.911	1.5337	2.3079	1.7738	1.911	1.2446	1.1172	1.8081	2.009
	NaN	NaN	NaN	NaN	NaN	1.9404	1.6758	NaN	2.0286	1.715	NaN	1.7052	2.0678	1.8277	2.3226	2.1854	2.4353	1.911	1.5386	1.8081	1.9992	1.96	1.3181	1.9404	2.0972	2.5137	1.225	1.7836
	NaN	NaN	NaN	NaN	NaN	1.9894	2.1119	NaN	1.6415	2.1658	NaN	3.5868	3.234	2.3912	1.7199	2.3667	2.303	2.0923	3.185	1.5876	1.8767	2.0188	1.4994	1.2054	1.8571	2.1805	2.4353	1.4651
	NaN	NaN	NaN	NaN	NaN	2.5676	1.9747	NaN	1.6513	1.8424	NaN	2.2736	3.1164	2.0972	1.4553	3.5917	2.1854	2.4647	1.7738	2.6362	1.666	2.5578	1.1956	2.7391	0.98	1.1221	0.9898	1.0584
	NaN	NaN	NaN	NaN	NaN	2.3226	2.4255	NaN	2.3471	3.5525	NaN	2.0923	2.2393	1.9698	1.5141	2.5676	2.0776	2.3471	2.2883	1.7591	1.9012	2.6607	1.5239	1.2789	1.078	1.7052	2.4745	1.2642
	NaN	NaN	NaN	NaN	NaN	2.3226	2.1315	NaN	2.9792	1.911	NaN	2.0678	1.9502	2.0678	1.7836	2.0874	2.1315	1.5631	2.3373	2.0629	1.568	1.3867	1.3769	2.9449	1.5876	1.3279	2.6656	0.9261
	NaN	NaN	NaN	NaN	NaN	1.8767	2.0188	NaN	2.4941	1.6317	NaN	2.2932	2.3177	1.96	3.0184	3.1605	3.1997	1.6121	2.7293	2.8567	1.813	2.3079	1.3769	1.0976	1.2495	1.274	1.6121	1.5484
	NaN	NaN	NaN	NaN	NaN	3.8073	1.9306	NaN	2.6068	1.9502	NaN	3.3957	2.1168	2.9645	2.9008	1.2985	2.3961	2.0041	1.6611	1.5484	1.7248	2.1609	2.1315	1.9208	1.9061	1.7297	1.2397	1.1074
	NaN	NaN	NaN	NaN	NaN	1.8032	1.7983	NaN	2.1609	1.7738	NaN	2.1462	2.548	1.9894	1.8081	2.9743	2.2246	2.4745	1.8424	1.1907	1.2642	2.2981	1.9992	2.1658	1.4161	1.078	2.0727	1.1417
	NaN	NaN	NaN	NaN	NaN	2.0237	2.0678	NaN	1.2005	2.2099	NaN	1.6219	2.8175	2.4451	3.2732	1.9894	2.9694	1.8865	2.8322	2.6019	2.5039	1.6121	1.4994	1.7493	1.1711	1.8718	2.0286	1.1466
	NaN	NaN	NaN	NaN	NaN	2.254	1.7101	NaN	1.8081	1.8081	NaN	1.5435	2.7342	2.3324	2.5235	1.7591	2.4108	2.8665	2.4451	1.9698	1.8228	2.2148	1.7101	1.2838	1.3867	2.1756	1.7983	1.3034
	NaN	NaN	NaN	NaN	NaN	1.4994	1.6121	NaN	3.7632	2.4598	NaN	2.5382	2.5627	1.666	2.2148	2.6803	2.9596	1.6317	1.9992	2.4402	1.7738	2.1658	3.1017	0.931	1.0192	1.7003	1.6366	1.2985
	NaN	NaN	NaN	NaN	NaN	1.4357	1.7836	NaN	2.0041	1.8081	NaN	2.7146	3.3075	1.4504	2.0825	1.5043	2.6215	2.2785	2.5578	2.4941	1.5288	1.3622	2.0727	1.8032	1.1417	1.2397	1.2397	1.0486
	NaN	NaN	NaN	NaN	NaN	2.4892	1.5827	NaN	1.4063	1.6023	NaN	3.577	2.597	1.5043	2.3716	2.0482	2.6999	2.1756	3.7975	2.9743	2.6705	1.666	1.4602	1.1662	1.2985	1.1172	1.4847	1.0976
	NaN	NaN	NaN	NaN	NaN	1.6317	2.5676	NaN	1.7542	2.3128	NaN	1.9894	2.0286	1.9894	2.058	1.568	1.7052	2.45	2.5578	3.2291	1.5827	1.8081	2.8959	2.744	1.2103	1.6121	1.4455	1.519
	NaN	NaN	NaN	NaN	NaN	2.1658	2.1462	NaN	1.6611	2.8469	NaN	2.0139	2.1021	1.9894	3.0968	2.6215	2.0825	1.4455	1.8326	1.6954	2.6852	2.1903	2.1609	1.9747	1.9649	2.0139	2.1805	1.1221
	NaN	NaN	NaN	NaN	NaN	1.5925	1.8277	NaN	1.47	1.568	NaN	2.2638	2.4696	2.3373	3.3124	2.4304	2.1119	1.2838	1.9502	1.9257	2.6117	3.5427	1.7395	2.8077	1.911	1.3573	2.3422	2.3765
	NaN	NaN	NaN	NaN	NaN	2.8028	1.4504	NaN	1.9992	3.5427	NaN	NaN	2.0825	3.2291	2.1707	3.3516	2.5578	1.862	2.0188	1.6219	1.813	2.1658	2.989	1.7444	1.2446	1.5974	1.4553	1.0241
	NaN	NaN	NaN	NaN	NaN	2.7293	2.744	NaN	3.2536	3.4888	NaN	NaN	3.2144	2.9253	3.3712	3.4594	2.5382	1.7934	1.6023	3.3663	1.4161	1.5974	2.6019	2.2246	1.4063	0.8183	1.9502	1.7542
	NaN	NaN	NaN	NaN	NaN	1.2691	2.1854	NaN	2.5676	2.2197	NaN	NaN	2.1266	1.9551	2.6362	2.3128	2.1413	1.3818	1.9796	1.6366	1.764	2.8126	1.4749	2.1658	1.7297	1.3083	1.3181	1.519
	NaN	NaN	NaN	NaN	NaN	2.2295	1.6611	NaN	3.3222	2.6362	NaN	NaN	3.1262	1.6219	1.5582	3.0821	2.5284	2.9449	2.254	2.1315	2.5284	2.3961	1.8669	1.1613	0.9261	1.6464	2.0188	1.5386
	NaN	NaN	NaN	NaN	NaN	1.8571	2.6754	NaN	2.8714	1.9159	NaN	NaN	2.1609	1.4602	1.6268	2.8322	2.2589	2.4108	3.0527	2.597	2.4206	2.5088	1.8522	2.6362	1.3965	1.4063	1.0976	1.2838
	NaN	NaN	NaN	NaN	NaN	1.7885	1.9943	NaN	3.1066	2.205	NaN	NaN	1.7101	1.4259	1.6758	2.3765	3.0527	2.3177	2.0874	1.6121	1.6562	1.7444	1.4798	2.5921	1.666	2.1658	1.1907	1.9159
	NaN	NaN	NaN	NaN	NaN	3.0821	2.1119	NaN	2.4451	3.1948	NaN	NaN	2.4892	1.96	2.2883	1.6611	2.5872	1.3818	2.6068	2.6852	1.4112	1.4553	1.5729	2.2883	1.47	1.1319	1.2348	0.98
	NaN	NaN	NaN	NaN	NaN	3.1752	2.2442	NaN	1.8816	2.3863	NaN	NaN	2.646	1.7689	1.4406	2.7832	2.2883	1.3132	1.9649	2.0874	2.1756	2.254	2.2687	1.4651	1.2152	0.7791	2.793	1.4455
	NaN	NaN	NaN	NaN	NaN	2.156	2.8518	NaN	1.9159	2.7391	NaN	NaN	3.2242	1.9845	2.6362	2.0874	2.6607	2.2099	1.6317	2.4549	1.5239	2.6901	1.6856	1.6219	1.0829	0.9506	2.7881	1.0976
	NaN	NaN	NaN	NaN	NaN	2.8469	1.8963	NaN	2.2638	2.3961	NaN	NaN	3.3173	2.0776	2.058	1.9747	2.9302	1.2152	2.0482	1.8179	2.0678	2.6509	2.0237	2.0825	2.0874	1.1025	1.568	0.9751
	NaN	NaN	NaN	NaN	NaN	1.4896	2.5676	NaN	2.3814	2.6313	NaN	NaN	2.45	2.8567	2.0188	3.3124	2.5333	1.8473	2.0041	1.5925	1.7689	2.4255	2.2001	1.715	0.9261	1.5435	2.2589	1.1172
	NaN	NaN	NaN	NaN	NaN	1.6268	2.0972	NaN	2.1364	2.6803	NaN	NaN	3.2487	1.9747	2.8959	2.6411	2.8959	1.3083	2.8322	1.5092	1.4504	2.4843	1.5288	1.4994	1.1221	2.0923	3.0723	2.1462
	NaN	NaN	NaN	NaN	NaN	3.185	2.0139	NaN	2.3618	1.568	NaN	NaN	2.9498	1.9061	2.6754	1.7346	1.7542	2.1119	1.5631	1.6415	1.9845	1.6219	1.4259	3.0772	1.8865	1.3769	2.7195	1.9355
	NaN	NaN	NaN	NaN	NaN	2.9155	3.4398	NaN	1.3034	2.2148	NaN	NaN	3.1752	2.6313	2.6215	1.8963	3.6113	1.6856	1.3965	1.5484	2.3275	1.1613	1.6562	1.2152	0.9849	1.9355	1.4357	1.9061
	NaN	NaN	NaN	NaN	NaN	1.9894	3.038	NaN	1.8571	1.8816	NaN	NaN	2.303	1.8718	2.6656	2.3814	3.2879	2.2883	2.2001	1.2985	1.9698	2.107	1.1956	1.1417	1.0535	1.7395	1.3573	1.5484
	NaN	NaN	NaN	NaN	NaN	1.7346	2.009	NaN	2.0188	2.7832	NaN	NaN	2.9106	2.0972	1.7444	2.2491	2.4108	2.2932	2.9498	2.646	1.6219	1.4504	2.0139	1.5925	1.1956	1.2642	2.2197	1.8669
	NaN	NaN	NaN	NaN	NaN	1.7101	1.8914	NaN	3.0086	1.4847	NaN	NaN	3.3467	1.3622	1.911	1.5631	1.9159	2.2344	2.1903	2.352	1.3181	2.5676	1.9208	2.0874	1.4406	1.6611	1.6415	2.2638
	NaN	NaN	NaN	NaN	NaN	2.1658	1.6856	NaN	1.3426	3.0576	NaN	NaN	2.9498	1.4112	3.4888	2.1756	3.2977	2.3128	1.7199	2.4255	2.1168	2.1119	2.3569	1.5876	1.6807	1.029	1.3524	1.4651
	NaN	NaN	NaN	NaN	NaN	3.1507	1.8522	NaN	1.9894	2.0335	NaN	NaN	2.1756	2.1462	2.0923	3.2585	3.2977	2.3177	1.5533	1.5631	1.911	2.7783	2.2932	1.6464	1.3279	1.1564	1.2985	1.0731
[truncated: 5,735 more rows]

## Sheet: CellArea_Batch2
	Area (µm^2)
OD	0.34	0.5	0.56	0.95	1.1	1.1	1.16	1.35	1.4	1.65	1.87	1.89	2	2.35	2.8	3	3.15	3.16	3.24
	2.7538	3.0723	2.2638	3.087	1.9943	2.3275	3.1409	1.8963	2.4255	2.1609	1.7297	2.205	2.3471	3.0184	2.45	1.666	1.7689	2.2442	1.2201
	3.136	2.8567	1.8816	2.4745	2.1168	1.6562	2.9057	1.7934	2.3128	2.0972	2.6019	2.0923	1.7542	2.7489	1.5337	2.3765	1.3475	2.1413	1.96
	2.156	2.9596	1.6856	2.842	1.96	2.9351	1.9894	2.1609	2.058	2.7587	2.6411	2.7538	1.568	1.6317	1.323	2.8812	1.4651	2.3226	1.4112
	2.6166	1.7787	2.1413	2.2491	3.5476	3.1115	1.9747	2.3373	2.2491	2.303	2.1805	1.8767	2.6019	1.4651	1.2985	1.8424	1.5974	1.8571	1.9159
	2.2442	3.0723	2.548	3.4251	2.6313	3.2487	3.6456	1.7542	1.9796	2.2687	1.862	2.1854	1.6954	2.2344	1.176	1.813	1.9061	2.989	2.0433
	2.3422	2.1217	2.2834	2.0139	2.3961	2.352	3.1507	2.4304	1.7346	1.7885	1.9306	2.3569	2.4549	1.9649	1.7934	1.4014	1.5386	2.1805	1.4259
	2.1364	2.0384	3.5378	2.2246	3.3565	2.744	2.4108	1.7346	2.2148	1.9747	2.0874	2.0482	1.5533	2.8518	1.1417	1.7885	1.6317	1.8963	2.3079
	3.1262	2.156	3.3663	2.4304	2.1266	2.6411	2.4647	1.8767	2.4598	2.2148	2.0482	2.2491	2.1854	1.6611	1.9061	1.7444	1.8963	1.4357	1.911
	3.4202	1.9355	3.4202	2.4255	2.5823	2.107	2.5333	1.6513	1.617	2.2736	1.9649	1.9306	1.274	1.7101	1.0927	1.9355	0.9996	1.6513	1.7738
	3.2046	2.6068	2.9204	2.8224	3.2585	1.7395	2.6901	2.4206	1.8767	2.6411	2.1658	1.8963	1.323	1.5876	1.8473	1.7738	1.1466	1.4994	1.5239
	2.3814	1.9649	1.6905	3.2781	1.5533	1.7787	2.2442	2.1266	2.4108	1.8718	1.7493	2.156	2.4353	1.9061	1.5974	2.7048	2.254	1.2985	1.47
	2.6999	2.6803	1.8424	3.1556	3.2095	2.0041	2.6656	1.8326	2.6558	1.8914	1.3083	2.3814	1.568	2.1658	1.7787	1.568	1.8375	1.5484	1.1956
	3.0968	2.6705	2.009	2.3863	2.401	2.3814	3.0772	2.009	2.0923	2.3128	1.9159	1.7738	2.6117	1.6023	1.4161	1.8767	1.9698	2.6264	1.7885
	2.4255	2.058	2.8273	3.8171	2.0237	3.2585	2.4353	2.548	2.5872	2.0923	1.8179	2.2099	2.4941	2.7489	2.4647	1.5582	1.3965	1.274	1.1221
	2.2883	1.9992	2.2834	3.6995	1.7346	2.1511	2.5676	2.6313	1.7297	1.8375	1.4455	1.4896	1.6758	2.597	1.2152	2.5725	1.1907	1.3083	1.568
	3.4741	2.1462	2.7195	3.6162	1.7297	1.9208	2.7391	1.8081	1.715	2.2589	2.1266	1.9355	2.4892	2.5284	1.5043	2.9596	1.9061	1.6268	1.9453
	3.0821	3.0037	2.3226	2.9988	1.6366	2.3569	2.2883	2.4304	2.1756	2.7048	1.3671	2.3324	1.9992	1.8571	1.3769	2.0629	1.4259	1.5239	1.3181
	2.5333	2.7881	2.8371	4.0425	1.8424	2.1511	1.9306	2.3667	1.6415	1.7444	1.8669	1.9551	2.4059	2.3226	1.5729	1.6807	1.7101	2.7685	1.9796
	3.3908	3.0821	3.4251	3.2928	2.0384	2.0678	2.5431	1.6366	1.9355	2.4941	2.1119	1.9649	2.1707	1.7101	1.3622	1.8375	1.9502	1.1025	1.4847
	3.2683	2.9743	3.0135	1.3132	2.3128	3.4447	1.8767	1.813	1.6219	2.2687	1.8277	2.0384	2.3765	1.4112	1.029	2.2148	1.7689	1.4455	2.1119
	1.6513	2.6117	1.8375	3.1556	2.5774	3.0576	2.2638	2.1364	2.5431	2.1658	3.6505	2.2295	2.4108	2.3373	1.1466	2.0041	1.8718	1.6317	2.548
	2.8812	2.4255	1.5974	1.7493	2.8567	1.5239	3.0429	1.8179	2.0972	2.6803	1.4504	2.8518	3.2291	2.8665	1.176	2.2883	1.6905	2.4255	1.9551
	1.5876	2.1658	2.2589	3.3516	2.3422	1.7787	2.6019	2.009	1.6611	2.4402	2.3471	1.5925	1.8718	3.577	1.519	2.7097	1.5925	2.4108	1.6905
	1.9159	2.2834	2.2834	1.7689	2.2785	2.3324	2.3177	1.7052	2.1217	2.6117	1.5484	1.7591	2.058	2.2295	1.6758	1.911	0.8967	1.9649	1.8914
	3.577	2.4647	2.1315	1.9698	1.9355	1.6905	2.3275	1.8718	2.6117	1.6807	2.2589	1.4749	1.7493	2.7391	1.4308	2.352	1.911	1.7346	1.5974
	2.6754	2.7244	2.5431	2.744	3.5133	2.1315	2.4696	3.136	1.8865	3.3075	1.5827	1.9208	2.0825	2.4255	1.4063	2.3128	1.3965	2.2589	1.7297
	3.1409	1.9845	2.7195	2.3471	2.4353	1.9061	3.1262	2.6068	2.009	2.6166	1.9894	2.4794	1.4994	1.4504	1.4357	1.3818	1.1319	1.96	1.421
	3.1703	2.6803	2.3667	2.3422	2.6264	3.087	2.0776	2.94	2.7636	2.8371	1.9943	1.7591	1.3279	2.2932	1.6709	1.4602	1.1515	1.6856	1.3622
	2.8518	3.3467	2.1952	2.2834	3.136	2.1364	1.9845	2.891	1.3132	2.4304	3.2438	2.1119	1.6219	1.7591	2.2491	1.5533	1.4945	2.7244	1.5386
	3.4986	2.6754	1.6268	2.8126	2.5137	2.3471	2.9253	2.6264	2.1609	1.6317	2.6803	1.5043	2.7195	1.6366	1.1809	2.1168	1.1515	2.1609	2.3716
	2.5382	2.4059	1.911	2.2932	2.45	2.2834	2.4892	1.3132	2.2246	2.4598	2.1266	2.9155	2.5921	1.9159	1.0976	1.9208	1.5239	1.0045	1.3867
	2.7979	3.2781	1.8816	3.479	2.9106	3.2536	3.7583	1.6121	1.5141	1.6121	2.2932	1.9061	1.6954	1.4602	1.4308	2.0874	1.6415	1.9992	1.0682
	3.9739	2.4941	2.8224	2.6264	2.2491	1.7787	3.2242	2.1903	2.597	2.1854	1.9894	1.6219	2.8077	2.107	1.0633	1.7444	1.9551	1.176	2.1462
	2.9792	3.0037	3.3369	2.2001	3.4006	1.8718	2.6656	2.5676	1.9453	3.2928	2.0825	2.1364	2.4108	2.205	1.0094	1.3818	1.3034	1.1368	1.4847
	2.0335	2.8028	2.7048	2.107	2.4206	2.2197	2.401	3.6799	2.5774	2.7538	2.6901	2.7293	1.8081	2.1658	2.0531	1.5484	1.1907	1.2495	2.2442
	2.9988	2.9939	2.7195	3.1899	1.9355	2.5088	2.0188	2.3716	2.2442	2.2099	1.4112	2.0482	2.0482	2.6754	1.9894	1.6905	1.4161	1.1368	1.5729
	3.3859	2.9792	3.0919	2.6313	2.5627	1.8179	2.2099	2.5039	1.9306	3.8808	2.156	1.9404	2.7783	1.9306	1.7591	2.3863	1.1368	2.4402	1.6317
	4.0082	2.7293	2.3275	2.156	2.9547	2.6264	2.4647	2.2687	2.3128	2.548	1.5239	3.4349	1.4014	1.7983	2.2442	1.4945	2.1315	1.6758	1.2054
	2.6068	2.9743	3.3565	3.1066	3.2046	2.6656	2.352	2.1413	1.6709	2.6411	2.1952	2.3324	1.5288	2.2932	2.6264	2.5235	1.5092	1.0927	1.5435
	2.6852	3.087	2.4451	3.0968	2.0727	2.7391	2.45	1.5484	1.862	2.9351	2.5578	3.185	2.1119	2.8371	1.421	1.7297	1.3769	1.5435	1.519
	2.3128	2.5774	3.6113	1.6464	1.7297	2.1707	3.3467	1.7591	2.3373	1.9894	2.5235	2.793	1.9551	2.4549	1.1515	1.8032	1.5974	2.1364	1.6709
	3.2046	3.2536	2.6117	3.5672	2.2981	2.1462	2.3177	1.8669	2.5235	2.2491	1.4455	2.1462	1.9208	1.7101	1.2985	1.6268	1.6954	1.1662	2.1462
	3.0233	3.577	2.5774	2.6852	1.813	1.7101	1.8277	2.0384	2.2442	2.058	1.4308	1.8277	1.3573	2.5774	1.5435	2.352	2.1462	2.0384	2.4157
	3.4888	1.5043	2.9351	2.0482	3.5133	1.6709	1.6807	2.2148	2.3275	2.7489	2.7146	1.9649	2.4304	1.8571	1.1319	1.1221	1.3818	1.8179	2.0629
	2.5627	2.8812	2.7685	2.7244	2.7489	1.7248	1.813	2.2148	1.8424	1.9796	2.9645	1.6513	1.4896	1.6758	1.4504	1.5484	1.7248	1.9159	1.6856
	2.8714	1.7346	2.0874	3.6015	3.5868	2.9253	3.5427	2.6901	1.8767	3.0037	1.7346	1.4406	2.2491	2.1364	1.2936	1.9992	1.5239	1.9306	1.4994
	2.4647	3.5525	2.3618	3.4055	1.666	1.9502	2.6607	2.646	2.1021	2.5333	1.5239	2.5235	1.8816	1.9894	1.421	1.5827	1.2838	1.2005	1.5974
	3.8808	1.764	2.1854	2.9694	2.1805	2.7734	2.1854	1.1809	1.9159	2.6656	2.3324	2.5627	2.401	3.1556	0.9457	1.715	2.1119	1.4847	0.98
	3.5966	3.1213	2.8273	3.0919	2.8028	1.7052	3.1605	2.5627	2.6803	2.3912	2.499	2.0139	2.8469	2.3961	1.5974	1.2936	0.98	2.1707	1.96
	2.7195	3.1703	2.9155	2.2491	3.2487	1.6072	2.9645	3.0527	2.1364	1.666	1.3426	2.6019	2.3912	2.0776	1.176	1.4406	1.1613	2.3667	2.2981
	2.7489	1.7297	3.6113	1.7003	1.8914	2.5872	1.6954	1.8081	1.7591	2.9057	1.3524	1.9257	1.7199	1.3279	1.9355	1.6121	1.4455	1.9992	2.2001
	2.7097	1.6709	3.2634	3.7191	1.9404	2.0923	2.9008	1.5043	2.1315	3.5476	2.2687	2.2491	2.0188	2.0335	1.0878	1.4259	2.107	1.5239	1.1466
	3.5819	3.3957	2.8469	3.0625	1.9453	3.0772	1.6905	1.9257	1.8424	2.1021	2.4598	1.6268	2.3716	2.4353	1.7444	2.1315	1.3916	1.2201	1.8669
	2.5137	2.1168	2.3716	1.6709	1.8277	2.3128	3.283	1.8767	1.3475	2.1266	2.2295	1.3132	2.2491	1.6023	1.764	2.7783	1.6513	1.6562	1.1613
	3.8367	2.7342	2.6215	2.2295	2.2344	2.5823	3.3516	2.3569	1.2103	3.4937	2.744	1.6464	1.9698	2.7244	2.5039	2.0678	2.4108	2.744	2.0727
	2.2001	2.401	2.6509	3.1213	2.0286	2.4843	3.5525	2.3471	2.9008	2.3177	3.0821	2.058	3.5672	1.6219	1.1123	1.6268	1.6954	2.5578	1.7934
	2.0188	2.7979	3.7485	1.8914	2.3128	1.9845	3.234	2.2981	1.9845	1.8914	2.1315	3.0821	1.8718	3.0429	1.8865	2.2393	1.2299	1.1662	1.4455
	1.5337	2.6901	3.43	2.7391	2.0384	2.0384	3.0723	1.8424	1.7591	3.1752	1.7787	2.2687	3.185	1.4308	2.303	1.5778	1.0878	2.3716	1.2642
	3.1801	1.9453	3.4496	3.6505	1.8816	3.1703	2.3912	2.4892	2.1364	1.7395	2.8469	1.6562	1.4553	2.2638	1.1172	1.176	2.0139	1.2201	1.6562
	3.136	2.4157	3.3663	3.0184	3.1997	2.6019	2.3618	1.6905	2.2099	1.6415	2.3373	1.6415	2.646	1.5729	1.3965	1.6807	1.3916	2.156	2.3324
	2.9155	3.43	2.842	2.2834	2.3912	2.989	2.9253	2.695	2.0531	2.2197	1.9943	3.038	2.6166	2.4941	1.9649	1.8718	1.3573	1.6611	1.2201
	3.2683	2.2344	2.7734	3.7485	2.3324	2.9155	1.8865	3.0968	1.7542	2.107	2.1511	1.5484	2.4353	1.8571	1.8179	2.3618	2.3863	1.2446	1.3034
	2.2883	2.744	2.0874	2.3226	2.6656	2.1707	2.2442	1.764	1.3965	2.4255	1.7297	1.7885	2.548	2.303	1.3965	1.7052	2.0629	1.2789	2.4255
	2.1707	2.6999	3.2438	2.597	1.9355	1.9012	3.724	2.9449	2.3667	2.2981	1.3475	2.5529	2.2981	2.4745	1.3622	2.3373	1.3181	1.9698	2.5921
	3.1997	1.9208	1.813	3.1066	1.8669	2.0188	2.1315	1.3328	2.3373	2.891	2.9449	1.9992	1.3328	2.5284	2.0237	2.0678	1.5827	0.9898	1.568
	3.3418	3.3859	2.9057	3.0478	1.5288	2.3863	3.4496	1.3475	2.2687	2.7979	1.6464	2.989	2.4696	1.4602	1.7787	1.372	1.0339	1.5484	1.3965
	3.185	2.1266	3.0968	3.2095	1.9551	1.6807	1.617	1.5729	1.9208	2.4647	1.8571	1.4308	1.617	2.0188	1.8571	1.5141	1.2201	2.0531	1.4994
	2.2785	2.5431	3.6015	2.8077	2.0384	1.96	1.7297	1.764	2.8959	1.6317	2.7391	2.2589	1.96	1.6219	1.0241	2.1168	1.6366	2.7391	1.9796
	3.4741	4.0131	3.0919	2.7636	2.1658	2.7587	2.9694	2.0335	2.5676	1.8522	1.8767	2.8371	2.1266	2.2295	1.2201	1.8473	1.5729	2.4255	1.4847
	3.4986	3.479	2.8812	3.1164	1.7395	2.7979	3.2585	1.9747	2.2344	1.7787	2.4451	2.1315	1.7101	2.2246	0.9898	2.7048	1.1809	1.3426	1.8767
	2.7685	4.1748	2.3667	3.7142	1.7885	2.2638	3.0086	2.8567	1.6317	2.3569	2.3667	3.087	2.3275	2.5872	2.1462	2.3177	1.1172	1.7003	2.1756
	2.1805	3.9053	2.0384	3.6505	2.4941	1.9012	2.3373	1.3916	1.5239	2.5284	1.7297	2.303	2.1266	2.2687	1.4749	1.9012	1.421	1.617	1.3328
	2.6754	2.0139	3.4937	2.7881	1.9453	2.2197	2.8469	2.7685	1.7248	2.3079	1.5435	2.2442	1.568	3.0086	1.3132	1.3867	1.5288	1.5484	2.3275
	2.9792	3.1703	2.4206	4.0817	2.8812	2.1021	1.7395	1.3916	2.8371	2.646	1.6562	1.6464	3.2242	2.3569	1.2152	2.6754	1.862	1.3916	1.3279
	2.7146	3.4888	2.1511	2.4108	2.2785	1.9698	1.6611	1.9012	1.862	3.2683	2.0139	2.499	2.1658	2.8224	1.176	1.5239	1.0486	1.4749	1.1025
	2.0629	1.8963	2.3569	2.4402	2.3226	1.9796	2.8959	1.9404	1.5043	2.254	1.8424	1.862	2.0923	2.4304	1.7346	2.3912	2.2246	2.3324	1.7493
	3.1409	3.0527	2.2638	2.4255	3.4643	1.7787	2.2491	2.3618	1.9257	2.7685	2.2736	2.5921	1.6219	2.0237	1.96	1.4896	2.4745	1.5778	2.1952
	2.499	3.2291	2.5333	1.5876	2.3177	1.8571	2.1609	1.8522	1.8718	1.6562	3.4888	2.3618	2.1266	1.8816	1.4504	1.4602	1.5239	1.2495	1.8277
	1.8522	2.6656	2.6264	3.0625	1.6072	2.3618	2.5431	1.6562	1.4553	2.0923	2.0776	1.6856	2.1756	2.7097	1.078	2.6264	1.9159	1.2495	2.1021
	2.9302	2.9498	2.7146	2.8763	1.4406	2.4108	2.3618	1.8522	2.7244	1.4602	2.2295	1.9061	1.4945	1.5974	1.5582	1.6023	1.2005	1.0486	1.8963
	1.4798	2.7293	2.6068	3.332	1.8767	2.6705	3.0184	1.9502	2.4157	1.3916	1.7493	1.9649	2.0335	1.5484	1.1368	2.7881	2.107	2.3471	1.7248
	2.4304	3.5329	2.254	1.7003	2.6509	2.9106	2.6901	2.2344	1.8522	1.4308	2.548	1.8326	2.7832	1.2838	1.7983	1.372	1.568	2.4304	1.2348
	1.7738	2.6803	3.8073	1.9502	2.695	1.9649	2.3422	2.7587	1.9257	2.2246	3.0086	2.0482	2.3863	2.597	2.4549	2.3324	1.9404	1.7885	2.4304
	1.6856	2.7489	3.2585	2.1217	2.6558	3.2585	2.3765	1.4504	2.205	1.4798	1.421	2.7832	2.7979	2.1364	1.2838	1.7738	2.1266	1.6611	1.5533
	2.6852	2.5676	1.9747	2.8959	2.2197	2.5382	3.381	2.4304	2.5284	2.1168	3.5427	1.9649	1.5925	1.9355	1.4504	2.6754	1.8816	1.666	1.2593
	3.2193	2.2932	2.8273	2.9743	2.5039	1.8963	2.5578	2.0629	1.9159	3.185	3.3026	2.7244	2.3226	2.7097	1.0094	1.2642	1.4014	2.5578	1.911
	3.185	3.038	2.1462	2.0923	1.8963	2.0825	2.1021	2.7734	1.8277	2.1805	2.2099	2.2883	2.0237	1.9257	1.3426	2.009	2.4206	1.5043	1.9012
	2.0825	2.2589	3.0233	2.303	2.94	3.1262	2.4794	2.0335	2.3177	1.8424	1.4112	2.6117	2.4157	1.9845	1.6268	1.5386	2.2442	1.568	1.4014
	3.2291	3.0135	3.5133	2.2687	2.4647	2.4598	2.6656	1.6611	3.1997	2.744	1.9306	1.5876	2.5382	1.6219	1.5876	1.225	1.5239	2.1413	1.568
	2.0286	2.7685	2.2491	2.1707	2.3177	2.7832	2.1413	2.0286	2.0972	2.8028	2.156	2.2883	2.2197	2.2589	1.1564	1.2544	2.0139	1.0927	1.4749
	3.3173	3.7436	2.8273	4.0719	3.0674	3.4937	3.038	2.6215	1.8522	2.3863	2.0825	1.9208	1.5729	2.6264	1.47	1.3769	1.4798	1.8081	2.5186
	1.3328	2.3128	3.6162	3.9445	2.1021	2.8224	1.9012	2.7048	1.9453	2.9841	1.5239	1.5925	1.8865	1.6513	2.2589	1.47	1.9404	1.9502	2.4745
	1.9355	3.6603	3.0625	1.5337	1.9747	1.6758	1.8865	2.1903	2.058	2.0335	1.7493	2.7783	2.0727	1.47	1.3524	2.1805	1.1221	1.6366	1.4112
	2.7342	2.6754	2.1658	2.8469	2.6215	2.3814	3.1899	2.7734	2.8273	1.9012	1.4602	2.2883	1.5631	1.9208	1.0437	1.4112	2.4598	1.5533	1.176
	2.9253	1.6954	3.6897	2.2295	2.7391	2.1168	3.626	2.1217	2.5578	1.6415	2.5627	1.9159	2.156	2.2246	1.6513	1.4994	1.4455	2.7391	2.2638
	2.2442	2.8714	2.2638	3.6701	2.2491	2.7489	2.3961	2.5823	3.0919	1.6219	1.6072	1.6415	1.8571	3.3859	2.1658	1.4357	2.2638	2.2344	1.8767
	1.6709	1.9845	2.0874	2.499	1.7542	2.4304	1.9992	1.7395	1.862	2.2687	2.3716	2.3814	2.2344	3.0233	1.7542	1.7934	1.3965	1.9698	2.1119
	3.2095	2.3814	2.6117	1.6562	2.3618	2.4598	1.8375	1.9306	1.9845	2.0776	1.5386	2.597	2.6019	1.6464	1.6758	2.1805	2.3814	1.5876	2.9449
	2.6215	3.4153	3.4398	3.7534	2.5137	1.7689	2.6264	2.401	2.5186	1.7787	2.499	1.6611	1.9845	1.5925	1.2201	1.4945	1.9012	2.4647	1.5876
	3.0037	2.5529	3.3516	2.3569	1.8522	2.7538	2.5382	3.0674	2.0384	1.5631	1.764	2.7587	1.4994	1.372	1.7052	1.1417	1.6709	1.1809	1.7836
	2.695	3.2291	2.5186	3.3467	1.9992	1.8228	2.4941	2.2442	1.6317	1.5631	2.2442	1.9159	2.1854	2.2785	2.0825	2.1805	1.8718	1.9943	1.6121
	2.2638	3.2634	2.1119	2.401	3.0331	1.9404	2.6411	2.45	2.1266	2.3765	2.9596	2.3079	1.8326	1.4504	1.2397	2.3765	1.0731	1.4994	1.3181
	2.4206	2.6264	2.5333	2.3814	1.7983	1.3377	2.2393	2.058	2.6019	2.2393	2.9008	1.7101	2.1805	1.5582	1.4553	1.519	1.4406	2.548	1.862
	2.4304	1.9453	3.0233	2.3765	2.4745	2.2491	2.9743	2.9498	2.401	2.254	2.4598	1.5631	2.4206	1.8571	2.156	1.2348	1.8081	1.1417	1.6366
	2.4941	2.1217	3.577	3.087	3.3565	1.4112	2.3128	1.4455	2.2736	3.0037	1.9453	2.8371	2.8175	2.1413	1.1907	3.6407	1.2985	1.7248	1.9698
	1.9845	2.7489	2.3912	1.9796	2.156	2.0041	2.7734	2.1756	1.8963	2.6999	2.1756	1.9257	1.8767	1.7689	1.4161	1.6807	1.3622	1.96	1.6366
	2.6411	1.6121	2.058	2.9008	2.3128	1.911	2.0874	2.7342	2.1119	2.0776	1.3769	1.7297	1.4749	1.617	1.0927	1.7836	1.4553	1.3328	1.6366
	1.5582	1.4063	3.8906	1.9992	1.8228	2.5627	3.4055	2.1462	1.862	2.3177	2.3422	1.9453	2.4059	2.156	1.7787	1.225	1.5925	2.4647	2.6019
	1.9306	2.6068	3.0919	2.0286	2.3961	1.9502	2.2246	2.0139	2.1217	2.0874	1.7885	1.5925	1.7591	1.9894	1.2005	1.2691	1.7493	2.7538	1.519
	3.3369	3.1164	2.6166	2.2687	3.0625	2.6019	2.8763	2.7342	1.7885	2.5627	2.695	1.8865	1.2838	1.9551	1.4553	1.6268	1.1662	2.4941	1.5386
	3.4986	2.8077	3.7142	2.891	1.8424	2.6901	2.8077	2.6215	3.2487	1.8522	2.0972	1.6905	2.1217	2.3716	1.4945	1.0388	2.5676	1.6513	1.911
	2.9841	3.0184	3.1066	1.9257	2.4549	2.3324	2.2834	2.9351	2.1315	2.2295	1.421	1.3475	2.0531	1.5582	2.548	1.4651	1.3671	1.1074	1.3034
	2.4402	4.1552	2.2638	3.8122	1.8424	2.1315	2.1903	2.7097	2.0629	3.4153	2.3128	1.8228	2.1266	2.7587	1.7493	2.0041	1.7493	1.1613	1.9012
	2.0482	2.6901	3.2193	3.0968	1.617	2.4206	2.2932	2.7734	1.7885	3.4594	1.5386	2.3177	2.7146	2.45	1.4406	1.9502	1.2936	1.7297	2.0335
	2.7489	2.5627	2.8126	1.9355	2.5578	1.5484	3.185	1.7199	2.1315	2.5823	1.7787	2.205	1.9649	1.7052	1.2691	2.5333	1.666	1.911	1.3377
	2.4892	2.4402	2.5578	2.0825	1.7689	2.2981	2.9498	3.3859	2.1021	2.0923	1.911	2.1217	3.3271	1.7444	2.2638	2.8812	2.0629	1.4357	2.6264
	2.2491	1.7689	2.9351	3.4251	2.5921	2.6558	3.3712	1.4161	2.6264	3.1262	1.8424	2.8959	1.764	2.009	1.3769	1.6856	0.9898	1.6513	1.519
	3.5329	1.7738	2.744	2.5627	3.1899	2.7391	2.597	1.4357	1.7101	3.1213	2.3814	2.8273	2.9204	2.9498	1.9698	2.6068	1.2544	1.6464	1.5141
	1.6905	3.7779	2.4892	3.7191	2.1462	2.3422	3.4447	2.8028	1.617	3.0625	2.0041	2.0629	2.8028	2.4696	2.1364	1.0927	1.9551	2.0678	2.303
	2.0972	4.0866	2.4451	2.9449	1.7395	3.1409	2.5039	2.1119	1.8179	2.4255	1.8277	3.4398	3.479	2.1658	1.2054	2.2932	1.4406	1.2642	1.2936
	2.8273	2.0433	2.7587	3.4398	2.6656	1.6905	2.3226	2.548	1.9355	3.2389	1.8032	2.0139	2.2246	1.6513	1.127	2.1658	1.4602	1.1515	2.2932
	2.8175	3.6652	2.9057	1.6856	1.5435	2.4059	2.058	2.1609	1.568	2.0482	1.8277	2.0776	1.3083	2.1805	1.1907	2.597	1.813	1.127	1.8228
	3.3418	2.2638	2.0384	3.6015	2.9057	2.8959	1.7395	1.3622	2.9204	2.597	1.7738	2.5872	2.4451	1.6856	2.0482	1.3965	2.1952	3.3663	1.1613
	2.9057	4.0719	2.7293	2.5137	2.5529	2.0629	2.6705	2.1903	1.8375	2.1119	2.0972	2.1266	1.5092	2.7244	2.6362	1.4259	1.0829	2.7489	1.6611
	3.2977	3.8318	3.675	3.4496	2.2197	1.8277	2.8273	1.5974	1.8914	3.087	1.6954	1.5778	1.8326	1.5631	1.6905	2.3275	1.911	2.1658	1.4112
	2.2197	2.0776	2.8175	2.9253	3.3124	1.5631	2.8224	1.9747	1.6562	2.8763	2.9057	1.8963	2.5088	2.352	2.4402	1.2593	1.8424	1.911	1.225
	0.3479	2.6166	1.3279	3.2095	2.0923	3.0919	2.9449	1.3867	1.6513	2.9449	3.2193	2.6117	1.8718	1.6709	1.5386	2.401	1.6856	1.5876	3.3418
	2.3422	3.9053	2.9792	1.7444	2.2197	2.1119	2.6509	2.0678	1.4455	1.6366	3.0478	3.1164	1.5778	1.372	0.9506	2.4794	1.0878	1.7395	1.2201
	2.2442	3.1409	2.058	3.7436	1.4455	3.1213	3.626	1.8571	1.47	2.3324	2.94	1.4406	2.0874	1.764	2.7293	1.9943	1.6513	1.9649	1.5925
	2.6117	2.4647	2.107	3.0331	2.9596	1.5239	3.1948	2.1952	2.401	2.3716	1.4553	2.1658	2.2393	2.2295	1.2691	2.2099	1.323	1.8032	2.1707
	2.7391	3.0184	2.1952	2.6117	2.4451	2.2099	2.3177	1.0829	1.8767	1.8571	1.8865	2.1903	3.038	1.4602	1.1025	3.0086	0.9555	1.5043	1.2495
	1.2005	3.1997	1.7493	1.8179	2.1168	1.7297	2.5725	1.9208	1.813	1.5974	2.5921	1.9796	1.764	2.156	1.5288	3.0135	2.0727	1.3769	1.2299
	2.8077	3.9249	3.0968	1.7052	3.0576	2.1707	1.6611	2.2491	1.9502	1.9551	3.136	2.3471	2.1658	1.6219	1.2397	1.2789	0.9849	2.2736	1.3671
	2.2491	2.7734	2.5333	3.1017	2.5774	3.1409	2.3863	1.8081	1.5288	2.8665	2.6068	2.1266	1.4553	2.3863	1.5827	2.0286	2.1952	1.1221	2.4941
	2.8028	2.7048	2.5676	2.1021	1.9698	2.156	1.9061	2.5872	2.3961	3.0576	2.2197	1.5729	2.4108	2.1119	1.1711	1.4847	1.6611	1.4161	1.6415
	2.0139	2.8518	3.0625	2.9645	2.6607	2.2736	2.0874	1.96	1.6268	2.6117	1.9502	2.1413	2.5627	2.5235	2.3569	1.5876	1.8081	2.1609	1.9159
	2.0727	1.6121	1.8081	2.0874	2.0972	3.185	2.254	2.2393	2.4843	2.6215	2.156	2.5823	2.254	2.156	1.8718	1.9796	1.4112	2.2932	2.3716
	2.8273	2.6852	2.2491	2.6411	1.3279	2.4941	1.7003	1.9012	2.1903	2.6607	2.1511	2.009	3.3908	2.5235	1.5729	1.421	1.323	1.421	1.0045
	3.4153	1.862	2.7538	2.3079	2.4647	2.2442	2.0139	2.6264	2.5578	2.009	1.6464	3.4594	1.6415	1.8081	2.5333	1.2887	1.666	1.7983	1.9159
	3.43	2.9841	3.3075	1.5043	2.2099	1.4112	3.5917	2.5431	2.0286	2.0678	1.862	2.9106	2.107	2.2001	1.5631	2.2197	1.519	1.8424	1.8473
	3.6015	2.3226	1.5533	2.8175	2.3324	2.0678	2.9498	2.0237	2.0972	1.5876	2.1266	2.4843	1.8522	2.1168	1.8669	1.5533	1.176	1.3965	1.3622
	3.4349	3.9347	2.0874	2.156	1.5925	1.8179	3.1948	1.9306	1.3818	1.6807	2.1462	2.401	2.0776	2.4353	1.0388	1.7836	1.1613	2.0776	2.254
	1.9943	3.1605	1.7738	2.058	1.5484	1.8179	2.2981	1.7836	2.499	2.5039	2.5186	2.2491	2.1609	2.6068	1.6611	2.1511	2.3226	1.4945	2.3961
	1.7297	2.8616	2.5186	3.4741	2.7244	2.5872	2.8518	1.8179	1.7297	1.7787	2.2834	2.5333	1.5386	1.7395	1.5533	2.0972	1.1907	1.4161	2.5725
	2.6068	2.0874	2.2442	2.8616	3.4986	1.9208	3.2585	1.8571	3.1703	1.8571	2.4941	2.6362	1.5582	2.2393	1.4308	2.3471	1.5729	1.1417	1.862
	3.0429	2.4892	3.038	2.7489	2.9596	1.6464	2.5529	2.4402	2.107	2.6803	2.3079	3.1409	1.7493	1.4798	2.9792	1.8081	2.2295	2.2687	1.5092
	3.0331	2.4108	2.0825	2.1266	2.4157	2.5676	2.3275	2.1364	1.9061	2.2148	2.0629	1.7444	2.1119	2.5578	1.5386	1.4553	1.4406	1.2789	2.1511
	2.8224	3.7681	1.9061	2.1168	2.8812	2.7734	3.2389	2.2197	3.1703	1.9453	2.2589	2.8126	1.3818	2.1021	1.519	2.3912	2.6852	1.8914	1.5043
	2.8567	3.8661	2.9694	2.4108	1.4553	2.2687	2.3961	0.4263	2.9645	2.842	2.2834	2.8028	1.862	1.9159	1.9453	1.862	1.1809	1.8816	1.6758
	1.8032	2.9743	3.6015	2.1658	2.0237	1.5533	2.6852	2.1658	1.9943	1.8816	2.499	3.038	1.4553	1.862	2.2197	1.4651	1.9551	2.4941	1.8669
	2.1903	2.8224	1.9845	2.4941	2.2932	2.2932	2.5333	2.0041	2.6166	1.8473	2.2393	2.842	1.7493	1.4063	1.5092	1.5043	1.6415	2.0188	1.2397
	3.1605	1.9453	2.3324	2.7195	2.5137	2.6607	2.7783	2.7391	2.4745	1.9502	2.2197	1.6758	1.3524	2.5039	2.2295	2.1364	1.8914	1.3132	2.4206
	2.3275	2.3128	1.519	3.0331	2.3177	2.7734	2.0482	2.2687	1.6954	1.6317	2.548	2.2785	2.2589	3.087	1.9159	1.4651	1.2005	1.5876	1.2887
	1.9208	3.0086	2.3128	2.1315	2.107	2.3618	3.0527	2.2883	2.2834	2.3177	2.1462	2.0041	1.7248	2.3569	1.5239	2.7636	2.2883	1.1907	2.2981
	2.2442	3.7485	3.3026	2.3716	2.3667	2.1854	3.5182	2.0531	2.7097	1.8767	2.1168	2.7244	1.5435	1.3426	1.9845	1.6807	1.1172	1.0927	2.9106
	2.0972	2.4647	1.9257	1.9061	2.4941	3.1458	2.6754	2.1805	2.0237	2.7587	2.2687	3.2634	1.9306	1.6954	1.1858	1.3622	1.9551	1.6464	1.6513
	1.9698	3.3075	3.6456	2.4696	2.1119	2.3128	2.1805	2.548	2.6656	2.6068	1.7934	2.45	2.9792	2.9449	1.9551	1.7199	1.9061	2.5137	1.47
	2.6901	2.3912	2.7391	1.8277	2.1952	1.7052	2.8469	2.0972	1.5827	1.6954	2.4059	1.8032	2.6411	2.3912	1.5974	1.5337	1.7542	1.3377	1.6856
	3.3173	2.646	2.5039	1.3377	1.6513	2.45	2.4647	1.6513	2.1511	2.3912	1.5876	2.8763	2.3324	1.7787	1.078	1.3965	1.1956	1.715	1.5974
	2.0972	2.9204	2.5088	1.4896	2.1315	2.9204	2.8028	1.8179	2.9449	2.2736	1.6072	2.5627	1.8032	2.1217	1.3377	1.2544	1.715	1.6366	3.0135
	2.3716	2.7832	2.0286	2.8665	2.009	2.0335	2.401	2.3912	2.2295	2.156	2.009	2.3177	2.1707	2.5039	1.1907	2.2246	1.3965	2.0482	2.6411
	1.764	2.3275	2.3079	2.1707	3.0625	1.8473	2.891	1.715	1.8326	3.5182	1.7787	2.4451	1.5631	1.3377	1.1613	2.2393	0.98	1.5092	2.1021
	1.5582	1.3818	3.0331	1.8767	2.4206	1.5582	1.9404	1.7003	1.8914	2.9792	1.6611	2.5235	1.8767	2.3373	1.1613	1.911	1.0486	1.4357	1.8669
	2.6607	1.1025	2.4206	1.9551	2.5382	3.0968	3.1213	2.0678	1.9453	1.4847	2.3618	1.6954	2.6705	1.3965	1.3132	1.2446	2.1413	1.5288	2.0825
	2.4255	3.5476	2.0874	3.3124	2.2932	2.1266	2.45	1.5533	1.5729	1.2936	2.1119	2.5529	2.3128	2.7244	2.2491	1.7836	2.1903	1.6905	2.1805
	2.3275	2.4059	3.3565	2.0286	1.8718	3.1409	2.1119	2.0041	2.0482	1.6513	3.0821	3.1605	1.8718	1.7934	1.3377	1.7738	1.6807	2.4696	1.5876
	3.1605	2.0678	2.8469	2.3128	1.4994	1.4945	3.7534	2.5333	2.1021	1.5631	2.5627	2.2344	2.4402	2.1756	1.3769	1.5974	1.8571	1.176	1.3279
	2.1609	2.9841	1.7297	2.3128	1.9894	2.1805	2.0286	2.9351	2.4402	1.7591	3.4447	1.8032	1.7052	2.3618	1.4308	1.96	1.4945	1.911	1.7346
	2.5774	1.4553	2.3324	3.1213	2.1658	1.7346	3.5868	1.8375	2.548	2.7048	2.156	2.3422	3.1017	1.8326	1.2642	2.6852	1.3916	2.4157	1.3426
	2.4696	3.4888	2.3961	2.4059	3.5623	2.0923	1.9404	3.3222	2.6019	1.4945	2.5921	2.0286	3.0086	2.2883	1.6415	2.1364	1.715	1.8767	2.3569
	2.8077	2.7783	3.6211	2.3324	1.6856	2.303	2.5235	1.8767	2.1168	2.0825	2.107	2.1217	2.0237	1.6464	1.1613	2.2491	1.5288	1.4896	2.3814
	2.6607	4.165	1.8865	2.9302	2.7342	3.1213	2.352	3.7534	2.4206	1.6807	1.862	2.4353	2.3569	1.813	1.2789	2.1854	1.2642	2.4059	1.8081
	1.6415	1.6121	2.7734	2.4598	2.6019	2.0972	1.8375	2.1168	2.009	2.4059	2.2295	2.6117	1.7346	2.1609	1.0927	1.8424	1.2201	1.1564	1.4798
	2.3765	3.4839	2.107	2.3716	2.0972	2.2393	1.6366	1.5386	1.7493	1.5386	1.3916	3.3418	2.1462	1.4553	2.1315	2.1805	2.4304	1.0584	1.5876
	2.6705	2.597	2.6901	2.5627	3.4104	1.6807	2.1952	2.1315	2.0482	2.0286	1.3132	1.8228	1.96	1.5141	1.6905	2.1315	1.2348	1.813	2.0972
	2.646	3.5329	2.5284	2.2834	1.8326	2.401	1.7052	2.2393	2.2932	2.0433	2.3863	2.1609	2.1021	2.6558	1.1907	1.8865	1.6219	1.6905	1.5141
	2.5921	2.303	2.3373	3.3124	2.8567	2.5333	2.254	1.7248	2.2687	2.0874	1.8228	2.548	2.0237	2.4353	1.4553	2.1168	2.352	1.2936	1.3034
	3.2928	2.499	1.9551	2.9988	1.5533	2.1952	2.548	2.5676	2.2295	1.6856	3.5084	1.7052	1.6758	2.3814	2.3177	1.3769	1.5533	1.5925	1.8718
	1.6562	2.5676	2.7391	3.7289	2.3569	3.6946	2.4304	2.3373	2.3324	1.3573	2.2099	2.0335	2.1462	3.1801	1.225	2.0727	2.7342	1.5778	1.3818
	1.6562	2.6509	3.0821	2.0923	1.715	1.8718	2.5088	2.8861	2.6215	2.2834	1.5386	2.2491	1.666	1.6954	1.6709	1.7052	1.2397	1.8081	2.1756
	2.6803	1.8718	2.597	1.8914	2.8028	2.7391	1.9943	1.5239	2.1903	1.9208	1.911	2.2981	2.5137	1.7934	1.7297	1.3965	2.0139	2.2834	2.6117
	2.3177	1.9894	2.8126	3.4594	2.499	2.9253	3.5574	2.352	1.7787	2.3128	2.0384	2.1805	2.9939	2.6313	1.8522	3.0037	1.6905	2.7293	2.2344
	2.1168	2.5333	3.2977	3.1262	1.9551	2.0531	3.3663	2.2148	2.2687	2.6264	2.4353	1.7591	2.9939	2.1952	1.2005	2.0433	1.8914	0.9408	2.1707
	1.9355	2.3422	2.9302	3.0233	2.156	2.695	1.6317	2.0041	2.5088	1.6464	2.205	1.9747	2.45	2.2932	1.0878	1.6807	1.225	2.3912	1.4651
	2.2295	3.5819	2.3961	1.7297	1.7836	2.1903	2.4304	1.9012	2.3863	1.5484	2.2785	3.0478	2.2001	1.568	1.0878	2.695	1.5484	2.6215	1.1172
	2.4647	3.0478	3.6799	3.1654	2.1952	1.8179	2.6019	2.1266	1.8865	1.3181	2.5333	1.7934	2.6362	2.1854	2.4794	2.0237	1.568	2.7832	3.0184
	4.0523	3.7877	2.7832	1.7297	2.3422	2.891	2.9204	2.4598	2.0629	1.9796	2.3471	2.0433	2.9743	2.1952	1.4896	1.8277	1.4651	1.225	2.2981
	3.2487	4.0033	2.5235	1.5925	1.8963	2.0629	3.2193	3.6456	1.8277	1.372	2.3863	2.1364	2.0041	2.1462	1.47	2.009	1.3916	1.2691	1.7248
	3.6995	1.5484	2.9498	2.891	1.8277	2.1168	2.4892	2.2981	2.4059	2.2834	1.3769	2.3128	2.6705	1.617	1.3475	2.0874	1.1515	1.1417	1.6513
	2.6117	3.4153	1.8277	2.6215	2.6901	1.764	2.009	2.0188	1.862	1.7199	1.9061	1.9502	2.352	2.3716	1.1319	1.9698	2.5088	1.2936	2.2736
	2.7832	1.7248	1.7542	2.1315	2.352	1.8326	1.9502	1.8865	2.3422	1.6807	2.4402	2.7146	1.8424	2.597	1.323	1.7493	1.2544	2.0776	2.8371
	3.1066	2.7783	1.8522	1.9796	3.0625	1.813	2.9841	2.3716	2.5725	3.2095	1.4357	1.9061	1.6856	1.4994	1.7787	1.7395	1.568	1.2201	1.1025
	2.6215	1.96	1.5288	1.911	1.6513	2.0335	1.666	2.5431	1.7542	2.4598	1.7199	2.3618	2.5382	2.6558	1.4357	2.303	2.2834	1.715	1.3475
	0.637	2.0139	3.4888	2.7685	1.9649	1.5582	3.773	2.0335	2.7881	2.4255	1.6415	2.8322	1.2838	2.7293	1.6562	1.5925	1.5239	1.3916	2.0188
	2.6705	2.2491	3.4398	2.0139	1.7493	1.9355	1.9698	1.8326	2.009	3.0821	2.7881	1.96	2.3226	1.5337	1.47	2.3373	1.2446	2.2197	1.2838
	2.3422	2.2442	2.0776	2.6019	1.7738	2.6803	2.9449	2.2246	2.5333	2.6705	2.8175	2.5921	1.6072	2.5333	1.8963	1.3818	1.078	1.2593	1.8081
	2.0286	2.0482	1.7836	1.8375	1.6366	2.6509	2.3471	2.0433	1.8522	1.7444	1.4896	1.5533	2.1021	2.0286	1.862	1.9257	1.3671	1.5631	2.1903
	2.9351	3.0625	3.5917	2.6607	2.45	2.989	2.5774	1.8179	2.8861	2.0384	1.96	3.0723	1.323	1.9894	1.176	1.9894	2.1756	1.4406	1.6562
	2.1903	2.9596	3.43	3.2046	2.5137	1.9943	2.2393	1.9404	1.9355	1.8865	2.2589	1.8424	2.4892	2.2491	1.2838	1.4896	2.1805	3.0429	2.0335
	2.4353	3.7926	2.4402	2.2785	2.1364	1.6415	3.3565	1.9306	1.5582	1.764	1.6954	1.6562	1.5386	2.1119	1.3916	1.225	1.6464	2.5235	2.0139
	3.5182	3.8563	1.6366	2.9008	2.7342	2.2001	2.4843	2.1609	2.3667	2.7146	2.5872	2.7734	1.4602	2.4108	1.47	2.3618	1.2005	1.7444	2.1805
	2.6901	2.4304	2.8273	3.3761	2.6607	1.7934	1.3573	2.0531	2.2687	1.3279	2.2883	2.5284	2.2246	1.7052	1.5337	1.5876	1.5974	1.7199	1.715
	3.1115	2.8616	2.8028	1.8522	2.1854	1.8179	1.47	1.4651	2.5872	1.4651	1.4602	2.2344	1.7199	1.6366	1.8718	2.9008	1.2299	1.4945	1.4602
	3.3761	2.4059	2.3373	3.4447	3.2291	2.9645	1.8669	1.5435	1.7983	1.3132	1.7248	2.6264	2.1707	1.7346	1.4014	1.6758	1.3328	1.1172	1.4994
	2.0188	2.7636	2.3471	2.7097	2.1805	1.8032	1.7199	1.5386	1.7199	2.156	2.0874	2.3765	2.4108	1.7542	1.1956	1.7101	1.372	1.8179	1.7689
	1.1417	2.9645	3.4104	3.0625	2.6509	2.5284	1.7101	2.0433	2.1952	3.332	1.7248	1.9551	1.274	2.7881	1.5631	1.3083	1.764	1.7738	1.274
	1.0878	2.7391	2.6901	2.7783	2.3373	1.5386	1.5435	1.9159	1.4994	2.1266	3.038	2.0188	1.8375	2.646	1.2691	1.9453	1.2789	1.2446	1.8571
	2.793	2.7244	3.0919	3.3369	2.0139	2.5725	3.4741	1.8326	2.2344	1.9698	2.6852	2.5872	2.6509	3.0723	1.9257	1.6611	1.8277	2.3422	2.4941
	1.8473	4.0964	3.3712	2.2393	2.8714	1.9502	2.0923	1.617	3.3418	2.6313	2.2491	1.9159	2.4157	1.8228	1.8277	1.3818	1.3426	1.8571	1.9208
	1.4896	3.5721	2.3373	2.1315	2.1266	2.0972	2.8469	2.2981	3.2193	2.3471	2.3422	1.4504	1.7689	2.0433	1.9992	2.2148	1.5386	1.7297	2.2344
	3.1115	2.5431	2.45	2.4598	2.0384	2.8861	2.2001	3.234	2.2393	2.3128	1.568	3.0821	1.9943	2.3079	1.9747	1.3328	1.5729	1.6464	2.8175
	3.2928	3.9102	1.9992	2.8763	2.3226	2.0874	1.8718	2.2442	2.3912	1.4945	2.2736	1.6611	2.4451	1.9257	1.5631	1.4504	1.0682	2.6705	1.7689
	3.675	3.4055	1.764	2.5725	3.1311	3.0282	1.5631	2.1119	2.009	2.4402	2.1021	2.4941	1.8963	1.3426	1.421	2.1119	2.2589	1.3181	2.009
	2.7538	3.4153	2.4794	2.6264	2.2589	2.1119	3.4251	2.8224	1.7052	2.2393	2.0727	1.764	1.5337	2.2638	1.7346	1.47	1.0241	1.6513	1.5925
	2.597	3.479	2.401	1.7885	1.9747	2.0678	2.9498	1.8571	1.5141	2.0874	2.6803	2.107	1.7003	2.2981	2.1021	2.9204	1.2789	2.2981	1.9208
	3.4398	3.1703	3.1507	1.6856	2.3422	2.8224	1.6807	2.5872	2.2491	2.3961	2.5088	2.7293	2.0972	2.4255	1.7346	1.5729	2.352	1.5778	2.548
	2.7048	3.5721	2.7146	2.2736	2.1021	3.9543	2.8273	2.2589	1.7199	2.6019	2.4549	2.0286	2.695	2.7685	1.4112	1.6121	0.98	1.5631	1.3475
	1.1172	3.4839	3.0527	2.5088	1.9796	2.891	1.6856	2.1707	2.1707	3.0919	1.764	3.2291	2.4353	1.9404	1.5925	1.4455	1.8375	1.9649	2.009
	3.4888	2.8371	2.0384	3.283	1.5141	2.7489	2.1168	1.5288	1.5484	2.8518	2.3765	2.2687	2.352	1.4259	1.4112	2.0041	1.5484	1.6219	1.5141
	1.6072	2.205	2.7342	2.3765	1.8816	2.597	2.0433	1.9208	1.6366	2.0629	2.9792	1.8865	1.8375	2.0825	1.1319	1.6709	1.323	1.7493	1.5631
	2.5725	3.3222	2.9645	1.8669	1.8326	2.1609	2.6852	2.3961	2.5774	1.5778	1.6954	2.1413	2.7342	2.9498	1.176	1.4994	1.1907	1.078	1.8718
	2.3961	2.1511	2.9939	2.6852	1.8914	2.4941	2.6558	1.911	2.2148	3.1066	2.1021	2.3177	1.9845	2.3373	1.9992	1.764	1.7689	1.5386	2.6901
	2.2442	2.1462	3.5329	2.842	2.4255	2.9596	3.5917	2.8224	2.3716	3.2879	2.1707	2.8959	2.1021	2.5823	1.1662	2.1462	1.7297	1.6856	1.3328
[truncated: 3,734 more rows]

## Sheet: BinnedPlot_CellArea
Mean OD	0.0595	0.158667	0.32725	0.5125	0.98	1.20667	1.37	1.64333	1.89667	2.2025	2.67667	3.1375	3.56
[truncated: 3 more rows]
