# Supplementary material for: Glycogen phase-separation drives macromolecular rearrangement and asymmetric division in E. coli
Source: EMBO J. 2025 Nov 3;44(24):7434–76. doi: 10.1038/s44318-025-00621-y (PMC12706056; doi:10.1038/s44318-025-00621-y)
Supplement: Supplementary file 14 — Source data Fig. 1 [file 44318_2025_621_MOESM14_ESM.zip › Figure1/SourceData_Fig1E.xlsx]

## Sheet: NumNucleoids_Batch1
Abbreviations
NaN (Not a number)
	Num. Nucleoids
OD	0.018	0.042	0.056	0.06	0.08	0.146	0.16	0.17	0.3	0.329	0.34	0.49	0.5	0.81	0.94	1.2	1.26	1.36	1.54	1.74	1.93	2.17	2.29	2.44	2.79	3.49	3.56	3.63
	1	1	2	1	1	2	2	1	1	1	1	2	2	1	1	2	1	1	1	1	1	1	1	1	1	1	1	1
	2	1	2	1	1	1	1	1	2	1	1	2	2	1	2	2	1	1	1	1	2	1	1	1	NaN	1	1	1
	2	1	2	2	2	1	2	2	1	1	1	2	2	1	1	2	1	1	1	1	1	1	1	1	1	1	1	1
	2	2	2	2	1	2	1	2	1	2	2	2	1	1	1	1	1	1	1	1	1	1	1	1	1	1	1	1
	2	1	2	1	1	2	1	1	1	1	1	2	1	1	1	1	1	1	1	1	1	1	1	1	1	1	1	1
	1	2	1	1	1	1	1	2	1	2	2	2	1	1	1	1	1	2	1	1	1	1	1	1	1	1	1	1
	2	2	2	1	1	1	2	1	1	1	1	2	1	1	2	2	1	1	1	1	1	1	1	1	NaN	1	1	1
	2	2	1	1	2	1	1	1	2	1	2	2	1	1	2	NaN	1	1	1	1	2	1	1	1	1	1	1	1
	3	2	1	1	2	2	2	1	1	1	1	2	1	2	1	1	1	1	1	1	1	1	1	2	1	1	1	1
	2	2	2	1	1	2	2	2	1	2	1	2	2	1	1	1	1	1	1	1	1	1	1	1	1	NaN	1	1
	1	1	2	2	2	1	1	2	1	1	1	1	1	2	1	1	1	1	1	1	1	1	1	1	NaN	1	NaN	1
	2	1	1	2	1	2	1	1	1	2	1	2	2	1	2	1	1	2	1	1	1	2	1	1	1	1	1	1
	2	1	2	2	2	2	1	2	1	2	1	1	2	2	1	NaN	1	1	1	1	1	1	1	1	2	1	1	1
	1	1	1	2	1	1	1	1	2	1	2	1	2	2	1	1	1	1	1	1	1	1	1	1	NaN	1	1	1
	NaN	1	1	2	1	1	1	1	2	1	2	2	1	2	1	1	1	1	1	1	1	1	1	1	2	NaN	1	1
	1	2	1	2	2	1	2	1	1	2	1	1	1	1	1	1	1	2	1	1	1	1	1	1	NaN	1	1	1
	1	1	1	1	1	1	1	2	1	1	1	1	2	1	2	2	1	1	1	1	1	1	1	1	1	1	1	1
	2	1	1	1	2	1	1	2	1	2	1	1	1	1	1	1	1	1	1	1	1	1	1	1	NaN	1	1	1
	1	1	1	2	2	2	2	1	1	1	1	1	2	1	1	1	1	1	1	1	1	1	1	1	NaN	1	1	1
	2	1	1	1	2	1	2	1	1	1	2	1	2	1	2	1	1	1	1	1	1	1	1	1	1	1	1	1
	1	2	2	1	1	1	2	1	1	1	2	2	2	2	1	1	1	1	1	1	1	1	1	1	1	1	1	1
	2	2	1	1	2	2	1	1	1	1	1	1	1	1	2	1	1	1	1	1	1	1	1	1	1	1	1	1
	2	1	2	1	2	2	1	1	2	1	1	1	1	2	1	2	2	1	1	1	1	1	1	2	NaN	1	1	1
	1	1	1	2	2	2	1	1	2	2	1	2	1	2	1	1	1	1	1	1	1	1	1	1	1	1	1	1
	1	2	1	2	2	2	1	1	1	1	2	2	2	1	2	2	1	1	1	1	1	1	1	1	NaN	1	1	1
	2	2	1	2	2	1	1	1	NaN	1	1	1	2	1	1	1	1	1	1	1	1	1	1	1	1	1	1	1
	2	1	2	2	1	2	2	2	2	1	2	2	NaN	1	2	2	1	1	1	1	1	1	1	1	NaN	1	1	1
	3	1	2	1	2	2	1	2	2	2	2	1	2	1	2	1	1	1	1	1	1	1	1	1	1	1	1	1
	2	1	2	1	1	1	1	2	1	1	2	1	2	1	1	1	1	1	1	1	1	1	1	1	1	1	1	1
	2	2	1	1	1	1	2	1	1	1	1	2	1	2	1	1	2	1	1	1	1	1	1	1	1	1	1	1
	2	1	1	1	1	1	1	1	1	2	1	2	1	1	1	1	2	1	1	1	1	1	1	1	NaN	1	1	1
	2	2	2	2	1	1	2	2	1	2	1	1	1	1	1	1	1	1	1	2	1	1	1	1	NaN	1	1	1
	NaN	2	1	2	2	2	1	2	1	2	1	2	1	1	1	1	1	1	1	1	1	1	1	1	NaN	1	1	1
	2	1	1	1	2	1	1	1	2	1	1	1	1	1	1	1	1	1	1	2	1	1	1	1	2	1	1	1
	2	1	1	2	1	1	1	1	1	1	1	1	2	2	2	1	1	1	1	1	1	1	1	1	1	1	1	1
	4	1	2	2	1	2	1	1	2	1	1	1	2	1	1	1	1	2	1	1	1	1	2	1	1	1	1	1
	1	2	1	2	1	2	2	1	1	1	2	2	2	2	1	1	2	1	2	1	1	1	1	1	1	1	1	1
	1	2	NaN	1	2	2	1	2	2	1	1	2	1	1	1	1	1	1	1	1	1	1	1	1	1	1	1	1
	2	2	NaN	2	1	1	2	1	1	1	1	1	2	1	1	1	1	1	1	1	1	1	1	2	1	1	1	1
	1	1	1	1	1	1	2	1	2	2	2	1	1	1	1	NaN	1	1	1	1	1	1	1	1	NaN	1	1	1
	2	1	1	2	1	1	1	1	1	1	2	2	1	1	1	1	1	1	1	1	1	1	1	1	1	1	1	1
	1	1	2	1	2	1	1	1	2	1	2	1	2	1	1	1	1	1	1	1	1	1	1	1	2	1	1	1
	1	2	1	2	1	1	1	1	1	1	1	1	2	1	1	2	1	1	1	1	1	1	1	1	NaN	1	1	1
	1	1	1	1	1	1	1	1	1	1	2	2	2	1	2	1	2	1	1	1	1	1	2	1	1	1	1	1
	2	1	1	1	1	1	1	1	1	1	1	1	1	1	2	1	1	2	2	1	1	2	1	1	1	1	1	1
	NaN	1	1	1	1	1	1	1	1	1	2	2	2	1	1	1	1	1	1	1	1	1	1	1	NaN	1	1	1
	NaN	1	1	2	2	2	1	1	1	1	1	1	1	2	1	1	1	1	1	1	1	1	1	1	1	1	1	1
	1	1	2	1	1	1	1	1	1	NaN	1	2	1	1	1	1	1	1	1	1	1	1	1	1	NaN	1	1	1
	3	1	1	1	1	1	2	1	2	1	1	1	1	1	2	1	1	1	1	1	1	1	1	1	1	1	1	1
	2	2	2	1	1	2	1	1	2	1	1	1	1	1	2	1	2	1	2	1	1	1	1	1	1	1	1	1
	1	1	1	1	1	1	1	1	1	1	2	2	1	1	1	1	1	1	1	1	1	1	1	1	NaN	1	1	1
	1	1	2	1	2	1	1	1	1	2	1	2	1	1	2	1	1	1	1	1	1	1	1	1	1	1	1	1
	1	2	2	2	1	1	2	1	1	1	2	1	1	1	1	2	1	1	1	1	1	1	1	1	1	1	1	1
	1	1	2	2	2	1	1	2	1	1	1	2	2	1	2	1	1	1	1	1	1	2	1	1	1	1	1	1
	1	1	1	2	1	2	1	1	1	1	1	1	1	2	1	2	1	1	1	1	1	1	1	1	1	1	1	1
	2	1	2	2	1	2	1	1	1	1	1	1	1	2	1	1	1	1	2	1	1	1	2	1	1	1	1	1
	2	2	1	2	2	1	1	1	2	1	2	2	1	1	1	1	1	1	1	1	1	1	1	1	NaN	1	1	1
	2	2	2	1	2	1	1	2	1	1	1	1	1	2	1	2	1	1	1	1	1	1	2	1	1	NaN	1	1
	1	1	1	1	1	2	1	2	1	1	1	1	1	1	1	1	1	1	1	1	1	1	2	1	NaN	1	1	1
	2	1	1	1	1	1	1	2	1	2	1	2	1	1	2	1	1	1	1	1	1	1	1	1	2	1	1	1
	1	1	1	2	1	1	NaN	1	1	1	1	3	2	1	1	1	1	1	1	1	1	1	1	1	1	1	1	1
	NaN	1	2	1	1	1	1	2	2	1	1	1	1	1	2	1	1	1	1	1	1	1	1	1	2	1	1	1
	1	1	2	1	1	1	1	1	2	2	1	1	1	2	1	1	2	1	1	1	1	1	1	1	1	1	1	1
	1	1	1	2	2	1	1	2	2	1	1	1	1	1	1	1	1	1	1	1	1	1	1	2	1	1	1	1
	1	1	2	2	1	1	2	2	2	1	1	2	2	1	1	1	1	1	1	1	1	1	1	1	1	1	1	1
	NaN	1	2	1	1	2	1	1	2	1	1	2	1	1	1	1	1	1	1	1	1	1	1	1	2	1	1	1
	1	1	2	1	1	1	2	1	1	1	2	1	1	1	2	1	1	1	1	1	1	1	1	1	2	1	1	1
	1	1	1	2	2	2	2	2	1	2	1	2	1	2	1	1	1	1	1	1	1	1	1	1	1	1	1	1
	NaN	1	1	1	1	2	1	1	1	1	1	1	1	1	1	1	1	1	1	1	1	1	1	1	NaN	1	1	1
	1	1	2	1	1	1	1	1	1	2	2	1	1	1	1	1	1	1	2	1	1	1	1	1	NaN	1	1	1
	NaN	2	2	1	2	1	2	1	1	1	1	2	2	2	2	2	1	1	1	1	1	1	1	1	1	1	1	1
	2	2	1	2	1	2	1	1	2	1	2	2	1	2	1	1	1	1	1	1	1	2	1	1	2	1	1	1
	2	2	1	1	1	1	2	2	1	1	2	2	2	1	1	1	1	1	1	1	2	1	1	1	1	1	1	1
	2	1	1	1	1	2	2	1	1	2	1	1	1	1	2	1	1	1	1	1	1	1	1	1	NaN	1	1	1
	NaN	1	1	2	2	1	1	1	1	1	1	2	1	1	1	1	1	1	2	1	1	1	1	1	1	1	1	1
	NaN	1	1	1	1	1	1	1	1	1	1	2	1	1	1	2	1	1	1	1	1	1	1	1	2	1	1	1
	NaN	1	2	1	1	1	1	2	1	2	2	2	2	1	1	1	1	1	1	1	1	1	1	1	1	1	1	1
	1	1	1	2	2	1	2	1	1	2	1	1	2	2	2	1	1	1	1	1	1	1	1	1	NaN	1	1	1
	NaN	2	1	2	2	1	2	1	2	2	1	1	2	1	1	2	1	1	1	1	1	1	1	2	1	1	1	1
	2	1	2	2	2	1	1	1	1	2	1	2	1	1	2	1	1	1	1	1	2	1	1	1	NaN	1	1	1
	1	1	2	1	2	2	1	1	2	1	1	1	1	1	2	1	1	1	1	1	2	2	1	1	NaN	1	1	1
	2	1	1	1	1	2	2	1	2	1	1	1	1	1	1	2	1	1	1	1	1	1	1	1	1	1	1	1
	2	1	2	2	2	1	1	2	1	1	1	2	1	2	1	2	1	1	1	1	1	1	1	1	1	1	1	1
	2	1	2	1	1	1	1	1	2	1	1	1	2	1	1	1	1	1	2	1	1	1	1	1	NaN	1	1	1
	2	1	1	2	2	1	1	1	2	2	2	2	1	1	1	1	2	1	1	1	1	1	1	1	1	1	1	1
	1	2	2	2	2	1	1	1	1	1	2	2	2	1	1	1	1	1	1	2	1	1	1	1	1	1	1	1
	NaN	2	2	2	1	2	1	1	1	1	1	1	1	1	2	1	1	1	1	1	1	1	1	1	1	1	1	1
	3	2	1	1	1	2	1	1	1	2	2	2	1	1	1	1	2	1	1	1	1	1	2	1	NaN	1	1	1
	1	2	2	1	2	1	1	2	1	1	2	2	1	2	1	1	1	1	1	1	1	1	1	1	NaN	1	1	1
	2	2	2	1	1	1	1	1	1	2	2	1	2	1	1	1	1	1	1	1	1	1	1	NaN	NaN	1	1	1
	2	1	2	2	2	1	1	2	1	1	2	1	2	1	1	1	1	1	1	1	1	2	1	NaN	1	1	1	1
	1	2	1	1	2	1	1	1	1	1	1	1	2	1	1	2	1	1	1	2	1	1	1	1	NaN	1	1	1
	2	2	2	1	2	1	1	1	2	1	1	2	1	2	1	1	1	1	1	2	1	1	1	2	1	1	1	1
	1	1	2	2	1	1	1	1	1	2	2	2	2	1	1	1	1	1	1	1	1	2	1	1	NaN	1	1	1
	2	1	2	1	2	2	1	2	1	1	1	2	2	1	1	1	1	1	1	1	1	1	1	1	NaN	1	1	1
	2	1	2	1	1	1	1	2	1	1	1	1	2	1	1	1	1	2	1	1	1	1	1	1	1	1	1	1
	1	1	1	1	2	1	2	2	NaN	1	1	2	2	1	1	1	1	1	1	1	1	1	1	1	NaN	1	1	1
	NaN	2	2	2	1	1	1	1	1	1	1	1	2	1	1	1	1	1	1	1	1	1	1	1	1	1	1	1
	2	1	2	1	2	2	2	2	2	1	1	1	1	1	1	1	1	1	1	1	1	1	1	1	1	1	1	1
	NaN	2	2	1	1	2	1	1	1	1	1	1	2	1	1	1	1	1	1	1	1	1	1	1	2	1	1	1
	2	2	1	1	2	2	2	1	2	1	1	2	2	1	1	2	1	1	1	1	1	1	1	1	1	1	1	1
	1	1	2	2	2	2	2	1	2	1	1	1	2	2	1	1	1	1	1	1	1	1	1	2	1	1	1	1
	1	1	1	1	2	1	1	1	2	1	1	1	1	1	1	2	1	1	1	1	1	1	1	1	1	1	1	1
	2	1	2	1	1	1	2	1	1	1	2	1	1	2	1	1	1	1	1	1	1	1	1	1	1	1	1	1
	2	1	1	1	2	1	2	1	1	1	1	1	1	1	1	1	1	1	1	1	1	1	1	1	1	1	1	1
	1	1	2	2	1	2	1	1	2	2	1	1	1	2	1	2	1	1	1	1	1	1	1	2	1	1	1	1
	1	1	2	1	1	1	1	1	1	1	1	1	2	1	1	2	1	1	1	1	1	1	1	1	1	1	1	1
	1	1	2	1	1	2	1	2	1	1	2	2	1	1	1	1	1	1	1	1	1	1	1	1	NaN	1	1	1
	2	2	1	1	1	2	2	2	2	2	2	2	1	2	1	1	1	1	1	1	1	1	1	1	1	1	1	NaN
	2	2	1	2	1	2	1	1	1	1	2	2	1	1	1	1	1	1	1	1	1	1	1	1	NaN	1	1	1
	2	2	1	2	1	1	1	1	2	1	2	2	1	1	2	1	1	1	1	1	1	1	1	1	NaN	1	1	1
	NaN	1	2	1	1	2	2	2	1	1	1	2	1	1	1	1	1	1	1	1	2	1	1	1	NaN	1	1	1
	2	1	2	1	1	1	1	1	1	1	1	1	2	1	1	2	2	1	1	1	1	1	1	1	NaN	1	1	1
	NaN	2	2	1	2	2	2	1	1	1	2	1	1	1	1	1	1	1	1	1	1	1	1	1	NaN	1	1	1
	NaN	2	2	2	2	1	2	2	1	1	2	1	1	1	2	1	1	1	1	1	1	1	1	2	1	1	1	1
	1	1	2	1	1	1	1	2	1	2	2	2	1	2	1	2	1	1	1	1	1	1	2	1	1	1	1	NaN
	NaN	2	1	2	2	1	1	2	1	2	1	1	1	1	1	1	1	1	1	1	1	1	1	1	1	1	1	1
	2	1	1	1	2	2	1	1	1	1	1	1	1	1	1	2	1	2	1	1	1	1	1	1	NaN	1	1	1
	NaN	2	1	2	1	1	1	1	2	1	1	2	1	1	2	1	1	1	1	1	1	1	1	1	1	1	1	1
	NaN	2	1	2	1	1	1	1	2	1	2	2	1	1	1	2	1	1	1	1	1	1	1	1	1	1	1	1
	NaN	1	2	2	2	2	1	1	1	2	1	2	1	1	1	2	1	1	1	1	1	1	1	1	1	1	1	NaN
	NaN	2	1	2	1	2	1	1	2	1	2	2	1	2	1	2	1	1	1	1	1	1	1	1	1	1	1	1
	NaN	2	1	2	1	2	1	1	1	1	1	1	1	2	1	1	1	1	1	1	1	1	1	1	1	1	1	1
	1	2	1	1	1	1	2	1	1	2	1	1	1	1	1	1	1	1	1	1	1	2	1	1	NaN	1	1	1
	NaN	2	1	1	1	2	2	1	1	1	1	1	2	1	1	1	1	1	1	1	2	1	2	1	NaN	1	1	1
	1	2	1	1	1	1	1	1	1	2	2	2	2	2	1	1	1	1	1	1	1	1	1	1	1	1	1	NaN
	NaN	2	1	1	2	1	1	1	2	1	1	2	1	1	1	1	1	2	1	1	1	1	1	1	1	1	1	1
	2	2	1	2	1	1	2	1	1	1	2	1	1	1	2	1	1	1	1	1	1	1	1	1	1	1	1	1
	3	2	2	1	1	1	1	2	1	1	1	1	1	2	1	1	1	2	1	1	1	1	1	1	1	1	1	1
	3	2	1	2	2	2	1	2	1	1	2	1	1	2	1	1	1	1	1	1	1	1	1	1	NaN	1	1	1
	NaN	2	1	2	2	2	1	2	1	1	1	1	1	1	2	1	1	1	1	1	1	1	1	1	NaN	1	1	1
	NaN	2	1	2	1	2	1	1	1	1	1	1	1	1	1	1	1	1	1	1	1	1	1	1	1	1	1	1
	1	1	2	1	2	1	1	1	2	2	1	2	2	2	1	1	1	1	1	1	1	1	1	1	1	1	1	1
	NaN	2	2	1	1	1	1	1	2	1	1	2	1	1	1	1	2	1	1	2	1	1	1	1	NaN	1	1	1
	1	1	1	1	1	1	1	1	2	1	2	2	2	1	1	1	1	1	1	1	1	1	1	1	1	1	1	1
	1	1	2	1	1	1	2	1	1	1	1	2	2	1	2	1	1	1	1	1	1	2	1	1	1	1	1	1
	2	1	1	2	1	1	2	1	1	2	1	2	1	2	1	2	1	1	1	1	1	2	1	1	1	1	1	1
	1	1	1	1	1	1	1	2	2	2	1	1	1	1	1	1	1	2	1	1	1	1	1	1	NaN	1	1	1
	2	2	1	1	2	1	2	2	2	1	1	1	1	1	1	1	1	1	1	1	1	1	1	1	2	1	1	1
	1	1	2	1	1	1	2	2	1	1	2	1	1	2	1	1	1	1	1	1	1	1	1	1	1	1	1	1
	1	1	2	1	1	1	1	1	1	1	1	2	1	1	1	1	1	1	1	1	1	1	1	1	1	1	1	1
	2	2	NaN	2	1	1	1	1	1	1	1	1	1	1	1	1	1	1	1	1	1	2	1	1	NaN	1	1	1
	NaN	1	2	2	1	1	1	1	2	2	1	1	2	1	2	1	2	1	1	1	1	1	2	1	NaN	1	1	1
	NaN	1	2	1	1	2	1	1	1	2	1	2	1	1	1	1	1	1	1	1	1	1	1	1	1	1	1	1
	1	1	1	1	1	2	2	1	1	1	1	1	1	1	1	1	1	2	1	1	1	1	1	1	NaN	1	1	1
	2	1	1	2	1	1	1	2	1	1	1	1	2	1	1	2	1	1	1	1	2	1	1	1	NaN	1	1	1
	4	2	1	1	1	2	1	2	1	2	1	1	2	1	1	2	1	1	1	1	1	2	1	1	1	1	1	1
	1	1	2	1	1	1	2	2	1	1	1	1	1	1	1	1	1	1	1	1	1	1	1	1	1	1	1	1
	2	2	1	1	2	1	1	1	1	1	1	1	2	1	1	1	1	1	1	1	2	1	1	1	NaN	1	1	1
	2	1	1	1	1	1	2	2	1	1	2	1	1	1	1	2	1	1	1	1	1	1	1	1	1	1	1	1
	1	1	1	2	2	2	2	1	1	1	2	1	1	1	1	1	1	1	2	1	1	1	1	1	1	1	1	NaN
	1	1	2	1	1	1	1	1	2	1	2	1	1	1	2	2	1	2	1	1	1	1	1	1	1	1	1	1
	2	2	2	1	1	1	1	1	1	1	2	2	2	1	1	1	1	1	2	1	1	1	1	1	NaN	1	1	1
	2	1	2	1	1	1	2	2	2	1	1	2	1	1	1	1	1	1	1	1	2	1	1	2	1	1	1	1
	NaN	1	2	1	1	1	1	2	1	1	1	1	1	1	1	2	2	2	1	1	1	1	1	NaN	1	1	1	1
	5	1	1	1	2	2	2	2	1	1	1	2	1	1	1	1	1	1	1	1	1	1	2	1	1	1	1	1
	2	2	2	1	2	1	2	2	1	2	2	1	2	2	1	1	2	1	1	1	1	1	1	1	1	1	1	1
	NaN	1	2	1	1	1	2	1	1	1	1	2	2	1	2	1	1	1	1	1	1	1	1	1	NaN	1	1	1
	1	2	2	1	2	1	2	1	1	1	2	1	1	1	1	1	1	1	1	1	1	1	1	1	NaN	1	1	1
	2	1	2	2	2	1	1	1	2	2	1	1	1	1	1	1	1	2	1	2	1	1	1	1	1	1	1	1
	1	1	2	1	2	1	1	1	1	1	1	1	1	1	1	1	1	1	1	1	1	1	1	1	1	1	1	1
	2	2	1	2	1	1	1	1	1	1	1	1	1	1	2	2	1	1	1	1	1	1	1	2	1	1	2	1
	1	1	1	2	1	2	1	1	1	2	1	1	1	1	1	1	1	1	1	1	1	1	1	2	NaN	1	1	NaN
	1	2	1	1	1	1	2	1	2	2	2	2	2	1	1	2	1	1	1	1	1	1	1	1	NaN	1	1	1
	2	2	1	1	1	1	1	NaN	2	1	1	2	1	1	2	2	1	1	1	1	1	1	1	1	NaN	1	1	1
	1	1	1	1	1	2	NaN	1	1	2	1	1	1	1	2	2	1	1	1	1	1	1	1	1	1	1	1	1
	NaN	2	1	1	2	1	1	1	1	1	1	2	2	1	1	2	1	1	1	1	1	1	1	1	NaN	1	1	1
	NaN	1	2	1	1	1	1	2	1	2	1	2	2	1	1	1	1	2	1	2	1	1	1	1	1	1	1	1
	NaN	2	2	1	1	1	1	2	2	2	2	2	1	1	1	1	2	1	1	1	1	1	1	1	1	1	1	1
	NaN	2	1	2	1	1	2	1	1	2	1	2	1	2	1	1	1	1	1	1	1	1	1	1	3	1	1	1
	NaN	2	1	1	1	2	1	1	1	1	1	1	1	2	2	2	1	1	1	1	1	1	1	1	1	1	1	1
	NaN	2	1	1	1	2	1	1	1	1	2	1	1	2	1	1	1	1	1	1	1	1	1	1	NaN	1	1	1
	NaN	1	2	1	2	1	1	1	2	2	2	2	1	1	1	1	1	1	1	1	1	1	1	1	NaN	1	1	1
	NaN	1	2	2	1	1	2	2	1	1	2	2	1	1	1	2	1	1	1	1	1	1	1	1	NaN	1	1	1
	NaN	1	2	1	1	1	1	2	2	1	1	1	1	2	1	1	1	1	1	1	1	1	1	1	1	1	1	1
	NaN	1	1	2	1	1	1	1	2	1	1	1	1	1	2	2	2	1	1	1	1	1	1	1	1	1	1	1
	4	1	1	1	2	2	1	1	2	1	1	1	1	1	1	2	2	1	1	1	1	1	1	1	NaN	1	1	1
	2	2	1	2	2	1	2	1	2	1	2	1	1	2	2	2	1	1	1	1	2	1	2	1	1	1	1	1
	NaN	1	1	2	1	1	1	1	1	1	2	2	1	1	2	1	1	1	1	1	1	1	1	1	1	1	1	1
	1	1	1	1	2	2	2	1	1	2	2	1	2	1	1	2	1	1	1	1	1	1	1	1	1	1	1	1
	2	1	2	2	1	1	1	1	1	1	2	1	1	2	1	1	1	1	1	1	1	1	1	1	1	1	1	1
	1	1	2	2	1	1	2	1	1	1	1	1	2	1	1	2	1	2	1	1	1	1	1	1	NaN	1	1	1
	2	1	1	1	1	1	1	2	1	1	1	1	1	1	1	1	1	1	1	1	1	1	1	1	1	1	1	1
	1	2	1	1	1	1	1	1	1	1	1	2	2	2	1	1	1	1	1	1	1	1	1	1	NaN	1	1	NaN
	2	2	1	1	2	1	1	1	1	1	1	2	1	1	1	1	1	1	1	1	1	1	1	1	2	1	1	1
	1	1	2	1	1	1	1	2	1	2	1	1	1	1	2	1	1	1	1	1	1	1	1	1	1	1	1	1
	NaN	1	1	1	2	2	1	2	1	1	1	1	1	1	2	1	1	1	1	1	1	1	1	1	NaN	1	2	1
	2	1	1	1	1	1	1	1	1	1	1	2	1	2	1	1	2	2	1	1	1	1	1	1	NaN	1	1	NaN
	1	2	1	1	2	1	1	1	1	2	1	2	1	1	1	2	1	1	1	1	1	1	1	1	1	1	1	1
	3	2	1	1	2	1	2	1	1	1	1	1	1	1	1	1	1	1	1	1	1	1	1	2	1	1	1	1
	NaN	2	1	1	1	1	2	1	1	1	1	1	2	1	1	1	2	1	1	1	1	1	1	1	1	1	1	1
	3	1	1	1	1	1	1	1	1	1	1	1	2	2	1	1	1	1	1	1	1	1	1	1	1	1	1	1
	1	2	2	2	2	1	1	1	2	1	1	1	1	1	1	1	1	1	1	1	1	1	1	1	1	1	1	1
	1	2	1	1	1	2	1	1	1	2	1	2	1	1	1	1	1	1	1	1	1	1	1	1	1	1	1	1
	3	2	1	1	2	2	1	1	1	1	1	1	2	1	1	1	1	1	1	1	1	1	2	1	NaN	1	1	1
	NaN	1	1	1	2	1	1	1	1	1	1	1	2	1	1	1	1	1	1	1	1	1	1	1	2	1	1	1
	NaN	2	2	1	2	1	1	2	1	2	2	2	2	1	1	1	1	2	1	1	1	1	NaN	1	1	1	1	1
	NaN	1	1	2	1	1	2	1	1	1	2	2	2	1	1	1	1	1	1	1	1	1	1	1	NaN	1	1	1
	NaN	2	1	2	1	2	1	1	1	1	2	1	1	1	1	2	1	1	1	1	1	1	1	1	NaN	1	1	2
	NaN	1	1	2	1	2	2	1	2	2	2	2	2	2	1	1	1	1	1	1	1	1	1	2	1	1	1	1
	NaN	2	1	2	1	1	2	2	1	1	1	2	1	2	NaN	2	1	1	1	1	1	2	1	1	1	1	1	1
	NaN	1	2	1	2	2	1	2	1	1	1	1	1	2	1	1	1	1	1	1	1	2	1	1	1	1	1	1
	NaN	1	2	2	1	2	1	1	1	1	1	2	1	1	1	1	2	1	1	1	1	1	1	1	1	1	1	1
	NaN	2	1	1	1	1	1	1	1	1	1	1	1	1	1	2	1	1	1	1	1	1	1	1	1	1	1	1
	NaN	2	1	1	1	1	1	1	2	1	2	1	2	2	1	2	1	1	1	1	1	1	1	1	1	1	1	1
	NaN	2	1	2	2	1	2	1	1	1	2	1	1	2	1	1	1	2	1	1	2	2	1	1	NaN	1	1	1
	NaN	1	1	1	2	1	1	2	1	1	1	1	1	2	2	1	1	1	1	1	1	1	1	1	1	1	1	1
	NaN	1	1	1	1	1	2	1	1	1	1	2	1	2	2	2	1	1	1	1	1	1	1	2	NaN	1	1	1
	NaN	1	2	1	2	1	1	1	2	1	2	1	2	2	1	1	1	1	1	2	1	1	2	1	1	1	1	1
	NaN	1	2	2	1	1	1	2	1	1	1	2	2	1	1	1	1	1	1	1	1	1	1	1	NaN	1	1	1
	NaN	2	1	1	1	2	1	1	1	2	1	1	1	1	2	1	1	1	1	1	1	1	1	1	1	1	1	1
	NaN	1	1	1	1	1	1	2	1	1	1	1	2	1	2	1	1	1	1	1	1	1	1	1	2	1	1	1
	NaN	1	1	1	1	2	1	1	1	1	2	1	1	1	2	1	1	2	1	1	1	1	1	1	1	1	1	1
	NaN	1	1	2	2	2	2	1	2	1	1	2	2	1	1	1	1	1	NaN	1	1	1	1	1	NaN	1	1	1
	NaN	2	2	2	1	1	1	1	1	1	1	1	1	1	1	2	1	1	1	1	1	1	1	1	1	1	1	1
	NaN	2	1	2	1	1	2	1	1	2	1	1	1	1	1	NaN	1	1	1	1	1	1	1	1	1	1	1	1
	NaN	1	1	1	1	1	1	1	NaN	1	1	1	2	1	2	1	1	1	1	2	1	1	1	1	NaN	1	1	1
	NaN	1	2	1	2	2	1	2	1	1	1	1	1	2	1	1	2	1	1	1	1	1	1	1	NaN	1	1	1
	NaN	1	1	1	2	1	1	1	1	1	1	1	2	1	1	1	1	1	1	1	1	1	1	1	1	1	1	1
	NaN	2	1	2	2	1	1	1	1	2	1	2	2	1	2	2	1	1	1	1	1	1	1	1	1	1	1	1
	NaN	2	1	2	1	1	2	2	1	2	1	2	1	1	1	2	1	1	1	1	1	1	1	1	1	1	1	1
	NaN	2	1	2	1	1	2	1	2	1	1	1	2	1	1	1	2	1	1	1	2	1	1	1	1	1	1	1
	NaN	1	1	1	1	1	1	1	1	1	2	1	1	2	1	1	1	1	1	1	2	1	1	1	NaN	1	1	1
	NaN	1	2	1	1	1	1	1	2	1	1	1	1	1	1	1	1	1	1	1	1	1	1	1	1	1	1	1
	NaN	2	1	1	2	1	1	1	2	1	1	2	1	2	1	1	1	1	1	1	1	1	1	1	1	1	1	1
	NaN	1	1	1	1	1	1	1	2	1	1	NaN	1	1	1	2	1	1	1	1	1	1	1	1	1	1	1	1
	NaN	1	1	2	1	1	1	2	1	1	2	1	1	1	1	1	1	2	1	1	1	1	1	1	NaN	1	1	1
	NaN	1	2	2	2	1	1	1	2	2	1	1	1	1	1	2	1	1	1	2	1	1	1	1	1	1	1	1
	NaN	2	1	2	2	2	1	2	2	1	2	2	2	2	1	1	1	1	1	1	1	1	1	1	1	1	1	1
	NaN	1	1	1	1	1	1	2	1	1	3	2	2	1	1	1	1	1	1	1	1	1	1	1	NaN	1	1	1
	NaN	1	1	1	2	2	1	1	1	1	2	1	2	1	1	1	1	1	2	1	1	1	1	1	NaN	1	1	1
	NaN	2	1	1	2	1	1	2	2	1	1	3	1	2	1	2	1	1	1	1	1	1	1	1	1	1	1	1
	NaN	2	2	1	2	2	1	1	1	1	1	2	1	1	2	2	1	1	1	1	1	1	2	1	2	1	1	1
	NaN	1	2	2	1	1	2	1	1	2	2	1	1	1	2	1	1	1	1	1	1	1	1	1	NaN	1	1	1
	NaN	2	1	1	2	2	1	1	2	1	1	1	1	1	1	2	1	1	1	1	1	1	1	1	NaN	1	1	1
	NaN	1	1	1	2	1	1	2	1	2	1	1	2	1	2	2	1	1	1	1	1	1	1	1	1	1	1	1
	NaN	1	1	2	1	2	1	2	2	1	1	1	1	2	1	1	1	1	1	1	1	2	1	1	NaN	1	1	1
	NaN	2	2	2	1	2	2	2	1	1	2	1	1	2	1	1	1	1	1	1	1	1	1	1	1	1	NaN	1
	NaN	1	2	1	1	2	1	1	1	2	1	1	1	1	1	1	1	1	1	1	1	1	1	1	1	1	1	1
	NaN	1	2	1	2	1	1	1	1	1	2	1	1	1	1	2	1	1	1	1	1	1	1	1	NaN	1	1	NaN
	NaN	2	1	1	1	1	2	1	1	1	1	2	1	1	2	1	1	2	1	1	1	1	1	1	NaN	1	1	1
	NaN	2	2	1	1	2	1	1	2	1	1	1	1	1	1	2	2	1	1	1	1	1	1	1	1	1	1	1
	NaN	1	2	1	1	1	2	2	2	2	1	1	1	1	1	2	1	1	1	1	1	1	1	1	1	1	NaN	1
	NaN	1	1	1	1	1	1	2	1	2	1	1	2	1	1	2	1	2	1	1	1	1	1	1	NaN	1	1	1
	NaN	2	1	1	2	1	1	1	2	1	1	1	1	1	1	2	1	1	1	1	1	1	1	1	NaN	1	1	1
	NaN	2	2	2	1	1	1	1	1	1	2	2	1	1	2	1	1	1	1	1	2	1	1	1	2	1	1	1
	NaN	2	2	1	1	1	1	2	1	1	1	2	2	1	1	1	1	1	1	1	1	1	1	1	NaN	1	1	1
	NaN	1	1	1	2	2	2	2	1	1	2	1	2	1	1	1	1	1	1	1	1	1	1	1	NaN	1	1	1
	NaN	1	2	1	2	2	1	1	1	1	1	1	1	2	1	1	1	1	1	1	1	1	1	1	1	1	1	1
	NaN	1	2	1	2	1	1	1	1	2	2	1	2	2	2	1	1	1	1	1	1	1	1	1	1	1	NaN	1
	NaN	1	1	1	1	2	2	1	2	1	1	1	2	2	1	1	1	1	1	1	1	1	1	1	1	1	1	1
	NaN	1	1	1	2	2	1	1	1	1	1	1	2	1	1	1	1	1	1	1	2	1	1	1	NaN	1	1	1
	NaN	2	1	1	2	1	1	1	2	1	2	2	1	1	1	1	1	1	1	1	1	1	1	2	NaN	1	1	1
	NaN	1	2	1	1	1	1	2	1	1	1	1	1	1	1	1	1	2	1	1	1	2	1	2	2	1	1	1
	NaN	1	1	2	2	1	2	1	1	1	1	1	1	1	1	2	1	1	1	1	1	2	1	1	2	1	1	1
	NaN	1	2	1	1	2	1	2	1	1	1	1	2	2	1	1	1	1	1	1	1	1	1	1	NaN	1	1	NaN
	NaN	2	2	1	1	2	1	2	1	1	2	2	1	2	2	2	1	2	1	1	1	1	1	1	NaN	1	1	1
	NaN	2	2	2	1	2	1	1	2	1	1	1	1	1	1	1	1	1	1	1	1	1	1	1	1	1	1	NaN
	NaN	1	2	1	2	2	2	2	2	1	1	2	1	1	2	2	1	1	1	NaN	1	1	1	1	1	1	1	NaN
	NaN	1	2	1	1	1	2	NaN	1	1	2	1	1	2	1	1	1	1	1	2	1	1	1	1	1	1	1	1
	NaN	2	1	1	1	2	1	2	1	1	1	1	2	1	2	1	1	1	1	2	1	1	1	1	1	1	1	1
	NaN	1	2	1	1	1	2	2	2	1	1	2	1	1	1	1	1	1	1	1	1	2	1	1	NaN	1	1	1
	NaN	1	2	2	1	2	1	1	1	1	1	2	1	2	1	2	1	1	1	1	2	1	1	1	1	1	1	1
	NaN	2	1	1	1	2	1	2	1	1	2	2	2	1	1	1	1	1	1	1	1	1	1	1	1	1	1	1
	NaN	1	1	1	2	2	2	2	1	1	1	1	1	1	1	1	2	1	1	1	1	1	1	1	1	1	1	NaN
	NaN	3	2	1	NaN	2	1	2	2	1	1	2	1	1	1	2	1	1	1	1	1	1	1	1	NaN	1	1	1
	NaN	1	2	1	1	2	1	1	1	1	1	1	1	1	2	1	1	1	1	1	1	1	1	2	1	1	1	1
	NaN	2	2	2	1	1	2	1	2	2	1	1	1	1	1	2	1	1	1	1	1	1	1	1	NaN	1	1	1
	NaN	1	1	2	2	2	1	1	2	1	1	1	1	2	1	1	1	1	1	1	1	1	1	1	1	1	1	1
	NaN	1	2	2	1	1	2	2	2	1	2	1	2	1	1	2	2	2	2	1	1	1	1	1	NaN	1	1	1
	NaN	1	2	2	2	1	1	2	1	2	1	1	2	2	1	1	1	1	1	1	1	1	1	1	NaN	1	1	1
	NaN	1	2	2	2	1	2	2	2	1	2	1	2	1	1	1	1	1	1	1	1	1	1	1	NaN	1	1	1
	NaN	2	2	1	1	1	1	2	1	1	2	2	1	1	1	1	1	1	1	1	1	1	1	1	2	1	1	1
	NaN	2	1	2	1	1	1	2	1	1	1	1	1	1	1	2	1	1	1	1	1	1	1	1	1	1	1	1
	NaN	2	1	1	2	2	1	1	2	1	1	1	1	1	1	2	1	2	1	1	1	1	1	1	NaN	1	1	1
	NaN	1	1	2	1	1	1	1	2	1	2	1	2	1	1	1	1	1	1	1	1	1	1	1	1	1	1	NaN
	NaN	2	1	2	1	1	1	2	1	1	2	1	2	1	1	1	1	1	1	1	1	1	1	1	1	1	1	1
	NaN	1	1	2	2	1	1	2	2	1	1	2	2	2	1	2	1	1	1	1	1	2	1	1	1	1	1	1
	NaN	1	2	2	2	1	2	1	2	1	1	1	2	1	2	1	1	1	1	1	2	1	1	1	1	1	1	1
	NaN	1	2	1	2	1	1	1	1	1	1	1	1	1	1	2	1	1	1	1	1	1	1	1	1	1	1	1
	NaN	1	1	1	2	1	1	2	1	1	2	2	2	1	1	1	1	1	1	1	1	1	1	1	1	1	1	1
	NaN	2	2	1	1	2	1	1	2	2	1	1	1	1	1	1	1	1	1	1	1	1	1	1	NaN	1	1	1
	NaN	2	1	1	1	1	1	1	1	2	2	1	1	2	2	2	1	1	1	1	2	1	1	1	NaN	1	1	1
	NaN	1	2	2	1	1	1	1	2	1	2	1	1	2	1	1	2	1	1	1	1	1	1	1	NaN	1	1	1
	NaN	1	1	2	2	1	1	2	2	1	1	1	1	1	1	1	1	1	2	1	1	1	1	1	1	1	1	1
	NaN	1	1	2	1	1	1	1	1	1	2	1	1	2	1	2	2	1	1	1	1	1	1	1	2	1	1	1
	NaN	1	1	2	2	2	2	1	1	1	1	1	1	1	1	2	1	1	1	1	2	1	1	1	NaN	1	1	1
	NaN	2	1	2	2	2	1	1	2	1	1	1	2	1	1	1	1	1	1	1	1	1	1	1	1	1	1	NaN
	NaN	2	2	1	1	1	1	1	1	1	2	2	1	1	1	1	1	1	1	1	1	1	1	1	NaN	1	1	1
	NaN	1	1	2	1	1	1	2	2	1	2	1	1	1	1	2	1	1	1	1	1	1	1	1	NaN	1	1	1
	NaN	1	1	1	2	1	2	1	1	1	2	1	2	1	1	1	1	1	1	1	1	1	1	1	1	1	1	1
	NaN	1	1	1	1	1	2	2	1	1	2	1	1	2	1	1	1	1	1	1	1	2	1	1	1	1	1	1
	NaN	1	1	2	1	1	2	1	2	1	1	2	1	1	1	2	1	1	1	1	1	1	1	1	2	1	1	1
	NaN	1	1	2	1	1	1	2	1	1	1	2	2	1	1	2	1	2	1	1	1	1	1	1	1	1	1	1
	NaN	2	1	1	1	1	1	1	2	1	1	1	2	1	1	NaN	1	1	1	1	1	1	1	1	1	1	1	1
	NaN	1	2	2	1	1	1	1	1	1	1	2	1	1	1	1	1	1	1	1	1	1	1	1	NaN	1	1	1
	NaN	1	1	1	1	1	1	2	1	1	2	1	1	1	1	1	1	1	1	1	1	1	1	1	1	1	1	1
	NaN	1	1	1	2	1	1	2	1	1	1	2	1	1	1	1	1	1	1	1	1	1	1	1	1	1	1	1
	NaN	1	2	1	1	2	1	1	1	2	2	2	1	1	1	1	1	1	1	1	1	1	1	1	1	1	1	1
	NaN	1	2	1	1	1	2	1	1	2	1	1	1	2	1	2	1	2	1	1	1	1	1	1	1	1	1	1
	NaN	1	1	1	2	2	1	2	1	1	2	1	1	1	2	1	2	2	1	1	1	1	NaN	1	1	1	1	1
	NaN	1	2	1	2	1	2	2	2	2	1	2	2	2	1	1	1	1	1	1	1	1	1	2	1	1	1	1
	NaN	2	1	1	2	2	1	1	1	2	1	2	1	2	2	1	1	1	1	1	1	1	1	1	1	1	1	1
	NaN	2	1	1	2	2	1	2	1	NaN	1	2	2	2	2	1	1	1	1	1	1	1	1	2	1	1	1	1
	NaN	1	1	2	2	2	1	1	1	1	1	2	2	1	1	1	1	1	1	1	1	1	1	1	NaN	1	1	1
	NaN	1	1	1	2	1	1	2	1	1	1	2	2	1	1	2	1	1	1	1	1	1	1	1	1	1	1	1
	NaN	2	2	1	1	1	2	2	1	1	1	2	1	1	1	1	2	1	1	1	1	1	1	1	NaN	1	NaN	1
	NaN	1	1	1	1	2	1	1	1	1	1	1	2	1	2	1	1	1	1	1	1	1	1	1	1	1	1	1
	NaN	1	1	1	1	2	2	1	1	1	1	2	1	1	1	1	1	1	1	1	1	1	1	1	1	1	1	1
	NaN	1	2	1	1	2	2	1	1	1	1	2	2	1	1	1	1	1	1	1	1	1	1	1	1	1	1	1
	NaN	1	1	1	1	1	1	1	1	2	2	2	1	1	1	1	2	1	1	1	1	1	1	1	2	1	1	1
	NaN	2	1	1	1	2	1	2	1	1	1	2	2	2	1	1	1	1	1	1	1	1	1	1	NaN	NaN	1	1
	NaN	2	2	1	1	2	2	1	1	1	1	1	1	1	2	1	1	1	1	1	2	1	1	1	1	1	1	1
	NaN	1	1	1	1	1	1	1	2	1	2	2	1	1	1	1	1	1	1	1	1	1	1	1	2	1	NaN	1
	NaN	1	1	2	1	2	1	1	1	1	1	1	2	1	1	1	1	1	2	1	1	2	NaN	1	1	1	1	1
	NaN	1	2	1	1	1	1	1	2	1	2	1	2	1	1	1	1	1	1	1	1	1	1	1	NaN	1	1	1
	NaN	1	2	1	2	1	1	1	1	2	1	2	1	2	1	2	1	1	1	1	1	1	2	1	1	1	1	1
	NaN	1	2	1	2	2	2	1	1	1	1	1	1	1	2	1	1	1	1	1	1	1	1	1	1	1	1	1
	NaN	1	1	1	1	2	2	2	2	1	1	1	1	1	1	1	1	1	1	1	2	1	2	1	1	1	1	1
	NaN	1	1	1	1	1	2	2	1	1	1	1	1	1	1	1	1	1	1	1	1	2	1	1	1	1	1	1
	NaN	1	1	2	2	1	2	1	1	1	2	1	1	1	1	1	1	1	1	1	1	1	1	1	1	1	1	1
	NaN	1	1	2	2	1	2	1	1	1	1	1	1	1	1	2	1	2	1	1	1	1	2	1	1	1	NaN	1
	NaN	1	1	1	1	2	2	1	1	1	1	2	1	1	1	1	1	1	1	1	2	1	1	1	1	1	1	1
	NaN	2	2	1	2	2	2	1	2	1	1	1	1	1	1	1	1	2	1	1	1	1	1	1	NaN	1	1	1
	NaN	2	2	1	2	1	2	2	1	1	1	2	2	1	1	1	1	1	2	1	1	1	1	1	NaN	1	1	1
	NaN	2	2	1	2	1	1	1	NaN	1	2	1	2	1	1	2	1	1	1	1	1	1	1	1	NaN	1	1	1
	NaN	1	1	2	2	2	1	1	1	1	1	1	2	2	1	1	1	1	1	1	1	1	1	1	NaN	1	1	1
	NaN	1	1	2	1	2	1	2	2	1	1	1	1	1	1	1	1	1	1	1	1	1	1	1	NaN	1	1	1
	NaN	2	1	1	1	1	2	1	1	1	1	2	1	1	2	1	1	1	1	1	1	1	1	NaN	1	1	1	1
	NaN	2	1	1	1	2	1	1	1	1	1	1	2	1	1	1	1	1	2	1	1	1	1	1	1	1	1	1
	NaN	2	1	1	2	1	2	1	1	1	1	2	1	1	2	1	1	1	1	2	1	1	1	1	NaN	1	1	1
	NaN	1	1	1	2	1	1	1	1	2	2	1	1	1	1	1	1	1	1	1	1	1	1	1	NaN	1	1	1
	NaN	2	1	1	1	1	2	1	2	1	1	1	2	1	1	1	1	1	1	1	1	1	1	1	1	1	1	1
	NaN	2	1	2	1	2	1	1	1	2	1	2	1	1	1	1	1	1	1	1	1	1	1	1	1	1	1	1
	NaN	2	2	2	1	1	1	1	1	2	2	2	1	2	1	2	1	1	1	1	1	1	1	1	NaN	NaN	1	1
	NaN	2	2	2	1	2	1	1	1	1	1	2	2	1	1	1	1	1	1	1	2	1	1	2	1	1	1	1
	NaN	1	1	1	2	2	2	1	NaN	2	2	1	1	1	2	1	1	2	1	2	1	1	1	2	1	1	1	1
	NaN	1	1	1	1	2	2	2	1	1	1	2	1	1	1	1	1	1	1	1	1	1	1	1	NaN	1	1	1
	NaN	1	1	1	2	1	2	1	1	1	1	2	1	2	1	1	1	1	1	1	1	1	1	1	1	1	1	1
	NaN	1	1	1	1	2	1	1	1	2	2	2	1	2	2	1	1	1	1	1	1	1	1	1	1	1	1	1
	NaN	1	1	2	1	1	1	1	1	1	1	1	1	1	1	2	1	1	2	1	1	1	1	1	1	1	1	1
	NaN	1	1	2	1	1	1	2	2	1	1	2	2	1	1	1	2	1	1	1	1	1	2	1	NaN	1	1	1
	NaN	1	2	2	1	2	1	1	1	2	1	1	2	1	2	1	1	1	2	1	1	1	1	2	1	1	1	1
	NaN	2	1	2	1	2	2	1	1	1	1	2	2	1	2	1	1	2	2	1	1	1	1	1	NaN	1	1	1
	NaN	1	1	2	1	1	1	2	2	1	1	1	1	1	1	1	2	1	1	1	1	1	1	1	NaN	1	1	1
	NaN	1	1	2	1	1	2	1	1	1	1	1	1	2	2	1	1	1	1	1	1	1	1	1	NaN	1	1	1
	NaN	1	2	2	2	1	1	1	1	2	1	1	1	2	2	1	1	1	1	NaN	1	1	1	1	NaN	1	1	1
	NaN	2	1	1	2	1	1	2	2	1	1	1	1	1	1	2	1	1	1	1	1	1	1	1	1	1	1	1
	NaN	1	2	1	2	2	1	2	2	2	1	2	2	1	2	1	1	2	1	1	2	1	1	1	NaN	1	1	1
	NaN	1	1	1	1	1	1	1	1	2	1	1	1	2	1	1	1	1	1	1	1	1	1	1	NaN	1	1	1
	NaN	1	1	1	1	2	2	1	1	2	1	1	2	2	1	1	1	1	1	1	1	2	2	1	NaN	1	1	1
	NaN	1	1	2	1	1	1	1	1	1	1	2	2	1	1	1	1	2	1	1	1	1	1	1	1	1	1	1
	NaN	1	1	1	1	1	1	1	1	1	2	1	2	1	1	1	1	1	1	1	1	1	1	1	NaN	1	1	1
	NaN	1	2	1	2	2	2	1	2	1	2	1	1	2	1	1	1	1	1	1	2	1	1	1	1	1	1	1
	NaN	2	2	1	1	2	1	2	1	1	2	2	1	1	1	1	1	1	1	1	1	1	1	1	NaN	1	1	1
	NaN	1	2	1	2	1	1	1	1	2	1	1	2	1	2	2	1	1	1	1	1	1	1	1	NaN	1	1	1
	NaN	1	1	2	1	1	1	1	1	1	2	2	2	1	1	2	1	1	1	1	1	1	1	1	1	1	1	1
	NaN	2	1	1	1	2	1	1	2	1	1	1	2	1	1	1	2	2	1	1	1	1	1	1	1	1	1	1
	NaN	2	2	1	1	1	2	1	1	1	1	1	2	1	1	1	1	1	1	1	2	1	1	1	NaN	1	1	1
	NaN	1	1	1	1	2	1	1	1	1	1	1	2	2	1	1	1	1	1	1	1	1	1	1	NaN	1	1	1
	NaN	1	1	1	1	1	1	2	2	2	1	2	2	1	1	1	1	1	1	1	1	1	1	1	NaN	1	1	1
	NaN	1	1	1	2	1	1	1	1	1	1	2	1	2	1	1	1	1	2	1	1	1	1	1	NaN	1	1	1
	NaN	1	1	2	1	1	2	2	1	1	1	2	1	2	2	2	1	1	1	1	2	1	1	1	1	1	1	1
	NaN	1	1	2	1	2	1	1	2	2	2	2	2	1	1	1	1	1	1	1	1	1	1	1	NaN	1	1	1
	NaN	1	1	2	1	2	2	2	1	1	1	2	2	1	1	1	1	1	1	1	1	1	1	1	1	1	1	1
	NaN	2	1	1	1	2	2	1	1	1	1	1	2	2	1	1	1	1	1	1	1	1	1	1	NaN	1	1	1
	NaN	1	1	2	1	2	1	1	1	1	1	1	1	2	1	1	1	1	1	1	2	1	1	1	1	1	1	1
	NaN	1	1	1	2	2	1	1	NaN	2	1	1	1	1	1	1	1	1	1	1	2	1	1	1	NaN	1	1	1
	NaN	1	2	1	1	2	1	2	1	1	1	1	1	1	2	1	1	1	1	1	1	1	1	1	1	1	1	1
	NaN	2	1	1	1	2	2	1	1	1	1	1	1	2	1	1	1	1	1	1	1	1	1	1	NaN	1	1	1
	NaN	2	1	1	2	1	1	1	1	2	1	1	1	1	2	1	2	1	1	1	1	1	1	1	2	1	1	1
	NaN	1	1	1	2	2	1	1	1	1	2	1	1	1	2	1	1	1	1	1	1	1	1	1	NaN	1	1	1
	NaN	1	1	1	2	2	1	1	1	1	1	2	1	1	1	2	1	1	1	1	1	1	1	1	1	1	1	1
	NaN	1	1	2	2	1	2	2	2	1	1	1	2	2	2	2	1	1	1	1	1	1	1	1	NaN	1	1	1
	NaN	1	1	2	1	2	1	1	1	1	1	2	2	2	1	2	1	1	1	1	1	1	2	1	1	1	1	1
	NaN	1	1	1	1	1	1	1	2	1	1	1	2	1	1	2	2	1	1	1	1	1	1	1	1	1	1	1
	NaN	1	2	1	1	1	2	1	1	1	1	1	2	1	1	1	1	1	1	1	2	1	1	1	1	1	1	NaN
	NaN	1	1	2	1	2	2	1	1	1	1	1	1	1	1	2	1	1	1	1	1	1	2	1	1	1	1	1
	NaN	2	1	1	1	2	1	2	1	1	1	1	1	1	1	1	1	1	1	1	1	1	1	1	NaN	1	1	1
	NaN	1	1	2	1	2	1	2	1	1	2	2	1	1	1	1	1	2	1	1	1	1	1	1	1	1	1	1
	NaN	1	1	2	2	1	1	1	1	1	1	2	1	2	2	1	1	1	1	1	1	1	1	1	NaN	1	1	1
	NaN	2	1	2	2	1	1	1	1	1	2	2	1	1	1	1	1	1	2	1	1	1	1	1	NaN	1	1	1
	NaN	2	2	2	1	2	1	2	1	1	1	2	2	1	2	2	2	1	1	2	1	1	2	1	1	1	1	1
	NaN	1	1	1	1	2	1	1	1	1	2	1	2	2	1	1	1	1	1	2	1	2	1	1	1	1	NaN	1
	NaN	1	1	1	1	1	1	1	1	1	1	1	2	1	1	2	1	1	2	1	1	1	1	1	NaN	1	1	1
	NaN	1	2	2	1	1	1	2	1	1	1	1	1	2	1	1	1	1	1	1	1	1	1	1	1	1	1	1
	NaN	1	1	2	1	2	1	1	1	2	1	1	2	1	1	2	1	1	1	1	1	1	2	1	1	1	1	1
	NaN	2	2	1	1	2	2	2	2	1	2	2	1	1	1	1	1	1	1	1	1	2	1	1	NaN	1	1	1
	NaN	1	1	1	1	1	2	1	1	1	2	1	2	1	1	1	1	1	1	1	1	1	1	1	NaN	1	1	1
	NaN	1	1	1	1	1	1	2	1	1	2	1	1	1	1	1	1	1	1	1	1	1	1	1	1	1	1	1
	NaN	1	2	1	1	2	1	1	2	2	2	1	1	1	1	1	1	1	1	1	1	1	1	1	NaN	1	1	1
	NaN	1	1	2	1	1	1	1	1	1	1	2	1	1	1	1	1	1	1	1	2	1	1	1	1	1	1	1
	NaN	2	1	1	1	1	1	2	1	1	1	2	2	1	1	1	2	1	1	1	1	1	1	1	1	1	NaN	1
	NaN	1	1	1	2	2	1	2	1	1	1	1	2	2	2	2	1	1	1	1	2	1	1	2	NaN	1	1	1
	NaN	1	1	1	1	1	2	1	2	2	1	1	2	1	2	1	1	2	2	2	1	2	1	1	NaN	1	1	1
	NaN	1	2	1	2	1	1	1	1	2	1	2	1	1	1	2	1	1	1	1	2	1	1	2	1	1	NaN	1
	NaN	2	2	1	1	1	2	1	1	1	1	2	1	1	1	1	1	1	1	1	1	1	1	1	2	1	1	NaN
	NaN	2	1	1	1	1	1	1	1	1	1	1	1	1	1	1	1	1	1	1	1	1	1	1	NaN	1	1	1
	NaN	2	1	2	1	1	2	1	1	1	1	1	1	1	2	2	1	2	1	1	1	1	1	1	1	1	1	1
	NaN	1	2	1	1	2	2	1	1	2	2	1	1	1	2	2	1	1	1	1	1	1	1	1	1	1	1	1
	NaN	1	1	1	2	2	1	1	1	1	2	1	2	1	1	1	1	1	1	1	1	1	1	1	NaN	1	1	1
	NaN	1	1	2	1	1	1	1	1	2	1	1	1	2	1	1	1	2	1	1	1	1	1	1	NaN	1	1	1
	NaN	1	1	2	1	2	1	1	1	2	1	1	1	1	2	1	1	1	1	1	1	1	1	1	1	1	1	1
	NaN	1	1	1	2	1	2	1	1	1	1	1	1	1	1	1	1	1	1	1	1	1	1	1	1	1	1	1
	NaN	2	1	1	1	1	2	1	1	1	1	2	2	1	1	2	1	1	1	1	1	1	1	1	1	1	1	1
	NaN	2	1	1	2	2	1	1	2	1	1	2	1	1	2	1	1	1	1	1	1	1	1	NaN	1	1	1	1
	NaN	1	2	1	2	1	2	1	2	1	2	1	2	1	1	1	1	1	1	1	1	1	1	1	1	1	1	1
	NaN	2	1	1	2	2	1	1	1	1	2	2	1	1	1	2	1	1	1	1	1	1	1	1	NaN	1	1	1
	NaN	1	1	1	2	1	1	2	1	1	1	2	1	1	1	2	1	1	1	1	1	1	2	2	1	1	1	1
	NaN	1	1	2	2	1	NaN	2	1	1	1	1	2	1	1	1	1	1	1	1	1	1	1	1	NaN	1	1	1
	NaN	1	1	1	2	1	2	1	2	1	1	2	1	1	1	1	1	1	1	1	1	1	1	1	1	1	1	1
	NaN	1	2	2	2	1	2	1	2	2	2	1	2	1	1	1	1	1	1	NaN	1	1	1	NaN	NaN	1	1	1
	NaN	1	2	1	1	2	1	1	1	1	2	1	1	1	1	1	1	1	1	1	1	1	1	1	NaN	1	1	1
	NaN	2	2	1	2	2	1	1	1	1	1	1	1	1	1	2	1	1	1	1	1	1	1	1	NaN	1	1	1
	NaN	1	1	1	2	1	1	1	1	1	2	1	1	1	1	1	1	1	1	2	2	1	1	1	1	1	1	1
	NaN	1	1	1	1	2	1	1	1	2	1	1	1	2	1	1	1	1	1	1	1	1	2	1	NaN	1	1	NaN
	NaN	2	2	1	1	1	1	2	2	1	2	1	1	1	2	2	1	1	1	1	1	2	2	1	1	1	1	1
	NaN	1	1	1	1	2	1	2	NaN	1	1	1	2	1	1	1	1	1	1	2	1	1	1	1	1	1	1	1
	NaN	1	1	2	2	1	1	1	1	1	1	2	1	2	1	1	2	1	1	1	1	1	2	1	1	1	1	1
	NaN	1	2	1	2	2	2	1	2	2	2	2	1	1	2	1	1	1	1	1	1	1	1	1	1	1	1	1
	NaN	1	2	1	1	2	1	1	1	1	2	1	1	1	2	1	1	1	1	1	1	1	1	1	1	1	1	1
	NaN	1	2	1	2	1	2	1	1	1	2	2	1	1	2	1	1	1	1	1	1	1	1	1	1	1	1	1
	NaN	1	2	1	1	2	1	1	1	1	1	1	1	1	1	2	1	1	1	1	1	1	1	1	NaN	1	1	1
	NaN	1	1	2	2	1	1	1	1	1	1	2	1	2	2	1	1	1	1	1	NaN	1	1	1	NaN	1	1	1
	NaN	2	2	2	1	1	1	1	1	1	1	1	1	1	1	1	1	1	1	1	1	2	1	1	NaN	1	1	1
	NaN	2	2	2	1	1	2	1	2	1	1	1	1	1	1	2	1	1	1	1	1	2	1	1	1	1	1	1
	NaN	2	1	1	1	1	1	1	1	1	1	1	2	2	2	1	1	1	1	NaN	1	1	1	1	1	1	1	1
	NaN	1	1	1	1	1	1	2	1	1	1	1	1	1	2	1	1	1	1	1	1	1	1	1	1	1	1	1
	NaN	1	1	1	1	1	2	1	2	1	1	2	1	1	1	2	2	1	1	1	1	1	1	1	1	1	1	1
	NaN	1	2	1	2	1	2	1	1	1	1	2	2	1	2	2	1	1	1	1	1	1	1	1	1	1	1	1
	NaN	1	1	2	1	2	2	1	2	1	1	1	1	1	1	1	1	1	1	1	1	1	1	1	1	1	1	1
	NaN	1	2	1	2	2	1	2	1	2	2	1	2	1	1	1	1	1	1	1	1	1	1	1	1	1	1	1
	NaN	2	2	1	1	1	1	1	1	2	1	1	1	1	1	1	1	1	1	1	1	1	1	1	1	1	1	1
	NaN	2	1	2	2	1	1	1	2	1	1	2	2	1	1	2	1	1	1	1	1	1	1	1	1	1	1	1
	NaN	1	1	1	1	1	2	1	1	1	1	1	1	2	1	1	1	1	2	2	1	1	1	1	1	1	1	1
	NaN	1	1	1	1	2	1	1	1	1	1	2	1	2	1	2	1	1	1	1	1	1	1	1	NaN	1	1	1
	NaN	1	2	2	1	2	2	1	1	1	1	2	1	1	1	1	1	1	1	1	1	1	1	1	1	1	1	1
	NaN	2	1	2	1	1	2	1	1	1	1	1	1	2	1	1	2	1	1	1	1	1	1	1	1	1	1	NaN
	NaN	1	2	2	1	1	1	1	1	1	2	1	1	1	1	1	1	1	1	NaN	1	2	1	1	NaN	1	1	1
	NaN	1	1	2	1	2	1	1	1	2	1	1	1	2	1	2	1	1	1	1	1	2	1	1	2	1	1	1
	NaN	1	1	2	1	2	1	1	2	1	1	1	2	2	2	1	1	1	1	1	1	1	1	NaN	NaN	1	1	1
	NaN	1	2	2	1	1	1	1	1	1	1	1	1	1	1	2	1	1	1	1	1	1	1	1	NaN	1	1	1
	NaN	2	1	2	2	2	1	1	2	1	1	2	2	1	1	1	1	1	1	1	1	2	1	1	1	1	1	1
	NaN	1	1	1	1	1	2	2	1	1	1	2	1	1	1	2	1	1	2	1	1	1	1	1	NaN	1	1	1
	NaN	1	1	1	1	1	1	2	1	1	2	1	1	1	1	1	1	1	2	1	2	1	1	1	NaN	1	1	1
	NaN	2	1	2	2	1	1	NaN	1	1	NaN	1	2	2	1	1	1	1	2	1	1	1	1	1	1	1	NaN	1
	NaN	2	1	1	2	1	1	2	2	1	1	1	2	1	1	1	1	1	1	1	1	1	2	1	NaN	1	1	1
	NaN	1	1	1	1	2	1	2	1	1	1	1	1	1	1	1	1	1	1	1	1	1	1	1	NaN	1	1	1
	NaN	1	1	1	2	2	1	1	1	1	1	2	2	1	2	2	1	1	1	1	1	1	1	1	1	1	1	1
	NaN	1	1	2	1	1	2	2	1	2	1	2	1	1	1	1	1	1	1	1	1	1	1	2	NaN	1	1	1
	NaN	2	2	2	2	1	1	1	2	1	1	1	1	1	1	1	1	2	1	1	2	1	2	1	NaN	1	1	1
	NaN	1	1	1	2	2	1	1	1	1	1	2	1	1	1	2	1	1	2	1	1	1	1	2	1	1	1	1
	NaN	1	2	1	1	1	2	2	1	1	2	2	1	1	1	1	1	1	1	1	1	1	2	1	NaN	1	1	1
	NaN	2	1	2	1	1	1	1	1	2	1	2	1	1	1	2	1	1	1	1	1	1	1	1	1	1	1	1
	NaN	1	2	1	2	1	1	1	1	1	NaN	2	2	2	1	1	1	2	1	1	1	1	2	1	1	1	1	1
	NaN	2	1	2	1	2	1	2	1	2	1	2	1	1	1	1	2	1	1	1	1	1	2	1	NaN	1	NaN	1
	NaN	1	1	2	1	1	1	2	2	1	2	2	2	1	1	2	2	1	1	1	1	1	1	1	1	1	1	1
	NaN	1	1	1	1	1	1	1	1	1	1	1	2	2	1	2	2	1	1	1	1	1	1	1	1	1	1	1
	NaN	1	1	1	1	1	2	2	1	1	2	1	1	1	1	1	2	1	1	1	1	1	1	1	1	1	1	1
	NaN	1	1	1	1	1	2	1	1	1	NaN	2	2	2	1	1	1	1	2	1	1	1	1	1	NaN	1	1	1
	NaN	1	1	1	2	2	1	1	2	1	1	2	1	1	1	1	1	1	1	1	1	1	1	1	NaN	1	1	1
	NaN	1	2	1	2	1	2	1	2	2	2	1	2	1	1	2	1	1	1	1	1	1	1	1	1	1	1	1
	NaN	1	1	1	2	1	1	1	1	1	1	1	1	1	1	1	NaN	1	1	1	1	2	1	1	NaN	1	1	1
	NaN	1	1	1	1	2	1	1	2	1	2	2	1	1	1	2	1	1	1	1	1	1	1	1	2	1	NaN	1
	NaN	1	1	1	1	2	1	1	1	2	1	1	2	1	1	1	1	1	1	1	1	1	1	1	1	1	1	1
	NaN	1	1	1	2	2	1	1	2	2	1	1	1	1	2	1	1	1	1	1	1	1	1	NaN	2	1	1	1
	NaN	1	1	1	1	1	2	1	1	1	2	2	1	1	1	2	1	1	1	1	1	1	1	1	NaN	1	1	1
	NaN	1	1	1	1	1	1	2	1	1	1	1	2	1	1	2	1	1	1	1	1	1	1	1	NaN	1	1	1
	NaN	1	2	2	2	2	1	1	1	2	2	1	2	2	2	1	1	1	1	1	1	1	1	1	1	1	1	1
	NaN	1	2	1	2	1	1	1	1	1	1	2	2	2	1	1	1	1	1	1	1	1	1	1	1	1	1	1
	NaN	2	1	1	1	1	2	2	1	2	1	2	2	1	1	1	1	1	1	1	1	1	1	2	1	1	1	1
	NaN	1	2	1	2	1	1	1	1	1	2	2	2	1	1	1	1	1	1	2	1	1	1	1	1	1	1	1
	NaN	2	1	1	2	1	1	1	1	1	1	2	2	1	1	1	1	1	1	1	1	1	1	1	3	1	1	1
	NaN	1	1	1	2	1	1	1	2	1	2	2	2	1	1	1	2	1	1	1	2	1	1	NaN	NaN	1	1	1
	NaN	1	1	1	2	1	2	1	1	1	1	2	1	1	2	1	1	1	1	1	1	1	1	1	NaN	1	1	1
	NaN	1	2	2	1	2	1	1	2	1	1	1	2	2	1	2	1	1	1	1	1	1	1	1	1	1	1	1
	NaN	1	1	2	1	1	1	2	2	1	1	1	2	1	1	1	1	1	1	1	1	1	1	1	NaN	1	1	1
	NaN	1	1	1	1	1	2	1	2	1	1	1	1	1	2	1	1	1	1	1	1	1	1	1	2	1	1	1
	NaN	2	2	1	1	1	1	1	1	1	2	1	1	1	1	1	1	1	1	1	1	1	1	1	1	1	1	1
	NaN	1	1	1	1	1	1	1	1	1	1	1	1	2	1	2	1	1	1	1	1	1	2	2	NaN	1	1	1
	NaN	2	1	1	1	1	2	1	2	1	1	1	2	1	1	2	1	1	1	1	1	1	1	1	NaN	1	1	1
	NaN	1	1	1	1	1	2	1	1	2	1	1	2	1	1	1	1	1	1	1	1	1	1	1	NaN	1	1	1
	NaN	1	1	1	1	1	1	1	2	1	2	1	2	1	1	1	1	1	1	1	1	1	1	1	NaN	1	1	1
	NaN	1	1	1	1	2	2	1	2	2	1	1	2	1	1	2	1	1	2	1	2	1	1	1	NaN	1	1	1
	NaN	2	1	1	2	1	NaN	2	2	1	2	1	2	2	1	2	1	1	1	1	1	1	1	1	1	1	1	1
	NaN	2	1	1	2	1	1	1	1	1	2	2	2	1	1	1	1	1	1	1	1	1	1	1	NaN	1	NaN	1
	NaN	2	1	2	2	1	1	1	1	1	2	1	2	1	2	1	1	1	1	1	1	1	1	2	NaN	1	1	1
	NaN	2	1	2	2	1	2	2	1	2	2	2	1	2	1	2	1	1	1	1	1	1	2	1	1	1	1	1
	NaN	1	1	1	1	1	1	1	1	1	1	2	1	1	1	1	1	1	2	1	1	1	1	1	NaN	1	1	1
	NaN	2	1	1	1	1	2	1	1	1	1	2	1	2	1	1	1	1	1	1	1	1	1	1	NaN	1	1	1
	NaN	1	1	1	2	2	2	2	1	1	NaN	2	1	1	1	1	1	1	1	1	1	1	1	1	2	1	1	1
	NaN	1	1	1	2	1	1	1	1	1	1	1	2	1	1	1	1	1	1	1	1	1	1	1	NaN	1	1	1
	NaN	1	1	2	2	2	2	1	1	1	1	1	2	2	1	1	1	1	1	1	1	1	1	1	1	1	1	1
	NaN	1	1	1	1	1	1	2	2	1	1	2	2	2	1	1	1	1	1	1	1	1	1	1	1	1	1	1
	NaN	1	1	1	1	1	1	2	1	1	1	2	2	1	1	2	1	1	1	1	1	1	1	1	NaN	1	1	1
	NaN	2	1	1	1	2	1	1	1	2	2	1	1	2	1	2	1	1	1	1	1	1	1	1	1	1	1	1
	NaN	2	2	1	2	1	2	1	2	1	1	1	1	1	2	1	1	1	1	1	1	1	1	1	NaN	1	1	1
	NaN	2	1	1	2	1	1	1	1	2	1	1	2	2	1	1	1	1	1	1	1	1	1	1	2	1	1	1
	NaN	1	1	2	1	2	1	2	1	1	1	2	2	1	1	1	1	1	1	1	1	1	1	1	NaN	1	1	1
	NaN	1	1	2	2	1	1	1	2	1	1	1	2	2	2	2	1	1	1	1	1	1	1	1	NaN	1	1	1
	NaN	2	1	2	2	2	2	1	1	1	1	1	2	1	1	1	1	1	1	1	1	1	1	1	1	1	1	1
	NaN	2	1	1	2	1	1	1	2	1	2	1	2	1	1	2	1	2	1	1	1	1	1	1	1	1	1	1
	NaN	1	1	3	1	1	2	1	1	2	1	1	1	1	1	1	1	1	1	1	1	1	1	1	NaN	1	1	1
	NaN	1	1	1	1	1	1	1	2	2	2	1	NaN	2	1	2	1	1	1	1	1	1	1	2	2	1	1	1
	NaN	2	1	1	1	1	1	1	2	2	1	2	1	1	1	1	1	1	1	1	1	1	2	1	1	1	1	1
	NaN	2	1	1	2	1	1	1	1	1	2	1	1	2	1	2	2	1	1	1	1	1	1	1	NaN	1	1	1
	NaN	1	1	1	1	2	1	1	1	2	2	1	1	1	1	1	1	1	1	1	2	1	1	1	1	1	1	1
	NaN	1	1	1	1	1	1	1	1	2	2	2	1	1	1	1	2	1	1	1	2	1	2	1	1	1	1	1
	NaN	1	2	1	2	1	2	1	1	1	1	1	1	2	2	1	1	1	NaN	1	1	1	1	1	NaN	1	1	1
	NaN	1	1	1	2	1	1	1	1	1	1	1	2	1	1	1	1	2	1	1	1	1	1	1	NaN	1	1	1
	NaN	2	1	2	1	1	1	1	1	2	1	1	1	1	1	1	1	1	1	1	1	1	1	1	NaN	1	1	1
	NaN	2	2	1	1	1	1	2	1	2	1	1	1	1	1	1	1	1	1	1	1	1	1	1	NaN	1	1	1
	NaN	1	2	1	2	2	1	1	2	1	1	1	1	1	2	2	1	1	1	1	1	1	1	1	NaN	1	1	1
	NaN	1	1	1	1	2	1	1	1	2	1	1	1	1	1	1	1	1	1	1	1	1	1	1	1	1	1	1
	NaN	1	2	1	1	1	1	1	2	1	1	1	2	1	2	1	1	1	1	1	1	1	1	1	2	1	1	1
	NaN	1	1	1	1	1	1	1	1	1	1	1	1	1	2	1	1	1	1	1	1	1	1	1	NaN	1	1	1
	NaN	1	1	1	2	1	2	1	1	1	2	2	1	1	1	1	1	1	2	1	1	1	1	1	1	1	1	1
	NaN	1	1	2	1	2	1	1	1	2	2	2	1	1	1	1	2	1	1	1	1	1	1	1	1	1	1	1
	NaN	2	2	1	1	2	1	1	1	1	1	2	1	2	2	1	1	1	1	1	1	1	1	1	1	1	1	1
	NaN	2	1	1	2	1	1	1	2	1	2	1	2	1	1	1	1	1	1	1	1	1	1	1	NaN	1	1	1
	NaN	2	1	1	1	1	1	1	2	1	2	2	1	1	1	1	2	1	1	1	1	1	1	1	NaN	1	1	1
	NaN	1	2	1	2	1	1	1	1	1	1	1	2	1	1	1	2	1	1	2	1	1	1	1	1	1	1	1
	NaN	2	1	2	1	1	1	1	1	1	2	1	2	1	2	1	1	2	1	1	1	1	1	1	NaN	1	1	1
	NaN	1	1	1	1	1	1	1	1	1	1	1	2	1	1	1	1	1	1	1	1	1	1	1	1	1	1	1
	NaN	2	2	1	2	1	1	2	1	2	2	2	1	1	2	1	1	1	1	1	2	1	1	1	3	1	1	1
	NaN	1	2	1	2	1	2	1	1	1	1	2	2	1	2	2	2	2	2	1	1	1	1	1	1	1	1	1
	NaN	1	1	2	1	1	1	1	1	1	1	2	1	1	2	1	1	1	1	1	1	1	1	2	NaN	NaN	1	2
	NaN	1	1	2	1	2	1	1	2	1	2	1	1	2	1	1	1	1	1	1	1	1	1	1	NaN	1	1	1
	NaN	2	1	2	1	2	1	1	2	1	2	2	2	1	1	1	1	2	1	1	1	1	1	1	1	1	1	1
	NaN	2	2	1	2	1	2	2	1	1	1	2	1	2	2	1	2	1	1	1	1	1	1	1	3	1	1	1
	NaN	1	1	1	2	1	1	1	2	1	2	2	2	1	1	1	1	1	1	1	1	1	1	1	NaN	1	1	1
	NaN	1	1	1	1	1	2	2	1	1	1	1	1	1	1	1	2	1	1	1	1	2	1	1	1	1	1	1
	NaN	1	1	1	2	2	1	1	2	2	1	2	1	1	2	1	1	1	1	1	2	1	1	1	1	1	1	1
	NaN	1	2	1	2	1	1	2	2	1	1	2	1	1	2	2	1	1	1	1	1	1	1	2	NaN	1	1	1
	NaN	1	1	1	1	1	2	1	1	1	1	1	2	2	1	1	1	1	1	2	1	1	1	1	1	1	1	1
	NaN	1	1	2	2	1	1	1	NaN	1	2	1	1	1	2	1	1	1	1	1	1	1	1	1	NaN	1	NaN	1
	NaN	1	1	2	2	1	2	1	1	1	1	1	1	1	1	1	2	1	1	1	1	1	1	1	1	1	1	1
	NaN	1	2	1	2	2	1	1	1	2	1	1	1	1	1	2	1	1	1	1	2	1	1	1	1	1	1	1
	NaN	1	1	2	2	2	1	1	1	2	1	2	2	1	1	1	1	1	1	1	1	1	1	1	NaN	1	1	2
	NaN	2	1	1	2	1	2	2	1	1	1	1	1	2	1	1	2	1	1	1	1	1	1	1	1	1	1	1
	NaN	1	1	1	2	1	2	1	2	1	1	2	1	1	2	1	1	1	1	2	1	1	1	1	NaN	1	1	1
	NaN	1	1	1	1	1	1	1	1	1	1	2	1	1	1	2	1	2	1	1	1	1	1	1	1	1	1	1
	NaN	1	1	1	1	2	1	1	1	1	1	2	1	1	1	1	1	1	1	1	2	1	1	1	2	1	1	1
	NaN	1	2	1	2	2	1	1	1	1	1	1	1	1	1	1	1	1	1	1	1	1	1	1	2	1	1	1
	NaN	2	1	2	1	1	1	1	2	1	1	1	1	2	1	1	1	1	1	1	1	1	1	NaN	1	1	1	1
	NaN	2	1	2	2	1	2	1	1	1	1	1	1	1	2	2	1	1	1	1	2	1	1	1	NaN	1	1	1
	NaN	1	1	1	1	1	1	2	1	1	2	1	1	1	1	1	1	1	1	1	1	2	1	1	NaN	1	1	1
	NaN	2	1	1	2	2	1	1	2	1	1	2	1	1	1	1	1	1	1	1	1	1	1	1	1	1	1	1
	NaN	2	2	1	2	1	1	1	2	1	1	1	2	2	1	1	1	1	1	1	1	1	1	NaN	NaN	1	1	1
	NaN	2	2	2	1	2	1	1	2	1	1	1	2	1	1	1	1	1	1	1	1	1	1	1	NaN	1	1	1
	NaN	1	1	2	1	1	2	1	1	2	1	1	1	1	1	2	1	1	1	1	1	1	1	1	NaN	1	1	1
	NaN	1	1	1	1	1	1	2	1	1	1	1	1	1	1	1	2	1	1	1	1	1	1	1	NaN	1	1	1
	NaN	1	1	2	1	1	1	1	1	1	2	1	1	2	1	2	1	1	1	1	1	1	1	1	NaN	1	1	1
	NaN	1	1	1	2	1	1	1	1	1	1	2	1	1	1	1	1	1	1	1	1	1	1	1	NaN	1	1	1
	NaN	1	2	2	1	1	1	1	1	1	1	2	2	1	1	1	1	1	1	1	1	1	2	1	NaN	1	1	1
	NaN	2	2	1	2	1	1	1	1	1	1	1	2	1	2	1	1	1	1	1	1	1	1	1	NaN	1	1	1
	NaN	1	1	2	1	1	1	1	1	2	2	1	1	1	1	2	2	1	1	1	1	1	1	1	1	1	1	1
	NaN	2	1	2	1	2	1	1	1	1	1	2	1	1	2	2	1	2	1	2	1	1	1	1	2	1	1	1
	NaN	1	1	1	2	1	1	1	1	1	1	1	2	1	1	1	2	1	1	1	1	2	1	1	NaN	1	1	1
	NaN	1	2	1	1	1	1	1	2	1	2	2	1	1	1	1	1	1	1	1	1	1	1	1	1	1	1	1
	NaN	1	2	1	2	1	2	2	2	1	2	1	1	1	2	1	1	1	1	1	1	1	1	1	1	1	1	1
	NaN	1	1	1	1	1	1	1	1	1	1	2	1	1	1	2	1	1	1	1	1	1	1	2	1	1	1	1
	NaN	1	1	1	2	1	1	1	1	2	2	1	2	1	2	1	1	2	1	1	1	1	1	1	1	1	1	1
	NaN	1	1	1	2	1	1	1	2	1	2	1	2	1	1	1	1	1	1	1	1	1	1	1	1	1	1	1
	NaN	1	1	2	1	1	1	2	1	2	2	1	1	1	1	1	2	1	1	2	1	1	1	1	1	1	1	1
	NaN	1	1	1	1	1	1	1	1	1	2	2	1	1	1	2	1	1	1	1	1	1	2	1	1	1	1	1
	NaN	1	2	1	2	2	1	2	2	1	1	1	2	2	2	1	1	1	1	1	1	1	2	2	1	1	1	1
	NaN	1	1	1	1	1	1	1	1	1	2	1	1	1	1	1	1	1	1	1	1	1	1	1	1	1	1	1
	NaN	1	1	1	1	1	2	2	1	2	1	1	2	1	1	1	1	1	1	1	1	1	1	1	1	1	1	1
	NaN	1	1	2	1	2	1	2	1	1	1	2	1	1	1	1	1	1	1	1	1	1	1	1	1	1	1	1
	NaN	1	1	1	1	1	1	1	2	2	1	2	2	1	1	1	1	1	1	1	1	1	1	1	1	1	1	2
	NaN	2	1	2	1	2	2	1	1	1	2	2	1	1	1	1	1	1	1	1	1	1	1	1	1	1	1	1
	NaN	1	1	1	1	2	1	2	2	1	1	2	2	1	1	1	1	1	1	1	1	1	1	2	1	1	1	1
	NaN	1	1	1	2	2	1	2	1	1	1	2	2	1	1	2	1	1	1	1	1	1	1	1	1	1	1	1
	NaN	1	1	2	1	2	1	1	1	1	2	1	2	1	1	2	1	1	1	1	1	1	1	1	1	1	1	1
	NaN	2	2	2	1	2	1	1	1	1	1	1	1	2	1	1	1	1	1	1	1	1	1	1	1	1	NaN	1
	NaN	1	1	1	1	1	1	2	1	1	2	2	1	1	1	2	1	1	1	1	1	2	1	1	NaN	1	1	1
	NaN	1	2	1	2	1	1	1	1	1	1	1	1	1	1	1	1	1	1	1	1	1	1	1	1	1	1	1
	NaN	1	2	1	1	2	1	1	1	1	2	1	1	1	1	2	1	1	1	1	1	1	1	1	1	1	1	1
	NaN	1	2	1	2	1	1	1	1	1	2	1	1	2	1	2	1	1	1	1	1	1	1	1	NaN	1	1	1
	NaN	1	1	1	1	1	1	1	2	1	1	2	1	1	1	2	1	1	1	1	1	1	1	NaN	1	1	1	1
	NaN	1	2	1	1	1	1	1	1	2	2	1	1	1	1	1	1	1	1	1	1	1	1	1	1	1	1	1
	NaN	1	1	1	2	2	1	1	1	1	1	1	2	1	2	1	1	1	1	1	1	1	2	1	NaN	1	1	1
	NaN	1	1	1	1	1	2	1	2	1	1	2	1	2	1	2	2	2	1	1	1	1	1	1	1	1	1	NaN
	NaN	1	1	1	1	1	1	1	1	1	2	2	2	1	1	1	1	1	1	1	1	1	1	1	1	1	1	1
	NaN	1	1	1	1	1	2	2	1	2	1	1	1	1	2	1	1	1	1	1	1	1	1	1	NaN	1	1	1
	NaN	1	1	1	1	1	1	1	1	1	2	1	1	1	1	1	1	1	1	1	1	1	1	1	NaN	1	1	1
	NaN	1	1	2	2	1	2	1	1	2	1	2	2	1	1	1	1	1	1	1	1	2	2	NaN	1	NaN	1	1
	NaN	2	2	2	1	1	2	2	2	1	1	1	1	1	1	1	1	1	1	1	2	1	1	NaN	NaN	1	1	1
	NaN	2	2	1	2	1	2	1	2	2	1	1	2	1	1	1	1	1	1	1	1	1	1	1	2	1	1	1
	NaN	2	1	1	2	1	1	1	1	1	1	2	1	2	1	1	1	1	1	1	1	1	1	2	NaN	1	1	1
	NaN	2	2	1	2	2	1	2	1	1	1	1	2	1	1	2	1	1	1	1	1	1	1	1	1	1	1	1
	NaN	1	2	1	1	1	1	1	1	1	2	1	1	1	1	1	1	1	2	1	1	1	1	1	1	1	1	1
	NaN	1	1	1	2	1	2	1	1	1	2	1	2	1	2	1	1	1	1	1	1	1	1	1	1	1	1	1
	NaN	1	2	1	1	1	1	1	2	1	1	2	1	1	1	2	1	2	1	1	1	1	1	1	1	1	1	1
	NaN	1	1	1	1	1	1	1	1	2	1	2	1	1	1	1	1	1	1	1	1	1	1	1	NaN	1	1	NaN
	NaN	2	1	1	1	1	1	1	2	1	1	2	2	1	1	1	1	1	1	1	1	2	1	1	1	1	1	1
	NaN	2	1	1	1	2	1	2	1	1	1	1	2	1	1	1	1	1	1	1	1	1	1	1	1	1	1	1
	NaN	2	1	1	2	1	1	1	1	1	1	1	2	1	1	1	1	1	1	1	1	1	1	1	NaN	1	1	1
	NaN	1	1	1	1	1	2	1	1	1	1	2	1	1	1	1	1	1	1	1	1	1	2	1	NaN	1	1	1
	NaN	1	2	1	1	2	1	1	1	2	2	1	1	1	1	1	1	1	1	1	1	1	1	1	NaN	1	1	1
	NaN	1	1	2	2	1	2	1	1	1	1	2	1	1	1	1	2	1	1	1	1	1	1	1	1	1	1	1
	NaN	1	2	2	1	1	1	1	1	1	1	2	1	1	1	1	1	1	1	1	1	1	2	1	1	1	1	1
	NaN	1	2	1	1	2	1	1	1	1	1	1	1	1	1	1	2	1	1	1	1	1	NaN	1	NaN	1	1	1
	NaN	2	1	2	2	1	2	1	2	1	1	1	1	1	2	2	1	2	1	1	1	1	1	1	1	1	1	1
	NaN	1	1	2	1	1	2	1	1	1	1	1	2	1	2	1	1	1	1	1	1	1	1	1	2	1	1	1
	NaN	1	1	1	1	2	2	1	1	1	2	1	1	1	1	1	1	1	1	1	1	1	1	1	1	1	1	1
	NaN	1	1	2	1	1	1	2	1	1	1	2	1	1	1	1	1	1	1	1	1	1	2	1	NaN	1	1	1
	NaN	2	1	1	2	1	2	1	1	2	2	2	2	1	1	1	1	1	1	1	1	1	1	1	1	1	1	1
	NaN	2	1	1	1	1	1	1	2	1	2	2	1	1	2	1	1	1	1	1	1	1	1	1	1	1	1	1
	NaN	1	1	1	1	1	2	1	1	1	2	2	1	2	2	2	1	1	1	1	1	1	1	1	NaN	1	1	1
	NaN	2	1	1	1	2	1	1	2	1	1	1	1	1	2	1	1	1	1	1	1	1	1	1	1	1	1	1
	NaN	1	1	1	2	1	2	1	1	1	1	1	1	1	1	1	1	1	1	1	1	1	1	1	1	1	1	1
	NaN	1	1	1	2	2	1	1	2	1	1	2	1	1	2	1	1	1	1	1	1	1	1	1	1	1	1	1
	NaN	1	1	1	2	1	2	1	2	2	2	1	1	1	1	1	1	1	1	1	1	1	1	1	NaN	1	1	NaN
	NaN	1	1	1	1	2	1	2	2	1	1	1	2	2	2	2	1	1	1	1	2	1	1	1	NaN	1	1	1
	NaN	1	1	1	1	1	1	1	1	1	1	1	2	1	2	1	1	1	1	1	2	1	1	1	NaN	1	1	1
	NaN	1	1	2	1	2	1	2	1	1	1	2	1	1	1	1	1	1	1	1	1	1	1	1	NaN	1	1	1
	NaN	2	1	1	1	1	1	1	1	1	2	1	1	1	1	1	1	1	1	1	1	1	1	1	NaN	1	1	1
	NaN	1	1	1	1	2	1	2	1	2	1	2	1	1	1	1	1	1	1	1	2	1	1	1	2	1	1	1
	NaN	1	1	1	1	2	1	2	2	2	1	1	1	1	1	2	1	1	1	1	1	1	2	1	1	1	1	1
	NaN	1	2	1	1	2	2	1	2	1	2	2	1	1	2	2	1	1	1	1	1	1	1	1	NaN	1	1	1
	NaN	1	1	2	1	1	1	1	1	1	1	1	1	1	2	1	1	2	1	1	1	1	1	2	NaN	1	1	1
	NaN	1	1	2	1	2	1	1	1	1	1	2	1	1	1	1	1	1	1	1	1	1	NaN	1	NaN	1	NaN	NaN
	NaN	1	2	1	2	1	2	1	1	1	2	2	2	1	1	2	2	2	1	1	1	1	NaN	1	1	1	1	1
	NaN	1	1	1	1	2	1	1	2	2	1	2	1	1	1	2	1	1	1	1	1	1	1	1	NaN	1	1	1
	NaN	1	1	1	2	2	1	1	1	1	1	1	2	1	1	1	1	1	1	1	1	1	1	1	NaN	1	NaN	1
	NaN	1	1	2	1	2	1	2	1	1	2	2	1	1	1	2	1	1	1	1	1	1	1	1	1	1	NaN	1
	NaN	1	2	2	2	1	2	1	1	2	2	1	2	1	1	1	1	1	1	1	1	1	1	1	NaN	1	1	1
	NaN	1	2	1	1	1	1	2	2	2	2	1	1	2	1	1	1	1	1	1	1	1	1	1	1	1	1	1
	NaN	2	2	1	1	1	1	1	2	1	1	1	1	1	1	1	1	1	1	2	1	1	2	1	1	1	1	1
	NaN	2	2	1	2	1	1	1	2	2	1	1	2	2	1	2	1	1	1	1	1	1	1	1	1	1	NaN	1
	NaN	1	1	1	2	2	1	1	1	1	1	2	2	1	1	2	2	1	1	1	2	1	1	1	NaN	1	1	1
	NaN	2	1	1	1	1	2	1	1	1	2	2	2	1	1	2	1	1	1	1	1	1	1	1	1	1	1	1
	NaN	1	1	2	2	1	1	1	1	1	2	1	1	1	1	2	1	1	1	1	1	1	1	1	1	1	1	1
	NaN	1	2	2	1	1	1	2	1	1	2	2	1	1	1	1	1	1	1	1	1	1	1	1	NaN	1	1	1
	NaN	2	2	2	1	1	1	1	1	1	2	2	1	1	2	2	1	1	1	1	1	1	1	1	NaN	1	1	1
	NaN	1	2	1	1	1	2	1	1	1	1	1	1	1	2	1	2	1	1	1	1	1	1	1	NaN	1	1	1
	NaN	2	2	1	1	1	1	1	1	1	2	1	1	2	1	2	2	1	1	1	1	1	1	2	1	1	1	1
	NaN	1	1	1	2	2	2	1	2	1	1	1	2	2	1	1	1	1	1	1	1	1	1	1	1	1	NaN	1
	NaN	1	1	1	1	1	1	2	1	2	1	2	2	1	1	1	1	1	1	1	2	1	1	1	NaN	1	1	1
	NaN	2	1	1	2	1	1	1	1	1	1	1	2	1	1	2	1	1	1	1	1	1	1	1	1	1	1	1
	NaN	1	2	2	2	2	3	1	1	1	1	2	1	1	1	1	1	1	1	1	1	1	1	1	NaN	NaN	1	1
	NaN	1	1	2	1	2	1	1	1	1	1	1	1	1	2	1	1	1	1	1	1	1	1	1	NaN	1	1	1
	NaN	2	1	2	1	1	1	2	2	1	1	1	1	1	1	2	1	1	1	1	1	1	1	NaN	1	1	1	1
	NaN	1	1	1	2	2	1	2	1	2	1	2	2	1	1	1	1	1	1	1	1	1	1	1	2	1	1	1
	NaN	1	1	1	1	1	1	1	1	1	1	2	2	1	2	1	1	1	1	1	1	1	1	1	2	1	1	NaN
	NaN	1	1	2	1	1	1	1	1	2	2	1	2	2	1	1	1	1	1	1	1	1	1	2	2	1	1	1
	NaN	1	1	2	1	2	2	1	2	1	1	2	2	2	1	2	2	1	1	1	1	1	1	1	NaN	1	1	1
	NaN	1	1	1	2	2	1	1	NaN	2	2	1	1	3	1	1	1	1	1	1	1	1	1	1	1	1	1	1
	NaN	2	2	1	2	1	1	1	1	2	1	1	2	2	2	2	1	1	1	1	1	1	1	1	NaN	1	1	1
	NaN	1	1	1	2	1	2	1	1	2	2	2	1	1	1	1	1	2	1	1	1	1	1	1	NaN	1	1	1
	NaN	1	1	2	2	1	1	1	1	1	2	2	1	1	1	1	1	1	1	1	1	1	1	1	2	1	1	1
	NaN	1	2	1	1	2	2	1	1	2	1	2	2	2	1	1	1	1	1	1	1	1	1	1	1	NaN	1	1
	NaN	2	1	1	2	2	1	1	2	1	1	1	1	1	1	1	1	1	1	1	1	1	1	2	NaN	1	1	1
	NaN	1	1	1	1	1	2	2	1	1	2	2	2	1	1	2	2	1	1	1	1	1	1	1	1	1	1	1
	NaN	1	1	1	1	1	1	1	1	1	2	1	1	1	1	2	1	2	2	1	2	1	1	1	NaN	1	1	1
	NaN	1	1	2	2	2	1	1	1	2	1	2	2	1	1	1	1	1	1	1	1	1	1	2	NaN	1	1	1
	NaN	1	2	2	2	1	1	1	1	1	1	2	1	1	1	2	2	1	1	1	1	1	1	1	NaN	1	1	1
	NaN	2	1	2	1	2	1	1	1	1	1	2	1	1	1	1	1	1	1	1	1	1	2	1	NaN	1	1	1
	NaN	2	2	1	1	1	1	1	1	1	1	1	2	1	1	2	2	1	1	1	1	1	2	1	1	1	1	1
	NaN	2	1	1	2	1	1	2	1	2	2	2	2	1	1	2	2	1	1	1	1	1	1	1	1	1	NaN	1
	NaN	2	2	1	1	1	2	2	1	1	2	1	1	1	2	1	1	1	1	1	1	1	1	1	1	1	1	1
	NaN	1	1	1	1	1	1	1	1	1	2	1	1	1	1	2	1	1	1	1	1	1	1	1	1	1	1	1
	NaN	1	1	2	NaN	2	2	1	1	1	1	2	1	1	1	1	1	2	1	1	1	1	1	1	NaN	1	1	1
	NaN	1	1	1	1	2	2	1	2	1	1	1	1	1	1	NaN	1	1	1	1	1	1	1	1	1	1	1	1
	NaN	2	1	1	1	1	1	2	2	1	2	2	2	2	1	2	1	1	1	2	1	1	1	1	1	1	1	1
	NaN	2	1	2	1	1	2	1	2	2	1	2	1	1	1	1	1	1	1	1	1	1	1	1	NaN	1	1	1
	NaN	2	1	1	1	1	2	1	1	1	1	1	1	2	1	2	1	1	1	1	1	1	1	1	NaN	1	1	1
	NaN	1	2	2	1	2	1	2	1	1	1	1	1	1	1	1	1	1	1	1	2	1	1	1	1	1	1	1
	NaN	1	1	2	2	1	1	2	2	1	2	2	1	1	2	1	1	1	1	1	1	1	1	1	1	1	1	1
	NaN	1	1	2	2	1	1	2	1	1	1	2	1	1	1	1	1	1	1	1	1	1	1	1	NaN	1	1	1
	NaN	1	2	1	2	1	1	1	2	2	2	1	2	1	2	2	1	1	1	1	1	1	1	1	NaN	1	1	1
	NaN	1	2	2	2	1	1	1	2	1	2	2	1	2	1	2	1	2	1	1	1	1	1	1	1	1	1	1
	NaN	1	1	2	1	2	2	1	1	2	1	1	1	1	2	1	1	1	1	1	1	2	1	1	1	1	1	1
	NaN	2	2	2	1	2	1	2	1	1	2	1	1	1	1	1	1	1	1	1	1	1	2	1	1	1	1	1
	NaN	1	2	2	1	2	2	2	2	1	2	1	1	1	1	1	1	1	1	1	1	1	1	2	1	1	1	1
	NaN	2	2	1	1	1	1	1	1	1	1	2	2	2	1	1	1	1	1	1	1	1	1	1	NaN	1	1	1
	NaN	1	2	1	1	2	1	2	1	1	2	2	2	1	1	1	1	2	1	1	1	1	1	1	1	1	1	1
	NaN	1	1	2	1	2	1	2	1	1	1	1	1	1	2	1	1	1	1	1	1	1	1	1	2	1	1	1
	NaN	1	2	2	1	2	1	2	1	1	2	1	1	1	1	2	1	1	1	1	2	1	1	1	NaN	1	1	1
	NaN	1	1	1	1	1	1	2	2	1	1	1	2	2	1	1	2	2	1	2	1	1	1	1	1	1	1	1
	NaN	1	1	1	1	1	2	1	1	1	1	1	1	2	1	2	1	1	1	1	1	1	1	1	NaN	1	1	1
	NaN	1	1	1	2	1	2	1	1	1	1	2	1	2	1	3	2	1	1	1	1	1	1	1	NaN	1	1	1
	NaN	1	1	1	1	1	1	1	1	1	1	1	2	1	2	1	1	1	1	2	1	1	1	1	1	1	1	1
	NaN	1	1	1	1	1	2	1	1	1	1	1	2	1	2	1	2	1	1	2	1	1	1	1	2	1	1	NaN
	NaN	1	2	1	1	2	2	1	1	2	1	2	2	1	2	1	2	1	1	1	1	1	1	1	1	1	1	1
	NaN	1	1	1	2	1	1	1	1	2	2	1	2	1	2	1	1	1	2	1	1	1	1	1	1	1	1	1
	NaN	1	1	1	1	2	1	1	1	1	1	1	2	1	1	1	2	2	1	1	1	1	1	1	1	1	1	1
	NaN	1	1	2	2	2	1	1	1	1	2	1	1	1	1	1	2	1	1	1	1	1	1	1	NaN	1	1	1
	NaN	1	2	1	1	2	1	1	1	1	1	1	1	1	1	1	1	1	1	2	1	1	1	1	1	1	1	NaN
	NaN	1	1	1	1	1	1	2	1	1	1	1	2	2	1	1	1	1	1	1	1	1	1	1	1	1	1	1
	NaN	1	1	2	1	1	1	2	2	2	1	2	2	1	2	2	1	1	1	1	1	1	2	1	1	1	1	1
	NaN	1	2	2	2	2	2	1	1	2	2	1	1	1	1	1	1	1	1	1	1	2	2	1	1	1	1	1
	NaN	2	2	1	2	2	2	1	2	1	2	1	1	1	1	2	2	2	1	2	1	1	2	1	NaN	1	NaN	1
	NaN	1	2	1	2	2	2	1	1	1	2	1	1	2	2	1	1	1	1	1	1	1	1	2	NaN	1	1	1
	NaN	1	1	2	1	1	1	1	1	2	1	1	1	1	2	1	1	1	1	1	1	1	1	1	1	1	1	1
	NaN	1	1	1	1	1	1	1	1	1	1	1	1	2	2	1	1	1	1	1	1	1	1	1	1	1	2	1
	NaN	1	1	1	1	1	1	1	2	1	2	2	2	1	1	1	1	1	1	1	1	1	1	1	1	1	1	1
	NaN	1	1	2	1	1	2	1	2	1	1	1	1	1	1	2	2	1	1	1	1	2	1	1	NaN	1	1	1
	NaN	1	2	2	2	1	2	1	1	1	2	2	2	1	2	1	1	1	1	1	1	1	1	1	1	1	1	1
	NaN	1	1	2	1	2	2	1	1	2	1	1	2	1	2	1	2	1	1	1	1	1	1	1	1	1	1	1
	NaN	1	2	1	2	1	2	1	1	1	1	2	2	1	2	2	1	1	1	1	2	1	1	1	1	1	1	1
	NaN	1	1	1	2	2	1	1	1	1	2	2	1	2	1	1	1	1	1	1	1	1	1	1	NaN	1	1	1
	NaN	1	2	1	2	1	1	1	1	2	1	2	2	1	1	1	1	1	1	1	1	1	2	1	1	1	1	1
	NaN	1	1	NaN	2	1	2	2	1	2	1	1	2	1	1	1	1	1	1	1	1	1	1	1	NaN	1	1	1
	NaN	1	1	NaN	2	1	1	1	1	1	1	2	1	1	1	1	1	1	1	2	1	1	1	1	NaN	1	1	1
	NaN	1	1	NaN	1	1	2	2	1	2	2	2	2	1	1	1	1	1	1	1	1	2	1	1	NaN	1	1	1
	NaN	1	1	NaN	1	1	1	2	1	1	1	1	2	1	1	1	1	1	1	1	1	1	1	1	1	1	1	1
	NaN	1	2	NaN	1	2	2	1	2	2	1	1	1	1	2	1	1	1	1	1	1	1	1	1	1	1	1	1
	NaN	1	2	NaN	1	1	2	2	1	1	2	1	2	1	1	1	1	1	1	1	1	1	1	1	NaN	1	1	1
	NaN	1	2	NaN	1	2	1	1	2	1	2	1	2	1	1	1	1	1	1	1	1	2	1	1	NaN	1	1	1
	NaN	1	1	NaN	1	2	1	1	1	1	2	2	1	1	1	1	1	2	1	1	1	1	1	1	1	1	1	1
	NaN	1	2	NaN	1	1	1	1	1	1	1	1	2	1	1	1	1	1	1	1	1	1	1	1	1	1	1	1
	NaN	1	1	NaN	1	1	2	2	1	1	2	2	1	1	1	1	1	1	1	1	1	1	1	1	NaN	1	1	1
	NaN	1	1	NaN	1	2	1	1	2	2	1	2	1	1	1	1	1	1	1	1	1	1	1	1	1	1	1	1
	NaN	1	1	NaN	1	1	1	1	1	1	1	2	1	1	2	2	1	1	1	1	1	1	1	1	NaN	1	1	1
	NaN	1	1	NaN	1	1	1	2	1	1	2	1	1	1	1	1	1	2	1	1	1	1	2	1	NaN	1	1	1
	NaN	1	2	NaN	1	1	2	1	1	1	1	2	1	1	1	1	1	1	1	1	1	1	1	1	NaN	1	NaN	1
	NaN	1	2	NaN	1	1	1	2	1	1	2	1	1	1	1	1	1	1	1	1	1	1	1	1	1	1	1	1
	NaN	2	1	NaN	1	2	1	1	1	1	1	1	2	1	1	1	1	1	1	1	1	1	1	1	NaN	1	1	1
	NaN	1	2	NaN	1	1	1	2	1	1	1	2	2	1	2	1	1	1	1	1	1	1	2	1	2	1	1	1
	NaN	1	1	NaN	2	1	2	1	1	1	2	1	1	1	1	1	1	1	1	1	1	1	1	1	NaN	1	1	1
	NaN	1	1	NaN	1	2	1	1	2	1	1	1	1	1	1	1	1	1	1	1	2	1	1	1	1	1	1	1
	NaN	1	2	NaN	1	1	1	1	1	2	1	1	1	2	2	2	2	1	1	1	1	1	1	2	1	1	1	1
	NaN	2	1	NaN	2	1	1	2	1	2	1	2	1	2	2	1	1	1	1	1	2	1	1	1	1	1	1	1
	NaN	1	1	NaN	2	2	2	1	1	1	2	1	1	1	1	1	1	1	1	1	1	1	1	1	1	1	NaN	1
	NaN	2	2	NaN	1	1	2	1	1	1	1	2	1	2	2	2	1	1	1	1	1	1	1	2	2	1	1	1
	NaN	1	2	NaN	2	1	2	1	1	1	1	2	2	1	2	2	1	1	1	1	1	1	1	1	1	1	1	1
	NaN	2	1	NaN	2	1	1	1	1	1	1	2	1	1	1	2	2	2	1	1	1	1	1	2	3	1	1	1
	NaN	1	1	NaN	1	2	1	2	2	1	2	1	2	1	1	1	1	1	1	1	1	1	1	1	1	1	1	1
	NaN	1	2	NaN	2	1	2	2	2	1	2	2	2	2	1	1	1	1	1	1	2	1	1	NaN	1	1	1	1
	NaN	2	2	NaN	1	1	1	1	1	1	2	1	1	1	1	1	1	1	1	1	1	1	1	1	1	1	1	NaN
	NaN	1	1	NaN	1	1	2	1	1	1	2	1	2	1	1	2	1	1	1	1	1	1	1	1	1	1	1	1
	NaN	1	2	NaN	2	2	2	1	1	1	1	1	1	1	2	2	1	1	1	1	1	2	1	1	NaN	1	1	1
	NaN	2	1	NaN	1	1	1	1	1	1	1	1	1	1	2	2	1	1	1	1	1	1	1	1	NaN	1	1	NaN
	NaN	1	1	NaN	1	1	1	2	1	1	2	2	2	1	1	2	1	1	1	1	1	1	1	1	NaN	1	1	1
	NaN	1	1	NaN	1	1	1	1	2	2	2	1	1	1	1	1	1	1	1	2	1	1	1	1	NaN	1	1	1
	NaN	1	2	NaN	2	1	1	1	1	1	1	2	2	1	2	1	1	1	1	2	1	1	1	1	NaN	1	1	1
	NaN	2	1	NaN	1	1	1	1	1	2	1	1	2	1	1	1	1	1	1	1	1	1	1	1	2	1	1	1
	NaN	1	1	NaN	1	2	1	1	2	2	1	2	1	2	2	2	1	1	1	1	1	1	1	1	1	1	1	NaN
	NaN	2	1	NaN	2	1	1	2	1	1	1	1	1	1	2	1	2	1	1	1	1	1	1	1	1	1	1	1
	NaN	1	1	NaN	2	2	1	1	1	1	2	1	1	1	1	1	1	1	1	NaN	1	2	1	1	1	1	1	NaN
	NaN	2	1	NaN	1	1	1	1	1	2	1	2	1	1	2	2	1	2	1	1	1	1	1	1	1	1	1	1
	NaN	1	1	NaN	1	2	2	1	1	1	2	1	2	1	1	2	1	1	1	1	2	1	1	1	1	1	1	1
	NaN	2	1	NaN	2	2	1	1	1	1	1	1	1	1	2	2	1	1	1	1	1	1	1	1	NaN	1	NaN	1
	NaN	1	1	NaN	1	2	1	1	1	1	2	1	1	1	2	1	1	1	1	1	1	1	1	1	NaN	1	1	1
	NaN	1	1	NaN	1	2	1	1	1	1	1	2	1	1	1	1	1	1	1	1	1	1	1	2	1	1	1	1
	NaN	2	2	NaN	1	2	1	1	2	2	2	1	1	1	1	1	2	1	1	1	1	1	1	1	1	1	1	1
	NaN	1	1	NaN	2	2	1	1	2	1	2	1	1	1	1	2	1	2	1	1	1	1	1	1	NaN	1	1	1
	NaN	1	1	NaN	2	1	1	2	1	1	2	2	2	2	1	1	1	1	1	1	1	1	1	1	1	1	1	1
	NaN	2	2	NaN	1	2	1	2	2	2	2	2	1	1	1	2	1	1	1	1	1	1	1	1	1	1	1	1
	NaN	1	1	NaN	1	2	1	2	1	1	2	1	2	1	1	1	1	1	1	1	1	1	1	1	1	1	1	1
	NaN	1	2	NaN	1	1	2	1	1	2	1	2	1	1	1	1	1	1	1	1	1	1	2	1	1	1	1	1
	NaN	1	2	NaN	1	1	2	1	1	1	1	1	1	1	2	2	1	1	2	1	1	1	NaN	1	1	1	1	NaN
	NaN	1	1	NaN	1	2	1	1	1	1	1	1	1	1	1	2	1	2	1	1	1	1	1	1	1	1	1	NaN
	NaN	1	1	NaN	1	1	2	2	1	1	1	1	2	1	1	1	1	1	1	2	1	1	1	2	1	1	1	1
	NaN	2	2	NaN	1	1	1	1	1	2	1	1	1	1	1	1	1	1	1	1	1	1	1	1	2	1	1	1
	NaN	1	1	NaN	2	1	1	2	1	1	2	1	1	1	1	1	1	1	1	1	1	1	1	1	NaN	1	1	1
	NaN	1	1	NaN	1	1	1	1	1	1	2	2	1	1	1	1	1	1	1	1	1	2	2	1	1	1	1	1
	NaN	1	1	NaN	1	1	2	1	2	2	2	1	2	1	1	1	1	1	1	1	2	1	1	1	1	1	1	1
	NaN	2	2	NaN	2	2	1	1	2	2	1	1	1	2	1	1	1	1	1	1	1	1	1	1	1	1	1	1
	NaN	1	2	NaN	2	1	2	1	1	2	1	2	2	1	2	1	1	1	1	1	1	1	1	1	1	1	1	1
	NaN	2	2	NaN	2	1	1	1	1	2	1	1	2	1	1	1	1	1	1	1	1	1	1	1	1	1	1	1
	NaN	2	1	NaN	2	1	1	1	2	1	2	1	2	1	1	1	2	2	1	2	1	1	1	1	1	1	1	1
	NaN	1	1	NaN	1	1	1	1	1	2	1	1	1	2	1	1	1	1	1	1	1	1	1	1	1	1	1	1
	NaN	1	1	NaN	2	1	1	1	1	1	1	1	2	1	1	1	1	1	1	1	1	1	1	1	1	1	1	1
	NaN	1	1	NaN	2	1	1	1	1	1	1	2	1	1	1	2	1	1	1	1	1	1	1	2	NaN	1	1	1
	NaN	1	1	NaN	1	2	2	1	1	2	1	2	2	1	2	1	1	1	1	1	1	1	NaN	1	1	1	1	1
	NaN	1	1	NaN	1	2	1	1	1	1	1	1	1	2	1	1	1	1	1	1	1	1	1	1	1	1	1	1
	NaN	1	1	NaN	1	1	2	2	1	1	1	2	2	1	1	1	1	1	1	1	1	1	1	1	NaN	1	1	1
	NaN	1	2	NaN	2	1	1	2	2	1	1	1	1	1	1	1	1	1	1	1	1	1	1	1	1	1	1	1
	NaN	1	1	NaN	1	1	1	2	1	1	2	1	1	1	1	1	1	1	1	1	1	1	1	1	1	1	1	1
	NaN	2	1	NaN	2	1	2	2	1	2	2	1	1	1	1	1	1	1	1	1	2	1	1	1	NaN	1	1	1
	NaN	2	1	NaN	2	1	2	1	1	1	2	1	1	1	1	1	1	1	1	1	1	2	1	1	1	1	1	1
	NaN	1	2	NaN	2	1	1	1	1	1	1	1	2	1	2	2	1	1	1	1	1	1	1	1	NaN	1	1	1
	NaN	1	1	NaN	2	1	1	1	1	1	2	1	1	2	1	2	1	2	1	1	1	1	1	1	1	1	1	1
	NaN	1	2	NaN	1	1	1	1	2	2	1	1	2	1	1	2	1	1	1	1	1	1	1	2	2	1	1	1
	NaN	1	1	NaN	1	2	1	1	2	2	2	1	1	1	2	2	1	1	1	1	1	1	1	1	1	1	1	1
	NaN	1	1	NaN	1	1	1	1	1	2	1	1	2	1	2	2	2	1	1	1	1	1	1	1	1	1	1	1
	NaN	1	2	NaN	1	2	1	1	2	1	2	1	1	1	1	1	1	1	1	1	1	1	1	1	NaN	1	1	1
	NaN	1	1	NaN	1	1	1	1	1	1	2	1	2	1	1	1	1	1	1	1	1	1	1	1	1	1	1	1
	NaN	1	2	NaN	1	1	1	1	1	1	2	1	2	1	2	1	1	1	2	1	1	1	1	1	1	1	1	1
	NaN	1	1	NaN	2	1	1	1	2	1	2	1	2	1	1	2	1	1	1	1	1	1	1	2	NaN	1	1	1
	NaN	1	2	NaN	1	1	1	1	1	1	2	1	1	1	1	1	1	1	1	1	2	1	1	NaN	1	1	1	1
	NaN	1	1	NaN	1	1	1	1	1	1	1	1	1	1	1	1	1	1	1	1	1	1	1	1	1	1	1	1
	NaN	2	1	NaN	2	2	1	1	2	1	1	1	2	1	1	2	1	1	1	2	1	1	1	1	1	1	1	1
	NaN	1	2	NaN	1	1	1	1	1	2	1	1	1	1	2	1	1	1	1	1	1	1	1	2	1	1	1	1
	NaN	1	1	NaN	1	2	2	1	1	1	1	1	1	2	1	1	1	1	1	1	1	1	1	1	1	1	1	1
	NaN	1	1	NaN	1	1	1	2	2	1	2	1	2	1	1	1	1	1	1	1	1	1	1	1	1	1	1	1
	NaN	1	1	NaN	1	1	1	1	2	1	1	1	2	2	1	1	1	1	1	2	1	1	1	1	1	1	1	1
	NaN	1	2	NaN	1	1	1	1	2	2	2	1	2	1	1	1	1	2	2	1	1	2	1	NaN	NaN	1	1	1
	NaN	2	1	NaN	1	1	2	1	2	1	2	1	1	1	1	1	1	1	1	1	1	1	1	1	1	1	1	1
	NaN	1	2	NaN	2	2	1	1	1	1	2	1	1	1	1	1	1	1	1	1	1	1	1	1	NaN	1	1	1
	NaN	2	1	NaN	2	1	2	1	2	1	2	2	1	1	1	1	1	1	1	1	1	1	1	1	NaN	1	1	1
	NaN	1	1	NaN	1	1	1	1	2	1	1	2	1	1	1	1	1	1	1	1	1	2	1	1	NaN	1	1	1
	NaN	1	2	NaN	1	1	1	1	2	1	2	2	1	1	1	1	1	1	1	1	1	1	1	1	NaN	1	1	1
	NaN	1	1	NaN	2	2	2	1	2	1	1	2	1	2	1	1	1	1	1	1	1	1	1	1	1	1	1	1
	NaN	1	1	NaN	1	2	1	2	2	2	2	1	1	1	1	1	1	1	1	1	1	1	1	NaN	1	1	1	1
	NaN	2	1	NaN	1	2	1	1	1	1	1	1	1	1	1	2	2	1	1	1	1	1	NaN	2	1	1	1	1
	NaN	1	1	NaN	1	2	1	1	2	1	2	2	1	2	1	1	1	1	2	1	1	1	1	1	NaN	1	1	1
	NaN	1	1	NaN	1	1	2	1	2	1	2	1	1	1	1	1	1	1	1	1	1	1	1	1	1	1	1	1
	NaN	1	1	NaN	1	2	1	1	1	1	1	1	1	2	1	1	1	1	1	1	2	1	1	1	NaN	1	1	1
	NaN	1	1	NaN	1	2	1	1	2	1	2	2	1	1	1	1	1	1	1	1	1	1	1	1	NaN	1	1	NaN
	NaN	1	1	NaN	2	1	1	1	1	2	2	1	1	1	1	2	1	1	1	1	1	1	1	1	NaN	1	1	1
	NaN	2	1	NaN	1	1	1	1	1	1	1	1	2	1	2	2	1	1	1	1	1	1	1	1	NaN	1	NaN	1
	NaN	2	1	NaN	1	2	1	1	2	2	2	1	1	2	1	1	1	1	1	1	1	1	1	1	NaN	1	1	1
	NaN	2	1	NaN	1	1	1	1	2	1	1	1	1	1	1	1	1	1	1	1	2	1	1	1	1	1	1	1
	NaN	1	1	NaN	1	1	2	1	2	2	1	2	2	1	1	1	1	1	1	1	1	1	1	1	NaN	1	1	1
	NaN	1	1	NaN	1	1	2	1	2	2	2	2	1	1	2	2	1	1	1	1	1	1	1	1	NaN	1	1	1
	NaN	1	1	NaN	2	2	1	1	1	2	2	2	1	1	1	1	1	1	1	2	1	1	1	NaN	NaN	1	NaN	1
	NaN	1	2	NaN	2	1	1	1	1	2	2	2	1	1	1	1	1	1	1	1	1	1	2	1	1	1	1	1
	NaN	2	1	NaN	1	1	1	1	1	2	1	2	2	1	1	1	1	1	1	1	1	1	1	1	NaN	1	1	1
	NaN	1	1	NaN	1	1	2	1	1	2	1	1	1	1	1	1	1	1	1	1	2	1	1	1	1	1	1	1
	NaN	1	1	NaN	1	2	1	1	1	2	1	2	1	2	1	1	1	1	1	1	1	1	1	1	1	1	1	1
	NaN	1	1	NaN	1	1	1	1	1	1	1	1	1	1	1	1	1	1	1	1	1	1	1	1	1	NaN	1	1
	NaN	1	1	NaN	1	2	1	1	2	1	2	1	2	2	1	2	1	1	1	1	1	1	1	1	NaN	1	1	1
	NaN	1	1	NaN	1	1	1	1	1	1	2	1	1	1	1	1	1	1	1	1	2	1	1	1	1	1	1	1
	NaN	2	1	NaN	1	1	1	1	1	2	1	2	1	1	1	2	1	1	1	1	1	1	2	1	1	1	1	1
	NaN	1	2	NaN	2	1	1	1	1	1	2	2	1	1	1	1	1	1	1	1	1	1	1	1	1	1	NaN	1
	NaN	1	2	NaN	1	1	1	1	1	1	1	1	2	1	1	1	1	1	1	2	1	1	1	1	1	1	1	1
	NaN	2	1	NaN	2	1	1	2	1	1	2	1	2	1	1	2	1	1	1	1	1	1	1	NaN	1	1	1	1
	NaN	1	1	NaN	1	1	1	1	2	1	2	2	1	1	2	1	1	1	1	1	1	1	1	1	NaN	1	1	1
	NaN	1	1	NaN	1	1	1	2	2	2	1	1	2	2	1	1	1	1	1	1	1	1	1	1	1	1	1	1
	NaN	1	2	NaN	1	2	1	1	2	1	2	1	2	1	1	1	1	1	1	1	1	1	1	1	1	1	1	1
	NaN	1	2	NaN	1	2	1	2	1	1	1	2	1	1	1	2	1	1	1	1	1	1	1	1	1	1	NaN	1
	NaN	1	2	NaN	1	1	1	1	2	1	2	2	1	1	1	1	1	1	1	1	2	1	1	2	1	1	1	1
	NaN	1	1	NaN	1	2	1	1	1	2	1	1	1	1	1	1	1	1	1	1	1	1	2	1	1	1	1	1
	NaN	NaN	1	NaN	1	2	1	1	1	1	2	1	2	2	1	1	1	1	1	1	2	1	1	1	NaN	1	1	1
	NaN	NaN	1	NaN	1	2	2	1	1	1	2	2	1	1	1	2	1	1	1	1	1	1	1	NaN	1	NaN	1	NaN
	NaN	NaN	1	NaN	1	2	1	1	1	2	1	1	2	1	1	1	1	1	1	1	1	1	1	1	1	1	1	1
	NaN	NaN	1	NaN	1	1	2	1	1	1	1	2	2	2	1	1	1	1	1	1	1	1	1	1	1	1	1	1
	NaN	NaN	1	NaN	1	2	2	1	1	1	1	2	1	1	1	2	1	1	1	1	1	1	1	1	2	1	1	1
	NaN	NaN	1	NaN	1	1	1	1	2	1	2	1	1	1	1	2	2	2	1	1	1	1	1	1	1	1	1	1
	NaN	NaN	2	NaN	1	1	1	2	1	2	2	1	2	2	1	1	1	1	1	1	1	1	2	1	1	1	1	NaN
	NaN	NaN	1	NaN	2	1	1	1	1	1	2	1	2	1	1	1	1	1	1	1	2	1	1	1	1	1	1	1
	NaN	NaN	1	NaN	1	1	1	1	1	1	2	1	1	2	1	1	2	2	1	1	1	1	1	1	1	1	1	1
	NaN	NaN	1	NaN	1	2	1	1	1	1	1	2	1	1	1	1	1	1	1	1	1	2	1	1	1	1	1	1
	NaN	NaN	1	NaN	1	2	1	2	2	1	1	2	1	2	1	1	1	1	1	1	1	1	1	1	NaN	1	1	1
	NaN	NaN	2	NaN	1	1	1	1	1	1	1	2	1	2	1	2	1	1	1	NaN	1	1	1	1	NaN	1	1	2
	NaN	NaN	1	NaN	1	2	2	2	1	2	1	1	1	1	1	1	1	1	1	1	1	1	1	1	NaN	1	1	1
	NaN	NaN	1	NaN	2	1	1	1	1	1	1	2	1	1	2	1	1	1	1	1	1	1	2	1	NaN	1	1	1
	NaN	NaN	1	NaN	1	2	1	1	1	1	1	1	2	1	1	1	1	1	1	1	1	1	1	1	1	1	1	1
	NaN	NaN	1	NaN	1	1	1	1	1	2	2	2	1	2	1	1	1	1	1	1	1	1	1	1	1	1	1	1
	NaN	NaN	2	NaN	1	1	1	1	2	2	2	1	2	2	1	1	1	1	1	1	1	1	1	1	1	1	1	NaN
	NaN	NaN	2	NaN	1	1	1	1	1	1	1	1	1	2	1	1	1	1	1	1	1	2	1	1	1	1	1	1
	NaN	NaN	1	NaN	1	1	1	1	1	1	1	1	1	2	1	1	1	1	1	1	1	1	2	1	1	1	1	1
	NaN	NaN	1	NaN	2	1	1	1	1	1	1	2	2	2	1	1	1	1	1	1	1	1	1	1	NaN	1	1	1
	NaN	NaN	1	NaN	1	2	1	1	1	1	1	2	1	1	1	2	1	1	1	1	1	1	1	1	NaN	1	1	1
	NaN	NaN	1	NaN	1	1	2	1	2	2	2	2	1	1	1	1	1	2	1	2	1	1	1	1	1	1	1	1
	NaN	NaN	2	NaN	1	1	1	2	1	2	1	1	2	1	1	1	1	1	1	1	2	1	1	1	1	1	1	1
	NaN	NaN	1	NaN	1	1	1	1	1	1	1	2	2	1	1	1	1	1	1	1	1	1	1	1	1	1	1	1
	NaN	NaN	1	NaN	1	1	1	1	1	1	2	2	2	2	1	1	1	1	1	1	1	1	1	1	1	1	1	1
	NaN	NaN	1	NaN	2	1	2	2	1	2	2	2	1	1	1	1	1	2	1	1	1	1	1	1	1	1	1	1
	NaN	NaN	2	NaN	1	2	1	1	1	1	2	2	1	1	1	2	1	1	2	1	1	1	1	NaN	1	1	1	1
	NaN	NaN	2	NaN	1	1	1	1	2	2	1	1	1	1	1	1	1	1	1	1	1	1	1	1	NaN	1	1	1
	NaN	NaN	1	NaN	2	2	1	2	1	1	2	1	2	1	1	2	1	1	1	1	1	1	1	1	NaN	1	1	1
	NaN	NaN	1	NaN	1	2	2	1	2	1	1	2	2	2	2	2	1	1	1	1	1	1	1	1	NaN	1	1	1
	NaN	NaN	1	NaN	1	2	2	2	2	2	2	2	1	1	1	1	1	1	1	1	1	1	1	1	1	1	1	1
	NaN	NaN	1	NaN	1	1	1	1	1	1	1	1	1	2	2	1	2	1	1	NaN	1	2	1	1	1	1	1	1
	NaN	NaN	1	NaN	1	1	2	1	1	2	2	2	1	2	1	1	1	2	1	1	1	1	1	1	1	1	1	1
	NaN	NaN	1	NaN	1	1	2	1	1	1	2	2	1	1	2	2	1	1	1	1	1	1	2	2	1	1	1	1
	NaN	NaN	1	NaN	1	2	2	1	1	2	1	1	1	1	1	2	1	1	1	1	1	2	1	1	NaN	1	1	1
	NaN	NaN	2	NaN	2	1	1	2	1	1	1	1	1	1	1	1	1	2	1	1	1	1	1	1	1	1	1	1
	NaN	NaN	2	NaN	2	1	1	1	1	2	2	1	2	1	1	1	1	1	1	1	1	1	1	1	2	1	1	1
	NaN	NaN	1	NaN	1	1	2	1	1	1	1	2	1	1	1	1	1	2	1	1	1	1	1	1	1	1	1	1
	NaN	NaN	1	NaN	1	1	1	1	1	1	1	1	2	1	1	1	1	1	1	1	1	1	1	2	1	1	1	1
	NaN	NaN	NaN	NaN	1	2	1	1	1	1	1	1	1	1	1	1	1	1	1	2	1	1	1	1	NaN	1	1	NaN
	NaN	NaN	NaN	NaN	1	1	1	1	1	2	1	1	1	1	2	2	2	1	1	1	1	1	1	1	1	1	1	1
	NaN	NaN	NaN	NaN	1	1	1	1	2	1	1	1	1	1	1	1	2	1	1	1	1	1	1	1	NaN	1	1	1
	NaN	NaN	NaN	NaN	2	1	1	2	1	1	1	1	2	2	1	1	1	1	1	1	1	1	1	1	2	1	1	1
	NaN	NaN	NaN	NaN	1	1	1	2	1	1	1	1	1	1	1	1	1	1	1	1	1	1	1	1	2	1	1	1
	NaN	NaN	NaN	NaN	1	1	1	1	1	1	1	1	1	1	1	1	1	1	1	1	1	1	1	1	1	1	1	1
	NaN	NaN	NaN	NaN	1	2	2	2	1	2	2	2	2	2	1	2	1	1	1	1	1	1	1	1	1	1	1	1
	NaN	NaN	NaN	NaN	2	3	1	2	1	1	2	1	1	1	1	1	1	1	1	1	1	1	1	1	1	1	1	1
	NaN	NaN	NaN	NaN	2	2	2	1	2	1	1	1	1	1	1	1	1	1	1	1	1	1	1	1	NaN	1	1	1
	NaN	NaN	NaN	NaN	2	2	1	1	1	1	1	2	1	2	1	1	1	2	1	1	1	1	1	1	1	1	1	1
	NaN	NaN	NaN	NaN	2	1	2	1	2	1	1	2	1	1	1	1	1	2	1	1	1	1	1	1	1	1	1	1
	NaN	NaN	NaN	NaN	1	1	1	1	1	1	1	1	1	1	1	1	1	1	1	1	2	1	1	1	1	1	1	NaN
	NaN	NaN	NaN	NaN	2	2	2	2	2	2	1	2	1	2	1	1	2	1	1	1	1	1	1	1	1	1	1	1
	NaN	NaN	NaN	NaN	1	1	2	1	1	1	1	2	1	1	1	2	1	1	1	1	1	1	1	1	1	1	1	1
	NaN	NaN	NaN	NaN	2	2	1	1	1	1	2	2	2	2	2	2	1	1	1	2	1	1	1	1	1	1	1	1
	NaN	NaN	NaN	NaN	1	2	1	2	1	1	1	1	1	2	1	2	1	1	1	1	1	1	1	1	1	1	1	1
	NaN	NaN	NaN	NaN	1	1	2	1	1	2	1	1	2	1	2	1	1	1	1	1	1	1	1	1	1	1	1	1
	NaN	NaN	NaN	NaN	1	1	1	2	1	1	1	1	1	1	2	1	1	1	1	1	2	1	2	1	1	1	1	1
	NaN	NaN	NaN	NaN	1	2	2	1	2	1	2	1	1	1	1	2	2	1	1	1	1	1	1	1	NaN	1	1	1
	NaN	NaN	NaN	NaN	2	1	1	1	1	1	2	2	2	1	2	2	1	1	1	1	1	1	1	1	NaN	1	1	1
	NaN	NaN	NaN	NaN	1	2	1	1	1	1	1	1	2	1	1	1	1	1	1	1	1	1	1	2	NaN	1	1	1
	NaN	NaN	NaN	NaN	1	1	1	1	2	2	1	1	1	1	1	1	1	1	1	1	1	1	1	1	1	1	1	1
	NaN	NaN	NaN	NaN	2	1	1	1	1	2	1	1	1	1	1	1	1	1	1	1	1	1	1	1	NaN	1	1	1
	NaN	NaN	NaN	NaN	2	1	1	1	1	2	1	2	1	1	1	1	1	1	1	2	1	1	1	1	1	1	NaN	1
	NaN	NaN	NaN	NaN	1	1	1	1	1	1	2	1	1	2	1	2	1	1	1	1	2	1	1	1	1	1	1	1
	NaN	NaN	NaN	NaN	2	2	1	1	1	1	1	1	1	2	2	1	1	1	1	1	1	1	1	1	1	1	1	1
	NaN	NaN	NaN	NaN	2	1	1	1	2	1	2	2	1	1	1	1	2	1	1	1	2	1	1	2	1	1	1	1
	NaN	NaN	NaN	NaN	1	1	1	1	1	1	2	2	2	2	1	2	1	1	1	1	1	1	1	NaN	1	1	1	1
	NaN	NaN	NaN	NaN	2	2	1	1	1	2	2	1	1	1	1	1	1	2	1	2	1	1	1	1	1	1	1	1
	NaN	NaN	NaN	NaN	1	1	1	1	1	1	1	2	1	1	2	1	1	1	1	1	1	1	1	1	1	1	1	1
	NaN	NaN	NaN	NaN	2	1	1	2	1	1	2	1	2	1	1	1	1	1	1	1	1	1	1	1	1	1	1	1
	NaN	NaN	NaN	NaN	2	2	2	2	1	2	2	1	2	1	1	1	1	1	1	1	1	1	1	1	NaN	1	1	1
	NaN	NaN	NaN	NaN	2	1	2	1	2	2	1	1	1	2	1	1	1	1	1	1	1	1	1	1	1	1	1	1
	NaN	NaN	NaN	NaN	1	1	1	1	2	1	1	2	1	1	1	2	1	1	1	1	1	1	1	1	1	1	1	1
	NaN	NaN	NaN	NaN	1	2	1	2	1	1	1	2	1	1	1	1	1	1	1	1	1	1	1	1	1	1	1	1
	NaN	NaN	NaN	NaN	1	1	1	1	1	1	1	1	2	1	1	2	1	1	1	1	1	1	1	1	NaN	1	1	1
	NaN	NaN	NaN	NaN	1	1	1	2	1	1	2	1	2	1	1	1	1	1	1	1	1	1	1	1	NaN	1	1	1
	NaN	NaN	NaN	NaN	1	1	1	2	1	1	2	1	1	1	1	1	1	1	1	1	1	1	1	1	1	1	NaN	1
	NaN	NaN	NaN	NaN	1	1	1	1	1	2	2	2	2	1	1	1	1	1	1	1	1	1	1	2	1	1	1	1
	NaN	NaN	NaN	NaN	2	2	1	1	1	2	1	1	1	1	1	1	1	1	1	1	1	1	1	1	NaN	1	1	1
	NaN	NaN	NaN	NaN	2	1	2	1	1	1	1	2	2	2	1	1	1	1	1	1	1	1	1	1	1	1	1	1
	NaN	NaN	NaN	NaN	1	1	1	2	1	1	1	2	2	1	1	1	1	1	1	1	1	1	1	1	1	1	1	1
	NaN	NaN	NaN	NaN	2	2	1	1	2	2	1	2	1	1	1	1	1	1	1	1	1	1	1	NaN	1	1	1	1
	NaN	NaN	NaN	NaN	1	1	1	1	1	1	1	2	1	1	1	1	2	1	1	1	1	1	1	1	1	1	1	1
	NaN	NaN	NaN	NaN	1	2	1	1	1	1	1	1	2	1	2	1	1	1	1	1	1	1	2	1	1	1	1	1
	NaN	NaN	NaN	NaN	2	1	1	2	2	1	2	2	1	1	2	1	1	1	2	2	1	1	1	1	1	1	1	1
	NaN	NaN	NaN	NaN	1	1	1	1	1	1	2	2	2	1	1	1	1	1	1	1	2	1	1	1	NaN	1	1	1
	NaN	NaN	NaN	NaN	2	2	1	2	1	1	2	1	1	1	1	1	1	1	1	1	1	2	1	1	NaN	1	1	1
	NaN	NaN	NaN	NaN	2	1	1	1	1	1	1	1	1	1	1	2	1	1	1	1	1	1	1	1	1	1	1	1
	NaN	NaN	NaN	NaN	1	2	1	1	1	1	1	1	1	1	2	1	1	1	1	1	1	1	2	1	1	1	1	1
	NaN	NaN	NaN	NaN	2	2	1	1	1	1	1	2	1	2	1	1	1	2	1	1	1	1	1	1	1	1	1	1
	NaN	NaN	NaN	NaN	2	2	1	1	1	1	1	2	1	1	1	1	1	1	1	2	1	1	1	NaN	NaN	1	1	1
	NaN	NaN	NaN	NaN	1	1	1	1	1	1	2	1	2	1	1	1	1	1	1	1	1	1	1	1	NaN	1	1	1
	NaN	NaN	NaN	NaN	1	1	2	2	2	1	1	1	1	1	1	1	1	1	1	1	1	1	1	NaN	1	1	1	1
	NaN	NaN	NaN	NaN	2	1	1	1	2	2	1	1	1	1	1	2	1	1	1	1	1	1	1	1	NaN	1	1	1
	NaN	NaN	NaN	NaN	2	1	1	1	1	1	1	1	1	1	1	1	2	1	1	1	1	1	1	2	NaN	1	1	1
	NaN	NaN	NaN	NaN	2	1	1	1	2	1	1	2	2	1	1	2	1	1	2	2	1	1	1	1	1	1	1	1
	NaN	NaN	NaN	NaN	2	1	1	1	1	1	2	1	1	1	1	1	1	1	1	1	1	1	1	1	NaN	1	NaN	NaN
	NaN	NaN	NaN	NaN	2	2	2	1	1	2	1	2	1	1	1	NaN	1	1	1	1	1	1	1	1	NaN	1	2	1
	NaN	NaN	NaN	NaN	2	2	2	1	1	1	1	1	1	2	2	1	1	1	1	1	1	1	2	1	NaN	1	1	1
	NaN	NaN	NaN	NaN	1	1	1	1	1	2	1	1	2	1	2	1	1	1	1	1	1	1	1	1	1	1	1	1
	NaN	NaN	NaN	NaN	1	1	2	1	1	1	1	2	1	1	2	2	1	1	1	1	1	1	1	1	1	1	1	1
	NaN	NaN	NaN	NaN	1	1	2	1	1	2	1	1	1	1	1	1	2	1	1	1	1	1	1	1	1	1	1	1
	NaN	NaN	NaN	NaN	2	1	1	1	2	1	1	1	1	1	1	2	1	1	1	1	1	1	1	1	1	1	1	1
	NaN	NaN	NaN	NaN	2	1	2	1	2	1	1	1	1	1	1	1	1	1	1	1	2	1	1	1	NaN	1	1	1
	NaN	NaN	NaN	NaN	1	2	1	1	NaN	1	2	1	1	2	1	1	2	1	1	1	1	1	1	1	1	1	1	1
	NaN	NaN	NaN	NaN	1	1	1	1	1	1	1	1	1	1	1	1	1	1	1	1	1	1	1	1	1	1	1	1
	NaN	NaN	NaN	NaN	2	1	1	2	1	1	1	2	1	1	1	2	2	1	1	1	1	1	1	1	NaN	1	1	1
	NaN	NaN	NaN	NaN	2	1	1	1	2	1	1	2	1	1	2	2	1	1	1	1	1	1	1	NaN	2	1	1	1
	NaN	NaN	NaN	NaN	2	1	1	1	1	2	1	1	2	1	1	1	2	1	1	1	1	1	1	1	NaN	1	1	NaN
	NaN	NaN	NaN	NaN	1	2	1	1	1	1	1	2	1	1	1	2	1	2	1	1	1	1	1	1	NaN	1	1	1
	NaN	NaN	NaN	NaN	1	2	1	1	1	1	2	1	1	1	2	1	1	1	1	1	2	1	1	1	1	1	NaN	1
	NaN	NaN	NaN	NaN	1	1	1	1	1	1	1	1	1	1	1	2	1	1	1	1	1	1	1	1	1	1	1	1
	NaN	NaN	NaN	NaN	2	1	1	2	1	1	2	1	2	2	1	1	1	2	1	1	1	1	1	1	1	1	1	1
	NaN	NaN	NaN	NaN	1	2	1	2	1	1	1	1	1	1	1	1	1	1	1	1	2	1	1	NaN	1	1	1	1
	NaN	NaN	NaN	NaN	2	1	1	1	2	1	1	1	1	1	2	1	1	2	1	1	1	1	1	1	NaN	1	1	1
	NaN	NaN	NaN	NaN	1	2	1	2	1	1	1	2	1	1	1	1	1	1	1	1	1	1	2	1	NaN	1	1	1
	NaN	NaN	NaN	NaN	1	2	2	1	1	1	1	1	1	1	1	2	1	1	1	1	1	1	1	NaN	NaN	1	1	1
	NaN	NaN	NaN	NaN	1	1	1	1	1	1	1	2	1	1	1	2	1	1	1	1	1	1	1	1	NaN	1	1	1
	NaN	NaN	NaN	NaN	1	1	1	1	1	1	1	2	2	1	1	1	1	1	1	1	1	1	1	1	1	1	1	1
	NaN	NaN	NaN	NaN	2	2	1	1	1	1	1	1	1	1	1	1	1	1	1	1	1	1	2	1	NaN	1	1	1
	NaN	NaN	NaN	NaN	2	1	1	2	2	1	1	1	2	1	1	1	1	1	1	1	1	1	1	1	1	1	1	1
	NaN	NaN	NaN	NaN	2	2	1	1	2	1	2	1	1	1	2	2	1	1	1	1	1	1	1	1	NaN	1	1	1
	NaN	NaN	NaN	NaN	1	2	1	1	2	1	2	1	2	1	1	1	1	1	1	1	1	1	1	1	1	1	1	1
	NaN	NaN	NaN	NaN	1	1	1	1	2	2	2	2	1	1	1	1	1	1	1	1	1	1	1	1	NaN	1	1	NaN
	NaN	NaN	NaN	NaN	1	2	1	1	1	2	2	1	1	1	1	1	1	1	1	1	1	1	1	2	1	1	1	1
	NaN	NaN	NaN	NaN	2	2	1	2	1	1	1	1	1	2	1	2	1	1	1	1	1	1	2	1	1	1	1	1
	NaN	NaN	NaN	NaN	1	2	1	1	1	2	1	1	2	1	1	2	1	2	1	NaN	1	1	1	1	1	1	1	1
	NaN	NaN	NaN	NaN	1	2	2	1	1	1	1	1	1	2	2	2	1	2	1	1	1	1	1	1	1	1	NaN	1
	NaN	NaN	NaN	NaN	2	1	1	1	2	1	1	2	2	1	2	2	2	1	1	1	2	1	1	1	1	1	1	1
	NaN	NaN	NaN	NaN	2	1	1	1	1	1	1	1	1	1	2	2	1	1	2	1	1	1	1	1	1	1	1	1
	NaN	NaN	NaN	NaN	1	1	1	2	2	1	1	1	2	1	2	2	1	1	1	1	1	1	1	1	2	1	1	NaN
	NaN	NaN	NaN	NaN	2	1	1	2	1	1	1	2	1	1	2	1	1	1	1	1	1	1	1	1	2	1	1	1
	NaN	NaN	NaN	NaN	2	1	1	2	1	1	1	1	2	1	1	2	1	1	1	1	1	1	1	2	NaN	1	1	1
	NaN	NaN	NaN	NaN	2	2	1	1	1	2	1	1	2	1	1	1	1	1	2	1	1	1	1	1	NaN	1	1	1
	NaN	NaN	NaN	NaN	2	1	2	1	1	1	1	1	1	2	1	1	1	1	1	1	1	1	1	NaN	2	1	1	1
	NaN	NaN	NaN	NaN	2	1	1	1	2	2	2	2	1	1	1	1	1	1	1	1	1	1	2	1	NaN	1	1	1
	NaN	NaN	NaN	NaN	2	2	1	1	1	2	1	1	1	1	2	2	1	1	1	1	1	1	1	1	1	1	1	1
	NaN	NaN	NaN	NaN	1	2	2	1	1	1	2	1	2	1	1	1	1	1	1	1	1	1	1	1	1	1	1	1
	NaN	NaN	NaN	NaN	1	1	1	NaN	2	1	1	2	1	1	2	1	1	1	1	1	1	1	1	1	NaN	1	1	1
	NaN	NaN	NaN	NaN	1	1	1	NaN	1	1	1	1	2	1	1	1	1	1	1	1	1	1	1	1	1	1	1	1
	NaN	NaN	NaN	NaN	2	2	1	NaN	2	1	2	1	1	1	1	1	1	1	1	2	1	1	1	1	1	1	1	1
	NaN	NaN	NaN	NaN	1	2	1	NaN	1	1	2	2	2	1	1	1	1	1	1	1	1	1	1	1	1	NaN	NaN	NaN
	NaN	NaN	NaN	NaN	1	1	2	NaN	NaN	1	2	1	1	2	1	1	1	1	1	1	1	2	1	2	1	1	1	1
	NaN	NaN	NaN	NaN	1	2	1	NaN	2	2	1	1	1	1	2	2	1	1	1	1	1	1	1	1	NaN	1	1	1
	NaN	NaN	NaN	NaN	1	1	1	NaN	1	2	1	2	1	1	1	2	1	1	1	1	1	1	1	1	1	1	1	1
	NaN	NaN	NaN	NaN	1	1	1	NaN	1	2	2	1	2	1	1	1	2	1	1	1	1	2	1	1	NaN	1	NaN	1
	NaN	NaN	NaN	NaN	1	2	2	NaN	1	2	2	1	1	1	1	2	1	1	1	1	1	1	1	1	1	1	1	1
	NaN	NaN	NaN	NaN	2	1	1	NaN	1	2	2	2	1	1	1	1	1	1	1	1	1	1	1	1	NaN	1	1	1
	NaN	NaN	NaN	NaN	1	1	1	NaN	1	1	1	2	2	1	2	1	1	1	1	1	1	1	1	1	NaN	1	1	1
	NaN	NaN	NaN	NaN	2	1	2	NaN	1	1	1	1	2	2	1	2	1	1	1	1	1	1	1	1	1	1	1	1
	NaN	NaN	NaN	NaN	1	1	2	NaN	2	1	1	2	1	1	2	1	1	1	1	1	1	1	1	1	1	1	1	1
	NaN	NaN	NaN	NaN	1	1	1	NaN	1	1	2	2	2	2	1	2	1	1	1	1	2	1	1	2	NaN	1	1	1
	NaN	NaN	NaN	NaN	1	1	1	NaN	2	1	1	2	2	1	2	1	2	1	1	1	1	1	2	1	1	1	1	1
	NaN	NaN	NaN	NaN	1	2	1	NaN	1	1	2	1	1	1	1	1	1	1	1	1	1	1	1	1	1	1	1	1
	NaN	NaN	NaN	NaN	1	1	2	NaN	2	1	1	2	1	1	1	1	1	1	1	1	1	1	1	1	2	1	1	1
	NaN	NaN	NaN	NaN	1	1	2	NaN	2	1	1	2	2	1	1	1	2	1	1	1	1	1	1	1	NaN	1	1	1
	NaN	NaN	NaN	NaN	2	2	1	NaN	1	1	1	2	1	2	1	2	1	1	1	1	1	1	2	1	NaN	1	1	1
	NaN	NaN	NaN	NaN	2	1	2	NaN	1	2	2	1	2	1	1	2	1	1	1	1	1	2	1	2	NaN	1	1	1
	NaN	NaN	NaN	NaN	1	1	2	NaN	2	1	2	2	1	1	1	1	1	1	1	1	1	1	2	1	1	1	1	1
	NaN	NaN	NaN	NaN	1	1	2	NaN	2	1	2	2	2	1	1	2	1	1	1	1	1	2	1	1	NaN	1	1	1
	NaN	NaN	NaN	NaN	1	1	1	NaN	2	2	1	1	1	1	2	1	1	1	1	1	1	1	1	1	NaN	1	1	1
	NaN	NaN	NaN	NaN	2	2	1	NaN	1	1	1	2	1	1	1	2	1	1	2	1	1	1	1	1	NaN	1	1	1
	NaN	NaN	NaN	NaN	2	2	1	NaN	1	2	1	2	2	2	2	1	2	1	1	1	1	1	1	1	1	1	1	1
	NaN	NaN	NaN	NaN	2	1	1	NaN	2	2	1	1	1	2	1	2	1	2	1	1	1	1	1	1	NaN	1	1	1
	NaN	NaN	NaN	NaN	1	2	1	NaN	1	1	1	2	1	1	1	1	1	1	1	1	1	1	1	1	NaN	1	1	1
	NaN	NaN	NaN	NaN	1	2	1	NaN	1	2	2	1	1	1	1	2	1	1	1	1	1	1	1	1	1	1	1	1
	NaN	NaN	NaN	NaN	2	2	1	NaN	2	1	1	1	2	2	1	1	1	1	1	1	1	1	1	1	NaN	1	1	1
	NaN	NaN	NaN	NaN	2	1	1	NaN	1	1	1	1	2	1	1	1	1	1	1	1	2	1	1	1	1	1	NaN	1
	NaN	NaN	NaN	NaN	1	1	1	NaN	2	1	2	1	1	1	1	1	1	1	1	1	1	1	1	1	1	1	1	NaN
	NaN	NaN	NaN	NaN	1	1	1	NaN	2	1	1	2	1	1	1	1	1	1	1	1	1	1	1	1	1	1	1	1
	NaN	NaN	NaN	NaN	1	1	1	NaN	2	1	1	2	2	1	2	2	1	1	1	1	1	1	1	1	NaN	1	1	1
	NaN	NaN	NaN	NaN	2	1	2	NaN	2	2	1	1	1	1	1	1	1	1	1	1	1	2	1	1	1	1	1	1
	NaN	NaN	NaN	NaN	1	2	2	NaN	2	1	1	1	2	1	1	2	1	1	1	2	1	1	1	1	NaN	1	1	1
	NaN	NaN	NaN	NaN	1	1	1	NaN	2	2	2	2	2	1	1	1	2	1	1	1	1	1	1	1	NaN	1	1	1
	NaN	NaN	NaN	NaN	1	2	1	NaN	2	1	2	1	2	1	2	2	1	1	1	1	2	1	1	1	NaN	1	1	1
	NaN	NaN	NaN	NaN	1	2	1	NaN	1	1	1	1	2	1	1	1	1	1	1	1	1	1	1	1	NaN	1	1	1
	NaN	NaN	NaN	NaN	1	1	1	NaN	1	1	1	2	1	1	1	2	1	1	1	1	2	1	1	1	NaN	1	1	1
	NaN	NaN	NaN	NaN	2	1	1	NaN	1	1	2	2	1	2	2	1	1	1	1	1	1	1	1	1	1	1	1	1
	NaN	NaN	NaN	NaN	1	1	1	NaN	1	2	1	1	1	1	2	1	1	1	1	1	1	1	1	2	1	1	1	1
	NaN	NaN	NaN	NaN	1	1	2	NaN	1	1	2	2	1	1	2	NaN	1	1	1	1	1	1	1	NaN	1	1	1	1
	NaN	NaN	NaN	NaN	2	1	1	NaN	1	1	1	2	1	1	1	1	1	1	1	1	1	1	1	1	1	1	1	1
	NaN	NaN	NaN	NaN	1	2	1	NaN	2	1	2	2	1	1	1	NaN	1	1	1	1	1	2	1	1	NaN	1	1	1
	NaN	NaN	NaN	NaN	1	1	1	NaN	2	1	1	2	1	2	1	1	1	1	2	2	1	1	1	1	2	1	1	1
	NaN	NaN	NaN	NaN	2	2	2	NaN	1	1	1	2	1	1	1	1	1	1	1	1	1	1	1	1	NaN	1	1	1
	NaN	NaN	NaN	NaN	1	1	1	NaN	1	1	1	1	2	1	1	2	1	2	1	1	1	1	1	1	1	1	1	1
	NaN	NaN	NaN	NaN	2	2	2	NaN	1	1	1	2	1	2	1	1	1	1	1	1	1	1	1	1	NaN	1	1	1
	NaN	NaN	NaN	NaN	1	2	2	NaN	2	1	1	2	1	1	1	1	1	2	1	1	1	1	1	1	NaN	1	1	1
	NaN	NaN	NaN	NaN	1	1	1	NaN	1	2	1	1	2	2	1	1	1	1	1	1	1	1	1	1	1	1	1	1
	NaN	NaN	NaN	NaN	1	2	1	NaN	1	1	1	1	1	1	1	1	1	1	1	1	1	1	1	1	NaN	1	1	1
	NaN	NaN	NaN	NaN	2	2	1	NaN	1	2	1	1	1	1	1	1	1	1	1	1	1	1	1	1	NaN	1	1	1
	NaN	NaN	NaN	NaN	2	1	1	NaN	1	1	2	2	1	1	1	1	1	1	1	1	1	1	1	1	NaN	1	1	1
	NaN	NaN	NaN	NaN	1	2	1	NaN	2	1	1	2	1	1	2	2	1	1	1	1	1	1	2	1	1	1	1	1
	NaN	NaN	NaN	NaN	1	1	2	NaN	1	2	1	2	1	1	1	1	2	1	1	1	1	1	1	2	NaN	1	1	2
	NaN	NaN	NaN	NaN	1	1	1	NaN	1	1	2	1	2	1	2	1	1	1	1	1	1	1	1	1	1	1	1	1
	NaN	NaN	NaN	NaN	1	1	2	NaN	1	1	1	1	1	2	1	1	1	1	1	1	1	1	1	1	NaN	1	1	1
	NaN	NaN	NaN	NaN	1	1	1	NaN	1	1	2	2	2	1	1	1	1	1	1	1	1	1	1	1	NaN	1	1	1
	NaN	NaN	NaN	NaN	1	1	2	NaN	1	2	1	2	1	1	2	1	1	1	1	1	1	1	1	1	NaN	1	1	1
	NaN	NaN	NaN	NaN	2	1	1	NaN	1	2	1	2	1	2	1	1	1	1	1	1	1	1	1	1	NaN	1	1	1
	NaN	NaN	NaN	NaN	1	1	2	NaN	1	1	2	1	2	1	2	2	1	1	1	1	1	1	1	1	NaN	1	1	NaN
	NaN	NaN	NaN	NaN	2	2	1	NaN	1	1	1	2	2	1	1	1	1	1	1	1	1	1	1	1	NaN	1	1	1
	NaN	NaN	NaN	NaN	1	1	1	NaN	2	1	2	2	1	2	1	2	1	1	1	1	1	1	2	1	1	1	1	1
	NaN	NaN	NaN	NaN	1	1	2	NaN	1	2	1	1	1	1	1	1	1	1	1	1	1	1	1	1	3	1	1	1
	NaN	NaN	NaN	NaN	1	1	1	NaN	1	1	2	1	1	1	2	1	1	1	2	1	1	1	1	1	1	1	1	1
	NaN	NaN	NaN	NaN	1	1	2	NaN	1	1	1	1	1	1	2	2	1	1	1	1	1	1	1	1	NaN	1	1	1
	NaN	NaN	NaN	NaN	2	1	1	NaN	1	1	1	2	2	1	1	2	1	1	1	1	1	1	1	1	1	1	1	1
	NaN	NaN	NaN	NaN	2	1	1	NaN	2	1	1	1	2	2	1	1	2	2	1	1	1	1	1	1	1	1	2	1
	NaN	NaN	NaN	NaN	1	2	2	NaN	1	1	1	1	2	2	1	1	1	1	1	1	1	1	1	1	1	1	1	1
	NaN	NaN	NaN	NaN	1	1	2	NaN	1	1	2	1	2	2	1	2	1	1	1	1	1	1	1	1	1	1	1	1
	NaN	NaN	NaN	NaN	1	2	1	NaN	1	2	1	1	2	1	2	1	1	1	1	1	1	1	1	1	1	1	1	1
	NaN	NaN	NaN	NaN	1	2	1	NaN	1	1	1	1	1	2	1	2	1	2	1	1	1	1	2	1	1	1	1	1
	NaN	NaN	NaN	NaN	1	2	1	NaN	1	2	1	1	1	2	1	1	1	1	1	2	1	2	1	1	1	1	1	1
	NaN	NaN	NaN	NaN	1	1	1	NaN	1	2	2	1	2	1	1	1	1	1	1	1	1	1	1	1	1	1	1	1
	NaN	NaN	NaN	NaN	2	1	2	NaN	2	1	2	1	1	1	1	1	1	1	1	1	1	1	1	1	1	1	1	1
	NaN	NaN	NaN	NaN	1	1	2	NaN	1	1	2	1	2	1	1	1	1	2	1	1	2	1	NaN	1	NaN	1	1	1
	NaN	NaN	NaN	NaN	1	2	1	NaN	1	2	2	2	2	1	2	1	1	1	1	1	2	1	1	1	NaN	1	1	1
	NaN	NaN	NaN	NaN	1	1	1	NaN	1	2	1	2	2	1	1	2	1	1	1	1	1	1	1	1	1	1	1	1
	NaN	NaN	NaN	NaN	2	1	2	NaN	1	1	1	2	1	1	1	1	1	1	1	1	1	1	1	1	1	1	1	1
	NaN	NaN	NaN	NaN	1	1	1	NaN	1	1	1	1	1	1	1	1	1	1	1	1	1	1	1	1	NaN	1	1	1
	NaN	NaN	NaN	NaN	1	1	1	NaN	1	2	1	1	1	1	1	1	1	1	1	1	1	1	1	1	1	1	1	1
	NaN	NaN	NaN	NaN	1	1	1	NaN	1	1	1	2	2	1	1	1	1	1	1	1	1	1	1	1	NaN	1	1	1
	NaN	NaN	NaN	NaN	1	2	1	NaN	1	2	1	2	1	1	1	1	1	1	1	1	1	1	1	1	1	1	1	1
	NaN	NaN	NaN	NaN	1	2	1	NaN	1	2	2	1	1	2	1	2	1	1	1	1	1	1	2	1	1	1	1	1
	NaN	NaN	NaN	NaN	1	2	2	NaN	1	1	2	1	2	1	2	2	1	1	1	1	1	1	1	1	1	1	NaN	1
	NaN	NaN	NaN	NaN	1	1	2	NaN	2	1	1	2	1	1	1	2	1	1	1	2	1	1	1	2	1	1	1	NaN
	NaN	NaN	NaN	NaN	1	1	2	NaN	1	1	1	2	2	1	1	1	1	1	1	1	1	1	1	1	NaN	1	1	1
	NaN	NaN	NaN	NaN	1	1	1	NaN	2	2	2	1	2	1	1	1	1	1	1	1	1	1	1	1	1	1	1	1
	NaN	NaN	NaN	NaN	2	1	2	NaN	1	1	2	1	1	1	1	2	2	1	1	1	1	1	1	1	NaN	1	1	1
	NaN	NaN	NaN	NaN	2	1	1	NaN	1	1	2	1	2	2	1	1	1	1	1	1	1	1	1	1	2	1	1	1
	NaN	NaN	NaN	NaN	1	1	1	NaN	1	1	1	1	1	1	1	1	1	1	1	1	1	1	1	1	1	1	1	1
	NaN	NaN	NaN	NaN	1	2	1	NaN	2	1	1	1	1	1	1	1	1	1	1	1	1	1	1	2	NaN	1	1	1
	NaN	NaN	NaN	NaN	1	1	1	NaN	1	1	1	1	1	2	1	1	1	2	1	1	1	1	1	1	2	1	1	1
	NaN	NaN	NaN	NaN	1	1	1	NaN	1	1	1	1	2	2	1	1	2	1	1	1	1	1	1	1	1	1	1	1
	NaN	NaN	NaN	NaN	1	2	1	NaN	2	1	1	2	1	2	2	2	1	1	1	1	1	1	1	1	1	1	1	1
	NaN	NaN	NaN	NaN	2	1	2	NaN	1	1	1	1	2	1	1	1	1	1	1	1	1	1	1	1	1	1	1	1
	NaN	NaN	NaN	NaN	1	1	2	NaN	1	2	1	1	2	1	1	1	1	1	1	1	1	1	2	1	NaN	1	1	1
	NaN	NaN	NaN	NaN	1	2	2	NaN	1	1	1	2	2	1	1	NaN	1	1	1	1	1	1	1	2	NaN	NaN	1	1
	NaN	NaN	NaN	NaN	1	1	2	NaN	1	1	1	1	1	1	2	1	1	1	1	1	2	1	1	1	1	1	1	1
	NaN	NaN	NaN	NaN	1	1	2	NaN	1	1	1	1	1	2	1	1	1	1	1	1	1	1	1	1	2	1	1	1
	NaN	NaN	NaN	NaN	2	1	1	NaN	1	1	2	1	1	1	1	1	1	1	1	1	2	1	1	1	1	1	1	1
	NaN	NaN	NaN	NaN	1	1	1	NaN	2	1	2	1	1	1	1	1	1	1	1	2	1	1	1	1	1	1	1	1
	NaN	NaN	NaN	NaN	1	1	2	NaN	1	2	1	1	2	1	1	1	1	1	1	1	1	1	1	1	1	1	1	1
	NaN	NaN	NaN	NaN	1	2	1	NaN	1	1	2	1	2	1	2	1	1	2	1	1	1	1	1	1	NaN	1	1	1
	NaN	NaN	NaN	NaN	2	2	1	NaN	1	1	2	1	2	2	1	1	1	1	1	1	1	1	1	1	NaN	1	NaN	1
	NaN	NaN	NaN	NaN	1	1	1	NaN	1	2	1	1	2	1	1	2	1	1	1	1	1	1	1	1	1	1	1	1
	NaN	NaN	NaN	NaN	1	2	1	NaN	1	1	2	1	1	1	1	1	1	1	1	1	1	1	1	1	1	1	1	1
	NaN	NaN	NaN	NaN	2	2	1	NaN	2	2	2	1	1	1	2	1	1	1	1	1	1	1	2	2	NaN	1	1	1
	NaN	NaN	NaN	NaN	2	1	1	NaN	2	2	2	1	1	1	1	1	2	1	1	1	2	1	1	1	NaN	1	NaN	1
	NaN	NaN	NaN	NaN	1	1	1	NaN	2	2	1	1	1	1	2	1	1	1	1	1	1	1	1	1	1	1	1	1
	NaN	NaN	NaN	NaN	2	1	2	NaN	2	1	2	1	1	2	1	1	1	1	1	1	1	1	1	1	1	1	1	1
	NaN	NaN	NaN	NaN	2	2	2	NaN	2	1	1	1	1	1	2	1	1	1	1	1	1	1	1	1	NaN	1	1	1
	NaN	NaN	NaN	NaN	2	1	1	NaN	2	2	2	1	2	1	1	1	1	1	1	1	1	1	1	1	3	1	1	1
	NaN	NaN	NaN	NaN	2	1	1	NaN	1	1	2	1	1	1	2	1	1	1	1	1	1	1	1	1	NaN	1	1	1
	NaN	NaN	NaN	NaN	2	1	1	NaN	1	2	2	1	1	1	1	1	1	1	1	1	1	1	1	1	1	1	1	1
	NaN	NaN	NaN	NaN	2	2	1	NaN	2	1	1	1	2	1	2	1	1	1	1	1	1	1	1	1	NaN	1	1	1
	NaN	NaN	NaN	NaN	1	1	1	NaN	1	2	1	2	1	1	1	1	1	1	1	1	1	1	1	1	NaN	1	1	1
	NaN	NaN	NaN	NaN	1	1	1	NaN	1	2	1	2	1	2	1	1	1	1	1	1	1	1	1	1	NaN	1	1	1
	NaN	NaN	NaN	NaN	2	1	1	NaN	2	1	1	1	2	1	1	1	1	1	1	1	1	1	2	1	NaN	1	1	1
	NaN	NaN	NaN	NaN	2	1	1	NaN	2	1	1	1	1	2	1	2	1	1	1	1	1	1	1	1	NaN	1	1	1
	NaN	NaN	NaN	NaN	2	1	2	NaN	2	2	1	1	1	2	2	1	1	1	1	1	1	1	1	1	1	1	1	1
	NaN	NaN	NaN	NaN	1	1	1	NaN	1	1	2	1	1	1	1	2	1	1	1	1	1	2	1	1	NaN	1	1	NaN
	NaN	NaN	NaN	NaN	2	1	1	NaN	2	1	2	1	2	1	1	2	1	1	1	1	1	1	NaN	1	NaN	1	1	1
	NaN	NaN	NaN	NaN	1	1	2	NaN	2	2	1	1	1	1	1	1	2	1	2	1	1	1	1	1	NaN	1	1	1
	NaN	NaN	NaN	NaN	2	1	1	NaN	1	1	1	1	2	1	1	1	1	1	1	1	1	1	1	1	NaN	1	1	1
	NaN	NaN	NaN	NaN	1	1	1	NaN	2	1	1	1	2	1	1	1	1	1	1	1	2	1	1	1	1	1	NaN	1
	NaN	NaN	NaN	NaN	2	1	1	NaN	2	2	1	1	2	2	1	1	1	1	1	1	1	1	1	1	1	1	1	NaN
	NaN	NaN	NaN	NaN	2	1	1	NaN	1	2	1	1	2	2	1	1	1	1	2	1	2	2	1	1	1	1	1	1
	NaN	NaN	NaN	NaN	2	2	1	NaN	1	1	1	2	1	1	1	1	1	1	1	1	1	1	1	2	1	1	1	NaN
	NaN	NaN	NaN	NaN	2	1	2	NaN	NaN	2	1	2	1	2	2	1	1	1	1	NaN	1	1	1	1	1	1	1	NaN
	NaN	NaN	NaN	NaN	2	2	1	NaN	1	1	1	2	1	2	1	1	1	1	1	1	1	1	1	NaN	NaN	1	1	1
	NaN	NaN	NaN	NaN	2	1	2	NaN	1	2	1	1	2	1	2	2	1	1	1	1	1	1	1	1	NaN	1	1	1
	NaN	NaN	NaN	NaN	1	1	2	NaN	1	1	2	NaN	2	1	1	1	1	1	1	1	1	1	1	1	NaN	1	1	1
	NaN	NaN	NaN	NaN	1	1	2	NaN	2	2	2	2	1	1	1	2	1	1	1	2	1	1	1	1	2	1	1	1
	NaN	NaN	NaN	NaN	1	1	1	NaN	1	1	1	1	1	1	1	1	1	1	1	1	1	1	1	1	1	1	1	1
	NaN	NaN	NaN	NaN	2	1	1	NaN	1	1	2	2	1	1	1	1	1	2	1	1	1	1	1	1	1	1	NaN	1
	NaN	NaN	NaN	NaN	1	2	1	NaN	1	1	2	1	2	2	1	2	2	1	1	1	1	1	1	1	NaN	1	1	1
	NaN	NaN	NaN	NaN	2	1	1	NaN	1	1	2	2	2	2	2	1	1	1	1	1	1	1	1	1	NaN	1	1	1
	NaN	NaN	NaN	NaN	1	1	1	NaN	1	1	2	2	1	1	1	2	1	1	2	1	1	2	1	1	NaN	1	1	1
	NaN	NaN	NaN	NaN	1	2	1	NaN	2	1	1	1	2	1	2	1	1	1	1	1	1	1	1	1	1	1	1	1
	NaN	NaN	NaN	NaN	1	1	1	NaN	1	2	1	2	1	1	1	1	1	2	1	1	1	1	1	1	NaN	1	1	1
	NaN	NaN	NaN	NaN	1	1	1	NaN	1	1	1	2	1	1	1	1	1	1	1	1	1	1	1	1	NaN	1	1	1
	NaN	NaN	NaN	NaN	2	1	1	NaN	1	2	1	1	2	1	1	1	1	1	1	1	1	1	1	1	NaN	1	1	1
	NaN	NaN	NaN	NaN	1	2	1	NaN	1	2	1	2	1	2	2	1	1	1	1	1	2	1	2	1	NaN	1	1	1
	NaN	NaN	NaN	NaN	1	1	2	NaN	2	1	2	2	1	1	1	1	2	1	1	1	1	1	1	1	1	1	NaN	1
	NaN	NaN	NaN	NaN	1	2	2	NaN	1	1	1	2	2	1	2	1	1	1	1	1	2	1	1	1	1	1	1	NaN
	NaN	NaN	NaN	NaN	1	1	1	NaN	1	1	2	2	1	1	2	1	2	1	1	1	1	1	1	1	1	1	1	1
	NaN	NaN	NaN	NaN	2	1	1	NaN	1	1	2	2	2	1	1	1	1	2	1	1	1	1	2	1	1	1	1	NaN
	NaN	NaN	NaN	NaN	2	1	1	NaN	1	1	1	1	1	2	1	1	1	1	1	1	1	1	1	1	NaN	1	1	1
	NaN	NaN	NaN	NaN	1	2	2	NaN	1	1	1	1	1	1	1	1	1	1	1	1	2	1	1	1	2	1	1	1
	NaN	NaN	NaN	NaN	1	1	1	NaN	1	1	1	2	1	1	1	1	1	1	1	1	2	1	1	1	2	1	1	1
	NaN	NaN	NaN	NaN	1	1	1	NaN	1	2	1	1	2	1	1	2	1	1	1	1	2	1	1	1	1	1	1	1
	NaN	NaN	NaN	NaN	1	1	2	NaN	1	1	1	1	2	1	1	1	1	1	1	1	1	1	1	1	1	1	1	1
	NaN	NaN	NaN	NaN	2	1	1	NaN	1	1	1	1	1	1	2	2	1	1	1	1	1	1	1	1	1	NaN	1	NaN
	NaN	NaN	NaN	NaN	2	1	1	NaN	1	1	2	1	1	1	2	2	1	1	1	1	1	1	1	1	1	1	1	1
	NaN	NaN	NaN	NaN	1	1	1	NaN	2	1	1	1	2	1	1	1	1	1	1	1	1	1	1	1	NaN	1	1	1
	NaN	NaN	NaN	NaN	2	2	1	NaN	1	2	1	2	1	1	2	1	1	2	1	1	1	1	1	1	1	1	1	1
	NaN	NaN	NaN	NaN	1	2	2	NaN	2	2	1	1	2	2	2	1	1	1	1	1	1	1	1	1	1	1	1	1
	NaN	NaN	NaN	NaN	1	2	1	NaN	1	1	1	1	1	1	1	2	1	1	1	1	1	1	1	1	NaN	1	1	1
	NaN	NaN	NaN	NaN	1	1	1	NaN	2	1	2	2	1	1	1	1	1	1	1	1	1	1	1	1	NaN	1	1	1
	NaN	NaN	NaN	NaN	1	1	2	NaN	1	2	1	1	1	2	1	1	1	1	1	1	1	1	1	1	NaN	1	1	1
	NaN	NaN	NaN	NaN	1	1	1	NaN	1	1	1	1	1	1	2	1	1	1	1	1	1	1	1	1	NaN	1	1	1
	NaN	NaN	NaN	NaN	1	1	2	NaN	1	1	1	2	1	2	2	1	1	1	1	1	1	1	NaN	1	NaN	1	1	1
	NaN	NaN	NaN	NaN	1	2	1	NaN	1	1	1	2	1	1	1	2	2	1	1	1	1	1	1	NaN	2	1	1	1
	NaN	NaN	NaN	NaN	2	1	1	NaN	1	2	1	2	1	1	1	1	1	1	1	1	1	1	1	1	1	1	1	1
	NaN	NaN	NaN	NaN	2	2	1	NaN	1	1	1	1	1	1	2	1	1	1	1	1	1	1	1	1	NaN	NaN	1	1
	NaN	NaN	NaN	NaN	1	1	1	NaN	2	1	1	1	2	1	1	2	1	1	1	1	1	1	1	1	NaN	1	1	1
	NaN	NaN	NaN	NaN	1	2	2	NaN	1	1	1	2	2	1	1	1	1	1	1	2	1	2	1	1	NaN	1	1	1
	NaN	NaN	NaN	NaN	1	1	2	NaN	2	2	1	2	1	1	1	1	2	1	1	1	1	1	1	1	1	1	1	1
	NaN	NaN	NaN	NaN	1	2	1	NaN	1	1	1	1	1	2	1	1	1	1	1	1	1	1	1	2	1	1	1	1
	NaN	NaN	NaN	NaN	1	1	2	NaN	2	1	NaN	2	2	2	1	1	1	2	1	1	1	1	1	1	2	1	1	1
	NaN	NaN	NaN	NaN	2	1	1	NaN	2	1	1	1	1	1	1	1	1	1	1	2	1	1	1	1	NaN	1	1	1
	NaN	NaN	NaN	NaN	1	1	2	NaN	2	2	1	1	2	1	1	1	2	2	1	1	1	1	1	1	NaN	1	1	1
	NaN	NaN	NaN	NaN	1	2	1	NaN	1	1	2	2	2	1	1	1	1	1	1	1	1	1	1	1	NaN	1	1	NaN
	NaN	NaN	NaN	NaN	1	2	2	NaN	1	1	1	1	2	2	2	1	2	1	1	1	1	1	1	1	1	1	1	1
	NaN	NaN	NaN	NaN	1	1	1	NaN	2	1	1	2	2	1	1	1	1	1	1	1	1	2	1	1	NaN	1	1	1
	NaN	NaN	NaN	NaN	1	1	2	NaN	1	1	2	2	1	2	1	1	1	2	1	1	1	1	1	2	1	1	1	1
	NaN	NaN	NaN	NaN	1	2	1	NaN	1	1	1	1	1	1	1	2	1	1	1	1	1	1	1	NaN	1	1	1	1
	NaN	NaN	NaN	NaN	1	1	2	NaN	1	2	1	2	1	1	1	2	1	2	1	2	1	1	1	1	NaN	NaN	1	1
	NaN	NaN	NaN	NaN	2	2	2	NaN	1	1	1	1	1	1	1	1	1	1	1	1	1	1	1	2	1	1	1	1
	NaN	NaN	NaN	NaN	1	1	1	NaN	1	1	2	2	2	1	1	1	1	1	1	1	2	1	1	1	1	1	1	1
	NaN	NaN	NaN	NaN	1	1	2	NaN	1	1	1	1	1	1	1	1	1	1	1	1	1	1	1	1	2	1	1	1
	NaN	NaN	NaN	NaN	1	1	1	NaN	1	1	2	1	1	2	2	1	1	1	2	1	1	1	1	1	2	1	1	1
	NaN	NaN	NaN	NaN	1	2	1	NaN	1	1	2	1	1	1	1	1	2	1	1	1	1	1	1	1	NaN	1	1	1
	NaN	NaN	NaN	NaN	2	1	1	NaN	1	2	2	2	1	2	2	1	1	1	1	1	1	1	1	2	1	1	1	1
	NaN	NaN	NaN	NaN	1	2	1	NaN	1	1	1	1	1	1	1	2	1	1	1	1	1	1	1	1	1	1	1	1
	NaN	NaN	NaN	NaN	1	2	1	NaN	1	1	1	1	1	1	2	1	1	1	1	1	1	1	1	1	1	1	1	1
	NaN	NaN	NaN	NaN	1	2	2	NaN	2	1	1	2	1	1	2	1	1	1	1	1	1	1	2	1	1	1	1	1
	NaN	NaN	NaN	NaN	1	1	1	NaN	1	2	1	1	2	1	1	1	1	1	1	1	1	1	1	2	1	1	1	1
	NaN	NaN	NaN	NaN	1	1	1	NaN	1	2	1	1	1	1	1	1	1	1	1	1	1	2	1	1	NaN	1	1	1
	NaN	NaN	NaN	NaN	1	1	2	NaN	1	2	2	1	1	1	2	1	1	1	1	1	1	1	1	1	1	1	1	1
	NaN	NaN	NaN	NaN	1	1	2	NaN	1	1	1	1	1	1	1	1	1	1	1	1	1	1	1	1	1	1	1	1
	NaN	NaN	NaN	NaN	1	2	2	NaN	1	2	1	1	1	1	1	1	1	1	1	1	1	1	1	2	NaN	NaN	1	1
	NaN	NaN	NaN	NaN	1	2	2	NaN	2	1	1	1	1	1	1	1	1	1	1	1	1	1	1	1	1	1	1	1
	NaN	NaN	NaN	NaN	2	1	1	NaN	2	1	2	2	1	2	1	1	1	1	1	1	1	1	1	1	1	1	1	1
	NaN	NaN	NaN	NaN	1	2	1	NaN	2	1	2	2	1	2	2	2	1	1	2	1	1	1	1	1	2	1	1	1
	NaN	NaN	NaN	NaN	1	2	1	NaN	1	2	2	1	1	1	1	1	2	1	1	2	1	1	1	1	2	1	1	1
	NaN	NaN	NaN	NaN	2	2	2	NaN	1	1	2	1	1	1	1	1	2	1	1	1	1	1	1	1	1	1	1	1
	NaN	NaN	NaN	NaN	1	1	1	NaN	2	1	2	2	2	1	2	1	1	1	1	1	1	1	2	NaN	1	1	1	1
	NaN	NaN	NaN	NaN	1	1	2	NaN	1	2	2	1	1	1	1	2	1	1	1	1	1	1	1	1	NaN	1	1	1
	NaN	NaN	NaN	NaN	1	2	1	NaN	2	2	1	1	2	1	2	1	1	1	1	1	1	1	1	1	NaN	1	1	1
	NaN	NaN	NaN	NaN	2	1	2	NaN	1	1	1	2	1	1	1	1	1	1	1	1	1	1	1	1	2	1	1	NaN
	NaN	NaN	NaN	NaN	1	2	1	NaN	1	1	1	2	2	1	2	2	1	1	1	1	2	1	1	1	NaN	1	1	1
	NaN	NaN	NaN	NaN	1	1	2	NaN	1	1	2	1	2	1	1	1	2	1	1	1	1	1	1	2	1	1	1	1
	NaN	NaN	NaN	NaN	2	2	2	NaN	1	1	1	2	2	1	1	1	1	1	1	1	1	1	1	2	NaN	1	1	1
	NaN	NaN	NaN	NaN	2	1	1	NaN	1	2	2	1	1	1	1	2	1	1	1	1	1	1	1	1	NaN	1	1	1
	NaN	NaN	NaN	NaN	1	1	2	NaN	2	1	1	2	2	1	2	1	2	1	1	1	1	2	2	1	1	1	1	1
	NaN	NaN	NaN	NaN	1	1	1	NaN	2	1	1	2	1	1	1	2	1	1	1	1	1	1	2	1	1	1	1	1
	NaN	NaN	NaN	NaN	1	1	2	NaN	1	1	2	1	1	1	1	2	1	2	1	1	1	1	1	NaN	NaN	1	1	1
	NaN	NaN	NaN	NaN	1	1	1	NaN	1	1	2	1	1	1	1	1	1	1	1	NaN	2	1	1	2	NaN	1	1	1
	NaN	NaN	NaN	NaN	1	1	2	NaN	1	1	1	2	1	1	1	1	1	1	1	1	1	1	1	1	1	1	1	1
	NaN	NaN	NaN	NaN	2	2	2	NaN	1	1	1	1	2	1	1	1	1	1	1	1	1	1	1	1	NaN	1	1	1
	NaN	NaN	NaN	NaN	1	1	1	NaN	1	2	1	1	2	1	1	1	1	1	1	1	1	1	1	1	1	1	1	1
	NaN	NaN	NaN	NaN	2	2	1	NaN	1	1	1	1	2	1	1	1	2	1	1	1	1	1	1	1	NaN	1	1	1
	NaN	NaN	NaN	NaN	1	1	1	NaN	1	2	1	1	2	1	1	1	1	1	1	1	2	1	1	1	NaN	1	1	1
	NaN	NaN	NaN	NaN	2	1	1	NaN	1	1	1	1	2	1	2	1	1	1	1	1	1	1	1	1	NaN	1	1	1
	NaN	NaN	NaN	NaN	1	1	1	NaN	2	1	2	1	1	1	2	2	1	1	1	1	1	1	1	1	1	1	1	1
	NaN	NaN	NaN	NaN	1	1	2	NaN	1	1	1	1	2	2	1	2	1	1	1	1	1	1	1	2	NaN	1	1	1
	NaN	NaN	NaN	NaN	1	2	1	NaN	1	1	1	1	1	1	1	1	1	1	1	1	1	1	1	1	1	1	1	1
	NaN	NaN	NaN	NaN	1	2	2	NaN	1	2	1	1	1	1	1	1	2	1	1	1	1	1	1	1	1	1	1	1
	NaN	NaN	NaN	NaN	1	2	1	NaN	1	1	1	2	1	2	1	1	1	1	1	1	1	1	1	1	NaN	1	1	1
	NaN	NaN	NaN	NaN	1	1	2	NaN	2	2	2	1	2	2	1	1	2	1	1	2	1	1	1	1	1	1	1	1
	NaN	NaN	NaN	NaN	2	1	1	NaN	1	2	1	2	2	1	1	1	1	1	1	1	1	2	1	1	1	1	1	1
	NaN	NaN	NaN	NaN	2	2	1	NaN	1	2	2	2	2	2	2	1	2	1	1	1	1	1	2	1	1	1	1	1
	NaN	NaN	NaN	NaN	1	1	2	NaN	1	1	1	1	1	1	2	2	1	1	1	1	1	1	1	1	NaN	1	1	1
	NaN	NaN	NaN	NaN	1	1	1	NaN	1	1	1	1	1	2	1	1	2	1	1	1	2	1	1	1	2	1	1	1
	NaN	NaN	NaN	NaN	1	2	2	NaN	1	1	1	1	2	1	2	1	1	1	1	1	1	1	1	1	NaN	1	NaN	1
	NaN	NaN	NaN	NaN	1	1	2	NaN	1	1	2	2	1	2	2	1	1	2	1	1	1	1	1	1	1	1	1	1
	NaN	NaN	NaN	NaN	1	1	1	NaN	1	2	1	1	2	1	1	1	1	1	1	1	1	1	1	1	NaN	1	1	1
	NaN	NaN	NaN	NaN	2	2	1	NaN	1	1	2	2	2	1	2	1	1	1	1	1	1	1	1	1	1	1	1	1
	NaN	NaN	NaN	NaN	1	1	1	NaN	1	1	1	1	1	1	2	1	1	1	1	1	1	1	1	1	1	1	1	NaN
	NaN	NaN	NaN	NaN	1	1	1	NaN	2	1	1	2	2	1	1	1	1	2	1	2	1	1	1	1	NaN	1	1	1
	NaN	NaN	NaN	NaN	1	1	1	NaN	2	2	1	2	2	1	1	1	1	1	1	1	1	1	1	1	1	NaN	1	1
	NaN	NaN	NaN	NaN	2	2	1	NaN	1	1	2	2	2	2	1	1	1	1	1	1	1	1	1	1	NaN	1	1	1
	NaN	NaN	NaN	NaN	2	2	1	NaN	2	2	1	2	1	1	1	1	1	1	1	1	1	2	1	2	1	1	1	1
	NaN	NaN	NaN	NaN	2	1	2	NaN	1	1	1	2	1	1	2	2	1	1	1	1	1	1	1	2	NaN	1	1	1
	NaN	NaN	NaN	NaN	1	2	1	NaN	2	1	2	1	1	2	1	1	1	2	1	1	1	1	1	1	2	1	1	1
	NaN	NaN	NaN	NaN	1	1	1	NaN	1	1	1	1	1	1	1	1	1	1	1	1	1	1	1	1	1	1	1	1
	NaN	NaN	NaN	NaN	2	2	1	NaN	1	1	1	2	1	2	1	1	1	1	1	1	1	1	2	1	NaN	1	1	1
	NaN	NaN	NaN	NaN	2	1	1	NaN	2	2	1	1	1	1	1	1	1	1	1	1	1	1	1	1	1	1	1	1
	NaN	NaN	NaN	NaN	1	2	1	NaN	2	2	2	1	2	2	1	1	2	1	1	1	1	1	1	1	NaN	1	1	1
	NaN	NaN	NaN	NaN	2	2	1	NaN	1	1	2	1	1	2	1	1	1	1	1	2	1	1	2	1	1	1	1	1
	NaN	NaN	NaN	NaN	1	2	2	NaN	2	1	1	1	2	1	2	2	1	1	1	1	1	1	1	1	1	1	1	1
	NaN	NaN	NaN	NaN	1	1	2	NaN	1	1	2	2	1	1	2	1	1	1	1	1	1	1	1	1	1	1	1	1
	NaN	NaN	NaN	NaN	1	1	1	NaN	1	2	2	1	2	2	1	1	1	1	1	1	1	1	1	1	1	1	1	1
	NaN	NaN	NaN	NaN	1	1	1	NaN	2	1	1	2	1	2	1	1	1	1	1	1	1	1	1	1	NaN	1	1	1
	NaN	NaN	NaN	NaN	1	1	1	NaN	1	1	NaN	1	1	2	2	2	1	1	1	1	2	1	1	1	NaN	1	1	1
	NaN	NaN	NaN	NaN	1	1	2	NaN	2	2	1	1	1	1	1	2	1	1	1	1	1	1	1	1	NaN	1	1	1
	NaN	NaN	NaN	NaN	2	2	1	NaN	1	1	2	1	1	1	2	1	1	1	1	1	1	1	1	1	2	1	1	1
	NaN	NaN	NaN	NaN	1	1	1	NaN	1	2	1	2	1	1	1	1	1	1	1	1	1	1	2	1	1	1	1	1
	NaN	NaN	NaN	NaN	2	1	1	NaN	1	1	2	1	1	1	1	1	1	1	1	1	1	1	1	1	1	1	1	1
	NaN	NaN	NaN	NaN	2	1	2	NaN	1	2	2	1	1	1	1	1	1	1	1	1	2	1	1	1	NaN	1	1	NaN
	NaN	NaN	NaN	NaN	2	2	2	NaN	1	2	1	1	2	1	1	1	1	2	1	1	1	1	1	1	NaN	1	1	1
	NaN	NaN	NaN	NaN	2	2	2	NaN	1	2	1	2	2	1	1	1	1	1	1	1	2	1	2	1	1	1	1	1
	NaN	NaN	NaN	NaN	1	2	1	NaN	1	1	1	2	2	1	1	1	1	1	1	1	2	1	1	1	1	1	1	1
	NaN	NaN	NaN	NaN	1	1	1	NaN	2	1	1	1	1	1	1	1	1	1	1	1	1	2	1	1	1	1	1	1
	NaN	NaN	NaN	NaN	2	2	1	NaN	1	1	1	1	2	1	1	1	2	1	1	1	1	1	1	1	1	1	1	1
	NaN	NaN	NaN	NaN	2	1	1	NaN	1	1	1	2	1	NaN	1	1	1	1	1	1	1	1	1	1	NaN	1	1	1
	NaN	NaN	NaN	NaN	1	2	1	NaN	2	2	1	2	2	1	1	1	1	1	1	1	1	1	1	1	NaN	1	1	1
	NaN	NaN	NaN	NaN	2	2	2	NaN	1	1	2	2	1	1	1	2	1	1	1	1	1	1	1	1	NaN	1	1	1
	NaN	NaN	NaN	NaN	1	1	1	NaN	1	2	2	2	1	2	1	2	1	1	1	1	2	1	1	1	1	1	1	1
	NaN	NaN	NaN	NaN	2	2	1	NaN	1	1	1	2	2	1	2	2	2	1	1	1	2	1	NaN	1	1	1	1	NaN
	NaN	NaN	NaN	NaN	1	1	2	NaN	1	2	2	2	1	1	1	2	1	1	2	1	1	1	1	1	1	1	1	1
	NaN	NaN	NaN	NaN	1	1	1	NaN	1	1	1	2	1	2	2	NaN	1	1	1	1	1	1	1	1	1	1	1	NaN
	NaN	NaN	NaN	NaN	1	2	1	NaN	1	1	1	2	1	1	1	1	2	1	2	1	1	1	1	1	1	1	1	NaN
	NaN	NaN	NaN	NaN	1	1	1	NaN	2	1	1	1	2	1	1	2	1	1	1	1	1	1	1	1	NaN	1	1	1
	NaN	NaN	NaN	NaN	1	1	1	NaN	1	2	1	1	1	2	2	1	1	1	2	1	1	1	1	1	1	NaN	1	NaN
	NaN	NaN	NaN	NaN	1	2	1	NaN	1	1	1	2	1	1	2	2	1	1	1	1	2	1	1	1	NaN	NaN	1	1
	NaN	NaN	NaN	NaN	1	2	1	NaN	1	1	1	1	1	1	NaN	1	1	1	1	1	1	1	1	1	1	1	1	1
	NaN	NaN	NaN	NaN	1	2	1	NaN	1	1	1	1	2	2	1	1	1	1	1	2	1	1	1	1	1	1	1	1
	NaN	NaN	NaN	NaN	1	1	1	NaN	1	1	2	2	1	1	1	2	2	1	1	1	1	1	1	1	1	1	1	1
	NaN	NaN	NaN	NaN	1	1	1	NaN	1	1	1	2	1	1	2	1	2	3	1	1	1	1	1	2	1	1	1	1
	NaN	NaN	NaN	NaN	1	2	1	NaN	1	1	2	1	1	1	1	1	1	1	1	1	1	1	1	1	NaN	1	1	1
	NaN	NaN	NaN	NaN	1	1	1	NaN	1	1	1	2	1	2	1	1	1	1	1	1	1	1	1	1	1	NaN	1	NaN
	NaN	NaN	NaN	NaN	2	1	1	NaN	1	2	1	1	1	1	2	1	1	1	1	1	1	1	1	1	1	1	1	1
	NaN	NaN	NaN	NaN	1	2	1	NaN	1	2	1	1	1	2	2	1	1	1	1	1	2	1	1	1	NaN	1	1	1
	NaN	NaN	NaN	NaN	1	2	1	NaN	1	1	2	1	2	1	1	1	1	1	1	1	1	1	1	1	NaN	1	1	1
	NaN	NaN	NaN	NaN	1	2	1	NaN	2	2	1	1	1	2	1	1	1	1	1	1	1	1	1	1	1	1	1	1
	NaN	NaN	NaN	NaN	1	2	1	NaN	1	1	1	2	1	1	2	2	1	1	1	1	1	1	1	1	NaN	1	1	1
	NaN	NaN	NaN	NaN	1	1	2	NaN	1	1	1	1	2	1	1	1	1	1	1	1	1	1	1	1	NaN	1	1	1
	NaN	NaN	NaN	NaN	1	2	2	NaN	1	2	1	1	1	1	2	2	1	1	1	1	1	1	1	1	1	1	1	1
	NaN	NaN	NaN	NaN	1	2	1	NaN	1	2	2	1	2	1	1	2	1	1	1	1	1	1	1	1	1	1	1	1
	NaN	NaN	NaN	NaN	2	2	1	NaN	1	1	1	1	2	1	1	2	1	2	1	1	1	1	1	1	NaN	1	1	1
	NaN	NaN	NaN	NaN	1	1	2	NaN	1	1	1	1	2	1	1	1	1	1	1	1	1	1	1	1	2	1	1	1
	NaN	NaN	NaN	NaN	1	1	1	NaN	1	2	1	1	1	2	1	2	2	1	1	1	1	1	1	1	1	1	1	1
	NaN	NaN	NaN	NaN	1	1	2	NaN	1	1	1	2	1	1	2	2	2	1	1	1	1	1	NaN	1	1	1	1	1
	NaN	NaN	NaN	NaN	1	2	1	NaN	1	1	1	2	1	2	1	1	1	1	1	1	2	1	1	1	NaN	1	1	1
	NaN	NaN	NaN	NaN	2	2	1	NaN	1	1	1	1	1	1	1	1	1	1	1	1	1	1	1	1	NaN	1	1	1
	NaN	NaN	NaN	NaN	1	1	2	NaN	2	1	1	1	1	1	1	1	1	1	1	1	1	1	1	1	1	1	1	1
	NaN	NaN	NaN	NaN	1	2	2	NaN	2	1	2	2	1	1	1	1	1	1	1	1	1	1	1	1	1	1	1	1
	NaN	NaN	NaN	NaN	1	1	2	NaN	1	2	1	2	1	1	1	2	1	1	1	1	1	1	1	1	2	1	1	1
	NaN	NaN	NaN	NaN	1	1	2	NaN	1	1	1	1	1	1	1	1	1	1	1	2	1	1	1	1	NaN	1	1	1
	NaN	NaN	NaN	NaN	2	2	1	NaN	1	1	2	2	1	2	1	1	1	1	1	1	1	1	1	1	NaN	1	NaN	1
	NaN	NaN	NaN	NaN	1	1	1	NaN	1	2	1	2	2	1	1	2	1	1	1	2	1	1	1	1	1	1	1	1
	NaN	NaN	NaN	NaN	1	2	1	NaN	1	1	2	2	2	1	1	1	1	1	1	1	1	1	1	1	NaN	1	1	1
	NaN	NaN	NaN	NaN	2	2	1	NaN	1	1	1	2	1	1	1	2	1	2	2	1	1	1	1	1	NaN	1	1	1
	NaN	NaN	NaN	NaN	1	1	2	NaN	1	2	1	2	1	1	1	2	1	1	1	2	1	1	1	1	1	1	1	1
	NaN	NaN	NaN	NaN	1	2	2	NaN	1	2	1	2	1	1	1	1	1	1	1	1	1	1	1	1	NaN	1	NaN	1
	NaN	NaN	NaN	NaN	1	1	2	NaN	2	1	1	1	2	1	1	2	1	1	1	1	1	1	1	2	1	1	1	1
	NaN	NaN	NaN	NaN	1	2	1	NaN	1	2	1	1	1	2	1	1	1	1	1	1	1	1	1	1	NaN	1	1	1
	NaN	NaN	NaN	NaN	1	2	2	NaN	2	2	1	1	1	1	1	2	1	1	1	1	1	1	1	1	1	1	1	1
	NaN	NaN	NaN	NaN	1	2	1	NaN	1	1	2	1	2	2	1	1	1	1	1	1	1	1	1	1	1	1	1	1
	NaN	NaN	NaN	NaN	1	2	1	NaN	1	1	2	2	1	2	1	1	1	1	1	1	1	1	1	1	NaN	1	1	1
	NaN	NaN	NaN	NaN	2	1	1	NaN	2	1	2	1	1	1	1	1	1	1	1	1	1	1	1	1	NaN	1	1	1
	NaN	NaN	NaN	NaN	2	1	1	NaN	1	1	2	1	1	1	2	1	1	1	1	1	1	1	1	1	NaN	1	1	1
	NaN	NaN	NaN	NaN	1	2	1	NaN	1	1	1	1	2	1	1	1	1	1	1	1	1	1	2	2	1	1	1	1
	NaN	NaN	NaN	NaN	1	1	1	NaN	2	2	1	2	2	1	2	2	1	1	1	2	1	1	2	1	1	NaN	1	NaN
	NaN	NaN	NaN	NaN	1	1	1	NaN	1	1	2	2	2	1	1	1	1	1	1	1	1	1	1	1	1	1	1	1
	NaN	NaN	NaN	NaN	1	1	1	NaN	1	1	1	1	1	1	1	1	1	1	1	1	1	1	1	1	1	1	1	1
	NaN	NaN	NaN	NaN	1	1	1	NaN	1	2	2	1	1	2	1	1	1	1	1	1	1	1	1	1	1	1	1	1
	NaN	NaN	NaN	NaN	1	1	1	NaN	1	2	2	1	2	1	1	1	1	1	1	1	1	1	1	1	NaN	1	1	1
	NaN	NaN	NaN	NaN	2	2	1	NaN	2	2	2	2	2	2	1	1	1	1	1	1	1	1	1	1	1	NaN	1	1
	NaN	NaN	NaN	NaN	2	2	1	NaN	2	1	2	2	1	1	1	1	1	1	1	1	1	1	1	1	1	1	1	1
	NaN	NaN	NaN	NaN	1	1	1	NaN	1	1	2	1	1	2	1	1	1	1	1	1	1	1	1	1	1	1	NaN	1
	NaN	NaN	NaN	NaN	1	1	1	NaN	1	1	1	1	2	1	1	1	1	1	1	1	1	1	1	1	1	1	1	1
	NaN	NaN	NaN	NaN	2	1	1	NaN	1	1	1	1	1	1	2	1	1	2	1	1	1	2	1	1	1	1	1	NaN
	NaN	NaN	NaN	NaN	1	1	1	NaN	1	1	1	2	1	1	1	1	1	1	1	1	1	1	1	1	1	1	1	1
	NaN	NaN	NaN	NaN	1	1	1	NaN	2	1	1	1	1	1	1	1	1	1	1	1	1	1	1	1	NaN	1	1	1
	NaN	NaN	NaN	NaN	1	2	1	NaN	1	1	2	1	1	1	1	2	1	1	1	1	1	1	1	1	1	1	1	1
	NaN	NaN	NaN	NaN	1	2	1	NaN	1	1	1	2	1	1	2	1	1	1	1	1	1	1	1	1	NaN	1	1	1
	NaN	NaN	NaN	NaN	1	2	1	NaN	1	2	1	1	2	2	1	1	1	1	1	1	1	1	1	2	1	1	1	1
	NaN	NaN	NaN	NaN	1	2	1	NaN	1	2	1	2	2	2	1	2	2	1	1	1	1	1	1	1	1	1	1	1
	NaN	NaN	NaN	NaN	1	1	1	NaN	1	2	1	2	2	2	2	1	1	1	1	1	1	1	1	1	1	1	1	1
	NaN	NaN	NaN	NaN	1	1	1	NaN	2	1	2	2	1	1	2	1	1	1	2	1	1	1	1	1	1	1	1	1
	NaN	NaN	NaN	NaN	2	2	1	NaN	1	1	2	1	1	1	1	1	1	1	1	1	1	1	1	1	1	1	1	1
	NaN	NaN	NaN	NaN	1	2	1	NaN	1	2	1	1	1	1	1	1	1	1	1	1	1	1	1	1	1	1	1	1
	NaN	NaN	NaN	NaN	1	1	1	NaN	1	1	2	2	2	2	1	1	1	1	2	1	1	1	1	1	NaN	1	1	1
	NaN	NaN	NaN	NaN	1	2	1	NaN	1	2	1	2	1	1	2	1	1	1	2	1	1	1	1	2	1	1	1	1
	NaN	NaN	NaN	NaN	1	2	1	NaN	1	1	1	1	2	1	1	1	2	1	1	1	1	1	1	1	1	1	1	1
	NaN	NaN	NaN	NaN	2	1	1	NaN	1	2	2	2	1	1	1	1	1	1	1	1	1	1	1	1	NaN	1	1	1
	NaN	NaN	NaN	NaN	2	1	1	NaN	2	1	1	1	1	1	1	2	1	1	1	1	2	1	1	1	2	1	1	1
	NaN	NaN	NaN	NaN	2	2	2	NaN	1	1	1	1	1	1	1	1	1	1	1	1	2	1	1	1	1	1	1	1
	NaN	NaN	NaN	NaN	2	1	1	NaN	2	1	1	2	1	1	1	2	1	2	1	1	1	1	1	1	NaN	1	1	1
	NaN	NaN	NaN	NaN	1	2	2	NaN	2	1	2	2	1	1	1	1	1	1	1	1	1	1	2	1	1	1	1	1
	NaN	NaN	NaN	NaN	1	2	1	NaN	1	2	1	2	1	1	1	1	2	1	1	1	1	2	1	1	NaN	1	1	1
	NaN	NaN	NaN	NaN	1	1	1	NaN	2	2	1	1	1	1	1	1	1	1	1	1	1	1	2	1	1	1	1	1
	NaN	NaN	NaN	NaN	1	1	1	NaN	2	1	1	1	2	1	1	1	1	1	2	1	1	1	1	1	1	1	1	1
	NaN	NaN	NaN	NaN	1	1	1	NaN	2	2	1	2	1	1	1	1	1	1	1	1	1	1	1	1	1	1	1	1
	NaN	NaN	NaN	NaN	1	2	1	NaN	1	1	1	1	1	1	1	1	1	1	1	1	2	1	1	1	1	1	1	1
	NaN	NaN	NaN	NaN	1	1	2	NaN	1	1	1	2	2	2	1	2	1	1	1	2	1	1	1	1	1	1	1	1
	NaN	NaN	NaN	NaN	1	1	1	NaN	1	1	1	1	2	1	1	1	1	1	2	1	1	1	1	1	1	1	1	1
	NaN	NaN	NaN	NaN	1	1	1	NaN	1	1	1	1	1	2	1	1	1	1	1	1	1	1	1	1	1	1	1	1
	NaN	NaN	NaN	NaN	1	1	1	NaN	1	1	1	1	1	1	1	1	1	1	1	1	1	1	1	1	NaN	1	1	1
	NaN	NaN	NaN	NaN	1	2	1	NaN	1	1	1	2	2	1	2	2	1	1	1	1	1	1	1	1	1	1	1	1
	NaN	NaN	NaN	NaN	2	1	2	NaN	1	2	1	1	2	1	1	1	1	1	1	1	1	1	1	2	1	1	1	1
	NaN	NaN	NaN	NaN	1	1	1	NaN	2	1	2	2	1	1	1	2	1	1	1	NaN	1	1	1	1	NaN	1	1	1
	NaN	NaN	NaN	NaN	1	2	2	NaN	1	2	1	1	1	1	2	2	1	1	1	1	2	1	1	1	NaN	1	1	1
	NaN	NaN	NaN	NaN	1	1	1	NaN	2	1	1	1	1	1	1	1	1	1	1	1	1	1	1	1	1	NaN	1	1
	NaN	NaN	NaN	NaN	1	1	2	NaN	2	2	1	1	2	2	1	1	1	1	2	1	1	1	1	1	1	1	1	1
	NaN	NaN	NaN	NaN	1	1	1	NaN	2	1	2	2	1	1	1	1	1	1	1	1	1	1	1	1	1	1	1	1
	NaN	NaN	NaN	NaN	1	2	1	NaN	1	2	1	2	2	1	1	1	1	1	1	1	1	1	1	1	1	1	1	1
	NaN	NaN	NaN	NaN	1	1	2	NaN	1	1	1	1	2	1	1	1	1	2	1	2	1	1	1	2	NaN	1	1	1
	NaN	NaN	NaN	NaN	1	1	1	NaN	2	1	1	1	1	1	1	2	1	2	1	1	1	1	1	2	1	1	1	1
	NaN	NaN	NaN	NaN	1	2	2	NaN	1	1	2	1	1	1	1	1	1	1	1	1	1	1	2	1	1	1	1	1
	NaN	NaN	NaN	NaN	1	1	1	NaN	1	1	1	1	2	1	1	1	2	1	1	1	1	1	1	1	1	1	1	1
	NaN	NaN	NaN	NaN	1	1	2	NaN	1	2	1	1	2	2	1	1	1	1	1	1	1	1	1	1	NaN	1	1	1
	NaN	NaN	NaN	NaN	1	1	2	NaN	1	1	1	1	2	2	1	2	2	1	1	1	1	1	1	1	NaN	1	1	1
	NaN	NaN	NaN	NaN	1	2	1	NaN	2	1	1	1	2	1	1	1	1	1	1	1	1	1	1	1	NaN	1	1	1
	NaN	NaN	NaN	NaN	2	1	2	NaN	2	1	1	1	1	1	2	2	1	1	1	1	1	1	1	1	1	1	1	1
	NaN	NaN	NaN	NaN	1	1	2	NaN	1	1	1	2	2	1	2	1	1	1	1	1	1	1	1	1	1	1	1	1
	NaN	NaN	NaN	NaN	1	1	2	NaN	2	1	1	2	1	1	1	2	1	1	1	1	1	1	NaN	1	NaN	1	1	1
	NaN	NaN	NaN	NaN	1	1	1	NaN	1	1	2	2	2	2	1	1	1	1	1	1	1	1	2	1	NaN	1	1	1
	NaN	NaN	NaN	NaN	2	1	1	NaN	1	2	2	1	1	1	2	1	2	1	1	1	1	1	1	2	NaN	1	1	1
	NaN	NaN	NaN	NaN	1	1	2	NaN	1	2	2	2	2	1	1	2	1	1	1	1	1	2	2	2	2	1	1	1
	NaN	NaN	NaN	NaN	2	1	2	NaN	2	1	1	2	2	2	1	1	2	1	1	1	1	1	1	1	NaN	1	1	1
	NaN	NaN	NaN	NaN	2	2	2	NaN	1	2	1	1	1	1	2	2	1	1	2	1	1	1	1	1	NaN	1	1	1
	NaN	NaN	NaN	NaN	1	2	1	NaN	1	1	1	2	1	1	1	1	1	1	1	1	1	1	1	1	1	1	1	1
	NaN	NaN	NaN	NaN	1	1	1	NaN	1	2	1	2	1	1	1	2	1	1	1	1	1	1	1	1	NaN	1	1	1
	NaN	NaN	NaN	NaN	1	2	2	NaN	2	1	2	1	1	2	1	1	1	1	1	1	1	1	1	1	NaN	1	1	1
	NaN	NaN	NaN	NaN	1	2	1	NaN	1	1	1	1	1	2	1	1	2	1	1	1	1	1	1	1	1	1	1	NaN
	NaN	NaN	NaN	NaN	1	2	1	NaN	1	2	1	2	2	1	2	2	1	2	1	1	1	1	1	1	NaN	1	1	1
	NaN	NaN	NaN	NaN	2	1	1	NaN	1	1	1	1	1	1	1	1	1	1	1	1	1	1	2	1	1	1	1	1
	NaN	NaN	NaN	NaN	1	1	1	NaN	1	1	2	2	1	1	1	1	1	1	1	1	1	1	1	1	1	1	1	1
	NaN	NaN	NaN	NaN	1	1	1	NaN	2	2	2	2	1	1	2	2	1	1	1	1	1	1	1	1	NaN	1	1	1
	NaN	NaN	NaN	NaN	1	1	1	NaN	1	2	1	2	2	1	1	1	1	1	1	1	1	1	1	2	NaN	1	1	1
	NaN	NaN	NaN	NaN	1	2	1	NaN	1	1	2	1	1	2	1	1	1	1	1	1	1	1	1	1	1	1	1	1
	NaN	NaN	NaN	NaN	1	2	2	NaN	1	2	1	1	1	2	2	1	1	1	1	1	1	1	1	2	1	1	1	NaN
	NaN	NaN	NaN	NaN	1	1	2	NaN	2	1	1	1	2	2	2	1	1	1	1	1	1	1	1	1	NaN	1	1	1
	NaN	NaN	NaN	NaN	1	2	1	NaN	2	1	1	1	1	2	1	2	1	2	1	1	1	1	1	2	NaN	1	1	NaN
	NaN	NaN	NaN	NaN	2	1	1	NaN	1	1	1	1	2	1	1	2	1	1	1	1	1	2	1	1	NaN	1	1	1
	NaN	NaN	NaN	NaN	1	2	1	NaN	1	1	2	1	2	1	1	1	2	1	1	1	2	1	1	1	NaN	1	1	1
	NaN	NaN	NaN	NaN	1	2	1	NaN	1	2	1	2	1	1	1	1	1	1	1	1	1	1	1	1	NaN	1	1	1
	NaN	NaN	NaN	NaN	1	1	1	NaN	1	1	1	2	1	2	2	1	1	1	1	1	1	1	1	1	1	1	1	1
	NaN	NaN	NaN	NaN	2	1	1	NaN	1	1	1	2	1	1	2	1	1	1	1	1	1	1	1	1	1	1	1	1
	NaN	NaN	NaN	NaN	1	1	1	NaN	2	1	1	1	2	1	1	1	1	1	1	1	1	1	1	2	1	1	1	1
	NaN	NaN	NaN	NaN	1	1	1	NaN	2	2	1	1	1	1	2	1	1	1	1	1	1	1	1	1	1	1	1	1
	NaN	NaN	NaN	NaN	1	1	1	NaN	1	1	1	1	2	2	1	1	1	1	1	1	1	1	1	1	NaN	NaN	NaN	1
	NaN	NaN	NaN	NaN	2	2	2	NaN	1	1	1	2	2	2	2	1	1	1	1	1	1	1	1	1	2	1	1	1
	NaN	NaN	NaN	NaN	1	1	1	NaN	1	1	2	1	1	2	1	1	1	1	1	1	1	1	1	1	1	1	1	1
	NaN	NaN	NaN	NaN	1	1	1	NaN	2	1	1	1	1	1	1	2	1	1	1	1	1	1	1	1	NaN	1	1	1
	NaN	NaN	NaN	NaN	2	1	2	NaN	1	1	2	1	2	1	2	1	1	1	1	1	1	1	1	1	1	1	1	1
	NaN	NaN	NaN	NaN	1	1	2	NaN	2	1	1	1	1	1	1	1	1	2	1	1	1	1	1	1	2	1	1	1
	NaN	NaN	NaN	NaN	2	2	1	NaN	1	1	1	1	2	1	1	2	1	1	2	1	1	1	1	1	1	1	1	1
	NaN	NaN	NaN	NaN	2	1	1	NaN	1	1	1	1	2	1	1	1	1	1	1	2	1	1	1	1	NaN	1	NaN	1
	NaN	NaN	NaN	NaN	2	1	2	NaN	1	1	1	2	1	1	1	1	2	1	1	1	1	1	1	2	2	1	1	1
	NaN	NaN	NaN	NaN	2	1	1	NaN	1	1	1	2	1	1	1	1	1	1	1	1	1	2	1	1	1	1	1	1
	NaN	NaN	NaN	NaN	1	2	2	NaN	1	1	1	2	1	1	1	1	2	1	2	1	1	1	1	1	1	1	1	1
	NaN	NaN	NaN	NaN	1	1	1	NaN	1	1	1	2	1	1	1	1	1	1	1	1	1	1	1	1	1	1	1	1
	NaN	NaN	NaN	NaN	1	2	1	NaN	1	1	1	1	2	1	1	1	1	1	1	1	1	1	1	NaN	NaN	1	1	1
	NaN	NaN	NaN	NaN	1	1	1	NaN	1	1	1	NaN	2	2	2	1	2	1	1	1	1	1	1	1	NaN	1	1	1
	NaN	NaN	NaN	NaN	1	1	1	NaN	2	2	1	1	1	2	1	1	1	1	1	1	2	1	1	1	NaN	1	1	1
	NaN	NaN	NaN	NaN	1	1	1	NaN	1	2	1	2	2	1	2	1	1	2	1	1	1	1	1	NaN	1	1	1	1
	NaN	NaN	NaN	NaN	1	2	2	NaN	2	1	2	1	2	1	1	1	1	1	1	1	1	1	1	1	NaN	1	1	1
	NaN	NaN	NaN	NaN	1	1	2	NaN	1	1	1	1	1	1	1	2	1	1	1	1	1	1	1	1	1	1	1	1
	NaN	NaN	NaN	NaN	1	1	1	NaN	1	2	1	1	1	1	1	2	1	1	1	1	2	1	1	1	1	1	1	1
	NaN	NaN	NaN	NaN	1	1	1	NaN	2	1	1	1	1	1	2	1	1	1	1	1	1	1	1	1	1	1	1	1
	NaN	NaN	NaN	NaN	2	1	1	NaN	1	1	1	1	2	2	2	1	1	1	1	1	1	1	1	1	NaN	1	1	1
	NaN	NaN	NaN	NaN	1	1	2	NaN	1	1	1	2	1	1	1	1	1	1	1	1	1	1	1	1	1	1	1	1
	NaN	NaN	NaN	NaN	1	1	1	NaN	2	2	1	1	2	2	1	1	1	1	1	1	1	1	1	1	1	1	1	1
	NaN	NaN	NaN	NaN	2	1	2	NaN	2	1	2	2	1	1	2	1	2	1	1	1	1	1	2	2	1	1	1	1
	NaN	NaN	NaN	NaN	1	2	2	NaN	1	1	1	1	2	1	1	1	1	1	1	1	1	1	2	1	1	1	1	NaN
	NaN	NaN	NaN	NaN	1	1	1	NaN	1	1	1	1	1	1	1	1	2	1	1	1	1	1	NaN	1	2	1	1	1
	NaN	NaN	NaN	NaN	1	1	1	NaN	1	2	1	2	1	1	1	1	1	1	1	1	1	1	1	2	1	1	1	1
	NaN	NaN	NaN	NaN	2	2	1	NaN	1	1	1	2	2	1	2	1	1	2	1	1	1	1	1	2	1	1	1	1
	NaN	NaN	NaN	NaN	1	1	1	NaN	1	1	1	2	1	1	1	1	1	1	1	1	2	1	1	1	NaN	1	1	1
	NaN	NaN	NaN	NaN	1	1	1	NaN	1	2	1	2	1	1	1	2	1	1	1	1	1	1	1	1	1	1	1	1
	NaN	NaN	NaN	NaN	2	1	1	NaN	1	1	2	1	2	1	2	1	1	1	1	1	1	1	2	1	NaN	1	1	2
	NaN	NaN	NaN	NaN	2	1	1	NaN	1	2	1	1	1	1	1	1	1	1	2	1	1	1	1	1	1	1	1	1
	NaN	NaN	NaN	NaN	1	2	1	NaN	2	2	2	2	1	1	1	1	1	1	1	1	1	1	1	1	1	1	1	1
	NaN	NaN	NaN	NaN	1	2	1	NaN	2	1	1	1	1	2	1	1	1	2	1	1	1	1	1	2	NaN	1	1	1
	NaN	NaN	NaN	NaN	1	1	1	NaN	1	1	2	1	1	1	1	2	2	1	1	1	1	1	1	1	1	1	1	1
	NaN	NaN	NaN	NaN	1	2	1	NaN	1	1	1	1	1	1	1	1	2	1	1	1	1	1	1	2	1	1	1	1
	NaN	NaN	NaN	NaN	1	2	1	NaN	2	2	2	2	2	1	1	1	1	1	1	1	1	1	2	1	1	1	1	1
	NaN	NaN	NaN	NaN	2	1	1	NaN	1	1	1	1	1	2	1	2	1	1	1	1	2	1	1	1	1	1	1	1
	NaN	NaN	NaN	NaN	1	1	1	NaN	2	1	2	2	1	2	1	1	1	1	1	2	1	2	1	1	NaN	1	1	1
	NaN	NaN	NaN	NaN	1	2	2	NaN	2	2	2	2	2	2	1	1	2	1	1	1	1	1	1	1	NaN	1	1	1
	NaN	NaN	NaN	NaN	2	1	1	NaN	1	1	1	1	1	2	2	1	1	1	1	1	1	2	NaN	1	1	1	1	1
	NaN	NaN	NaN	NaN	1	2	1	NaN	1	2	2	1	1	1	1	1	1	1	1	1	1	2	1	1	1	1	1	1
	NaN	NaN	NaN	NaN	1	2	1	NaN	1	1	1	2	2	1	2	1	1	1	1	1	1	1	1	1	NaN	1	1	1
	NaN	NaN	NaN	NaN	1	2	1	NaN	1	1	1	2	1	1	1	1	2	1	1	1	1	1	1	2	1	1	1	1
	NaN	NaN	NaN	NaN	1	2	2	NaN	1	1	2	1	1	1	2	1	2	1	1	1	1	1	1	1	NaN	1	1	1
	NaN	NaN	NaN	NaN	1	2	2	NaN	1	1	1	1	1	2	2	1	1	1	1	1	1	1	1	1	1	1	1	1
	NaN	NaN	NaN	NaN	1	2	1	NaN	1	2	2	1	1	2	1	1	1	1	1	1	1	1	1	2	NaN	1	1	1
	NaN	NaN	NaN	NaN	1	1	1	NaN	1	1	1	1	1	2	1	1	1	1	1	1	1	1	2	1	1	1	1	1
	NaN	NaN	NaN	NaN	1	2	1	NaN	2	1	2	2	2	1	1	1	1	1	1	1	1	1	1	1	1	1	1	1
	NaN	NaN	NaN	NaN	1	1	1	NaN	1	2	1	2	1	1	1	1	1	1	1	1	1	1	1	1	NaN	1	1	1
	NaN	NaN	NaN	NaN	2	1	1	NaN	1	1	1	1	1	1	2	2	2	1	1	1	1	1	NaN	1	1	1	1	1
	NaN	NaN	NaN	NaN	1	1	1	NaN	1	2	1	2	2	1	1	1	1	2	1	1	1	1	1	1	1	1	1	1
	NaN	NaN	NaN	NaN	1	2	1	NaN	1	1	2	2	1	1	2	1	1	1	1	1	2	1	1	1	3	1	1	1
	NaN	NaN	NaN	NaN	2	2	1	NaN	1	1	2	1	1	2	1	1	1	1	1	1	1	1	1	1	1	1	1	1
	NaN	NaN	NaN	NaN	1	1	1	NaN	1	1	1	1	1	1	1	1	1	1	1	1	1	1	2	1	1	1	1	1
	NaN	NaN	NaN	NaN	1	1	1	NaN	1	1	2	2	1	1	1	1	1	1	2	1	1	1	1	1	NaN	1	1	1
	NaN	NaN	NaN	NaN	1	1	2	NaN	1	2	2	1	2	2	1	2	2	1	1	1	2	1	1	1	1	1	1	1
	NaN	NaN	NaN	NaN	1	1	2	NaN	2	1	1	1	1	1	1	2	1	1	1	1	1	1	1	1	1	1	1	1
	NaN	NaN	NaN	NaN	2	2	2	NaN	1	2	1	1	2	1	1	2	1	1	1	1	1	1	1	1	NaN	1	1	1
	NaN	NaN	NaN	NaN	1	2	1	NaN	2	2	2	2	2	1	2	1	1	1	1	1	1	1	1	1	NaN	1	1	1
	NaN	NaN	NaN	NaN	1	2	1	NaN	1	1	1	1	2	1	1	2	1	1	1	1	1	1	1	1	1	1	1	NaN
	NaN	NaN	NaN	NaN	2	1	2	NaN	1	1	2	1	1	1	1	2	1	1	1	1	1	1	1	1	1	NaN	1	1
	NaN	NaN	NaN	NaN	1	2	2	NaN	1	1	1	2	2	2	1	2	1	2	1	1	1	1	1	1	1	1	1	1
	NaN	NaN	NaN	NaN	1	2	1	NaN	2	1	1	2	1	1	2	1	1	1	1	1	1	1	1	1	1	1	1	1
	NaN	NaN	NaN	NaN	1	1	2	NaN	2	1	1	1	1	1	2	1	1	1	1	1	1	1	1	1	NaN	1	1	1
	NaN	NaN	NaN	NaN	1	1	1	NaN	1	1	1	1	1	1	2	1	1	1	1	1	1	1	1	1	2	1	1	1
	NaN	NaN	NaN	NaN	1	2	2	NaN	1	1	2	1	2	2	1	1	2	1	1	1	1	1	NaN	1	NaN	1	1	1
	NaN	NaN	NaN	NaN	1	1	1	NaN	1	1	2	1	1	1	1	1	2	1	1	1	1	1	1	1	NaN	1	1	1
	NaN	NaN	NaN	NaN	2	2	2	NaN	1	1	2	1	2	1	1	1	1	1	1	1	1	1	1	1	NaN	1	1	NaN
	NaN	NaN	NaN	NaN	1	1	1	NaN	1	1	1	2	1	2	2	1	1	1	1	1	1	1	1	1	1	1	1	1
	NaN	NaN	NaN	NaN	1	1	1	NaN	1	1	2	1	2	1	2	1	1	1	1	1	1	1	1	1	NaN	1	1	1
	NaN	NaN	NaN	NaN	2	1	1	NaN	1	2	2	2	1	2	1	1	1	1	1	1	1	1	1	1	1	1	1	1
	NaN	NaN	NaN	NaN	2	1	1	NaN	2	1	1	1	1	1	2	1	1	1	1	1	1	2	1	1	2	1	1	1
	NaN	NaN	NaN	NaN	NaN	1	2	NaN	2	2	1	1	1	2	2	1	2	1	1	1	1	1	1	1	NaN	1	1	1
	NaN	NaN	NaN	NaN	NaN	1	2	NaN	1	1	1	1	1	2	1	2	1	1	1	1	1	1	1	1	NaN	NaN	1	1
	NaN	NaN	NaN	NaN	NaN	1	2	NaN	1	1	2	1	2	1	1	1	1	1	1	1	1	1	1	1	1	1	1	1
	NaN	NaN	NaN	NaN	NaN	2	1	NaN	2	1	1	1	2	1	1	1	2	1	2	1	1	1	1	1	1	1	1	1
	NaN	NaN	NaN	NaN	NaN	1	1	NaN	1	2	1	1	1	1	2	2	2	1	1	1	1	1	1	1	1	1	1	1
	NaN	NaN	NaN	NaN	NaN	1	2	NaN	2	1	1	2	1	2	1	2	1	1	1	1	1	1	1	1	NaN	1	1	1
	NaN	NaN	NaN	NaN	NaN	1	2	NaN	1	1	1	1	1	1	1	2	1	1	1	1	1	1	1	1	1	1	1	1
	NaN	NaN	NaN	NaN	NaN	1	1	NaN	1	1	2	1	1	2	1	1	1	2	1	1	1	1	1	1	1	1	1	1
	NaN	NaN	NaN	NaN	NaN	1	1	NaN	2	1	2	1	1	1	2	2	1	1	1	1	1	1	1	1	NaN	1	1	1
	NaN	NaN	NaN	NaN	NaN	2	1	NaN	1	1	1	1	2	1	1	1	1	1	2	1	1	1	1	1	NaN	1	1	1
	NaN	NaN	NaN	NaN	NaN	1	1	NaN	1	1	1	2	1	2	1	1	1	1	1	1	1	1	1	1	1	1	1	1
	NaN	NaN	NaN	NaN	NaN	1	1	NaN	1	1	2	2	1	1	2	2	1	2	1	1	1	1	1	1	NaN	1	1	1
	NaN	NaN	NaN	NaN	NaN	1	1	NaN	1	1	2	1	2	2	1	1	1	1	1	1	1	1	1	1	1	1	1	1
	NaN	NaN	NaN	NaN	NaN	2	1	NaN	2	2	1	1	1	2	2	1	1	1	1	1	1	2	1	2	1	1	1	1
	NaN	NaN	NaN	NaN	NaN	1	1	NaN	1	1	1	1	2	1	1	1	1	2	1	1	1	1	1	1	1	1	1	1
	NaN	NaN	NaN	NaN	NaN	1	2	NaN	2	1	1	2	2	1	2	1	1	1	1	1	1	1	1	1	NaN	1	1	1
	NaN	NaN	NaN	NaN	NaN	2	2	NaN	1	1	1	1	1	1	2	1	1	1	1	1	1	2	1	1	1	1	1	1
	NaN	NaN	NaN	NaN	NaN	2	1	NaN	2	2	2	2	2	2	1	1	1	1	1	1	1	1	2	1	1	1	1	1
	NaN	NaN	NaN	NaN	NaN	1	1	NaN	1	2	1	1	1	1	1	2	1	1	1	1	1	1	1	1	2	1	1	1
	NaN	NaN	NaN	NaN	NaN	2	2	NaN	1	1	2	1	1	1	1	1	1	1	1	1	1	1	1	1	1	1	1	1
	NaN	NaN	NaN	NaN	NaN	1	1	NaN	2	1	2	2	2	1	1	1	1	1	1	1	1	2	1	2	1	1	1	1
	NaN	NaN	NaN	NaN	NaN	1	1	NaN	1	1	1	2	1	1	2	2	1	2	1	1	1	1	1	1	1	1	1	1
	NaN	NaN	NaN	NaN	NaN	1	2	NaN	1	1	2	2	1	1	1	1	1	1	1	1	1	1	1	2	2	1	1	1
	NaN	NaN	NaN	NaN	NaN	1	2	NaN	1	2	1	2	1	1	NaN	1	1	1	1	1	1	1	1	1	NaN	1	1	1
	NaN	NaN	NaN	NaN	NaN	2	1	NaN	1	1	1	2	1	2	1	1	1	1	1	1	1	1	1	1	1	1	1	1
	NaN	NaN	NaN	NaN	NaN	1	1	NaN	1	1	1	1	1	1	1	1	1	1	2	1	2	1	1	1	1	1	1	1
	NaN	NaN	NaN	NaN	NaN	2	2	NaN	1	2	1	1	1	1	1	1	1	1	1	1	1	1	1	2	1	1	1	1
	NaN	NaN	NaN	NaN	NaN	2	1	NaN	1	2	1	1	1	1	2	2	1	1	1	1	1	1	1	1	NaN	1	1	1
	NaN	NaN	NaN	NaN	NaN	2	1	NaN	1	2	2	1	1	2	1	1	1	1	1	1	1	1	1	NaN	NaN	1	1	1
	NaN	NaN	NaN	NaN	NaN	2	1	NaN	2	1	2	1	1	1	1	1	2	1	1	1	1	1	1	1	2	1	1	1
	NaN	NaN	NaN	NaN	NaN	1	1	NaN	1	2	2	1	2	1	1	2	1	1	1	1	1	1	1	1	NaN	1	1	1
	NaN	NaN	NaN	NaN	NaN	1	1	NaN	1	1	1	1	1	1	1	2	1	1	1	1	2	1	2	1	NaN	1	1	1
	NaN	NaN	NaN	NaN	NaN	1	1	NaN	1	2	1	1	2	1	1	1	1	1	1	1	2	1	1	1	1	1	1	1
	NaN	NaN	NaN	NaN	NaN	1	1	NaN	1	1	1	2	2	2	1	1	1	1	1	1	1	1	1	1	1	1	1	1
	NaN	NaN	NaN	NaN	NaN	1	1	NaN	1	1	1	2	1	1	1	1	1	1	1	1	1	1	1	1	1	1	1	1
	NaN	NaN	NaN	NaN	NaN	2	2	NaN	NaN	2	1	2	1	1	1	1	1	1	1	1	1	1	1	1	1	1	1	1
	NaN	NaN	NaN	NaN	NaN	1	1	NaN	1	1	1	1	1	1	2	1	1	1	1	1	1	1	1	1	NaN	1	1	1
	NaN	NaN	NaN	NaN	NaN	1	1	NaN	1	1	1	2	2	2	1	1	2	1	1	1	1	1	1	1	NaN	1	1	1
	NaN	NaN	NaN	NaN	NaN	2	2	NaN	1	2	1	1	2	2	2	1	1	1	1	1	1	2	1	1	NaN	1	1	1
	NaN	NaN	NaN	NaN	NaN	2	1	NaN	1	1	1	1	2	2	1	1	1	1	1	1	1	1	1	1	1	1	1	1
	NaN	NaN	NaN	NaN	NaN	2	1	NaN	1	1	1	2	1	1	2	1	1	1	1	1	1	1	1	1	1	1	1	1
	NaN	NaN	NaN	NaN	NaN	1	1	NaN	2	1	1	1	1	1	1	1	1	1	1	1	1	1	1	1	1	1	1	1
	NaN	NaN	NaN	NaN	NaN	1	1	NaN	1	1	2	1	1	1	1	1	2	1	1	1	2	1	1	1	NaN	1	1	NaN
	NaN	NaN	NaN	NaN	NaN	2	2	NaN	2	1	1	1	2	1	1	1	1	1	1	1	1	1	1	1	2	1	1	NaN
	NaN	NaN	NaN	NaN	NaN	2	1	NaN	2	1	1	1	1	1	1	1	1	1	1	1	1	1	1	1	NaN	1	1	1
	NaN	NaN	NaN	NaN	NaN	1	2	NaN	1	1	1	1	2	1	2	2	1	1	1	1	1	1	1	1	NaN	1	1	1
	NaN	NaN	NaN	NaN	NaN	2	1	NaN	1	1	1	2	1	1	1	1	1	1	1	2	1	1	1	1	NaN	1	1	1
	NaN	NaN	NaN	NaN	NaN	2	1	NaN	2	1	1	2	2	1	1	1	1	1	1	1	1	1	1	1	1	1	1	1
	NaN	NaN	NaN	NaN	NaN	2	1	NaN	2	1	2	2	1	1	1	2	1	1	1	1	1	1	1	1	NaN	1	1	1
	NaN	NaN	NaN	NaN	NaN	2	2	NaN	2	1	1	2	1	1	2	1	1	1	1	1	1	1	1	1	1	1	1	1
	NaN	NaN	NaN	NaN	NaN	1	1	NaN	1	1	1	1	2	1	1	2	1	1	1	1	1	1	1	1	1	1	1	1
	NaN	NaN	NaN	NaN	NaN	1	1	NaN	1	2	1	2	1	1	1	1	1	1	1	1	1	1	1	1	1	1	1	2
	NaN	NaN	NaN	NaN	NaN	1	1	NaN	2	1	1	1	1	1	1	1	1	1	2	2	1	1	2	1	NaN	1	1	1
	NaN	NaN	NaN	NaN	NaN	2	2	NaN	1	1	2	1	2	1	2	1	1	1	1	1	1	1	1	1	1	1	1	1
	NaN	NaN	NaN	NaN	NaN	1	1	NaN	2	2	2	2	1	1	1	1	1	1	1	2	1	1	1	1	2	1	1	1
	NaN	NaN	NaN	NaN	NaN	1	1	NaN	1	1	1	1	2	1	2	2	1	1	1	1	1	1	1	1	2	1	1	1
	NaN	NaN	NaN	NaN	NaN	1	1	NaN	2	1	1	1	2	1	1	1	1	2	1	1	1	1	1	1	1	1	1	1
	NaN	NaN	NaN	NaN	NaN	1	2	NaN	2	1	1	1	2	1	1	1	1	1	2	1	1	1	1	1	1	1	1	1
	NaN	NaN	NaN	NaN	NaN	1	2	NaN	1	1	1	2	2	1	1	1	1	1	1	1	1	1	1	1	1	1	1	1
	NaN	NaN	NaN	NaN	NaN	1	1	NaN	2	1	1	2	1	1	1	2	1	1	1	1	1	1	1	1	1	1	1	1
	NaN	NaN	NaN	NaN	NaN	1	1	NaN	1	1	2	2	1	1	2	1	1	1	1	1	1	1	1	1	1	1	1	1
	NaN	NaN	NaN	NaN	NaN	1	1	NaN	1	NaN	1	2	1	2	2	1	1	1	1	1	1	1	1	1	1	1	1	1
	NaN	NaN	NaN	NaN	NaN	1	1	NaN	2	1	2	1	1	1	2	1	1	1	1	1	1	1	1	1	1	1	1	NaN
	NaN	NaN	NaN	NaN	NaN	2	1	NaN	1	1	1	1	2	1	2	1	1	1	1	1	2	1	1	1	1	1	1	1
	NaN	NaN	NaN	NaN	NaN	1	2	NaN	2	1	2	1	1	1	2	1	1	1	1	1	1	1	2	2	NaN	1	1	1
	NaN	NaN	NaN	NaN	NaN	1	1	NaN	1	1	2	1	1	1	1	1	1	1	1	1	1	1	1	1	1	1	1	1
	NaN	NaN	NaN	NaN	NaN	1	2	NaN	1	1	1	2	2	2	2	2	1	1	1	1	1	1	1	1	1	1	1	1
	NaN	NaN	NaN	NaN	NaN	2	1	NaN	3	2	1	2	2	2	1	2	2	1	1	1	1	1	1	1	1	1	1	1
	NaN	NaN	NaN	NaN	NaN	1	1	NaN	1	1	2	2	1	1	1	1	1	1	1	1	1	1	1	1	NaN	1	1	1
	NaN	NaN	NaN	NaN	NaN	1	1	NaN	1	1	1	1	1	1	1	1	1	1	1	1	1	1	1	1	NaN	1	1	1
	NaN	NaN	NaN	NaN	NaN	2	2	NaN	1	1	2	1	1	1	1	2	1	1	1	1	1	1	1	1	NaN	1	1	1
	NaN	NaN	NaN	NaN	NaN	1	2	NaN	1	2	2	2	1	1	1	1	1	1	1	1	1	1	1	1	NaN	1	1	1
	NaN	NaN	NaN	NaN	NaN	1	2	NaN	1	1	2	1	1	1	1	2	1	1	1	1	1	2	NaN	1	1	1	1	1
	NaN	NaN	NaN	NaN	NaN	1	1	NaN	1	1	1	2	1	1	1	2	1	1	1	1	1	1	1	1	1	1	1	1
	NaN	NaN	NaN	NaN	NaN	1	1	NaN	2	2	1	1	1	1	1	2	1	1	1	1	2	1	1	1	1	1	1	1
	NaN	NaN	NaN	NaN	NaN	2	1	NaN	1	2	1	1	1	1	1	1	1	1	1	1	1	1	1	1	NaN	1	1	NaN
	NaN	NaN	NaN	NaN	NaN	1	1	NaN	2	1	1	1	1	1	1	1	1	1	1	1	1	1	1	1	1	1	1	1
	NaN	NaN	NaN	NaN	NaN	1	1	NaN	1	1	1	2	2	1	1	1	1	2	1	1	1	1	1	1	1	1	1	1
	NaN	NaN	NaN	NaN	NaN	2	1	NaN	1	2	1	1	1	1	1	2	2	1	2	1	1	1	1	1	NaN	1	NaN	1
	NaN	NaN	NaN	NaN	NaN	1	1	NaN	2	1	1	1	2	1	1	2	1	1	1	1	1	1	1	2	1	1	1	1
	NaN	NaN	NaN	NaN	NaN	1	1	NaN	1	2	2	2	1	1	1	1	1	1	1	1	1	1	2	1	NaN	1	1	1
	NaN	NaN	NaN	NaN	NaN	1	1	NaN	1	1	1	2	1	1	2	1	2	1	1	1	1	1	1	1	NaN	1	1	1
	NaN	NaN	NaN	NaN	NaN	1	1	NaN	1	1	1	1	1	1	1	1	1	2	1	1	1	1	1	1	NaN	1	1	1
	NaN	NaN	NaN	NaN	NaN	1	1	NaN	1	1	1	1	1	1	1	1	1	1	1	1	1	1	1	1	NaN	1	1	1
	NaN	NaN	NaN	NaN	NaN	2	1	NaN	1	1	1	1	1	1	1	1	1	1	1	1	1	1	2	1	NaN	1	1	1
	NaN	NaN	NaN	NaN	NaN	1	1	NaN	1	1	1	2	1	2	2	1	1	1	1	1	1	2	1	1	1	1	1	1
	NaN	NaN	NaN	NaN	NaN	1	1	NaN	2	1	1	2	1	1	1	1	1	1	1	1	1	1	1	NaN	NaN	1	1	1
	NaN	NaN	NaN	NaN	NaN	1	1	NaN	2	1	1	1	1	1	2	1	1	1	1	1	1	1	1	1	1	1	1	1
	NaN	NaN	NaN	NaN	NaN	2	1	NaN	1	2	1	2	1	2	2	1	1	1	1	1	1	2	1	1	1	1	1	1
	NaN	NaN	NaN	NaN	NaN	1	2	NaN	1	2	1	1	1	2	2	2	1	1	1	1	1	1	1	1	1	1	1	NaN
	NaN	NaN	NaN	NaN	NaN	2	1	NaN	1	1	2	2	2	2	1	2	1	1	1	1	1	1	1	1	NaN	1	1	1
	NaN	NaN	NaN	NaN	NaN	2	1	NaN	1	1	2	2	2	1	1	1	2	1	1	1	1	1	1	1	1	1	1	1
	NaN	NaN	NaN	NaN	NaN	2	2	NaN	1	1	1	1	2	2	1	1	1	1	1	1	1	1	1	1	1	1	1	1
	NaN	NaN	NaN	NaN	NaN	2	1	NaN	2	1	1	1	1	1	1	1	1	1	1	1	1	1	1	2	1	1	1	1
	NaN	NaN	NaN	NaN	NaN	1	1	NaN	1	2	2	2	1	2	2	2	1	1	1	1	2	1	1	1	1	1	1	1
	NaN	NaN	NaN	NaN	NaN	2	2	NaN	1	1	2	2	2	1	1	2	1	1	1	1	1	1	2	1	NaN	1	1	1
	NaN	NaN	NaN	NaN	NaN	1	2	NaN	2	2	1	1	1	2	1	1	1	1	1	1	1	1	1	1	NaN	1	1	1
	NaN	NaN	NaN	NaN	NaN	1	1	NaN	2	1	1	2	1	1	1	1	1	2	1	1	1	1	1	1	NaN	1	1	1
	NaN	NaN	NaN	NaN	NaN	2	1	NaN	1	1	2	1	1	1	1	1	1	1	1	1	1	1	1	1	1	1	1	1
	NaN	NaN	NaN	NaN	NaN	1	2	NaN	2	1	1	2	1	1	1	2	1	1	1	1	1	1	1	1	1	1	1	1
	NaN	NaN	NaN	NaN	NaN	2	2	NaN	1	1	2	2	2	1	2	1	2	2	1	1	1	1	1	1	2	1	1	1
	NaN	NaN	NaN	NaN	NaN	2	1	NaN	1	1	2	2	2	2	2	1	2	1	1	1	1	1	1	1	1	1	1	1
	NaN	NaN	NaN	NaN	NaN	2	1	NaN	1	1	1	2	1	2	1	1	1	1	1	1	1	1	1	1	1	1	1	1
	NaN	NaN	NaN	NaN	NaN	2	2	NaN	1	1	2	1	1	1	1	1	1	1	1	1	1	1	1	1	1	1	1	1
	NaN	NaN	NaN	NaN	NaN	1	1	NaN	1	1	2	1	1	2	1	1	1	1	1	1	1	1	1	1	1	1	1	1
	NaN	NaN	NaN	NaN	NaN	1	2	NaN	1	2	1	1	2	1	1	2	1	2	1	1	1	1	1	2	1	1	1	1
	NaN	NaN	NaN	NaN	NaN	1	1	NaN	1	1	1	1	1	1	1	1	1	2	2	1	2	1	1	1	1	1	1	1
	NaN	NaN	NaN	NaN	NaN	1	1	NaN	1	2	2	1	1	1	1	1	1	1	1	1	2	1	1	1	NaN	1	1	1
	NaN	NaN	NaN	NaN	NaN	1	1	NaN	1	1	2	1	1	1	2	1	2	1	1	1	1	1	1	1	NaN	1	1	1
	NaN	NaN	NaN	NaN	NaN	1	1	NaN	1	1	1	1	1	1	1	2	2	1	1	1	1	1	1	2	NaN	1	1	1
	NaN	NaN	NaN	NaN	NaN	1	2	NaN	2	2	2	1	1	2	1	2	1	2	2	1	1	1	1	1	NaN	1	1	2
	NaN	NaN	NaN	NaN	NaN	2	1	NaN	1	1	1	2	1	1	1	1	1	1	1	1	1	1	1	1	NaN	1	1	1
	NaN	NaN	NaN	NaN	NaN	1	1	NaN	2	1	1	2	1	2	1	1	1	1	1	1	1	1	1	1	1	1	1	1
	NaN	NaN	NaN	NaN	NaN	2	1	NaN	1	1	1	2	1	1	2	1	1	2	1	1	1	1	1	NaN	NaN	1	1	1
	NaN	NaN	NaN	NaN	NaN	1	1	NaN	1	1	1	1	2	1	2	1	1	1	1	1	1	1	1	1	NaN	1	1	1
	NaN	NaN	NaN	NaN	NaN	1	1	NaN	1	1	1	2	1	2	2	1	1	1	1	1	1	1	1	1	NaN	1	1	1
	NaN	NaN	NaN	NaN	NaN	1	1	NaN	1	1	1	2	1	2	1	1	2	2	1	1	2	1	1	1	1	1	1	1
	NaN	NaN	NaN	NaN	NaN	2	1	NaN	1	1	1	1	2	1	1	2	1	1	1	1	1	1	2	1	NaN	1	1	1
	NaN	NaN	NaN	NaN	NaN	1	1	NaN	1	1	2	1	1	1	1	1	1	1	1	1	1	1	1	1	NaN	1	1	1
	NaN	NaN	NaN	NaN	NaN	1	1	NaN	1	1	1	1	1	1	1	2	1	1	1	1	1	1	2	1	NaN	1	1	1
	NaN	NaN	NaN	NaN	NaN	2	2	NaN	1	1	1	1	1	2	1	1	2	2	1	1	1	1	1	1	1	1	1	1
	NaN	NaN	NaN	NaN	NaN	2	2	NaN	1	1	1	1	1	1	1	1	1	2	1	1	1	1	1	1	1	1	1	1
	NaN	NaN	NaN	NaN	NaN	1	2	NaN	1	1	1	1	1	2	1	1	1	2	1	1	1	1	1	1	NaN	NaN	1	1
	NaN	NaN	NaN	NaN	NaN	2	1	NaN	1	1	2	2	1	2	2	2	1	1	1	1	1	1	1	1	1	1	1	1
	NaN	NaN	NaN	NaN	NaN	1	1	NaN	2	2	2	2	1	1	1	1	1	1	1	1	1	1	1	1	NaN	NaN	1	1
	NaN	NaN	NaN	NaN	NaN	2	1	NaN	1	1	2	1	1	1	1	1	1	1	1	1	1	1	1	1	NaN	1	1	1
	NaN	NaN	NaN	NaN	NaN	2	1	NaN	1	1	2	1	2	2	1	1	1	1	1	1	1	1	1	1	NaN	1	1	1
	NaN	NaN	NaN	NaN	NaN	2	1	NaN	1	1	2	1	1	1	1	2	1	1	1	1	1	1	1	1	1	1	1	1
	NaN	NaN	NaN	NaN	NaN	1	1	NaN	1	1	1	1	1	1	2	1	1	1	1	1	1	1	1	1	1	1	1	NaN
	NaN	NaN	NaN	NaN	NaN	1	1	NaN	1	2	1	1	1	1	1	1	1	2	1	1	1	1	2	1	NaN	1	1	1
	NaN	NaN	NaN	NaN	NaN	1	1	NaN	2	2	2	1	1	1	2	2	1	1	2	1	1	1	1	1	NaN	1	1	1
	NaN	NaN	NaN	NaN	NaN	1	2	NaN	1	1	1	2	2	2	1	1	2	1	1	1	1	1	1	2	1	1	1	1
	NaN	NaN	NaN	NaN	NaN	1	1	NaN	2	1	1	1	1	1	1	1	1	1	1	1	1	1	1	1	NaN	1	1	1
	NaN	NaN	NaN	NaN	NaN	1	1	NaN	1	1	1	2	1	2	1	1	1	1	1	1	2	1	1	1	NaN	1	1	1
	NaN	NaN	NaN	NaN	NaN	2	1	NaN	2	1	2	2	1	2	2	2	1	1	1	1	1	1	1	1	1	1	1	1
	NaN	NaN	NaN	NaN	NaN	1	1	NaN	1	2	1	2	1	2	2	1	1	1	1	1	1	1	1	NaN	1	1	1	1
	NaN	NaN	NaN	NaN	NaN	2	2	NaN	1	1	2	2	1	1	1	1	1	1	1	1	1	1	1	1	NaN	1	1	1
	NaN	NaN	NaN	NaN	NaN	2	1	NaN	1	1	1	1	1	2	2	1	1	1	1	2	1	1	1	1	1	1	1	1
	NaN	NaN	NaN	NaN	NaN	1	2	NaN	2	1	1	2	1	1	1	1	1	1	1	1	1	1	2	1	NaN	1	1	NaN
	NaN	NaN	NaN	NaN	NaN	1	1	NaN	1	1	2	1	1	1	1	1	1	1	1	1	1	1	1	1	NaN	1	1	1
	NaN	NaN	NaN	NaN	NaN	1	1	NaN	1	1	1	1	1	1	1	2	1	1	1	1	1	1	2	2	1	1	1	1
	NaN	NaN	NaN	NaN	NaN	1	2	NaN	1	1	1	1	2	1	1	1	1	1	1	1	1	1	1	NaN	NaN	1	1	1
	NaN	NaN	NaN	NaN	NaN	1	1	NaN	1	1	1	1	1	1	1	1	1	1	1	2	2	1	1	1	2	1	1	1
	NaN	NaN	NaN	NaN	NaN	2	1	NaN	1	1	1	2	1	1	1	1	1	1	1	1	1	1	1	1	NaN	1	1	1
	NaN	NaN	NaN	NaN	NaN	1	2	NaN	1	1	2	1	1	1	1	1	1	1	1	1	2	1	1	1	NaN	1	1	1
	NaN	NaN	NaN	NaN	NaN	2	1	NaN	1	1	1	1	2	1	1	1	1	2	1	1	1	1	1	1	1	1	1	1
	NaN	NaN	NaN	NaN	NaN	NaN	1	NaN	1	1	1	1	2	1	2	2	2	1	1	1	1	1	1	1	1	1	1	NaN
	NaN	NaN	NaN	NaN	NaN	1	1	NaN	2	1	2	1	2	1	1	1	1	1	1	1	1	2	2	1	1	1	1	1
	NaN	NaN	NaN	NaN	NaN	2	1	NaN	1	1	1	1	1	1	1	1	1	1	1	1	2	2	1	1	NaN	1	1	1
	NaN	NaN	NaN	NaN	NaN	2	1	NaN	2	1	2	1	2	1	1	1	1	1	1	1	1	1	1	1	1	1	1	1
	NaN	NaN	NaN	NaN	NaN	1	1	NaN	1	1	1	1	1	2	1	2	1	1	1	1	1	2	1	1	1	1	1	NaN
	NaN	NaN	NaN	NaN	NaN	2	2	NaN	2	1	2	1	2	1	1	1	2	1	1	1	1	1	1	1	1	1	1	1
	NaN	NaN	NaN	NaN	NaN	1	1	NaN	2	1	1	1	1	1	1	2	1	1	1	1	1	1	1	1	1	1	1	1
	NaN	NaN	NaN	NaN	NaN	1	2	NaN	2	2	1	1	1	1	2	1	1	2	1	1	1	1	1	1	1	1	1	1
	NaN	NaN	NaN	NaN	NaN	1	1	NaN	1	1	1	1	1	1	2	1	1	1	1	1	1	1	1	1	1	1	1	1
	NaN	NaN	NaN	NaN	NaN	2	1	NaN	1	1	1	2	1	1	1	1	1	1	1	1	1	1	1	1	NaN	1	1	1
	NaN	NaN	NaN	NaN	NaN	1	2	NaN	1	1	1	1	2	1	2	1	2	1	1	1	1	1	1	1	1	1	1	1
	NaN	NaN	NaN	NaN	NaN	1	1	NaN	1	1	2	1	1	2	2	1	1	1	1	1	1	1	1	2	1	1	1	1
	NaN	NaN	NaN	NaN	NaN	1	1	NaN	2	1	2	1	1	1	1	1	1	1	1	1	1	1	1	1	2	1	1	2
	NaN	NaN	NaN	NaN	NaN	1	1	NaN	1	1	1	2	1	2	1	2	2	1	1	1	2	1	1	1	2	1	1	1
	NaN	NaN	NaN	NaN	NaN	1	2	NaN	2	1	1	2	1	1	1	1	1	1	1	1	1	1	1	2	NaN	1	NaN	NaN
	NaN	NaN	NaN	NaN	NaN	1	1	NaN	1	1	1	1	1	1	1	1	2	1	1	1	1	1	1	1	1	1	1	1
	NaN	NaN	NaN	NaN	NaN	2	1	NaN	2	1	2	1	1	1	2	1	1	1	1	1	1	1	1	1	1	1	1	NaN
	NaN	NaN	NaN	NaN	NaN	2	1	NaN	1	2	1	1	1	1	1	1	1	1	1	1	1	1	1	1	NaN	1	1	1
	NaN	NaN	NaN	NaN	NaN	1	1	NaN	2	2	1	2	1	2	2	1	1	1	1	2	1	1	1	1	NaN	1	1	1
	NaN	NaN	NaN	NaN	NaN	2	2	NaN	1	1	1	1	1	1	2	1	2	1	1	1	1	1	1	1	NaN	1	1	1
	NaN	NaN	NaN	NaN	NaN	1	1	NaN	1	1	1	2	1	1	1	1	1	1	1	1	1	1	1	1	1	1	1	1
	NaN	NaN	NaN	NaN	NaN	1	1	NaN	1	1	1	1	2	1	1	1	1	1	1	1	1	2	1	1	NaN	1	1	1
	NaN	NaN	NaN	NaN	NaN	2	1	NaN	1	1	1	1	2	1	1	2	1	1	1	1	1	1	1	1	1	1	1	1
	NaN	NaN	NaN	NaN	NaN	1	1	NaN	1	1	2	1	2	2	1	1	1	1	1	1	2	1	1	1	1	1	1	1
	NaN	NaN	NaN	NaN	NaN	2	1	NaN	1	1	1	2	1	1	2	1	1	1	1	1	1	2	1	1	1	1	1	1
	NaN	NaN	NaN	NaN	NaN	1	1	NaN	2	2	1	1	1	2	1	2	1	1	1	1	1	1	1	1	2	1	1	1
	NaN	NaN	NaN	NaN	NaN	1	1	NaN	1	1	2	2	1	1	1	1	1	1	1	1	1	1	1	NaN	1	1	1	1
	NaN	NaN	NaN	NaN	NaN	1	2	NaN	1	2	1	2	2	2	1	2	1	1	1	1	1	1	1	2	2	1	1	1
	NaN	NaN	NaN	NaN	NaN	2	1	NaN	1	1	1	1	2	2	2	1	1	1	1	1	1	1	NaN	1	1	1	1	1
	NaN	NaN	NaN	NaN	NaN	2	1	NaN	1	1	1	1	1	1	1	1	1	1	1	1	1	1	1	1	NaN	1	1	1
	NaN	NaN	NaN	NaN	NaN	2	1	NaN	1	2	1	2	1	2	1	2	1	1	1	1	1	1	1	1	NaN	1	1	1
	NaN	NaN	NaN	NaN	NaN	1	1	NaN	2	1	1	1	2	2	1	1	1	1	1	1	1	2	1	1	NaN	1	1	1
	NaN	NaN	NaN	NaN	NaN	2	1	NaN	1	1	2	1	1	2	2	1	1	1	1	1	1	2	1	1	1	1	1	1
	NaN	NaN	NaN	NaN	NaN	2	1	NaN	1	1	1	2	2	1	2	1	1	1	2	1	1	1	1	1	2	1	1	1
	NaN	NaN	NaN	NaN	NaN	1	1	NaN	1	1	1	1	2	1	1	1	2	1	2	1	2	1	1	1	1	1	1	1
	NaN	NaN	NaN	NaN	NaN	2	1	NaN	1	1	2	1	1	1	1	1	1	1	1	1	1	1	1	1	1	1	1	1
	NaN	NaN	NaN	NaN	NaN	1	1	NaN	1	2	2	1	1	1	1	1	1	1	1	1	1	1	1	2	1	1	1	1
	NaN	NaN	NaN	NaN	NaN	2	2	NaN	2	1	1	1	2	1	2	1	2	1	1	1	1	1	1	1	NaN	1	1	1
	NaN	NaN	NaN	NaN	NaN	1	2	NaN	1	2	1	1	1	1	1	1	1	1	1	1	1	1	1	1	1	1	1	1
	NaN	NaN	NaN	NaN	NaN	1	2	NaN	1	1	2	1	1	2	1	1	1	1	1	1	1	1	1	1	NaN	NaN	1	1
	NaN	NaN	NaN	NaN	NaN	1	2	NaN	1	1	1	2	1	1	2	1	1	1	1	1	1	1	1	1	1	1	1	NaN
	NaN	NaN	NaN	NaN	NaN	1	1	NaN	1	1	1	2	2	1	1	2	1	2	1	2	1	1	1	1	NaN	1	1	1
	NaN	NaN	NaN	NaN	NaN	1	1	NaN	1	1	1	1	1	1	1	1	1	1	1	1	1	1	1	2	NaN	1	1	1
	NaN	NaN	NaN	NaN	NaN	1	1	NaN	2	1	1	1	2	1	1	1	1	2	1	1	1	2	1	1	1	1	1	1
	NaN	NaN	NaN	NaN	NaN	2	1	NaN	1	1	1	2	1	1	1	1	1	1	1	1	1	1	1	1	NaN	1	1	1
	NaN	NaN	NaN	NaN	NaN	1	1	NaN	1	1	1	1	2	1	1	1	2	1	1	2	1	1	1	1	3	1	1	1
	NaN	NaN	NaN	NaN	NaN	1	1	NaN	1	1	1	1	1	1	1	1	1	2	1	2	1	1	1	1	1	1	1	1
	NaN	NaN	NaN	NaN	NaN	1	1	NaN	1	1	1	1	2	1	1	1	1	1	1	1	1	1	1	1	1	1	1	1
	NaN	NaN	NaN	NaN	NaN	2	2	NaN	1	1	2	1	2	2	1	1	1	1	1	1	1	1	1	1	1	1	1	1
	NaN	NaN	NaN	NaN	NaN	1	1	NaN	1	1	1	1	1	1	1	1	1	1	1	1	1	1	1	1	1	1	1	1
	NaN	NaN	NaN	NaN	NaN	1	1	NaN	1	2	2	2	1	1	1	1	1	1	1	1	1	1	1	1	1	1	1	1
	NaN	NaN	NaN	NaN	NaN	1	2	NaN	1	2	2	1	2	2	1	1	2	1	1	1	1	1	1	NaN	1	1	1	1
	NaN	NaN	NaN	NaN	NaN	1	2	NaN	1	1	1	1	2	1	1	1	1	1	1	2	1	1	1	2	1	1	1	1
	NaN	NaN	NaN	NaN	NaN	1	2	NaN	1	1	1	1	1	1	2	1	1	1	1	1	1	1	1	1	NaN	1	1	1
	NaN	NaN	NaN	NaN	NaN	1	1	NaN	2	2	1	1	1	1	1	1	1	1	1	1	1	1	1	1	NaN	1	1	1
	NaN	NaN	NaN	NaN	NaN	1	1	NaN	1	1	2	2	1	2	1	1	1	1	1	1	1	1	1	1	1	1	1	1
	NaN	NaN	NaN	NaN	NaN	2	1	NaN	2	1	1	2	1	1	2	1	1	1	1	1	1	1	1	1	1	1	1	1
	NaN	NaN	NaN	NaN	NaN	1	1	NaN	1	1	2	2	1	1	1	1	1	1	1	1	1	1	2	1	1	1	1	1
	NaN	NaN	NaN	NaN	NaN	1	1	NaN	1	2	2	1	2	1	1	1	1	1	1	1	1	1	1	1	NaN	NaN	1	1
	NaN	NaN	NaN	NaN	NaN	1	1	NaN	1	1	2	1	1	1	1	2	2	1	1	1	2	2	1	1	1	1	1	1
	NaN	NaN	NaN	NaN	NaN	1	1	NaN	1	1	1	1	2	1	1	1	1	1	1	1	2	1	1	1	1	1	1	1
	NaN	NaN	NaN	NaN	NaN	2	2	NaN	1	2	1	2	1	1	2	1	1	1	1	1	1	1	1	1	1	1	1	1
	NaN	NaN	NaN	NaN	NaN	2	1	NaN	1	1	1	2	1	2	2	1	1	1	1	1	1	1	1	1	NaN	1	1	1
	NaN	NaN	NaN	NaN	NaN	2	1	NaN	2	1	1	1	1	1	1	1	1	1	1	1	1	1	1	1	NaN	1	1	1
	NaN	NaN	NaN	NaN	NaN	1	2	NaN	1	1	1	1	1	1	2	1	1	1	1	1	1	1	1	1	1	1	1	1
	NaN	NaN	NaN	NaN	NaN	1	1	NaN	1	2	1	1	1	1	2	1	1	1	1	1	1	1	1	1	1	1	1	2
	NaN	NaN	NaN	NaN	NaN	1	1	NaN	1	1	1	2	1	1	1	1	1	1	1	1	2	1	1	1	1	NaN	1	1
	NaN	NaN	NaN	NaN	NaN	1	2	NaN	2	2	1	1	2	1	1	1	1	1	1	1	1	1	1	1	NaN	1	1	1
	NaN	NaN	NaN	NaN	NaN	2	1	NaN	1	1	1	1	2	2	2	1	1	1	1	1	1	1	1	2	1	1	1	1
	NaN	NaN	NaN	NaN	NaN	1	2	NaN	1	1	2	1	1	1	1	1	1	1	1	1	1	1	1	1	1	1	1	1
	NaN	NaN	NaN	NaN	NaN	1	1	NaN	1	1	2	2	2	1	2	1	1	1	1	1	1	1	1	1	1	1	1	NaN
	NaN	NaN	NaN	NaN	NaN	2	1	NaN	1	1	1	1	2	2	1	1	1	1	1	1	1	1	1	1	NaN	1	1	1
	NaN	NaN	NaN	NaN	NaN	1	1	NaN	1	1	1	1	1	2	1	1	1	1	1	1	1	1	1	1	1	1	1	1
	NaN	NaN	NaN	NaN	NaN	1	1	NaN	1	1	1	1	2	1	2	1	1	1	1	1	1	1	1	1	1	1	1	1
	NaN	NaN	NaN	NaN	NaN	1	1	NaN	1	1	2	2	1	1	1	1	1	2	1	1	1	1	1	1	1	1	1	NaN
	NaN	NaN	NaN	NaN	NaN	2	1	NaN	1	1	1	1	1	1	1	1	1	1	1	1	1	1	1	1	1	1	1	1
	NaN	NaN	NaN	NaN	NaN	2	1	NaN	2	1	2	2	2	2	2	1	2	1	1	1	1	1	1	1	NaN	1	1	1
	NaN	NaN	NaN	NaN	NaN	2	1	NaN	1	1	2	2	2	1	2	2	1	2	1	1	1	1	1	1	1	1	1	1
	NaN	NaN	NaN	NaN	NaN	1	1	NaN	2	2	2	1	2	2	1	1	1	1	1	1	1	1	1	1	1	1	1	1
	NaN	NaN	NaN	NaN	NaN	1	1	NaN	2	2	2	1	2	1	1	1	1	1	1	1	1	1	1	1	1	1	1	1
	NaN	NaN	NaN	NaN	NaN	2	2	NaN	1	1	1	2	1	2	2	1	1	1	1	1	1	1	1	1	1	1	1	1
	NaN	NaN	NaN	NaN	NaN	1	1	NaN	1	1	2	1	2	2	1	1	1	1	1	1	1	1	1	1	NaN	1	1	1
	NaN	NaN	NaN	NaN	NaN	1	1	NaN	1	2	1	1	1	1	1	1	1	1	1	1	1	1	1	1	1	1	1	1
	NaN	NaN	NaN	NaN	NaN	1	2	NaN	2	1	1	1	1	1	1	1	1	1	1	1	1	1	1	1	1	1	1	1
	NaN	NaN	NaN	NaN	NaN	2	1	NaN	1	2	2	1	2	1	1	1	1	1	1	1	1	1	2	1	1	1	1	1
	NaN	NaN	NaN	NaN	NaN	2	2	NaN	2	1	1	2	2	1	2	1	1	1	1	1	1	1	1	1	NaN	1	1	1
	NaN	NaN	NaN	NaN	NaN	2	1	NaN	1	2	2	2	2	2	1	1	1	1	1	1	1	1	1	1	1	1	1	NaN
	NaN	NaN	NaN	NaN	NaN	2	1	NaN	2	1	1	2	1	2	2	2	1	1	1	1	1	2	1	1	NaN	1	1	1
	NaN	NaN	NaN	NaN	NaN	1	1	NaN	2	1	1	1	2	1	1	1	1	1	1	1	2	1	1	1	1	1	1	1
	NaN	NaN	NaN	NaN	NaN	2	2	NaN	2	1	1	1	1	1	1	1	2	1	1	1	1	1	1	2	1	1	1	1
	NaN	NaN	NaN	NaN	NaN	2	1	NaN	2	1	2	1	2	2	1	2	1	1	1	1	1	1	1	1	1	1	1	1
	NaN	NaN	NaN	NaN	NaN	1	1	NaN	1	1	1	1	2	1	1	1	1	1	1	1	1	1	2	1	2	1	1	1
	NaN	NaN	NaN	NaN	NaN	1	1	NaN	1	1	2	1	1	1	2	1	1	1	1	1	1	2	1	1	NaN	1	1	1
	NaN	NaN	NaN	NaN	NaN	1	1	NaN	2	1	1	2	1	1	1	2	1	1	1	1	1	1	1	1	1	1	1	1
	NaN	NaN	NaN	NaN	NaN	2	1	NaN	1	2	1	2	1	1	1	2	1	1	1	1	2	1	1	1	NaN	1	1	1
	NaN	NaN	NaN	NaN	NaN	1	1	NaN	2	2	1	2	1	2	1	1	1	1	1	1	1	1	1	1	NaN	1	1	1
	NaN	NaN	NaN	NaN	NaN	2	2	NaN	1	2	1	1	1	1	2	1	2	1	1	1	1	1	1	1	1	1	1	1
	NaN	NaN	NaN	NaN	NaN	1	1	NaN	1	1	1	2	1	1	1	1	1	1	1	1	1	1	1	1	NaN	1	1	1
	NaN	NaN	NaN	NaN	NaN	1	1	NaN	1	1	2	2	2	1	1	1	1	1	2	1	1	1	1	1	1	1	1	1
	NaN	NaN	NaN	NaN	NaN	1	1	NaN	1	1	2	2	1	1	2	1	1	1	1	1	1	1	1	1	NaN	1	1	1
	NaN	NaN	NaN	NaN	NaN	2	1	NaN	1	1	2	2	1	1	1	1	1	1	1	1	1	1	1	1	1	1	1	1
	NaN	NaN	NaN	NaN	NaN	1	2	NaN	1	1	2	2	1	1	1	2	2	1	1	1	1	1	1	1	NaN	1	1	1
	NaN	NaN	NaN	NaN	NaN	1	2	NaN	1	2	1	2	2	1	2	2	1	1	1	1	1	1	1	1	1	1	1	1
	NaN	NaN	NaN	NaN	NaN	1	1	NaN	1	1	1	1	1	2	2	1	1	1	1	1	1	1	1	2	NaN	1	1	1
	NaN	NaN	NaN	NaN	NaN	1	2	NaN	1	1	1	2	1	1	1	2	1	1	1	1	1	1	1	1	NaN	1	1	1
	NaN	NaN	NaN	NaN	NaN	1	1	NaN	1	1	1	2	2	1	2	2	1	1	1	1	1	1	1	1	1	1	1	1
	NaN	NaN	NaN	NaN	NaN	2	1	NaN	2	1	1	2	1	1	1	1	1	1	1	1	1	2	1	1	1	1	1	1
	NaN	NaN	NaN	NaN	NaN	1	1	NaN	1	2	1	2	2	1	1	1	1	1	1	1	1	1	1	1	1	1	1	1
	NaN	NaN	NaN	NaN	NaN	1	1	NaN	2	2	2	1	2	2	2	2	1	1	1	1	2	1	1	1	1	1	1	1
	NaN	NaN	NaN	NaN	NaN	1	1	NaN	1	2	1	2	2	1	1	2	1	1	1	1	1	1	1	1	NaN	1	1	1
	NaN	NaN	NaN	NaN	NaN	2	1	NaN	1	1	1	2	1	1	2	2	1	2	1	1	1	1	1	1	1	1	1	1
	NaN	NaN	NaN	NaN	NaN	2	1	NaN	1	1	1	2	1	1	2	1	1	2	1	1	1	1	1	1	NaN	1	1	1
	NaN	NaN	NaN	NaN	NaN	1	1	NaN	2	1	1	1	1	1	1	1	1	1	1	2	1	1	1	NaN	1	1	1	1
	NaN	NaN	NaN	NaN	NaN	1	1	NaN	1	1	1	1	1	1	2	1	1	1	1	1	1	1	1	1	NaN	1	1	1
	NaN	NaN	NaN	NaN	NaN	1	1	NaN	1	1	1	1	2	2	1	1	1	1	1	1	1	1	1	NaN	2	1	1	1
	NaN	NaN	NaN	NaN	NaN	1	1	NaN	2	2	2	2	1	1	1	2	2	1	1	1	1	1	1	1	NaN	1	NaN	1
	NaN	NaN	NaN	NaN	NaN	2	1	NaN	1	1	2	2	2	1	2	1	1	2	1	1	1	1	1	1	NaN	1	1	1
	NaN	NaN	NaN	NaN	NaN	2	1	NaN	1	1	1	2	1	1	1	2	2	1	1	1	1	1	2	1	1	1	1	1
	NaN	NaN	NaN	NaN	NaN	2	2	NaN	1	2	1	2	1	2	1	2	1	1	1	1	1	1	1	1	NaN	1	1	1
	NaN	NaN	NaN	NaN	NaN	2	1	NaN	1	2	1	1	1	2	1	2	1	2	1	1	1	1	2	1	1	1	1	1
	NaN	NaN	NaN	NaN	NaN	1	1	NaN	1	1	1	1	1	2	2	1	1	1	1	1	1	1	1	1	NaN	1	1	1
	NaN	NaN	NaN	NaN	NaN	1	2	NaN	1	1	1	1	2	1	1	1	1	1	1	1	2	1	NaN	1	NaN	1	1	1
	NaN	NaN	NaN	NaN	NaN	1	1	NaN	1	1	1	1	1	1	1	1	1	1	1	1	2	1	1	1	1	NaN	1	1
	NaN	NaN	NaN	NaN	NaN	2	1	NaN	1	1	1	1	1	1	1	1	1	1	1	1	1	1	1	1	NaN	1	1	1
	NaN	NaN	NaN	NaN	NaN	2	1	NaN	1	2	1	1	2	1	2	1	1	1	1	1	1	1	1	1	1	1	1	1
	NaN	NaN	NaN	NaN	NaN	2	1	NaN	2	1	1	1	2	1	1	2	1	1	1	1	1	1	1	1	NaN	1	1	1
	NaN	NaN	NaN	NaN	NaN	2	2	NaN	1	2	1	1	2	1	1	1	2	1	1	1	1	1	1	1	NaN	1	1	1
	NaN	NaN	NaN	NaN	NaN	1	2	NaN	1	1	1	1	1	1	1	2	1	1	1	1	1	1	1	1	1	1	1	1
	NaN	NaN	NaN	NaN	NaN	1	1	NaN	2	1	1	2	1	1	2	1	2	1	1	1	1	1	2	1	2	1	1	NaN
	NaN	NaN	NaN	NaN	NaN	2	2	NaN	2	2	1	2	2	2	1	1	1	1	2	1	1	1	1	1	1	1	1	NaN
	NaN	NaN	NaN	NaN	NaN	1	1	NaN	2	1	2	2	2	1	1	1	1	1	2	1	1	1	1	2	1	1	1	1
	NaN	NaN	NaN	NaN	NaN	1	1	NaN	2	1	1	1	1	2	1	1	1	1	1	1	1	1	1	1	NaN	1	1	1
	NaN	NaN	NaN	NaN	NaN	1	1	NaN	1	1	1	1	2	1	2	1	2	1	1	1	1	1	1	1	1	1	1	1
	NaN	NaN	NaN	NaN	NaN	1	1	NaN	1	1	2	1	1	1	1	1	1	1	1	1	1	1	1	1	NaN	NaN	1	1
	NaN	NaN	NaN	NaN	NaN	2	2	NaN	2	1	1	1	1	2	1	2	1	1	1	1	1	1	1	1	NaN	1	1	1
	NaN	NaN	NaN	NaN	NaN	2	1	NaN	1	1	1	1	2	2	1	2	1	2	1	1	1	1	1	1	1	1	1	1
	NaN	NaN	NaN	NaN	NaN	2	1	NaN	1	1	2	1	2	2	1	2	1	1	1	1	1	1	1	1	NaN	1	1	1
	NaN	NaN	NaN	NaN	NaN	1	1	NaN	1	1	2	1	1	1	1	1	1	1	1	1	1	1	1	NaN	1	1	1	NaN
	NaN	NaN	NaN	NaN	NaN	1	2	NaN	1	1	2	1	1	1	2	1	1	2	1	1	1	1	1	1	NaN	1	1	1
	NaN	NaN	NaN	NaN	NaN	1	1	NaN	1	1	2	1	2	2	1	NaN	1	1	1	1	1	2	1	1	NaN	1	1	1
	NaN	NaN	NaN	NaN	NaN	1	1	NaN	1	1	1	1	1	1	2	1	1	1	1	1	1	1	1	1	NaN	1	1	1
	NaN	NaN	NaN	NaN	NaN	1	2	NaN	2	1	1	1	1	1	2	1	1	1	1	1	1	1	1	1	NaN	1	1	1
	NaN	NaN	NaN	NaN	NaN	1	1	NaN	1	1	2	2	2	1	1	1	1	1	1	1	1	1	1	1	2	1	1	1
	NaN	NaN	NaN	NaN	NaN	1	2	NaN	1	1	2	1	2	1	1	1	1	1	1	1	1	1	1	1	NaN	1	1	1
	NaN	NaN	NaN	NaN	NaN	1	1	NaN	1	1	2	2	1	2	1	1	1	1	1	1	1	1	1	NaN	NaN	1	1	1
	NaN	NaN	NaN	NaN	NaN	1	1	NaN	1	1	1	1	2	1	2	1	1	1	1	1	1	1	1	1	1	1	1	1
	NaN	NaN	NaN	NaN	NaN	1	1	NaN	1	1	1	1	2	1	1	1	1	1	2	1	1	1	1	1	NaN	1	1	1
	NaN	NaN	NaN	NaN	NaN	2	1	NaN	1	1	1	2	1	1	1	1	1	1	1	1	1	1	1	1	1	1	1	1
	NaN	NaN	NaN	NaN	NaN	1	2	NaN	1	1	2	2	1	2	2	1	1	1	1	1	1	1	1	1	1	1	1	1
	NaN	NaN	NaN	NaN	NaN	2	1	NaN	1	2	2	1	1	1	1	2	1	1	1	1	1	1	1	1	NaN	1	1	1
	NaN	NaN	NaN	NaN	NaN	1	1	NaN	1	1	1	1	1	1	1	1	1	1	1	1	1	1	2	1	NaN	1	1	1
	NaN	NaN	NaN	NaN	NaN	1	1	NaN	1	1	2	2	1	1	1	1	1	2	1	1	1	1	1	1	NaN	1	1	1
	NaN	NaN	NaN	NaN	NaN	1	1	NaN	2	1	1	2	1	1	1	1	1	1	1	1	1	1	NaN	1	1	1	1	1
	NaN	NaN	NaN	NaN	NaN	1	2	NaN	1	1	1	2	1	1	1	1	2	1	1	1	1	1	1	1	1	1	1	1
	NaN	NaN	NaN	NaN	NaN	1	1	NaN	2	1	2	1	1	2	1	1	1	2	1	1	1	1	1	1	NaN	1	1	1
	NaN	NaN	NaN	NaN	NaN	1	1	NaN	1	2	1	2	1	1	1	1	1	1	1	1	1	2	1	1	1	1	1	1
	NaN	NaN	NaN	NaN	NaN	2	2	NaN	1	1	1	1	1	1	2	2	2	1	1	1	2	1	1	1	2	1	1	1
	NaN	NaN	NaN	NaN	NaN	2	1	NaN	1	1	1	2	1	2	1	1	1	1	1	1	1	1	1	1	NaN	1	1	1
	NaN	NaN	NaN	NaN	NaN	1	2	NaN	1	1	2	2	1	1	1	2	1	1	1	1	1	1	1	2	NaN	1	1	1
	NaN	NaN	NaN	NaN	NaN	2	1	NaN	1	2	1	2	1	2	1	1	2	1	1	1	1	1	1	1	1	1	NaN	1
	NaN	NaN	NaN	NaN	NaN	2	1	NaN	1	1	1	1	1	1	1	2	2	1	1	1	1	1	1	1	1	1	1	1
	NaN	NaN	NaN	NaN	NaN	1	2	NaN	1	1	2	2	2	1	1	1	1	2	1	1	1	1	1	1	NaN	1	1	1
	NaN	NaN	NaN	NaN	NaN	1	1	NaN	2	2	1	1	1	1	2	1	2	1	1	1	1	1	1	2	1	1	1	1
	NaN	NaN	NaN	NaN	NaN	2	1	NaN	2	1	2	1	2	2	2	1	2	1	2	1	1	1	1	1	1	1	1	1
	NaN	NaN	NaN	NaN	NaN	1	1	NaN	1	1	1	1	1	1	1	2	1	1	1	1	1	1	NaN	1	NaN	1	1	1
	NaN	NaN	NaN	NaN	NaN	1	1	NaN	1	1	1	2	1	2	1	2	1	1	1	1	1	1	1	1	NaN	1	1	1
	NaN	NaN	NaN	NaN	NaN	1	2	NaN	2	2	1	2	2	1	1	2	1	1	1	1	1	2	1	1	1	1	1	NaN
	NaN	NaN	NaN	NaN	NaN	1	1	NaN	1	2	1	1	1	1	1	1	1	1	1	1	1	2	1	1	NaN	1	1	1
	NaN	NaN	NaN	NaN	NaN	2	1	NaN	1	1	NaN	2	1	1	1	2	1	1	1	1	1	1	1	1	1	1	1	1
	NaN	NaN	NaN	NaN	NaN	2	1	NaN	2	1	NaN	1	2	2	1	2	1	1	1	1	1	1	1	1	NaN	1	1	1
	NaN	NaN	NaN	NaN	NaN	2	1	NaN	1	1	NaN	1	1	2	1	2	1	1	1	1	1	1	1	1	1	1	1	1
	NaN	NaN	NaN	NaN	NaN	2	2	NaN	1	2	NaN	1	1	1	1	1	1	2	1	1	1	1	2	1	NaN	1	1	1
	NaN	NaN	NaN	NaN	NaN	1	1	NaN	2	2	NaN	1	1	1	1	1	1	2	1	1	1	1	1	1	1	1	1	1
	NaN	NaN	NaN	NaN	NaN	2	1	NaN	2	2	NaN	1	1	1	1	1	1	1	1	1	1	1	1	1	1	1	1	1
	NaN	NaN	NaN	NaN	NaN	1	1	NaN	1	2	NaN	1	1	1	2	1	1	1	1	1	1	1	1	1	NaN	1	1	1
	NaN	NaN	NaN	NaN	NaN	1	1	NaN	1	2	NaN	1	2	2	1	1	1	1	1	1	2	1	1	NaN	NaN	1	1	1
	NaN	NaN	NaN	NaN	NaN	1	1	NaN	1	2	NaN	1	1	1	2	1	1	1	1	1	1	1	1	1	1	1	1	1
	NaN	NaN	NaN	NaN	NaN	2	1	NaN	1	2	NaN	2	1	1	1	2	1	1	1	1	1	1	1	1	NaN	1	1	1
	NaN	NaN	NaN	NaN	NaN	1	1	NaN	1	1	NaN	1	1	1	2	1	1	1	2	1	1	1	1	1	1	1	1	1
	NaN	NaN	NaN	NaN	NaN	1	1	NaN	1	1	NaN	1	1	1	1	1	1	1	1	1	1	1	2	1	NaN	1	1	1
	NaN	NaN	NaN	NaN	NaN	2	2	NaN	1	1	NaN	2	1	2	1	2	1	1	1	1	1	1	1	1	1	1	1	1
	NaN	NaN	NaN	NaN	NaN	2	2	NaN	1	1	NaN	2	2	1	2	1	1	1	1	1	1	1	1	1	NaN	1	1	1
	NaN	NaN	NaN	NaN	NaN	2	1	NaN	2	1	NaN	1	1	2	1	1	1	1	1	1	1	1	1	2	NaN	1	1	1
	NaN	NaN	NaN	NaN	NaN	2	2	NaN	1	1	NaN	1	1	1	2	1	1	1	1	1	1	1	1	1	NaN	1	1	1
	NaN	NaN	NaN	NaN	NaN	1	1	NaN	1	2	NaN	2	2	1	1	2	1	1	1	1	1	1	1	1	1	1	1	1
	NaN	NaN	NaN	NaN	NaN	1	1	NaN	2	1	NaN	1	2	1	2	1	1	1	2	1	1	1	2	1	1	1	1	1
	NaN	NaN	NaN	NaN	NaN	1	1	NaN	2	1	NaN	2	1	2	1	1	2	1	1	1	1	1	1	1	2	1	1	1
	NaN	NaN	NaN	NaN	NaN	2	1	NaN	1	1	NaN	1	1	1	1	1	1	1	1	1	1	1	2	1	1	1	1	1
	NaN	NaN	NaN	NaN	NaN	2	1	NaN	2	2	NaN	2	1	1	1	1	1	1	1	1	1	1	1	1	1	1	1	1
	NaN	NaN	NaN	NaN	NaN	1	1	NaN	1	1	NaN	1	2	1	2	1	1	1	1	1	1	1	1	1	1	1	1	NaN
	NaN	NaN	NaN	NaN	NaN	1	2	NaN	2	1	NaN	1	1	1	1	1	1	1	2	2	2	2	1	2	NaN	1	1	1
	NaN	NaN	NaN	NaN	NaN	1	1	NaN	1	1	NaN	1	1	1	1	1	2	1	1	1	1	1	1	1	1	1	1	1
	NaN	NaN	NaN	NaN	NaN	2	1	NaN	2	1	NaN	1	2	1	2	1	1	1	1	1	1	1	1	1	1	1	1	1
	NaN	NaN	NaN	NaN	NaN	1	1	NaN	1	2	NaN	1	2	2	1	1	1	1	1	1	1	1	1	1	2	1	1	1
	NaN	NaN	NaN	NaN	NaN	1	1	NaN	1	2	NaN	2	2	2	1	2	1	1	1	1	1	1	2	1	1	1	NaN	1
	NaN	NaN	NaN	NaN	NaN	1	2	NaN	2	2	NaN	1	1	1	1	1	2	1	1	1	1	1	1	2	NaN	1	1	1
	NaN	NaN	NaN	NaN	NaN	1	1	NaN	2	2	NaN	2	2	1	2	2	1	1	1	1	1	1	1	1	2	1	1	NaN
	NaN	NaN	NaN	NaN	NaN	1	1	NaN	1	2	NaN	1	1	1	1	1	1	1	1	1	1	1	1	1	NaN	1	1	1
	NaN	NaN	NaN	NaN	NaN	1	1	NaN	1	2	NaN	1	1	1	2	1	1	1	1	1	1	1	1	1	NaN	1	1	1
	NaN	NaN	NaN	NaN	NaN	2	2	NaN	1	2	NaN	1	1	1	1	2	1	1	1	1	1	1	1	1	1	1	1	1
	NaN	NaN	NaN	NaN	NaN	1	2	NaN	1	2	NaN	2	2	1	1	1	2	1	1	1	1	1	1	1	1	1	1	1
	NaN	NaN	NaN	NaN	NaN	2	1	NaN	1	1	NaN	1	2	1	1	1	1	1	1	1	1	1	1	1	1	1	1	NaN
	NaN	NaN	NaN	NaN	NaN	1	2	NaN	1	1	NaN	1	1	1	1	2	1	1	1	1	1	1	1	1	1	1	1	1
	NaN	NaN	NaN	NaN	NaN	1	1	NaN	1	1	NaN	2	2	2	1	1	1	1	1	1	1	1	1	1	1	1	1	1
	NaN	NaN	NaN	NaN	NaN	1	1	NaN	1	1	NaN	1	1	1	1	1	1	1	1	1	1	1	1	1	1	1	1	1
	NaN	NaN	NaN	NaN	NaN	1	1	NaN	2	1	NaN	2	1	1	1	1	1	1	1	1	1	1	1	1	1	1	1	1
	NaN	NaN	NaN	NaN	NaN	1	1	NaN	1	1	NaN	1	2	1	1	1	1	1	1	1	1	1	1	1	1	1	1	1
	NaN	NaN	NaN	NaN	NaN	1	1	NaN	1	1	NaN	1	2	1	1	2	1	1	1	1	1	1	1	1	NaN	1	1	1
	NaN	NaN	NaN	NaN	NaN	2	1	NaN	2	1	NaN	1	1	1	2	1	1	1	1	1	1	1	1	1	NaN	1	1	1
	NaN	NaN	NaN	NaN	NaN	2	2	NaN	1	2	NaN	2	1	1	1	1	1	1	1	1	1	1	1	1	1	1	1	1
	NaN	NaN	NaN	NaN	NaN	2	1	NaN	1	1	NaN	1	2	1	1	1	1	1	1	1	2	1	1	1	NaN	1	1	1
	NaN	NaN	NaN	NaN	NaN	1	1	NaN	1	2	NaN	1	2	1	1	1	1	1	1	1	1	1	1	1	1	1	1	NaN
	NaN	NaN	NaN	NaN	NaN	1	1	NaN	1	1	NaN	1	1	1	1	1	1	1	1	1	1	2	1	1	NaN	1	1	1
	NaN	NaN	NaN	NaN	NaN	1	2	NaN	1	2	NaN	1	1	1	1	1	1	1	2	1	1	1	1	1	1	1	1	1
	NaN	NaN	NaN	NaN	NaN	1	2	NaN	1	2	NaN	1	1	2	1	2	1	1	1	1	2	1	1	1	NaN	1	1	1
	NaN	NaN	NaN	NaN	NaN	2	1	NaN	1	1	NaN	1	1	2	1	1	2	1	1	1	1	1	1	NaN	1	1	1	1
	NaN	NaN	NaN	NaN	NaN	1	1	NaN	1	1	NaN	2	1	1	1	1	1	1	1	1	1	1	1	1	1	1	1	1
	NaN	NaN	NaN	NaN	NaN	1	2	NaN	1	1	NaN	2	2	1	1	1	1	2	1	2	1	2	1	2	NaN	1	1	1
	NaN	NaN	NaN	NaN	NaN	2	1	NaN	1	1	NaN	1	2	2	1	1	1	1	1	2	1	1	1	1	1	1	1	1
	NaN	NaN	NaN	NaN	NaN	1	1	NaN	1	1	NaN	1	1	2	1	1	1	1	1	1	2	2	1	1	NaN	1	1	1
	NaN	NaN	NaN	NaN	NaN	2	2	NaN	1	2	NaN	2	1	2	1	1	1	1	1	1	1	1	1	1	NaN	1	1	1
	NaN	NaN	NaN	NaN	NaN	2	1	NaN	1	1	NaN	1	1	1	1	1	1	1	2	2	1	1	1	1	1	1	1	1
	NaN	NaN	NaN	NaN	NaN	1	1	NaN	2	2	NaN	1	2	1	1	1	1	1	1	1	1	1	1	1	NaN	1	1	1
	NaN	NaN	NaN	NaN	NaN	1	1	NaN	1	1	NaN	1	2	1	1	1	1	1	1	1	1	1	1	1	1	1	1	1
	NaN	NaN	NaN	NaN	NaN	1	1	NaN	1	1	NaN	1	2	1	1	2	1	1	1	1	1	1	1	1	1	1	1	1
	NaN	NaN	NaN	NaN	NaN	2	1	NaN	1	2	NaN	1	2	2	1	2	1	NaN	1	1	2	1	1	1	1	1	1	1
	NaN	NaN	NaN	NaN	NaN	2	1	NaN	2	1	NaN	2	1	2	1	1	1	1	1	1	1	1	1	1	1	1	1	1
	NaN	NaN	NaN	NaN	NaN	1	1	NaN	2	2	NaN	2	1	1	2	1	2	1	1	1	1	1	1	1	1	1	1	1
	NaN	NaN	NaN	NaN	NaN	2	2	NaN	1	1	NaN	1	2	1	1	2	1	1	1	1	1	1	1	1	NaN	1	1	1
	NaN	NaN	NaN	NaN	NaN	2	2	NaN	1	2	NaN	1	1	1	1	1	1	2	1	1	1	1	1	1	1	1	1	NaN
	NaN	NaN	NaN	NaN	NaN	1	1	NaN	1	1	NaN	1	1	1	2	2	1	1	1	1	1	1	1	1	1	1	1	1
	NaN	NaN	NaN	NaN	NaN	1	1	NaN	1	1	NaN	2	2	1	2	1	1	1	1	1	2	1	2	1	NaN	1	1	1
	NaN	NaN	NaN	NaN	NaN	1	2	NaN	1	1	NaN	1	2	1	1	1	2	1	1	1	1	1	1	1	1	1	1	1
	NaN	NaN	NaN	NaN	NaN	2	1	NaN	2	1	NaN	2	1	1	1	2	1	1	1	1	1	2	1	1	NaN	1	1	1
	NaN	NaN	NaN	NaN	NaN	2	2	NaN	2	1	NaN	1	1	1	1	1	1	1	1	1	1	1	1	1	1	1	1	1
	NaN	NaN	NaN	NaN	NaN	2	1	NaN	2	1	NaN	1	1	1	1	2	2	1	1	1	1	1	1	1	1	1	1	1
	NaN	NaN	NaN	NaN	NaN	2	1	NaN	1	2	NaN	2	1	1	1	1	1	1	1	1	1	1	1	1	1	1	1	1
	NaN	NaN	NaN	NaN	NaN	2	2	NaN	2	1	NaN	2	2	1	1	1	1	1	1	1	1	1	1	1	1	1	1	1
	NaN	NaN	NaN	NaN	NaN	2	2	NaN	1	1	NaN	1	1	1	2	1	2	1	1	1	1	1	1	1	1	1	1	1
	NaN	NaN	NaN	NaN	NaN	1	2	NaN	1	2	NaN	2	1	1	1	2	2	1	2	1	1	1	1	1	1	1	1	1
	NaN	NaN	NaN	NaN	NaN	2	1	NaN	1	1	NaN	2	1	1	1	1	1	1	2	1	1	1	1	1	NaN	1	1	1
	NaN	NaN	NaN	NaN	NaN	2	1	NaN	1	1	NaN	1	1	2	1	1	1	1	1	1	1	1	1	1	1	1	1	1
	NaN	NaN	NaN	NaN	NaN	1	2	NaN	1	1	NaN	1	1	1	1	1	1	1	1	1	1	1	1	1	1	1	1	2
	NaN	NaN	NaN	NaN	NaN	2	1	NaN	1	1	NaN	1	1	1	1	1	1	2	1	1	1	1	1	1	2	NaN	1	1
	NaN	NaN	NaN	NaN	NaN	2	1	NaN	1	1	NaN	1	2	1	1	1	1	1	1	1	1	1	1	1	2	1	1	1
	NaN	NaN	NaN	NaN	NaN	2	1	NaN	1	2	NaN	2	1	1	1	1	1	2	1	1	1	1	1	1	NaN	1	1	1
	NaN	NaN	NaN	NaN	NaN	1	1	NaN	1	2	NaN	2	1	2	2	1	1	1	1	1	1	1	1	1	NaN	1	1	1
	NaN	NaN	NaN	NaN	NaN	1	1	NaN	2	1	NaN	1	1	2	1	1	1	1	1	1	1	1	1	1	NaN	1	1	1
	NaN	NaN	NaN	NaN	NaN	1	1	NaN	2	2	NaN	2	1	1	2	1	1	1	1	1	1	1	1	1	1	1	1	1
	NaN	NaN	NaN	NaN	NaN	2	1	NaN	1	1	NaN	2	2	1	1	1	1	1	1	1	1	1	1	1	1	NaN	1	1
	NaN	NaN	NaN	NaN	NaN	1	1	NaN	2	1	NaN	2	1	1	1	2	1	1	1	1	1	1	1	1	NaN	1	1	1
	NaN	NaN	NaN	NaN	NaN	1	2	NaN	1	1	NaN	2	1	1	1	2	1	1	1	1	1	1	1	1	1	1	1	1
	NaN	NaN	NaN	NaN	NaN	1	1	NaN	1	1	NaN	2	1	1	2	1	2	1	1	1	1	1	1	1	NaN	1	1	1
	NaN	NaN	NaN	NaN	NaN	2	1	NaN	2	1	NaN	1	2	1	2	1	2	1	1	1	1	1	2	1	1	NaN	2	1
	NaN	NaN	NaN	NaN	NaN	2	1	NaN	2	2	NaN	2	2	1	2	1	1	1	1	1	1	1	1	1	NaN	1	1	1
	NaN	NaN	NaN	NaN	NaN	1	1	NaN	1	1	NaN	2	1	1	1	2	1	2	1	1	1	1	1	1	NaN	1	1	1
	NaN	NaN	NaN	NaN	NaN	1	2	NaN	1	1	NaN	2	2	2	1	2	1	1	1	1	1	2	1	1	1	1	1	1
	NaN	NaN	NaN	NaN	NaN	1	2	NaN	2	1	NaN	2	2	1	1	2	1	1	1	1	1	2	1	1	1	1	1	1
	NaN	NaN	NaN	NaN	NaN	1	1	NaN	2	1	NaN	2	2	1	2	1	1	1	1	1	1	1	1	1	1	1	1	1
	NaN	NaN	NaN	NaN	NaN	1	2	NaN	2	2	NaN	1	1	2	1	2	2	1	1	1	1	1	1	NaN	NaN	1	1	1
	NaN	NaN	NaN	NaN	NaN	1	1	NaN	1	1	NaN	1	1	2	1	2	1	1	1	1	1	1	1	1	1	1	1	1
	NaN	NaN	NaN	NaN	NaN	2	1	NaN	2	2	NaN	1	2	2	1	1	1	1	1	1	1	1	1	1	2	1	1	1
	NaN	NaN	NaN	NaN	NaN	1	1	NaN	2	2	NaN	2	1	1	1	1	1	1	1	1	2	1	2	1	1	1	1	1
	NaN	NaN	NaN	NaN	NaN	1	1	NaN	2	1	NaN	1	1	2	1	2	1	1	1	1	1	1	1	1	NaN	1	1	1
	NaN	NaN	NaN	NaN	NaN	1	1	NaN	2	1	NaN	NaN	1	2	1	1	1	1	1	1	1	2	1	1	NaN	1	1	1
	NaN	NaN	NaN	NaN	NaN	1	2	NaN	1	1	NaN	2	2	2	1	1	1	1	1	1	1	1	1	1	NaN	1	1	1
	NaN	NaN	NaN	NaN	NaN	1	1	NaN	1	1	NaN	1	1	2	1	1	2	1	1	1	1	1	1	1	NaN	1	1	1
	NaN	NaN	NaN	NaN	NaN	1	1	NaN	2	1	NaN	1	2	2	1	1	1	1	1	1	1	1	1	1	1	NaN	1	1
	NaN	NaN	NaN	NaN	NaN	1	1	NaN	1	1	NaN	1	2	1	1	1	1	1	1	1	2	1	1	2	1	1	1	1
	NaN	NaN	NaN	NaN	NaN	1	2	NaN	2	1	NaN	2	2	1	2	1	1	1	1	2	1	1	1	1	1	1	1	1
	NaN	NaN	NaN	NaN	NaN	1	2	NaN	2	1	NaN	1	1	2	1	1	2	1	1	1	1	2	1	1	1	1	1	1
	NaN	NaN	NaN	NaN	NaN	1	2	NaN	1	2	NaN	1	2	1	2	2	1	1	1	1	1	1	1	1	1	1	1	1
	NaN	NaN	NaN	NaN	NaN	1	1	NaN	1	2	NaN	1	1	1	2	1	1	1	1	1	1	1	2	1	NaN	1	1	1
	NaN	NaN	NaN	NaN	NaN	2	1	NaN	1	1	NaN	2	1	1	1	1	1	1	1	1	1	1	1	1	1	1	1	1
	NaN	NaN	NaN	NaN	NaN	1	1	NaN	1	2	NaN	2	1	1	1	1	1	2	1	1	1	1	1	2	NaN	1	1	1
	NaN	NaN	NaN	NaN	NaN	1	1	NaN	1	2	NaN	1	1	1	1	1	1	1	1	1	1	1	1	1	1	1	1	1
	NaN	NaN	NaN	NaN	NaN	2	1	NaN	1	2	NaN	1	2	2	1	1	1	1	1	1	1	1	1	2	1	1	NaN	1
	NaN	NaN	NaN	NaN	NaN	1	1	NaN	1	1	NaN	2	1	1	2	2	2	1	1	1	1	1	1	1	NaN	1	1	1
	NaN	NaN	NaN	NaN	NaN	1	1	NaN	2	2	NaN	1	2	2	2	1	1	1	1	1	1	1	1	1	1	1	1	1
	NaN	NaN	NaN	NaN	NaN	1	1	NaN	1	2	NaN	1	1	1	1	2	1	1	1	1	1	1	1	1	NaN	1	1	1
	NaN	NaN	NaN	NaN	NaN	2	1	NaN	1	2	NaN	1	2	2	1	1	1	1	1	2	1	1	1	1	1	1	1	1
	NaN	NaN	NaN	NaN	NaN	2	1	NaN	1	1	NaN	1	2	1	1	1	1	1	1	1	1	2	1	1	1	1	1	1
	NaN	NaN	NaN	NaN	NaN	1	2	NaN	1	1	NaN	1	1	1	1	2	2	1	1	1	1	1	1	1	NaN	NaN	1	1
	NaN	NaN	NaN	NaN	NaN	2	1	NaN	2	1	NaN	1	1	2	1	2	1	1	1	1	1	1	1	1	1	1	1	1
	NaN	NaN	NaN	NaN	NaN	2	1	NaN	1	2	NaN	1	1	2	1	1	1	2	1	1	1	1	1	1	1	1	1	1
	NaN	NaN	NaN	NaN	NaN	1	1	NaN	1	1	NaN	1	2	1	1	1	1	1	1	1	1	1	1	1	1	1	1	1
	NaN	NaN	NaN	NaN	NaN	2	2	NaN	1	1	NaN	1	1	1	2	2	1	1	1	1	2	1	1	1	NaN	1	1	1
	NaN	NaN	NaN	NaN	NaN	1	2	NaN	2	1	NaN	2	1	1	2	1	1	1	1	1	1	1	1	2	NaN	1	1	1
	NaN	NaN	NaN	NaN	NaN	2	1	NaN	1	2	NaN	1	2	2	2	1	1	1	1	1	1	1	1	1	1	1	1	1
	NaN	NaN	NaN	NaN	NaN	1	1	NaN	2	2	NaN	1	2	1	2	1	1	1	1	1	1	1	1	1	2	1	1	1
	NaN	NaN	NaN	NaN	NaN	1	1	NaN	2	1	NaN	2	1	1	1	1	1	1	1	1	1	1	1	1	NaN	NaN	1	1
	NaN	NaN	NaN	NaN	NaN	1	1	NaN	1	1	NaN	1	1	1	1	1	1	1	1	1	1	1	NaN	1	NaN	1	1	1
	NaN	NaN	NaN	NaN	NaN	1	1	NaN	2	1	NaN	1	1	1	2	2	1	2	1	1	1	1	1	1	NaN	1	1	1
	NaN	NaN	NaN	NaN	NaN	1	1	NaN	1	2	NaN	2	1	1	1	1	1	1	1	1	1	1	1	1	1	1	1	1
	NaN	NaN	NaN	NaN	NaN	2	1	NaN	1	1	NaN	1	1	1	1	2	1	1	1	1	1	1	1	1	1	1	1	1
	NaN	NaN	NaN	NaN	NaN	2	1	NaN	1	1	NaN	1	1	1	1	1	1	2	1	1	1	1	1	1	2	1	1	1
	NaN	NaN	NaN	NaN	NaN	1	1	NaN	1	1	NaN	2	2	1	1	1	2	1	1	1	1	1	1	1	1	1	1	1
	NaN	NaN	NaN	NaN	NaN	1	1	NaN	1	1	NaN	2	2	1	1	1	1	1	1	1	1	1	1	1	1	1	1	1
	NaN	NaN	NaN	NaN	NaN	2	1	NaN	2	1	NaN	2	2	1	2	1	2	1	1	1	1	1	1	1	1	1	1	1
	NaN	NaN	NaN	NaN	NaN	2	1	NaN	2	1	NaN	2	1	1	2	1	1	2	1	1	1	1	1	1	1	1	1	NaN
	NaN	NaN	NaN	NaN	NaN	2	1	NaN	2	2	NaN	1	1	1	1	1	1	1	1	1	1	1	1	1	1	1	1	1
	NaN	NaN	NaN	NaN	NaN	1	1	NaN	2	1	NaN	1	1	2	1	1	2	1	1	1	1	1	1	1	1	1	1	1
	NaN	NaN	NaN	NaN	NaN	1	1	NaN	1	2	NaN	1	1	1	2	1	1	1	1	1	1	1	1	1	NaN	1	1	1
	NaN	NaN	NaN	NaN	NaN	1	1	NaN	1	1	NaN	1	1	1	1	1	1	1	1	1	1	1	1	1	NaN	1	1	1
	NaN	NaN	NaN	NaN	NaN	1	2	NaN	2	1	NaN	1	1	1	1	1	1	1	1	1	1	1	1	1	NaN	1	1	1
	NaN	NaN	NaN	NaN	NaN	2	2	NaN	2	2	NaN	1	2	1	1	1	1	1	1	1	2	1	1	1	1	1	1	1
	NaN	NaN	NaN	NaN	NaN	2	1	NaN	1	2	NaN	2	2	1	1	2	1	1	1	1	1	1	1	1	NaN	1	1	1
	NaN	NaN	NaN	NaN	NaN	2	1	NaN	1	1	NaN	1	1	1	1	NaN	2	1	1	1	1	1	1	1	1	1	1	1
	NaN	NaN	NaN	NaN	NaN	2	1	NaN	2	1	NaN	1	1	1	1	1	2	1	1	1	1	1	1	1	NaN	1	1	1
	NaN	NaN	NaN	NaN	NaN	2	1	NaN	1	2	NaN	2	2	1	1	1	1	1	1	1	1	1	1	1	1	1	1	1
	NaN	NaN	NaN	NaN	NaN	2	1	NaN	1	2	NaN	2	2	1	1	1	1	1	1	1	1	1	1	1	2	1	1	1
	NaN	NaN	NaN	NaN	NaN	2	1	NaN	2	2	NaN	1	1	1	2	2	1	1	1	1	1	1	1	2	2	1	1	1
	NaN	NaN	NaN	NaN	NaN	2	1	NaN	1	1	NaN	2	2	1	2	1	2	1	1	1	1	1	1	1	NaN	1	1	1
	NaN	NaN	NaN	NaN	NaN	1	1	NaN	1	1	NaN	2	1	1	2	2	2	1	1	1	1	1	1	1	1	1	1	1
	NaN	NaN	NaN	NaN	NaN	1	1	NaN	1	1	NaN	2	1	1	2	1	1	1	1	1	1	1	1	1	1	1	1	1
	NaN	NaN	NaN	NaN	NaN	1	1	NaN	NaN	1	NaN	1	2	2	1	1	1	1	1	1	1	1	2	1	NaN	1	1	1
	NaN	NaN	NaN	NaN	NaN	1	1	NaN	1	2	NaN	2	1	1	1	1	1	1	1	1	1	1	1	1	1	1	1	1
	NaN	NaN	NaN	NaN	NaN	1	1	NaN	1	1	NaN	2	2	2	2	2	1	1	1	1	1	1	1	1	NaN	1	1	1
	NaN	NaN	NaN	NaN	NaN	2	NaN	NaN	1	1	NaN	1	2	1	2	1	1	1	1	1	1	1	1	1	1	1	1	1
	NaN	NaN	NaN	NaN	NaN	2	2	NaN	1	1	NaN	1	1	2	1	2	2	1	1	1	1	1	1	1	1	1	1	1
	NaN	NaN	NaN	NaN	NaN	1	1	NaN	2	1	NaN	1	1	1	1	1	1	1	1	1	1	1	1	1	NaN	1	1	1
	NaN	NaN	NaN	NaN	NaN	1	1	NaN	2	1	NaN	1	1	1	2	2	1	1	1	1	1	1	1	1	1	1	1	NaN
	NaN	NaN	NaN	NaN	NaN	2	2	NaN	2	2	NaN	1	1	2	1	2	1	1	1	1	1	1	1	2	1	1	1	1
	NaN	NaN	NaN	NaN	NaN	2	1	NaN	2	1	NaN	1	2	1	2	1	1	1	1	1	1	1	1	1	1	1	1	1
	NaN	NaN	NaN	NaN	NaN	1	1	NaN	2	1	NaN	2	1	1	1	2	1	1	1	1	1	1	1	1	1	1	1	1
	NaN	NaN	NaN	NaN	NaN	1	2	NaN	1	1	NaN	1	1	2	1	1	1	1	2	1	2	1	1	1	NaN	1	1	1
	NaN	NaN	NaN	NaN	NaN	2	1	NaN	1	1	NaN	1	1	1	2	1	1	1	1	1	1	1	2	NaN	1	1	1	1
	NaN	NaN	NaN	NaN	NaN	1	1	NaN	1	1	NaN	2	2	1	2	1	NaN	1	2	1	1	1	1	1	NaN	1	1	1
	NaN	NaN	NaN	NaN	NaN	1	1	NaN	2	1	NaN	2	1	1	1	1	1	1	1	1	1	1	1	1	1	1	1	1
	NaN	NaN	NaN	NaN	NaN	1	1	NaN	1	1	NaN	1	2	2	1	1	1	1	1	1	1	1	1	1	1	1	1	1
	NaN	NaN	NaN	NaN	NaN	1	1	NaN	2	1	NaN	2	1	1	1	1	1	1	1	NaN	1	1	1	1	NaN	1	1	1
	NaN	NaN	NaN	NaN	NaN	1	1	NaN	1	1	NaN	1	2	1	2	2	1	1	1	1	1	1	1	1	1	1	1	1
	NaN	NaN	NaN	NaN	NaN	2	2	NaN	1	1	NaN	1	1	1	2	2	1	1	1	1	1	1	1	1	NaN	1	1	1
	NaN	NaN	NaN	NaN	NaN	1	1	NaN	1	1	NaN	2	2	3	1	1	1	1	1	1	1	1	1	1	1	1	1	1
	NaN	NaN	NaN	NaN	NaN	1	1	NaN	1	1	NaN	1	1	1	2	1	1	1	1	1	1	2	1	1	1	1	1	1
	NaN	NaN	NaN	NaN	NaN	1	1	NaN	1	1	NaN	1	1	1	2	1	1	1	1	1	1	1	1	1	NaN	1	1	1
	NaN	NaN	NaN	NaN	NaN	1	1	NaN	2	2	NaN	1	1	1	1	1	1	1	1	1	1	1	1	1	NaN	1	1	1
	NaN	NaN	NaN	NaN	NaN	1	1	NaN	1	1	NaN	1	2	1	2	2	1	1	1	1	1	1	1	1	NaN	1	1	1
	NaN	NaN	NaN	NaN	NaN	2	2	NaN	1	2	NaN	1	2	1	1	1	1	1	1	1	1	1	1	1	1	1	1	1
	NaN	NaN	NaN	NaN	NaN	1	1	NaN	1	1	NaN	1	2	2	1	1	2	1	1	1	1	1	1	1	1	1	1	1
	NaN	NaN	NaN	NaN	NaN	1	1	NaN	1	1	NaN	1	2	1	1	1	1	1	1	1	1	1	1	1	1	1	1	1
	NaN	NaN	NaN	NaN	NaN	1	2	NaN	2	1	NaN	2	2	1	2	1	2	1	1	1	1	1	1	1	1	1	1	1
	NaN	NaN	NaN	NaN	NaN	1	2	NaN	2	1	NaN	1	2	2	1	1	1	1	1	1	1	1	1	1	1	1	1	1
	NaN	NaN	NaN	NaN	NaN	1	1	NaN	2	1	NaN	1	2	1	1	2	2	1	1	1	1	1	1	1	1	1	1	1
	NaN	NaN	NaN	NaN	NaN	2	1	NaN	1	1	NaN	1	1	1	1	1	1	1	1	1	1	1	1	1	2	1	1	NaN
	NaN	NaN	NaN	NaN	NaN	1	1	NaN	1	1	NaN	1	1	1	1	1	1	1	1	1	1	1	1	1	1	1	1	1
	NaN	NaN	NaN	NaN	NaN	1	1	NaN	2	1	NaN	1	1	1	1	1	1	1	1	1	1	2	1	1	1	1	1	1
	NaN	NaN	NaN	NaN	NaN	1	1	NaN	1	1	NaN	2	2	1	1	1	1	1	1	1	1	1	1	1	1	1	1	1
	NaN	NaN	NaN	NaN	NaN	1	1	NaN	1	2	NaN	2	2	2	1	1	1	1	1	1	1	1	1	1	1	1	1	1
	NaN	NaN	NaN	NaN	NaN	2	1	NaN	1	1	NaN	1	1	1	1	2	1	1	1	1	1	1	1	1	1	1	1	1
	NaN	NaN	NaN	NaN	NaN	1	1	NaN	1	1	NaN	2	2	1	1	1	1	1	1	1	1	1	1	1	1	1	1	1
	NaN	NaN	NaN	NaN	NaN	1	1	NaN	1	1	NaN	1	1	1	1	1	1	1	1	1	1	1	1	1	NaN	1	1	1
	NaN	NaN	NaN	NaN	NaN	1	1	NaN	1	1	NaN	1	1	1	2	1	2	1	1	1	1	1	1	1	1	1	1	1
	NaN	NaN	NaN	NaN	NaN	2	1	NaN	1	1	NaN	1	1	2	1	1	1	1	1	1	1	1	1	1	NaN	1	1	NaN
	NaN	NaN	NaN	NaN	NaN	2	1	NaN	NaN	1	NaN	1	2	1	1	1	1	1	1	1	1	1	1	1	NaN	1	1	1
	NaN	NaN	NaN	NaN	NaN	2	1	NaN	2	1	NaN	2	1	1	1	2	1	1	1	1	1	1	1	1	2	1	1	1
	NaN	NaN	NaN	NaN	NaN	1	1	NaN	1	1	NaN	2	1	2	2	1	1	1	1	1	1	2	1	1	2	1	1	1
	NaN	NaN	NaN	NaN	NaN	1	1	NaN	2	1	NaN	1	1	1	1	2	1	2	1	1	1	1	1	1	1	1	1	1
	NaN	NaN	NaN	NaN	NaN	1	1	NaN	2	1	NaN	1	1	2	1	1	1	1	1	1	1	1	1	1	1	1	1	1
	NaN	NaN	NaN	NaN	NaN	2	1	NaN	2	2	NaN	2	1	1	1	1	1	1	1	1	2	1	1	1	NaN	1	1	1
	NaN	NaN	NaN	NaN	NaN	2	1	NaN	1	2	NaN	2	2	1	1	1	1	1	1	1	1	1	1	2	NaN	1	1	1
	NaN	NaN	NaN	NaN	NaN	2	1	NaN	2	1	NaN	1	1	1	2	1	1	1	1	1	1	1	1	1	NaN	1	1	1
	NaN	NaN	NaN	NaN	NaN	1	1	NaN	2	2	NaN	2	1	1	1	2	2	2	1	1	1	1	1	1	NaN	1	1	1
	NaN	NaN	NaN	NaN	NaN	1	1	NaN	2	1	NaN	1	1	1	2	1	1	2	1	1	2	1	1	1	1	1	1	1
	NaN	NaN	NaN	NaN	NaN	2	1	NaN	1	1	NaN	2	1	2	1	2	1	1	1	1	1	2	1	1	1	1	1	1
	NaN	NaN	NaN	NaN	NaN	1	1	NaN	1	1	NaN	1	2	1	1	2	1	1	1	1	1	1	1	1	1	1	1	1
	NaN	NaN	NaN	NaN	NaN	1	1	NaN	2	2	NaN	1	1	1	1	1	1	1	1	1	1	1	1	1	NaN	1	1	1
	NaN	NaN	NaN	NaN	NaN	2	1	NaN	1	1	NaN	2	1	1	1	1	2	1	1	1	1	1	2	1	1	1	1	1
	NaN	NaN	NaN	NaN	NaN	2	1	NaN	1	1	NaN	1	1	2	2	1	1	1	2	1	1	1	1	1	NaN	1	1	1
	NaN	NaN	NaN	NaN	NaN	2	1	NaN	1	1	NaN	1	2	1	2	1	1	1	1	1	2	1	1	1	NaN	1	1	1
	NaN	NaN	NaN	NaN	NaN	1	1	NaN	1	1	NaN	2	2	1	1	1	1	2	1	1	1	1	1	1	NaN	1	1	1
	NaN	NaN	NaN	NaN	NaN	1	2	NaN	1	1	NaN	1	2	1	2	1	1	1	2	1	1	1	1	1	2	1	1	1
	NaN	NaN	NaN	NaN	NaN	2	1	NaN	1	1	NaN	2	1	1	1	1	1	1	1	1	2	1	1	1	1	1	1	1
	NaN	NaN	NaN	NaN	NaN	1	1	NaN	1	1	NaN	1	2	1	2	1	1	1	1	1	1	1	1	1	1	1	1	1
	NaN	NaN	NaN	NaN	NaN	1	1	NaN	1	1	NaN	2	1	1	1	2	1	1	1	1	2	1	1	NaN	1	1	1	1
	NaN	NaN	NaN	NaN	NaN	2	2	NaN	1	2	NaN	1	1	1	1	2	1	2	1	1	1	1	1	1	1	1	1	1
	NaN	NaN	NaN	NaN	NaN	1	2	NaN	1	2	NaN	2	1	1	1	1	2	1	1	1	1	1	1	1	NaN	1	1	1
	NaN	NaN	NaN	NaN	NaN	1	1	NaN	1	2	NaN	1	1	1	1	1	1	1	1	1	1	1	1	2	1	1	1	1
	NaN	NaN	NaN	NaN	NaN	2	1	NaN	1	1	NaN	1	1	1	1	1	2	1	1	1	1	1	1	2	1	1	1	1
	NaN	NaN	NaN	NaN	NaN	1	1	NaN	1	1	NaN	1	2	1	1	2	1	1	1	1	1	1	NaN	1	NaN	1	1	1
	NaN	NaN	NaN	NaN	NaN	1	1	NaN	1	1	NaN	2	1	2	2	2	1	1	1	2	1	1	1	1	3	1	1	1
	NaN	NaN	NaN	NaN	NaN	1	1	NaN	1	1	NaN	2	2	1	1	1	1	1	2	1	1	1	1	1	1	1	1	1
	NaN	NaN	NaN	NaN	NaN	1	1	NaN	1	1	NaN	2	1	1	1	1	2	1	1	1	1	1	2	1	1	1	1	1
	NaN	NaN	NaN	NaN	NaN	1	1	NaN	1	1	NaN	2	1	2	1	1	1	1	1	1	1	2	1	1	NaN	1	1	NaN
	NaN	NaN	NaN	NaN	NaN	1	2	NaN	1	1	NaN	1	1	2	2	1	1	1	1	1	1	1	1	1	NaN	1	1	1
	NaN	NaN	NaN	NaN	NaN	1	1	NaN	1	1	NaN	2	2	1	1	1	1	1	1	1	1	1	1	1	NaN	1	1	1
	NaN	NaN	NaN	NaN	NaN	1	1	NaN	1	2	NaN	1	1	1	2	1	1	1	2	1	1	1	2	2	NaN	1	1	1
	NaN	NaN	NaN	NaN	NaN	1	1	NaN	1	1	NaN	1	2	1	2	1	2	1	1	1	1	1	1	1	1	1	1	1
	NaN	NaN	NaN	NaN	NaN	1	2	NaN	1	1	NaN	2	1	1	1	1	1	1	1	1	1	1	1	1	NaN	1	1	NaN
	NaN	NaN	NaN	NaN	NaN	1	1	NaN	1	2	NaN	1	1	1	2	1	1	1	1	1	1	1	1	1	1	1	1	1
	NaN	NaN	NaN	NaN	NaN	1	1	NaN	1	1	NaN	1	1	1	2	1	1	1	1	1	1	1	NaN	1	NaN	1	1	1
	NaN	NaN	NaN	NaN	NaN	1	2	NaN	1	1	NaN	2	2	2	1	1	1	2	1	1	1	1	1	1	1	1	1	1
	NaN	NaN	NaN	NaN	NaN	2	1	NaN	1	1	NaN	1	2	1	1	2	1	1	1	2	1	1	1	2	NaN	1	1	1
	NaN	NaN	NaN	NaN	NaN	1	1	NaN	1	2	NaN	1	1	1	1	2	1	1	1	1	1	2	1	1	NaN	1	1	1
	NaN	NaN	NaN	NaN	NaN	2	1	NaN	2	1	NaN	1	1	1	1	1	1	1	1	1	1	1	1	1	1	1	1	1
	NaN	NaN	NaN	NaN	NaN	1	1	NaN	1	1	NaN	1	1	1	2	2	1	1	1	1	1	1	1	1	NaN	1	1	1
	NaN	NaN	NaN	NaN	NaN	2	2	NaN	1	1	NaN	2	1	2	2	1	1	1	1	1	1	1	2	1	1	1	1	NaN
	NaN	NaN	NaN	NaN	NaN	1	1	NaN	2	1	NaN	2	2	1	1	2	1	1	1	1	1	1	1	1	1	1	1	1
	NaN	NaN	NaN	NaN	NaN	1	1	NaN	1	1	NaN	1	2	1	2	1	1	1	1	2	2	1	1	1	NaN	1	1	1
	NaN	NaN	NaN	NaN	NaN	2	1	NaN	1	1	NaN	1	2	1	2	1	1	1	1	1	1	2	1	1	1	1	1	1
	NaN	NaN	NaN	NaN	NaN	1	1	NaN	2	1	NaN	2	2	1	1	2	2	1	1	1	1	1	1	1	1	1	NaN	1
	NaN	NaN	NaN	NaN	NaN	1	1	NaN	1	1	NaN	2	2	1	1	1	1	1	1	1	1	1	1	1	1	1	1	1
	NaN	NaN	NaN	NaN	NaN	2	1	NaN	1	1	NaN	2	1	1	1	1	1	1	2	1	1	1	1	1	NaN	1	1	1
	NaN	NaN	NaN	NaN	NaN	1	2	NaN	1	1	NaN	1	1	1	1	1	1	1	1	2	1	1	1	1	NaN	1	1	1
	NaN	NaN	NaN	NaN	NaN	1	2	NaN	1	2	NaN	1	1	1	2	1	1	1	1	1	1	1	1	1	1	1	1	1
	NaN	NaN	NaN	NaN	NaN	1	1	NaN	1	1	NaN	1	1	1	2	1	1	1	1	1	2	2	NaN	1	1	1	1	1
	NaN	NaN	NaN	NaN	NaN	1	1	NaN	2	2	NaN	NaN	1	2	1	2	1	1	1	1	1	1	1	1	1	1	1	1
	NaN	NaN	NaN	NaN	NaN	2	2	NaN	2	2	NaN	NaN	2	2	2	2	1	1	1	2	1	1	2	1	1	1	1	1
	NaN	NaN	NaN	NaN	NaN	1	1	NaN	1	1	NaN	NaN	1	1	1	1	1	1	1	1	1	1	1	1	1	1	1	1
	NaN	NaN	NaN	NaN	NaN	1	1	NaN	2	2	NaN	NaN	2	1	1	2	1	2	1	1	2	1	1	1	NaN	1	1	1
	NaN	NaN	NaN	NaN	NaN	1	2	NaN	2	1	NaN	NaN	1	1	1	1	1	NaN	2	1	1	1	1	1	1	1	1	1
	NaN	NaN	NaN	NaN	NaN	1	1	NaN	2	1	NaN	NaN	1	1	1	1	1	1	1	1	1	1	1	1	1	1	1	1
	NaN	NaN	NaN	NaN	NaN	2	2	NaN	1	2	NaN	NaN	2	1	1	1	1	1	1	1	1	1	NaN	1	NaN	1	1	1
	NaN	NaN	NaN	NaN	NaN	2	1	NaN	1	1	NaN	NaN	2	1	1	2	1	1	1	1	1	1	NaN	1	NaN	1	1	1
	NaN	NaN	NaN	NaN	NaN	2	2	NaN	1	2	NaN	NaN	2	1	1	1	1	2	1	1	1	1	1	1	1	1	1	1
	NaN	NaN	NaN	NaN	NaN	2	1	NaN	2	1	NaN	NaN	2	1	1	1	1	1	1	1	1	1	1	1	1	1	NaN	1
	NaN	NaN	NaN	NaN	NaN	1	1	NaN	1	1	NaN	NaN	2	2	1	2	1	1	1	1	1	1	2	1	1	1	1	1
	NaN	NaN	NaN	NaN	NaN	1	1	NaN	1	1	NaN	NaN	2	1	2	2	1	1	1	1	1	1	1	1	NaN	1	1	1
	NaN	NaN	NaN	NaN	NaN	2	1	NaN	1	1	NaN	NaN	2	1	2	1	1	1	1	1	1	1	1	1	1	1	1	1
	NaN	NaN	NaN	NaN	NaN	1	2	NaN	1	1	NaN	NaN	2	1	2	1	2	1	1	1	1	1	1	1	NaN	1	1	1
	NaN	NaN	NaN	NaN	NaN	1	2	NaN	1	1	NaN	NaN	1	1	2	1	2	1	1	1	1	1	1	1	1	1	1	1
	NaN	NaN	NaN	NaN	NaN	1	1	NaN	1	1	NaN	NaN	2	1	1	2	1	1	2	1	1	1	1	1	1	1	1	1
	NaN	NaN	NaN	NaN	NaN	1	1	NaN	2	1	NaN	NaN	2	1	1	1	1	1	1	1	1	1	1	1	1	1	1	1
	NaN	NaN	NaN	NaN	NaN	1	1	NaN	1	2	NaN	NaN	2	1	2	1	1	1	1	1	1	1	2	1	NaN	1	1	1
	NaN	NaN	NaN	NaN	NaN	2	1	NaN	1	1	NaN	NaN	1	1	1	2	2	1	1	1	1	2	1	1	1	1	1	1
[truncated: 5,735 more rows]

## Sheet: NumNucleoids_Batch2
	Num. Nucleoids
OD	0.34	0.5	0.56	0.95	1.1	1.1	1.16	1.35	1.4	1.65	1.87	1.89	2	2.35	2.8	3	3.15	3.16	3.24
	1	2	1	1	1	1	2	1	1	1	1	1	1	1	1	1	1	1	1
	2	2	1	1	1	1	1	1	1	1	2	1	1	1	1	1	1	1	1
	1	1	1	2	1	1	1	1	1	1	1	1	1	1	1	1	1	1	1
	1	1	1	2	2	2	1	1	1	1	1	1	1	1	1	1	1	1	1
	1	2	1	2	1	2	2	1	1	1	1	1	1	1	1	1	1	2	1
	1	1	1	1	1	1	1	1	1	1	1	1	1	1	1	1	1	1	1
	1	1	2	1	2	1	1	1	1	1	1	1	1	1	1	1	1	1	2
	2	1	2	1	1	2	1	1	1	1	1	1	1	1	1	1	1	1	1
	2	1	2	1	1	1	1	1	1	1	1	1	1	1	1	1	1	1	1
	2	1	1	1	2	1	1	1	1	1	1	1	1	1	1	1	1	1	1
	1	1	1	2	1	1	1	1	1	1	1	1	2	1	1	2	1	1	1
	1	1	1	2	2	1	1	1	1	1	1	1	1	1	1	1	1	1	1
	1	1	1	2	1	1	1	1	1	1	1	1	1	1	1	1	1	1	1
	1	1	2	2	1	2	1	1	1	1	1	1	1	1	1	1	1	1	1
	1	1	1	1	1	1	1	1	1	1	1	1	1	1	1	2	1	1	1
	2	1	2	2	1	1	1	1	1	1	1	1	1	1	1	2	1	1	2
	2	2	1	2	1	1	1	1	1	1	1	1	1	1	1	1	1	1	1
	1	2	2	2	1	1	1	1	1	1	1	1	1	1	1	1	1	1	1
	1	1	2	1	1	1	2	1	1	2	1	1	1	1	1	1	1	1	1
	2	1	1	1	1	2	1	1	1	1	1	1	1	1	1	1	2	1	1
	1	2	1	1	1	2	1	1	1	1	2	1	1	1	1	1	1	1	1
	1	1	1	1	2	1	1	1	1	1	1	1	2	1	1	1	1	2	1
	1	1	1	2	1	1	2	1	1	1	1	1	1	1	1	1	1	2	1
	1	1	1	1	1	1	NaN	1	1	1	1	1	1	1	1	1	1	1	1
	2	1	1	1	1	1	1	1	2	1	1	1	1	2	1	1	1	1	1
	1	1	1	2	2	1	1	2	1	1	1	1	1	1	1	1	1	1	1
	1	1	2	2	1	1	2	1	1	1	1	1	1	1	1	1	1	1	1
	1	1	1	1	1	2	1	1	1	2	1	1	1	1	1	1	1	1	1
	2	1	1	1	2	NaN	1	2	1	1	2	1	1	1	1	1	1	1	1
	2	1	1	2	1	1	1	1	1	1	1	1	1	1	1	1	1	1	1
	1	2	1	1	1	1	1	1	1	1	1	2	1	1	1	1	1	1	1
	1	2	1	2	2	2	2	1	1	1	1	1	1	1	1	1	1	1	1
	2	1	1	1	1	1	2	1	1	1	1	1	2	1	1	1	1	1	1
	2	1	2	1	2	1	1	1	1	2	1	1	1	1	1	1	1	1	1
	1	1	2	1	1	1	1	2	1	1	2	2	1	1	1	1	1	1	2
	1	2	2	2	1	2	1	1	1	1	1	1	1	1	1	1	1	1	1
	2	1	2	1	2	1	1	2	1	2	1	1	1	1	1	1	1	1	1
	2	1	2	1	2	2	1	1	1	1	1	2	1	1	1	1	1	1	1
	1	2	2	2	2	2	1	1	1	2	1	1	1	1	1	1	1	1	1
	1	1	1	2	1	2	1	1	1	1	1	1	1	2	1	1	1	1	1
	1	1	2	1	1	1	2	1	1	1	1	1	1	1	1	1	1	1	1
	2	2	1	2	1	1	1	1	1	1	1	1	1	1	1	1	1	1	1
	1	2	1	1	1	1	1	1	1	1	1	1	1	1	1	1	1	1	2
	2	1	2	1	2	1	1	1	1	1	1	1	1	1	1	1	1	1	1
	1	1	2	2	1	1	1	1	1	1	2	1	1	1	1	1	1	1	1
	1	1	1	2	1	1	2	1	1	1	1	1	1	1	1	1	1	1	1
	1	2	1	1	1	1	1	1	1	2	1	1	1	1	1	1	1	1	1
	2	1	1	2	1	1	1	1	1	1	1	1	1	1	1	1	1	1	1
	1	2	2	2	1	1	2	2	1	1	1	1	1	1	1	1	1	1	1
	1	2	2	1	2	1	1	1	1	1	1	1	1	1	1	1	1	1	1
	1	1	2	1	1	2	1	1	1	1	1	1	1	1	1	1	1	1	1
	1	1	2	2	1	1	1	1	1	2	1	1	1	1	1	1	1	1	1
	2	2	2	1	1	2	1	1	1	1	1	1	1	1	1	1	1	1	1
	1	1	2	1	1	1	1	1	1	1	1	1	1	1	1	2	1	1	1
	2	1	1	1	1	2	2	1	1	2	1	1	1	1	1	1	1	2	1
	1	1	1	2	1	1	2	NaN	2	1	1	1	2	1	1	1	1	1	1
	1	2	2	NaN	1	1	1	1	1	1	1	1	1	2	1	1	1	1	1
	1	1	2	2	1	1	2	1	1	1	1	1	2	1	2	1	1	1	1
	1	1	2	2	1	2	1	1	1	1	1	1	1	1	1	1	1	1	1
	2	1	2	2	1	1	1	1	1	1	1	1	2	1	1	1	1	1	2
	1	2	1	1	1	1	2	1	1	1	1	1	1	1	1	1	1	1	1
	1	1	1	2	1	1	1	1	1	1	1	1	1	1	1	1	1	1	1
	1	2	1	1	2	1	1	1	1	1	1	1	2	1	1	1	1	1	1
	1	2	2	1	1	1	2	1	1	1	1	1	1	1	1	1	1	1	2
	2	1	1	1	1	1	1	1	1	1	1	1	1	1	1	1	1	1	1
	2	2	2	1	1	1	2	1	1	1	1	2	1	1	1	1	1	1	1
	1	1	2	2	1	1	1	1	1	1	1	1	1	1	1	1	1	1	1
	1	1	2	1	1	1	1	1	2	1	2	1	1	1	1	1	1	2	1
	2	2	2	1	1	2	1	1	2	1	1	1	1	1	1	1	1	1	1
	2	1	2	2	1	1	2	1	1	1	2	1	1	1	1	2	1	1	1
	1	2	1	2	1	1	1	2	1	1	1	2	1	1	1	1	1	1	1
	1	1	1	2	1	1	1	1	1	1	1	1	1	1	1	1	1	1	1
	1	1	2	2	1	NaN	2	2	1	1	1	1	1	1	1	1	1	1	2
	1	2	1	2	2	1	1	1	2	1	1	1	1	1	1	1	1	1	1
	1	2	1	1	1	1	1	1	1	2	1	2	1	1	1	1	1	1	1
	1	1	1	1	1	1	2	1	1	1	1	1	1	1	1	1	1	1	1
	2	1	1	1	2	1	1	2	1	1	1	1	1	1	1	1	1	1	1
	1	2	1	1	1	1	1	1	1	1	2	1	1	1	1	1	1	1	1
	1	1	1	1	1	1	NaN	1	1	1	1	1	1	2	1	1	1	1	1
	1	2	1	2	1	1	1	1	1	1	2	1	1	1	1	1	1	1	1
	1	1	1	2	1	2	1	1	1	1	1	1	1	1	1	2	1	1	1
	1	2	1	1	2	1	2	1	1	1	1	1	1	1	1	1	1	1	1
	1	1	2	1	1	2	1	1	1	1	1	1	1	1	2	1	1	1	2
	1	1	1	1	1	2	1	1	1	1	1	2	1	1	1	1	1	1	1
	2	1	1	1	1	1	2	1	2	1	1	1	1	1	1	1	1	1	1
	1	1	1	2	1	1	1	1	1	1	2	2	1	1	1	1	1	1	1
	2	2	1	1	1	1	1	2	1	1	1	1	1	NaN	1	1	1	1	1
	1	1	1	2	2	2	2	1	2	1	1	2	1	1	1	1	1	1	1
	1	2	2	1	1	1	2	1	2	1	1	1	1	1	1	1	1	1	1
	1	1	1	1	1	2	1	1	1	1	1	1	1	1	1	1	1	1	1
	2	2	2	2	1	2	2	1	1	1	1	1	1	1	1	1	1	1	1
	1	1	2	2	1	1	1	2	1	2	1	1	1	1	1	1	1	1	2
	1	2	1	1	1	1	1	1	1	1	1	1	1	1	1	1	1	1	1
	1	2	1	1	1	1	2	2	2	1	1	1	1	1	1	1	1	1	1
	2	1	2	1	1	1	2	1	1	1	2	1	1	1	1	1	1	1	1
	1	1	1	2	1	1	1	1	2	1	1	1	1	2	1	1	1	1	1
	1	1	1	1	1	2	1	1	1	1	1	1	1	2	1	1	1	1	1
	2	2	2	1	1	1	1	1	1	1	1	1	1	1	1	1	1	1	1
	1	2	2	2	1	1	1	1	1	1	1	1	1	1	1	1	1	1	1
	2	2	2	1	1	1	1	2	1	1	1	1	1	1	1	1	1	1	1
	1	2	1	2	1	1	1	1	1	1	1	1	1	1	2	1	1	1	1
	1	2	1	1	2	1	1	1	1	1	2	1	1	1	1	1	1	1	1
	1	2	2	1	1	1	1	1	2	1	1	1	1	1	1	1	1	1	1
	1	1	2	1	1	1	1	1	1	1	1	1	1	1	1	1	1	1	1
	1	1	2	2	2	1	1	1	1	1	1	2	1	1	1	2	1	1	1
	1	1	1	1	1	2	1	1	1	1	1	1	1	1	1	1	1	1	1
	1	1	1	2	1	1	1	1	1	1	1	1	1	1	1	1	1	1	1
	1	1	2	1	1	2	2	1	1	1	2	1	1	1	1	1	1	1	2
	1	1	2	1	1	1	1	1	1	1	1	1	1	1	1	1	1	1	1
	1	2	1	1	2	1	1	2	1	1	1	1	1	1	1	1	1	1	1
	2	1	2	2	1	1	2	2	2	1	1	1	1	1	1	1	1	1	1
	1	2	2	1	1	1	1	1	1	1	1	1	1	1	1	1	1	1	1
	1	2	1	2	1	2	1	1	1	1	1	1	1	1	1	1	1	1	1
	1	2	2	2	1	2	1	2	1	1	1	1	1	1	1	1	1	1	1
	1	1	1	1	1	1	1	1	1	1	1	1	1	1	1	2	1	1	1
	1	1	1	1	1	1	2	2	1	1	1	1	2	1	1	1	1	1	2
	1	1	1	2	1	2	1	1	1	2	1	1	1	1	1	1	1	1	1
	2	1	2	1	2	1	1	1	1	2	1	2	2	1	1	1	1	1	1
	1	2	1	2	1	1	2	1	1	2	1	1	1	1	1	1	1	2	1
	1	2	1	1	1	2	1	1	1	1	1	2	1	1	1	1	1	1	1
	1	1	1	2	1	1	1	1	1	1	1	1	1	1	1	1	1	1	2
	1	2	2	2	1	2	1	1	1	1	1	1	1	1	1	2	1	1	1
	1	1	1	2	2	1	1	1	1	1	1	1	1	1	1	1	1	1	1
	1	2	1	1	1	1	1	1	1	1	1	1	1	1	1	1	1	1	1
	2	2	2	2	1	1	2	1	1	1	1	1	1	1	1	1	1	1	1
	1	1	1	2	2	1	2	1	1	2	1	1	1	1	1	1	1	1	1
	1	1	1	2	1	2	1	1	1	1	1	1	1	1	1	1	1	1	2
	1	2	1	1	1	1	2	1	1	1	2	2	1	1	1	1	1	1	1
	1	1	1	2	1	2	2	1	1	1	1	1	1	1	2	1	1	1	1
	1	1	1	2	1	1	1	1	1	1	1	1	1	1	1	1	1	1	1
	1	1	1	2	1	1	1	1	1	1	1	1	2	1	1	2	1	1	1
	1	2	1	1	1	1	1	1	1	1	1	1	1	1	1	2	1	1	1
	1	2	2	1	2	1	1	1	1	1	1	1	1	1	1	1	1	1	1
	1	1	2	2	1	2	1	1	1	1	1	1	1	1	1	1	1	1	2
	2	1	1	1	1	1	1	2	2	2	1	1	1	1	1	1	1	1	1
	1	2	2	2	1	NaN	1	1	1	1	1	1	1	1	1	1	1	1	1
	1	1	1	2	1	2	1	1	1	1	1	1	1	1	1	1	1	1	1
	1	1	1	2	1	1	1	1	1	1	1	1	1	1	1	1	1	1	1
	2	1	1	1	1	1	1	1	2	1	1	2	1	1	2	1	1	1	1
	1	1	2	1	1	1	2	2	1	1	1	1	1	1	1	1	1	1	1
	2	1	1	2	1	1	1	1	1	1	1	1	1	1	1	1	1	1	1
	2	2	1	1	1	1	2	1	1	1	1	1	1	1	1	1	1	1	1
	2	2	1	1	1	1	1	1	1	1	1	1	1	1	1	1	1	1	2
	1	1	1	2	2	2	NaN	1	1	1	1	1	1	1	1	1	1	1	2
	1	1	1	2	2	1	2	1	2	1	1	1	1	1	1	1	1	1	1
	1	1	2	2	2	1	1	1	1	1	1	1	1	1	2	1	2	1	1
	1	1	1	1	1	1	1	2	1	1	1	1	1	2	1	1	1	1	1
	1	2	1	1	2	2	2	1	2	1	1	1	1	1	1	1	1	1	1
	1	2	1	2	1	2	1	1	2	1	1	1	1	1	1	1	1	1	1
	1	2	2	1	1	1	1	1	1	1	1	2	1	1	1	1	2	1	1
	1	2	1	2	1	1	1	1	1	1	1	1	1	1	1	1	1	1	1
	2	1	1	1	1	2	2	1	1	1	1	1	1	1	1	1	1	1	2
	1	1	1	2	1	1	1	1	1	1	1	1	1	2	1	1	1	1	1
	1	2	1	1	1	1	2	1	1	2	1	1	1	1	1	2	1	1	2
	1	2	2	1	1	1	2	1	2	1	1	1	1	1	2	1	1	1	1
	1	1	1	1	1	2	1	1	1	1	1	2	1	1	1	1	1	1	1
	1	1	2	1	1	1	1	1	1	1	1	1	1	1	1	1	1	1	1
	1	1	1	1	1	1	NaN	2	1	1	1	1	1	1	1	1	1	1	1
	2	2	1	1	1	2	1	1	1	1	1	2	1	1	1	1	1	1	1
	1	1	2	1	1	1	1	1	1	1	1	1	1	1	1	1	1	1	2
	1	2	1	2	1	1	1	1	1	1	1	1	1	1	1	1	1	1	1
	1	1	1	1	2	1	1	1	1	2	1	1	1	1	1	1	1	1	1
	1	1	1	1	1	1	1	1	1	1	1	1	1	1	1	1	1	1	1
	1	1	1	1	1	2	1	1	1	1	1	1	1	1	1	1	1	1	1
	1	2	1	2	1	1	1	1	1	1	1	1	1	1	1	1	1	1	1
	1	1	2	1	1	2	1	1	1	1	2	1	1	1	1	1	1	2	1
	1	1	1	1	1	1	1	1	1	1	1	1	1	1	1	1	1	1	1
	1	1	1	1	1	1	1	2	1	1	2	1	1	1	1	1	1	1	1
	1	1	1	2	1	1	1	1	1	1	1	1	1	1	1	2	1	1	1
	1	2	1	1	2	1	1	2	1	1	1	1	2	1	1	1	1	1	1
	1	2	2	1	1	1	2	1	1	1	1	1	1	1	1	1	1	1	1
	1	2	1	1	2	2	1	1	2	1	1	1	1	1	1	1	1	1	1
	1	1	1	1	1	1	1	NaN	1	1	1	1	1	1	1	1	1	1	1
	1	2	1	1	1	NaN	1	1	1	1	1	2	1	1	1	1	1	1	1
	1	1	2	1	2	1	1	1	1	1	1	1	1	1	1	1	1	1	1
	1	2	2	1	1	1	2	1	1	1	1	1	1	2	1	1	1	1	1
	1	1	1	2	2	1	1	1	1	1	1	1	1	1	1	1	2	1	1
	2	1	1	2	1	1	1	1	1	1	2	1	1	1	1	1	1	1	1
	1	1	2	2	1	2	2	1	1	1	1	1	1	2	1	1	1	1	1
	1	1	1	1	1	1	1	2	2	1	1	1	1	1	1	1	1	1	1
	1	1	1	1	1	2	1	1	1	1	1	1	2	1	1	1	2	1	2
	1	1	2	1	2	2	2	1	1	1	1	1	2	1	1	2	1	1	1
	1	1	2	1	1	1	1	1	1	1	1	1	2	1	1	1	1	1	1
	1	1	1	2	1	2	1	1	1	1	1	1	1	1	1	1	1	1	1
	1	2	1	1	1	1	1	1	1	1	1	1	1	1	1	1	1	1	1
	1	2	2	2	1	1	1	1	1	1	1	1	1	1	1	1	1	1	1
	2	2	2	1	1	1	2	1	1	1	1	1	2	1	1	1	1	1	1
	1	2	1	1	1	1	2	1	1	1	1	1	1	1	1	1	1	1	1
	2	1	2	1	1	1	1	1	1	1	1	1	2	1	1	1	1	1	1
	1	2	1	1	1	1	1	1	1	1	1	1	1	1	1	1	1	1	1
	1	1	1	1	1	1	1	1	1	1	1	1	1	1	1	1	1	1	2
	1	1	1	1	2	1	2	2	1	2	1	1	1	1	1	1	1	1	1
	1	1	1	1	1	1	1	2	1	1	1	1	1	2	1	1	1	1	1
	1	1	2	1	1	1	2	1	2	2	1	1	1	1	1	1	1	1	1
	2	1	2	1	1	1	1	1	1	1	1	1	1	1	1	1	1	1	1
	1	1	1	1	1	2	1	1	1	2	2	1	1	1	1	1	1	1	1
	1	1	1	1	1	2	1	1	1	1	1	1	1	1	1	1	1	1	1
	1	1	1	1	1	2	1	1	1	1	1	2	1	1	1	1	1	1	1
	1	1	2	2	1	1	1	1	1	1	1	1	1	1	1	1	1	1	1
	1	2	1	1	1	1	1	1	1	1	1	1	1	1	1	1	1	1	1
	2	2	1	1	1	1	1	1	1	1	1	1	1	1	1	1	1	1	1
	1	1	1	2	1	1	1	1	1	1	2	1	1	1	1	1	1	1	1
	1	1	1	1	1	1	1	1	2	1	1	1	1	1	1	2	1	1	1
	1	1	1	2	2	1	1	1	1	1	1	2	1	1	1	1	1	1	1
	1	1	1	1	1	1	1	1	1	1	1	1	1	1	1	1	1	1	1
	1	2	2	2	1	1	1	1	1	2	1	1	1	1	1	1	1	1	1
	1	2	2	2	1	1	1	1	1	1	1	1	1	1	1	1	1	1	1
	2	1	2	2	1	1	2	1	1	1	1	1	1	1	1	1	1	2	1
	1	2	2	1	1	1	1	1	2	2	2	1	1	1	1	1	1	1	1
	1	2	1	1	1	1	1	1	2	1	1	1	1	1	1	1	1	1	1
	1	1	1	1	1	2	1	2	1	1	1	2	1	1	1	1	1	1	2
	1	2	1	2	1	1	1	1	1	NaN	1	1	1	1	1	1	1	1	1
	2	2	1	1	2	2	1	1	1	1	1	1	1	1	1	1	1	1	1
	1	1	2	1	1	1	2	1	1	1	1	1	1	1	1	1	1	1	1
	1	2	1	1	1	1	1	1	1	1	1	1	1	1	1	1	1	1	1
	2	2	2	1	1	2	1	1	1	1	2	2	1	1	1	1	1	1	1
	1	2	2	1	1	2	1	1	1	1	1	1	2	1	1	1	1	1	1
	1	2	1	1	1	1	1	3	1	2	1	2	1	1	1	1	1	1	1
	2	2	1	2	1	2	1	1	1	2	1	1	1	1	1	1	1	1	1
	1	1	1	1	1	1	1	1	1	1	1	1	1	1	1	1	1	1	1
	1	2	2	1	1	1	1	1	2	1	1	1	1	1	1	1	1	1	1
	1	1	2	1	1	1	2	1	1	2	1	1	1	1	1	1	1	1	1
	1	1	2	1	1	2	2	1	1	2	1	2	1	1	1	1	1	1	1
	2	1	1	1	1	1	1	1	2	1	2	1	1	1	1	1	1	1	1
	1	1	1	1	1	1	1	1	1	1	2	1	1	1	1	1	1	1	1
	1	2	2	1	2	2	2	1	1	1	2	1	1	1	1	1	1	1	1
	1	1	1	1	2	2	1	1	1	1	1	1	1	1	2	1	2	1	1
	1	1	2	2	2	1	NaN	1	1	1	1	1	1	1	1	1	1	1	1
	1	1	2	1	1	1	1	1	1	1	1	1	1	1	1	1	1	1	1
	2	1	1	1	1	1	2	1	1	1	1	2	2	1	1	1	1	1	1
	2	1	1	2	1	1	1	2	1	1	2	1	2	1	1	1	1	1	1
	1	2	1	2	1	1	1	1	1	1	1	1	1	1	1	1	1	1	1
	1	1	1	2	1	1	1	1	1	1	1	1	1	1	2	1	1	1	1
	2	1	1	1	2	1	1	1	1	1	1	1	1	1	1	1	1	1	1
	1	1	2	1	1	1	1	2	1	1	1	2	1	1	1	2	1	1	1
	1	1	1	2	2	1	1	1	1	1	1	1	2	1	1	1	1	1	1
	2	1	2	1	1	1	1	2	1	1	1	1	2	1	1	1	1	1	1
	2	2	1	1	1	1	2	1	1	1	1	1	1	2	1	1	1	1	1
	2	1	1	2	2	1	1	1	2	1	1	1	1	1	1	1	1	1	1
	2	2	1	1	1	1	1	1	1	1	1	1	1	1	1	1	1	1	2
	1	1	2	1	1	1	2	1	1	1	1	1	1	2	1	1	2	1	1
	2	1	1	2	2	1	2	1	2	2	1	1	1	1	1	1	1	1	1
	1	1	2	1	1	1	1	1	1	2	1	1	1	1	1	1	1	1	1
	1	1	1	1	1	1	1	1	1	1	1	1	1	1	1	1	1	1	1
	1	2	2	1	1	1	1	1	1	1	1	1	1	1	1	1	1	1	1
	1	2	2	2	1	1	1	2	1	1	1	1	1	1	1	1	1	1	1
	2	1	1	2	1	1	1	1	1	1	1	1	1	1	1	1	1	1	1
	1	1	1	2	1	1	1	1	1	1	1	1	1	1	1	1	1	1	2
	2	1	1	1	1	1	1	1	1	2	1	1	1	1	1	1	1	1	1
	2	2	1	2	1	2	1	1	1	1	1	1	1	1	1	1	1	1	1
	2	1	1	2	1	1	1	1	1	1	1	1	1	1	1	1	1	1	1
	1	1	1	NaN	2	1	2	1	1	2	1	1	1	1	1	1	1	1	1
	1	2	2	1	1	1	1	1	1	2	1	1	1	1	1	1	1	1	1
	2	1	1	1	1	2	1	1	1	NaN	NaN	1	2	1	2	1	1	2	1
	1	2	2	2	1	1	1	1	1	1	1	1	1	1	1	1	1	1	2
	2	2	2	2	1	1	1	1	1	1	1	1	1	1	1	1	1	1	1
	1	2	2	1	1	2	1	1	1	1	2	1	1	1	1	2	1	1	1
	1	2	1	1	1	1	2	1	1	1	2	1	1	1	1	1	1	1	1
	1	2	1	1	1	1	1	1	2	1	1	1	1	1	1	1	1	1	1
	1	1	1	2	1	1	1	1	1	2	1	1	1	1	1	1	1	1	1
	2	1	1	2	1	2	2	1	1	1	1	1	1	1	1	1	1	1	1
	1	2	1	2	1	1	1	1	1	2	1	1	1	1	1	1	1	1	1
	1	2	1	1	1	1	2	1	2	1	1	1	1	1	1	1	1	1	1
	1	2	1	1	1	2	1	1	1	1	1	1	1	2	1	1	1	1	1
	1	1	2	1	1	1	1	1	1	1	1	1	1	2	1	1	1	1	1
	1	1	1	2	1	1	1	1	1	1	1	1	1	1	1	1	1	1	1
	2	2	2	1	2	1	1	1	1	1	1	1	1	1	1	1	1	1	1
	1	2	1	1	1	1	1	1	1	1	1	1	1	1	1	2	1	1	1
	1	1	1	2	2	1	1	1	1	1	1	1	1	1	1	1	1	1	2
	1	1	1	2	1	1	1	1	1	1	1	1	1	1	1	1	1	1	2
	1	2	1	2	2	1	1	1	1	1	1	1	2	1	1	1	1	1	1
	2	1	1	1	1	1	2	1	2	1	1	1	1	2	1	1	1	1	1
	1	1	1	1	2	1	1	1	1	1	2	1	1	1	1	1	1	1	1
	2	1	1	1	1	1	1	1	1	1	1	1	1	1	1	1	1	1	1
	1	2	1	1	1	1	1	1	1	1	1	1	1	1	1	1	1	1	1
	1	1	1	2	2	1	1	2	1	1	1	1	1	1	1	1	1	1	1
	1	2	2	1	1	2	1	1	1	1	1	1	2	1	1	1	1	1	1
	1	2	1	1	1	2	1	1	1	NaN	1	1	1	2	1	1	1	1	1
	1	2	2	1	1	1	1	1	1	1	1	1	1	2	2	1	1	1	1
	1	2	2	1	1	2	1	1	1	1	1	1	1	2	1	1	1	2	1
	1	1	1	2	1	1	2	2	1	1	1	1	1	1	1	1	1	1	1
	1	1	2	1	2	2	1	1	1	1	1	1	1	1	1	1	1	1	1
	2	1	1	2	1	1	1	1	1	1	1	1	1	1	1	1	1	1	1
	1	1	1	1	1	1	1	1	1	1	1	1	1	1	1	1	1	1	1
	1	1	1	2	2	2	1	1	1	2	1	1	1	1	1	1	1	1	1
	1	2	2	1	1	2	2	1	2	1	1	1	1	1	1	1	1	1	1
	2	1	1	1	1	1	2	1	2	2	1	2	1	1	1	1	1	1	1
	1	1	2	2	2	1	1	1	1	1	1	1	1	1	1	1	1	1	1
	1	1	1	2	1	1	2	1	2	1	1	1	2	1	1	1	1	1	1
	1	1	2	1	2	1	1	2	1	1	1	1	1	1	1	1	1	1	2
	1	1	2	1	2	1	1	1	1	1	1	1	2	1	1	1	1	1	1
	1	1	1	1	1	1	2	1	1	1	1	1	1	1	1	2	1	1	1
	2	1	1	2	1	1	1	1	1	1	1	1	1	1	1	1	2	1	1
	1	2	1	1	1	1	1	1	1	1	1	1	1	1	1	1	1	1	1
	1	1	1	1	2	1	1	1	1	1	1	1	1	1	1	1	1	1	1
	1	1	2	2	1	1	1	1	1	1	1	1	1	1	1	1	1	1	1
	1	1	1	2	1	1	2	1	2	2	1	1	1	2	1	1	1	1	1
	2	2	1	2	2	1	2	1	1	2	1	2	1	1	1	1	1	1	1
	2	1	1	1	1	1	1	1	2	NaN	1	1	1	2	1	1	1	1	1
	1	1	1	2	2	1	1	1	1	1	1	1	2	1	1	1	1	1	1
	2	1	1	2	2	1	1	2	1	1	2	1	1	1	1	1	1	1	1
	1	2	1	1	1	1	1	1	1	1	1	1	2	1	1	1	1	1	1
	2	2	2	1	2	1	1	1	1	1	1	1	1	2	1	1	1	1	1
	2	2	2	2	1	1	2	1	1	1	1	1	1	1	1	1	1	1	1
	2	1	2	1	1	1	1	1	1	1	1	1	1	1	1	1	1	1	1
	1	1	1	2	1	1	1	1	1	1	1	1	1	1	1	1	1	1	2
	2	1	2	2	1	1	NaN	1	1	1	1	2	1	1	1	1	1	1	1
	1	1	1	2	1	1	2	1	1	1	1	1	1	1	1	1	2	1	1
	1	2	2	2	2	1	1	1	2	1	1	1	1	2	1	1	1	1	1
	2	1	1	1	1	1	1	1	1	1	1	1	1	1	1	1	1	1	1
	1	1	1	1	1	2	1	1	1	1	1	1	1	1	1	1	1	1	1
	1	1	1	1	1	1	1	1	1	1	1	1	2	1	1	1	1	1	1
	2	2	2	1	1	1	1	1	1	1	1	1	1	1	1	1	1	1	1
	1	2	2	1	2	1	2	1	1	1	1	2	1	1	1	1	1	1	1
	1	1	1	1	2	2	1	1	1	1	2	1	1	1	1	1	1	1	1
	1	1	2	1	1	1	1	1	1	1	1	1	1	1	1	1	1	2	1
	1	1	1	1	2	1	1	1	1	1	1	1	1	1	1	1	1	1	1
	1	1	1	2	2	2	1	1	1	1	1	2	1	1	1	1	1	1	1
	2	2	2	1	1	1	2	1	1	1	1	1	1	1	1	1	1	1	2
	1	1	1	1	2	1	1	1	1	1	1	1	1	1	1	1	1	1	1
	1	1	2	1	1	1	1	1	1	1	1	1	1	1	1	1	1	1	1
	1	1	1	2	1	2	1	1	2	1	1	1	1	1	1	1	1	1	1
	1	2	1	2	1	1	1	1	1	2	2	1	1	1	1	1	1	1	1
	1	2	1	2	1	1	1	1	1	1	1	1	1	1	1	1	1	1	1
	1	2	2	2	1	1	1	1	1	1	1	1	2	1	1	1	1	1	1
	1	2	2	1	2	2	1	1	1	1	2	1	1	1	1	1	1	1	1
	2	1	2	2	2	1	2	1	1	2	1	1	1	1	1	1	1	1	1
	1	1	1	1	1	1	1	1	1	1	1	1	1	1	1	1	1	1	1
	1	1	2	1	2	1	1	1	1	1	1	1	1	1	1	1	1	1	1
	2	1	1	2	2	1	2	2	2	1	1	1	1	1	1	1	1	1	1
	1	1	1	2	1	1	1	1	1	1	1	1	1	1	1	1	1	1	1
	1	2	1	1	1	1	1	1	2	1	2	1	1	1	1	1	1	1	2
	1	1	1	1	1	1	1	1	1	1	1	1	1	1	1	1	1	1	1
	1	1	1	1	1	1	1	1	1	1	1	1	1	1	1	1	1	1	1
	1	2	1	1	1	1	1	1	1	1	1	2	1	1	1	1	1	1	1
	1	2	1	1	2	1	1	1	1	1	1	2	2	1	1	1	1	1	1
	1	1	1	1	1	1	NaN	1	1	1	2	1	1	1	1	1	1	1	1
	1	2	1	2	2	1	1	1	1	1	1	1	1	1	1	1	1	1	1
	1	1	1	1	1	2	1	1	1	1	1	1	1	1	1	1	1	1	1
	2	1	2	1	1	2	1	1	1	1	1	2	1	1	1	1	1	1	1
	2	1	2	2	1	2	1	1	1	1	1	2	1	1	1	2	1	1	1
	2	1	2	1	1	1	NaN	1	1	1	1	1	1	2	1	2	1	1	1
	2	1	1	2	1	1	1	2	2	1	1	1	1	1	1	1	1	1	1
	1	2	2	2	1	1	1	1	1	1	1	1	1	1	1	1	1	1	1
	1	1	1	1	1	2	1	1	1	1	1	1	1	1	1	2	1	1	1
	2	1	1	1	1	1	1	1	1	1	1	1	2	1	1	2	1	1	2
	2	1	2	1	1	1	2	1	2	1	1	1	1	1	1	1	1	1	1
	1	1	1	2	1	1	1	1	1	2	1	1	1	1	1	1	1	1	1
	2	1	2	1	1	2	1	1	1	1	1	1	1	1	1	1	1	1	1
	1	1	1	1	1	1	2	1	1	1	1	1	1	1	1	1	1	1	1
	1	2	1	2	2	1	1	2	1	1	1	1	1	1	1	1	1	1	1
	2	1	1	1	1	1	1	1	1	1	1	1	1	1	1	1	1	1	1
	1	1	2	2	1	1	1	1	1	1	1	1	1	1	1	1	1	1	2
	1	1	2	1	2	2	1	1	1	1	1	1	2	1	1	1	1	1	2
	1	2	1	1	1	1	1	2	1	2	1	1	2	1	1	1	1	1	1
	1	1	2	2	1	2	1	1	1	1	1	1	1	1	1	1	1	1	1
	1	1	1	2	1	1	2	1	1	2	1	1	1	1	1	1	1	1	1
	1	1	2	1	1	1	2	1	1	1	1	1	1	1	1	1	1	1	1
	2	1	1	2	1	1	1	2	2	1	1	1	1	1	1	1	1	1	1
	1	1	1	2	1	1	2	1	1	2	1	1	1	1	1	1	1	1	1
	1	2	2	2	1	1	1	1	1	1	2	1	1	2	1	1	1	NaN	1
	1	1	2	1	1	1	1	2	1	1	1	1	1	2	1	1	1	1	1
	1	2	1	2	1	2	1	1	1	1	1	1	1	2	1	1	1	1	1
	NaN	1	1	1	1	1	1	1	1	1	1	1	2	1	1	1	1	1	1
	1	2	1	2	1	1	1	2	1	1	1	1	1	1	1	1	1	1	1
	1	2	2	1	1	1	1	1	1	1	1	1	1	1	1	1	1	1	1
	2	2	1	2	1	2	3	1	2	2	1	1	1	1	1	1	1	1	1
	1	1	1	2	1	1	1	1	1	1	1	1	1	1	1	1	1	2	1
	2	2	1	2	1	1	1	1	1	1	1	1	1	1	1	1	1	1	1
	1	2	1	1	1	2	2	1	1	1	1	1	1	1	1	1	1	1	1
	2	1	1	1	1	1	1	1	1	2	1	1	1	1	1	1	1	1	1
	1	2	1	1	1	2	2	1	1	1	1	1	1	1	1	1	1	1	1
	1	2	1	1	2	2	1	1	1	1	2	1	1	1	1	1	1	1	1
	2	1	1	1	1	1	1	NaN	1	1	1	1	1	2	1	1	1	1	1
	1	1	2	1	1	1	1	1	1	1	1	1	1	1	1	1	1	1	1
	1	2	2	2	1	1	1	1	1	1	1	1	1	1	1	1	1	1	1
	1	1	2	1	1	1	2	1	1	1	1	1	1	1	1	1	1	1	1
	1	2	1	1	2	1	2	1	1	1	1	1	1	1	1	1	1	1	1
	1	1	1	1	1	1	1	1	2	1	2	2	1	1	1	2	1	1	1
	1	1	1	2	1	1	2	1	1	1	1	1	1	1	1	1	1	1	1
	2	1	2	2	1	1	1	1	1	1	1	1	1	1	1	1	1	1	1
	1	1	1	1	1	1	1	2	1	1	1	1	1	1	1	1	1	1	1
	1	2	1	1	1	2	2	1	2	1	1	1	1	1	1	1	1	1	1
	1	2	2	1	1	1	1	2	1	1	1	1	NaN	1	1	1	1	1	1
	1	1	1	1	2	2	1	1	2	1	1	1	1	1	1	1	1	1	1
	2	1	2	2	1	1	1	1	1	1	1	1	1	1	1	1	1	1	1
	1	1	2	1	2	2	1	2	1	2	1	1	1	1	1	1	1	1	1
	1	1	1	1	2	1	1	1	1	1	1	2	1	1	1	1	1	1	2
	1	1	1	1	1	1	1	2	1	1	1	1	1	1	1	1	1	1	1
	1	2	1	1	1	1	1	1	1	1	1	1	1	2	1	1	1	1	1
	1	2	1	2	2	2	1	1	1	1	2	2	1	2	1	1	1	1	1
	1	2	2	2	1	2	1	1	1	2	1	1	1	2	1	1	1	1	1
	1	1	1	1	2	1	1	1	2	1	1	1	2	1	1	2	1	1	1
	1	1	1	1	1	1	2	1	1	NaN	1	1	1	1	1	1	1	1	1
	1	1	2	1	1	1	2	1	1	1	1	1	1	1	1	1	1	1	1
	1	2	1	1	1	1	1	1	1	1	1	1	2	1	1	1	1	1	1
	2	1	2	2	2	1	2	1	1	1	1	1	1	1	1	1	1	1	1
	1	2	2	2	1	2	1	1	1	1	1	1	1	1	1	1	1	1	1
	2	1	2	2	1	1	1	1	1	1	2	1	1	1	2	1	1	1	1
	1	2	1	2	1	2	1	1	2	1	1	1	1	1	1	1	1	1	1
	1	2	1	1	1	1	1	1	1	1	2	2	1	1	1	1	1	1	1
	1	2	1	1	2	1	1	1	1	1	1	1	1	1	1	1	1	1	1
	1	2	2	2	1	1	1	1	1	1	2	1	1	1	1	1	1	1	1
	2	2	1	1	2	1	1	NaN	1	1	1	2	1	1	1	1	1	1	1
	1	1	1	1	1	1	1	2	1	1	1	1	1	1	1	2	1	1	1
	1	1	2	1	1	2	1	1	1	2	2	1	1	1	1	1	1	1	1
	2	1	1	1	1	1	1	1	1	2	1	2	2	1	1	1	2	1	1
	1	2	1	1	2	2	1	1	1	1	1	1	1	2	1	2	1	1	1
	1	1	1	2	1	2	1	1	2	1	1	1	1	1	1	1	1	1	2
	1	1	2	2	1	2	1	1	1	1	1	1	1	2	1	1	1	1	1
	1	2	2	2	1	1	1	2	1	1	2	2	1	2	1	1	1	1	1
	1	1	2	1	2	1	2	1	1	1	1	1	1	1	1	1	1	1	1
	1	1	1	1	1	1	1	2	1	1	1	1	1	1	1	1	1	1	1
	2	2	1	NaN	2	1	1	1	2	1	1	1	1	1	1	1	1	1	1
	1	1	1	1	2	2	1	1	1	1	1	1	1	1	1	1	1	1	1
	2	2	1	1	2	2	1	2	2	1	1	1	1	1	1	1	1	1	2
	1	1	1	1	1	1	1	2	1	1	1	1	2	1	1	2	1	1	1
	2	1	2	1	2	1	NaN	1	1	1	1	1	1	1	1	1	1	1	1
	1	1	2	2	1	1	2	2	1	1	1	1	2	1	1	1	2	1	1
	1	2	1	1	1	1	1	1	1	1	1	2	2	1	1	1	1	1	1
	1	1	1	1	1	1	1	1	2	1	1	1	1	1	1	1	1	1	1
	1	2	1	1	1	2	2	1	1	1	1	1	1	1	1	1	1	1	1
	1	1	1	1	1	1	1	1	1	1	1	1	1	1	1	1	1	1	1
	2	1	1	1	1	2	1	1	1	1	1	1	1	1	1	1	1	1	1
	1	1	2	1	1	1	1	2	1	1	1	1	2	1	1	1	1	1	1
	1	2	1	1	1	1	1	1	1	1	1	1	1	1	1	1	1	1	1
	1	1	1	2	1	1	1	1	1	1	1	1	1	1	1	1	1	1	1
	2	1	1	1	1	1	2	1	1	1	2	1	1	1	1	1	1	1	1
	1	2	2	1	2	1	2	1	1	1	1	1	NaN	1	1	1	1	1	1
	1	1	2	2	1	2	1	1	2	1	1	1	1	1	1	1	1	1	1
	1	1	1	2	2	1	1	1	2	1	1	1	1	1	1	1	1	1	1
	2	2	1	1	2	2	1	2	1	1	1	1	1	1	1	1	1	1	1
	2	1	1	1	1	2	1	2	1	1	1	1	2	1	1	1	1	1	1
	2	2	2	2	2	2	1	1	1	1	1	2	1	1	1	1	1	1	1
	1	1	1	1	2	1	1	2	1	1	1	1	2	1	1	1	1	1	1
	2	1	1	1	2	1	1	1	1	1	2	1	1	2	2	1	1	1	1
	1	1	2	1	1	1	2	1	1	1	1	1	1	1	1	1	1	1	1
	1	2	2	2	1	1	1	2	2	1	1	2	1	1	1	1	1	1	1
	1	1	1	1	1	1	1	1	1	1	1	1	1	1	1	1	1	1	1
	1	2	1	2	1	2	1	1	1	1	1	1	1	1	1	1	1	1	1
	1	1	1	1	1	1	1	1	1	1	1	1	1	1	1	1	1	1	2
	1	1	1	1	2	1	1	1	1	1	2	1	1	1	1	1	1	1	1
	2	2	1	1	1	2	1	2	1	1	2	1	1	1	1	1	1	1	1
	1	2	1	2	1	2	1	1	1	1	1	1	1	1	2	1	1	1	2
	2	2	2	1	1	1	1	1	1	1	1	1	1	1	1	1	1	1	1
	1	2	2	1	1	1	1	2	1	1	1	1	1	1	1	1	1	1	1
	2	1	2	1	2	1	1	1	1	1	1	1	1	1	1	1	1	1	1
	1	1	1	1	2	1	1	1	1	2	1	1	1	1	1	1	2	1	1
	2	2	1	2	1	2	2	1	1	1	1	1	1	1	1	1	1	1	1
	1	1	1	1	2	1	1	2	1	1	1	1	1	1	1	1	1	1	1
	1	1	1	1	1	1	1	1	1	1	1	1	1	1	1	1	1	1	1
	2	1	1	1	2	2	1	1	1	1	1	1	1	1	1	1	1	1	1
	1	2	1	2	1	1	1	1	1	1	1	1	1	1	1	2	1	1	1
	1	1	2	2	1	1	NaN	1	1	1	1	1	2	1	1	1	1	1	1
	1	2	2	2	2	1	1	1	1	1	1	1	1	1	1	1	1	1	1
	2	1	1	1	1	1	1	1	1	1	1	1	1	1	1	1	1	1	1
	1	1	2	2	1	1	1	1	1	1	2	1	2	1	1	2	1	1	1
	2	1	2	1	1	1	1	1	1	1	1	1	1	1	1	1	1	1	1
	1	1	1	2	2	1	1	1	1	1	1	1	1	1	1	1	1	1	1
	1	1	1	2	1	1	2	1	2	1	1	1	1	1	1	1	1	1	1
	1	1	2	1	1	1	1	1	1	2	1	1	1	1	1	1	1	1	1
	1	1	2	1	2	1	1	1	1	1	1	1	2	1	1	1	1	1	2
	1	1	1	1	2	2	2	1	1	1	1	1	2	1	1	1	1	1	1
	1	1	1	1	2	2	1	1	2	1	1	2	2	1	1	1	1	1	1
	1	1	2	2	1	1	1	1	1	1	1	1	1	1	1	1	1	1	1
	1	1	2	1	1	2	2	1	1	2	1	1	1	1	1	1	1	1	1
	2	2	1	1	1	1	1	1	1	1	2	1	2	1	1	2	1	1	1
	2	1	1	2	1	2	2	1	2	2	1	1	1	2	1	1	1	1	1
	1	1	1	2	1	2	NaN	1	1	1	1	1	2	1	1	1	1	1	1
	1	1	2	1	2	2	2	2	1	1	1	1	1	1	1	1	1	1	2
	2	2	1	2	1	1	1	2	1	1	1	1	1	1	1	1	1	1	1
	1	1	1	1	1	1	1	1	1	1	1	1	1	1	1	1	1	1	1
	1	1	2	2	1	1	1	1	1	1	1	1	1	1	1	1	1	1	1
	1	1	1	3	2	1	1	1	1	2	1	1	1	1	1	2	1	1	1
	1	1	1	1	1	2	1	1	1	1	1	1	1	1	1	1	1	1	1
	1	1	1	2	1	1	1	1	1	2	1	2	1	1	1	1	1	1	1
	1	1	1	2	1	1	1	1	1	1	1	1	1	1	2	2	1	1	1
	1	1	2	1	1	1	2	2	1	1	1	1	1	2	1	1	1	1	1
	2	2	1	2	1	1	1	1	2	1	1	1	1	1	1	1	1	1	1
	1	1	1	2	1	1	2	2	1	1	1	1	1	2	1	2	1	1	2
	1	1	1	2	1	1	NaN	2	1	1	2	1	1	1	1	1	1	1	1
	1	1	2	2	1	1	1	1	2	1	1	1	1	1	1	1	1	1	1
	1	1	1	2	1	1	2	1	2	1	1	1	1	2	1	1	1	1	1
	2	1	2	1	2	2	2	2	1	1	1	1	1	1	1	1	1	1	1
	2	1	2	1	1	1	1	1	1	1	1	1	1	1	2	1	1	1	2
	2	2	1	NaN	2	NaN	1	1	1	1	1	1	1	1	1	2	1	1	1
	1	1	2	1	1	1	1	1	1	2	1	2	1	2	1	1	1	1	1
	2	1	2	1	2	2	2	1	1	1	NaN	1	1	1	1	1	1	1	1
	1	2	2	2	1	1	1	1	2	1	1	1	1	1	1	1	1	1	1
	1	1	2	1	2	1	2	1	1	1	1	1	2	1	1	1	1	1	1
	1	1	1	1	2	1	1	1	1	2	1	1	1	1	1	1	1	1	1
	1	2	1	1	1	1	1	1	1	1	1	1	2	1	1	1	1	1	2
	1	2	2	1	1	1	1	1	1	1	1	1	1	1	1	2	1	1	1
	2	2	2	1	1	1	2	1	2	1	1	1	1	1	1	1	1	1	1
	1	1	1	1	2	2	1	1	1	1	1	2	1	1	1	1	1	1	1
	1	1	1	2	1	2	1	1	1	1	1	1	1	1	1	1	1	1	1
	1	1	1	2	1	2	2	2	2	1	1	2	2	1	1	1	1	1	1
	2	1	1	1	1	1	2	1	1	1	1	1	2	1	1	1	1	2	1
	2	1	1	NaN	1	2	1	2	2	2	2	1	2	1	1	1	1	1	2
	1	2	2	1	2	1	1	1	1	2	1	1	1	1	2	1	1	1	1
	2	1	2	1	1	1	1	1	2	1	1	1	1	1	1	1	1	1	1
	1	1	2	1	1	2	1	1	1	1	1	1	1	1	1	1	1	1	1
	1	2	1	2	1	1	2	1	1	1	1	1	1	1	2	1	1	1	1
	1	1	2	2	1	2	2	1	1	1	1	1	2	1	1	1	1	1	1
	2	1	1	1	2	1	1	1	1	1	1	1	1	1	2	1	1	1	1
	1	1	2	1	2	2	1	2	1	1	2	1	1	1	1	1	1	1	1
	2	1	2	2	1	1	1	1	1	1	1	1	1	1	1	1	1	1	1
	1	1	1	1	2	1	1	2	1	1	1	1	1	1	1	1	1	1	2
	1	1	1	1	2	1	2	1	1	1	1	1	1	1	1	1	1	1	2
	2	2	1	1	1	2	1	2	1	1	2	1	1	1	1	1	1	1	1
	1	1	1	2	1	1	1	1	1	1	2	1	2	1	1	1	1	1	1
	2	1	1	1	1	1	1	1	1	1	1	1	1	1	1	1	1	1	1
	1	2	1	1	1	1	1	1	1	1	1	1	1	1	1	2	1	1	1
	1	2	1	1	1	1	1	1	1	1	2	1	1	1	1	1	1	1	1
	1	1	2	1	2	1	1	1	1	1	1	1	1	2	1	1	1	1	1
	1	2	1	1	1	2	1	1	1	2	1	2	1	1	1	1	1	1	1
	1	2	2	1	1	1	1	1	1	1	1	1	1	1	1	1	1	1	1
	2	1	1	1	1	1	2	1	1	1	1	1	2	1	1	1	1	1	1
	1	1	2	1	2	1	1	1	1	1	2	2	1	1	1	1	1	1	1
	2	2	1	1	2	1	1	1	1	1	1	1	1	1	1	1	2	1	1
	1	1	1	2	1	2	1	1	1	1	2	1	1	1	2	1	1	1	1
	1	1	2	1	2	1	1	1	1	1	1	1	1	1	1	1	1	1	1
	2	1	2	2	1	2	2	2	1	1	2	1	1	1	1	1	1	1	1
	1	2	2	1	2	1	1	1	1	1	1	1	1	1	1	2	1	1	1
	1	1	2	2	2	1	1	1	1	1	1	1	1	1	1	1	1	1	1
	1	2	2	1	1	1	1	1	1	1	1	1	2	1	1	1	1	1	2
	2	1	1	1	1	1	NaN	1	1	1	1	1	1	1	1	1	1	1	1
	1	2	1	1	1	2	2	1	1	1	1	1	1	1	1	1	1	1	1
	1	1	1	1	1	1	1	1	1	1	1	1	1	1	1	1	1	1	1
	1	1	1	1	1	1	1	2	1	1	1	1	1	1	1	1	1	1	1
	1	2	2	2	1	1	1	1	1	1	1	1	1	1	1	1	1	1	1
	1	2	1	2	1	1	1	1	1	1	NaN	1	1	1	1	1	1	1	1
	1	2	1	1	2	1	1	1	1	1	1	1	1	1	1	1	1	1	1
	1	1	1	1	1	1	2	1	1	1	1	1	1	1	1	1	1	1	1
	1	1	1	2	1	2	1	1	1	1	2	1	1	1	1	1	1	1	1
	1	1	1	1	1	1	1	1	1	1	1	1	1	1	1	2	1	1	1
	1	1	2	1	1	1	2	1	1	1	1	1	1	1	1	1	1	1	1
	1	2	2	2	1	2	1	1	1	1	1	2	2	1	1	1	1	1	1
	2	1	2	1	2	1	1	1	1	1	1	1	1	1	1	1	1	2	1
	2	2	2	1	1	2	1	1	1	1	1	1	1	1	1	1	1	1	1
	1	2	1	1	1	2	1	1	1	1	1	1	2	1	1	2	1	1	1
	1	2	1	1	1	1	1	1	1	1	1	1	2	2	1	1	1	1	2
	1	2	2	1	1	2	1	1	1	1	1	1	1	1	1	1	1	1	1
	2	1	1	1	2	1	1	1	2	1	1	1	1	1	1	1	1	1	1
	2	2	2	1	1	1	1	1	2	1	1	1	2	1	1	1	1	1	1
	1	1	1	2	2	1	1	1	1	1	1	1	1	1	1	1	1	1	1
	2	1	1	1	2	1	1	1	1	1	1	1	2	1	1	1	1	1	1
	2	1	2	1	1	1	2	1	2	1	2	1	1	1	1	1	1	1	2
	1	1	1	2	1	2	1	1	1	1	2	1	2	1	1	1	1	1	1
	2	1	1	1	1	1	1	1	1	1	1	1	2	1	1	1	1	1	1
	1	1	1	2	1	1	1	1	1	1	1	1	1	1	1	1	1	1	1
	1	2	2	2	1	1	1	1	1	1	1	1	1	2	1	1	1	1	1
	2	1	1	1	1	2	1	1	1	1	1	1	1	1	1	1	1	1	1
	2	1	1	1	1	1	1	1	1	1	1	1	1	1	1	2	1	1	1
	1	1	1	1	1	1	2	1	1	1	1	1	1	1	1	2	1	1	1
	1	1	1	1	1	1	1	2	1	1	1	1	1	1	1	1	1	1	1
	1	2	1	1	1	1	1	1	1	1	1	2	1	1	2	2	1	1	1
	1	1	1	1	1	1	NaN	1	1	1	1	1	1	1	1	1	1	2	1
	1	2	2	2	1	1	1	1	1	1	1	2	1	1	1	1	1	1	1
	2	1	2	1	2	2	1	2	1	1	1	1	1	1	1	1	1	1	1
	2	1	1	2	1	1	1	2	1	1	1	1	1	2	1	1	1	1	1
	1	1	2	1	2	2	2	1	1	2	1	1	1	2	1	1	1	1	1
	1	1	1	1	2	2	1	2	1	1	1	1	1	1	1	1	1	1	1
	1	1	1	1	1	1	2	1	1	1	1	1	1	1	1	1	1	1	1
	1	1	2	1	2	1	NaN	2	2	1	1	1	2	1	1	1	1	1	2
	1	2	1	1	1	2	1	1	1	1	1	1	1	1	1	1	1	1	1
	1	1	1	2	1	1	1	1	1	1	1	1	2	1	1	1	1	1	1
	2	2	2	1	2	1	1	1	1	1	1	2	1	2	1	1	1	1	1
	2	1	1	1	2	1	1	1	2	2	2	1	1	2	1	1	1	1	1
	1	2	1	2	2	1	1	1	1	1	1	1	1	1	1	1	1	1	1
	2	1	1	1	2	1	1	1	1	1	2	1	1	1	1	1	1	1	1
	1	1	1	1	1	2	1	1	1	1	1	1	1	1	1	1	1	1	1
	2	2	1	2	1	1	1	1	1	1	1	1	1	1	1	1	1	1	1
	1	1	2	1	1	2	1	1	1	1	2	1	1	1	1	1	1	1	1
	2	2	1	2	1	1	1	1	1	1	2	1	1	2	1	1	1	1	1
	1	1	1	2	1	1	2	1	1	1	1	1	1	1	1	1	1	1	1
	1	1	1	2	1	1	1	1	1	1	1	2	1	1	2	1	1	1	1
	1	1	1	NaN	1	1	1	2	2	2	1	1	1	1	1	1	1	1	1
	2	1	2	1	2	1	2	1	1	1	1	1	1	1	1	1	1	1	1
	1	1	1	2	1	1	2	1	2	1	1	2	1	1	1	1	1	1	1
	1	2	2	2	2	1	1	1	1	1	1	1	1	1	1	1	1	1	1
	1	1	1	1	1	NaN	2	1	1	1	1	1	2	1	1	1	1	1	1
	1	1	2	1	1	1	1	1	1	1	2	1	1	2	1	1	1	1	1
	1	1	1	1	1	2	1	1	1	1	1	1	1	1	1	1	1	1	1
	1	2	2	2	1	1	2	2	1	1	1	2	1	1	1	2	2	1	1
	2	1	1	2	2	1	1	1	1	1	1	1	1	1	1	1	1	1	1
	1	1	2	1	1	1	1	1	1	1	1	1	2	1	1	1	1	1	1
	1	1	1	1	1	2	1	1	1	1	1	1	1	1	1	1	1	1	1
	2	1	2	2	1	2	1	1	1	1	2	1	1	1	1	1	1	1	1
	1	2	2	1	1	1	2	1	2	1	1	1	1	1	2	1	1	1	1
	1	1	1	1	2	1	2	1	1	1	1	1	1	1	2	1	1	1	1
	1	1	2	1	2	2	1	1	2	1	1	1	1	1	1	1	1	1	1
	1	1	1	1	1	1	1	1	1	1	1	1	1	2	1	1	2	1	1
	2	1	1	1	1	1	1	1	1	1	1	1	2	1	1	1	1	1	1
	2	1	1	1	1	2	1	1	1	1	1	1	1	1	1	1	1	1	1
	1	2	1	1	1	1	2	1	1	2	1	1	2	1	1	1	1	1	2
	1	1	2	1	1	2	1	1	2	1	1	1	1	2	1	1	1	1	1
	2	1	1	1	1	1	1	1	2	2	1	1	1	1	1	1	1	1	2
	1	1	1	1	1	2	2	1	1	1	1	1	2	1	1	1	1	1	1
	1	1	1	1	1	1	1	2	2	1	1	1	1	1	1	1	1	1	1
	2	1	1	1	1	1	2	1	1	1	1	1	1	1	1	1	1	1	1
	1	1	2	1	1	2	1	1	1	1	1	1	1	1	1	1	1	1	2
	2	1	1	2	1	1	1	1	2	2	1	1	1	1	1	1	1	1	1
	1	1	1	1	1	1	1	1	1	NaN	1	1	1	1	1	1	1	1	1
	2	2	2	1	1	1	NaN	1	1	1	1	1	1	1	1	1	1	1	1
	1	2	2	2	1	1	1	1	1	1	1	1	1	1	1	1	1	1	1
	2	1	2	1	1	2	2	1	1	1	1	1	1	1	1	1	1	1	NaN
	2	2	1	2	1	1	1	1	2	1	1	1	1	2	1	1	1	1	1
	2	2	1	1	2	1	1	2	1	1	1	1	1	1	1	1	1	1	1
	2	2	2	2	1	1	1	1	1	1	1	2	1	1	1	1	1	1	2
	1	2	1	1	1	2	2	2	2	1	1	2	1	1	1	1	1	1	1
	1	1	2	2	1	1	1	1	1	1	1	2	1	1	1	1	1	1	1
	2	1	1	1	1	2	1	1	1	1	2	1	1	1	2	1	1	1	1
	1	1	1	1	1	1	1	1	1	2	1	1	1	1	2	1	1	1	1
	2	1	1	2	1	1	1	1	1	1	1	1	1	2	1	1	1	1	1
	2	1	1	1	1	1	1	1	1	1	1	1	1	1	1	1	1	1	1
	1	1	2	2	1	1	1	1	1	1	1	1	1	1	1	1	1	1	1
	1	1	1	2	2	1	1	1	1	2	1	1	1	1	1	1	1	1	1
	1	1	2	1	1	1	1	1	1	1	1	1	2	1	1	1	1	1	1
	1	1	1	1	1	1	1	1	1	1	1	2	1	2	1	1	1	1	1
	1	1	2	2	1	1	2	1	1	1	1	1	1	1	1	1	1	2	1
	2	1	1	2	1	NaN	2	1	1	2	1	1	1	2	1	1	1	1	1
	2	1	2	2	1	1	2	1	1	1	1	1	1	1	1	1	1	1	1
	1	1	1	2	1	1	1	1	1	1	1	2	2	2	1	1	1	1	1
	2	1	2	2	2	1	1	1	1	1	2	1	1	1	1	1	1	1	1
	1	2	1	1	1	1	1	1	1	1	2	1	1	1	1	1	1	1	1
	1	2	2	1	1	1	1	1	1	1	1	1	1	1	1	1	1	1	1
	1	1	2	1	2	1	1	1	1	1	1	1	1	1	1	1	1	1	1
	1	2	1	1	2	1	1	2	1	2	1	1	1	1	1	1	1	1	1
	1	1	2	1	2	2	1	1	1	1	1	1	1	1	1	1	1	1	1
	1	1	1	1	1	1	1	1	1	1	1	2	1	1	1	1	1	1	1
	1	2	2	1	1	1	1	1	1	1	1	1	1	1	1	1	1	1	1
	1	2	2	1	1	1	1	1	1	1	1	1	2	1	1	1	1	1	1
	1	1	1	1	1	1	1	1	1	1	1	1	1	1	1	1	2	1	1
	1	1	2	1	1	2	1	1	1	1	1	1	1	1	1	1	1	1	1
	2	2	2	1	1	1	1	1	1	1	1	1	1	1	1	2	1	1	1
	1	1	2	1	2	2	1	1	1	1	1	1	1	1	1	1	1	2	1
	1	1	1	1	1	1	1	1	1	1	1	1	1	2	1	1	1	1	1
	1	1	1	1	1	1	2	2	2	1	1	1	1	1	1	1	1	1	1
	2	1	1	2	1	2	2	NaN	1	1	1	1	1	1	1	1	1	1	1
	1	1	1	1	1	2	2	2	1	1	1	1	1	1	1	1	1	1	1
	1	1	1	1	1	1	1	1	1	1	1	1	2	1	1	1	1	1	1
	2	2	1	1	1	1	1	1	1	1	1	1	1	1	1	1	1	1	1
	2	1	1	1	1	1	1	1	1	1	1	1	1	1	1	1	1	1	1
	1	1	1	1	1	2	1	NaN	1	1	1	1	1	1	1	1	1	1	1
	1	1	1	2	1	1	1	1	1	1	1	1	1	1	1	1	1	1	1
	1	1	1	1	1	1	2	1	1	1	1	1	1	1	1	1	1	1	1
	2	1	1	1	1	1	1	1	1	2	1	2	1	1	1	1	1	1	1
	1	1	1	2	1	1	1	2	1	1	1	1	2	1	1	1	1	1	1
	1	2	2	1	2	1	1	1	1	1	1	1	1	1	1	1	1	1	1
	1	2	1	1	1	1	2	1	1	1	1	1	1	1	1	1	1	1	1
	2	2	1	2	1	2	1	1	1	1	2	1	1	1	1	1	1	1	1
	1	1	2	1	2	2	1	1	1	1	1	2	1	1	1	1	1	1	1
	2	1	1	2	2	2	1	1	1	2	1	1	1	1	1	1	1	1	1
	1	1	1	2	1	1	1	1	1	1	1	1	1	1	1	1	1	1	1
	2	1	1	1	1	2	2	1	1	1	1	1	1	2	1	1	1	1	1
	1	1	1	1	1	1	1	1	1	1	1	1	1	1	1	1	1	1	1
	2	2	1	1	1	1	1	1	1	1	1	1	1	1	1	1	1	1	1
	2	1	1	1	1	1	1	1	2	1	1	2	1	2	1	1	1	1	1
	1	2	1	1	1	2	1	1	1	1	1	1	1	1	1	2	1	1	1
	1	2	1	1	2	2	1	1	2	1	1	1	2	1	1	1	1	1	1
	1	2	1	1	1	1	2	1	1	1	1	1	2	1	1	1	1	1	1
	1	1	1	2	2	1	1	1	1	1	2	1	1	1	1	1	1	1	1
	1	1	2	1	1	1	2	1	1	1	1	2	1	1	1	2	1	1	1
	1	1	1	1	2	1	1	1	1	1	1	1	1	1	2	1	1	1	1
	1	1	1	1	2	1	2	1	1	1	1	1	1	1	1	1	2	1	1
	1	2	1	1	1	1	1	2	1	1	1	1	1	2	1	1	1	1	1
	1	2	2	2	1	2	2	1	1	1	1	1	1	1	1	1	1	1	2
	1	1	2	2	1	2	1	1	1	1	1	1	1	1	1	1	1	1	1
	1	1	2	1	1	2	2	1	1	1	1	1	1	1	1	1	1	1	2
	2	1	2	1	2	1	1	1	1	NaN	1	1	1	1	1	1	1	1	1
	1	2	2	2	1	2	1	1	1	1	2	1	2	1	1	1	1	1	1
	1	1	1	1	1	2	1	1	1	1	1	1	1	1	1	1	1	2	1
	1	2	1	2	1	2	1	1	2	1	1	1	2	1	1	1	1	1	1
	1	1	2	2	1	1	1	1	1	1	1	1	1	1	1	1	1	1	2
	1	2	1	2	1	1	2	2	1	1	2	1	2	1	1	1	1	1	1
	1	1	1	1	1	1	1	1	1	1	1	1	1	1	1	1	1	1	1
	1	1	1	2	1	1	1	1	1	1	1	1	1	1	1	1	1	1	1
	1	1	2	1	1	1	1	1	1	1	1	1	1	1	1	1	1	1	1
	1	1	2	1	1	2	1	1	2	1	1	1	1	1	1	1	1	1	1
	1	1	2	2	1	2	1	1	1	2	1	1	1	1	1	1	1	1	2
	1	1	2	1	2	2	1	1	1	1	1	1	1	1	1	1	1	1	1
	2	2	2	1	1	1	1	2	1	1	1	1	1	1	1	1	1	1	1
	1	1	1	1	1	1	1	1	2	1	1	1	1	1	1	1	1	1	1
	1	1	1	1	2	1	1	1	1	1	1	1	1	1	1	1	1	1	1
	1	2	1	2	1	1	2	1	1	1	1	1	1	1	1	1	1	1	1
	1	2	2	2	1	1	2	2	1	1	1	1	1	1	1	1	1	1	1
	1	1	1	1	1	1	1	1	1	1	1	1	1	1	1	1	1	1	1
	1	2	1	2	1	2	1	1	1	1	2	1	1	1	1	1	1	1	1
	2	2	2	2	1	1	1	1	1	1	1	1	1	1	1	1	1	1	1
	1	1	2	2	1	1	1	1	1	2	2	2	1	1	1	1	1	1	1
	2	1	1	1	1	1	2	1	1	1	1	1	1	1	1	2	1	1	1
	1	1	1	1	1	2	1	1	1	1	1	1	1	1	1	1	1	1	1
	1	1	1	1	1	2	2	1	1	1	1	2	1	1	1	2	1	1	1
	2	2	2	2	2	NaN	2	1	2	1	1	1	1	1	2	1	1	1	1
	1	2	1	1	1	2	1	2	1	1	2	1	1	1	1	1	1	1	1
	1	2	1	1	1	1	2	1	1	1	1	1	1	1	1	1	1	1	1
	2	1	1	1	1	1	1	1	1	1	1	1	1	1	1	1	1	1	1
	1	1	2	2	2	2	2	1	1	1	1	1	1	1	1	1	1	1	1
	1	2	2	2	1	1	1	1	1	2	1	1	2	1	1	1	1	1	1
	1	2	2	1	1	1	2	1	1	2	1	1	1	1	1	1	1	1	1
	1	1	1	2	1	2	1	1	1	2	1	1	1	1	1	2	1	1	1
	2	1	1	1	1	2	1	1	2	1	1	1	1	1	1	1	1	1	1
	1	2	1	1	1	1	2	1	2	1	1	1	1	1	1	1	1	1	2
	1	1	2	2	1	2	1	1	1	1	2	1	1	1	1	1	1	1	1
	1	2	2	2	1	1	2	1	1	1	1	1	1	1	1	1	1	1	1
	2	2	1	1	2	1	2	1	1	1	1	1	1	1	1	1	1	1	1
	1	1	1	1	2	1	NaN	1	1	1	1	1	2	1	1	1	1	1	1
	1	2	1	1	2	2	1	1	1	1	1	1	1	1	1	1	1	1	1
	1	1	1	1	2	1	2	1	1	1	1	2	1	1	1	1	1	1	1
	1	2	1	2	1	2	2	1	1	1	1	1	1	1	1	1	1	1	1
	1	2	1	1	2	2	1	1	1	1	1	2	2	1	1	1	1	1	1
	1	2	1	2	2	1	2	1	1	1	1	2	2	1	1	1	1	1	1
	1	1	1	1	1	2	2	1	1	1	1	1	1	1	1	1	1	1	1
	1	2	1	1	1	1	1	NaN	1	1	1	1	1	1	2	1	1	1	2
	1	1	1	3	1	1	1	1	1	1	1	1	2	1	1	2	1	1	1
	2	1	1	2	2	1	1	1	1	1	1	1	1	2	1	1	1	1	1
	1	1	1	1	1	1	1	1	1	2	1	1	1	1	1	1	1	1	1
	1	1	1	1	1	1	2	1	1	1	1	1	1	2	1	1	1	1	2
	1	1	1	NaN	1	1	1	1	1	1	1	1	1	1	1	1	1	1	1
	1	1	2	2	1	1	2	2	1	NaN	1	1	1	2	1	1	1	1	1
	1	1	1	1	1	1	1	1	1	1	1	1	1	1	1	1	1	1	1
	1	1	1	2	1	2	1	1	2	1	1	1	1	1	1	1	1	1	2
	2	2	1	1	1	2	1	1	1	1	1	2	1	1	1	1	1	1	1
	2	2	1	1	1	2	3	1	1	1	1	1	2	1	1	1	1	1	1
	1	1	1	1	1	1	1	1	1	1	1	1	1	1	1	1	1	1	1
	1	1	1	2	1	1	1	1	1	1	1	1	2	1	1	1	1	1	1
	2	2	2	1	2	1	2	1	1	2	1	1	1	1	2	1	1	1	2
	1	1	1	1	2	1	1	1	1	1	1	2	1	1	1	1	1	1	1
	2	NaN	1	1	1	NaN	1	1	1	2	1	1	1	1	1	1	1	1	1
	1	1	1	2	1	2	1	1	2	2	1	1	1	1	1	2	1	1	1
	2	1	1	2	1	1	1	1	1	1	1	1	1	1	1	1	1	1	1
	2	2	1	1	1	2	2	1	1	1	1	1	1	1	1	1	1	1	1
	1	2	2	1	2	1	1	1	1	1	1	2	1	1	1	1	1	1	1
	1	1	2	2	1	1	1	1	1	1	1	1	1	1	1	1	1	1	2
	1	2	1	1	1	1	1	1	1	1	1	1	1	1	1	1	1	1	1
	2	1	1	1	2	1	1	1	1	1	1	1	1	1	1	1	1	1	1
	1	1	1	2	1	2	1	1	1	2	1	1	1	1	1	1	1	1	1
	2	2	1	1	1	1	1	1	1	1	1	1	1	1	1	1	1	1	1
	1	2	1	1	2	1	1	1	1	1	1	1	1	1	1	1	1	1	1
	1	1	1	1	1	2	1	2	1	1	1	1	1	1	1	1	1	1	1
	2	2	1	1	1	1	1	1	1	2	1	2	1	1	2	1	1	1	1
	1	1	1	2	1	1	1	1	2	1	2	1	1	1	1	1	1	1	1
	1	1	2	1	1	1	2	1	1	1	2	1	1	1	1	1	1	1	1
	1	1	1	1	1	1	1	1	1	1	1	2	1	1	1	1	1	1	1
	1	1	1	1	1	1	1	1	1	1	1	1	1	1	1	1	1	1	1
	1	1	2	1	1	1	1	1	2	1	1	1	1	1	1	1	1	1	1
	1	2	1	1	1	1	1	2	1	1	1	1	1	1	1	1	1	1	1
	1	1	2	1	1	1	1	2	1	NaN	1	1	1	1	1	1	1	1	1
	2	2	1	2	2	2	1	1	1	1	1	1	1	1	1	1	1	1	1
	1	2	1	1	1	2	1	1	1	1	1	1	1	1	1	1	1	1	1
	1	1	2	2	1	1	2	1	1	1	1	1	1	1	1	1	1	2	1
	2	1	2	1	1	1	1	1	1	1	1	2	1	1	1	1	1	1	1
	1	1	1	1	1	1	1	1	1	2	1	1	2	1	1	1	1	1	1
	2	1	1	1	1	2	1	1	1	1	1	1	1	1	1	1	1	1	1
	2	2	2	1	1	1	1	1	1	2	1	1	1	1	1	1	1	1	1
	2	1	1	1	2	1	1	1	1	1	2	1	1	1	1	1	1	1	2
	2	2	1	1	1	1	1	1	1	1	1	1	1	1	1	2	1	2	1
	2	1	1	1	1	1	NaN	1	1	1	1	1	1	1	1	1	1	1	1
	2	2	2	1	1	1	1	1	1	1	1	1	1	1	2	1	2	1	1
	1	1	1	1	1	1	2	1	1	1	1	1	1	1	1	1	1	1	1
	1	1	1	1	1	1	1	1	1	1	1	1	1	1	1	1	1	1	1
	NaN	1	1	2	1	1	1	1	1	2	1	1	1	1	1	1	1	1	1
	NaN	1	1	2	1	2	1	1	1	1	1	1	1	1	1	1	1	1	1
	NaN	1	1	1	1	2	1	1	1	1	1	1	1	2	1	1	1	1	1
	NaN	2	1	1	2	1	1	1	2	1	1	1	1	1	1	1	1	1	1
	NaN	2	2	1	1	1	1	1	1	1	1	1	1	1	1	1	1	1	2
	NaN	1	1	2	1	1	1	1	1	1	1	1	1	1	2	1	1	1	1
	NaN	1	1	1	1	1	1	1	1	1	2	1	1	1	1	1	1	1	1
	NaN	1	1	1	1	1	1	2	1	1	1	2	2	1	1	1	1	1	1
	NaN	2	2	1	1	1	2	1	1	1	1	1	1	1	1	1	1	1	1
	NaN	1	1	2	1	1	1	1	1	1	1	1	1	1	1	1	1	1	1
	NaN	1	1	2	1	1	1	1	1	1	1	1	1	2	1	2	1	1	1
	NaN	1	1	1	1	2	2	1	1	1	1	1	2	1	1	2	1	1	1
	NaN	2	2	2	1	2	1	1	2	1	2	1	1	1	1	1	1	1	1
	NaN	1	1	1	1	1	1	1	1	1	2	1	1	1	1	1	1	1	1
	NaN	2	1	1	1	1	1	1	1	1	1	1	1	1	1	1	1	1	1
	NaN	1	1	1	1	2	1	1	1	1	1	1	1	1	1	1	1	1	1
	NaN	1	2	2	2	1	1	1	1	1	1	1	1	1	1	1	1	1	1
	NaN	1	2	1	2	2	2	1	1	1	1	1	1	1	1	1	1	1	1
	NaN	1	1	NaN	2	2	1	1	1	1	1	1	1	1	1	1	1	1	1
	NaN	1	1	1	1	1	1	1	1	1	1	1	1	1	1	1	1	1	1
	NaN	1	1	2	1	1	1	1	1	1	1	1	1	1	1	1	1	2	1
	NaN	1	2	2	1	1	1	1	1	1	1	2	NaN	1	1	1	1	1	2
	NaN	1	1	1	1	1	1	1	1	1	1	1	NaN	1	1	1	1	1	1
	NaN	1	2	2	1	1	1	1	1	1	1	1	NaN	2	1	1	1	1	1
	NaN	1	2	1	1	2	2	1	1	1	1	1	NaN	1	1	1	1	1	1
	NaN	1	2	1	1	1	2	1	2	2	1	1	NaN	1	NaN	1	1	NaN	1
	NaN	2	1	1	1	2	1	1	1	1	1	1	NaN	1	1	2	1	1	1
	NaN	2	2	2	2	1	1	1	1	1	1	2	NaN	1	1	1	1	1	1
	NaN	2	1	2	2	1	2	1	1	2	1	1	NaN	1	1	1	1	1	1
	NaN	1	2	1	1	1	1	1	1	1	1	1	NaN	1	1	1	1	1	1
	NaN	1	1	2	1	1	1	1	1	1	1	1	NaN	1	1	1	1	1	2
	NaN	1	2	2	1	2	2	1	1	1	1	1	NaN	1	1	1	1	1	2
	NaN	1	1	2	1	2	1	2	1	1	1	1	NaN	1	1	2	1	1	2
	NaN	1	1	2	1	2	2	2	1	2	1	1	NaN	1	2	1	1	1	1
	NaN	1	1	1	1	1	2	1	1	1	1	2	NaN	1	1	2	1	1	1
	NaN	2	1	1	1	1	1	1	1	NaN	1	1	NaN	1	1	1	1	1	1
	NaN	2	2	2	1	2	1	1	1	1	1	1	NaN	1	2	1	1	1	2
	NaN	2	2	1	1	1	1	1	1	1	1	1	NaN	1	2	1	1	1	1
	NaN	2	1	1	1	2	2	1	1	1	1	2	NaN	1	1	1	1	1	1
	NaN	NaN	1	1	1	1	1	1	2	1	1	1	NaN	1	1	1	1	1	1
	NaN	1	2	1	1	1	1	1	1	1	1	1	NaN	2	NaN	1	1	1	1
	NaN	1	2	1	1	1	2	1	1	1	1	1	NaN	1	1	1	1	1	1
	NaN	1	1	1	1	1	1	2	1	1	1	1	NaN	1	1	2	1	1	1
	NaN	2	2	2	1	1	1	1	1	1	1	2	NaN	1	1	1	1	1	1
	NaN	1	1	2	1	2	1	1	2	NaN	1	1	NaN	1	1	2	1	1	1
	NaN	1	1	1	1	1	1	1	1	1	1	1	NaN	2	1	1	1	1	1
	NaN	1	2	1	1	1	1	1	1	1	2	1	NaN	1	1	1	1	1	1
	NaN	1	1	2	1	1	2	2	1	1	1	1	NaN	1	1	1	1	2	1
	NaN	1	1	1	2	1	1	2	1	1	1	2	NaN	1	1	2	1	1	1
	NaN	1	2	2	1	1	2	1	1	1	1	1	NaN	1	1	2	1	1	2
	NaN	1	1	2	1	1	1	1	1	1	1	1	NaN	1	1	1	1	1	1
	NaN	1	1	2	1	2	1	1	2	1	1	1	NaN	1	1	1	1	1	1
	NaN	1	2	1	2	1	1	1	1	2	1	1	NaN	1	1	1	1	1	1
	NaN	1	2	1	1	1	2	1	1	1	2	1	NaN	1	1	1	1	2	1
	NaN	1	1	2	1	1	2	1	1	1	2	1	NaN	1	1	1	1	1	1
	NaN	1	1	1	1	1	1	1	1	1	1	1	NaN	1	1	1	1	1	1
	NaN	1	2	1	1	1	1	2	2	1	1	1	NaN	1	1	1	1	1	1
	NaN	2	2	1	1	1	1	1	2	1	1	1	NaN	1	1	1	1	1	1
	NaN	1	1	1	1	1	1	1	1	1	1	1	NaN	1	1	1	1	1	1
	NaN	1	2	1	1	1	2	1	1	1	1	2	NaN	1	1	1	1	1	1
	NaN	1	1	2	2	1	2	1	1	1	1	1	NaN	1	1	1	1	1	1
	NaN	1	1	2	1	1	1	2	1	1	1	1	NaN	1	1	1	1	1	1
	NaN	1	2	1	1	2	1	2	1	2	1	1	NaN	1	1	1	1	1	1
	NaN	2	1	1	1	1	1	1	1	1	1	1	NaN	1	1	1	1	1	1
	NaN	1	1	2	1	1	2	2	1	1	2	1	NaN	1	1	1	1	1	2
	NaN	1	2	2	2	1	1	1	1	1	1	1	NaN	1	1	1	1	1	2
	NaN	1	1	1	1	1	1	1	1	1	1	1	NaN	1	1	1	1	2	1
	NaN	2	1	1	1	2	2	1	1	1	1	1	NaN	2	1	1	1	1	1
	NaN	2	2	1	2	1	1	1	1	1	1	1	NaN	1	1	1	1	1	1
	NaN	1	1	1	1	2	1	1	1	1	1	1	NaN	1	1	2	1	1	1
	NaN	2	2	2	1	1	1	1	1	1	1	1	NaN	1	1	1	1	1	1
	NaN	2	1	2	1	1	1	1	1	1	1	2	NaN	1	1	1	1	1	1
	NaN	2	1	2	1	1	1	1	1	1	1	1	NaN	1	1	1	1	1	1
	NaN	1	1	1	2	1	1	1	1	1	1	1	NaN	1	1	1	1	1	1
	NaN	1	2	1	1	1	1	1	1	1	2	1	NaN	1	1	1	1	1	1
	NaN	1	1	1	1	1	1	2	1	1	1	1	NaN	2	1	1	1	1	1
	NaN	1	1	2	2	1	1	1	2	2	1	1	NaN	1	1	1	1	1	1
	NaN	1	1	1	1	1	1	1	1	1	1	1	NaN	1	1	1	1	1	1
	NaN	2	2	2	1	2	1	1	2	1	1	2	NaN	1	1	1	1	1	1
	NaN	1	2	1	1	1	1	1	1	1	1	1	NaN	1	1	1	1	1	1
	NaN	1	1	1	1	2	1	1	1	1	1	1	NaN	1	1	1	1	1	1
	NaN	1	1	1	2	1	1	1	1	1	1	1	NaN	1	1	1	1	1	1
	NaN	2	2	1	1	1	NaN	1	1	1	1	1	NaN	1	1	2	1	1	1
	NaN	1	1	2	2	2	2	1	1	2	1	1	NaN	1	1	1	1	1	1
	NaN	1	2	1	2	1	1	NaN	1	1	1	1	NaN	1	1	2	1	1	1
	NaN	1	1	2	2	1	2	1	1	1	2	2	NaN	1	1	1	1	1	1
	NaN	1	1	1	1	2	1	1	1	1	1	1	NaN	1	1	1	1	1	1
	NaN	2	1	2	1	2	1	2	1	1	1	1	NaN	1	1	1	1	2	1
	NaN	1	2	1	1	1	2	1	1	2	1	1	NaN	1	1	1	1	1	1
	NaN	1	1	1	1	1	1	2	1	1	2	1	NaN	1	1	1	1	1	1
	NaN	2	2	2	2	1	1	1	1	1	1	1	NaN	2	1	1	1	1	1
	NaN	1	1	2	1	1	1	1	1	1	1	1	NaN	1	1	1	1	1	1
	NaN	2	2	2	1	1	2	2	2	1	1	1	NaN	1	1	2	1	1	1
	NaN	2	1	1	1	1	1	1	1	1	1	1	NaN	2	1	1	1	1	1
	NaN	1	1	2	1	1	1	2	1	1	1	2	NaN	1	1	1	1	1	1
	NaN	2	1	1	1	1	1	1	1	1	1	1	NaN	1	1	1	1	1	1
	NaN	2	1	1	1	2	1	1	1	1	1	1	NaN	1	1	2	1	1	1
	NaN	2	1	2	1	1	1	1	1	1	1	2	NaN	1	1	1	1	1	1
	NaN	1	1	1	1	1	1	1	1	1	1	1	NaN	1	1	1	1	1	1
	NaN	1	1	2	1	1	2	1	1	1	1	1	NaN	2	1	1	1	1	1
	NaN	2	1	2	1	1	1	1	1	1	1	1	NaN	1	1	1	1	1	1
	NaN	2	1	1	1	1	2	1	2	1	1	1	NaN	1	1	1	1	1	1
	NaN	2	2	1	1	1	1	1	2	1	1	1	NaN	1	1	1	1	1	1
	NaN	2	2	1	1	2	1	2	1	NaN	1	2	NaN	1	1	1	1	NaN	1
	NaN	2	1	1	2	2	1	1	1	1	1	1	NaN	1	1	1	1	1	1
	NaN	1	2	1	1	1	1	1	1	1	2	1	NaN	1	1	1	2	1	1
	NaN	1	1	1	1	1	2	1	1	1	1	1	NaN	2	1	1	1	1	1
	NaN	1	1	2	1	1	3	1	1	1	1	1	NaN	1	1	1	1	1	1
	NaN	1	1	2	1	1	2	1	1	1	1	1	NaN	1	1	1	1	1	1
	NaN	1	1	1	1	1	2	1	1	1	1	1	NaN	1	1	1	1	1	1
	NaN	2	2	2	2	1	2	2	2	1	2	1	NaN	1	1	1	1	1	1
	NaN	1	1	1	1	1	1	1	1	1	1	1	NaN	2	1	1	1	1	1
	NaN	2	1	1	1	1	2	2	1	2	1	1	NaN	2	1	1	1	1	1
	NaN	1	1	1	1	1	1	1	1	1	1	1	NaN	1	1	1	1	1	1
	NaN	2	2	2	1	1	2	2	1	1	2	1	NaN	1	1	1	1	1	1
	NaN	1	2	2	2	1	1	1	1	1	1	1	NaN	1	1	1	1	1	1
	NaN	2	1	1	1	2	2	1	1	2	1	2	NaN	1	1	1	1	1	1
	NaN	2	2	2	1	1	2	1	2	1	1	1	NaN	1	1	1	1	1	1
	NaN	1	1	1	1	1	1	1	1	2	1	1	NaN	2	1	1	1	1	1
	NaN	1	1	2	2	2	1	1	1	2	1	1	NaN	1	1	1	1	1	1
	NaN	1	2	1	1	1	1	1	1	1	2	1	NaN	1	1	1	1	1	2
	NaN	1	1	1	1	2	1	1	1	1	2	1	NaN	1	1	1	1	1	1
	NaN	1	2	1	1	1	1	1	1	1	1	1	NaN	1	1	1	1	1	1
	NaN	1	2	1	1	2	1	1	2	1	1	1	NaN	1	1	1	1	1	2
	NaN	1	1	2	1	1	2	1	1	1	1	1	NaN	1	1	1	1	1	1
	NaN	2	1	2	1	1	1	1	1	1	1	1	NaN	1	1	1	1	1	1
	NaN	1	2	2	2	1	1	1	1	1	1	1	NaN	1	2	1	1	1	1
	NaN	1	1	2	1	2	1	1	1	1	2	1	NaN	1	1	1	1	1	1
	NaN	1	2	2	1	1	1	2	1	1	1	1	NaN	1	1	1	1	1	1
	NaN	2	2	1	1	1	1	1	1	1	1	1	NaN	1	1	1	1	1	1
	NaN	1	2	1	1	1	1	1	1	1	1	1	NaN	2	1	1	1	1	1
	NaN	1	1	2	1	1	2	1	2	2	1	1	NaN	1	1	1	1	1	1
	NaN	1	1	2	1	1	1	2	2	1	1	1	NaN	1	1	2	1	1	1
	NaN	2	2	3	1	1	1	1	1	1	1	2	NaN	1	1	1	1	1	1
	NaN	1	2	1	1	1	1	1	1	1	1	1	NaN	1	1	1	1	1	1
	NaN	1	1	2	1	1	2	1	1	1	1	1	NaN	1	1	1	1	1	1
	NaN	1	1	1	1	1	1	1	1	1	1	1	NaN	1	2	2	1	1	1
	NaN	1	2	2	2	1	1	1	1	1	1	1	NaN	2	1	1	1	1	1
	NaN	1	1	1	1	2	1	1	2	2	1	1	NaN	1	1	1	1	1	1
	NaN	1	1	2	1	1	1	1	2	1	1	1	NaN	1	1	1	1	1	1
	NaN	1	1	1	1	1	1	1	1	1	1	1	NaN	1	1	1	1	1	1
	NaN	1	1	2	1	3	2	1	1	1	1	1	NaN	1	1	1	1	1	1
	NaN	2	1	1	1	2	1	1	1	1	1	1	NaN	1	1	1	1	1	1
	NaN	2	2	2	1	1	1	1	1	1	1	1	NaN	1	1	2	1	1	1
	NaN	1	1	2	1	1	2	1	2	1	2	1	NaN	2	1	1	1	1	1
	NaN	2	1	2	1	2	1	1	1	2	1	1	NaN	1	1	1	1	1	1
	NaN	1	1	2	1	1	1	1	1	1	1	1	NaN	1	1	2	1	1	1
	NaN	2	2	1	1	1	1	1	1	1	1	2	NaN	1	1	1	1	1	1
	NaN	1	2	NaN	1	1	2	2	1	1	1	1	NaN	1	1	2	1	1	1
	NaN	2	2	1	1	1	1	1	1	1	1	1	NaN	1	1	1	1	1	2
	NaN	1	2	2	1	1	1	1	1	1	1	2	NaN	1	1	1	1	1	1
	NaN	2	1	2	1	1	1	1	1	NaN	1	1	NaN	1	1	1	1	1	1
	NaN	1	1	2	1	1	1	1	2	1	1	1	NaN	1	1	1	1	1	1
	NaN	1	1	1	1	1	1	1	1	1	1	1	NaN	1	2	1	1	1	1
	NaN	2	1	1	1	1	1	1	2	1	1	1	NaN	1	1	1	1	1	1
	NaN	1	2	2	1	1	2	1	1	1	1	1	NaN	1	1	1	1	1	1
	NaN	1	2	2	1	1	1	1	1	1	2	1	NaN	1	1	1	1	1	1
	NaN	2	1	2	1	1	1	1	1	1	1	1	NaN	1	1	1	1	1	2
	NaN	1	2	1	1	1	1	1	1	1	1	1	NaN	1	1	1	1	1	1
	NaN	2	1	1	1	2	1	1	1	1	2	1	NaN	1	1	1	1	1	1
	NaN	1	2	1	1	2	1	1	1	1	1	1	NaN	1	1	1	1	1	1
	NaN	2	1	2	2	1	1	1	2	1	1	1	NaN	1	1	1	1	1	1
	NaN	NaN	2	1	2	1	1	1	2	1	1	1	NaN	1	1	1	1	1	2
	NaN	1	1	1	1	1	1	1	1	1	1	1	NaN	1	1	1	1	1	1
	NaN	1	1	1	1	1	1	1	1	1	1	1	NaN	1	1	1	1	1	1
	NaN	1	2	1	2	1	1	1	1	1	1	1	NaN	1	1	1	1	1	1
	NaN	1	1	1	1	1	1	1	1	1	1	1	NaN	1	1	1	1	1	1
	NaN	1	2	2	2	NaN	2	1	1	1	1	1	NaN	1	1	1	1	1	1
	NaN	1	1	1	1	2	1	1	1	1	1	1	NaN	1	1	1	1	1	1
	NaN	2	1	1	1	1	1	1	1	1	NaN	1	NaN	2	1	1	1	1	1
	NaN	1	2	2	1	1	1	1	2	1	1	1	NaN	1	1	1	1	1	1
	NaN	1	1	1	1	2	1	1	1	1	1	1	NaN	1	2	1	1	1	1
	NaN	2	2	2	2	1	1	1	1	1	1	1	NaN	1	2	2	1	1	1
	NaN	1	2	1	2	1	1	1	1	1	1	1	NaN	1	1	1	1	1	1
	NaN	1	2	2	1	1	1	1	2	1	1	1	NaN	1	1	1	1	1	1
	NaN	1	1	1	1	2	1	1	1	1	2	1	NaN	1	1	2	1	1	1
	NaN	1	1	2	1	1	2	1	1	1	1	1	NaN	1	1	1	1	1	1
	NaN	2	1	2	1	2	1	1	2	1	1	1	NaN	1	1	1	1	1	1
	NaN	1	1	1	2	1	2	1	1	1	1	1	NaN	1	1	1	1	1	1
	NaN	2	1	1	1	2	2	1	1	1	1	1	NaN	1	1	1	1	1	1
	NaN	1	1	2	1	1	1	1	1	1	1	1	NaN	1	1	2	1	1	1
	NaN	2	1	2	2	2	1	2	2	1	1	2	NaN	1	1	1	1	1	1
	NaN	1	2	1	1	1	1	2	1	1	1	1	NaN	1	1	1	1	1	1
	NaN	2	1	2	2	1	1	1	1	1	2	1	NaN	1	1	1	1	1	1
	NaN	1	1	1	1	1	2	2	1	1	1	1	NaN	1	1	1	1	1	1
	NaN	2	2	1	1	1	1	1	1	1	2	1	NaN	1	1	1	1	1	1
	NaN	1	1	2	1	1	1	1	1	1	1	2	NaN	1	1	1	1	1	1
	NaN	2	1	1	2	2	1	1	1	1	1	1	NaN	1	1	1	1	1	1
	NaN	2	1	2	2	1	1	1	1	1	1	2	NaN	1	1	1	1	1	1
	NaN	1	1	1	1	1	1	2	1	1	1	1	NaN	1	1	1	1	1	1
	NaN	2	1	1	1	1	1	1	1	1	1	1	NaN	1	1	2	2	1	1
	NaN	2	2	1	1	1	1	2	1	1	1	1	NaN	1	1	1	1	1	2
	NaN	2	1	1	1	1	2	1	1	2	2	1	NaN	1	1	2	1	1	2
	NaN	1	2	2	1	1	1	1	1	1	1	1	NaN	1	1	1	1	1	1
	NaN	1	1	1	1	2	1	1	1	1	1	1	NaN	1	1	1	1	1	1
	NaN	1	1	1	1	1	1	1	1	1	1	1	NaN	1	1	2	1	1	1
	NaN	1	2	1	2	NaN	1	1	1	1	1	1	NaN	2	1	1	1	1	1
	NaN	2	2	1	1	1	1	1	1	1	1	1	NaN	1	1	1	1	1	1
	NaN	2	1	2	1	2	NaN	1	1	1	1	1	NaN	1	1	1	1	1	1
	NaN	1	1	1	2	1	NaN	1	1	1	1	1	NaN	2	1	1	1	1	1
	NaN	1	1	2	2	2	NaN	1	2	1	1	1	NaN	1	1	1	1	1	1
	NaN	2	1	1	1	2	NaN	1	1	1	2	1	NaN	1	1	1	1	1	1
	NaN	1	1	2	1	2	NaN	1	1	1	2	1	NaN	1	1	1	1	1	1
	NaN	1	1	1	1	2	NaN	1	1	1	1	1	NaN	1	1	1	1	1	1
	NaN	1	1	2	1	1	NaN	1	1	1	1	1	NaN	1	1	1	1	1	1
	NaN	2	2	2	1	1	NaN	1	1	1	1	2	NaN	1	1	1	1	1	2
	NaN	2	1	1	2	1	NaN	1	1	2	1	1	NaN	1	1	1	1	1	1
	NaN	1	1	1	1	2	NaN	1	1	1	1	1	NaN	1	1	2	1	1	1
	NaN	1	1	2	2	1	NaN	1	1	2	1	1	NaN	1	2	1	1	1	1
	NaN	1	1	1	1	1	NaN	1	1	1	1	1	NaN	2	1	1	1	1	1
	NaN	2	1	1	1	2	NaN	3	1	1	2	1	NaN	1	1	1	1	1	1
	NaN	1	1	NaN	1	2	NaN	1	1	1	2	1	NaN	1	1	1	1	1	1
	NaN	1	2	1	1	1	NaN	1	1	1	2	1	NaN	2	1	1	1	1	1
	NaN	2	1	2	1	1	NaN	NaN	1	1	1	1	NaN	1	1	1	1	1	1
	NaN	2	2	2	1	1	NaN	1	1	2	1	1	NaN	1	1	1	1	1	1
	NaN	NaN	1	1	1	1	NaN	1	2	1	1	1	NaN	1	1	1	1	1	1
	NaN	1	1	2	1	1	NaN	1	1	1	1	1	NaN	1	1	1	1	1	1
	NaN	2	1	1	1	1	NaN	1	1	1	1	1	NaN	1	1	1	1	1	1
	NaN	1	1	1	1	1	NaN	1	1	1	1	1	NaN	1	1	1	1	1	2
	NaN	1	1	2	1	1	NaN	1	1	1	1	1	NaN	1	1	1	1	1	1
	NaN	1	2	2	1	1	NaN	1	1	1	1	1	NaN	1	1	1	1	1	1
	NaN	2	2	2	1	2	NaN	2	2	1	2	1	NaN	1	1	1	1	1	1
	NaN	2	1	2	1	1	NaN	1	1	1	2	1	NaN	1	1	1	1	1	1
	NaN	1	2	2	1	1	NaN	1	1	1	1	1	NaN	2	1	1	1	1	1
	NaN	1	1	1	2	1	NaN	1	1	1	1	1	NaN	1	1	1	1	1	1
	NaN	1	1	1	1	1	NaN	2	1	1	1	1	NaN	1	1	1	1	1	1
	NaN	1	1	1	1	1	NaN	1	1	1	1	1	NaN	1	1	1	1	1	2
	NaN	2	1	1	2	1	NaN	1	1	1	1	1	NaN	1	1	1	2	2	1
	NaN	1	1	2	1	1	NaN	1	1	1	2	1	NaN	1	1	1	1	1	1
	NaN	1	1	1	1	1	NaN	1	1	1	1	1	NaN	1	1	1	1	1	1
	NaN	2	1	1	2	1	NaN	1	1	2	1	1	NaN	1	1	1	1	1	1
	NaN	2	1	1	1	1	NaN	1	1	1	1	1	NaN	1	1	1	1	1	2
	NaN	1	1	1	1	1	NaN	1	1	1	1	1	NaN	1	1	1	1	1	1
	NaN	1	1	2	1	1	NaN	1	1	2	1	1	NaN	1	1	1	1	1	1
	NaN	1	2	1	2	2	NaN	1	1	1	1	2	NaN	1	1	1	1	1	2
	NaN	1	1	1	1	1	NaN	1	1	1	1	1	NaN	2	1	2	1	1	1
	NaN	2	1	2	1	1	NaN	1	1	1	1	1	NaN	2	1	2	1	2	1
	NaN	1	2	1	2	1	NaN	1	1	1	1	1	NaN	1	1	1	1	1	1
	NaN	2	1	1	1	1	NaN	1	2	1	1	1	NaN	1	1	1	1	1	1
	NaN	2	1	1	1	1	NaN	1	2	1	1	1	NaN	1	1	1	1	1	1
	NaN	2	1	2	2	1	NaN	2	1	1	1	1	NaN	1	1	1	1	1	2
	NaN	1	1	1	2	1	NaN	1	1	1	1	1	NaN	1	1	1	1	1	2
	NaN	2	1	1	1	1	NaN	2	1	1	2	1	NaN	1	1	1	1	1	1
	NaN	2	1	1	1	1	NaN	1	1	1	1	1	NaN	1	1	1	1	1	1
	NaN	NaN	1	2	1	1	NaN	1	2	1	1	1	NaN	1	1	1	1	1	2
	NaN	2	2	1	1	1	NaN	1	1	1	1	1	NaN	1	1	1	1	1	1
	NaN	1	1	1	1	1	NaN	1	1	1	1	1	NaN	1	1	1	1	1	1
	NaN	1	1	2	1	1	NaN	2	1	1	1	1	NaN	1	1	1	1	1	1
	NaN	2	3	2	1	1	NaN	2	2	1	1	1	NaN	2	1	1	1	1	1
	NaN	2	1	2	1	1	NaN	1	1	1	1	1	NaN	1	1	1	1	1	1
	NaN	2	2	2	1	1	NaN	2	1	1	1	2	NaN	1	1	1	2	1	1
	NaN	1	1	1	1	1	NaN	1	2	1	1	1	NaN	1	1	1	1	1	1
	NaN	1	2	1	2	2	NaN	1	1	1	1	1	NaN	1	1	1	1	1	1
	NaN	1	1	2	1	1	NaN	2	1	1	1	1	NaN	1	1	2	1	1	1
	NaN	1	2	1	1	2	NaN	1	1	1	1	1	NaN	1	1	2	1	1	1
	NaN	1	1	1	2	1	NaN	1	1	1	1	1	NaN	1	1	1	1	1	1
	NaN	1	2	1	1	2	NaN	1	1	1	1	1	NaN	1	1	1	1	1	2
	NaN	1	1	1	1	1	NaN	1	1	1	1	1	NaN	1	1	1	1	1	1
	NaN	1	2	1	2	1	NaN	1	1	1	1	1	NaN	1	1	1	2	1	1
	NaN	1	2	2	1	2	NaN	1	1	1	1	1	NaN	1	1	1	1	1	1
	NaN	2	1	1	1	1	NaN	1	1	1	1	2	NaN	1	1	1	1	1	1
	NaN	1	1	2	2	2	NaN	1	1	1	1	1	NaN	1	1	1	1	1	1
	NaN	1	1	2	1	1	NaN	2	2	1	2	1	NaN	1	1	1	1	1	1
	NaN	1	1	1	1	1	NaN	1	1	1	1	1	NaN	1	1	1	1	1	1
	NaN	1	1	2	1	1	NaN	1	1	1	1	1	NaN	1	1	1	1	1	1
	NaN	1	1	1	1	NaN	NaN	1	1	1	1	1	NaN	1	1	1	1	1	1
	NaN	2	2	2	2	1	NaN	1	1	2	2	1	NaN	1	1	1	1	1	1
	NaN	1	2	1	1	1	NaN	1	1	1	1	1	NaN	1	1	1	1	1	1
	NaN	1	2	2	1	1	NaN	1	1	1	1	1	NaN	1	1	2	1	1	1
	NaN	1	2	1	1	1	NaN	1	1	1	1	1	NaN	1	1	1	1	1	1
	NaN	1	1	1	1	2	NaN	1	1	1	1	1	NaN	1	1	1	1	1	1
	NaN	2	1	1	2	1	NaN	1	1	1	1	1	NaN	1	1	1	1	1	1
	NaN	2	1	2	1	1	NaN	1	1	1	1	1	NaN	1	1	1	1	1	1
	NaN	1	1	2	1	1	NaN	1	1	1	1	2	NaN	1	1	1	1	1	1
	NaN	2	2	2	1	1	NaN	2	1	1	1	1	NaN	1	1	1	1	1	1
	NaN	2	1	2	1	1	NaN	1	2	2	1	1	NaN	1	1	1	1	1	1
	NaN	1	2	1	1	1	NaN	1	1	1	1	2	NaN	1	1	1	1	1	1
	NaN	1	2	2	1	2	NaN	1	1	1	1	1	NaN	1	1	1	1	1	1
	NaN	1	1	1	2	2	NaN	NaN	1	1	1	1	NaN	1	1	1	1	1	1
	NaN	1	1	1	1	1	NaN	2	2	1	1	1	NaN	1	1	1	1	1	1
	NaN	2	1	2	1	2	NaN	1	1	NaN	1	1	NaN	1	1	1	1	1	1
	NaN	1	1	2	1	1	NaN	1	1	1	1	1	NaN	1	1	1	1	1	1
	NaN	2	1	1	1	1	NaN	1	1	1	1	1	NaN	1	1	1	1	1	1
	NaN	1	2	1	1	1	NaN	1	1	1	2	1	NaN	1	1	1	1	1	1
	NaN	1	1	2	1	1	NaN	1	1	2	1	2	NaN	1	1	2	1	1	1
	NaN	1	2	1	2	1	NaN	1	1	2	1	1	NaN	2	1	1	1	1	1
	NaN	1	1	1	1	1	NaN	1	1	1	2	1	NaN	1	1	1	1	1	1
	NaN	1	1	2	2	1	NaN	1	1	1	1	1	NaN	1	1	1	1	1	1
	NaN	2	1	2	2	1	NaN	1	1	1	1	1	NaN	1	1	1	1	1	1
	NaN	2	1	1	1	1	NaN	1	1	1	2	2	NaN	1	1	1	1	1	1
	NaN	1	2	1	1	1	NaN	1	1	1	1	2	NaN	1	1	1	1	1	1
	NaN	1	1	2	1	2	NaN	1	1	1	1	1	NaN	2	1	1	1	1	1
	NaN	2	1	1	1	1	NaN	1	1	1	2	1	NaN	1	1	1	1	1	1
	NaN	1	2	1	1	1	NaN	1	1	1	1	1	NaN	1	1	1	1	1	1
	NaN	1	1	2	2	1	NaN	1	1	1	1	1	NaN	1	1	1	1	2	1
	NaN	2	2	2	1	1	NaN	1	1	1	1	1	NaN	1	1	1	1	1	1
	NaN	2	2	2	1	1	NaN	1	1	1	1	1	NaN	1	1	1	1	1	1
	NaN	1	2	2	1	1	NaN	1	1	1	1	1	NaN	1	1	1	1	1	1
	NaN	1	2	2	1	1	NaN	2	2	1	2	1	NaN	1	1	1	1	1	1
	NaN	1	1	1	1	1	NaN	1	1	1	2	1	NaN	1	1	1	1	1	1
	NaN	2	1	1	1	1	NaN	1	1	1	1	1	NaN	1	2	1	1	1	1
	NaN	2	2	1	1	1	NaN	1	1	1	1	1	NaN	1	1	1	1	1	2
	NaN	2	1	1	1	2	NaN	2	1	1	1	1	NaN	1	1	1	1	1	1
	NaN	1	2	1	1	2	NaN	1	1	1	1	1	NaN	1	1	1	1	1	1
	NaN	2	2	1	1	1	NaN	1	1	1	1	1	NaN	1	2	1	1	1	1
	NaN	2	2	2	2	1	NaN	1	1	1	1	1	NaN	1	1	1	1	1	1
	NaN	2	2	1	1	1	NaN	2	2	1	1	1	NaN	1	1	1	1	1	1
	NaN	2	2	1	1	1	NaN	1	1	1	1	1	NaN	1	1	1	1	1	1
	NaN	1	2	2	2	1	NaN	1	2	NaN	1	1	NaN	1	NaN	1	1	1	1
	NaN	1	2	2	1	1	NaN	1	1	1	1	2	NaN	1	1	1	1	1	1
	NaN	1	1	2	1	1	NaN	1	1	1	1	2	NaN	1	1	1	1	1	1
	NaN	1	1	1	1	1	NaN	1	1	1	1	1	NaN	1	1	1	1	1	1
	NaN	1	2	1	1	1	NaN	1	1	1	1	1	NaN	1	1	1	1	1	1
	NaN	1	1	2	1	2	NaN	1	1	1	1	2	NaN	1	1	1	1	1	1
	NaN	1	2	2	1	1	NaN	1	1	1	1	1	NaN	1	1	1	2	1	1
	NaN	2	2	1	1	2	NaN	1	1	1	1	1	NaN	2	1	1	2	1	1
	NaN	2	1	2	1	2	NaN	1	1	1	1	1	NaN	1	1	1	1	1	1
	NaN	1	1	2	1	1	NaN	1	1	2	2	1	NaN	1	1	1	1	1	1
	NaN	2	1	1	1	1	NaN	2	1	2	1	1	NaN	1	1	1	1	1	1
	NaN	1	2	1	1	1	NaN	2	2	2	1	2	NaN	1	1	1	1	1	1
	NaN	1	1	1	1	1	NaN	2	1	1	1	2	NaN	1	1	1	1	1	1
	NaN	2	2	1	1	2	NaN	1	1	1	1	1	NaN	1	1	1	1	1	1
	NaN	1	2	2	1	2	NaN	1	1	2	2	1	NaN	1	1	1	1	1	1
	NaN	1	1	1	2	1	NaN	1	1	1	1	2	NaN	1	1	1	1	1	2
	NaN	1	1	2	1	NaN	NaN	1	1	1	1	1	NaN	1	1	1	1	1	1
	NaN	2	2	1	1	1	NaN	1	1	1	1	2	NaN	1	1	1	1	1	1
	NaN	1	1	1	1	1	NaN	1	1	1	1	1	NaN	1	1	1	1	1	1
	NaN	1	1	1	1	1	NaN	1	1	1	1	1	NaN	1	1	1	1	1	1
	NaN	1	2	1	2	1	NaN	1	1	1	1	1	NaN	1	1	1	1	1	1
	NaN	2	1	1	1	1	NaN	1	1	2	1	2	NaN	1	1	1	1	1	1
	NaN	2	2	1	1	1	NaN	1	1	2	1	1	NaN	1	1	1	1	1	1
	NaN	1	1	2	1	1	NaN	1	1	1	1	1	NaN	1	1	1	1	1	1
	NaN	2	2	1	1	2	NaN	1	1	1	1	1	NaN	1	1	1	1	1	1
	NaN	1	1	2	1	1	NaN	1	1	1	1	2	NaN	1	1	1	1	1	1
	NaN	2	1	2	1	1	NaN	1	1	2	1	1	NaN	2	1	1	1	1	1
	NaN	1	1	1	1	1	NaN	2	1	1	1	1	NaN	1	1	1	1	1	1
	NaN	1	1	1	1	1	NaN	1	1	2	1	1	NaN	1	1	1	1	1	1
	NaN	1	1	3	1	1	NaN	1	1	2	1	1	NaN	1	1	2	1	1	1
	NaN	1	1	1	1	1	NaN	1	1	1	1	1	NaN	2	1	2	1	1	1
	NaN	2	1	NaN	1	1	NaN	1	1	1	1	1	NaN	1	1	1	1	1	1
	NaN	1	1	2	1	1	NaN	1	1	1	NaN	1	NaN	1	1	1	1	1	1
	NaN	1	1	1	2	1	NaN	1	1	1	1	1	NaN	1	1	1	1	1	1
	NaN	1	2	2	1	1	NaN	1	1	2	1	1	NaN	1	1	1	1	1	1
	NaN	1	1	1	1	2	NaN	2	2	1	NaN	1	NaN	1	2	1	1	1	1
	NaN	1	1	2	1	1	NaN	1	1	1	1	1	NaN	1	1	1	1	1	1
	NaN	1	1	1	1	1	NaN	1	2	1	1	1	NaN	1	1	1	1	1	1
	NaN	1	1	2	1	1	NaN	2	1	1	1	1	NaN	1	1	1	1	1	1
	NaN	1	2	2	1	1	NaN	1	1	1	1	1	NaN	1	1	1	1	1	1
	NaN	1	2	2	2	1	NaN	1	1	1	1	1	NaN	2	1	1	1	1	1
	NaN	1	1	1	1	1	NaN	2	1	1	1	2	NaN	1	1	1	1	1	1
	NaN	1	2	2	2	2	NaN	1	1	1	1	1	NaN	1	1	1	1	1	1
	NaN	2	2	2	1	1	NaN	1	1	1	1	1	NaN	1	1	1	1	1	1
	NaN	1	2	1	1	1	NaN	1	1	NaN	1	1	NaN	1	1	1	1	1	2
	NaN	1	1	1	1	1	NaN	NaN	2	1	1	1	NaN	1	1	1	1	1	1
	NaN	1	1	2	1	1	NaN	2	1	1	1	1	NaN	1	1	1	1	1	1
	NaN	1	1	1	1	1	NaN	1	1	1	1	1	NaN	1	1	1	1	1	1
	NaN	1	1	2	1	2	NaN	1	2	1	1	1	NaN	1	1	1	1	1	1
	NaN	2	1	2	1	2	NaN	1	1	1	1	1	NaN	1	1	1	1	1	1
	NaN	1	1	1	1	1	NaN	1	2	1	1	1	NaN	1	1	1	1	1	1
	NaN	2	1	2	1	1	NaN	1	1	1	1	1	NaN	1	1	1	1	1	1
	NaN	1	1	NaN	1	1	NaN	1	1	1	1	1	NaN	1	1	1	1	1	1
	NaN	2	1	1	1	1	NaN	1	1	1	2	1	NaN	1	2	1	2	1	1
	NaN	1	1	NaN	1	2	NaN	1	1	1	1	1	NaN	1	1	1	1	1	1
	NaN	2	1	2	1	1	NaN	2	1	1	1	1	NaN	1	1	1	1	1	1
	NaN	1	2	1	1	1	NaN	1	1	1	1	1	NaN	1	1	1	1	2	2
	NaN	1	2	2	1	1	NaN	1	1	1	1	2	NaN	1	1	1	1	1	1
	NaN	1	1	2	1	1	NaN	1	1	1	1	1	NaN	1	1	1	1	1	1
	NaN	2	1	1	1	1	NaN	1	1	1	1	1	NaN	1	2	1	1	1	1
	NaN	1	1	2	1	1	NaN	1	1	1	1	1	NaN	2	2	1	1	1	1
	NaN	2	1	1	2	1	NaN	1	1	1	1	1	NaN	1	1	1	1	1	1
	NaN	1	1	1	1	1	NaN	1	1	1	NaN	2	NaN	1	1	1	1	1	1
	NaN	1	2	1	2	1	NaN	1	1	1	1	1	NaN	1	1	2	1	1	1
	NaN	2	1	1	1	1	NaN	1	1	1	1	1	NaN	1	1	1	1	1	1
	NaN	2	1	2	1	1	NaN	1	1	1	1	1	NaN	1	1	1	1	1	1
	NaN	1	1	2	1	1	NaN	1	1	1	1	1	NaN	1	1	1	1	1	1
	NaN	2	2	2	2	1	NaN	1	1	1	1	1	NaN	1	NaN	1	1	1	1
	NaN	1	1	1	1	2	NaN	2	1	1	1	2	NaN	1	1	2	1	1	1
	NaN	1	2	1	1	2	NaN	2	1	2	1	1	NaN	1	1	1	1	1	1
	NaN	1	2	1	1	1	NaN	1	1	1	1	1	NaN	1	1	1	1	1	1
	NaN	1	2	1	1	1	NaN	2	1	1	1	1	NaN	1	1	1	1	2	1
	NaN	1	1	2	1	2	NaN	1	1	1	2	1	NaN	1	1	1	1	1	1
	NaN	2	1	2	1	1	NaN	1	1	1	1	1	NaN	1	1	1	1	2	2
	NaN	2	1	2	1	1	NaN	1	1	2	1	1	NaN	1	1	1	1	1	1
	NaN	2	1	1	2	1	NaN	1	1	1	1	1	NaN	1	1	1	NaN	1	1
	NaN	2	1	1	1	2	NaN	2	1	1	2	1	NaN	1	1	1	1	1	1
	NaN	2	2	2	1	1	NaN	1	1	1	1	1	NaN	1	1	1	1	1	1
	NaN	1	1	1	2	1	NaN	1	1	1	1	1	NaN	1	1	1	1	1	2
	NaN	2	1	1	1	1	NaN	1	2	1	1	1	NaN	2	1	1	1	1	1
	NaN	1	1	1	1	1	NaN	1	1	1	1	1	NaN	2	1	1	1	1	1
	NaN	2	2	1	2	1	NaN	1	1	1	1	1	NaN	1	1	1	1	1	1
	NaN	2	2	1	1	1	NaN	2	1	1	1	1	NaN	1	1	1	1	1	1
	NaN	1	1	1	1	2	NaN	1	1	1	2	1	NaN	1	1	1	1	2	1
	NaN	1	2	1	1	1	NaN	1	1	1	1	1	NaN	1	1	1	1	1	1
	NaN	1	2	2	2	1	NaN	1	2	1	1	1	NaN	1	1	1	1	1	1
	NaN	1	1	1	1	1	NaN	2	1	1	1	1	NaN	1	1	1	1	1	1
	NaN	NaN	2	2	1	1	NaN	1	1	1	1	1	NaN	1	1	1	1	1	1
	NaN	1	2	1	2	1	NaN	1	1	1	1	1	NaN	1	1	1	1	1	1
	NaN	2	1	1	1	1	NaN	2	1	1	1	1	NaN	1	1	1	1	1	1
	NaN	2	1	2	1	1	NaN	1	1	1	1	1	NaN	1	1	1	1	1	1
	NaN	1	1	2	2	1	NaN	1	1	1	1	1	NaN	2	1	1	1	1	1
	NaN	1	2	1	2	2	NaN	1	2	NaN	1	1	NaN	1	1	1	1	1	2
	NaN	1	1	2	1	1	NaN	1	2	1	1	1	NaN	2	1	1	1	1	1
	NaN	1	2	1	1	2	NaN	1	2	1	1	1	NaN	2	1	1	1	1	1
	NaN	1	1	2	1	1	NaN	1	2	1	1	1	NaN	1	1	1	1	1	1
	NaN	2	1	1	1	2	NaN	1	1	1	1	1	NaN	1	1	1	1	1	1
	NaN	1	2	1	1	1	NaN	2	1	1	2	1	NaN	1	1	1	1	1	1
	NaN	2	2	1	1	1	NaN	1	2	1	1	1	NaN	1	1	1	1	1	2
	NaN	2	2	1	1	1	NaN	1	1	1	NaN	2	NaN	1	1	1	1	1	1
	NaN	2	2	1	1	1	NaN	2	1	1	1	1	NaN	1	1	1	1	1	1
	NaN	2	1	1	1	1	NaN	1	2	1	1	1	NaN	1	1	1	1	1	1
	NaN	2	1	2	1	2	NaN	1	1	1	1	1	NaN	1	1	1	1	1	2
	NaN	1	1	2	2	1	NaN	2	1	1	1	1	NaN	1	1	1	1	1	1
	NaN	1	2	2	2	1	NaN	1	1	1	1	1	NaN	1	1	1	1	1	1
	NaN	2	2	1	1	1	NaN	1	2	1	1	1	NaN	1	1	1	2	1	1
	NaN	1	1	1	1	1	NaN	1	1	1	1	1	NaN	1	1	1	1	1	1
	NaN	1	1	1	1	1	NaN	1	1	1	1	1	NaN	1	2	1	1	1	1
	NaN	1	2	1	1	1	NaN	1	1	1	1	1	NaN	1	2	1	1	1	1
	NaN	2	1	2	1	1	NaN	1	2	1	1	1	NaN	1	1	1	1	1	1
	NaN	2	2	1	1	2	NaN	1	1	1	1	1	NaN	1	1	1	1	1	1
	NaN	2	1	2	1	1	NaN	2	1	1	2	1	NaN	1	1	2	1	1	1
	NaN	1	1	2	1	1	NaN	2	1	1	1	1	NaN	1	1	2	1	1	2
	NaN	2	2	2	1	1	NaN	1	1	1	1	1	NaN	1	1	1	1	1	1
	NaN	1	1	1	1	1	NaN	1	1	1	1	1	NaN	1	1	1	1	1	1
	NaN	1	1	2	1	1	NaN	1	2	1	1	2	NaN	1	1	1	1	1	1
	NaN	1	2	1	2	1	NaN	1	1	1	1	1	NaN	1	1	1	1	1	1
	NaN	2	1	1	1	1	NaN	1	1	1	1	1	NaN	2	1	1	1	1	1
	NaN	2	1	1	2	1	NaN	2	1	1	1	1	NaN	1	1	1	1	1	1
	NaN	1	1	2	1	1	NaN	1	1	1	1	1	NaN	1	1	1	1	1	1
	NaN	1	1	1	1	1	NaN	1	1	2	1	2	NaN	1	1	1	1	1	1
	NaN	2	1	1	1	2	NaN	1	1	1	1	2	NaN	1	1	1	1	1	1
	NaN	1	1	2	1	1	NaN	1	1	1	1	1	NaN	1	1	1	1	1	1
	NaN	1	1	1	1	1	NaN	1	1	1	2	1	NaN	1	1	1	1	1	1
	NaN	2	2	1	1	1	NaN	1	1	1	1	1	NaN	1	1	1	1	1	1
	NaN	2	1	1	1	1	NaN	NaN	1	1	1	1	NaN	1	1	1	1	1	1
	NaN	1	1	2	1	1	NaN	1	1	1	1	1	NaN	1	1	1	1	2	1
	NaN	1	1	1	1	2	NaN	1	1	1	1	1	NaN	1	1	1	1	1	1
	NaN	1	1	1	2	1	NaN	1	1	1	1	1	NaN	1	1	1	1	1	1
	NaN	1	2	1	1	1	NaN	1	2	1	2	1	NaN	1	1	1	1	1	1
	NaN	1	1	1	1	1	NaN	1	1	1	1	1	NaN	2	1	1	1	1	2
	NaN	1	2	2	1	2	NaN	1	1	1	1	1	NaN	1	1	1	1	1	1
	NaN	1	1	1	1	1	NaN	2	1	1	1	1	NaN	1	1	1	1	1	1
	NaN	1	1	1	2	1	NaN	1	1	1	1	1	NaN	1	1	1	1	1	1
	NaN	1	1	2	1	2	NaN	1	1	1	1	1	NaN	1	1	1	1	1	1
	NaN	1	1	2	1	1	NaN	1	2	2	1	1	NaN	1	1	1	1	1	1
	NaN	3	1	2	2	1	NaN	1	1	1	1	1	NaN	1	1	1	1	1	1
	NaN	2	1	2	2	1	NaN	1	1	2	NaN	1	NaN	1	1	2	1	1	1
	NaN	2	1	1	1	1	NaN	1	1	1	1	1	NaN	1	1	1	1	1	1
	NaN	1	1	1	1	1	NaN	1	1	2	1	1	NaN	1	1	1	1	1	1
	NaN	1	1	1	1	1	NaN	1	2	1	1	1	NaN	1	1	1	1	1	1
	NaN	2	1	1	1	1	NaN	1	1	1	1	1	NaN	1	1	1	1	1	1
	NaN	1	1	1	1	1	NaN	1	1	1	1	1	NaN	2	1	1	1	1	1
	NaN	2	1	1	1	1	NaN	1	1	1	1	1	NaN	1	1	1	1	1	1
	NaN	1	1	1	1	1	NaN	1	2	1	1	1	NaN	1	1	1	1	1	1
	NaN	1	1	2	1	1	NaN	1	2	2	1	1	NaN	1	1	2	1	1	1
	NaN	2	1	1	1	1	NaN	NaN	1	1	1	1	NaN	1	1	1	1	1	1
	NaN	1	2	1	1	1	NaN	1	1	1	2	1	NaN	1	1	1	1	1	1
	NaN	NaN	2	1	2	1	NaN	1	1	1	1	1	NaN	1	1	1	1	1	1
	NaN	1	1	1	1	2	NaN	1	1	1	1	1	NaN	1	1	1	1	1	1
	NaN	2	2	2	1	1	NaN	1	1	1	1	1	NaN	1	1	1	1	1	1
	NaN	1	2	2	1	1	NaN	1	1	1	1	1	NaN	2	1	1	1	1	1
	NaN	1	2	2	1	1	NaN	1	1	1	1	1	NaN	1	1	1	1	1	1
	NaN	1	2	1	1	1	NaN	1	1	1	1	1	NaN	1	1	1	1	1	1
	NaN	1	1	1	1	1	NaN	1	1	1	1	1	NaN	1	1	1	1	1	1
	NaN	1	1	1	1	2	NaN	1	1	1	2	1	NaN	1	1	1	1	1	1
	NaN	1	1	2	1	1	NaN	NaN	1	1	1	1	NaN	1	1	1	1	1	1
	NaN	2	2	1	1	1	NaN	1	1	1	2	1	NaN	1	1	1	1	1	1
	NaN	1	2	1	2	1	NaN	1	1	1	1	1	NaN	1	1	1	1	1	1
	NaN	1	1	1	1	1	NaN	1	1	1	1	2	NaN	1	1	1	1	1	1
	NaN	1	1	2	1	1	NaN	1	1	1	1	1	NaN	1	1	2	1	1	1
	NaN	1	2	1	2	1	NaN	2	1	1	1	1	NaN	1	1	1	1	1	2
	NaN	2	1	1	2	1	NaN	NaN	1	1	1	1	NaN	1	1	1	1	1	1
	NaN	1	1	1	1	1	NaN	2	1	1	1	1	NaN	1	1	1	1	1	1
	NaN	1	1	1	1	1	NaN	1	1	1	1	1	NaN	1	1	1	1	1	1
	NaN	2	1	1	1	1	NaN	1	1	1	1	1	NaN	1	1	1	1	2	1
	NaN	2	1	1	1	1	NaN	1	1	1	2	1	NaN	1	1	1	1	1	2
	NaN	1	1	1	1	1	NaN	1	1	1	1	1	NaN	1	1	1	1	1	1
	NaN	2	1	2	1	1	NaN	1	1	1	1	1	NaN	1	1	1	1	1	1
	NaN	2	1	1	2	1	NaN	1	1	1	2	1	NaN	1	1	1	1	1	1
	NaN	1	2	2	1	2	NaN	1	1	1	1	1	NaN	1	1	1	1	1	1
	NaN	1	1	2	1	1	NaN	1	1	1	1	1	NaN	1	1	1	1	1	1
	NaN	1	1	1	2	2	NaN	1	1	1	1	1	NaN	1	1	2	1	1	1
	NaN	2	2	1	1	1	NaN	2	1	1	1	2	NaN	1	1	1	1	1	1
	NaN	1	2	1	1	1	NaN	1	1	1	1	1	NaN	1	1	1	1	1	1
	NaN	1	1	2	2	1	NaN	1	1	1	1	1	NaN	1	1	1	1	1	1
	NaN	2	1	1	1	1	NaN	1	1	1	1	1	NaN	1	1	1	1	1	1
	NaN	1	2	2	1	1	NaN	1	1	1	1	1	NaN	1	1	1	1	1	1
	NaN	1	1	2	1	1	NaN	1	2	1	1	1	NaN	1	1	1	1	1	1
	NaN	1	2	1	1	1	NaN	1	2	1	1	1	NaN	1	2	1	1	1	1
	NaN	1	1	1	1	2	NaN	1	1	1	1	1	NaN	1	1	1	1	1	1
	NaN	1	1	1	1	1	NaN	2	2	1	1	1	NaN	1	1	1	1	1	1
	NaN	1	2	NaN	1	1	NaN	1	2	1	2	1	NaN	1	1	1	1	1	1
	NaN	2	1	2	1	2	NaN	1	1	1	1	1	NaN	1	1	1	1	1	1
	NaN	1	1	2	1	1	NaN	1	1	2	1	1	NaN	1	1	1	1	1	1
	NaN	2	2	2	1	2	NaN	1	1	1	1	1	NaN	1	1	1	1	1	1
	NaN	1	1	1	1	2	NaN	1	1	1	1	2	NaN	2	1	1	1	1	2
	NaN	1	2	2	1	1	NaN	1	1	1	1	1	NaN	1	1	1	1	1	2
	NaN	1	1	1	1	2	NaN	2	1	1	1	1	NaN	2	1	1	1	1	1
	NaN	1	2	2	1	2	NaN	1	1	1	1	1	NaN	1	1	1	1	1	1
	NaN	2	2	2	1	2	NaN	1	1	2	1	1	NaN	1	1	1	1	1	2
	NaN	1	2	1	1	1	NaN	1	1	1	1	1	NaN	1	1	1	1	1	1
	NaN	1	1	2	2	1	NaN	1	1	1	1	1	NaN	1	1	1	1	1	1
	NaN	1	1	2	1	2	NaN	1	2	1	1	1	NaN	1	1	1	1	1	1
	NaN	1	1	2	1	1	NaN	2	2	1	1	1	NaN	1	1	1	1	1	1
	NaN	1	1	2	1	1	NaN	1	1	1	1	1	NaN	1	1	1	1	1	1
	NaN	1	2	2	1	1	NaN	1	1	1	1	1	NaN	1	1	1	1	1	1
	NaN	1	1	2	1	1	NaN	1	1	1	1	1	NaN	1	1	1	1	1	1
	NaN	1	1	2	1	1	NaN	1	1	1	1	1	NaN	1	1	1	1	1	1
	NaN	1	1	2	1	1	NaN	NaN	1	1	1	1	NaN	1	1	1	1	1	2
	NaN	1	1	2	1	1	NaN	1	1	1	1	1	NaN	1	1	1	2	1	1
	NaN	2	1	1	1	1	NaN	1	1	2	2	1	NaN	1	1	1	1	1	2
	NaN	2	1	2	1	1	NaN	1	1	1	1	2	NaN	1	1	1	1	1	1
	NaN	1	1	2	2	1	NaN	NaN	1	1	1	1	NaN	1	1	1	1	1	1
	NaN	1	1	2	1	1	NaN	2	1	1	1	1	NaN	2	1	1	1	1	1
	NaN	1	2	2	1	1	NaN	1	1	1	1	1	NaN	1	1	1	1	1	1
	NaN	1	2	2	1	1	NaN	1	1	2	1	2	NaN	1	1	1	1	1	1
	NaN	1	1	2	1	1	NaN	2	1	1	1	1	NaN	2	1	1	1	1	1
	NaN	2	1	1	1	1	NaN	1	1	1	1	1	NaN	1	1	1	1	1	1
	NaN	2	2	2	2	1	NaN	1	1	1	1	1	NaN	1	1	1	1	1	1
	NaN	1	1	1	1	1	NaN	1	1	1	1	1	NaN	1	1	1	1	1	1
	NaN	1	2	1	2	2	NaN	1	1	1	1	1	NaN	1	1	1	1	1	1
	NaN	1	1	2	1	2	NaN	1	1	1	1	1	NaN	1	1	1	1	1	1
	NaN	2	1	1	1	2	NaN	1	1	1	1	1	NaN	1	1	1	1	1	1
	NaN	1	2	2	1	1	NaN	1	2	1	1	2	NaN	1	1	1	1	1	1
	NaN	1	2	2	1	1	NaN	1	2	1	1	1	NaN	1	1	1	1	1	1
	NaN	2	1	2	1	1	NaN	1	1	NaN	1	1	NaN	1	1	2	1	1	1
	NaN	2	1	1	2	1	NaN	1	1	1	1	1	NaN	1	1	1	1	1	2
	NaN	1	1	2	1	1	NaN	1	2	1	1	1	NaN	1	1	1	1	1	1
	NaN	2	2	2	1	1	NaN	1	1	2	1	1	NaN	1	1	1	1	1	1
	NaN	2	1	1	1	1	NaN	1	2	1	1	1	NaN	1	1	1	1	1	1
	NaN	1	1	1	1	1	NaN	1	1	1	1	1	NaN	2	1	1	1	1	1
	NaN	1	1	1	1	1	NaN	1	1	1	1	1	NaN	1	1	1	1	1	1
	NaN	1	1	2	1	1	NaN	2	1	1	1	2	NaN	1	1	1	1	1	1
	NaN	2	1	2	1	1	NaN	1	1	2	1	2	NaN	1	1	1	1	1	2
	NaN	1	1	1	1	1	NaN	1	1	1	1	1	NaN	1	1	1	1	1	1
	NaN	1	1	2	1	1	NaN	1	2	1	1	1	NaN	1	1	1	1	1	1
	NaN	1	1	1	1	1	NaN	1	1	2	1	1	NaN	1	1	1	1	1	1
	NaN	2	1	1	1	2	NaN	1	1	1	1	1	NaN	2	1	1	1	1	1
	NaN	1	1	1	1	2	NaN	1	1	1	1	1	NaN	1	1	1	1	1	1
	NaN	2	1	2	1	2	NaN	2	1	1	2	2	NaN	1	1	1	1	1	1
	NaN	1	1	2	2	2	NaN	1	1	1	1	1	NaN	1	1	1	1	1	1
	NaN	1	1	1	1	2	NaN	1	1	1	1	1	NaN	1	1	1	1	1	1
	NaN	1	2	2	1	2	NaN	1	1	1	1	1	NaN	2	1	1	1	1	1
	NaN	1	1	2	2	NaN	NaN	2	2	1	1	1	NaN	1	1	1	1	1	1
	NaN	1	1	1	1	1	NaN	1	1	1	1	1	NaN	1	1	1	1	1	1
	NaN	1	2	1	2	1	NaN	1	1	1	1	1	NaN	1	1	1	1	1	1
	NaN	2	1	1	1	1	NaN	1	1	1	1	1	NaN	1	1	1	1	1	1
	NaN	1	2	2	1	2	NaN	1	1	1	1	1	NaN	1	1	1	1	1	1
	NaN	1	1	1	1	2	NaN	1	1	1	1	1	NaN	1	1	1	1	1	1
	NaN	1	1	1	1	1	NaN	1	1	1	1	1	NaN	1	1	1	1	1	1
	NaN	1	1	1	1	1	NaN	1	1	1	1	1	NaN	1	1	1	1	1	1
	NaN	1	2	1	1	1	NaN	1	1	1	1	2	NaN	1	1	1	1	1	2
	NaN	1	2	1	1	1	NaN	1	1	2	1	1	NaN	1	1	1	1	1	1
	NaN	1	1	NaN	1	1	NaN	1	1	1	1	1	NaN	1	1	1	1	1	1
	NaN	2	1	1	1	1	NaN	1	1	1	1	1	NaN	1	1	1	2	1	1
	NaN	1	1	1	1	1	NaN	1	1	1	1	1	NaN	1	1	1	1	1	1
	NaN	1	2	1	1	1	NaN	1	1	1	1	2	NaN	1	1	1	1	1	1
	NaN	2	1	1	1	1	NaN	2	1	1	1	1	NaN	1	1	1	1	1	1
	NaN	1	1	2	1	1	NaN	1	1	1	1	1	NaN	1	1	1	1	1	1
	NaN	1	2	1	1	1	NaN	1	1	1	2	1	NaN	1	1	1	1	1	1
	NaN	1	1	2	1	1	NaN	1	1	1	1	1	NaN	1	1	1	1	1	1
	NaN	1	1	2	1	1	NaN	1	1	1	2	2	NaN	1	1	1	1	1	1
	NaN	2	1	NaN	1	2	NaN	1	1	1	1	1	NaN	1	1	1	1	1	2
	NaN	1	2	1	1	1	NaN	1	1	1	1	1	NaN	1	1	1	1	1	1
	NaN	1	2	2	1	1	NaN	1	1	1	1	1	NaN	1	2	1	1	1	1
	NaN	1	1	1	1	2	NaN	1	1	1	1	1	NaN	1	1	1	2	1	1
	NaN	1	1	1	1	1	NaN	1	1	1	1	2	NaN	1	1	1	1	1	1
	NaN	1	2	1	2	1	NaN	1	1	1	1	1	NaN	1	1	1	1	1	1
	NaN	2	1	1	1	2	NaN	2	1	1	1	1	NaN	2	1	1	1	1	1
	NaN	2	1	2	1	2	NaN	1	1	1	2	1	NaN	1	1	1	1	1	1
	NaN	1	2	1	1	1	NaN	1	1	1	1	1	NaN	1	1	1	1	1	1
	NaN	2	1	1	2	1	NaN	1	1	1	2	1	NaN	1	1	1	1	2	1
	NaN	2	1	2	1	1	NaN	1	1	1	1	1	NaN	1	1	1	1	1	1
	NaN	1	1	1	2	1	NaN	NaN	1	1	1	1	NaN	1	1	1	1	1	2
	NaN	1	2	2	2	1	NaN	1	1	1	1	1	NaN	1	1	1	1	1	1
	NaN	2	1	1	1	1	NaN	1	1	1	1	1	NaN	1	1	1	1	1	1
	NaN	1	2	1	1	2	NaN	1	1	1	1	1	NaN	1	1	1	1	1	1
	NaN	2	1	1	1	1	NaN	1	1	1	1	1	NaN	1	1	1	1	1	1
	NaN	2	1	2	1	1	NaN	1	1	1	1	1	NaN	1	1	1	1	1	1
	NaN	2	1	1	1	2	NaN	1	1	1	1	1	NaN	1	1	1	1	1	1
	NaN	1	1	1	2	1	NaN	NaN	1	1	1	1	NaN	1	1	1	1	1	1
	NaN	2	2	1	1	1	NaN	1	1	1	1	1	NaN	1	1	1	1	1	1
	NaN	2	2	1	1	1	NaN	1	1	1	1	1	NaN	1	1	2	1	1	1
	NaN	1	1	NaN	2	2	NaN	1	2	NaN	1	1	NaN	1	1	1	1	1	1
	NaN	1	1	1	1	1	NaN	1	1	1	1	1	NaN	2	1	1	1	1	1
	NaN	1	1	2	1	1	NaN	1	1	1	1	1	NaN	1	1	1	1	1	1
	NaN	2	1	2	2	2	NaN	1	1	1	1	1	NaN	1	1	1	1	1	1
	NaN	1	1	1	1	NaN	NaN	1	1	1	1	1	NaN	1	1	1	1	1	1
	NaN	1	1	NaN	1	2	NaN	1	1	1	2	1	NaN	1	1	1	1	1	1
	NaN	1	2	NaN	1	1	NaN	1	1	1	2	1	NaN	1	1	1	1	1	1
	NaN	1	2	2	1	1	NaN	2	2	1	1	1	NaN	1	1	1	2	1	1
	NaN	2	2	1	1	1	NaN	1	1	1	1	1	NaN	1	1	1	1	1	1
	NaN	2	1	2	2	1	NaN	1	1	1	1	1	NaN	1	2	1	1	1	1
	NaN	2	1	2	1	1	NaN	1	1	1	1	1	NaN	1	1	1	1	1	2
	NaN	1	1	2	1	2	NaN	1	1	1	1	1	NaN	1	1	1	1	1	1
	NaN	1	1	2	1	1	NaN	1	1	1	1	2	NaN	1	1	1	1	1	1
	NaN	2	1	1	1	1	NaN	1	1	1	1	1	NaN	1	1	1	1	1	1
	NaN	1	2	1	1	1	NaN	1	1	1	1	1	NaN	1	1	1	1	1	1
	NaN	2	1	1	1	2	NaN	1	1	2	1	1	NaN	1	1	1	1	1	1
	NaN	2	1	1	1	2	NaN	1	1	1	1	1	NaN	1	1	2	1	1	1
	NaN	1	1	1	1	1	NaN	1	1	1	1	1	NaN	1	1	1	1	1	1
	NaN	1	1	2	1	2	NaN	1	1	1	1	1	NaN	1	1	1	1	1	1
	NaN	1	1	2	1	1	NaN	1	1	1	1	2	NaN	1	1	1	1	1	1
	NaN	1	2	1	1	1	NaN	1	2	1	1	1	NaN	1	1	1	1	2	1
	NaN	2	1	2	1	2	NaN	1	1	1	1	1	NaN	1	1	2	1	1	1
	NaN	1	1	1	1	1	NaN	1	1	1	2	1	NaN	1	1	1	1	1	1
	NaN	1	1	1	1	1	NaN	1	1	1	1	1	NaN	1	1	1	1	1	1
	NaN	2	1	2	1	1	NaN	1	1	1	1	1	NaN	1	1	1	1	1	1
	NaN	2	1	1	1	2	NaN	1	1	1	1	1	NaN	1	1	1	1	1	2
	NaN	2	2	1	2	2	NaN	1	1	1	1	1	NaN	1	1	1	1	1	1
	NaN	1	2	2	2	1	NaN	2	1	1	1	1	NaN	1	1	1	1	1	1
	NaN	1	1	1	1	1	NaN	1	1	1	1	1	NaN	1	1	1	1	1	1
	NaN	1	2	1	1	1	NaN	1	1	2	1	1	NaN	1	1	2	1	2	1
	NaN	2	1	2	1	NaN	NaN	1	2	1	1	1	NaN	1	1	1	1	1	1
	NaN	2	2	2	1	2	NaN	1	1	2	1	1	NaN	1	1	1	1	2	1
	NaN	1	1	1	1	1	NaN	1	1	2	1	1	NaN	1	1	1	1	1	1
	NaN	1	1	1	1	2	NaN	1	1	1	1	2	NaN	2	1	1	1	1	1
	NaN	1	2	2	1	1	NaN	1	2	2	1	1	NaN	1	1	1	1	1	1
	NaN	1	1	NaN	2	2	NaN	2	1	1	1	1	NaN	1	1	1	1	1	1
	NaN	2	1	1	1	1	NaN	1	1	1	1	1	NaN	1	1	1	1	1	1
	NaN	1	1	2	2	1	NaN	1	1	1	1	1	NaN	1	1	1	1	1	1
	NaN	2	1	2	1	1	NaN	1	1	1	1	1	NaN	1	1	1	1	1	1
	NaN	1	1	1	1	1	NaN	1	1	1	2	1	NaN	1	1	1	1	1	1
	NaN	2	1	2	1	1	NaN	2	1	1	1	1	NaN	1	1	1	1	1	1
	NaN	1	2	1	2	1	NaN	1	1	1	1	1	NaN	2	1	1	1	1	NaN
	NaN	2	2	1	2	2	NaN	1	1	1	1	1	NaN	1	1	1	1	1	1
	NaN	2	1	1	2	2	NaN	2	1	1	2	1	NaN	1	1	1	1	1	1
	NaN	1	1	1	1	1	NaN	1	1	1	1	1	NaN	1	1	1	1	1	1
	NaN	1	1	2	1	1	NaN	1	1	1	1	1	NaN	1	1	1	1	1	1
	NaN	1	2	1	1	1	NaN	1	1	1	1	1	NaN	1	1	1	1	1	1
	NaN	1	2	1	1	1	NaN	1	1	1	1	1	NaN	1	1	1	2	1	1
	NaN	1	1	1	1	1	NaN	2	1	1	1	1	NaN	1	1	1	1	1	1
	NaN	2	2	1	1	1	NaN	1	1	2	1	1	NaN	1	1	1	1	1	1
	NaN	NaN	2	1	1	1	NaN	2	1	1	1	1	NaN	1	1	1	1	1	1
	NaN	2	1	1	2	1	NaN	1	1	1	1	1	NaN	1	1	1	1	1	1
	NaN	2	2	2	1	1	NaN	1	1	1	1	1	NaN	1	1	1	1	1	1
	NaN	1	1	1	1	1	NaN	1	1	1	1	1	NaN	2	1	1	1	1	1
	NaN	1	2	1	1	1	NaN	1	1	1	2	1	NaN	1	1	1	1	1	1
	NaN	2	2	1	1	1	NaN	1	1	1	1	1	NaN	2	1	1	1	1	1
	NaN	2	1	2	2	2	NaN	2	1	1	1	1	NaN	1	1	1	1	1	1
	NaN	1	2	1	1	2	NaN	1	1	1	1	1	NaN	2	1	1	1	1	1
	NaN	1	2	1	2	1	NaN	1	1	1	1	1	NaN	1	1	1	1	1	1
	NaN	2	2	NaN	1	1	NaN	2	1	1	1	1	NaN	1	1	1	1	1	1
	NaN	2	2	2	1	2	NaN	1	1	1	1	1	NaN	1	1	1	1	1	1
	NaN	2	1	1	1	1	NaN	1	1	1	1	1	NaN	1	1	2	1	1	1
	NaN	2	1	1	2	1	NaN	1	1	1	1	1	NaN	1	1	1	1	1	1
	NaN	1	1	2	1	1	NaN	1	1	1	1	1	NaN	1	1	1	1	1	1
	NaN	2	2	1	1	1	NaN	1	1	1	1	1	NaN	1	1	2	1	1	1
	NaN	1	1	1	2	1	NaN	1	1	1	1	1	NaN	1	1	1	1	1	1
	NaN	2	2	1	1	1	NaN	1	1	1	1	1	NaN	1	1	1	1	1	1
	NaN	1	2	1	2	1	NaN	2	1	1	1	1	NaN	1	1	1	1	1	1
	NaN	2	1	1	1	1	NaN	1	1	1	1	1	NaN	1	1	1	1	1	1
	NaN	2	2	1	2	1	NaN	2	1	1	1	1	NaN	1	1	2	1	1	1
	NaN	1	1	1	1	1	NaN	1	1	2	1	1	NaN	1	1	1	1	1	1
	NaN	2	2	1	1	2	NaN	1	1	1	1	1	NaN	1	1	1	1	1	1
	NaN	1	2	1	1	1	NaN	1	1	1	1	1	NaN	1	1	1	1	1	1
	NaN	1	1	2	2	1	NaN	2	1	2	1	1	NaN	1	1	1	1	1	1
	NaN	1	1	2	1	1	NaN	1	1	1	1	2	NaN	1	1	1	1	1	1
	NaN	2	1	1	1	2	NaN	1	1	1	1	1	NaN	1	1	2	1	1	1
	NaN	1	1	2	2	1	NaN	1	1	1	1	1	NaN	1	1	1	1	1	1
	NaN	1	2	2	2	1	NaN	1	1	1	2	1	NaN	1	2	1	1	1	1
	NaN	1	1	1	2	1	NaN	1	1	1	2	1	NaN	1	1	1	1	1	1
	NaN	1	1	1	1	1	NaN	1	1	1	1	2	NaN	1	1	1	1	1	2
	NaN	1	1	1	1	1	NaN	1	2	2	1	1	NaN	1	1	1	1	2	1
	NaN	2	1	2	1	1	NaN	1	1	1	1	1	NaN	1	1	1	1	1	1
	NaN	1	2	1	1	1	NaN	1	1	1	1	1	NaN	1	1	1	1	1	1
	NaN	2	1	1	2	2	NaN	1	1	1	1	1	NaN	1	1	1	1	1	1
	NaN	2	1	1	2	2	NaN	1	1	1	1	1	NaN	1	1	1	1	1	2
	NaN	1	1	1	1	1	NaN	1	1	2	1	1	NaN	1	1	1	1	1	1
	NaN	1	1	2	1	1	NaN	2	1	1	1	1	NaN	1	1	1	1	1	1
	NaN	1	1	1	1	1	NaN	1	2	1	1	1	NaN	1	1	1	1	1	1
	NaN	1	1	1	1	1	NaN	1	1	1	1	1	NaN	1	1	1	1	1	1
	NaN	1	1	1	1	2	NaN	2	1	1	1	1	NaN	1	1	1	1	1	1
	NaN	2	2	2	1	1	NaN	1	1	1	2	1	NaN	1	1	1	1	1	1
	NaN	1	1	1	2	1	NaN	2	1	1	1	1	NaN	1	1	1	1	1	2
	NaN	2	2	1	2	1	NaN	1	1	1	1	1	NaN	1	1	1	1	1	1
	NaN	1	1	1	1	1	NaN	1	1	1	1	1	NaN	2	1	1	1	1	1
	NaN	1	2	2	2	1	NaN	2	1	1	2	1	NaN	1	1	1	1	1	2
	NaN	1	1	1	1	1	NaN	1	1	1	1	1	NaN	1	1	1	1	1	1
	NaN	1	1	1	1	1	NaN	1	1	1	1	1	NaN	1	1	2	1	1	1
	NaN	1	1	1	2	2	NaN	1	1	1	1	2	NaN	1	1	2	1	1	1
	NaN	2	1	2	1	1	NaN	1	1	1	1	1	NaN	1	1	1	1	1	1
	NaN	1	1	1	2	1	NaN	1	1	1	1	1	NaN	1	1	1	1	1	1
	NaN	1	2	2	1	1	NaN	1	2	1	1	1	NaN	1	1	1	1	1	1
	NaN	1	1	2	2	1	NaN	1	1	1	1	1	NaN	1	1	1	1	1	1
	NaN	2	1	1	1	2	NaN	1	1	1	1	1	NaN	2	1	1	1	1	1
	NaN	2	2	2	1	1	NaN	1	1	1	1	1	NaN	1	1	1	1	1	1
	NaN	2	1	1	1	2	NaN	2	1	1	1	1	NaN	1	1	2	2	2	1
	NaN	2	1	2	1	1	NaN	1	1	1	1	1	NaN	1	1	1	1	1	1
	NaN	1	1	1	1	2	NaN	1	1	1	1	2	NaN	1	1	2	1	1	1
	NaN	1	2	2	1	1	NaN	1	1	1	1	1	NaN	1	2	1	1	1	1
	NaN	2	2	1	1	1	NaN	2	1	1	1	1	NaN	1	1	1	1	1	1
	NaN	2	1	1	2	1	NaN	1	1	1	2	1	NaN	1	1	1	1	1	1
	NaN	1	1	1	1	1	NaN	1	2	1	1	1	NaN	1	1	2	1	1	1
	NaN	1	2	2	1	2	NaN	2	1	1	1	2	NaN	1	1	1	1	1	1
	NaN	2	1	1	2	1	NaN	1	1	1	1	1	NaN	1	1	1	1	1	1
	NaN	1	1	1	2	1	NaN	1	1	1	1	1	NaN	1	2	1	1	1	1
	NaN	1	2	1	1	1	NaN	1	2	1	1	1	NaN	1	1	1	1	1	1
	NaN	1	2	2	1	1	NaN	1	1	1	1	1	NaN	1	1	1	1	1	1
	NaN	1	1	1	2	2	NaN	1	1	2	1	1	NaN	1	1	1	1	1	1
	NaN	1	1	2	1	1	NaN	1	1	2	1	2	NaN	1	1	1	1	1	1
	NaN	2	2	1	1	1	NaN	1	1	1	2	1	NaN	1	1	1	1	1	1
	NaN	2	1	1	1	2	NaN	1	1	NaN	1	1	NaN	1	1	1	1	1	1
	NaN	1	1	1	1	1	NaN	2	1	1	1	1	NaN	1	1	1	1	1	1
	NaN	1	1	1	1	1	NaN	1	1	1	1	1	NaN	1	1	1	1	1	1
	NaN	2	2	1	2	1	NaN	1	1	1	1	1	NaN	1	1	1	1	1	1
	NaN	1	2	2	1	1	NaN	1	1	1	1	1	NaN	1	1	2	1	1	1
	NaN	2	1	2	1	1	NaN	2	1	1	1	1	NaN	1	1	1	1	1	1
	NaN	2	1	1	1	2	NaN	1	1	1	1	1	NaN	1	1	1	1	1	1
	NaN	2	1	1	1	2	NaN	1	1	1	1	1	NaN	1	1	2	1	1	2
	NaN	1	1	1	1	2	NaN	1	2	1	1	1	NaN	1	1	1	1	1	1
	NaN	1	2	2	1	1	NaN	1	1	1	1	1	NaN	1	1	1	1	1	1
	NaN	1	1	2	1	1	NaN	1	1	2	1	1	NaN	1	1	2	1	1	1
	NaN	1	1	1	1	1	NaN	1	1	1	1	1	NaN	2	1	1	1	1	1
	NaN	1	1	2	1	1	NaN	1	1	2	1	2	NaN	1	1	1	1	1	1
	NaN	1	1	2	1	2	NaN	1	1	1	2	2	NaN	1	1	1	1	1	1
	NaN	2	2	2	1	1	NaN	1	1	1	1	1	NaN	1	1	1	1	1	1
	NaN	1	1	2	1	1	NaN	1	1	1	1	1	NaN	1	2	1	1	1	1
	NaN	2	1	2	1	2	NaN	2	2	1	1	2	NaN	1	1	1	1	1	1
	NaN	1	2	2	1	1	NaN	1	1	1	1	1	NaN	1	1	1	1	1	1
	NaN	1	2	2	1	2	NaN	2	1	1	1	1	NaN	1	1	1	1	1	1
	NaN	2	2	2	1	2	NaN	1	1	1	1	1	NaN	1	1	1	1	1	1
	NaN	2	1	1	2	1	NaN	1	1	1	1	1	NaN	1	1	1	1	1	1
	NaN	1	NaN	NaN	2	1	NaN	1	1	1	1	1	NaN	1	1	1	1	1	1
	NaN	2	NaN	2	2	1	NaN	1	1	2	1	1	NaN	1	1	1	1	1	1
	NaN	1	NaN	2	1	1	NaN	1	1	1	1	1	NaN	1	2	1	1	1	1
	NaN	1	NaN	1	1	1	NaN	2	1	2	1	1	NaN	1	1	2	1	1	1
	NaN	1	NaN	1	1	1	NaN	2	1	1	1	1	NaN	1	1	1	1	1	1
	NaN	1	NaN	2	1	1	NaN	1	1	1	2	1	NaN	1	1	1	1	1	1
	NaN	1	NaN	1	1	1	NaN	1	1	1	1	1	NaN	1	1	1	1	1	1
	NaN	1	NaN	1	1	2	NaN	1	1	1	1	2	NaN	1	1	1	1	1	1
	NaN	1	NaN	1	1	1	NaN	1	2	1	1	1	NaN	1	1	1	2	1	1
	NaN	2	NaN	1	2	2	NaN	1	1	1	1	1	NaN	1	1	1	1	1	1
	NaN	2	NaN	1	1	1	NaN	1	1	2	1	2	NaN	1	1	1	1	1	1
	NaN	1	NaN	2	2	1	NaN	1	1	1	1	1	NaN	1	1	2	1	1	1
	NaN	1	NaN	2	1	1	NaN	1	1	1	1	1	NaN	1	1	2	1	1	1
	NaN	1	NaN	1	1	1	NaN	1	1	1	1	1	NaN	1	1	1	2	1	1
	NaN	2	NaN	2	1	1	NaN	1	1	2	1	1	NaN	1	1	2	1	1	1
	NaN	1	NaN	2	2	1	NaN	1	1	2	1	1	NaN	1	1	1	1	1	1
	NaN	1	NaN	1	1	1	NaN	1	1	1	1	2	NaN	1	2	1	1	2	1
	NaN	2	NaN	2	1	2	NaN	2	1	1	1	1	NaN	1	1	1	1	1	1
	NaN	1	NaN	1	1	2	NaN	1	1	1	1	1	NaN	1	1	1	1	1	1
	NaN	2	NaN	1	1	1	NaN	1	1	1	1	1	NaN	1	1	2	1	1	1
	NaN	2	NaN	2	2	2	NaN	1	1	1	1	1	NaN	1	1	1	2	1	1
	NaN	1	NaN	1	1	1	NaN	1	1	1	1	1	NaN	1	1	1	1	1	1
	NaN	1	NaN	2	1	2	NaN	1	2	1	1	1	NaN	1	1	1	1	1	1
	NaN	1	NaN	1	1	1	NaN	1	1	2	1	2	NaN	1	1	1	1	1	1
	NaN	2	NaN	2	2	2	NaN	1	1	NaN	1	1	NaN	1	1	1	1	1	1
	NaN	2	NaN	2	1	1	NaN	1	1	1	1	1	NaN	1	1	1	1	1	1
	NaN	1	NaN	1	2	1	NaN	1	2	1	2	1	NaN	1	1	1	1	1	2
	NaN	1	NaN	2	1	1	NaN	2	1	1	2	1	NaN	1	1	1	1	1	1
	NaN	1	NaN	2	2	1	NaN	1	1	1	1	1	NaN	1	1	1	1	1	1
	NaN	1	NaN	1	1	1	NaN	1	1	1	1	1	NaN	1	1	1	1	1	1
	NaN	1	NaN	1	2	1	NaN	1	1	2	1	1	NaN	1	1	1	1	1	2
	NaN	2	NaN	1	1	1	NaN	1	1	1	1	1	NaN	1	1	1	2	1	1
	NaN	1	NaN	2	1	1	NaN	1	1	1	1	1	NaN	1	1	1	1	1	1
	NaN	1	NaN	2	1	1	NaN	1	1	1	1	2	NaN	1	1	1	1	1	1
	NaN	2	NaN	1	2	1	NaN	1	1	1	1	1	NaN	1	1	1	1	1	2
	NaN	2	NaN	2	1	1	NaN	1	1	1	1	1	NaN	1	1	1	1	1	1
	NaN	2	NaN	1	1	1	NaN	1	1	1	1	2	NaN	1	1	1	1	1	1
	NaN	1	NaN	1	1	1	NaN	1	1	1	1	1	NaN	1	1	1	1	1	1
	NaN	1	NaN	2	1	1	NaN	1	1	1	1	1	NaN	1	1	1	1	1	1
	NaN	1	NaN	1	1	2	NaN	1	1	1	1	2	NaN	1	1	1	1	1	1
	NaN	2	NaN	1	1	1	NaN	1	1	2	1	1	NaN	1	1	1	1	1	1
	NaN	1	NaN	1	2	1	NaN	1	1	1	2	1	NaN	1	1	1	1	1	1
	NaN	2	NaN	1	1	1	NaN	1	1	1	1	1	NaN	1	1	1	1	1	2
	NaN	2	NaN	1	1	1	NaN	1	1	2	1	1	NaN	1	1	1	1	1	1
	NaN	NaN	NaN	1	2	1	NaN	1	1	1	1	1	NaN	1	1	1	1	1	1
	NaN	NaN	NaN	2	1	1	NaN	2	1	1	1	1	NaN	1	1	1	1	1	1
	NaN	NaN	NaN	2	1	2	NaN	1	1	1	1	1	NaN	1	1	1	1	1	1
	NaN	NaN	NaN	1	1	1	NaN	2	2	1	1	1	NaN	1	1	1	1	1	1
	NaN	NaN	NaN	2	1	1	NaN	1	1	1	1	1	NaN	2	1	1	1	1	1
	NaN	NaN	NaN	1	2	1	NaN	2	1	1	1	2	NaN	1	1	1	1	1	1
	NaN	NaN	NaN	1	1	1	NaN	1	1	2	1	1	NaN	1	1	1	1	1	2
	NaN	NaN	NaN	1	1	1	NaN	1	1	1	1	1	NaN	1	1	1	1	1	1
	NaN	NaN	NaN	2	1	1	NaN	1	1	1	1	1	NaN	1	1	1	1	1	1
	NaN	NaN	NaN	1	2	1	NaN	1	1	2	1	1	NaN	1	1	1	1	1	2
	NaN	NaN	NaN	NaN	1	1	NaN	2	1	1	1	1	NaN	1	1	1	1	1	1
	NaN	NaN	NaN	1	1	1	NaN	1	1	1	1	2	NaN	1	1	1	1	1	1
	NaN	NaN	NaN	2	1	1	NaN	1	1	1	1	1	NaN	1	1	1	1	1	1
	NaN	NaN	NaN	1	1	1	NaN	1	1	1	1	1	NaN	1	1	1	1	1	1
	NaN	NaN	NaN	2	2	2	NaN	1	1	1	1	2	NaN	1	1	1	1	1	1
	NaN	NaN	NaN	1	2	1	NaN	1	1	1	1	1	NaN	1	1	1	1	1	1
	NaN	NaN	NaN	2	1	2	NaN	2	1	1	1	1	NaN	1	1	1	1	1	1
	NaN	NaN	NaN	1	1	2	NaN	1	1	1	1	1	NaN	1	1	1	1	1	1
	NaN	NaN	NaN	2	1	1	NaN	2	1	1	1	1	NaN	1	1	1	1	1	1
	NaN	NaN	NaN	1	1	1	NaN	1	1	1	1	1	NaN	1	1	1	1	1	1
	NaN	NaN	NaN	1	1	2	NaN	1	1	1	1	1	NaN	1	1	1	1	1	1
	NaN	NaN	NaN	2	1	1	NaN	1	1	2	1	1	NaN	1	1	1	1	1	1
	NaN	NaN	NaN	2	2	1	NaN	1	1	1	1	1	NaN	1	1	1	1	1	1
	NaN	NaN	NaN	1	1	1	NaN	1	1	1	1	1	NaN	1	1	1	1	1	1
	NaN	NaN	NaN	3	1	1	NaN	2	1	1	2	1	NaN	1	1	1	1	1	1
	NaN	NaN	NaN	2	2	1	NaN	2	1	1	1	1	NaN	1	1	1	1	1	1
	NaN	NaN	NaN	2	1	2	NaN	1	1	1	1	1	NaN	1	1	1	1	1	1
	NaN	NaN	NaN	2	2	1	NaN	1	1	1	1	1	NaN	1	1	1	1	1	1
	NaN	NaN	NaN	1	2	1	NaN	2	1	1	1	1	NaN	2	1	1	1	1	1
	NaN	NaN	NaN	1	1	2	NaN	2	1	1	1	1	NaN	1	NaN	1	1	1	1
	NaN	NaN	NaN	1	2	1	NaN	2	1	1	1	1	NaN	1	1	1	1	1	1
	NaN	NaN	NaN	1	1	2	NaN	1	1	1	2	1	NaN	1	1	1	1	1	1
	NaN	NaN	NaN	2	2	1	NaN	1	1	1	1	1	NaN	1	1	1	1	1	1
	NaN	NaN	NaN	1	2	1	NaN	1	1	1	1	1	NaN	1	1	1	1	1	1
	NaN	NaN	NaN	2	1	1	NaN	1	1	1	1	1	NaN	1	1	1	1	1	1
	NaN	NaN	NaN	2	1	2	NaN	1	1	1	1	1	NaN	1	1	1	1	1	1
	NaN	NaN	NaN	1	1	1	NaN	1	2	2	1	1	NaN	1	1	1	1	1	1
	NaN	NaN	NaN	1	1	2	NaN	1	1	1	1	2	NaN	1	1	1	1	1	1
	NaN	NaN	NaN	1	1	1	NaN	1	1	1	1	1	NaN	1	2	1	1	1	1
	NaN	NaN	NaN	1	1	1	NaN	1	1	1	1	1	NaN	1	1	1	1	1	1
	NaN	NaN	NaN	1	2	1	NaN	1	1	1	1	1	NaN	1	1	1	1	1	1
	NaN	NaN	NaN	2	1	2	NaN	1	1	1	1	1	NaN	1	1	1	1	1	2
	NaN	NaN	NaN	2	1	2	NaN	1	1	1	1	1	NaN	1	1	1	1	1	1
	NaN	NaN	NaN	1	1	1	NaN	2	2	1	1	1	NaN	1	1	1	1	1	2
	NaN	NaN	NaN	2	1	1	NaN	2	1	1	1	2	NaN	1	1	1	1	1	1
	NaN	NaN	NaN	2	1	2	NaN	1	2	1	1	1	NaN	1	1	1	1	1	1
	NaN	NaN	NaN	1	1	1	NaN	1	1	1	1	1	NaN	2	1	1	1	1	1
	NaN	NaN	NaN	1	1	1	NaN	1	1	1	1	1	NaN	2	1	1	1	1	1
	NaN	NaN	NaN	2	1	1	NaN	1	1	1	1	1	NaN	1	1	1	1	1	1
	NaN	NaN	NaN	2	1	1	NaN	2	2	1	1	1	NaN	1	1	1	1	1	1
	NaN	NaN	NaN	2	1	1	NaN	1	1	1	2	1	NaN	1	1	1	1	1	1
	NaN	NaN	NaN	2	1	1	NaN	1	1	1	1	1	NaN	1	1	1	1	1	1
	NaN	NaN	NaN	2	2	1	NaN	1	1	1	2	1	NaN	1	1	1	1	1	2
	NaN	NaN	NaN	1	1	1	NaN	1	1	1	1	1	NaN	1	1	1	1	1	1
	NaN	NaN	NaN	1	2	1	NaN	1	1	1	1	1	NaN	1	1	1	1	1	1
	NaN	NaN	NaN	1	1	1	NaN	1	2	2	1	1	NaN	1	1	1	1	1	1
	NaN	NaN	NaN	1	1	2	NaN	1	1	1	1	1	NaN	1	1	1	1	1	2
	NaN	NaN	NaN	2	1	1	NaN	1	1	1	1	1	NaN	1	1	1	1	1	1
	NaN	NaN	NaN	1	1	1	NaN	1	1	1	2	2	NaN	1	1	1	1	1	2
	NaN	NaN	NaN	2	1	2	NaN	1	1	1	1	1	NaN	1	1	1	1	1	1
	NaN	NaN	NaN	2	1	1	NaN	2	1	1	1	1	NaN	1	1	2	1	1	1
	NaN	NaN	NaN	2	1	1	NaN	2	2	1	1	1	NaN	1	1	1	1	1	2
	NaN	NaN	NaN	2	1	2	NaN	2	1	1	2	1	NaN	1	1	1	1	1	1
	NaN	NaN	NaN	2	1	1	NaN	1	1	2	1	1	NaN	1	1	1	1	1	1
	NaN	NaN	NaN	1	2	2	NaN	1	1	1	2	2	NaN	1	1	1	1	1	1
	NaN	NaN	NaN	2	1	2	NaN	1	2	1	2	1	NaN	1	1	1	1	2	1
	NaN	NaN	NaN	1	1	2	NaN	1	1	1	1	1	NaN	1	1	1	1	1	1
	NaN	NaN	NaN	1	1	1	NaN	1	1	2	1	1	NaN	1	1	2	1	1	1
	NaN	NaN	NaN	2	1	2	NaN	1	1	1	1	1	NaN	1	1	1	1	1	1
	NaN	NaN	NaN	2	2	1	NaN	1	1	1	1	1	NaN	1	1	1	1	1	1
	NaN	NaN	NaN	2	2	1	NaN	1	1	1	1	1	NaN	2	1	1	1	1	1
	NaN	NaN	NaN	1	1	2	NaN	1	1	1	1	1	NaN	1	1	1	1	1	2
	NaN	NaN	NaN	1	1	1	NaN	1	2	1	1	1	NaN	1	1	1	1	1	1
	NaN	NaN	NaN	1	1	1	NaN	1	1	1	2	1	NaN	1	1	2	1	1	2
	NaN	NaN	NaN	1	2	1	NaN	2	1	1	2	1	NaN	1	1	1	1	1	1
	NaN	NaN	NaN	2	1	2	NaN	2	2	1	1	1	NaN	1	1	1	1	1	1
	NaN	NaN	NaN	1	1	2	NaN	1	1	1	1	1	NaN	2	1	1	1	1	1
	NaN	NaN	NaN	2	1	1	NaN	1	1	1	1	2	NaN	2	1	1	1	1	1
	NaN	NaN	NaN	1	1	1	NaN	1	1	2	1	1	NaN	2	1	1	1	1	1
	NaN	NaN	NaN	1	1	1	NaN	1	1	1	1	1	NaN	1	1	1	1	1	1
	NaN	NaN	NaN	1	2	NaN	NaN	1	1	1	1	1	NaN	1	1	1	1	1	1
	NaN	NaN	NaN	1	1	1	NaN	1	2	1	1	1	NaN	2	1	1	1	1	1
	NaN	NaN	NaN	1	1	1	NaN	2	1	1	2	1	NaN	1	1	1	1	1	1
	NaN	NaN	NaN	2	1	1	NaN	1	1	1	1	1	NaN	1	1	1	1	1	1
	NaN	NaN	NaN	1	2	1	NaN	1	1	1	1	1	NaN	1	1	1	1	1	2
	NaN	NaN	NaN	1	1	1	NaN	1	1	1	1	1	NaN	1	2	1	1	1	1
	NaN	NaN	NaN	2	2	2	NaN	1	2	1	1	1	NaN	1	1	1	1	1	1
	NaN	NaN	NaN	1	1	1	NaN	1	1	1	2	2	NaN	1	1	1	1	1	1
	NaN	NaN	NaN	1	1	1	NaN	2	1	2	1	1	NaN	1	1	1	1	1	1
	NaN	NaN	NaN	1	2	1	NaN	1	1	1	1	1	NaN	1	NaN	1	1	1	1
	NaN	NaN	NaN	2	1	1	NaN	1	2	1	1	1	NaN	1	1	1	1	1	1
	NaN	NaN	NaN	2	1	1	NaN	1	1	1	1	1	NaN	1	1	1	1	1	1
	NaN	NaN	NaN	1	1	2	NaN	1	1	1	1	1	NaN	1	1	1	1	1	1
	NaN	NaN	NaN	2	1	2	NaN	1	1	1	1	1	NaN	1	1	1	1	1	1
	NaN	NaN	NaN	2	1	1	NaN	1	2	1	1	1	NaN	2	1	1	1	1	1
	NaN	NaN	NaN	2	1	1	NaN	1	1	1	1	2	NaN	1	1	1	1	1	1
	NaN	NaN	NaN	1	1	1	NaN	1	2	1	1	1	NaN	1	1	1	1	1	1
	NaN	NaN	NaN	1	2	1	NaN	1	1	1	1	1	NaN	1	1	1	1	1	1
	NaN	NaN	NaN	1	1	1	NaN	1	1	1	1	1	NaN	1	1	1	1	1	1
	NaN	NaN	NaN	2	1	1	NaN	1	1	1	1	1	NaN	1	1	1	2	1	1
	NaN	NaN	NaN	1	1	2	NaN	1	1	1	1	1	NaN	1	1	1	1	1	1
	NaN	NaN	NaN	1	2	1	NaN	1	2	2	1	1	NaN	2	1	1	1	1	1
	NaN	NaN	NaN	1	1	2	NaN	2	2	1	2	2	NaN	1	1	1	1	1	1
	NaN	NaN	NaN	2	1	1	NaN	1	1	1	1	1	NaN	1	1	1	1	1	1
	NaN	NaN	NaN	2	1	2	NaN	1	1	1	1	1	NaN	1	1	1	1	1	1
	NaN	NaN	NaN	1	1	1	NaN	2	1	1	1	1	NaN	1	1	1	1	1	1
	NaN	NaN	NaN	1	1	1	NaN	1	1	1	1	1	NaN	1	1	1	1	1	1
	NaN	NaN	NaN	1	2	1	NaN	1	1	1	1	1	NaN	1	1	1	1	1	1
	NaN	NaN	NaN	1	1	2	NaN	1	1	1	1	1	NaN	1	NaN	1	1	1	1
	NaN	NaN	NaN	2	1	1	NaN	2	1	1	2	1	NaN	1	1	1	1	1	1
	NaN	NaN	NaN	2	1	1	NaN	1	1	1	1	1	NaN	1	1	1	1	1	1
	NaN	NaN	NaN	2	1	2	NaN	2	1	1	1	1	NaN	1	1	1	1	1	1
	NaN	NaN	NaN	1	1	2	NaN	2	2	1	1	1	NaN	1	1	1	1	1	1
	NaN	NaN	NaN	2	2	1	NaN	2	1	1	1	1	NaN	1	1	1	1	1	1
	NaN	NaN	NaN	2	1	1	NaN	1	1	1	1	1	NaN	1	1	1	1	1	1
	NaN	NaN	NaN	1	1	1	NaN	1	1	1	1	2	NaN	1	1	2	1	1	1
	NaN	NaN	NaN	2	2	1	NaN	1	1	1	1	1	NaN	1	1	1	1	1	2
	NaN	NaN	NaN	1	2	2	NaN	1	1	1	1	2	NaN	1	1	1	2	1	2
	NaN	NaN	NaN	1	2	2	NaN	2	1	1	2	1	NaN	1	1	1	1	1	1
	NaN	NaN	NaN	1	1	1	NaN	1	1	1	2	1	NaN	1	1	1	1	1	1
	NaN	NaN	NaN	1	1	1	NaN	2	2	1	2	1	NaN	1	2	1	1	1	1
	NaN	NaN	NaN	1	1	1	NaN	1	1	1	1	1	NaN	1	2	1	1	1	1
	NaN	NaN	NaN	2	2	1	NaN	1	1	2	1	1	NaN	1	1	1	1	1	1
	NaN	NaN	NaN	1	1	1	NaN	NaN	1	1	1	1	NaN	1	2	1	1	1	1
	NaN	NaN	NaN	2	1	1	NaN	1	1	1	1	1	NaN	1	1	1	1	1	1
	NaN	NaN	NaN	1	1	1	NaN	2	1	1	1	1	NaN	1	1	1	1	1	1
	NaN	NaN	NaN	2	1	2	NaN	2	1	2	2	1	NaN	1	1	1	1	1	1
	NaN	NaN	NaN	1	1	1	NaN	2	1	1	1	1	NaN	2	1	1	1	2	1
	NaN	NaN	NaN	2	1	1	NaN	1	1	1	1	1	NaN	1	1	1	1	1	1
	NaN	NaN	NaN	2	1	1	NaN	1	1	1	1	1	NaN	1	1	1	1	1	2
	NaN	NaN	NaN	1	1	1	NaN	1	1	1	1	1	NaN	1	1	1	1	1	1
	NaN	NaN	NaN	1	1	1	NaN	1	1	2	1	1	NaN	2	1	1	1	1	1
	NaN	NaN	NaN	1	1	1	NaN	1	2	1	1	1	NaN	2	1	1	1	1	1
	NaN	NaN	NaN	1	2	1	NaN	2	1	1	1	1	NaN	1	1	1	1	1	1
	NaN	NaN	NaN	1	1	1	NaN	1	1	1	1	2	NaN	1	1	1	1	1	1
	NaN	NaN	NaN	1	1	1	NaN	2	1	1	1	1	NaN	1	1	1	1	1	1
	NaN	NaN	NaN	2	1	1	NaN	1	1	2	1	1	NaN	1	1	1	1	1	1
	NaN	NaN	NaN	2	1	1	NaN	2	1	1	1	1	NaN	1	1	1	1	1	1
	NaN	NaN	NaN	2	1	1	NaN	1	1	1	1	1	NaN	2	1	1	1	1	1
	NaN	NaN	NaN	1	1	1	NaN	1	2	1	1	1	NaN	1	1	1	1	1	1
	NaN	NaN	NaN	2	2	1	NaN	1	1	1	1	1	NaN	1	1	1	1	1	1
	NaN	NaN	NaN	2	1	1	NaN	1	1	1	1	1	NaN	1	1	1	1	1	1
	NaN	NaN	NaN	1	1	1	NaN	1	1	1	2	1	NaN	1	1	1	1	1	1
	NaN	NaN	NaN	2	1	1	NaN	1	1	1	1	1	NaN	1	1	1	1	1	1
	NaN	NaN	NaN	2	1	1	NaN	2	1	1	1	1	NaN	1	1	1	1	1	1
	NaN	NaN	NaN	2	1	1	NaN	1	1	2	1	1	NaN	1	1	1	1	1	1
	NaN	NaN	NaN	2	1	1	NaN	2	1	1	1	1	NaN	1	1	1	1	1	1
	NaN	NaN	NaN	1	1	1	NaN	1	1	1	1	1	NaN	1	1	1	1	1	1
	NaN	NaN	NaN	1	1	1	NaN	1	1	1	1	1	NaN	1	1	1	1	1	1
	NaN	NaN	NaN	2	1	1	NaN	2	1	1	1	1	NaN	1	1	1	1	1	1
	NaN	NaN	NaN	2	1	1	NaN	1	1	1	1	2	NaN	1	1	1	1	1	2
	NaN	NaN	NaN	1	1	1	NaN	1	2	1	2	1	NaN	1	1	2	1	1	2
	NaN	NaN	NaN	2	1	2	NaN	1	1	1	1	1	NaN	1	2	1	1	1	1
	NaN	NaN	NaN	1	1	1	NaN	1	1	1	1	1	NaN	1	1	1	1	1	1
	NaN	NaN	NaN	2	1	1	NaN	1	2	1	1	1	NaN	1	1	1	1	1	1
	NaN	NaN	NaN	1	1	1	NaN	1	1	1	1	1	NaN	1	1	2	1	1	1
	NaN	NaN	NaN	2	1	1	NaN	1	1	1	1	1	NaN	1	1	1	1	2	2
	NaN	NaN	NaN	1	1	1	NaN	1	2	1	1	1	NaN	1	1	2	1	1	1
	NaN	NaN	NaN	1	2	1	NaN	1	1	1	2	1	NaN	1	1	1	1	1	1
	NaN	NaN	NaN	1	2	1	NaN	1	2	1	1	1	NaN	1	1	2	1	1	1
	NaN	NaN	NaN	1	1	1	NaN	1	1	1	2	1	NaN	1	1	1	1	1	1
	NaN	NaN	NaN	1	1	2	NaN	1	1	1	1	1	NaN	1	1	1	1	1	1
	NaN	NaN	NaN	2	1	1	NaN	1	1	2	1	1	NaN	1	1	1	1	1	1
	NaN	NaN	NaN	1	1	1	NaN	1	1	2	1	1	NaN	1	1	1	1	1	1
	NaN	NaN	NaN	1	1	2	NaN	1	2	1	1	1	NaN	1	1	1	1	1	1
	NaN	NaN	NaN	NaN	2	1	NaN	1	1	1	1	1	NaN	1	1	1	1	1	1
	NaN	NaN	NaN	2	1	1	NaN	1	2	1	1	1	NaN	1	1	1	1	2	1
	NaN	NaN	NaN	2	1	1	NaN	1	1	1	2	1	NaN	1	1	1	1	1	1
	NaN	NaN	NaN	1	1	NaN	NaN	2	1	1	1	1	NaN	1	1	2	1	1	2
	NaN	NaN	NaN	2	1	1	NaN	1	1	1	1	1	NaN	1	1	1	1	1	1
	NaN	NaN	NaN	1	1	1	NaN	1	1	1	1	1	NaN	1	1	1	1	1	1
	NaN	NaN	NaN	1	1	1	NaN	1	1	1	1	1	NaN	1	1	1	1	1	1
	NaN	NaN	NaN	2	1	2	NaN	1	1	1	1	1	NaN	1	1	1	1	1	1
	NaN	NaN	NaN	1	1	1	NaN	1	1	2	1	2	NaN	2	NaN	1	1	1	1
	NaN	NaN	NaN	1	2	1	NaN	1	1	1	2	1	NaN	1	NaN	1	1	1	1
	NaN	NaN	NaN	1	1	1	NaN	1	1	1	2	1	NaN	1	NaN	1	1	1	1
	NaN	NaN	NaN	1	2	2	NaN	1	1	1	1	1	NaN	1	NaN	1	1	1	1
	NaN	NaN	NaN	1	1	1	NaN	1	1	1	2	1	NaN	1	NaN	1	1	1	1
	NaN	NaN	NaN	2	1	1	NaN	1	1	1	2	1	NaN	2	NaN	1	1	1	1
	NaN	NaN	NaN	1	1	1	NaN	1	2	1	1	1	NaN	1	NaN	1	1	1	1
	NaN	NaN	NaN	2	1	1	NaN	1	1	1	1	1	NaN	1	NaN	1	1	1	1
	NaN	NaN	NaN	1	1	1	NaN	1	1	1	1	1	NaN	1	NaN	1	1	1	1
	NaN	NaN	NaN	2	1	2	NaN	1	1	1	1	1	NaN	2	NaN	1	1	1	1
	NaN	NaN	NaN	1	2	1	NaN	1	1	1	1	1	NaN	1	NaN	1	1	1	1
	NaN	NaN	NaN	1	2	2	NaN	1	1	1	1	1	NaN	1	NaN	1	1	1	1
	NaN	NaN	NaN	1	1	1	NaN	1	1	1	1	1	NaN	1	NaN	1	1	1	1
	NaN	NaN	NaN	1	1	1	NaN	1	1	1	1	1	NaN	1	NaN	1	1	1	2
	NaN	NaN	NaN	1	1	1	NaN	1	1	2	1	1	NaN	1	NaN	2	1	1	2
	NaN	NaN	NaN	1	1	1	NaN	1	1	1	1	1	NaN	1	NaN	1	1	1	1
	NaN	NaN	NaN	1	1	1	NaN	1	1	1	2	1	NaN	1	NaN	2	1	1	1
	NaN	NaN	NaN	1	2	1	NaN	1	1	1	1	1	NaN	1	NaN	1	1	1	1
	NaN	NaN	NaN	1	1	1	NaN	1	1	1	1	1	NaN	1	NaN	1	1	1	1
	NaN	NaN	NaN	2	2	1	NaN	1	1	1	1	1	NaN	1	NaN	1	1	1	1
	NaN	NaN	NaN	2	1	1	NaN	1	1	1	1	1	NaN	1	NaN	1	1	1	1
	NaN	NaN	NaN	1	1	1	NaN	1	1	1	1	1	NaN	1	NaN	1	1	1	1
	NaN	NaN	NaN	1	2	1	NaN	1	1	1	1	1	NaN	1	NaN	1	1	1	1
	NaN	NaN	NaN	1	1	1	NaN	1	1	1	1	1	NaN	1	NaN	1	1	1	2
	NaN	NaN	NaN	2	1	1	NaN	1	1	2	1	1	NaN	1	NaN	1	1	1	1
	NaN	NaN	NaN	1	2	2	NaN	1	2	2	1	2	NaN	1	NaN	1	1	1	1
	NaN	NaN	NaN	1	1	1	NaN	1	1	1	1	1	NaN	1	NaN	1	1	1	1
	NaN	NaN	NaN	2	1	1	NaN	1	1	2	1	1	NaN	2	NaN	1	1	1	1
	NaN	NaN	NaN	2	1	1	NaN	1	1	1	1	1	NaN	1	NaN	2	2	1	1
	NaN	NaN	NaN	1	2	1	NaN	1	1	1	1	1	NaN	1	NaN	1	1	1	1
	NaN	NaN	NaN	1	1	1	NaN	2	1	NaN	1	2	NaN	1	NaN	1	1	1	1
	NaN	NaN	NaN	1	1	1	NaN	1	1	1	2	2	NaN	1	NaN	1	1	1	1
	NaN	NaN	NaN	1	1	1	NaN	2	2	1	1	1	NaN	1	NaN	1	1	1	1
	NaN	NaN	NaN	2	1	1	NaN	1	2	1	1	1	NaN	1	NaN	1	1	1	1
	NaN	NaN	NaN	2	2	1	NaN	1	2	1	1	1	NaN	1	NaN	1	1	1	2
	NaN	NaN	NaN	1	1	1	NaN	1	1	1	2	1	NaN	1	NaN	1	1	1	1
	NaN	NaN	NaN	3	1	1	NaN	1	1	1	1	1	NaN	1	NaN	2	1	1	1
	NaN	NaN	NaN	3	1	1	NaN	1	1	2	2	1	NaN	1	NaN	1	1	1	1
	NaN	NaN	NaN	1	1	1	NaN	1	2	1	1	1	NaN	1	NaN	1	1	1	1
	NaN	NaN	NaN	2	2	2	NaN	1	1	1	1	1	NaN	1	NaN	1	1	1	1
	NaN	NaN	NaN	2	2	1	NaN	1	1	1	1	1	NaN	1	NaN	2	1	1	1
	NaN	NaN	NaN	1	1	2	NaN	2	1	1	1	1	NaN	1	NaN	1	1	1	1
	NaN	NaN	NaN	1	1	1	NaN	2	1	1	1	1	NaN	1	NaN	1	1	1	1
	NaN	NaN	NaN	1	1	1	NaN	1	1	1	1	1	NaN	1	NaN	1	1	1	1
	NaN	NaN	NaN	2	1	2	NaN	1	1	2	1	1	NaN	1	NaN	1	1	1	1
	NaN	NaN	NaN	1	1	2	NaN	1	1	1	1	1	NaN	1	NaN	1	2	1	1
	NaN	NaN	NaN	1	1	1	NaN	1	2	1	1	1	NaN	2	NaN	1	1	1	1
	NaN	NaN	NaN	1	1	1	NaN	2	1	1	1	1	NaN	1	NaN	1	1	1	2
	NaN	NaN	NaN	1	1	1	NaN	1	1	1	1	1	NaN	1	NaN	1	1	1	1
	NaN	NaN	NaN	1	1	1	NaN	1	1	1	2	1	NaN	2	NaN	1	1	1	NaN
	NaN	NaN	NaN	1	1	2	NaN	1	1	2	1	1	NaN	1	NaN	1	1	1	NaN
	NaN	NaN	NaN	2	1	1	NaN	1	1	1	1	1	NaN	1	NaN	2	1	1	NaN
	NaN	NaN	NaN	1	2	1	NaN	1	2	1	1	1	NaN	1	NaN	1	1	1	NaN
	NaN	NaN	NaN	2	1	1	NaN	1	1	1	1	1	NaN	2	NaN	1	1	1	NaN
	NaN	NaN	NaN	1	1	1	NaN	1	1	1	1	1	NaN	2	NaN	1	1	1	NaN
	NaN	NaN	NaN	2	1	2	NaN	1	1	1	1	1	NaN	1	NaN	1	1	1	NaN
	NaN	NaN	NaN	1	1	1	NaN	1	1	1	1	1	NaN	1	NaN	2	1	1	NaN
	NaN	NaN	NaN	1	1	1	NaN	1	1	1	1	1	NaN	1	NaN	1	1	2	NaN
	NaN	NaN	NaN	1	1	2	NaN	1	1	1	1	1	NaN	1	NaN	1	1	1	NaN
	NaN	NaN	NaN	1	1	1	NaN	1	1	1	1	1	NaN	1	NaN	1	1	1	NaN
	NaN	NaN	NaN	1	1	1	NaN	1	1	1	1	1	NaN	1	NaN	1	1	1	NaN
	NaN	NaN	NaN	1	1	NaN	NaN	1	1	1	1	1	NaN	1	NaN	1	1	1	NaN
	NaN	NaN	NaN	2	2	1	NaN	1	2	1	1	1	NaN	1	NaN	1	1	1	NaN
	NaN	NaN	NaN	1	1	1	NaN	1	1	1	1	1	NaN	1	NaN	1	1	1	NaN
	NaN	NaN	NaN	2	1	1	NaN	1	1	1	1	1	NaN	1	NaN	1	1	1	NaN
	NaN	NaN	NaN	1	1	1	NaN	1	1	1	1	1	NaN	1	NaN	1	1	1	NaN
	NaN	NaN	NaN	2	1	1	NaN	1	1	1	1	1	NaN	1	NaN	1	1	1	NaN
	NaN	NaN	NaN	2	1	2	NaN	2	1	1	2	1	NaN	1	NaN	1	1	1	NaN
	NaN	NaN	NaN	2	2	1	NaN	1	1	1	1	1	NaN	1	NaN	1	1	1	NaN
	NaN	NaN	NaN	2	1	2	NaN	1	1	1	1	2	NaN	1	NaN	1	1	1	NaN
	NaN	NaN	NaN	2	1	2	NaN	1	1	1	1	1	NaN	1	NaN	2	1	1	NaN
	NaN	NaN	NaN	1	1	1	NaN	1	2	1	2	1	NaN	1	NaN	1	1	1	NaN
	NaN	NaN	NaN	2	1	2	NaN	1	1	1	1	1	NaN	1	NaN	1	1	1	NaN
	NaN	NaN	NaN	2	1	1	NaN	1	1	1	1	1	NaN	1	NaN	1	1	1	NaN
	NaN	NaN	NaN	2	1	1	NaN	1	1	1	1	1	NaN	1	NaN	1	1	1	NaN
	NaN	NaN	NaN	1	2	1	NaN	1	1	1	1	1	NaN	1	NaN	1	1	1	NaN
	NaN	NaN	NaN	2	1	2	NaN	1	1	1	1	1	NaN	1	NaN	2	1	1	NaN
	NaN	NaN	NaN	1	1	2	NaN	2	1	1	1	1	NaN	1	NaN	1	1	1	NaN
	NaN	NaN	NaN	1	1	1	NaN	1	1	1	1	1	NaN	1	NaN	1	1	1	NaN
	NaN	NaN	NaN	1	2	1	NaN	1	1	1	1	1	NaN	1	NaN	1	1	1	NaN
	NaN	NaN	NaN	2	1	1	NaN	1	2	1	1	1	NaN	1	NaN	1	1	1	NaN
	NaN	NaN	NaN	1	1	1	NaN	1	1	1	1	1	NaN	1	NaN	1	1	1	NaN
	NaN	NaN	NaN	1	1	1	NaN	1	1	1	1	1	NaN	1	NaN	1	1	1	NaN
	NaN	NaN	NaN	2	2	1	NaN	1	1	2	1	1	NaN	1	NaN	2	1	1	NaN
	NaN	NaN	NaN	1	1	1	NaN	2	2	1	1	1	NaN	1	NaN	1	1	1	NaN
	NaN	NaN	NaN	1	1	2	NaN	1	1	1	1	1	NaN	1	NaN	1	1	1	NaN
	NaN	NaN	NaN	1	2	1	NaN	1	2	1	2	1	NaN	1	NaN	1	1	1	NaN
	NaN	NaN	NaN	2	2	1	NaN	1	1	1	1	1	NaN	1	NaN	1	1	1	NaN
	NaN	NaN	NaN	2	2	1	NaN	1	1	2	1	1	NaN	1	NaN	1	1	1	NaN
	NaN	NaN	NaN	1	1	1	NaN	1	1	1	1	2	NaN	2	NaN	1	1	1	NaN
	NaN	NaN	NaN	1	1	1	NaN	NaN	1	1	2	1	NaN	1	NaN	1	1	1	NaN
	NaN	NaN	NaN	1	1	1	NaN	1	1	2	1	1	NaN	NaN	NaN	1	1	1	NaN
	NaN	NaN	NaN	2	1	1	NaN	1	1	1	1	1	NaN	NaN	NaN	1	1	1	NaN
	NaN	NaN	NaN	1	1	1	NaN	2	1	1	1	1	NaN	NaN	NaN	1	1	1	NaN
	NaN	NaN	NaN	1	1	1	NaN	1	1	NaN	1	1	NaN	NaN	NaN	1	1	1	NaN
	NaN	NaN	NaN	2	1	2	NaN	1	1	1	1	1	NaN	NaN	NaN	1	1	1	NaN
	NaN	NaN	NaN	2	1	2	NaN	1	1	1	1	1	NaN	NaN	NaN	1	1	1	NaN
	NaN	NaN	NaN	1	2	2	NaN	1	1	1	2	1	NaN	NaN	NaN	1	1	1	NaN
	NaN	NaN	NaN	2	1	1	NaN	1	1	1	1	1	NaN	NaN	NaN	1	1	2	NaN
	NaN	NaN	NaN	2	2	2	NaN	1	1	1	1	2	NaN	NaN	NaN	1	1	1	NaN
	NaN	NaN	NaN	1	1	2	NaN	2	1	1	1	1	NaN	NaN	NaN	1	1	1	NaN
	NaN	NaN	NaN	2	1	1	NaN	1	1	1	1	1	NaN	NaN	NaN	1	1	1	NaN
	NaN	NaN	NaN	2	1	1	NaN	1	1	1	2	1	NaN	NaN	NaN	1	1	1	NaN
	NaN	NaN	NaN	2	1	1	NaN	1	2	1	1	1	NaN	NaN	NaN	1	1	2	NaN
	NaN	NaN	NaN	1	1	1	NaN	1	2	1	1	1	NaN	NaN	NaN	1	1	1	NaN
	NaN	NaN	NaN	2	1	1	NaN	1	2	1	1	2	NaN	NaN	NaN	1	1	1	NaN
	NaN	NaN	NaN	1	1	1	NaN	1	1	1	2	1	NaN	NaN	NaN	2	1	1	NaN
	NaN	NaN	NaN	1	1	1	NaN	1	1	2	1	1	NaN	NaN	NaN	1	1	1	NaN
	NaN	NaN	NaN	1	1	1	NaN	1	2	1	1	1	NaN	NaN	NaN	1	1	1	NaN
	NaN	NaN	NaN	2	2	1	NaN	1	2	1	1	1	NaN	NaN	NaN	1	1	1	NaN
	NaN	NaN	NaN	2	1	1	NaN	1	1	1	1	1	NaN	NaN	NaN	1	1	1	NaN
	NaN	NaN	NaN	1	2	1	NaN	1	1	1	1	1	NaN	NaN	NaN	1	1	1	NaN
	NaN	NaN	NaN	1	1	1	NaN	NaN	2	1	1	1	NaN	NaN	NaN	1	1	1	NaN
	NaN	NaN	NaN	1	2	1	NaN	1	1	1	1	1	NaN	NaN	NaN	1	1	1	NaN
	NaN	NaN	NaN	1	1	1	NaN	1	2	1	1	1	NaN	NaN	NaN	1	1	1	NaN
	NaN	NaN	NaN	2	1	1	NaN	1	1	1	1	1	NaN	NaN	NaN	1	1	1	NaN
	NaN	NaN	NaN	1	2	2	NaN	1	2	1	1	1	NaN	NaN	NaN	1	1	1	NaN
	NaN	NaN	NaN	1	2	2	NaN	1	1	1	1	1	NaN	NaN	NaN	1	1	1	NaN
	NaN	NaN	NaN	1	2	1	NaN	1	1	1	2	1	NaN	NaN	NaN	1	1	1	NaN
	NaN	NaN	NaN	1	1	1	NaN	1	1	1	1	1	NaN	NaN	NaN	1	1	1	NaN
	NaN	NaN	NaN	1	1	2	NaN	1	1	1	1	1	NaN	NaN	NaN	1	1	1	NaN
	NaN	NaN	NaN	2	1	2	NaN	1	1	1	1	1	NaN	NaN	NaN	2	1	1	NaN
	NaN	NaN	NaN	2	1	1	NaN	1	1	1	1	1	NaN	NaN	NaN	1	1	1	NaN
	NaN	NaN	NaN	1	2	1	NaN	1	1	2	1	2	NaN	NaN	NaN	1	1	1	NaN
	NaN	NaN	NaN	2	1	1	NaN	1	1	2	NaN	1	NaN	NaN	NaN	1	1	1	NaN
	NaN	NaN	NaN	2	1	2	NaN	1	1	2	1	2	NaN	NaN	NaN	1	1	1	NaN
	NaN	NaN	NaN	1	2	1	NaN	1	1	1	1	1	NaN	NaN	NaN	1	1	1	NaN
	NaN	NaN	NaN	2	1	1	NaN	2	1	1	1	1	NaN	NaN	NaN	1	1	1	NaN
	NaN	NaN	NaN	1	1	1	NaN	2	1	1	1	1	NaN	NaN	NaN	2	1	1	NaN
	NaN	NaN	NaN	2	1	1	NaN	1	1	1	1	1	NaN	NaN	NaN	1	1	1	NaN
	NaN	NaN	NaN	1	2	1	NaN	1	1	1	1	1	NaN	NaN	NaN	1	2	1	NaN
	NaN	NaN	NaN	2	2	2	NaN	1	1	1	1	1	NaN	NaN	NaN	1	1	1	NaN
	NaN	NaN	NaN	2	1	1	NaN	1	1	1	1	1	NaN	NaN	NaN	1	1	1	NaN
	NaN	NaN	NaN	1	1	1	NaN	1	1	1	1	2	NaN	NaN	NaN	1	1	1	NaN
	NaN	NaN	NaN	1	2	1	NaN	1	1	1	1	1	NaN	NaN	NaN	1	1	1	NaN
	NaN	NaN	NaN	2	1	1	NaN	2	1	1	1	1	NaN	NaN	NaN	1	2	1	NaN
	NaN	NaN	NaN	2	1	1	NaN	1	1	1	1	1	NaN	NaN	NaN	1	1	1	NaN
	NaN	NaN	NaN	1	1	1	NaN	1	1	1	1	1	NaN	NaN	NaN	1	1	1	NaN
	NaN	NaN	NaN	2	1	2	NaN	1	1	1	1	2	NaN	NaN	NaN	1	1	1	NaN
	NaN	NaN	NaN	1	2	1	NaN	1	1	1	1	1	NaN	NaN	NaN	1	1	2	NaN
	NaN	NaN	NaN	1	2	1	NaN	1	1	1	1	1	NaN	NaN	NaN	2	1	1	NaN
	NaN	NaN	NaN	1	2	2	NaN	1	1	1	1	1	NaN	NaN	NaN	1	1	1	NaN
	NaN	NaN	NaN	2	1	2	NaN	2	1	1	1	1	NaN	NaN	NaN	1	1	1	NaN
	NaN	NaN	NaN	2	1	1	NaN	1	2	1	1	1	NaN	NaN	NaN	1	1	1	NaN
	NaN	NaN	NaN	1	2	1	NaN	1	2	1	1	1	NaN	NaN	NaN	1	1	1	NaN
	NaN	NaN	NaN	1	1	1	NaN	1	1	1	1	1	NaN	NaN	NaN	1	1	1	NaN
	NaN	NaN	NaN	1	2	1	NaN	1	1	1	1	1	NaN	NaN	NaN	1	1	1	NaN
	NaN	NaN	NaN	1	1	1	NaN	1	1	2	1	1	NaN	NaN	NaN	1	1	1	NaN
	NaN	NaN	NaN	1	2	2	NaN	1	1	1	1	1	NaN	NaN	NaN	1	1	1	NaN
	NaN	NaN	NaN	1	1	1	NaN	1	1	1	1	2	NaN	NaN	NaN	1	1	1	NaN
	NaN	NaN	NaN	1	1	1	NaN	1	1	1	1	1	NaN	NaN	NaN	1	1	1	NaN
	NaN	NaN	NaN	1	1	1	NaN	1	2	1	1	1	NaN	NaN	NaN	1	1	1	NaN
	NaN	NaN	NaN	1	1	1	NaN	1	1	1	1	2	NaN	NaN	NaN	2	1	1	NaN
	NaN	NaN	NaN	1	2	2	NaN	1	1	1	1	1	NaN	NaN	NaN	1	1	1	NaN
	NaN	NaN	NaN	1	1	1	NaN	1	1	1	1	1	NaN	NaN	NaN	1	1	1	NaN
	NaN	NaN	NaN	1	2	1	NaN	1	2	1	NaN	1	NaN	NaN	NaN	1	1	1	NaN
	NaN	NaN	NaN	2	1	1	NaN	1	2	1	1	1	NaN	NaN	NaN	2	1	1	NaN
	NaN	NaN	NaN	2	2	1	NaN	NaN	2	1	2	1	NaN	NaN	NaN	1	1	1	NaN
	NaN	NaN	NaN	1	1	1	NaN	1	1	1	1	1	NaN	NaN	NaN	1	1	1	NaN
	NaN	NaN	NaN	2	1	1	NaN	1	1	1	1	1	NaN	NaN	NaN	1	1	1	NaN
	NaN	NaN	NaN	1	1	1	NaN	1	1	1	1	1	NaN	NaN	NaN	1	1	1	NaN
	NaN	NaN	NaN	1	1	2	NaN	2	1	1	1	1	NaN	NaN	NaN	1	1	1	NaN
	NaN	NaN	NaN	2	2	1	NaN	1	1	1	1	2	NaN	NaN	NaN	2	1	1	NaN
	NaN	NaN	NaN	1	1	1	NaN	1	2	1	1	1	NaN	NaN	NaN	1	1	1	NaN
	NaN	NaN	NaN	1	2	1	NaN	2	1	1	1	1	NaN	NaN	NaN	1	1	1	NaN
	NaN	NaN	NaN	1	2	1	NaN	1	1	1	1	1	NaN	NaN	NaN	1	1	1	NaN
	NaN	NaN	NaN	2	1	NaN	NaN	1	1	1	1	1	NaN	NaN	NaN	1	1	1	NaN
	NaN	NaN	NaN	2	1	1	NaN	1	2	1	1	1	NaN	NaN	NaN	1	1	1	NaN
	NaN	NaN	NaN	1	1	2	NaN	1	1	1	1	1	NaN	NaN	NaN	1	1	1	NaN
	NaN	NaN	NaN	1	1	2	NaN	1	2	1	1	1	NaN	NaN	NaN	1	1	1	NaN
	NaN	NaN	NaN	1	1	1	NaN	2	2	1	1	1	NaN	NaN	NaN	1	1	1	NaN
	NaN	NaN	NaN	1	1	1	NaN	1	1	1	1	1	NaN	NaN	NaN	1	2	1	NaN
	NaN	NaN	NaN	2	1	1	NaN	1	1	1	2	1	NaN	NaN	NaN	1	1	1	NaN
	NaN	NaN	NaN	1	1	1	NaN	1	1	2	1	1	NaN	NaN	NaN	1	1	1	NaN
	NaN	NaN	NaN	2	1	2	NaN	1	1	1	1	1	NaN	NaN	NaN	1	1	1	NaN
	NaN	NaN	NaN	1	1	1	NaN	1	1	1	1	2	NaN	NaN	NaN	1	1	1	NaN
	NaN	NaN	NaN	2	2	1	NaN	1	1	1	1	1	NaN	NaN	NaN	1	1	1	NaN
	NaN	NaN	NaN	1	1	1	NaN	1	1	1	1	1	NaN	NaN	NaN	1	1	1	NaN
	NaN	NaN	NaN	1	2	1	NaN	1	1	1	1	1	NaN	NaN	NaN	1	1	1	NaN
	NaN	NaN	NaN	1	1	2	NaN	1	1	1	1	1	NaN	NaN	NaN	1	1	1	NaN
	NaN	NaN	NaN	1	1	1	NaN	1	1	1	1	1	NaN	NaN	NaN	1	1	1	NaN
	NaN	NaN	NaN	1	1	2	NaN	1	1	1	1	1	NaN	NaN	NaN	2	1	1	NaN
	NaN	NaN	NaN	1	1	1	NaN	1	1	1	1	1	NaN	NaN	NaN	1	1	2	NaN
	NaN	NaN	NaN	2	1	1	NaN	2	1	1	1	1	NaN	NaN	NaN	1	1	1	NaN
	NaN	NaN	NaN	1	1	2	NaN	1	1	1	2	1	NaN	NaN	NaN	2	1	1	NaN
	NaN	NaN	NaN	2	1	1	NaN	1	1	2	1	1	NaN	NaN	NaN	1	1	1	NaN
	NaN	NaN	NaN	2	1	1	NaN	2	1	1	1	2	NaN	NaN	NaN	1	1	1	NaN
	NaN	NaN	NaN	1	1	1	NaN	1	1	1	1	1	NaN	NaN	NaN	2	1	1	NaN
	NaN	NaN	NaN	2	1	1	NaN	1	1	1	1	1	NaN	NaN	NaN	1	1	1	NaN
	NaN	NaN	NaN	1	2	1	NaN	1	1	1	1	1	NaN	NaN	NaN	1	1	1	NaN
	NaN	NaN	NaN	1	1	2	NaN	1	1	2	1	1	NaN	NaN	NaN	1	1	1	NaN
	NaN	NaN	NaN	1	2	1	NaN	1	1	1	1	1	NaN	NaN	NaN	1	1	1	NaN
	NaN	NaN	NaN	1	2	1	NaN	1	1	1	2	1	NaN	NaN	NaN	1	1	1	NaN
	NaN	NaN	NaN	1	1	1	NaN	1	1	1	1	1	NaN	NaN	NaN	1	1	1	NaN
	NaN	NaN	NaN	2	1	1	NaN	1	1	1	1	1	NaN	NaN	NaN	1	1	1	NaN
	NaN	NaN	NaN	1	1	1	NaN	1	2	1	2	1	NaN	NaN	NaN	1	1	1	NaN
	NaN	NaN	NaN	2	1	1	NaN	1	1	1	1	2	NaN	NaN	NaN	1	1	1	NaN
	NaN	NaN	NaN	2	1	1	NaN	1	1	1	1	1	NaN	NaN	NaN	1	1	1	NaN
	NaN	NaN	NaN	1	1	1	NaN	1	1	1	1	1	NaN	NaN	NaN	1	1	1	NaN
	NaN	NaN	NaN	2	1	1	NaN	2	1	1	1	1	NaN	NaN	NaN	1	1	1	NaN
	NaN	NaN	NaN	1	1	1	NaN	2	1	1	1	1	NaN	NaN	NaN	1	2	1	NaN
	NaN	NaN	NaN	2	1	1	NaN	1	1	1	1	1	NaN	NaN	NaN	1	1	1	NaN
	NaN	NaN	NaN	1	2	1	NaN	1	1	1	1	1	NaN	NaN	NaN	1	1	1	NaN
	NaN	NaN	NaN	1	2	1	NaN	1	2	1	1	1	NaN	NaN	NaN	1	1	1	NaN
	NaN	NaN	NaN	2	1	1	NaN	1	1	1	1	1	NaN	NaN	NaN	1	1	1	NaN
	NaN	NaN	NaN	1	1	1	NaN	2	1	1	1	1	NaN	NaN	NaN	1	1	1	NaN
	NaN	NaN	NaN	1	2	1	NaN	1	1	1	1	2	NaN	NaN	NaN	1	1	1	NaN
	NaN	NaN	NaN	1	1	1	NaN	1	1	2	1	1	NaN	NaN	NaN	1	1	1	NaN
	NaN	NaN	NaN	2	1	1	NaN	1	1	1	1	1	NaN	NaN	NaN	2	1	1	NaN
	NaN	NaN	NaN	2	2	2	NaN	1	1	1	1	2	NaN	NaN	NaN	1	1	1	NaN
	NaN	NaN	NaN	1	1	1	NaN	2	2	1	1	1	NaN	NaN	NaN	1	1	1	NaN
	NaN	NaN	NaN	1	2	1	NaN	1	1	1	1	1	NaN	NaN	NaN	1	1	1	NaN
	NaN	NaN	NaN	1	1	2	NaN	1	1	1	1	1	NaN	NaN	NaN	1	1	2	NaN
	NaN	NaN	NaN	2	1	2	NaN	1	1	1	1	1	NaN	NaN	NaN	1	1	1	NaN
	NaN	NaN	NaN	1	2	1	NaN	1	2	1	1	1	NaN	NaN	NaN	1	1	1	NaN
	NaN	NaN	NaN	1	2	1	NaN	1	1	1	1	1	NaN	NaN	NaN	1	1	1	NaN
	NaN	NaN	NaN	1	1	1	NaN	1	1	1	1	1	NaN	NaN	NaN	1	1	1	NaN
	NaN	NaN	NaN	1	1	1	NaN	1	2	1	1	1	NaN	NaN	NaN	1	1	1	NaN
	NaN	NaN	NaN	1	1	1	NaN	1	1	1	1	1	NaN	NaN	NaN	1	1	1	NaN
	NaN	NaN	NaN	2	1	1	NaN	1	1	1	1	1	NaN	NaN	NaN	2	1	1	NaN
	NaN	NaN	NaN	1	1	1	NaN	1	1	1	1	2	NaN	NaN	NaN	1	1	1	NaN
	NaN	NaN	NaN	1	1	2	NaN	1	1	1	1	1	NaN	NaN	NaN	1	1	2	NaN
	NaN	NaN	NaN	2	1	1	NaN	2	1	1	1	1	NaN	NaN	NaN	1	1	1	NaN
	NaN	NaN	NaN	1	1	1	NaN	1	1	1	1	1	NaN	NaN	NaN	1	1	1	NaN
	NaN	NaN	NaN	1	1	1	NaN	1	1	1	1	1	NaN	NaN	NaN	1	1	1	NaN
	NaN	NaN	NaN	2	2	1	NaN	1	1	1	1	1	NaN	NaN	NaN	2	1	1	NaN
	NaN	NaN	NaN	1	1	1	NaN	2	1	1	2	1	NaN	NaN	NaN	1	1	1	NaN
	NaN	NaN	NaN	1	2	1	NaN	1	1	1	1	1	NaN	NaN	NaN	1	1	1	NaN
	NaN	NaN	NaN	2	1	1	NaN	1	1	1	1	1	NaN	NaN	NaN	1	1	1	NaN
	NaN	NaN	NaN	2	2	1	NaN	1	1	1	1	1	NaN	NaN	NaN	1	1	1	NaN
	NaN	NaN	NaN	1	1	2	NaN	NaN	1	1	1	1	NaN	NaN	NaN	1	1	1	NaN
	NaN	NaN	NaN	2	2	1	NaN	1	1	1	1	1	NaN	NaN	NaN	1	1	1	NaN
	NaN	NaN	NaN	2	1	2	NaN	1	1	1	1	1	NaN	NaN	NaN	1	1	1	NaN
	NaN	NaN	NaN	1	1	1	NaN	1	1	1	1	1	NaN	NaN	NaN	2	1	1	NaN
	NaN	NaN	NaN	2	2	1	NaN	1	1	1	1	2	NaN	NaN	NaN	1	1	1	NaN
	NaN	NaN	NaN	1	1	2	NaN	1	1	1	2	1	NaN	NaN	NaN	1	1	1	NaN
	NaN	NaN	NaN	1	1	1	NaN	1	1	1	1	1	NaN	NaN	NaN	1	1	1	NaN
	NaN	NaN	NaN	1	1	1	NaN	1	1	1	1	1	NaN	NaN	NaN	1	1	1	NaN
	NaN	NaN	NaN	2	1	2	NaN	1	1	1	NaN	1	NaN	NaN	NaN	1	1	1	NaN
	NaN	NaN	NaN	2	1	1	NaN	NaN	1	1	1	1	NaN	NaN	NaN	1	1	1	NaN
	NaN	NaN	NaN	2	1	2	NaN	1	1	2	1	1	NaN	NaN	NaN	1	1	1	NaN
	NaN	NaN	NaN	2	2	1	NaN	2	1	1	1	1	NaN	NaN	NaN	1	2	1	NaN
	NaN	NaN	NaN	1	1	1	NaN	1	1	1	1	1	NaN	NaN	NaN	1	1	1	NaN
	NaN	NaN	NaN	2	2	1	NaN	1	1	1	1	1	NaN	NaN	NaN	1	1	1	NaN
	NaN	NaN	NaN	1	1	1	NaN	1	1	1	1	1	NaN	NaN	NaN	1	1	1	NaN
	NaN	NaN	NaN	2	2	2	NaN	1	1	1	1	1	NaN	NaN	NaN	1	1	1	NaN
	NaN	NaN	NaN	2	1	1	NaN	1	1	1	1	1	NaN	NaN	NaN	1	1	1	NaN
	NaN	NaN	NaN	2	1	1	NaN	1	1	1	1	2	NaN	NaN	NaN	1	1	1	NaN
	NaN	NaN	NaN	1	1	1	NaN	1	1	1	1	1	NaN	NaN	NaN	2	1	1	NaN
	NaN	NaN	NaN	2	2	1	NaN	1	1	1	1	1	NaN	NaN	NaN	2	1	1	NaN
	NaN	NaN	NaN	1	2	1	NaN	1	1	1	2	1	NaN	NaN	NaN	1	1	1	NaN
	NaN	NaN	NaN	1	1	1	NaN	1	1	1	1	2	NaN	NaN	NaN	2	1	1	NaN
	NaN	NaN	NaN	1	1	1	NaN	1	1	1	1	1	NaN	NaN	NaN	1	1	1	NaN
	NaN	NaN	NaN	1	1	2	NaN	1	1	1	1	1	NaN	NaN	NaN	1	1	1	NaN
	NaN	NaN	NaN	1	1	1	NaN	1	2	2	1	1	NaN	NaN	NaN	1	1	1	NaN
	NaN	NaN	NaN	1	1	2	NaN	2	1	1	1	1	NaN	NaN	NaN	1	1	1	NaN
	NaN	NaN	NaN	1	1	2	NaN	2	1	1	1	1	NaN	NaN	NaN	2	1	1	NaN
	NaN	NaN	NaN	1	1	1	NaN	2	1	1	1	1	NaN	NaN	NaN	1	1	1	NaN
	NaN	NaN	NaN	1	1	1	NaN	1	1	1	1	1	NaN	NaN	NaN	1	1	1	NaN
	NaN	NaN	NaN	1	1	1	NaN	1	1	1	1	1	NaN	NaN	NaN	1	1	1	NaN
	NaN	NaN	NaN	2	1	2	NaN	1	1	1	2	1	NaN	NaN	NaN	1	1	1	NaN
	NaN	NaN	NaN	2	2	1	NaN	1	1	1	1	1	NaN	NaN	NaN	1	1	1	NaN
	NaN	NaN	NaN	1	1	2	NaN	1	1	1	1	1	NaN	NaN	NaN	1	1	1	NaN
	NaN	NaN	NaN	2	1	1	NaN	1	2	1	1	1	NaN	NaN	NaN	1	1	1	NaN
	NaN	NaN	NaN	1	1	1	NaN	2	1	1	2	1	NaN	NaN	NaN	1	1	1	NaN
	NaN	NaN	NaN	1	2	2	NaN	1	1	2	1	1	NaN	NaN	NaN	1	1	1	NaN
	NaN	NaN	NaN	1	1	1	NaN	2	1	1	1	1	NaN	NaN	NaN	1	1	1	NaN
	NaN	NaN	NaN	1	1	1	NaN	2	1	2	1	1	NaN	NaN	NaN	1	1	1	NaN
	NaN	NaN	NaN	1	1	1	NaN	2	1	1	1	1	NaN	NaN	NaN	1	1	1	NaN
	NaN	NaN	NaN	1	2	1	NaN	1	1	1	1	1	NaN	NaN	NaN	1	1	1	NaN
	NaN	NaN	NaN	1	1	2	NaN	1	1	1	1	1	NaN	NaN	NaN	1	1	1	NaN
	NaN	NaN	NaN	2	1	1	NaN	2	1	2	2	1	NaN	NaN	NaN	1	1	1	NaN
	NaN	NaN	NaN	1	2	2	NaN	1	1	1	1	1	NaN	NaN	NaN	2	1	1	NaN
	NaN	NaN	NaN	2	1	2	NaN	1	1	1	1	1	NaN	NaN	NaN	2	1	1	NaN
	NaN	NaN	NaN	1	1	1	NaN	1	1	1	1	1	NaN	NaN	NaN	1	1	1	NaN
	NaN	NaN	NaN	1	1	1	NaN	1	1	1	1	1	NaN	NaN	NaN	1	1	1	NaN
	NaN	NaN	NaN	1	1	1	NaN	2	2	1	1	1	NaN	NaN	NaN	1	1	1	NaN
	NaN	NaN	NaN	1	1	1	NaN	1	1	2	1	1	NaN	NaN	NaN	1	1	1	NaN
	NaN	NaN	NaN	1	2	1	NaN	1	1	1	1	1	NaN	NaN	NaN	1	1	1	NaN
	NaN	NaN	NaN	1	1	1	NaN	1	1	1	1	1	NaN	NaN	NaN	1	1	1	NaN
	NaN	NaN	NaN	1	1	1	NaN	1	1	1	1	1	NaN	NaN	NaN	1	1	1	NaN
	NaN	NaN	NaN	2	2	1	NaN	1	1	1	1	1	NaN	NaN	NaN	1	1	1	NaN
	NaN	NaN	NaN	1	1	1	NaN	1	1	1	1	1	NaN	NaN	NaN	1	1	1	NaN
	NaN	NaN	NaN	2	1	1	NaN	1	1	1	2	1	NaN	NaN	NaN	1	1	1	NaN
	NaN	NaN	NaN	2	1	1	NaN	2	1	1	1	1	NaN	NaN	NaN	1	1	1	NaN
	NaN	NaN	NaN	1	2	2	NaN	2	1	2	1	1	NaN	NaN	NaN	1	1	1	NaN
	NaN	NaN	NaN	1	2	1	NaN	1	1	1	2	1	NaN	NaN	NaN	1	1	1	NaN
	NaN	NaN	NaN	2	1	1	NaN	1	1	1	1	2	NaN	NaN	NaN	1	1	1	NaN
	NaN	NaN	NaN	1	1	1	NaN	1	1	1	1	1	NaN	NaN	NaN	1	1	1	NaN
	NaN	NaN	NaN	2	1	2	NaN	2	1	1	1	2	NaN	NaN	NaN	2	1	1	NaN
	NaN	NaN	NaN	2	1	1	NaN	1	1	1	1	2	NaN	NaN	NaN	1	1	1	NaN
	NaN	NaN	NaN	1	1	1	NaN	1	1	1	1	1	NaN	NaN	NaN	1	1	1	NaN
	NaN	NaN	NaN	1	1	1	NaN	1	1	1	1	1	NaN	NaN	NaN	1	2	1	NaN
	NaN	NaN	NaN	1	1	1	NaN	NaN	1	1	1	1	NaN	NaN	NaN	1	1	1	NaN
	NaN	NaN	NaN	NaN	1	1	NaN	1	2	1	1	2	NaN	NaN	NaN	1	1	1	NaN
	NaN	NaN	NaN	2	1	2	NaN	1	1	1	1	1	NaN	NaN	NaN	1	1	1	NaN
	NaN	NaN	NaN	1	1	1	NaN	1	1	1	1	1	NaN	NaN	NaN	1	1	1	NaN
[truncated: 1,959 more rows]

## Sheet: BinnedPlot_NumNucleoids
Mean OD	0.0595	0.158667	0.32725	0.5125	0.98	1.20667	1.37	1.64333	1.89667	2.2025	2.67667	3.1375	3.56
Std OD	0.015695	0.0120554	0.0188922	0.0320156	0.122678	0.0503322	0.0264575	0.100167	0.0305505	0.154353	0.20502	0.100125	0.07
Mean Num Nucleoids	1.34005	1.30414	1.2938	1.38409	1.27461	1.19828	1.11615	1.07707	1.09548	1.0745	1.04898	1.04821	1.00312
Std Num Nucleoids	0.0155233	0.0542417	0.0292461	0.025834	0.0696996	0.0669047	0.0243916	0.032632	0.0108443	0.0249895	0.0168553	0.0322059	0.00141373
