# Supplementary material for: Glycogen phase-separation drives macromolecular rearrangement and asymmetric division in E. coli
Source: EMBO J. 2025 Nov 3;44(24):7434–76. doi: 10.1038/s44318-025-00621-y (PMC12706056; doi:10.1038/s44318-025-00621-y)
Supplement: Supplementary file 14 — Source data Fig. 1 [file 44318_2025_621_MOESM14_ESM.zip › Figure1/SourceData_Fig1F.xlsx]

## Sheet: FractionOneNucleoid_Batch1
OD	0.018	0.042	0.056	0.06	0.08	0.146	0.16	0.17	0.3	0.329	0.34	0.49	0.5	0.81	0.94	1.2	1.26	1.36	1.54	1.74	1.93	2.17	2.29	2.44	2.79	3.49	3.56	3.63
	0.449664	0.684783	0.658565	0.651064	0.652143	0.637687	0.732054	0.731049	0.704313	0.721484	0.661281	0.596553	0.603632	0.737123	0.736737	0.753762	0.873327	0.906806	0.939128	0.949645	0.91341	0.937252	0.926336	0.933206	0.965057	0.998523	0.996541	0.995785

## Sheet: FractionOneNucleoid_Batch2
OD	0.34	0.5	0.56	0.95	1.1	1.1	1.16	1.35	1.4	1.65	1.87	1.89	2	2.35	2.8	3	3.15	3.16	3.24
	0.724047	0.643421	0.645553	0.605936	0.779267	0.76145	0.765143	0.859899	0.872302	0.888605	0.893213	0.896466	0.879641	0.918481	0.961629	0.923011	0.97554	0.973811	0.915332

## Sheet: BinnedPlot_FractionOneNucleoid
Mean OD	0.0595	0.158667	0.32725	0.5125	0.98	1.20667	1.37	1.64333	1.89667	2.2025	2.67667	3.1375	3.56
Std OD	0.015695	0.0120554	0.0188922	0.0320156	0.122678	0.0503322	0.0264575	0.100167	0.0305505	0.154353	0.20502	0.100125	0.07
Mean Fraction One Nucleoid	0.661639	0.700263	0.702781	0.62229	0.724103	0.797411	0.879669	0.925793	0.901029	0.915428	0.953298	0.946924	0.99695
Std Fraction One Nucleoid	0.0157806	0.0541952	0.0290209	0.025808	0.0684299	0.0659914	0.024306	0.032632	0.0108443	0.0250684	0.0174838	0.0322059	0.00141373
