# Supplementary material for: Glycogen phase-separation drives macromolecular rearrangement and asymmetric division in E. coli
Source: EMBO J. 2025 Nov 3;44(24):7434–76. doi: 10.1038/s44318-025-00621-y (PMC12706056; doi:10.1038/s44318-025-00621-y)
Supplement: Supplementary file 14 — Source data Fig. 1 [file 44318_2025_621_MOESM14_ESM.zip › Figure1/SourceData_Fig1G.xlsx]

## Sheet: FractionConstricting_Batch1
OD	0.018	0.042	0.056	0.06	0.08	0.146	0.16	0.17	0.3	0.329	0.34	0.49	0.5	0.81	0.94	1.2	1.26	1.36	1.54	1.74	1.93	2.17	2.29	2.44	2.79	3.49	3.56	3.63
	0.112821	0.165459	0.17301	0.147518	0.225263	0.247248	0.198026	0.156315	0.212798	0.196478	0.186314	0.176024	0.280323	0.166353	0.193563	0.23883	0.1506	0.111576	0.0903773	0.0827748	0.115408	0.0932308	0.116025	0.0678248	0.0144871	0.00564516	0.00939217	0.00563934

## Sheet: FractionConstricting_Batch2
OD	0.34	0.5	0.56	0.95	1.1	1.1	1.16	1.35	1.4	1.65	1.87	1.89	2	2.35	2.8	3	3.15	3.16	3.24
	0.217848	0.158377	0.201482	0.172498	0.248436	0.180787	0.10625	0.133152	0.167581	0.149861	0.136752	0.143035	0.154534	0.110491	0.0405644	0.0910251	0.0301548	0.0342445	0.0851429

## Sheet: BinnedPlot_FractionConstricting
Mean OD	0.0595	0.158667	0.32725	0.5125	0.98	1.20667	1.37	1.64333	1.89667	2.2025	2.67667	3.1375	3.56
Std OD	0.015695	0.0120554	0.0188922	0.0320156	0.122678	0.0503322	0.0264575	0.100167	0.0305505	0.154353	0.20502	0.100125	0.07
Mean Fraction Constricting	0.177813	0.20053	0.203359	0.204052	0.192327	0.165226	0.137436	0.107671	0.131732	0.11857	0.0409588	0.0601418	0.00689222
Std Fraction Constricting	0.0333917	0.0455185	0.0145704	0.053838	0.0329802	0.0674892	0.0282476	0.0367348	0.0144819	0.0258664	0.026671	0.0323971	0.00216502
