# Supplementary material for: Glycogen phase-separation drives macromolecular rearrangement and asymmetric division in E. coli
Source: EMBO J. 2025 Nov 3;44(24):7434–76. doi: 10.1038/s44318-025-00621-y (PMC12706056; doi:10.1038/s44318-025-00621-y)
Supplement: Supplementary file 14 — Source data Fig. 1 [file 44318_2025_621_MOESM14_ESM.zip › Figure1/SourceData_Fig1I.xlsx]

## Sheet: NucleoidAsymmetry_Batch1
Abbreviations
NaN (Not a number)
	Relative nucleoid positions
OD	0.018	0.042	0.056	0.06	0.08	0.146	0.16	0.17	0.3	0.329	0.34	0.49	0.5	0.81	0.94	1.2	1.26	1.36	1.54	1.74	1.93	2.17	2.29	2.44	2.79	3.49	3.56	3.63
	-0.20098	-0.00636466	-0.0178354	-0.0374382	0.0208118	0.0127864	0.0264304	0.0391056	-0.0654069	-0.0565556	-0.0148126	0.0149112	0.00254804	0.0184832	-0.0345181	-0.0120528	0.0591463	0.0117638	-0.107862	0.0195325	-0.108638	0.0682775	0.0269604	0.00466271	-0.162457	-0.0170349	0.000110085	-0.110465
	0.0479575	0.0010729	-0.00211933	0.00952532	-0.00125922	0.054699	-0.0518251	0.0793613	-0.047566	0.0344545	-0.00398265	-0.0277819	0.00720088	0.0295481	0.0556046	0.0127825	-0.0689172	-0.0327786	-0.0175245	0.00579326	-0.00967562	0.0275154	0.0788289	-0.0154072	NaN	-0.100158	0.0167619	-0.057528
	-0.0693441	0.0298773	-0.0136357	-0.00665402	0.0284342	0.0822467	0.00271335	0.00166335	-0.0422254	0.110289	-0.00623386	-0.00396797	0.000865042	0.00875947	0.0238368	-0.0305102	0.072552	-0.106471	-0.0295788	-0.0252647	-0.0111659	-0.090865	0.000384358	0.0177408	-0.102905	-0.0730024	-0.0279136	-0.0289625
	-0.0880918	-0.022722	0.00500487	0.019321	0.028253	0.0015746	-0.0260562	0.00265913	0.0561618	0.0157021	0.0180066	0.0151427	-0.109644	0.00159087	-0.0056385	-0.00344974	-0.0269258	0.0633117	-0.0253233	0.0233435	-0.205623	0.087866	-0.0103886	-0.004756	-0.0609374	0.0899672	-0.132669	0.02326
	0.0099641	-0.00891445	0.0177141	0.0300422	0.015209	0.0146823	0.102287	-0.030806	0.0429616	0.052676	-0.0223777	0.0188544	0.0114696	-0.0431599	0.0402452	0.0269186	0.0183841	-0.0588686	-0.00961785	-0.00192305	-0.0229399	-0.0250924	0.00154365	-0.00122064	-0.0617955	0.027031	0.0697354	0.00297001
	0.178015	0.000188121	0.00731662	0.03806	0.00483106	-0.0554161	0.0200602	0.0202317	-0.0179838	0.0160956	0.0171504	-0.0210744	-0.00742689	0.00803024	0.0324556	0.0501473	0.00975805	0.0110799	0.0324164	-0.044173	-0.00496063	0.056029	0.0667917	-0.0221035	0.123389	-0.00500247	0.0107598	-0.109997
	0.261654	0.0539978	-0.0113025	0.0148313	0.0195178	0.0239989	0.0142773	-0.00633751	-0.00720452	-0.0577061	-0.0241591	0.00676888	0.00360264	-0.0802479	0.00424037	-0.032965	0.0657129	0.016621	0.0890866	-0.0402457	0.069671	-0.0307207	0.00939655	-0.0263038	NaN	-0.00553386	0.0033166	-0.0222026
	-0.0317029	-0.0228823	-0.0931777	0.0254403	0.00781866	0.0128028	-0.00719097	0.0841307	-0.0506259	0.00447421	-0.0205264	0.00221472	0.00620501	-0.00192896	0.0120227	NaN	-0.0500232	0.0121877	0.0298103	-0.021101	0.0165024	-0.0338565	0.0373819	-0.00431435	0.0304977	-0.0799107	0.038074	-0.00508415
	-0.0492946	0.0186694	0.0822204	-0.057244	0.0107023	0.00872458	0.0140337	0.029159	-0.00570125	-0.0940716	-0.0239105	-0.00648701	0.0836156	0.0164387	0.0327776	-0.0314881	-0.00587692	0.08167	0.0389303	0.0163836	0.0719835	-0.0573552	0.0640773	-0.0574742	-0.0980276	-0.0446866	0.0793535	-0.139856
	0.023946	0.019294	0.0321408	0.033593	-0.0241721	-0.00192785	-0.0177347	-0.00792182	-0.0392779	-0.0410349	-0.249649	-0.0258501	-0.00863268	0.0566435	-0.00218726	0.024552	0.0504068	0.0969599	-0.0492352	-0.0312879	-0.0114859	0.034628	0.0318733	0.0129986	0.0420424	NaN	0.0269315	-0.0356378
	0.131945	-0.0345061	0.0577343	0.046934	-0.0144407	0.0105129	0.0156557	-0.011829	0.0721321	0.0705477	1.01208e-05	-0.0465187	-0.0226636	-0.0220986	0.0450664	-0.0739858	-0.00325305	-0.017986	-0.048879	-0.0563034	0.0883824	0.0616204	0.23656	0.0460772	NaN	0.0756736	NaN	0.0153581
	0.0319878	0.00595583	0.0186368	0.0336201	-0.0862213	-0.00809698	0.0442628	-0.00634121	-0.0502918	-0.00108517	-0.00410128	-0.0190325	0.00432142	-0.0224804	-0.00205036	-0.0362944	-0.022648	-0.0286423	-0.0566672	-0.0412018	-0.0968546	-0.0182412	0.00575281	0.0301939	-0.025324	-0.0209367	-0.0108854	-0.0275047
	0.0562551	-0.059693	0.0217755	0.0101621	0.0238226	0.039072	-0.0439142	0.0269077	-0.0498024	0.0204113	-0.0297143	-0.0141268	-0.00209645	-0.00407776	0.0283221	NaN	0.0105641	0.110999	-0.0325368	0.00564486	-0.0565808	-0.0807676	0.00875544	-0.0202851	0.13011	-0.0326855	0.0973768	-0.159825
	0.0718739	0.0704686	0.0026616	-0.0228132	-0.0159319	0.00922764	0.123719	0.021353	-0.004548	0.0568492	0.028691	-0.0204411	-0.0185577	0.00785535	-0.0342285	0.0589497	-0.0721656	0.00631431	0.152984	0.0136704	-0.0185673	-0.00719937	0.000609875	-0.0429504	NaN	-0.0581999	0.0177136	-0.107151
	NaN	0.0066385	-0.00299522	-0.00261164	-0.0180606	-0.00380922	-0.0469813	0.0190713	0.0156407	-0.0522795	-0.00206423	-0.0121777	0.0130443	0.0105799	0.0228641	0.0307677	-0.00296307	-0.0486493	-0.0589163	-0.0125374	0.0219446	-0.0666471	-0.0857405	0.073643	0.226117	NaN	0.0286064	0.0395822
	0.00300518	-0.0357902	-0.0362042	-0.0105775	0.0125468	0.122725	0.0260333	0.0148286	-0.0583793	0.0373683	0.00999307	0.00631806	-0.00225282	0.0240236	-0.0102787	0.0506753	0.0187275	-0.00342253	-0.0396068	0.0260451	-0.0627947	0.0351857	-0.144287	-0.053509	NaN	0.145597	0.0421337	0.0189524
	0.0262106	-0.0467596	-0.0118217	-0.0128453	-0.00450749	0.116284	-0.00247608	-0.0116072	-0.0583686	-0.014015	0.0113133	0.0335995	0.0169032	0.0247302	0.011526	-0.0199649	0.104983	-0.0318017	0.044529	0.0153789	0.00861456	-0.141431	0.0733472	-0.0320336	-0.0153204	-0.0485793	0.0539508	-0.0758218
	0.00278876	-0.00853475	0.00882836	0.0765629	-0.0278972	0.0901164	0.0124043	0.0115286	-0.0859937	0.0230024	-0.0588694	0.0623793	-0.00243825	-0.0014718	0.0880092	-0.0116807	0.0772239	0.0537823	-0.12313	-0.0108966	-0.0939822	0.0551436	0.0480686	-0.0305699	NaN	0.0212575	-0.0876103	0.12184
	0.096646	-0.0180601	-0.0332195	0.01792	0.0111289	0.00237645	0.0202206	-0.0175524	-0.012791	0.0577899	-0.0801434	-0.0687593	0.00541882	-0.0408875	3.51099e-05	0.0933375	0.049464	-0.0679116	-0.0512537	-0.0130605	-0.0403471	-0.0935271	-0.00687949	-0.0150356	NaN	-0.0771408	-0.0346233	-0.0692705
	-0.0354654	-0.0172919	-0.0168792	0.0245855	0.00967332	0.002084	0.0143319	0.0185356	-0.0893718	-0.0609439	0.012416	0.000522706	0.0168041	-0.00532442	-0.00731743	0.0803095	-0.108254	0.0612773	0.0411333	-0.0281086	-0.0163117	-0.0217102	0.0131432	-0.102566	0.0117718	0.0030344	-0.105747	0.0469064
	-0.0449545	-0.013062	0.0121436	-0.0391588	0.0782285	0.0370211	-0.0317714	0.0545715	-0.00872366	0.0173334	0.0087608	0.00551286	-0.0190963	0.021335	-0.0561635	0.00638731	0.037492	-0.00178276	0.0443607	-0.0076482	-0.161288	-0.0621887	-0.0383929	0.162943	0.0132537	-0.0487574	-0.161423	0.0349454
	0.0131042	-0.0306067	0.0140415	0.00985806	-0.0178073	0.0272904	-0.0215759	0.0196148	0.00153892	0.047503	0.0246309	-0.0196815	-0.0326866	0.0277282	0.0381092	-0.0617765	0.0274318	0.0407411	0.075074	-0.0420938	0.076519	0.0542598	-0.0358314	0.0203686	0.103358	-0.0341378	-0.100134	0.124652
	0.0404102	0.0597595	0.0144533	0.0147123	0.0286828	-0.00980423	-0.00169048	-0.0368431	-0.0265289	0.0222817	-0.0422642	-0.0121632	0.0131594	0.0388863	-0.0345691	-0.00691655	0.0152192	0.0840202	0.195519	-0.0466495	-0.0474177	-0.0248793	-0.035561	-0.0151581	NaN	-0.0785696	-0.106383	0.148545
	-0.0908897	-0.00906754	0.00065174	0.0298972	0.00471907	0.00900993	0.0159469	0.0428321	0.00898315	-0.0237386	-0.109643	-0.0124135	0.0205707	0.000244192	0.0977163	0.00127775	-0.0403182	0.0378129	0.0676725	-0.0190829	0.0166743	0.00245316	-0.00529468	-0.0110322	0.0283345	0.0125981	0.131671	0.145973
	0.140352	0.00181165	-0.0563529	-0.0128899	-0.0159361	-0.0207364	-0.0632429	0.0284534	0.0372929	0.0158143	-0.0272364	0.00779269	-0.011727	-0.0292246	-0.0085741	-0.0249306	0.0813141	-0.0814835	-0.103579	-0.00774183	0.0847696	-0.00596163	0.0328181	0.0339801	NaN	0.00222839	-0.0491408	0.00476547
	-0.0361956	-0.0167127	0.000957147	-0.00370323	0.00684413	-0.0273275	-0.0278142	-0.00251635	NaN	-0.0251017	0.0354769	0.00996277	-0.00629336	0.00316536	-0.010154	-0.0308147	-0.0165994	-0.0608035	0.0464902	0.0540935	0.0406302	-0.00942635	0.0236238	-0.0340546	0.0287269	-0.0522641	-0.0118611	0.0614368
	0.0372593	0.00896586	-0.0012812	0.0195122	-0.0179634	0.0145967	-0.00302858	-0.00116838	-0.0642547	0.0399454	-0.0426317	-0.0249596	NaN	0.0331543	-0.00183795	0.0222925	0.0128552	0.075812	0.0480855	-0.00261583	0.00570513	-0.0263206	-0.0274201	-0.102607	NaN	0.132904	0.0574719	-0.00688793
	0.00913538	-0.024639	0.0103936	-0.0789432	0.0201643	0.0118282	0.0645542	0.0157008	-0.00727499	-0.0152998	-0.00821535	0.019302	0.0146564	-0.0323594	0.00876742	0.0379725	-0.022017	-0.0628623	0.063635	0.0152961	-0.0221954	0.013067	0.0119334	-0.0334681	0.0410336	-0.0186978	0.00165991	0.00192105
	0.0856242	-0.00858704	0.0232283	0.0122132	0.0471323	0.02903	0.0890405	0.0185506	-0.00230508	-0.00174437	-0.0113769	0.00611706	-0.00497684	0.0779586	0.047851	-0.0130408	0.0449835	-0.0117648	0.0611355	0.0253892	-0.00112388	-0.070383	-0.0313588	-0.0401287	0.104161	-0.0482473	0.0837911	0.179008
	-0.0467112	0.0172641	-0.0343978	0.0085171	-0.0286996	0.0501566	0.00540458	0.00139497	-0.0573813	0.0055	-0.0103493	-0.0295021	0.0298958	0.0373949	-0.0279729	-0.0403199	-0.00409801	0.00556378	-0.069504	0.00239824	0.0825983	-0.0399381	-0.0434406	-0.0271977	-0.0931624	0.0726791	0.010198	0.0711289
	0.0207492	0.0226146	0.0119374	0.0162621	0.0310718	0.00639665	-0.0156306	0.0964488	0.047245	-0.0240257	-0.0169061	-0.0175795	0.0114317	-0.00483475	-0.0126122	0.0436735	0.0176923	0.0617255	-0.0300402	0.0772131	-0.00108193	-0.0658323	-0.00370679	-0.0574208	NaN	0.0570602	0.133252	0.0462151
	-0.00228078	0.0093213	-0.0192382	-0.013974	-0.0239735	0.00736606	0.0119474	0.0233009	0.0494429	0.0116416	-0.0373508	0.0314245	-0.0406415	-0.0160683	0.0222478	0.121984	0.141883	0.0426983	-0.00780552	-0.0529587	0.0545462	0.100127	0.029752	-0.0730525	NaN	-0.0611181	-0.0132762	0.15439
	NaN	-0.0154664	-0.0293423	0.0200416	-0.0294716	-0.0277379	0.0401868	-0.0148294	0.0540181	0.0686324	-0.0880701	0.00176758	0.051155	0.0146844	0.000992084	-0.0134495	-0.0298934	-0.0451533	0.0773653	0.0532298	-0.0698788	0.0956071	-0.0388981	-0.027622	NaN	-0.135326	-0.130384	0.0492823
	-0.0126963	-0.0381393	0.0676398	-0.0111495	0.0324337	-0.0703841	0.0870716	0.036155	-0.0500641	0.0374113	0.0179947	0.00850252	-0.0094993	0.0316305	0.0188618	-0.038753	0.0212864	0.0640815	-0.00858176	0.0385427	-0.0635431	0.00424708	0.0104576	0.0276317	0.00138143	-0.0281077	-0.0604074	0.074341
	-0.00933419	0.0037911	-0.00309671	0.0122199	-0.0097981	0.00982343	0.00764603	-0.00823988	-0.0172886	-0.0472379	-0.0362515	0.010026	0.00746403	0.00123485	-0.0422304	-0.0180212	0.01182	0.0769168	0.0888014	-0.0211922	-0.0290676	-0.0714182	-0.0373372	-0.0930426	-0.116248	-0.0157387	0.104975	0.0212373
	-0.0107756	0.0165252	-0.0164822	0.0309746	-0.00984625	-0.0204078	0.0554702	0.00252121	-0.00490075	0.0216636	-3.62329e-06	-0.0125865	0.00345479	-0.0223879	-0.00213393	0.0422593	0.0639066	-0.031376	0.0842064	-0.0370173	-0.00229159	0.106151	0.00707368	-0.000781046	-0.0234617	0.00645578	0.0102922	-0.111076
	0.00365098	0.00186843	0.0651721	0.0251034	0.0506878	-0.00557178	0.00620905	0.0317192	0.0224753	-0.0356114	0.0140075	-0.0157861	0.0110629	0.00315628	0.0422774	-0.0489924	-0.00765348	-0.03555	-0.0281368	0.060498	-0.0251229	-0.0737241	-0.0430097	-0.10773	0.125446	-0.0467397	0.0984612	-0.059919
	-0.066471	-0.0398305	NaN	0.0169532	0.00041835	-0.0340401	-0.0170281	0.0309146	0.0389205	0.085892	0.00547605	-0.0371971	0.0529819	0.0161543	-0.0204692	-0.0744965	-0.0380422	-0.0205618	-0.0130908	0.0190251	0.00154218	0.0281973	0.0515067	0.00230074	-0.106009	-0.0777147	-0.00171531	0.00319895
	-0.034254	-0.0179249	NaN	0.00570333	0.0434624	-0.106018	-0.0213932	0.00812817	-0.00740999	-0.0715111	-0.0580064	-0.00100855	0.0087827	0.00477308	-0.0127339	-0.0512339	0.0433089	0.0680372	-0.0379368	0.0188236	-0.115908	-0.0294217	0.0267785	0.052275	0.00180117	0.0384073	0.0828214	-0.0488869
	0.0673898	-0.0762083	-0.026872	-0.0301067	0.048377	0.0294436	0.00985433	-0.0211797	0.0149538	0.0107266	-0.0549865	0.0403998	0.0302244	0.0306546	-0.000198421	NaN	0.0230198	-0.0704407	0.031633	-0.0658698	-0.121016	-0.0170457	-0.01146	0.00256508	NaN	-0.0116406	0.0793927	-0.125365
	-0.0370059	-0.0102206	0.0253357	0.0128437	-0.00905529	0.00380188	0.0195369	-0.0360675	-0.0766114	0.041247	-0.0210375	-0.0113579	0.044972	0.00791545	0.0251312	0.0504675	0.0297989	0.0979583	-0.0580956	0.0203581	-0.0421968	-0.00494554	-0.0786729	-0.0728514	0.0136457	0.00811374	0.0857983	-0.0560782
	0.0048196	0.00567647	0.00842	0.0204018	0.0512488	0.126083	0.0269151	-0.00444267	-0.0235806	-0.0027421	-0.0486228	0.024135	0.00762553	0.0768338	0.014095	0.0825929	-0.0221159	0.0649863	0.0540094	-0.009153	-0.0499121	0.12299	-0.00263872	-0.0195867	-0.206771	-0.00934395	0.0909868	0.00777602
	0.0631269	0.00525952	0.0297681	-0.00872033	-0.00119698	-0.0290422	0.0192622	0.093123	-0.0187421	-0.0273402	-0.0616739	-0.0484698	0.0202705	-0.0123268	-0.0276567	0.000446686	-0.0897516	-0.0571186	0.0421303	0.0408534	-0.137145	-0.0931897	0.02602	0.0159074	NaN	-0.113928	0.0430898	-0.132879
	0.0495421	0.0450639	-0.0100468	-0.0263672	0.0161246	-0.0350513	-0.085481	0.0177031	0.0573531	0.0318766	-0.00043922	-0.00608656	-0.00229231	0.0198611	-0.0275848	-0.0475257	-0.0175174	0.00386805	-0.0910508	-0.0168946	0.0684661	0.0494949	-0.0225254	-0.00562975	-0.0283654	-0.00717655	0.0108625	-0.00147298
	-0.0115375	0.0389155	0.0330703	0.0666806	-0.0356445	0.067384	0.150464	0.0184423	-0.0258136	-0.0172987	0.0118936	-0.0201771	-0.0610938	0.0364399	-0.0138515	-0.06113	0.046865	0.040193	0.0226392	-0.00950541	-0.0560479	0.0369345	-0.00812686	-0.0658953	-0.0878847	-0.0183367	-0.00230652	-0.0715054
	NaN	-0.0217447	-0.0466262	-0.000632337	0.0537451	0.00110098	0.0253978	0.0226127	-0.0220093	0.00913299	-0.0145886	0.0196225	0.02471	0.0263601	0.0244944	-0.102364	0.0509729	0.0499208	-0.108173	-0.159528	0.0924863	0.0279825	-0.06322	-0.0244283	NaN	-0.0194818	-0.0263434	0.0596683
	NaN	-0.00915908	0.0356461	0.0238689	-0.00274427	-0.0290669	-0.0361966	0.0222387	0.00583711	-0.00836212	-0.0128347	-0.0107805	-0.0171727	-0.00553182	0.0324025	-0.0211895	-0.0388726	-0.0192334	-0.0296797	0.0328229	0.00133085	0.0451208	0.0233633	0.00526632	0.127447	-0.00656585	-0.01696	0.0326423
	-0.00799899	-0.00826576	0.0122407	0.0043894	0.0995143	0.058623	0.0207206	0.0415073	-0.0340657	NaN	-0.0250348	0.000583698	0.0613106	-0.0117345	-0.0330685	-0.131947	0.0491933	-0.00873703	-0.0785054	-0.0119078	0.0657189	0.0582627	-0.0515543	-0.0191037	NaN	-0.0949955	0.0255388	0.0134213
	0.0135486	-0.0190833	0.0140066	0.0682251	0.0338031	0.00703313	0.00877276	0.0131289	0.00982422	-0.091442	0.000108409	0.00946135	-0.0174386	0.0145628	-0.00967206	0.00376113	-0.0435713	-0.0327317	-0.0217172	0.00442838	-0.0015127	0.0503569	0.0254061	-0.0326776	-0.0102179	-0.0540146	0.0810406	0.00436513
	0.0108467	0.00865734	0.0187948	-0.00507969	0.000745638	-0.00246917	0.0401865	-0.0263303	-0.0246334	-0.0185401	-0.0364101	-0.00343467	-0.0319114	0.0311393	0.00721155	0.0246742	0.00634006	-0.03119	0.0425586	-0.0147688	0.0171011	0.0345776	0.0342972	0.0653727	0.106016	0.114282	0.0245416	0.0299829
	-0.129099	0.0667268	0.0924687	-0.044561	-0.00764886	-0.00177579	0.110631	-0.0620597	-0.00911622	0.0339265	0.046371	0.00818706	-0.0185723	0.0148799	-0.0285694	0.0489676	0.0237707	-0.104427	-0.0195826	0.0195999	-0.0723425	0.0410353	0.0335801	-0.0600668	NaN	0.0179635	-0.0395425	0.00927017
	0.00294192	0.0352586	0.0259249	0.020232	0.0205057	0.0296545	0.0483504	-0.00993769	0.0272806	-0.0319712	-0.0143915	0.0158107	0.0396359	-0.00545504	0.0166452	-0.0139663	0.0811731	-0.0595843	-0.0759273	0.000210731	0.0204307	0.0401781	-0.0562462	-0.0893744	0.107213	-0.0512006	-0.0637545	-0.0636625
	0.0177688	0.0273023	-0.0338284	0.011256	0.0276648	-0.0375111	-0.00334298	0.0427717	-0.0187739	0.0610908	0.0046294	0.00389441	0.015557	0.00693202	-0.0173511	0.0339892	0.154741	-0.0734623	0.0516194	0.00938667	-0.000884297	0.00635183	0.0299991	0.0718808	0.258127	0.0522714	0.023244	-0.0996123
	-0.0282574	-0.119216	-0.00311424	0.0364954	-0.024798	0.0392587	-0.0019069	0.00176566	0.0156002	-0.00329432	0.0536953	0.012476	0.0432436	-0.051344	-0.00208218	-0.00606263	-0.0491982	-0.0476994	-0.00871877	0.0233655	0.0115582	0.0417022	0.00960029	0.020205	0.0392902	-0.0587163	-0.0355406	0.217224
	0.0247043	0.0719509	0.020729	0.0368675	0.0680995	-0.0370316	-0.0281983	0.00109716	-0.0514668	-0.032382	0.0507772	-0.00171011	0.00587202	0.0453731	-0.0318256	-0.00660799	0.0281053	-0.0778803	0.16177	0.0271024	-0.0921497	0.138239	-0.0125386	-0.0370928	0.034959	0.0266008	-0.000894648	-0.0176731
	-0.0322942	0.0456912	0.00538378	0.0227314	-0.00529716	-0.00506135	0.0308904	0.00295286	0.0110939	0.0203656	-0.0190934	-0.00995624	0.0484057	0.00998163	0.0932406	-0.0411074	-0.00650399	0.0656469	0.0289514	0.0751013	-0.0736962	-0.0143749	0.011689	0.0838308	-0.0229536	-0.0407356	0.0172917	-0.0175781
	0.0440129	0.00536467	-0.00987662	-0.0060467	0.00585166	0.0175528	0.0511476	0.0536404	-0.0075237	0.044062	0.037997	0.00570148	-0.0187819	-0.00992988	0.139872	-0.0554692	0.00430929	-0.0626049	-0.0843468	-0.0354082	-0.0911776	-0.0538738	0.00362506	-0.0186413	NaN	0.0372719	-0.0045196	-0.00414453
	0.0132622	-0.00142966	0.00888747	0.0105667	-0.00373238	-0.149988	0.00654918	0.00476734	-0.0308051	-0.05313	0.0440954	-0.0402078	0.00383296	-0.0214676	0.00102122	-0.00830956	-0.0499541	0.0836631	-0.056036	-0.0297488	-0.0118444	0.0185325	-0.0357611	-0.000846401	0.346616	NaN	0.017719	0.0246842
	0.310652	0.0049282	-0.0694324	0.0268726	0.029407	0.0377146	0.0375448	-0.00847069	0.017671	-0.0357565	0.0346989	0.0237912	-0.055332	0.0690136	-0.00439372	-0.0136966	-0.0275878	0.0533316	0.101593	0.0176757	-0.032381	0.0666262	0.0527596	0.0219048	NaN	-0.0547185	0.0174906	0.0445627
	-0.0244245	-0.0550273	0.018181	0.0269788	0.0309647	0.0263976	-0.130834	0.00842855	-0.106967	-0.00540252	-0.00107765	0.012973	0.0313012	0.0118462	-0.0129496	-0.0720331	-0.0606227	-0.0940236	0.140228	0.0065419	0.0495447	0.0435658	0.0224315	0.0171028	-0.172677	-0.00515055	-0.0623842	-0.11793
	0.258819	-0.00731413	-0.0256042	-0.0132583	0.0248771	0.0715175	NaN	0.000181757	0.00932941	0.045307	-0.0236	-0.056173	0.0182566	0.0279184	0.039504	-0.00872155	0.11861	0.00056314	-0.0754493	0.0117956	0.0683658	0.00436011	-0.0325186	0.0136327	0.0466385	0.0849556	0.0101008	0.100303
	NaN	0.0533182	0.00638404	0.0364854	0.0662558	0.0101647	0.0454666	0.0342616	0.0302848	0.0718969	0.0135522	0.0290759	-0.0346918	0.011279	0.0354469	0.00155173	0.021069	0.0783614	0.0448813	0.0332118	0.000417153	-0.0799119	-0.00670399	-0.0404312	0.0514422	-0.0890443	-0.0205199	0.0658966
	0.258915	0.0628682	-0.0226625	0.014535	0.0235801	0.024302	0.000362979	-0.0223069	0.00943964	-0.0271149	-0.102153	0.0768491	0.0270591	0.000179117	0.0519434	-0.0139891	-0.0290096	-0.000146681	0.00928161	-0.0710167	-0.0829417	0.124358	0.0388836	-0.00702802	0.0128871	-0.0181338	0.0898952	0.00499641
	0.201652	0.0451695	-0.0096315	-0.00621571	-0.00894863	0.00643291	0.00596928	0.0237607	0.00286437	0.0342996	-0.0327344	0.00404064	0.033194	-0.00701102	-0.0565602	-0.0137663	0.0491278	0.0998077	0.0090675	-0.0532272	-0.00321291	-0.0193256	0.0631123	-0.00687737	-0.0428726	-0.0183125	0.00065694	-0.0233131
	0.0836766	0.0163774	-0.0183093	-0.00899653	-0.0236182	0.0318503	0.00343061	-0.0137875	-0.0023551	-0.0127797	-0.0275629	0.0055677	0.0264535	-0.023508	-0.00308244	-0.055695	0.0544378	0.130329	0.0568699	-0.00651323	-0.0219707	-0.0394611	0.0261324	-0.0239616	0.125969	-0.00284308	0.0140787	-0.0256964
	NaN	0.0366234	0.0141164	0.0565972	-0.0414809	-0.00819881	-0.0166023	0.0187327	-0.0031783	-0.0285134	-0.0100446	-0.0085514	0.0606254	0.0661594	-0.0036685	0.0259822	0.0532812	-0.0520081	0.162999	-0.0500478	-0.00322778	-0.0311681	0.0419302	-0.0220826	0.0876673	0.0114153	0.0124732	-0.0779785
	-0.00146805	0.0283379	-0.00517105	0.0222348	0.0187014	-0.00910506	-0.010995	0.0262428	0.0166135	-0.0102553	-0.00370488	-0.0259244	0.00476557	0.0343744	0.0212335	-0.0645723	-0.00415049	-0.0374279	-0.0182352	0.0448761	-0.130195	-0.00480439	-0.0157055	-0.0319668	0.140144	0.0599799	0.059512	-0.0704672
	-0.309162	-0.00671163	0.0457963	-0.0305573	-0.00554338	-0.0150705	0.00837267	-0.00438358	0.000332778	-0.0375033	-0.0032439	0.00475296	-0.014748	0.002543	-0.0259503	-0.0453198	-0.0571526	-0.0438775	0.0664715	0.0116262	0.0965243	0.112606	-0.0305609	-0.0342943	0.0271865	0.0222661	-0.0357328	0.00324329
	NaN	0.100887	-0.0459477	0.0361084	0.058102	-0.0201489	0.0162593	-0.0370697	0.0212385	0.0107622	-0.00848992	0.0144854	-0.0127478	0.0398068	-0.00834838	-0.025455	0.0573487	0.0817251	0.0825201	0.0395309	-0.16329	-0.00818571	-0.0537461	-0.0458499	NaN	-0.000809538	0.057015	-0.012841
	-0.0339764	-0.00306696	0.0238264	0.00412097	0.0164794	-0.0359886	-0.086469	-0.0273491	0.0453421	-0.0025348	0.028135	0.0279983	0.070308	0.0472047	-0.0255284	-0.0546883	0.0720485	-0.035753	0.0357995	0.0502791	-0.114452	0.0398763	0.0705094	0.072631	NaN	0.00615737	-0.0352875	-0.0274711
	NaN	-0.0286724	0.0432181	0.0193201	0.00637007	0.0338562	0.0330657	0.0412873	-0.0450761	0.0439273	0.0608992	-0.0235036	0.026974	-0.0201612	0.00795461	0.00208166	0.0153775	0.0607296	-0.0751852	0.0471431	-0.0121683	0.00468104	0.0417774	0.139289	0.0223717	0.0752373	0.0465553	0.080394
	0.0526002	0.013793	0.0031824	0.0201919	-0.00955027	0.0203295	0.0491537	-0.0665972	0.0188447	0.0126774	0.00995701	0.0275408	0.0578275	-0.0280969	0.0315808	-0.0411781	0.00993858	-0.0894387	0.0854784	0.0235548	0.150433	-0.0205948	-0.0406093	-0.0206052	-0.187499	-0.0653831	-0.0256194	0.108524
	-0.0223907	0.0129023	0.0368138	-0.0239847	0.0151934	0.0281292	-0.0125506	0.0510167	-0.0475032	-0.00253674	0.012111	0.00883635	0.014937	0.0171528	0.0211299	0.013469	0.0319429	0.0418163	0.0604157	0.039704	0.0370451	0.0103978	0.0108819	-0.040621	-0.125553	-0.0667498	-0.0261347	-0.0191607
	0.0106393	-0.0530764	0.0209058	0.00929616	-0.0347451	0.0251554	0.00176525	0.036535	0.0738812	-0.000394688	0.0236015	0.0135134	0.00850943	-0.0221764	0.00890744	-0.0279299	-0.0364499	0.100086	0.0700942	-0.0103991	-0.0715507	-0.113043	-0.0145468	0.0646285	NaN	0.00410159	0.00727952	-0.0688957
	NaN	0.0176067	0.0134227	0.0147506	-0.00254187	-0.105028	0.028122	0.0220497	0.0901567	-0.01117	0.0201449	0.0313874	0.00109018	-0.0190367	-0.00102175	0.0201594	-0.0604109	-0.0828238	-0.00697604	0.0352145	-0.0258042	0.0385028	-0.0407477	0.0466144	0.0476566	0.0510963	0.0246788	0.0555627
	NaN	-0.0686459	0.00501354	0.0248166	0.059331	-0.0217523	-0.0210641	0.0509023	0.0187663	-0.00981212	-0.0193946	0.0103585	0.0508492	0.0535739	0.0200835	-0.0160033	0.00690567	0.136704	0.0508181	0.0921916	-0.0544837	-0.0825223	0.00460276	-0.0583177	0.0122444	-0.0349461	0.0211866	-0.070031
	NaN	0.0144316	-0.0606528	-0.00920366	0.00439434	0.0462191	-0.0947656	0.0122976	-0.0499069	0.0222613	-0.0178241	0.00552178	0.00470491	-0.0754245	-0.0208528	0.0314252	0.075065	-0.00376847	0.104058	-0.029774	-0.0407414	-0.0456881	0.0117254	0.0158025	-0.0823288	-0.108688	-0.000560821	0.0989871
	0.00442825	-0.0133677	-0.0308668	0.0418525	-0.00567082	0.0496486	-0.0410934	0.0183184	-0.0107716	0.00938192	0.0768073	-0.00561186	0.0319816	-0.0148647	0.00371465	-0.0409419	0.0579554	0.150424	0.00271045	0.00668159	0.0905374	-0.0471327	0.0647432	-0.000208098	NaN	0.057376	-0.0283841	0.00270621
	NaN	-0.000757397	0.0791759	0.0325325	0.0235844	0.022856	0.0132992	0.0333971	0.0314432	-0.022055	0.00621558	0.0352664	0.0312643	0.0155175	-0.0219386	0.0068212	-0.0168863	0.0445988	0.0199441	-0.0143122	-0.00493935	-0.0261459	-0.0498333	0.0176288	0.0284063	0.0966053	0.130605	-0.171746
	-0.0153403	-0.00337346	0.0200693	0.027172	-0.0144089	0.0223018	0.0389865	-0.0203841	-0.00771908	0.0113002	-0.107914	0.0315527	0.0396768	0.0289658	-0.00267428	-0.0277568	-0.0547132	-0.0274728	0.0849552	-0.0145655	-0.0108956	0.0904044	0.01939	-0.0325662	NaN	0.0116942	-0.0751577	-0.136322
	-0.0443829	-0.0516541	0.00315749	0.0821663	-0.0114973	-0.00965356	-0.0624525	-0.0304354	-0.0155129	-0.0574237	0.00402611	-0.00400842	0.0188203	-0.0319282	-0.00704606	0.0371405	0.0321869	-0.00833458	-0.0862481	-0.032606	0.0440729	-0.0622105	-0.0190643	-0.0252177	NaN	-0.143266	0.0279469	-0.0533335
	-0.0273715	-0.0348926	-0.0394518	0.00725928	0.024978	0.00532725	-0.0136749	0.0102663	0.00621187	-0.0159506	0.00870739	0.0471888	-0.00404525	-0.029106	-0.0393399	0.0113919	0.082042	0.0571218	0.0524252	-0.0496424	0.0897524	0.00654655	-0.0242515	-0.0187792	0.0473174	-0.0136625	-0.0445377	0.0277392
	0.0537822	-0.0189822	0.0131105	0.0184269	0.0288948	0.0250748	0.0300516	0.010152	0.0406063	0.00981342	-0.0159543	0.0106984	-0.0148798	0.00853654	-0.00200151	-0.00346662	0.00811822	0.0325386	0.0694096	0.00968905	0.12398	-0.00616357	0.028887	0.160755	0.0231023	0.067504	-0.0522867	0.00469382
	0.00945911	-0.00289631	-0.0218945	-0.0307776	0.0188373	0.0459987	0.00542586	-0.0346552	-0.0155198	-0.00399099	0.038428	-0.0425478	-0.00220597	-0.00975035	0.0134349	-0.0306319	0.0226936	-0.0272013	-0.00672236	0.010816	-0.0717311	0.0362459	-0.0609809	-0.0531351	NaN	0.00929691	0.117902	0.0792011
	0.0755576	0.00587242	-0.00166965	-0.0055603	0.00121939	0.0566174	0.0947825	0.0296011	0.0168178	0.00899513	0.048737	0.0067587	0.0331759	0.0627741	-0.0297303	0.0553622	-0.00338638	0.115916	-0.024867	-0.0089414	0.0575393	0.0810842	-0.00497656	-0.0595674	-0.108752	0.13316	0.115017	0.0523311
	-0.190483	0.0222749	-0.00459864	0.0301668	-0.00056598	-0.012262	-0.00528718	-0.0134606	-0.0394928	-0.00419418	-0.00539765	0.0455271	-0.0128793	-0.0158517	0.0532448	0.0185995	-0.0117269	-0.0336411	0.0913322	0.00634451	0.0946036	-0.00260113	0.0428754	-0.0782841	0.183376	0.19816	0.0367053	0.00329332
	NaN	0.00875609	-0.00179083	0.00375771	0.018088	-0.00363547	0.0553604	-0.0047327	0.0349388	-0.00801543	-0.0969046	-0.0319974	0.0431151	-0.0280399	-0.0213492	0.0351281	0.090096	0.0568203	-0.000403274	-0.0401525	-0.0056185	-0.0241976	-0.0364794	-0.00969206	0.0940736	-0.0117902	0.116002	0.091793
	-0.0260818	-0.0252789	-0.027284	-0.0165338	0.0348954	-0.0252229	-0.0148141	-0.0217993	-0.0228398	0.0290487	0.049636	0.0230446	-0.014305	0.0150727	0.0459633	-0.0230927	0.0016281	0.0014582	-0.0479909	0.0424937	0.0577715	0.0722036	-0.017499	-0.087296	NaN	-0.0331793	0.0956761	-0.0782864
	-0.000345729	-0.0228221	0.00492564	-0.0850996	0.0034614	0.00758841	-0.0440523	-0.0171746	0.0543802	-0.00544725	0.0245562	-0.0221852	-0.0246203	-0.000871446	-0.0491086	-0.0286174	-0.0109566	0.0581864	0.0897084	-0.0339353	-0.053786	0.0530509	0.0658531	0.023473	NaN	-0.0206321	-0.071497	0.0736116
	0.0228233	0.0218243	-0.00848953	-0.0262371	-0.0333638	-0.0430916	0.0459066	0.0236065	-0.00428789	-0.00246066	-0.0130523	0.00338621	-0.0241049	-0.0177335	0.056997	-0.0157559	-0.0319004	0.0574091	-0.0801937	-0.0458622	0.0894817	-0.0211456	0.0784676	NaN	NaN	-0.0135112	-0.101552	0.0226941
	-0.0291086	-0.0156412	-0.000653804	-0.0143931	0.026029	0.0969773	-0.0179547	0.0113986	0.00623894	-0.00124395	-0.00422358	0.0293786	-0.0157996	-0.034214	-0.0547058	-0.164802	0.0583019	0.0260176	-0.0748235	-0.0475407	-0.0374395	-0.056829	-0.0524937	NaN	-0.027793	-0.0408312	-0.0084535	0.019975
	0.0856455	0.00558799	0.00200126	0.0193363	0.0257639	0.0220318	0.00147795	0.0658165	0.0397725	0.0053732	-0.022052	0.00161555	0.0337673	0.0312537	-0.0165197	-0.00329802	0.075576	-0.0491631	0.0875279	0.0684251	-0.0948585	0.0511425	-0.119394	-0.00320368	NaN	-0.0815908	0.0666305	-0.0134001
	0.0481747	0.0186124	0.0460108	0.0365579	0.0105083	0.0198096	0.0683371	0.0345007	-0.0126656	-0.00489192	-0.0392563	-0.000435216	-0.0106616	0.0298522	-0.0145042	-0.0108254	0.0306688	-0.0780089	-0.118769	-0.00431851	-0.0603388	-0.0166997	0.00842745	0.0573227	0.121098	-0.00321677	0.154256	-0.145223
	0.0451653	0.0184989	0.0200272	-0.000449063	0.0395571	-0.0158103	0.108242	0.0304537	0.0585099	-0.0310847	0.0194475	-0.0102201	0.0125234	-0.0194667	-0.0321117	0.0388688	-0.00874228	0.0663971	-0.0199832	0.0223468	-0.07719	-0.0193402	0.0153299	-0.0390322	NaN	0.0357054	-0.128752	-0.104691
	0.0233319	-0.0650778	-0.0215856	0.0857541	-0.00940059	0.012218	0.108552	0.027828	0.052681	0.0322994	0.0247887	0.0341029	-0.0248717	0.00689734	0.0366256	-0.0148111	0.0906852	0.0308311	-0.0449714	0.0408092	-0.0213824	0.110787	-0.101478	-0.0930915	NaN	-0.0227026	0.0107696	0.087734
	0.0186101	0.0607119	-0.0232842	0.00896382	0.0589599	0.00953533	0.104579	0.00309504	0.0588463	0.0382435	-0.000231033	-0.00516276	0.0155545	-0.0151495	-0.00690517	0.0450582	0.00752932	0.00616761	0.0258384	-0.0406724	-0.00609156	0.112994	-0.0368055	-0.00389901	0.0816249	-0.029206	0.0240794	0.00183935
	0.147596	-0.0195452	0.033258	-0.00669273	-0.00760675	-0.00798742	0.00286212	0.0123606	NaN	-0.013307	0.0203609	0.00610355	0.0118427	-0.00313271	0.0293386	-0.0142851	-0.0588769	0.0411851	0.0667241	0.0278883	0.118298	0.0434693	0.0665632	0.0284225	NaN	0.109323	0.0485239	-0.110558
	NaN	-0.0782128	0.0186132	0.0216744	0.0765384	0.0125069	-0.00831036	0.00593245	0.000712615	0.0393593	-0.032971	0.0235868	0.0140523	-0.00948381	0.0519902	0.0167636	0.00344413	0.0051196	-0.0622037	0.00345954	-0.0097763	0.0128215	0.00899938	-0.0136505	-0.00980636	0.0585887	-0.035899	0.0493753
	-0.090455	-0.0110797	0.00779762	0.00394721	0.00848134	-0.00744855	0.0116977	-0.00870042	-0.00451803	0.0511315	0.0491664	-0.103096	0.0422935	0.00416553	0.0320746	-0.0085334	-0.00315588	-0.0565439	0.0307086	-0.0259449	-0.0469567	0.0509414	0.0155454	-0.0152134	-0.0217955	-0.0172947	-0.0947693	0.0218935
	NaN	0.00165096	0.0189222	0.0240119	-0.0176821	0.0241927	0.0374005	0.0141715	-0.0308047	0.00280922	-0.00300671	0.00816327	0.0144656	-0.0269558	0.0348521	0.0525379	0.122252	-0.04919	-0.0540497	-0.0725769	-0.0144807	-0.0720559	0.0108554	-0.169394	0.0884304	-0.0261306	-0.0250602	0.0623139
	0.00778928	0.00861401	-0.0403178	-0.0146069	0.0139171	-0.0174104	-0.0243992	0.0238047	0.0218736	-0.0816884	-0.063197	-0.0141916	-0.0115866	-0.0605645	0.0057124	-0.0349585	0.0660972	0.0814986	0.0438511	0.0661354	0.171673	0.0245085	-0.0352636	0.0497485	0.0543211	0.0781139	0.135548	0.0057603
	-0.038816	0.0271827	-0.00507204	0.0329053	0.0355058	-0.00538511	0.00190947	-0.014506	-0.00296564	-0.0557414	0.0933879	0.00395111	0.00376373	0.0262664	0.00547642	0.00155546	-0.0534927	-0.0154762	-0.00141796	0.0147237	0.0919861	0.0289124	0.00815221	-0.024038	0.115428	-0.14078	-0.0825143	-0.0957956
	-0.00327197	0.0417186	0.00881703	0.0122651	0.00593908	-0.0395215	-0.0624095	0.00340051	0.0133516	0.0351142	-0.0431688	0.0231157	-0.0110658	-0.0120692	0.0550632	-0.0326646	0.025785	0.0200853	-0.00220798	-0.0106465	-0.0486801	0.130153	0.033591	0.0295784	0.0546749	-0.163326	-0.003099	0.0549816
	0.0633706	0.00258605	-0.0179346	-0.048301	0.0347084	0.0473986	-4.36766e-05	0.0235125	0.0162652	0.0044167	0.00757553	0.0297281	0.0233428	-0.0292628	0.0132718	0.02946	0.0354408	0.0850901	-0.124941	-0.0292017	-0.184244	0.0162862	-0.0568717	-0.00354332	0.0109761	0.0376083	-0.00172512	0.0494456
	-0.120228	-0.0482166	0.0271989	0.109626	-0.0157014	0.0474332	0.00988689	-0.0298732	0.243784	-0.0454676	0.0078656	0.0159281	0.0556766	0.00954301	0.0374751	-0.0516782	0.00806619	0.0673362	0.0436217	0.0133251	-0.0363656	-0.0897373	0.0372383	-0.00374314	0.135203	0.0116605	-0.0978066	-0.0231339
	0.115155	-0.0798201	0.0325644	-0.0158206	0.00295965	0.019044	-0.0466489	0.053855	-0.0102532	0.016869	-0.0124782	-0.0279212	-0.0310453	-0.00722637	-0.0269677	-0.0162929	-0.0494129	0.0979991	-0.0891415	-0.01316	-0.103931	0.107445	0.00988705	-0.0932183	0.111651	0.0234432	0.143507	-0.000519632
	0.0126886	0.083111	-0.00401162	0.0140318	0.0506192	0.0198721	0.0153483	-0.0247501	-0.0478649	0.0128696	0.00790908	0.0114843	0.0080984	-0.0134353	-0.0177493	-0.00724487	0.106527	-0.00898252	0.0545364	-0.0964878	-0.0421091	0.0575992	0.040964	0.00467283	0.0535895	0.00252217	-0.0542963	-0.100974
	0.0787371	0.0468327	-0.0117768	-0.000655798	0.00222343	-0.0303917	0.0102764	-0.018876	0.0279948	-0.0689861	-0.00921669	-0.0280097	0.0474295	-0.0515754	-0.0262992	0.011201	0.0897436	0.040462	-0.0774241	0.0232071	-0.0877851	-0.0243442	0.00669284	-0.0966377	NaN	0.11227	0.0595164	-0.00206874
	0.0515435	0.0343125	-0.00534036	0.0469238	0.0880246	-0.0049459	-0.0061412	0.0293138	0.0100571	0.0141605	0.065202	0.0444765	0.0789198	0.012626	0.0180173	0.0373841	-0.0535946	-0.0301153	0.0556005	0.10365	0.0090153	0.0623317	0.034693	-0.0109483	0.131382	0.0442801	0.0568182	NaN
	0.00201902	-0.0781731	0.0113243	-0.0618429	-0.0279843	-0.0111479	0.00705113	0.0177674	0.00157007	0.0566196	0.0208239	0.0222913	-0.00357363	0.0304945	0.0505557	-0.0254693	-0.0234234	0.0638277	-0.0721132	-0.0034986	-0.0806189	0.0426835	-0.153181	0.0413957	NaN	-0.123959	-0.0274599	-0.0235639
	0.0447251	0.0131968	-9.07874e-05	0.117151	0.010214	0.00367097	0.00834118	-0.00641381	0.00819321	0.0309867	-0.00500265	0.0267782	0.01159	-0.0100358	-0.0032178	-0.00703441	0.0515378	0.0706061	-0.0826025	0.0479002	0.0101278	0.0014408	-0.00336979	-0.0574556	NaN	-0.100646	-0.0166143	-0.141135
	NaN	0.00755167	0.0163504	-0.0172899	-0.0202459	0.0201114	0.0273327	0.00691458	0.0797063	-0.00827368	-0.00293282	-0.00371585	0.0216562	-0.0111445	0.0267312	-0.0192581	-0.0176981	0.0467462	-0.0432685	0.0452183	0.0363953	-0.0196956	-0.0188333	-0.0299104	NaN	0.0995202	-0.0152702	-0.104605
	0.0881321	-0.0713013	0.0208112	-0.0725081	0.0183133	-0.000300041	-0.0161323	-0.0102637	0.0070434	0.00561805	0.0359163	0.000829845	-0.0182464	-0.0200598	0.00991396	-0.000718676	-0.00354359	0.0518245	0.0437088	0.0218453	-0.0817023	-0.0680546	0.017855	0.0321442	NaN	0.0216887	-0.00305943	0.0564033
	NaN	0.0390554	0.00934136	0.00978683	0.0752303	-0.00258915	-0.000714548	0.00298787	0.00564805	0.0161052	0.00912651	-0.0334258	0.0213593	0.0330606	0.0527993	0.0229761	-0.146239	0.00266915	-0.0504073	0.0010583	-0.0188801	0.00573856	-0.0171839	-0.046515	NaN	-0.0453601	0.0992996	-0.0220959
	NaN	0.0236843	0.0272621	0.00670589	0.0314598	0.00212815	0.0260963	0.00693553	-0.00964626	-0.0355563	-0.0130521	0.0283944	-0.0230186	0.0192444	0.000244067	-0.0354078	0.037497	0.00499422	-0.049873	-0.0788989	-0.0625947	-0.0179984	0.0429431	-0.00234134	-0.00540591	-0.0248106	-0.0423402	-0.0271313
	0.0707659	0.0588328	0.026384	-0.0454782	0.0184954	-0.0103101	0.0456158	0.00563533	0.0504537	0.0449953	0.0138591	0.0254697	-0.0316644	0.00365633	0.00429865	-0.0136541	0.0547541	0.0159165	0.0291518	-0.0189228	0.0496235	-0.0214458	0.0795864	0.0112375	0.0261288	-0.0190431	-0.0713179	NaN
	NaN	-0.00397542	0.0106629	-0.0367749	0.0221821	-0.0690453	-0.0788615	0.00524206	0.0314856	0.0257175	-0.0273495	-0.0121143	0.0235069	0.0338469	-0.0355526	-0.0241685	0.0991144	0.0405011	0.0766325	0.0268481	-0.10261	-0.0156458	0.0433742	-0.0468366	0.00428186	-0.0864065	-0.11483	-0.0127441
	-0.028766	-0.0423156	0.0735766	-0.0265353	0.0377184	0.0263776	0.0609759	-0.0523488	0.0276872	-0.0349448	-0.00396922	0.0171793	-0.0223389	-0.0745363	0.000866439	0.0159817	0.0902789	0.00905711	-0.0743027	0.00741599	-0.0979702	0.0774396	0.0663089	0.000680082	NaN	-0.0183449	-0.0346641	-0.00169763
	NaN	0.00918529	-0.0623307	0.0814546	0.0312375	-0.0281383	0.0343248	-0.0542392	0.00824825	0.00516568	0.00306359	0.00725325	-0.00997364	-0.00130163	0.00658983	-0.000621518	0.000140637	0.0308006	-0.031157	-0.0430691	-0.0768257	0.09306	-0.0322301	-0.00703539	0.0788067	-0.0511964	0.00373701	-0.178861
	NaN	-0.0336337	-0.0299007	0.0109666	0.0412209	0.0518666	-0.00368796	0.0316808	-0.0187715	0.0563714	-0.0270632	-0.0113541	-0.00987122	-0.0281587	-0.141909	-0.00321683	0.0188716	0.0722752	-0.0325822	-0.0551323	-0.020562	-0.0204505	-0.0308525	4.47587e-05	-0.0422177	-0.0876089	0.0524762	0.0333355
	NaN	-0.0403453	-0.019443	0.0209354	-0.000717156	0.0118394	-0.0694537	0.025992	0.0303952	-0.0227029	-0.0730575	0.0380094	0.00739271	0.0376219	0.078911	0.025258	-0.0113428	0.086115	0.0563687	0.0251769	0.0524255	0.0563259	-0.0440501	0.00330093	-0.14151	-0.002882	0.133465	NaN
	NaN	0.0279807	0.055633	0.003091	-0.0179798	0.018549	-0.0478621	0.0434649	0.00255941	0.0065225	-0.0301485	-0.00363981	0.0372682	0.0239127	0.0376994	-0.0180194	0.0792611	-0.0815194	-0.019557	0.0430332	-0.0392029	0.0284976	0.023824	-0.0128468	0.0899627	-0.0693849	0.0399667	-0.0281344
	NaN	-0.0185892	-0.0149431	2.16193e-05	0.0466361	-0.00829394	-0.100698	0.0535885	-0.00391014	0.00704396	0.0310937	-0.090514	0.0385602	0.00740239	0.0785692	-0.00244669	0.0828101	-0.0632349	-0.0632617	-0.0022811	0.0936275	0.0793847	0.00796188	-0.00198018	0.041333	0.115156	0.0271203	-0.0168484
	0.000200364	-0.0285243	0.00713996	0.02909	-0.00872729	0.0508355	-0.00130695	-0.00535426	0.0525022	0.0108088	0.0919664	-0.00413242	0.0131392	0.0777127	-0.0249069	0.012835	0.0566098	-0.074537	-0.0721807	0.0499469	0.0165969	-0.0732794	0.0203162	0.0799933	NaN	-0.0315543	-0.151391	-0.0767134
	NaN	0.0417159	-0.0188883	-0.0162694	0.0563518	-0.0487649	-0.00583788	0.00696093	0.0722191	0.062256	-0.0238	0.104958	-0.0117413	-0.0355945	0.0257372	0.0509247	0.0395071	-0.0311173	0.0701203	0.105271	-0.0556557	-0.0304242	0.0185441	0.054537	NaN	0.0543863	0.0778006	-0.0909055
	0.369936	-0.0160714	0.0102955	-0.00165637	0.0105466	0.0377135	0.135453	0.0132453	0.00940788	0.00489669	0.00898437	0.0214385	0.00255388	0.0280785	0.0267186	0.120448	0.0260066	-0.0337296	-0.0394725	-0.023485	0.0855299	0.0260795	0.0408962	0.0021403	-0.102305	0.00139341	-0.00630613	NaN
	NaN	-0.00784022	-0.015642	-0.0115482	0.0187265	0.0266485	0.0566403	0.0207688	-0.0131712	-0.0145752	0.0358149	-0.0231636	-0.0190054	-0.0277411	0.0619612	-0.0324396	0.0848252	0.0200821	0.0557961	-0.0559307	0.0501533	-0.048903	0.0572267	-0.023178	0.00913423	-0.00781183	0.0669859	0.00257104
	-0.0126321	0.00492132	0.0944593	-0.0400047	0.0300181	-0.0273939	-0.0479411	0.0247731	0.00923087	0.0735657	-0.00384826	-0.0387729	0.0099884	0.00750343	-0.00353282	-0.0204707	0.0408854	0.0288559	-0.156424	-0.0294802	-0.00372006	-0.0101029	0.00137601	-0.0381091	0.075678	0.134162	0.0403852	-0.128804
	-0.00407598	0.0229654	0.0136061	-0.0348982	0.0704989	0.0411636	-0.0870843	0.0104074	-0.0340665	-0.00940689	0.0605998	-0.0786054	-0.0478853	-0.0253293	0.0418618	0.0407952	-0.065803	-0.026052	0.0518634	0.00534146	-0.0123864	0.0231189	0.000332343	-0.0194159	0.200383	0.120846	-0.124625	0.0577452
	-0.0409018	-0.0196667	0.0155445	0.0333654	0.0232225	-0.00697987	0.0233371	0.0217553	-0.0231633	-0.00250626	-0.0437428	0.032571	-0.0489701	0.0177209	-0.0027018	-0.0190572	0.0704205	0.100991	0.0532535	-0.0621962	-0.0456681	-0.0820636	0.0275224	0.0259376	NaN	0.0909407	0.115825	-0.157183
	NaN	0.00815563	0.0229671	0.0135951	0.0305713	0.0168985	-0.0767992	0.00376779	-0.0489884	0.024672	-0.0319975	0.0799151	-0.0108068	-0.0164787	0.0353773	-0.0254079	-0.00371667	0.0145887	0.0534993	-0.0223113	-0.183401	0.11443	-0.0414131	-0.0256348	NaN	0.00640406	0.137851	0.132379
	NaN	-0.0116375	0.00410008	-3.52412e-06	-0.0118902	-0.0202541	-0.0472466	-0.00648159	0.027267	0.0217523	-0.00318137	0.0512014	0.00555775	0.0360457	-0.0615865	-0.0233759	-0.0227598	0.0791054	-0.0305783	0.0457661	-0.0602124	0.0714216	0.0321625	-0.0320713	0.0869614	-0.0206879	0.0473929	0.00893111
	-0.204125	0.000368738	0.0102291	-0.0104671	0.0100012	0.0690746	0.0227138	0.00600497	0.0159922	0.00279768	0.0499399	0.0104806	-0.0144266	-0.0253722	-0.0186816	0.0183701	-0.00205682	0.0687544	-0.0607731	0.0181402	0.123968	-0.0203813	0.0406923	-0.0057397	0.0325285	0.142515	0.12345	-0.0752886
	NaN	-0.00816122	0.0331414	0.015267	0.0355888	-0.0620994	0.00299392	0.0280477	-0.00840223	-0.0174874	0.0117459	0.00387547	0.0454033	-0.0270667	0.0262602	-0.0315094	0.0272263	-0.115699	-0.143986	0.00642038	0.0643678	0.013756	-0.0304729	-0.00387744	NaN	0.072893	0.00526368	-0.0962567
	0.195669	0.0284299	0.00739431	-0.0234375	0.0546487	-0.0131104	-0.0241521	0.000390156	-0.0321595	-0.0200038	-0.0335267	-0.0235869	0.0106045	-0.0150794	-0.0263748	0.00337584	0.0213711	-0.07691	0.0747197	-0.0443699	-0.0381903	0.0875636	0.0241571	0.0208285	0.129585	0.0116744	0.0459735	0.043788
	0.0713968	-0.0226164	0.00574097	0.0215645	-0.0998721	0.0937264	0.0156354	0.0357998	-0.0323621	0.0107147	-0.0224122	0.00517067	0.00569599	0.0986196	0.0257537	0.0665394	-0.0203412	0.0888205	0.0123436	0.0392488	0.0742348	-0.0310084	0.0265093	0.0380232	-0.0170769	-0.0172408	0.0467615	-0.0174086
	-0.00241087	0.0245467	0.0550987	-0.043872	0.0325684	-0.00229636	-0.0511065	0.0257087	-0.00189557	0.0101427	0.00314595	-0.0255311	-0.0758686	0.00826564	-0.0312904	-0.034027	0.0296077	0.0317195	0.0440441	0.0312485	-0.0487828	0.0904203	0.0369343	-0.0429689	-0.0371833	-0.0861881	-0.0074056	0.0437101
	-0.298981	0.00387033	0.0291847	0.0307239	-0.00716535	-0.0351629	0.0685159	0.0161997	-0.0404438	-0.00366965	-0.0407906	-0.0200142	-0.0492461	0.0204322	-0.0415036	0.0185079	-0.0225456	-0.0116261	0.0804175	0.0181908	0.0139307	-0.0506943	0.0296876	0.00500364	NaN	0.0144849	0.100431	0.0341321
	0.0434205	0.0111715	-0.00795797	0.000305862	0.0200173	-0.164499	-0.0241049	-0.000572147	-0.0175006	-0.00196925	0.0237456	-0.0228641	0.0206738	0.00491605	0.00102259	-0.0460337	-0.0115224	-0.0278787	0.0654412	-0.00732059	0.00608747	0.00527828	0.0502236	-0.0065779	-0.0248553	-0.0303119	-0.0396472	0.0666238
	-0.234563	-0.00129088	-0.00896698	-0.0377899	0.0156206	0.0645883	0.0496687	0.00171483	-0.0474035	-0.00640143	0.0213827	-0.0186628	-0.0290972	0.0157835	0.0728968	0.0142205	-0.0225234	-0.0216807	-0.0738111	0.0130143	0.0434615	0.0226057	0.0218116	-0.0503264	0.0193691	0.16664	0.0206521	-0.000197363
	-0.0413397	0.0251903	0.0157448	0.010922	0.00720019	0.0267012	-0.000658793	0.0501491	0.0144897	0.0645856	0.0142918	-0.00518563	-0.000114653	0.0541474	0.0160556	-0.0204958	-0.0240092	0.0284106	0.10335	-0.0366501	-0.054316	-0.0412829	-0.0143563	-0.0405762	0.0353115	-0.0137983	0.151415	0.0325823
	-0.047369	-0.0368997	NaN	-0.0290613	0.04196	-0.0290963	0.0954891	-0.0132058	0.00701371	0.0327402	0.0200433	-0.00148632	0.0158902	0.043301	-0.0116214	-0.0147738	-0.0280239	-0.0486557	0.0446106	-0.0632449	-0.114677	0.0428789	-0.0477013	-0.0204293	NaN	0.00860831	-0.0280876	-0.00508729
	NaN	0.00945243	-0.00152782	0.0249108	-0.0759521	0.101495	0.0492514	-0.00162439	-0.00525079	0.0494656	-0.0147149	-0.0102605	-0.0178952	0.0205954	-0.00310649	-0.0139632	-0.0175126	-0.0370075	0.0462486	0.0132382	-0.123044	-0.00689725	-0.00886516	-0.00216699	NaN	0.0196543	-0.0600191	0.0214004
	NaN	0.08656	-0.0270407	-0.0554708	0.0931444	-0.0126185	0.0602513	0.0333628	-0.140814	0.0205631	0.000826301	-0.00615601	0.0444794	-0.0391173	0.00273355	0.00752637	0.0417226	-0.0906203	0.100239	0.0783938	-0.00273054	0.0518124	-0.0433813	0.0708295	-0.084234	-0.0458186	0.131289	-0.0644011
	0.075105	0.0147375	0.000883796	-0.0209756	-0.0053569	-0.00462728	0.0526966	0.016751	-0.00192991	-0.0250871	0.0503868	0.0208223	-0.0382119	-0.00318414	0.00277857	0.0294518	0.013574	-0.00019628	0.0322075	-0.0326632	0.0594287	-0.0594073	0.0112946	0.0100076	NaN	-0.0761872	-0.0403948	-0.0816476
	0.00338383	0.114392	0.00934528	-0.0105113	0.0670188	0.0568358	0.00521376	-0.0131124	-0.0190082	-0.0362587	0.0299978	0.0122536	-0.0438201	-0.0626389	0.0383019	-0.0445036	0.00570155	0.081207	0.0241725	0.0109105	0.0236906	0.0277258	-0.00152152	-0.0634391	NaN	0.0280213	-0.0260607	-0.0587581
	0.067954	0.00318195	0.0475923	0.0509422	0.00876158	0.0104588	-0.0307797	0.0128944	-0.0635308	-0.00519089	0.0173423	-0.00967833	0.0156361	0.0357191	0.0131604	0.00788876	-0.0331985	0.0517895	0.0591066	-0.00444676	-0.084666	-0.0711953	-0.0303181	-0.138465	-0.0912358	0.0456917	0.184742	0.0555124
	-0.0011782	-0.0195778	-0.0217253	0.0843044	0.046303	0.0238752	-0.00156262	-0.0108357	-0.0266009	0.0352576	0.0480683	0.0173977	0.037662	0.00342558	0.0226655	-0.0632475	0.0835458	0.0314483	-0.0566535	-0.0130023	0.0740034	0.111725	-0.0135131	0.0453513	-0.00171715	0.0287638	-0.0655444	-0.0250814
	-0.0367272	0.00347086	-0.0428858	0.0355668	0.0344899	-0.00752188	0.0252663	-0.00160153	-0.103516	0.0335844	0.0333191	-0.00790605	-0.00933731	-0.0125532	0.0162484	-0.00543425	-0.00237847	0.042103	0.0544342	-0.0136395	-0.0194007	0.0442124	0.039292	0.0256961	NaN	0.0308971	-0.0349597	0.0016222
	-0.0227018	-0.0474068	0.0313289	0.0176335	0.0512068	-0.00765869	0.0602622	-0.00879687	0.0148437	0.0133199	0.011705	0.0252272	-0.0359256	0.0251693	-0.0147911	-0.00106498	0.101311	-0.0261523	-0.0461996	-0.0136281	-0.000820209	0.085043	0.206031	0.0170684	-0.0491343	-0.0173997	0.000911332	-0.0570191
	0.179261	0.0249107	0.0503837	-0.00628005	0.0167371	-0.0125679	-0.00482035	-0.013305	0.0302703	-0.0260933	0.0342442	-0.0163542	-0.00528297	0.00653427	0.0178363	0.0455133	0.0810302	-0.0828269	0.00550338	-0.0321473	-0.125485	0.0858463	-0.0731083	0.0194675	0.020236	0.0936765	0.0117896	NaN
	-0.124463	-0.0697795	-0.00455545	0.0157595	0.0320736	0.0435247	-0.0196166	0.0287499	0.00719224	0.0417086	0.0316914	0.0242446	-0.0354148	0.0340929	-0.0150969	0.0134015	0.0136778	0.00494757	-0.0764327	-0.032543	0.0938897	-0.0197434	0.0227809	0.0290226	0.022155	-0.0214722	0.0820208	-0.0311518
	0.0600268	-0.0162284	-0.00711237	-0.0536985	0.0510282	-0.0262956	0.0036107	0.00394572	-0.116162	0.00998623	0.01091	-0.0148263	0.00664865	-0.0175794	0.0177425	0.00582586	-0.046595	-0.116543	0.0423678	0.0650336	0.105874	0.0379911	-0.0148377	0.00244626	NaN	-0.000670334	0.0194387	-0.0165343
	0.024144	-0.0463141	0.0116939	0.051385	0.0542817	0.0289217	-0.0321114	0.0102226	-0.0369992	0.0318132	0.0281078	0.0171737	0.0168554	0.034294	0.0548661	0.0144151	0.0991112	0.0617883	0.025725	0.0862971	0.068483	0.0965462	0.0565399	-0.0154271	0.0169717	-0.0279534	-0.171176	-0.0854313
	NaN	0.0136624	0.0167051	0.0104343	0.065863	0.0563546	0.00986016	0.0132794	0.0390213	0.0478145	-0.02674	-0.00723485	0.029757	0.0072403	-0.0133495	-0.018277	0.0592196	-0.0354048	-0.016876	0.0389237	-0.0599947	0.0150674	-0.00901917	NaN	-0.0645724	-0.0178283	0.0517173	0.0525854
	-0.0318922	-0.0123751	0.0152042	0.0117313	-0.00416487	-0.0255509	-0.032096	-0.00647166	-0.0519539	0.0170695	-0.00232766	-0.00361786	-0.00143383	-0.0723794	0.0101353	0.0376893	0.0216666	-0.144176	0.117307	0.0333912	-0.0550959	0.152709	0.0428389	-0.0348553	0.0379265	-0.0793234	0.0274468	-0.111462
	0.0209271	0.0075259	0.0276057	0.00417965	0.00841792	0.0390204	0.00492246	0.00702937	0.0182586	0.00671765	-0.00337621	-0.00365685	0.016066	-0.0248589	0.0163251	-0.0175633	-0.0335991	-0.0192267	0.0844119	-0.00690301	-0.0937546	-0.0534357	0.0312289	-0.0126322	-0.0363702	-0.0122007	0.101042	0.0702628
	NaN	0.00407294	-0.0202057	-0.0207005	0.0333997	-0.0172839	-0.00755656	0.0120964	0.0816424	0.0712969	0.033767	0.0420288	0.0264227	-0.0528663	-0.00255687	0.0195569	-0.00787996	-0.0272833	0.0586443	-0.0338046	0.017705	0.0504105	-0.100687	0.00542358	NaN	-0.0951694	-0.0154009	-0.0442523
	-0.183309	-0.00708954	-0.0180035	0.00638195	0.0199422	0.0159905	0.0392844	0.0230101	0.00979174	-0.00696955	0.029367	0.0657382	0.019279	0.0240891	-0.0229472	0.00922526	0.0476421	0.00283482	0.0960966	-0.025812	0.0547537	0.122057	0.0250474	-0.0275564	NaN	0.0254323	-0.129708	0.0791244
	0.040914	0.0228551	0.00210559	0.00243009	0.00294412	-0.0183377	0.0311559	0.0185286	0.0220456	0.0271709	-0.0136345	0.00404669	0.0399821	0.123535	0.0197987	0.0702243	-0.00292121	0.0169685	-0.0488138	0.021429	0.0389819	-0.0849139	-0.00556427	-0.00993591	0.083579	-0.0354601	-0.0134581	-0.0430105
	-0.342721	0.0283238	0.00730129	0.000907391	0.014306	0.0280302	0.0361506	-0.00200801	0.0269962	0.00756775	0.0131829	-0.045312	0.0160354	0.0527218	-0.0218515	-0.0118929	0.0360919	0.0863904	0.0952096	-0.0920712	-0.0150812	0.105632	0.0176358	-0.0348636	-0.178204	-0.0709935	0.00085661	0.109722
	0.0265108	0.00674783	-0.0496586	0.013342	0.000945578	-0.0139882	-0.00861216	-0.0682417	-0.0140304	-0.00879445	-0.00534639	-0.00765879	-0.015361	0.0113085	-0.000622065	0.0149085	0.0468777	0.00502271	0.0469745	-0.013988	0.0354695	0.0652352	-0.0588424	-0.0659692	-0.0274137	0.0390443	-0.00148788	-0.0528755
	-0.00238573	0.0269233	-0.0125968	-0.0133125	0.0313557	-0.0585869	0.0721645	0.0222453	0.0756796	0.0147403	0.0405679	-0.053939	0.0158186	0.0216314	0.0383416	0.0262386	-0.0620515	0.0507576	-0.0537555	0.00178147	-0.00915974	-0.0434777	-0.00553499	-0.0327497	NaN	0.156617	0.0528948	NaN
	0.106239	0.0359473	0.0505968	-0.0787929	0.00924224	-0.0335161	-0.0314539	0.0288758	-0.0350343	0.0422937	0.00153483	-0.0329583	0.0369481	0.00685375	0.01704	0.0139627	-0.0328001	0.0826708	-0.0796776	-0.0522942	-0.0703294	-0.0968612	-0.00621088	-0.0625178	NaN	0.0620394	-0.0418409	0.0299857
	0.0325837	0.00764846	0.0440819	0.0331497	-0.0308824	-0.0159933	0.00885391	NaN	0.024452	0.060788	0.0254761	0.00407102	0.059793	0.0144998	0.0109064	-0.0193056	0.0181806	0.0491164	-0.0245136	0.024403	-0.052452	-0.152231	0.09363	-0.00518971	NaN	0.0298649	-0.0226064	-0.0462781
	0.160434	0.0279536	-0.0282257	-0.0908769	-0.0108956	0.00383841	NaN	0.0149466	0.0032973	-0.00627137	-0.0475598	0.00831904	-0.0010075	0.00781834	0.0033075	0.00744645	0.0721585	-0.0268955	-0.0126507	0.0502417	-0.115628	-0.0220816	-0.0126935	0.0254072	0.178346	-0.0370153	0.0338912	0.0343785
	NaN	0.0583291	0.0157086	0.0205487	-0.00624275	-0.0382304	-0.0371313	-8.20348e-05	-0.0292082	0.0220611	-0.0197686	-0.0141698	-0.0224256	0.0260528	-0.032903	0.00814659	0.017223	0.0116224	0.0625505	-0.00926413	-0.0972312	-0.00396524	-0.0500294	-0.0206678	NaN	-0.0827417	-0.00224518	0.089215
	NaN	0.0117833	0.0289603	0.0260821	0.0223903	-0.0829114	-0.00521131	0.0207913	-0.0178135	-0.00392269	0.0267517	0.0069726	-0.00682175	-0.0798156	0.00351895	-0.0079683	0.00290262	-0.021804	-0.0398179	-0.0205763	-0.112557	-0.0259564	-0.034095	-0.0252295	-0.0113998	0.0914114	0.167906	-0.0676673
	NaN	-0.00897743	-0.00141634	-0.0204912	0.0218971	0.0983206	0.0398622	0.0255942	-0.00208887	0.001549	-0.0128995	-0.0111581	0.0287035	0.0809859	0.0448404	-0.00205276	0.0205526	-0.0856202	-0.065757	0.0106796	0.00591373	-0.043124	0.0139414	-0.0267443	0.0216284	0.126359	0.0311014	-0.0131732
	NaN	-0.0507045	-0.0296569	-0.0158157	0.0373331	0.0140348	-0.00076036	-0.00601586	-0.0266263	-0.0143841	-0.0168223	-0.00548395	-0.0105319	0.0378414	0.0138716	-0.0169777	-0.0273422	0.00710369	-0.0490878	0.0390524	-0.0926494	-0.123003	0.0178344	0.00754138	-0.204262	0.0206601	0.157802	-0.0258624
	NaN	0.00118204	-0.138425	-0.0167866	0.0973653	-0.0430712	0.0211263	0.0302106	0.0252499	0.0167992	0.0152118	-0.0168965	0.0378386	0.0257107	0.00243955	0.0046377	-0.0126002	-0.058948	-0.0804865	-0.0225398	0.108266	0.107661	0.00424019	-0.0953247	-0.0817631	-0.11465	-0.00376737	-0.141861
	NaN	-0.0233274	0.10173	0.0300264	0.0399812	-0.0155427	0.0443884	0.019894	0.0164361	0.00732239	-0.0211432	0.0550262	-0.0530544	0.00426948	-0.115202	-0.012535	0.0436499	0.100582	-0.128061	0.00525178	0.00342845	0.107302	0.0181708	-0.0353776	NaN	0.00225567	-0.0861062	0.00585693
	NaN	-0.00300411	0.00485372	0.0424804	0.00113589	-0.0607493	0.057467	0.00674678	0.00684217	0.0141482	0.00673756	0.00768649	-0.00415143	0.0233677	-0.0184004	-0.0471958	-0.126466	-0.0813613	-0.0408968	-0.00866658	-0.0231505	-0.0408341	-0.00544836	0.085245	NaN	-0.0295291	-0.0235147	0.0852335
	NaN	-0.0161272	-0.00488269	-0.0110914	-0.0259485	0.0680091	-0.00661328	-0.00445698	-0.0054676	0.083674	-0.0305844	0.00850829	0.0019921	-0.00357657	0.0153243	0.00419107	0.0401394	-0.00925621	-0.0564307	-0.0314223	0.0864566	-0.0114878	-0.00555273	0.0400559	NaN	0.095965	0.00847205	0.116183
	NaN	-0.0484086	0.00900971	0.00503885	-0.00411766	-0.0409284	-0.00135856	0.0445707	0.00280113	-0.00855944	-0.00453859	0.0520252	0.0714776	0.0106225	0.000944886	0.0159732	-0.0131829	0.0183365	0.10932	0.0179398	0.0618848	0.0707982	0.0935329	0.00216559	-0.00902948	0.00305597	0.062405	-0.121874
	NaN	0.00665837	0.0198765	0.029551	0.0149315	-0.0382525	0.0380732	0.00541712	-0.0105165	-0.003902	0.00154971	0.000594236	0.00950716	0.032691	-0.00484312	0.0254941	0.0145561	-0.025752	0.0819334	0.00603746	0.0388213	-0.0556421	-0.00284183	0.1102	0.0316945	-0.059702	-0.0169346	-0.0906594
	0.0480347	0.0824307	-0.0216364	0.043329	0.0193367	-0.0126843	0.0108984	0.058142	-0.0129581	0.0519356	-0.0405212	-0.034381	0.041039	-0.0163949	0.0152005	0.0179568	0.0164982	-0.0496958	-0.0958138	0.0354198	0.0661523	-0.0380386	0.00145628	0.0260106	NaN	-0.0644905	-0.102774	-0.105331
	0.0149227	0.0147961	0.0278626	0.00429633	0.0238849	0.00593213	-0.00598397	0.0427575	0.00744435	0.0059015	0.0167406	-0.0204532	0.0249151	0.0153357	-0.0197321	0.0461257	0.0657631	-0.0270869	0.0653401	-0.000955131	-0.0153511	-0.00732163	0.0456498	-0.00853601	-0.0170893	0.029904	0.0372192	0.0346286
	NaN	-0.0285813	0.00669175	-0.0189751	0.0408422	0.0371817	0.0164596	0.0519858	0.0159168	0.00778559	-0.00638047	-0.0115365	-0.014563	0.0529244	0.00631247	-0.0435159	0.125368	0.0776536	0.0555272	-0.0031075	-0.0956368	-0.0364598	0.00481481	0.0220455	0.0623813	0.0435173	0.0613352	-0.0170765
	-0.163649	0.0907832	0.0307962	0.00719526	-0.0192049	0.0294729	0.00742801	0.00815399	0.0125551	0.0376835	-0.0156472	0.0263209	0.00399548	-0.00239859	-0.00904127	-0.0056631	0.100837	0.0956911	-0.0288301	-0.0218417	-0.00537069	-0.0721859	-0.0253639	8.83349e-05	0.226192	-0.0981685	-0.022317	0.011696
	-0.0675534	-0.0694743	0.00443669	0.0102533	-0.0100846	0.0412074	-0.018936	0.0275373	-0.054886	0.0438831	0.00642471	-0.00827642	-0.0146466	0.0245948	-0.03297	0.0125438	0.073976	-0.0714594	0.0620242	0.0163309	0.00231541	-0.0562276	0.0026502	0.00144901	-0.00726045	0.0109299	0.174579	0.0807006
	-0.0184506	0.135574	0.0234594	0.0166639	0.0392474	0.0310611	-0.0170256	0.0066461	-0.00301739	0.0256683	-0.00987368	0.0177363	0.000888906	0.0228818	-0.00372729	-0.0120096	0.0803902	0.0467208	0.0884708	0.0211614	-0.00520463	0.0483202	0.0616561	-0.026892	NaN	0.00411422	0.00759953	-0.0753392
	0.0362329	-0.0191694	0.0435651	-0.0294903	-0.0319186	-0.0216247	0.0232111	-0.0109679	-0.0543833	-0.0113029	0.0160354	0.0812991	0.00935402	0.0648505	-0.00759274	0.045862	-0.0846035	0.0840128	0.063707	-0.0452139	-0.0110166	0.0261112	0.0167548	-0.00887646	0.0053557	0.162596	0.103182	-0.19607
	-0.0871427	0.00473095	0.013805	0.0363762	0.0146331	-0.0258343	-0.0034329	0.0465473	0.0164191	0.00637725	-0.0116743	-0.0103334	0.0197714	0.0100441	-0.0154723	-0.000145004	0.0447397	0.044094	0.0521656	0.0145294	-0.0756646	0.0825981	0.115144	0.0361958	NaN	0.00466833	-0.120288	NaN
	-0.0235398	0.00529959	-0.0198429	0.0230195	-0.0180906	-0.0701611	-0.010879	0.00550625	0.0124169	-0.0405395	0.0234884	-0.0119731	-0.00756075	0.00541884	0.0155297	0.00713717	0.00401993	0.0982264	0.100217	-0.0783465	0.129337	0.0335588	0.0895766	0.0388231	-0.0541627	0.00336916	0.0600614	0.0283977
	-0.233556	-0.107247	0.0344175	-0.0633429	0.0194718	-0.0442512	-0.0304157	0.0025812	-0.042863	0.0070828	0.0121231	0.00295781	-0.024969	-0.0471529	0.0261918	0.0677917	-0.0254951	0.00410672	0.166392	0.0118647	0.086599	0.0298329	0.0894995	0.014004	0.0399845	0.0838609	-0.11675	0.0644614
	NaN	0.00793831	-0.032666	-0.080306	0.0374788	-0.0226712	-0.0245779	0.0736149	-0.00593467	0.0145673	-0.0666544	-0.0209394	0.00312927	0.0553634	0.0250794	0.0383813	0.0985704	0.0774006	-0.0617888	0.111443	0.00542704	-0.0252994	0.0611006	0.00614268	NaN	0.143377	-0.0565471	-0.0170243
	0.00481851	0.0239162	0.0770327	0.0204804	-0.0316467	-0.00528482	-0.0235012	0.0305772	-0.0134069	0.0457707	0.0180965	0.028062	0.035397	0.00477824	-0.0692691	-0.00298824	0.0591607	-0.0233357	0.01337	0.0166427	-0.0556379	0.036564	-0.0198501	0.0792975	NaN	-0.0348076	0.0720784	NaN
	-0.0359471	0.0373669	-0.0428358	0.0421806	0.0106743	0.0379226	-0.0185094	0.0189575	0.0648321	-0.00348742	-0.0398634	0.00297375	-0.013478	0.0181205	0.00392579	-0.0206182	0.0619809	0.0137446	0.0781919	0.0702341	0.0520498	0.0228764	-0.0746126	0.0230289	-0.172922	-0.0117857	0.0296789	0.00184876
	-0.037424	-0.0317385	0.0106257	-0.0472972	0.0506285	-0.0942893	-0.0019097	0.0246198	-0.00558126	0.0251311	-0.0187389	0.0329624	-0.0014858	-0.00875477	-0.0489567	0.0673086	0.0428705	0.0479703	0.0664947	0.0496571	-0.0964601	-0.0386025	0.0554988	0.0525989	-0.065989	0.0370177	-0.215465	0.0538609
	NaN	0.022105	-0.0206241	-0.0767459	-0.0715497	-0.00338688	0.0258687	0.0011594	0.0278477	0.0898809	0.00668168	-0.00799237	0.016972	0.0046519	0.0234392	0.00459405	-0.0345532	0.0749485	-0.0245616	0.0718566	0.129232	-0.0129607	-0.0285946	0.0261003	0.0487878	-0.00601353	-0.0700724	0.0583816
	-0.0146979	0.038494	0.0195905	0.13035	0.0742319	-0.00565726	-0.0341272	0.0445895	0.0602564	-0.00414211	-0.00419815	-0.0192503	0.0297752	0.0264271	0.0438402	0.0178757	-0.0195602	0.0983839	0.0703168	-0.0327646	-0.0399124	0.0777349	0.0563135	-0.00907008	-0.00962338	0.0325056	0.0367976	-0.0090688
	-0.156656	-0.00863218	0.0264474	0.0122975	-0.00985765	-0.0155339	0.000847501	-0.0193725	-0.0135926	0.000941224	-0.0490928	0.0300365	0.0283711	0.00945117	0.0401728	0.0423949	-0.0193161	0.0313447	0.0817458	0.0181375	0.0924855	0.0958585	-0.0186828	-0.0242855	-0.127072	0.0338208	-0.117088	-0.00639683
	-0.175046	-0.0122636	-0.0168978	-0.0273954	-0.0150324	0.0243777	0.00932879	-0.00218265	0.0117163	0.00845703	-0.0403014	-0.00200658	-0.000698639	0.0908092	0.0130313	0.083358	0.0303436	0.0107704	0.0342936	0.0128465	-0.0446603	-0.0270895	0.00267504	0.0767847	-0.139336	0.0265843	-0.0983294	-0.0278848
	0.0678132	0.0508672	0.0157447	0.0547693	0.00869437	0.00148805	-0.0113491	-0.0078525	-0.0211863	-0.0135354	-0.0529611	0.022748	0.0384084	-0.0225024	-0.00294877	0.0528749	0.0403295	-0.0391541	-0.0263632	0.0300464	-0.0842922	0.00354393	-0.0258949	0.0639603	NaN	0.0119195	-0.0272526	0.0130771
	NaN	0.0198952	0.0377774	-0.0251045	-0.00572573	0.0453556	0.0107138	0.0262695	-0.00826296	0.0702234	0.0101572	0.0182534	-0.015431	0.0371855	0.0311136	0.0305112	0.0132683	0.0782958	0.0224713	0.0754912	-0.0139664	-0.105411	0.00934782	-0.0260568	0.00925727	-0.0949208	0.019706	-0.0355284
	NaN	0.0445683	-0.00998351	0.021964	0.0204216	0.0281671	0.00863382	0.031023	0.031051	-0.0248354	0.0254537	0.00657945	0.0251263	0.00391457	0.024289	-0.0125611	0.0947159	-0.00227032	-0.0775217	0.0208478	0.127698	-0.0408048	NaN	-0.0651095	-0.00859808	-0.0620924	-0.0845949	-0.0844921
	NaN	0.0121895	-0.044128	-0.0194029	-0.0391365	0.0205672	0.00152258	0.0100805	0.0139051	0.0165375	-0.0167826	0.0134816	-0.00430562	0.0517467	0.0131708	-0.149883	-0.0762065	-0.0644306	0.0894211	0.0267174	0.0543602	0.0791534	0.0302232	-0.126317	NaN	-0.154264	-0.164616	-0.0538428
	NaN	-0.0094051	0.0602923	0.00474725	0.0333709	-0.0116065	0.0552336	0.0250917	0.0566008	0.0352647	-0.00387211	-0.00420834	-0.0730569	-0.00182653	0.00941029	-0.0148659	-0.025722	-0.0803638	0.0515062	-0.181524	0.0229685	0.0935374	0.0484976	0.0382939	NaN	0.0316524	-0.0147052	0.048157
	NaN	0.0312239	-0.0669376	0.0133754	-0.00692685	0.0441954	0.00695113	0.0126422	0.0216342	-0.00232411	0.0138363	0.00638921	0.000714154	0.00492062	-0.0589227	0.108171	0.0150542	-0.0267662	0.0609761	0.103057	-0.0465543	0.096733	0.0386528	0.0454948	0.159624	-0.0763305	-0.0897981	0.0973825
	NaN	-0.022471	0.0498928	0.0403252	0.0178754	-0.0104679	-0.0337929	0.00413464	-0.0269369	-0.00445446	0.0541892	0.0098831	-0.0899147	0.0112241	NaN	0.0128483	0.0978202	-0.00336699	-0.0418805	0.0927247	-0.00835126	-0.00937784	-0.0880068	-0.0829947	-0.0952327	-0.0154002	-0.162677	0.13658
	NaN	-0.0069924	0.00951197	-0.00862761	-0.0599608	-0.02463	-0.0507191	0.0139683	0.00343676	0.0309745	0.0325918	-0.00785489	0.0374155	0.0189145	0.0393079	0.00815963	0.00386307	-0.0134227	-0.0413772	0.0287829	0.0348022	0.0382683	-0.0687931	0.0231452	0.0803051	-0.112485	-0.0356095	0.075531
	NaN	-0.0169977	-0.0112784	-0.00455449	0.0203883	0.00230037	0.0494901	0.0227916	0.0341089	0.00807668	0.00669288	0.0206319	0.0249804	0.0235252	0.0121601	0.0120223	-0.0131885	0.0416568	0.0828234	0.0308244	0.0481549	0.113548	0.0885286	-0.00349683	0.0414871	-0.0379474	0.134061	-0.126682
	NaN	-0.0180513	0.0488562	-0.0657587	-0.0139494	0.003812	0.0269833	-0.0214869	0.0354941	0.0248873	0.0233201	-0.0144121	-0.0142497	0.0383658	0.00718789	0.0245255	0.0518908	0.0652035	0.0919131	-0.00162872	-0.0622772	-0.077787	0.0195385	-0.0151292	0.0646256	-0.185425	-0.197976	0.076193
	NaN	-0.0171587	-0.0367822	0.0667625	0.0464307	-0.0433453	0.0523821	0.00715187	0.0247903	-0.0155782	0.00937047	0.00384693	0.0259928	0.0141067	0.0066779	-0.00954437	0.0694234	0.0607359	-0.0407709	0.00835059	0.0120184	-0.0752114	-0.0266564	0.0227829	0.110616	-0.0332373	0.00282382	0.0765245
	NaN	0.0339568	0.0089543	0.0198494	0.0145869	-0.00060715	0.0210318	-0.083649	-0.0144499	0.0148813	-0.000117639	0.0168626	0.0119817	-0.000220252	0.0159798	-0.0294112	0.0160738	0.0157626	-0.0707291	0.0173616	-0.00293305	-0.0297062	0.0321503	-0.00355425	NaN	0.0427	0.0202978	-0.044217
	NaN	0.037656	0.0276236	0.0243515	0.00777657	-0.0369848	0.0289093	0.0202911	0.063475	0.0510088	0.000493958	0.0523479	-0.0133951	0.00461736	0.0430741	0.0176016	0.0150818	-0.0284217	0.0615916	0.0550666	-0.0540114	0.105715	0.0322147	-0.0639383	-0.0126512	0.0181269	0.0622948	-0.0522651
	NaN	-0.0551293	-0.0196549	-0.0757007	0.0141665	-0.0068281	0.0258602	0.10629	-0.0516885	0.0250329	-0.0288992	0.0179707	0.01477	-0.0387831	-0.0216759	0.0258861	0.0204406	0.106746	0.115715	0.0812461	-0.0760461	0.051472	-0.0276073	0.0339882	NaN	-0.0313015	-0.156726	0.00565747
	NaN	-0.00382928	0.0323896	0.0271431	0.012068	0.00307747	-0.0332765	0.0269935	-0.00285	0.00927095	0.0311907	-0.0208201	-0.0208762	-0.0087752	-0.0101836	0.026609	0.0304806	0.0885221	0.0546297	-0.029656	0.0157104	-0.0325583	-0.067201	-0.043107	0.112144	0.0615927	0.00970698	0.0634355
	NaN	-0.018741	-0.00151905	0.0346907	0.0836381	-0.0942494	-0.00509393	0.00776897	-0.0494868	-0.00423713	-0.000291231	0.0270636	0.00297583	-0.0324984	-0.0434498	0.0408346	-0.0807261	-0.0209113	0.0423666	0.0208946	0.028617	-0.0670246	0.053612	-0.0138659	NaN	-0.113809	-0.0392814	-0.133883
	NaN	0.0298022	-0.0116559	-0.0215713	0.0264552	0.0216189	-0.0106319	-0.0130255	-0.000276189	-0.00502312	0.0227809	0.0681348	-0.0468086	-0.0549961	0.0103876	0.0453118	0.0103624	0.0583514	0.00737232	-0.0157439	0.0235973	0.17257	-0.0438889	-0.108051	0.0160021	0.0417308	0.00814634	-0.112049
	NaN	-0.0345477	-0.0364993	-0.0754509	0.0408437	0.0247167	-0.00173927	0.0244029	-0.0424859	0.0285321	0.0190557	-0.0544578	0.0538121	0.00410798	0.0208992	0.125173	0.0521951	-0.0785207	-0.0217517	0.0625207	-0.0270577	0.087389	0.0316458	-0.0532302	0.0329362	-0.0292317	-0.0129232	-0.0136396
	NaN	0.1322	0.00543977	-0.0284762	0.0633022	0.00799431	0.018923	0.0292551	-0.0155514	-0.0271628	0.0164851	0.0381635	0.0172564	0.0449167	-0.0182723	-1.91665e-05	0.00403043	0.0483721	-0.0597173	-0.00724021	-0.126877	0.0260731	0.00676781	0.0437532	0.0705864	-0.022738	0.0751513	-0.0144596
	NaN	0.0260856	0.0285822	-0.00685646	0.05314	0.0221182	0.0041193	0.0261815	-0.0050873	-0.0132794	0.0570905	0.0410406	0.0253718	-0.0394435	0.0154646	0.00899079	0.0809986	-0.0163985	NaN	-0.0289643	0.0763053	0.00464382	0.0142066	-0.0144323	NaN	-0.0906684	0.0955267	0.0124547
	NaN	0.0204962	-0.0240796	-0.0103911	0.000178992	-0.00242484	0.0179103	-0.0172088	-0.0010362	-0.0120544	-0.00738974	0.0579842	0.0159906	-0.027174	-0.0309253	0.00615096	-0.0758553	0.0583581	0.087187	-0.0315611	0.094048	0.0262251	-0.0124606	-0.0496889	-0.0538637	0.0293558	0.0978662	-0.0510657
	NaN	0.0307237	-0.0376658	-0.017207	-0.0311941	0.0417206	-0.00278302	-0.00379487	-0.0344474	-0.0288171	-0.0140144	0.0031437	0.0141789	0.045354	0.0194526	NaN	0.0555966	-0.0286366	0.09577	-0.00281426	-0.0412873	0.0551529	0.0365515	0.000297627	0.00998328	0.0675867	0.113615	-0.0622113
	NaN	-0.0887568	0.0196364	-0.0205784	0.012471	-0.0808587	-0.0554522	-0.0234114	NaN	0.00305952	0.0194621	0.0106979	0.00661975	-0.026715	-0.00198701	0.0554483	-0.0164642	-0.0184036	-0.0427204	-0.0128582	0.0963884	0.042076	0.0190562	0.0148095	NaN	-0.0845902	-0.113365	0.0809678
	NaN	0.0154082	-0.024275	-0.000809736	0.0280586	0.00977364	0.0707202	0.00940247	0.020659	0.0428038	0.044557	0.00122278	0.00041526	-0.0176589	0.0101871	0.0534402	0.0420102	0.0799374	-0.106508	-0.00395485	-0.107439	0.0341372	0.00528296	-0.0240606	NaN	-0.0217821	-0.0867788	0.0274507
	NaN	0.0694797	0.0151715	0.0513982	-0.0209566	-0.0314124	-0.00619047	-0.0594018	-0.0186246	-0.00869292	0.0572446	-0.0293895	-0.00165081	0.00687326	0.0148373	0.0600323	-0.0179985	-0.0381974	-0.0698697	0.00254312	-0.0862546	0.0119084	-0.0066216	-0.0813062	-0.0201733	0.0611343	0.0624563	-0.0125005
	NaN	0.0333327	-0.0193058	0.0117372	-0.000202539	-0.0201093	0.0723129	0.0163676	-0.0379395	0.0181194	0.00564509	0.00800907	-0.0126664	0.0135188	-0.00649013	0.0356389	-0.0337486	-0.0592945	-0.0225437	0.0420808	-0.0212919	0.0842661	0.0308875	-0.00993648	-0.0841678	-0.099673	-0.0516922	-0.180801
	NaN	0.0141282	-0.0371732	0.01476	-0.0180539	-0.0208898	-0.00804529	-0.0203314	-0.0413263	-0.0123888	0.0182037	-6.20659e-05	0.0529332	-0.00760421	0.00278941	-0.00607596	0.076461	0.0273275	0.0721589	0.00992579	-0.0516598	0.068953	0.0553872	-0.0751555	-0.117889	0.0400212	0.00628903	0.0600835
	NaN	-0.0281018	-0.0010522	0.0102711	-0.0107541	-0.0496642	0.00887398	0.00924565	0.00513129	0.00362682	0.0237344	-0.0613306	-0.00336678	-0.0181677	0.00286328	-0.0587182	0.00415979	-0.0603738	0.111304	-0.0183741	-0.0135775	-0.0467403	0.102904	0.0048189	-0.0432325	-0.160172	0.00277387	0.0105879
	NaN	-0.058676	-0.0497206	-0.104013	0.0236078	0.0197571	-0.0173862	0.042668	-0.0338042	0.0103218	-0.0129217	-0.014309	0.00395125	0.00597667	-0.0375275	-0.0487535	-0.03962	0.0877249	-0.0858733	0.0819421	-0.0316447	-0.0268254	-0.0246602	0.0240227	NaN	0.0687628	0.0306666	0.113182
	NaN	0.0733585	-0.00578918	-0.0267208	-0.00509464	-0.025592	-0.00227495	0.0390412	0.0330692	-0.0224278	0.0297742	-0.00529935	0.044346	-0.0358765	-0.000247255	0.00573134	0.00677227	-0.0489473	0.00372096	-0.0730238	0.128353	0.0791174	-0.00609387	-0.00870098	-0.0251113	0.109294	0.0568512	-0.0664018
	NaN	0.0203119	-0.0162226	0.141326	-0.0128565	0.026609	0.044396	0.0387367	0.0160589	0.0126177	-0.0037642	-0.0041789	0.00176777	-0.00716606	-0.0361317	0.0385312	0.0727162	-0.00659981	-0.0759758	0.0499694	-0.0109923	-0.073033	-0.0322375	0.0583036	-0.00895065	-0.0252182	-0.0228542	-0.015358
	NaN	0.00974296	0.0653693	0.0824517	-0.0250553	0.00571349	-0.0170783	0.013051	-0.0113471	0.0109938	0.00462042	NaN	0.0267769	-0.0675401	-0.000394245	-0.0262195	-0.00277489	0.0470504	-0.00982968	0.00554253	0.0686889	0.0908652	-0.0266444	0.0220083	0.0264635	-0.00387374	-0.00369684	-0.09462
	NaN	-0.0959454	-0.00156261	0.00342738	-0.0582233	0.0134238	-0.0312471	0.0124822	0.0591122	0.0170561	-0.0143184	0.0536118	0.0616065	0.0836633	0.000412538	0.0149165	-0.00222625	0.00839907	-0.0101675	0.0276303	-0.0127796	0.107707	0.000515442	0.0294334	NaN	0.122239	-0.124337	0.0982168
	NaN	0.155982	0.0222391	0.0219777	0.00860307	0.0666488	0.00239699	0.00347141	0.029044	-0.0152585	-0.0501977	0.0135874	-0.000979545	0.0500932	0.0162453	0.0179604	0.0153013	0.104961	-0.0515394	0.0449988	-0.0170822	0.0724608	0.0602678	-0.0117497	0.0091994	-0.022468	0.0663229	0.00127381
	NaN	-0.0147835	0.0463547	0.00643842	0.0296947	0.00299939	0.0537056	0.0345135	0.00267276	0.00917215	0.136757	0.0625212	-0.039716	-0.00314445	0.041102	0.00536259	-0.00149406	0.055659	-0.000622539	-0.0884579	0.0822496	-0.0589227	0.0110908	-0.000510069	-0.0865655	0.015157	-0.0259106	0.0271857
	NaN	0.0285634	0.0519184	0.076561	-0.0440841	0.0651024	0.0459035	-0.00289453	-0.00199107	-0.0193591	-0.00435162	0.00401563	0.0095871	0.016414	0.0517932	0.139592	-0.0340007	0.0205312	0.0774328	0.0461293	0.0701195	0.00512326	-0.00358255	-0.0753057	NaN	0.0045825	-0.0159929	-0.121307
	NaN	-0.130013	-0.0368538	-0.0111886	0.00525017	0.00201496	0.00638987	0.021986	0.0128929	0.0329834	-0.0170746	0.0130833	0.000715321	0.0461603	-0.0111744	0.0533362	-0.0410886	-0.0701149	0.0403816	-0.025502	0.0793603	0.0685162	0.0283354	-0.0764882	NaN	-0.0296541	-0.0160882	0.0666541
	NaN	0.00619896	0.0329787	-0.0254562	-0.0395274	0.0215932	0.0376785	-0.00144415	-0.00569952	-0.129079	-0.0430455	-0.0218013	0.0191205	0.00519235	-0.00844486	0.0153535	-0.0481171	-0.0326196	0.0104982	0.0180214	0.166125	-0.0130028	0.00556749	0.0063248	-0.118504	-0.131951	-0.00125831	0.0358943
	NaN	-0.0123627	0.0144761	0.0497561	0.010891	-0.00995916	-0.0453248	0.00953788	-0.0176426	-0.0113065	0.0223713	-0.0260905	-0.0199646	0.00107542	-0.0148817	0.0323955	0.10249	0.0441202	0.0733353	-0.009309	0.0807057	-0.0494816	0.0472053	0.0368793	0.0196349	0.0358701	-0.0527729	-0.1045
	NaN	-0.0128195	0.0199009	0.0236982	-0.0251665	0.0486823	-0.00272008	0.00191436	-0.0259292	0.000563409	0.0233111	0.0385778	0.0422577	0.0838932	0.00804935	0.0235159	-0.027403	-0.0140733	-0.0214276	1.22547e-05	-0.0759665	-0.0106415	0.0318143	0.0538984	NaN	0.0825405	0.0940865	0.0574778
	NaN	-0.0463615	-0.00891335	-0.0106826	0.0179409	0.0269467	0.00387284	0.0421346	-0.00212289	-0.0414928	0.000755168	0.0189896	0.0255202	0.0312086	-0.00259534	0.0401156	0.00896255	-0.0595211	0.0667445	0.0764959	-0.0603847	0.0426082	-0.0231495	0.0199611	NaN	-0.115722	-0.0161212	0.169591
	NaN	-0.0618232	0.0528571	0.0382071	0.011536	0.0190588	0.0312987	-0.00510479	0.043112	-0.0161521	0.0390597	0.011401	-0.00329384	-0.0455976	-0.0121677	0.0526099	-0.0344308	-0.0338755	-0.0651863	0.0625076	-0.0252492	0.100593	0.0172706	0.0029674	-0.0538887	-0.062632	-0.00738854	0.163448
	NaN	0.119642	0.0345409	0.00851986	0.00770526	-0.00941196	0.0700124	-0.0056594	-0.0380087	0.0992128	-0.031917	0.00377085	0.0146218	-0.0155866	0.0161406	0.0157344	-0.00461153	0.0949595	-0.0788639	0.0235096	0.046318	0.00902781	0.00877012	0.0269343	NaN	0.0114096	-0.129554	-0.0459323
	NaN	0.0365981	0.0318266	-0.0172097	0.0288984	-0.0175699	0.011436	0.0018055	0.0220349	0.0363037	-9.28285e-05	0.0266282	-0.0383337	-0.0166775	0.000998944	0.0319291	0.0306012	0.00331931	-0.105173	0.0167132	0.00988751	0.00357552	-0.0399225	-0.103849	-0.0615378	0.0184927	NaN	0.171365
	NaN	-0.0197881	-0.00510866	0.0674793	-0.0157427	0.0185789	-0.0467073	-0.00165555	0.0256464	0.0165799	0.0366797	0.0570093	0.0506162	0.0491753	-0.0123731	-0.0584252	-0.0515046	-0.158845	0.0378922	-0.00362	-0.148789	-0.0685885	0.141754	-0.0355242	0.18517	-0.0123392	0.135604	0.0696621
	NaN	-0.0157855	0.02322	0.0260061	0.00182615	-0.039433	0.00650901	-0.0387073	0.00885026	0.0044636	0.0504333	0.0113587	-0.0188606	0.0670823	0.0243654	0.0060352	0.0349414	-0.0713412	-0.0416979	0.00185732	-0.0498509	-0.0610754	0.0184336	0.0016164	NaN	0.0753381	0.0376942	NaN
	NaN	0.00170408	-0.0417163	0.0358342	-0.00778774	0.0597432	-0.00429967	-0.0307091	-0.0450615	0.0251056	-0.0208097	-0.0109593	0.0182969	-0.0062427	-0.0363159	0.025771	0.00530054	0.0249122	0.0793117	0.0689666	-0.153553	0.137716	0.025106	-0.0747639	NaN	-0.0116864	0.0641702	0.0227018
	NaN	0.00987199	-0.0150349	-0.0196131	0.0101437	-0.0346939	0.0306271	-0.0269411	0.036796	0.0412709	-0.0386194	0.100684	-0.0432241	0.00122272	0.0158855	0.0175159	0.0233127	-0.0397839	0.0416011	0.105939	0.0302081	-0.068167	0.0325983	0.0386937	0.000116234	0.0499324	0.200776	0.0831715
	NaN	-0.00919952	0.00107505	-0.0290687	-0.0102765	0.0357225	-0.0116304	-0.0129066	-0.00212885	0.0186099	0.0404739	0.0186189	-0.0112658	0.0363076	0.0297235	0.0117555	-0.0481178	-0.015198	0.0543995	0.0195543	0.0427589	-0.044022	-0.00440679	0.00230286	-0.00653082	0.032095	NaN	0.105283
	NaN	0.0566099	-0.0301677	0.0276337	-0.0276032	-0.0711354	-8.17465e-05	0.0135682	-0.0286853	0.000250115	0.0688617	0.0022324	-0.0169186	0.0318136	-0.0238789	0.0207594	0.0735027	0.00156357	0.087131	-0.0200983	-0.0812208	-0.0995494	-0.000768709	0.0508373	NaN	0.0432387	0.126433	0.0214356
	NaN	0.0134466	-0.000554474	0.00745849	-0.00531011	0.0119688	0.0626598	-0.029918	-0.0065097	0.0122757	-0.00133525	0.0729839	0.0202074	0.0115967	-0.0220842	0.0250572	0.0631055	0.084074	0.019586	0.0530498	0.0118526	0.0284732	0.00989562	-0.0043999	NaN	0.0622607	-0.0545611	-0.0117623
	NaN	0.00888199	-0.0225462	-0.00993407	0.0397657	0.00128092	-0.0247862	0.0236236	0.0882032	0.0540768	0.0257016	0.00443943	0.0349774	0.0321576	-0.0159502	0.0528549	-0.0365143	-0.0382328	-0.038837	-0.00586358	0.0371237	0.0916403	0.0265721	-0.0583912	0.175181	-0.0304757	-0.0590591	0.0535369
	NaN	0.00526751	-0.000490525	-0.0443904	0.0475784	0.0128128	-0.00290093	0.0053694	0.00152228	0.0448477	0.001354	0.0166884	-0.0266519	0.0262466	0.0602541	0.0401237	-0.0922711	-0.0191361	0.0703254	0.0225261	0.0549795	0.0955598	-0.0247181	0.011122	NaN	-0.0303787	-0.0162898	0.0911985
	NaN	-0.116804	0.015956	0.0145013	0.0077742	0.00953813	-0.0296939	0.00121227	0.0539321	0.0281758	-0.0301708	-0.0200757	-0.00678432	0.0288348	-0.0169904	0.0181118	0.0954342	0.107137	0.0369228	0.043144	-0.0667595	-0.073865	-0.0372731	0.0544899	NaN	-0.0691998	-0.0898914	-0.0299781
	NaN	0.0588173	-0.0424031	-0.0539208	-0.0174276	0.00406327	-0.127847	0.0340243	0.0317627	0.00930087	-0.00695819	-0.0149267	0.0395071	0.00940154	-0.012607	-0.0204623	0.0369915	0.0408377	0.0766516	0.0672426	0.0573928	0.0347003	-0.0471946	-0.0410674	0.0810832	-0.171726	-0.00354947	0.0236256
	NaN	-0.0344445	0.0163903	-0.00755183	0.0159528	-0.00840509	-0.0244532	0.0476496	0.0148289	-0.0146728	-0.0154521	-0.0119172	0.00390192	-0.00227743	0.0137066	0.016903	0.0351032	-0.00588751	-0.0421578	0.0870682	-0.0274396	0.0135413	0.0670463	-0.0106752	0.116219	0.000828522	NaN	-0.0173264
	NaN	0.049147	-0.0791127	-0.0192006	0.00118702	-0.00289786	-0.0260301	-0.0082288	0.0189249	0.00707472	0.0404767	0.00395868	0.00291918	0.0250021	0.00158226	0.0572568	-0.112693	0.0932376	0.109473	-0.0173852	0.0308839	-0.0396902	0.0728797	-0.0541363	-0.00942009	-0.055241	0.138003	-0.0051672
	NaN	-0.0497508	0.0781794	-0.0619778	0.00934641	0.0129641	0.0209564	0.019076	0.0218168	-0.00995453	-0.00672998	0.00617191	-0.0129703	-0.0129475	0.013523	0.0866673	0.0396476	-0.00816876	-0.0471121	0.043015	-0.0272082	-0.0297009	-0.0147199	0.0519567	NaN	0.0280404	0.0626889	-0.0412212
	NaN	-0.0132429	-0.0225455	-0.0103739	-0.0254261	0.0015151	0.103144	0.0219266	0.00139151	0.0299756	-0.0124265	0.0130185	-0.0262285	0.0365511	0.00605383	0.0930757	0.128886	-0.0699819	0.038023	0.0635956	-0.0301611	-0.0150821	-0.0574478	0.00145832	NaN	0.0795118	-0.0889477	-0.050074
	NaN	-0.00297118	0.012631	-0.0127658	0.076618	-0.0598823	0.0306947	0.0178454	0.000120317	-0.00814238	-0.01167	0.0333482	0.0256484	0.0217756	0.0165276	-0.0357256	0.124082	-0.00317414	-0.0118136	0.0841828	0.0061386	0.0200414	-0.00430052	-0.00833801	0.17298	0.0185262	0.0276457	-0.04844
	NaN	0.000832482	0.0245475	0.0129233	-0.00644395	0.0854476	-0.0203878	0.0510315	0.0274166	0.0285673	0.039159	0.0969947	-0.0621865	-0.00454608	0.045309	0.0247868	-0.016993	-0.00781925	0.0738852	-0.0138487	0.0183537	-0.00696644	0.0686943	-0.11146	0.0560299	-0.0297227	0.0416049	0.0374015
	NaN	-0.0201658	-0.023758	0.04259	0.0156381	0.0169335	-0.00440657	0.01848	-0.0143846	0.0200716	0.0404515	0.0533862	-0.000416512	0.0175367	0.00747794	0.0344809	-0.0322143	0.0200309	-0.0726296	-0.0123518	-0.117797	0.0527549	0.0289729	0.0178379	NaN	0.0812856	-0.109575	NaN
	NaN	0.00650452	0.00197141	0.018477	-0.0103063	-0.0338568	0.0359453	0.00536894	-0.0166003	-0.0552154	0.00554589	-0.0101893	0.00697684	0.0140974	0.0194269	-0.0289863	-0.0489365	-0.00780593	-0.00259158	0.0313116	0.0399322	0.0197346	0.0452166	-0.00350076	NaN	-0.0776914	0.00897886	0.0710383
	NaN	0.0161085	0.0319066	0.0104658	0.0234593	-0.0660106	0.0249565	0.0343334	0.00256663	0.0464244	0.0430945	-0.0537029	0.0175112	0.0268139	-0.0125386	-0.0559916	-0.0433255	0.130196	-0.021003	0.0229099	0.0846342	-0.00430382	0.0365329	0.0694185	0.0181542	0.0627214	0.0458399	NaN
	NaN	-0.0951719	-0.00625638	1.43979e-05	0.0177421	-0.013005	0.0213726	0.0366364	0.0384754	-0.0116894	-0.0352966	-0.0252851	0.0877849	-0.000737043	0.00658873	0.00871225	-0.0825626	-0.0353744	0.103294	NaN	-0.108489	0.0740465	0.105207	-0.0740194	-0.0305957	-0.0548529	0.00234336	NaN
	NaN	0.0160649	-0.0138609	0.00861841	0.0266897	-0.00611267	0.0384021	NaN	0.0179537	0.0468277	-0.0171926	0.0320943	-0.0304649	-0.00699195	0.0182683	0.044837	0.0842364	0.0634939	0.109388	-0.0142521	-0.141081	0.0580623	0.0382189	-0.080774	0.0197425	-0.139447	0.0627769	-0.0304859
	NaN	0.0005681	0.0218041	0.0351293	-0.008128	0.00306741	-0.0259204	0.0192895	0.0279148	0.00947453	0.00270157	-0.00936309	-0.00655945	0.0154808	0.00390813	0.00579971	0.0465389	-0.116266	0.0550641	0.00039391	0.0308264	0.00506416	-0.0330613	0.0303691	-0.0418126	-0.040315	0.115158	-0.122166
	NaN	0.0521481	-0.00384687	0.0465118	-0.0122923	0.00368804	0.0109946	0.0204662	0.00292167	0.0947495	0.0365693	-0.0179929	0.0123671	-0.00124325	-0.0190396	-0.051295	0.0983736	0.0467383	-0.0372442	0.0188625	-0.0168157	-0.0212648	0.059854	-0.00788714	NaN	0.0424162	0.0388105	-0.07583
	NaN	-0.0152058	-0.00157946	-0.000468183	-0.0168873	-0.00749562	0.0132737	0.0254132	-0.0191593	0.0686617	0.0361221	-0.00932872	-0.00132758	0.0255011	-0.0280337	-0.00119005	0.142357	0.00770539	0.00268569	-0.0166641	-0.0613321	0.0517904	0.0136011	0.0108974	0.0586894	0.100399	0.100524	-0.0313394
	NaN	0.0242548	0.0625367	-0.0265814	-0.0520757	0.0204703	-0.00491713	0.0231649	0.106171	-0.0190275	0.0159109	0.0193423	0.0294304	0.0481931	-0.0288615	0.0665656	0.0710018	-0.00777922	0.060006	-0.00211357	0.0708198	0.0386318	0.0143684	-0.0275276	0.018809	0.106707	0.0620391	0.0524483
	NaN	0.0471364	0.0091438	0.056266	-0.000935691	0.0124954	0.00177723	0.0405348	0.00879618	0.0537501	-0.0388955	-0.00878121	-0.0081579	-0.0182261	-0.00971362	-0.0884164	0.0370565	0.0592024	0.00764163	-0.0499314	-0.114463	-0.0588828	0.0774723	-0.0722188	0.125699	0.0843794	0.15602	NaN
	NaN	0.0588168	0.0379637	0.0521984	NaN	0.00396256	0.0211869	0.00188558	0.00223365	0.0150508	0.00913291	-0.0316944	-0.0128363	-0.0164561	0.0144085	0.00676581	-0.0886566	-0.029843	0.123453	-0.0657696	-0.12057	0.0314467	0.00494524	0.0890656	NaN	-0.0142593	0.0472564	-0.0799457
	NaN	-0.0389345	0.0149916	0.0616564	-0.00551707	-0.0079595	0.0152889	0.0204989	0.101087	0.0275996	-0.00543702	0.0351913	0.0017908	0.0964076	0.00764536	0.133003	0.0366121	0.0231156	-0.0243217	0.0174268	0.124364	-0.0635438	0.126587	0.0062076	0.166061	-0.0700105	-0.0221109	-0.0941283
	NaN	0.0208721	0.000950539	0.0527884	0.0540525	-0.0689139	-0.00603967	0.0162341	0.00975742	0.0261765	-0.0195409	0.0332307	0.00150582	-0.000334477	-0.00954413	0.012827	0.0884188	-0.0441371	0.141418	-0.0275473	-0.0226731	-0.0718816	0.0599464	-0.0190357	NaN	-0.106203	0.0221444	0.0581199
	NaN	-0.0156821	-0.018572	-0.00227144	-0.00229774	0.0286675	-0.0552248	0.03951	0.043947	0.0118996	0.065914	0.0284726	0.0242684	-0.0261467	-0.021675	-0.00526631	0.0254934	0.0656715	-0.00908455	-0.0504212	-0.0489075	0.0388544	-0.0229389	0.0132394	-0.0358366	0.0416294	0.00665429	-0.0369731
	NaN	-0.0513269	0.0228191	-0.0338849	0.0527054	-0.00275206	0.0172454	0.0143362	0.0237261	0.0452319	0.0350761	0.0847077	-0.0076222	-0.0195271	-0.029488	0.0380706	0.000181458	-0.0112167	-0.0432492	-0.0585436	-0.0634486	0.0128759	0.015258	-0.117533	NaN	-0.00682987	-0.0276451	0.0220434
	NaN	0.0652853	0.00178734	-0.0204223	0.0120361	-0.0386813	0.0242347	0.0175105	-0.0349466	-0.00694801	0.0344914	0.0259213	0.000674494	0.00248406	0.000820029	-0.0310322	-0.034631	0.0840577	-0.0725748	0.0262719	-0.11019	-0.00743537	-0.0599469	0.00511521	NaN	-0.0423446	-0.010475	-0.0216378
	NaN	-0.00694198	-0.000472621	-0.014819	0.00555969	-0.0447772	-0.024467	0.0117422	0.0389641	0.0233603	-0.0050584	-0.0295114	0.0293848	0.0187358	-0.00429915	-0.0229829	0.00426942	-0.0665398	-0.0479577	-0.0413023	-0.0748561	-0.0757417	-0.0129316	0.00883515	NaN	0.0327868	0.00141974	-0.153381
	NaN	0.0384036	0.0157058	-0.0305578	0.00767956	-0.0240332	0.0255462	-0.00687651	-0.0466626	0.0347012	0.0128808	-0.0177737	-0.0367787	0.0260008	0.0196644	-0.016785	-0.0474022	-0.173856	0.087627	-0.00252874	-0.047837	-0.0687012	0.0802292	0.0693319	0.0760542	-0.027622	-0.0170749	0.0104711
	NaN	0.0155293	0.00616997	0.0821385	0.0222073	0.015107	0.146901	0.00755119	0.0562451	-0.035945	0.0469953	-0.0675869	-0.0052895	0.0285961	-0.00610751	0.0337307	-0.018204	-0.0517788	-0.0600972	-0.00150591	-0.0377004	-0.0952693	-0.0963445	0.00171513	-0.128525	0.0870589	0.0018029	0.0269536
	NaN	0.0203901	-0.00386418	0.029269	0.041929	0.0267155	0.000930935	-0.000507991	0.0250497	-0.00480109	0.0280277	0.0264564	-0.013308	-0.0301039	-0.00974595	-0.0289408	0.0931603	0.03769	5.39311e-05	-0.0058889	0.0521344	-0.016152	-0.00598542	0.0229353	NaN	-0.133235	0.101617	-0.117042
	NaN	-0.0156411	-0.00555732	-0.0204126	0.0393366	-0.0250103	0.0268251	0.0103241	0.0301651	0.0799306	0.0473769	0.0528293	-0.00291002	0.0209332	-0.0211244	0.0912163	-0.0224453	-0.0518166	-0.0776079	-0.0708749	-0.018752	-0.0579331	-0.000918526	-0.00105309	0.0226602	0.0830745	0.00705409	NaN
	NaN	-0.026952	-0.0391181	0.0522353	0.0700285	-0.0671104	-0.0191065	0.0106049	0.0253628	-0.00249153	0.0187779	0.00412816	0.0172796	0.000978681	0.0319327	0.0222844	0.106994	-0.00904223	0.198556	-0.0121582	-0.0125383	-0.0910589	0.022699	-0.030404	-0.154791	-0.0342663	-0.108199	-0.108965
	NaN	0.0385124	0.0612205	-0.0356974	-0.00371261	0.12863	-0.0133158	-0.0105108	0.00814271	0.0652264	-0.0189513	-0.0602898	0.0254454	0.0112161	-0.0333879	0.0288925	-0.00496403	-0.0183111	0.0715588	0.001611	0.208635	0.0478368	0.0190601	-0.0414191	-0.066431	-0.116112	0.130142	-0.0169614
	NaN	-0.104483	0.0516338	0.00955652	-0.0127077	0.0228544	-0.00211636	-0.017871	0.010957	0.00212085	0.11672	-0.00163258	0.00663519	-0.00174898	0.023126	0.0556967	-0.0536795	-0.0712217	-0.00333835	-0.00970168	0.0217387	-0.0377663	0.0215229	0.0301528	-0.0600158	0.00992956	0.0758285	0.0583041
	NaN	0.0467829	-0.0261067	0.0027343	-0.0275781	-0.0210007	0.0304274	-0.0337319	0.0170933	-0.0903448	-0.0252936	-0.0206084	0.0055856	0.0537481	-0.00360651	0.015279	0.0414729	-0.0622288	-0.0340512	-0.00602809	0.0561161	-0.0130348	-0.0285839	-0.00584033	-0.27159	-0.0640969	0.0805568	0.00944404
	NaN	-0.0279227	0.0741186	-0.0926584	-0.00137888	0.0402834	-0.0319724	-0.00647613	0.0573904	0.00979058	0.0325946	-0.0118581	0.00358501	-0.0261842	0.00767809	0.0152668	-0.0414613	-0.0478708	0.226902	-0.00895919	-0.149942	-0.0502961	0.0848969	-0.050108	-0.0311137	-0.102311	0.112376	0.0396264
	NaN	-0.0274328	-0.00188348	0.0366797	0.0297919	0.0310268	-0.00984033	-0.00447431	0.0190038	0.00351718	0.0261436	-0.0284282	-0.0229188	0.106507	-0.00787245	0.0436075	0.0647458	0.0724375	0.113952	-0.0585379	0.00722383	-0.0918944	-0.00231082	0.027936	NaN	0.0242377	-0.00829001	0.0339145
	NaN	-0.0192236	0.014612	0.0505101	-0.00662853	0.0353233	-0.0254733	-0.0556195	0.0448761	0.0153272	-0.00574637	-0.0424548	0.0375769	-0.00557108	0.0174046	0.0327054	-0.00725718	-0.00688056	0.0635533	0.01102	0.0673248	-0.0665311	0.00889989	0.0274722	NaN	0.031973	0.0560788	-0.0960016
	NaN	0.0139806	0.00266003	-0.00279101	0.0923367	0.0782374	0.0144506	0.0326482	-0.00634751	0.0144606	0.0249862	-0.0297854	0.0153861	-0.00341604	0.0358086	0.0342195	0.0598865	0.0922335	0.023434	-0.0202555	0.0561919	0.0523218	0.0446927	0.00666066	NaN	-0.0165305	-0.0242351	-0.00436607
	NaN	-0.0690465	0.00516901	0.0271886	0.0289019	-0.00939398	0.0126713	-0.00720505	0.0127757	0.0302943	-0.0259981	0.010947	-0.0105028	0.0467514	-0.0286794	0.00945783	0.125545	0.00589545	0.103921	-0.0969468	0.0699691	0.0849152	0.00976415	0.0909831	0.0705896	0.130508	-0.00865302	0.0655684
	NaN	0.0848805	0.0574717	0.0463553	0.0283548	0.0246132	0.0279548	0.000695866	-0.0323249	0.0408445	-0.017714	-0.0174787	0.0344867	-0.00934822	0.0953285	0.0351858	0.0431329	-0.0296433	0.0448534	-0.0079395	0.0833514	-0.036948	-0.0304113	0.0730797	-0.0881686	0.0190941	-0.00889139	0.0317733
	NaN	0.0145586	-0.0359253	-0.0176766	0.000791015	-0.0304335	0.0100903	0.0181245	0.099658	-0.0405128	0.104965	0.00777557	-0.00479254	0.0276308	-0.00049181	0.027291	0.145776	0.0332375	-0.00341217	0.0211732	-0.00778222	-0.00756522	0.115827	0.00844864	NaN	0.0305305	0.218748	-0.117002
	NaN	-0.01427	-0.011884	0.0419576	0.0144127	0.0096743	0.0406192	0.0297962	-0.0187259	-0.0351715	0.0419419	0.0620686	0.00212008	0.00303693	-0.0200327	0.0697506	-0.0130018	0.0339118	-0.202156	-0.0149044	-0.0660504	-0.033529	0.0219711	0.0242106	0.0596273	-0.130132	0.0134915	NaN
	NaN	-0.00335462	0.0104089	-0.00831658	0.00729118	0.033366	-0.0131207	0.0159318	-0.0482124	-0.0519979	-0.0231861	-0.0131187	-0.00720328	0.043617	-0.0606322	0.120701	-0.0303819	-0.0844498	-0.0440271	-0.0401174	-0.0238971	-0.0588346	0.020845	-0.0312237	NaN	-0.015551	0.0506987	0.031985
	NaN	0.00691424	-0.0136326	-0.012958	-0.00778018	0.017222	0.0783317	0.0270545	-0.0327128	-0.0279255	-0.0128829	0.0211617	0.025689	0.00722293	-0.0271322	-0.00221546	0.0126282	0.199279	-0.102185	0.017369	0.0159347	0.0248686	-0.0379148	-0.0538027	NaN	-0.0463022	0.0328279	-0.0241675
	NaN	-0.0515222	-0.0302034	0.0430282	-0.0100518	0.0526246	0.0564192	-0.0457296	-0.0897995	-0.0104861	-0.0131564	-0.0662306	-0.0104974	-0.00460246	0.0549318	0.0117274	-0.0291774	0.0137835	0.0082604	0.01354	-0.0467563	0.0500737	0.042556	0.0370388	-0.034006	-0.0461281	-0.0399729	-0.0267683
	NaN	0.0206793	0.0471837	0.035026	0.071068	-0.0145047	0.00530758	-0.00380448	0.0368192	0.0337524	0.00771583	0.011449	0.00959785	0.024316	-0.0129915	-0.0122805	-0.0242237	-0.077044	-0.0191419	-0.0116727	-0.0502733	-0.0446714	0.14936	-0.00353488	0.0217392	0.0354417	0.102109	-0.02369
	NaN	-0.0799607	0.0650163	-0.00771852	0.00359023	-0.0384626	0.0219511	0.00338337	-0.00709095	-0.0466821	0.00239102	0.0143588	-0.00517131	-0.0515393	0.027552	-0.00460191	-0.0194551	0.0532846	0.0254239	0.0648109	-0.0793743	-0.0269037	0.0833134	0.0293104	0.219181	0.134032	-0.0416128	0.0433147
	NaN	0.0257727	-0.0684337	0.0118241	0.0489746	-0.0148639	-0.112918	0.0179188	0.00833309	-0.0057575	0.0067533	-0.00288143	0.0244637	-0.010925	0.0235832	0.0123242	0.0495866	-0.0138173	0.0783505	-0.0347532	0.0403788	0.0790625	0.0197307	0.063574	0.0150023	0.0578781	0.053015	0.0919713
	NaN	-0.0191651	0.0536303	0.026844	-0.0153337	0.00468511	0.00018128	0.0129654	-0.0182335	0.05968	0.0294492	-0.00275999	-0.000214358	0.0210833	0.0478489	NaN	-0.0113591	-0.0356065	-0.158542	0.0374188	0.0320348	-0.0364166	-0.0445331	0.00623457	0.0176981	-0.104521	0.142859	0.0666622
	NaN	-0.0771123	0.00496983	0.0122484	0.0412703	-0.00848268	-0.00885229	0.0405279	-0.035875	-0.0552866	0.00287321	0.00611813	-0.0411306	-0.0209407	-0.0132625	0.0135548	0.0750204	0.0194107	0.00629576	0.00823914	0.034529	-0.112398	-0.0159962	0.0262019	NaN	0.069749	0.113662	0.0805993
	NaN	0.0320915	0.0236316	-0.0304063	-0.00174517	0.00986539	-0.0192044	-0.00498678	-0.036314	0.00246076	0.00928488	0.0503773	-0.0174286	0.0704531	-0.0111775	-0.00861925	-0.049448	0.00917705	-0.207885	-0.0381281	-0.0627604	0.0727328	0.0540947	-0.021231	0.0488813	0.00176248	-0.00593372	-0.0376966
	NaN	-0.0554401	-0.0106545	-0.00277374	0.0093619	0.0310012	0.0683613	-0.00509611	-0.0356974	0.0190939	-0.00710854	0.00175447	-0.0425548	-0.00528932	0.0671661	0.0485104	-0.0348125	0.0449449	-0.081594	0.0661257	0.0602289	0.122883	-0.0655447	-0.0108544	0.186004	-0.0593789	-0.0092224	0.181029
	NaN	0.104297	0.00747164	0.06264	0.0306902	-0.00585735	0.121254	-0.0165994	-0.0539486	0.000821793	-0.00953683	-0.00661347	0.0219568	0.0458453	0.0197363	0.0411723	0.00964845	0.0804527	-0.028176	-0.0330435	0.069023	-0.0355283	0.0470903	-0.00332887	0.0598192	0.154251	0.0111791	0.0211194
	NaN	-0.00654159	-0.00257242	-0.0485525	0.0135763	0.0205524	0.00998518	0.0610461	-0.0477799	0.00528311	0.00799441	0.0208602	-0.0247274	0.0402421	-0.028708	0.0177782	0.0174919	0.0195017	-0.0462148	0.0396741	0.0123555	0.0838164	0.0481951	0.0403475	-0.00676924	0.0230795	0.180652	-0.146549
	NaN	-0.0134377	0.0287434	0.0289041	0.0116005	-0.00166539	0.0142647	0.00113235	-0.0114246	0.0207213	0.00445069	0.0120639	-0.0293402	-0.00209343	0.00219187	0.0167254	0.0134304	0.00658627	0.0244955	0.0143246	-0.0344964	0.0171594	NaN	-0.00585139	-0.0777027	-0.0116356	-0.0127795	-0.0716534
	NaN	-0.0826742	0.00556617	0.0397069	-0.0474206	-0.00236596	0.0209622	0.0380269	-0.00870918	0.0202647	-0.0791204	-0.021894	0.0192829	-0.0187499	0.0238563	0.0426711	-0.04421	0.0639105	0.00796745	-0.00170868	-0.0710173	0.0668215	0.0715442	0.0212523	0.0938831	-0.0382523	-0.0242792	-0.101795
	NaN	0.00370672	0.0130793	0.00320129	0.00210847	0.0168837	0.0115407	-0.0337491	0.0579334	0.0207033	0.0541164	-0.00786453	0.014006	0.0262952	0.0229749	0.0314538	0.0793919	-0.117928	-0.0687062	-0.0419578	-0.0571452	-0.0270602	-0.0447748	0.0613913	-0.00426747	0.0119585	-0.0196665	-0.0295953
	NaN	0.0189231	0.0451075	-0.00278237	0.0600846	0.0103849	0.00154703	-0.0040658	0.0615957	NaN	0.0420809	-0.0104886	0.00633731	0.0020342	0.00398759	0.0404464	0.0255669	0.0485749	0.0196616	-0.0226573	-0.0284699	0.025734	-0.0117257	-0.0492827	-0.00602974	-0.139117	0.0124464	-0.0872712
	NaN	0.0200214	-0.0189908	0.0101345	0.0162357	-0.0148929	0.0371831	0.0282843	-0.0280806	0.0036861	0.00544131	-0.0072982	-0.000385297	-0.00286846	0.0134267	0.00711169	-0.0213007	0.0478688	0.145872	0.0422147	0.0112455	-0.0168141	0.0676621	-0.028913	NaN	-0.025044	0.100897	-0.0132966
	NaN	0.0412636	-0.0145673	0.0030256	0.0209772	-0.170531	0.0249505	0.0248217	0.00809932	-0.0361892	0.035114	0.00650563	-0.00344996	-0.0273145	-0.0527817	-0.00631574	0.0271063	0.0217195	-0.0194442	-0.0517115	-0.0473301	0.0554878	0.0862942	0.00481388	-0.0974694	-0.00432787	-0.0061688	0.0294338
	NaN	-0.00478859	0.00827401	0.0598612	0.0409485	0.087727	0.0195931	0.0554931	-0.0171752	0.028527	0.0194337	-0.0110073	-0.00621092	0.00337281	0.0119727	0.0554973	-0.0266664	0.067704	0.0214266	0.0857188	0.0595271	-0.0385981	0.0746422	-0.0481755	NaN	-0.0165637	NaN	0.0687371
	NaN	-0.0152303	0.0669077	-0.0910563	0.0124657	0.0120226	-0.0137003	0.00748232	-0.00745205	-0.019431	-0.0413744	9.55585e-05	0.000152466	-0.0591822	0.00449577	0.00691905	0.0732021	-0.0693165	-0.0412832	0.00780036	-0.0113272	0.00347364	0.0153373	-0.0056248	-0.0238766	0.0242167	-0.00124614	-0.0512044
	NaN	0.0136909	0.0740156	0.0583146	0.0113783	0.0153441	0.0139237	0.0453466	-0.0690358	0.0216444	-0.0498396	-0.00761694	-0.00276241	0.00521329	0.0208492	0.00235274	0.00808518	-0.0680929	-0.0585721	0.0884691	-0.0771058	-0.0835944	0.0554493	0.0479389	0.108359	0.0727167	0.0335551	0.00629615
	NaN	-0.00920071	0.00517176	0.121173	-0.00416602	0.00230159	-0.0418267	-0.00166526	0.0164711	0.00119511	-0.0344048	-0.0122074	0.0328353	-0.00555696	0.0108524	0.014657	0.0195094	0.0671961	-0.00761459	-0.0613718	-0.0250489	-0.0390999	0.00648652	-0.00084981	-0.0582678	-0.0607344	0.111189	0.073908
	NaN	0.036711	0.0416153	-0.0321214	-0.0869161	-0.0126288	-0.0274593	-0.0579876	-0.0616625	0.0107478	-0.019264	0.0181188	0.00304057	-0.0053982	0.0037658	0.025265	-0.0230195	0.0185394	0.0998942	0.00732821	0.109598	0.0102063	-0.0265783	0.0254446	0.0349994	0.0876582	-0.0357698	-0.0730289
	NaN	0.0016735	0.0293607	0.014824	0.0106667	-0.0282395	0.0377394	-0.0107409	-0.0147834	0.0530895	0.0211234	0.000312379	0.0369733	0.00492763	0.0142725	-0.0377177	0.0357016	-0.0898559	-0.0447899	-0.0366971	-0.00778209	0.00914836	0.0735055	0.0442071	NaN	NaN	-0.00109389	-0.0212339
	NaN	0.000886589	0.0110337	-0.00150612	-0.132308	0.0120598	-0.0434922	-0.0181073	-0.0611538	0.0434395	0.00430794	-0.0627672	0.030655	-0.00237091	0.0308995	0.0592491	-0.0624291	0.0420798	-0.0476217	-0.0914405	-0.0518649	0.0199179	0.0259968	0.0335741	-0.13244	0.0263398	0.00907904	0.0281032
	NaN	-0.0105672	0.0240578	-0.00693599	0.0520241	-0.0143664	0.00212657	0.0300495	0.00937363	0.0787034	0.0187566	-0.0154037	-0.0241201	0.00715413	-0.0200721	-0.0282923	0.0221661	-0.0458053	0.0188984	-0.010589	0.0252822	0.05686	-0.000164371	0.0610232	0.021726	0.0212111	NaN	-0.0779609
	NaN	-0.0226158	-0.00483827	-0.056151	0.132788	-0.0588478	-0.0112562	0.0308131	0.0332094	0.0128349	0.065063	0.014146	-0.00547221	0.00119522	0.0416872	-0.106857	-0.0758734	0.100074	-0.0168031	-0.0126831	0.0498771	-0.0125444	NaN	0.0442944	-0.0192905	-0.00280558	-0.0534349	-0.0525454
	NaN	0.022297	-0.00762168	-0.103908	0.033787	0.055448	-0.0083293	0.00329802	-0.00269842	0.00124596	0.0220427	-0.0103297	0.00557183	0.0375284	-0.00562982	0.0449277	7.24484e-05	0.0485695	0.0388529	0.0623013	0.0922538	-0.0517069	0.0678118	0.10744	NaN	-0.0737653	0.137286	0.00540214
	NaN	-0.0173913	0.00741137	0.0664483	0.00299535	0.0226489	0.0100349	-0.0351974	0.0494236	-0.0123234	0.0363894	0.0156725	-0.00690362	0.00398418	-0.107883	0.00492857	-0.0525642	-0.0280849	0.112495	-0.0141648	0.0791414	-0.104769	0.0543927	-0.0295867	0.0760332	-0.0108114	0.0491657	-0.0706903
	NaN	-0.0439638	0.00168451	-0.0243883	-0.00446299	0.00479548	0.00686325	-0.000141456	0.0215411	0.00326094	0.0342625	0.0381177	0.0186147	0.0155808	-0.0260394	-0.0242774	0.0213583	-0.0520284	0.0435474	0.0220899	-0.0997142	0.0180563	0.0688767	0.0611213	-0.122698	-0.0296237	0.0294349	0.146846
	NaN	0.109293	-0.0509712	-0.0548403	0.0159053	0.0285126	-0.00983041	0.0037447	-0.0359806	0.0192132	0.0709279	-0.00302642	-0.00497549	-0.00892302	0.022056	0.0794611	0.0822541	0.0243716	0.144994	-0.0189109	-0.0419224	-0.0007397	0.0394056	-0.0223084	-0.0160815	0.0434226	0.00252674	0.151302
	NaN	-0.0522476	0.0285005	-0.018557	-0.0206772	0.0113107	0.030682	-0.00832953	-0.00749793	0.0187044	-0.00231175	-0.0110738	-0.0597601	0.0417521	0.00952961	0.00853391	-0.0075272	0.0292995	-0.00693294	0.060183	0.049574	0.0444802	0.00110057	0.0570957	-0.00185912	0.0447271	0.0142336	-0.0793775
	NaN	0.0566244	-0.0275635	0.0151221	-0.0203186	-0.0394391	0.0423249	0.00771108	-0.0111302	0.0184442	-0.00289482	0.0485353	0.0326186	0.0063583	-0.0143111	0.0331642	0.00435698	-0.0291718	0.0144415	-0.00064162	0.147939	0.0608998	-0.00198214	0.0417701	-0.0380633	-0.0194946	0.000900578	0.0310505
	NaN	-0.0150357	0.0370275	-0.00451494	-0.0118007	-0.0398504	0.0425985	0.0180856	0.0528222	-0.00169724	0.0308094	0.0198931	-0.00763385	0.0176521	0.055601	0.00770132	0.0623197	0.0130295	0.0031829	0.00707057	0.0720461	0.0122731	0.000120638	0.00774533	-0.0262657	0.0922033	NaN	0.00662069
	NaN	-0.00553209	-0.00680149	0.0283948	0.0332543	-0.00274818	-0.0184185	-0.0271243	-0.0310403	0.0621215	-0.0185538	0.0165619	0.0139274	0.070349	-0.00542502	0.0317206	0.0558033	0.0273954	-0.0232526	0.00217382	-0.000501833	-0.0570563	0.0291871	0.0272633	0.246681	-0.10541	-0.0354777	-0.0229034
	NaN	-0.0418471	0.00752995	-0.0298161	0.0187527	0.0489379	-0.0201422	0.0181059	0.00178727	0.0557338	0.0227705	-0.0186598	-0.0119048	0.0292084	-0.0117469	-0.0452831	0.0940323	0.00663615	-0.0156014	0.0173436	0.0527669	-0.0672431	0.0615938	0.0518342	NaN	0.117992	-0.0389474	-0.0730203
	NaN	-0.0194869	0.00818981	-0.0196399	0.0104004	-0.0447392	0.0212557	0.00774015	0.0163939	0.0117656	0.037596	-0.0126223	0.0196987	0.0309209	0.042225	0.0687884	-0.0670395	-0.00102969	-0.103697	-0.0873505	0.0486837	0.0225575	0.00329435	0.0556512	NaN	-0.0691284	0.0602705	-0.084367
	NaN	-0.0176019	0.0128207	-0.00579203	-0.0183083	0.0084136	0.0350854	-0.000546632	NaN	0.0789808	0.0150219	0.00897924	0.0172589	0.0358172	0.00694496	0.00014143	-0.00906714	0.0766175	0.0447923	0.023807	0.0397288	0.00317526	-0.0136387	-0.0179611	NaN	-0.0652328	0.0528747	-0.00828738
	NaN	-0.0532701	-0.0383936	0.0116582	0.024642	0.0447133	0.0144734	0.0125517	-0.083392	0.0128925	-0.0145687	0.0345867	-0.014397	0.00538187	-0.00418243	0.0589332	-0.076253	0.0650661	0.0810893	0.0334426	-0.085723	-0.0780845	-0.0108979	0.0386857	NaN	-0.0682845	-0.0795535	0.0577029
	NaN	0.0125766	-0.0133411	-0.000204465	0.0797299	-0.00862809	-0.0436986	-0.00601717	-0.00165768	6.90104e-05	0.00953423	0.0754682	0.0128551	0.0185532	0.0233116	-0.0245655	-0.174617	0.00489219	-0.0100129	-0.0853367	0.00699265	0.0541174	0.096696	-0.0335376	NaN	-0.0335918	0.0545112	0.0683813
	NaN	0.0165413	0.0639777	-0.047357	0.040821	0.0149265	0.023812	-0.0349195	-0.00046672	-0.00918652	-0.0148846	-0.00688699	-0.00483364	0.00163707	0.0509876	0.0342668	-0.0598966	0.114115	0.0893836	0.0308412	0.0177016	-0.0304384	-0.0803608	NaN	-0.0540903	0.13765	-0.0191527	-0.0734026
	NaN	-0.00618197	-0.00739658	0.0335082	-0.0439697	-0.0115534	0.0531293	0.109355	-0.0287465	0.0301737	0.0311657	-0.0130986	0.000901303	0.0197502	0.000471722	-0.141008	0.0400959	-0.00481237	-0.103676	0.0239641	0.00723869	-0.020351	0.0290385	0.122387	-0.0293007	-0.00289684	0.00478794	0.0309891
	NaN	-0.00260964	-0.0574906	-0.0427995	0.0346427	-0.00261648	-0.0052026	-0.00212782	0.0207919	0.239473	-0.029085	-0.0241794	0.00748691	0.0246015	-0.0160704	0.0926196	-0.00542953	-0.0365334	-0.0792689	0.0477784	-0.0407082	-0.0704634	-0.0050442	0.0214974	NaN	-0.0665819	0.0175192	-0.0364612
	NaN	-0.0401098	0.0178458	-0.0451438	-0.0160044	0.0396658	0.0236764	-0.0672233	-0.0407164	0.0194306	-0.0145538	-0.00689745	0.0135259	-0.051823	0.00626502	0.0335635	0.043961	0.0197342	0.106883	-0.00603098	0.0891129	-0.0668649	0.0109716	-0.0269547	NaN	-0.026336	0.0766316	-0.0178948
	NaN	-0.0139819	-0.00963103	-0.0178262	0.0389333	0.0140583	-0.0298722	0.0201031	-0.0209883	0.0345585	-0.0198087	-0.0449566	0.0134258	0.0102378	0.0183217	-0.00214486	0.0486143	0.0107397	-0.0862065	-0.0436027	-0.186342	-0.100454	0.0164131	0.0749423	0.0718384	0.0265119	0.00090667	0.0170387
	NaN	-0.00377392	-0.0076439	-0.0178619	-0.0153735	0.00940633	0.00232048	0.0191285	-0.0240982	-0.00151649	-0.0131852	0.0167387	0.0239074	0.0131993	0.0454183	0.0182731	-0.063018	-0.0133105	-0.0191864	0.00991457	-0.0748204	-0.0600999	0.132878	-0.0741951	-0.0524327	-0.0114576	0.0630887	0.0904963
	NaN	0.0282741	0.0188955	0.00666812	0.0261291	-0.0173079	-0.00542051	0.0236961	-0.0957287	0.00525172	-0.00737681	0.00236959	0.0761551	-0.0206744	-0.0168903	0.0189812	-0.0192258	-0.0153384	-0.0291731	0.0136258	0.0560148	-0.00608441	0.0472831	0.0245984	NaN	NaN	0.0201689	0.0700533
	NaN	-0.0405069	-0.0212574	-0.00460437	0.0268648	0.0243662	0.00683428	0.0216966	0.0321295	0.0434802	0.0662785	0.0203582	0.00400278	0.0152546	-0.0997624	0.0414398	0.0272364	0.0984311	-0.0193499	0.0679327	-0.0141364	0.0873917	0.00975597	0.071444	-0.199836	-0.0816985	-0.0561752	0.00338898
	NaN	-0.118787	0.0248594	0.0284426	0.0344939	0.0163035	0.0236692	0.0118059	NaN	0.0266666	-0.0283501	0.0368246	-0.0266202	-0.0195597	-0.0077956	0.0564684	-0.047665	0.010036	0.11069	0.00361049	0.0140393	-0.0403977	0.0322103	0.0349689	0.0307148	0.0180524	0.026813	0.0220352
	NaN	0.0220889	-0.0246378	-0.0068637	-0.0246905	0.0134556	0.0474491	0.0305181	-0.0134068	-0.00062032	0.0360614	0.00843907	-0.032836	0.0369534	-0.0277715	0.0180367	0.0490834	0.0486708	-0.0622197	-0.054423	0.0179929	0.105329	0.0480469	0.0308098	NaN	-0.0621471	0.0674497	0.0594168
	NaN	0.0139417	0.054393	0.0557924	-0.00130835	0.0501636	-0.0432536	0.00729647	0.11395	-0.000924046	-0.0113395	0.0548172	-0.0398707	0.00823039	0.0254154	0.0417361	-0.11793	-0.0561568	-0.10366	0.0159758	0.0489478	0.0731939	0.00806234	-0.0249395	-0.0136106	0.0854524	-0.0519123	0.115589
	NaN	0.0303672	-0.00923395	0.0721062	-0.0145301	-0.0278292	-0.0391496	0.00695179	0.0393189	0.0271721	0.0070816	-0.0057598	-0.0191246	0.0140245	0.0294964	0.0155815	0.0640304	0.0649083	-0.15944	0.109362	0.0130558	-0.0261181	0.0980119	0.000512793	0.133696	-0.0731563	0.0711098	-0.0177213
	NaN	-0.00783336	-0.0297222	0.0224068	0.0701012	0.0302534	0.0242878	-0.0122024	0.0086819	0.0625762	0.0136762	0.0802321	-0.0054137	-0.0123349	0.014668	-0.000439644	-0.0564142	-0.0328759	-0.0574865	0.0476619	0.0550145	0.110722	-0.0151591	-0.0773266	-0.109564	-0.0487613	-0.0932028	-0.0579008
	NaN	0.0149468	0.0159146	0.0227428	0.0553226	0.0277634	0.0312648	-0.016064	-0.0257776	-0.00306678	0.0150431	-0.00796525	-0.00403201	0.061171	0.0200091	0.0308862	0.00508605	0.0676633	0.108951	0.0192551	-0.0378674	0.0466922	-0.00663608	0.0178155	NaN	-0.0156301	-0.105141	-0.0336425
	NaN	-0.0142103	0.041852	-0.00232469	-0.0396182	0.0219182	0.0346664	-0.0209254	0.0392872	0.0103738	0.030235	0.111133	0.00339606	-0.0305844	0.0285782	-0.0446296	-0.0969966	-0.0559533	0.0918745	7.35105e-05	-0.0896893	-0.13515	-0.0136688	-0.018178	0.00100838	-0.00775423	-0.0476925	-0.0570742
	NaN	-0.0169035	-0.0741611	0.0354037	0.0337939	-0.00139872	0.0552589	0.0421049	0.000318087	0.0397091	0.0110391	0.030204	0.00427903	0.0476121	0.0197001	0.0564698	-0.0444123	0.027737	-0.0706658	0.00658264	0.0776224	-0.0282128	0.0303233	0.0136067	NaN	0.0337828	0.00897731	-0.1441
	NaN	-0.0245407	0.000595583	0.0419212	-0.0407964	-0.0101429	-0.0544522	0.0148135	0.00533748	-0.00258864	-0.0113044	0.0356566	-0.00913676	0.0419741	0.0296272	0.00890494	0.00103102	-0.106287	0.141837	-0.00771193	-0.0326325	0.0792604	0.0104119	0.00210246	NaN	-0.16448	-0.124519	0.0112226
	NaN	0.0552485	0.0504601	0.0217551	0.0524319	0.0468293	0.0658795	-0.0461766	0.0477879	0.00745505	-0.0305947	-0.0675034	0.0730382	0.00810994	0.0173349	0.0170974	0.0246712	-0.0289683	-0.16765	-0.0798605	-0.0307589	-0.0140781	0.0892295	0.244602	NaN	0.0297755	-0.0685982	-0.123862
	NaN	0.0645037	0.0275347	-0.00511139	0.00773602	0.00175451	0.006073	0.0281353	-0.0346418	0.0158722	-0.0377098	0.0272849	-0.0981753	0.0175312	0.0464892	-0.00866737	0.0636468	0.0876301	-0.173408	NaN	0.0437706	-0.0494676	0.0463248	-0.00185217	NaN	0.123247	0.0127265	-0.0694309
	NaN	0.0206505	-0.00457678	-0.0092033	0.00425751	-0.0170496	0.0939498	0.00308551	0.0221044	-0.018265	-0.0118576	0.0212994	0.0383024	0.0308035	0.0325643	0.0340799	0.055003	-0.0398283	0.0873796	0.0303239	0.138498	0.08035	0.134368	-0.00112623	0.095759	0.0372962	-0.135669	-0.0876001
	NaN	0.0167705	0.000332329	-0.00136551	0.0176984	-0.0157842	-0.0166251	-0.0153145	0.0251339	0.0291697	-0.0107841	0.00351201	0.0221014	0.0346695	0.00149963	-0.00928811	-0.0553593	-0.0192292	-0.0653664	0.018414	-0.0367987	0.0406432	0.0882382	-0.0506013	NaN	-0.187078	-0.0408314	0.0268679
	NaN	-0.0301851	-0.0559886	-0.020381	-0.0457514	0.00801619	0.0119153	0.0024218	0.0254094	0.00494987	0.00874497	-0.000988313	-0.00343666	-0.00294352	0.0268148	0.0405724	0.0417365	-0.061547	0.201438	-0.0210792	-0.216766	-0.0406744	-0.00264191	0.0640828	NaN	0.0392874	0.00730933	0.0785974
	NaN	0.0469383	-0.0715216	0.0345428	0.0286103	0.015842	-0.0033218	0.00250827	0.265617	0.0266502	0.074664	-0.00172523	-0.022267	-0.0306081	0.0374314	0.0774472	0.0699352	0.0340527	0.197898	0.200875	0.104004	-0.0608838	0.0194867	0.0395694	NaN	-0.122309	0.0426816	0.0193113
	NaN	-0.013267	0.0363617	0.0272693	-0.0408816	0.00580449	0.00507668	-0.00630159	-0.28219	-0.0236909	-0.0360785	-0.00906238	-0.00329897	0.0678883	0.0150615	-0.0380657	0.0469261	0.00183104	0.00994675	0.0107654	0.152611	0.0438185	0.00754566	-0.00377272	-0.061114	-0.00616964	-0.0213525	-0.152492
	NaN	-0.0317031	0.0255145	-0.000667973	0.0272615	0.0133109	-0.0801012	0.0260942	-0.0550801	-0.00493607	0.0430922	-0.0151287	-0.00439869	0.00763966	0.00163232	0.0098212	0.0663461	-0.0298184	-0.0569085	-0.0171111	-0.0618096	0.0622645	0.0282356	0.0218951	NaN	0.00728542	-0.158947	-0.0650005
	NaN	0.0805695	0.00301744	0.0860034	-0.00275385	-0.0270047	-0.0261887	0.0184048	0.00442099	-0.0129664	0.00357548	-0.0259309	0.100777	0.0283784	0.0518775	0.0253724	0.0174397	-0.0364045	0.0877906	-0.00660248	-0.0321773	0.0238588	0.0323499	0.076413	-0.0199786	-0.0259216	0.0346731	-0.0669337
	NaN	0.0390054	-0.00877775	0.0208383	0.0511213	-0.0275838	-0.0207658	0.000308824	0.0328294	-0.0273351	0.0160937	0.0266755	-0.0383148	0.0484862	0.0394943	0.0377471	-0.00355479	0.103391	0.0801196	0.00151118	-0.0597685	0.0252708	0.0384035	-0.021378	NaN	0.127656	0.0049282	-0.0619879
	NaN	-0.0461216	-0.00657424	0.0444219	-0.0158554	0.0167845	-0.000723714	-0.020045	0.119579	0.0053911	0.0536174	-0.0241922	-0.0310194	-0.017958	0.00669897	0.0366751	0.0560708	-0.00857561	-0.0323657	0.200273	0.0440542	0.0433894	-0.0602781	0.0588167	NaN	-0.0238648	0.0303574	0.195946
	NaN	0.129344	0.0318153	0.0163877	-0.00188109	-0.000468682	0.0330773	0.0148399	-0.00533281	0.0169183	-0.0053542	0.0336204	-0.00452585	-0.115624	-0.00421173	0.0228852	0.0929223	0.0585996	0.046233	0.0161508	0.0720156	-0.0722014	0.0722756	0.0585572	0.0306022	0.092422	-0.088186	0.0630982
	NaN	-0.000346808	-0.0164835	0.0201021	0.0242054	-0.00522388	0.0271736	0.0356001	-0.0477407	0.000241275	0.0221662	0.0305469	0.00330455	0.0320043	0.0779041	-0.0145186	-0.00896238	0.04648	0.155632	-0.0509351	-0.0163684	-0.0414726	-0.0253794	0.0360199	0.176989	0.0423797	0.0513647	-0.0683369
	NaN	0.0202302	-0.00370281	-0.00810693	-0.0223518	-0.0493488	0.0408408	-0.00692502	-0.0457255	0.0310784	0.00042099	0.0565096	-0.00190325	0.035055	0.0715072	-0.0017259	-0.0129526	0.0124674	0.0371115	-0.0106937	0.0612481	0.0512595	-0.044625	0.0317855	NaN	0.000994213	0.00299747	-0.128014
	NaN	0.00171625	-0.0384028	0.0240467	0.0582033	0.0154071	-0.00774594	0.0644267	0.0106974	-0.05153	0.0488954	0.0395001	-0.0124721	-0.020361	0.0185263	0.0919497	0.0198797	-0.0430684	-0.158019	-0.0613397	0.0253073	-0.00925816	-0.0166467	-0.0034668	NaN	-0.0272827	0.0156522	-0.0942477
	NaN	-0.00743924	0.0411679	-0.111845	0.000337287	-0.00901776	0.0133067	-0.00923704	0.0168207	0.0204073	0.0213766	-0.0155504	0.0141934	0.00398255	0.0628491	0.0617891	0.0703529	0.00566365	-0.0945581	-0.00158695	-0.0856239	-0.0417517	-0.0490209	-0.0378744	NaN	0.0671403	-0.132469	-0.0152666
	NaN	0.042819	0.0433986	0.0553431	-0.020494	0.0170233	-0.188603	0.0136021	-0.00273421	-0.013969	0.0223779	0.00774619	-0.000393179	0.0051389	0.0413692	-0.0199647	-0.00563211	0.074432	0.00823921	0.0189877	0.0531587	-0.0543948	0.0243585	-0.0021964	NaN	0.0108446	0.0704156	0.0975521
	NaN	0.00921628	-0.00457614	0.0292983	-0.0308683	0.00743629	0.0134943	-0.018566	0.00551372	-0.019941	0.00613309	0.0258768	-0.0331448	-0.01656	0.0223736	0.0713549	-0.0471095	-0.00258795	0.0884251	-0.000740752	-0.0178688	0.0181239	-0.0772308	0.00373136	-0.01582	0.04766	0.0641784	-0.127903
	NaN	0.0386914	-0.0471162	-0.00461201	-0.0263221	-0.0248624	-0.0372532	-0.0107702	0.0143686	0.0680351	-0.0106536	0.034741	0.0319593	0.0264541	0.0388597	-0.0102915	0.0484254	0.0370907	-0.100332	-0.0749691	0.0120972	-0.0412838	-0.0779475	0.0477153	NaN	0.108493	-0.0232065	-0.00361437
	NaN	0.0842115	0.0408814	0.0514557	0.0796865	-0.017416	0.00458372	0.00593189	0.0649057	-0.0555739	-0.0285248	-0.0239315	-0.0110281	0.0316224	0.0447599	0.0136033	0.123056	0.0390418	0.11144	-0.0394435	-0.00175005	0.0337225	0.038652	-0.0247756	0.00662478	0.048206	0.0144289	-0.141271
	NaN	-0.0164077	0.014985	0.0321866	-0.0159627	0.0153106	-0.0293396	-0.0613064	0.0510356	0.0445783	-0.0572039	0.0311843	-0.0268635	0.0121495	0.041837	-0.0809162	0.0134609	-0.0331308	0.147848	0.0126893	-0.031611	-0.0520398	0.0919181	0.0188603	NaN	0.192039	-0.0142144	-0.113814
	NaN	0.0136636	0.030547	0.0170401	0.0307893	-0.0109586	-0.085887	0.0378738	0.00798761	0.00811001	0.0301794	0.0329818	-0.0220059	0.0201041	0.0569998	0.0226351	0.0740617	-0.0237036	0.0506644	0.100929	0.081698	0.0260387	0.0134598	0.0103813	-0.0166603	0.00940709	-0.0472274	-0.0279014
	NaN	0.0108542	-0.0404936	0.0502445	0.00466702	0.00302189	0.0500944	-0.0171558	NaN	-0.00951805	0.0391645	0.0291332	0.0179941	0.0123454	0.0483439	0.0992932	0.0334877	0.0804861	-0.124013	0.0367825	-0.0473506	0.0557638	-0.0412846	-0.00223063	NaN	0.0248079	0.0376694	-0.118713
	NaN	-0.0116763	0.0294394	0.0155949	0.0464488	0.0323383	0.0372451	0.00327894	-0.0933184	0.0302954	0.0286814	-0.00253099	0.0315181	0.0283565	-0.0313622	0.0225558	0.0102778	0.086013	0.0253997	-0.0895604	-0.0215231	-0.0218288	-0.0097421	0.0669987	0.0254409	0.0587902	-0.0127587	-0.0852785
	NaN	0.0216174	0.00790116	0.0270412	0.00302525	0.0241434	-0.00752921	-0.00602804	-0.00246031	0.0339764	-0.00779032	0.0978151	-0.00807444	0.0301892	0.0346325	0.0191204	0.0854979	0.0606897	-0.240773	0.0728661	-0.0829942	0.0415202	0.0409991	0.0302301	NaN	-0.00229157	0.0626784	0.0254682
	NaN	0.0100218	-0.0311101	-0.00443963	0.0557155	0.00793422	-0.0401415	-0.00367062	0.0445558	-0.0177639	-0.0372359	-0.0828345	-0.0224584	-0.0482007	0.0235486	0.0667888	-0.00389647	0.0572045	-0.108057	-0.00924539	-0.0586654	-0.0267118	-0.00143675	0.0774075	-0.126666	-0.10732	-0.00862902	-0.0655695
	NaN	0.00907064	0.00188626	0.0641419	0.00931665	0.0438875	0.030042	0.0134652	-0.0312753	0.0322676	-0.0189934	-0.0432804	0.0497398	-0.0023078	0.00117116	0.0326249	0.0663157	0.0975741	-0.0793312	0.105368	-0.0602568	0.00399313	0.0156412	-0.0451362	NaN	0.0751471	-0.0120277	-0.0554681
	NaN	-0.113693	0.00823666	-0.0272469	-0.015592	-0.00305745	0.0108967	0.00642566	-0.0507908	0.0355176	0.00465216	-0.00667449	-0.0269694	-0.0115514	0.0541689	0.0170026	-0.0131825	0.0127433	-0.161497	0.0226931	-0.0520409	-0.00449288	0.000602288	0.0207844	0.0352723	0.00713369	-0.167074	0.0466003
	NaN	0.144689	0.00609006	0.0267319	0.0099918	-0.0202133	-0.0612482	-0.00801602	0.0275546	-0.0168705	0.0697321	-0.0280814	-0.000203662	-0.0122259	-0.00300348	0.0216199	0.0714871	0.0631391	0.137745	-0.0399771	0.0343954	-0.102918	-0.0424268	0.0268667	NaN	0.138749	0.0863497	0.0388417
	NaN	0.0262397	-0.0249115	-0.0358043	-0.0258018	0.0131184	0.0652715	-0.0268062	-0.0576759	-0.0482718	0.00860467	-0.0128994	0.0229743	-0.00214984	0.0188936	0.00789244	0.071202	-0.0484691	0.0687908	0.0133434	0.0469659	0.0834906	-0.0154729	0.028435	-0.0687943	0.0690846	0.0635425	0.0654828
	NaN	-0.0312201	0.0210154	0.00679257	-0.0412054	-0.0151937	-0.0255794	0.00742154	0.0403569	0.052577	0.0116463	-0.00524624	0.0203416	0.00116184	-0.0212132	0.0408658	0.0131643	-0.0300533	-0.0685828	0.0826425	-0.102003	0.0405572	0.000485279	0.0206749	0.00347327	0.054577	-0.0698474	0.0235761
	NaN	0.0845993	-0.00410799	0.0283869	-0.0108497	-0.0310687	-0.00404007	-0.0116758	0.019432	0.0503398	0.0127126	0.0796823	0.00731677	-0.0148866	-0.0281639	0.00845144	0.0421143	-0.0355792	0.0887284	-0.0210575	0.0290486	0.0621337	-0.0381991	-0.0934733	0.0358805	-0.0829858	-0.0201538	NaN
	NaN	0.028282	0.0429918	-0.0632324	-0.0191561	0.012623	0.0028043	-0.00830076	-0.00353795	-0.00232322	0.0177645	0.0178376	-0.0140866	-0.0243604	-0.0344835	-0.0242311	-0.077837	-0.0326056	-0.0841007	0.0271438	0.0419904	0.0359013	-0.0103153	0.00414937	0.150827	-0.0210158	0.0571323	0.0768027
	NaN	-0.00726414	0.00879744	-0.013241	0.0928221	0.0127961	0.0283694	-0.0050276	0.0453348	0.0406088	0.00185233	0.04624	0.0168871	-0.0250994	0.000264879	0.0115064	0.0311498	0.0862756	-0.0548078	0.0513181	-0.0339008	0.0342283	-0.00349633	0.0544382	NaN	-0.0255899	0.0206501	0.0599166
	NaN	-0.0538413	0.0298219	-0.0183406	0.0215707	-0.0346218	-0.0242419	0.0060212	-0.0474629	0.00424878	0.00100187	0.00490971	0.0618275	-0.0147267	0.0238174	0.0350375	-0.0274089	-0.0278713	-0.0279421	-0.0211154	0.0217987	0.08536	0.0808621	-0.0182984	0.0401642	0.075485	0.135132	0.0238963
	NaN	0.0935879	0.0492393	-0.00917622	0.00259516	-0.00128272	0.0573048	0.0166149	0.0943405	0.0158867	0.0215831	-0.0198652	0.0155658	-0.00570115	-0.0170127	-0.0161897	0.0381682	-0.0729038	0.00187527	0.0352008	-0.118374	0.0211188	-0.0112596	0.0186058	NaN	0.0609735	0.0931346	0.0865955
	NaN	0.00780029	0.040465	-0.0161942	-0.0231885	0.00202281	0.00615238	0.00564947	-0.0686519	-0.0204368	0.0104011	-0.0335699	0.0543969	0.0168647	0.000295421	0.118246	0.0300871	-0.0680557	-0.0992402	0.0459124	-0.049179	-0.090706	-0.00475889	0.0166317	NaN	-0.0990627	0.0457971	0.156128
	NaN	0.0179933	0.0159121	0.0360276	0.0247999	0.0194277	-0.0154197	0.00315919	-0.0399513	0.0142864	0.00428564	-0.0170318	0.0269412	-0.00535292	0.016071	0.00362791	0.0233924	-0.0160675	-0.156081	0.00684906	0.0671425	0.0354739	0.0193771	0.0319654	-0.0349235	0.0579793	-0.000633471	0.209476
	NaN	-0.0399632	-0.000429237	-0.0118698	0.00962422	-0.00959773	-0.00550419	0.0285181	0.0674124	-0.0213853	0.00228222	-0.0512013	0.00422313	-0.0183719	-0.00708904	0.0243019	-0.0196744	0.038103	-0.0461935	0.00546868	0.100232	0.025915	0.00299221	0.0177857	-0.0508958	0.0472278	NaN	0.0523449
	NaN	0.0709978	0.00329054	0.0374594	0.00837499	0.0546865	0.0118001	0.0183938	0.0562636	0.110159	-0.00380679	0.0360558	0.0169121	-0.0429671	-0.0166449	0.0179113	-0.017518	0.0432526	-0.110229	0.0224745	-0.0463668	-0.0154821	-0.0474302	0.0155799	NaN	0.129768	0.0329917	0.0410418
	NaN	-0.000371229	-0.0431227	-0.00518668	-0.00526708	0.0322109	-0.0225811	0.0368145	-0.00538978	0.0475982	-0.00236596	-0.0648954	-0.0217412	-0.0210236	-0.0518782	0.0155719	0.0568349	-0.0405347	-0.11145	0.0309256	0.0394912	0.0904337	-0.000579907	0.0841084	0.29205	-0.105352	0.0116718	-0.0385232
	NaN	-0.01097	-0.00289222	-0.00153308	-0.00326457	0.00677797	-0.00380989	0.0123618	-0.107426	-0.00276926	0.0472955	-0.017175	0.0559299	-0.0140612	-0.036902	0.0203522	0.03385	0.123806	-0.100914	0.0108575	-0.0272299	-0.10989	-0.0480856	0.047168	0.0124458	0.0266062	0.148048	0.0954994
	NaN	0.00802887	-0.00291351	0.00942173	-0.0529353	0.023212	0.0219223	-0.00751012	-0.0217555	-0.0130153	-0.0176825	-9.36897e-06	0.00634198	-0.0226778	-0.0554544	-0.0242783	0.0387926	-0.0528285	0.0079087	0.0152615	0.0784811	-0.0773692	-0.0471379	0.0548195	NaN	0.101559	0.00706617	0.00040227
	NaN	-0.140576	-0.0243092	-0.0578233	0.0374177	0.0341429	0.00115167	-0.0228961	-0.0663499	0.0377052	0.00456188	-0.0303461	0.0211211	0.0245669	-0.00721809	-0.00437569	0.0668792	-0.00918283	-0.158634	-0.0442746	-0.0879731	-0.0610277	0.00730524	-0.062193	NaN	-0.0178187	-0.00351581	0.0606332
	NaN	0.0604983	0.0740534	0.117361	0.032156	0.017531	0.107569	0.0242059	-0.00766002	-0.00328935	-0.00754988	-0.00995222	0.000987559	-0.0237037	-0.0448431	-0.172392	0.0467918	0.0384661	-0.0207614	0.00431996	-0.0781283	0.0136629	-0.0242062	0.0217214	0.0337367	-0.0230172	-0.0192941	-0.128718
	NaN	0.027657	0.0199499	-0.0142616	-0.0150541	0.0227781	-0.00612264	0.0283891	-0.0194936	0.0130761	-0.0132578	0.0228845	-0.0145624	0.000541332	0.00978303	0.0415451	0.058361	-0.0507509	-0.022718	0.0540508	0.0473472	0.134671	0.0328646	0.0250641	NaN	0.103325	0.131198	0.191161
	NaN	0.146882	0.0156722	0.00754026	0.0501419	-0.03995	-0.0122047	-0.0461149	0.0358514	0.00398805	-0.0276579	7.26862e-05	-0.0203371	0.00495759	-0.0517887	0.061289	-0.0131457	0.0559542	-0.110333	0.0301323	-0.0469861	-0.0881674	0.0224621	0.0164343	-0.0319541	0.107513	-0.00973918	0.096004
	NaN	-0.0233362	0.0637065	0.0722355	0.0617477	0.00480453	0.00571219	0.0171499	-0.0395972	-0.00041074	-0.0571466	-0.010103	0.0389887	-0.00394299	-0.0340481	0.0184585	0.0146947	-0.028831	-0.00682873	0.0152995	0.0600039	0.0765168	-0.0233105	-0.0783719	-0.0921654	0.163714	NaN	-0.0602998
	NaN	0.0171655	0.0367737	-0.0685149	0.000749366	0.0148991	0.104542	0.00242565	-0.0457736	0.0385724	-0.0378558	-0.0641644	0.0123442	0.0169154	0.00711345	-0.00668192	0.0656689	0.0449041	-0.00444837	-0.0422748	-0.0161605	0.0792494	-0.0785022	-0.0407401	NaN	0.06206	-0.0753003	0.0387362
	NaN	-0.0352241	-0.0194218	0.0799501	0.0640271	0.00375239	0.0116384	0.0501882	-0.0198738	-0.0050621	0.0106055	-0.0186034	-0.00581854	-0.0216041	0.0193982	0.0146168	0.0198647	0.0130235	0.0354147	0.0358592	-0.0893819	0.0744297	0.0134973	0.0145258	NaN	-0.0241223	-0.123958	0.126663
	NaN	-0.0341816	-0.000317387	0.0240469	0.0744091	-0.0169245	-0.0336165	0.0547728	0.0429499	-0.00478295	0.0462102	0.000200707	0.0449774	-2.7583e-05	0.0225944	0.0162872	-0.0287127	-0.018488	-0.00320204	0.0582985	0.0482499	0.00267718	0.0126092	-0.0312142	-0.0819455	0.0194227	NaN	-0.0518533
	NaN	0.00372736	0.0182605	0.0392805	0.0133943	0.0271192	0.0226147	0.0076596	0.0167366	0.0165407	0.0348848	-0.0292064	-0.0094079	-0.0151048	0.0111867	0.0516886	0.074554	-0.0792399	0.0646637	-0.00205566	-0.0616642	-0.0758207	0.0100133	-0.022513	0.00907016	0.153315	0.0419405	NaN
	NaN	0.0200034	0.0174362	0.106364	0.004079	0.0670196	-0.0194247	-0.00548915	-0.0158893	-0.0285959	0.0300859	-0.0376009	0.0139742	-0.0195627	-0.00153584	0.0191854	0.0821558	-0.0110698	-0.0779593	0.00597502	0.028411	-0.0465949	0.0345239	0.0357318	NaN	-0.0465358	0.00484858	-0.0570732
	NaN	0.00559551	-0.00961706	-0.0382304	0.0247985	-0.003921	-0.0270779	-0.00558824	-0.0749995	-0.00833194	0.0140559	0.0384669	0.0131881	0.00802668	-0.00674718	0.00114692	0.0185215	-0.00780871	-0.0394011	-0.0433075	-0.0878474	0.0715073	-0.0518477	0.0746392	0.0369561	0.0198467	0.0741384	-0.00697434
	NaN	0.0795686	-0.00692884	0.019228	0.0248449	0.0113825	-0.0273021	-0.00569308	-0.0447661	0.012833	0.0246323	-0.0222091	0.0294956	-0.0727069	0.00122461	-0.0104672	0.0618863	0.10518	-0.0934602	-0.00625383	0.0628639	0.0742848	0.0574399	-0.0026883	-0.00862328	0.0369163	0.112942	0.138577
	NaN	-0.0353876	0.0446771	0.0109435	0.0331465	-0.00769681	0.0397741	-0.0378062	-0.0244266	-0.0269683	9.87231e-05	0.0276836	0.0316817	0.0204888	0.04777	0.0217932	-0.0282691	0.0750072	0.022643	0.0492885	1.92823e-05	0.0401956	-0.042708	0.0337645	NaN	0.108117	-0.00708615	0.0882166
	NaN	0.0439144	0.051206	0.00505862	-0.0856837	0.0395951	-0.00286939	0.0496074	-0.0363083	0.0235843	0.00143392	-0.0797231	-0.00886648	0.0185637	0.00900454	0.17268	0.00330381	0.0230423	0.073518	-0.0182072	-0.0466168	0.0196899	0.0138085	0.0113592	NaN	0.0758043	0.0610549	0.166798
	NaN	0.0444212	0.00741652	-0.020116	0.0976886	0.0132739	-0.0375754	0.0432675	0.0244397	0.00712344	-0.013811	0.00623512	0.0469105	-0.0791622	0.030367	-0.0651574	0.0361164	-0.0884032	0.0404913	-0.213572	0.165739	-0.0282906	-0.0321017	0.071429	-0.0430098	0.148105	-0.0611735	0.0132394
	NaN	0.0688219	-0.00665453	-0.0663683	0.0212644	-0.0398109	0.0126691	0.0321332	-0.0156767	0.0440666	-0.00371209	0.112104	-0.0198469	0.03356	-0.0249828	0.00523035	-0.00338766	0.102102	0.147829	-0.0125895	-0.100476	0.0827538	-0.155986	-0.0837855	-0.0540993	0.016002	0.0740109	0.0738981
	NaN	-0.00880279	0.0330318	0.0378741	0.033089	0.0473729	-0.0155263	0.0569582	-0.0676556	-0.00726632	-0.0101142	0.0534467	0.0448401	0.046647	-0.0323069	-0.0225879	-0.000530601	0.0977633	-0.0545529	-0.0132846	-0.0530547	0.0924207	0.00695274	0.0646619	-0.0294679	-0.0479224	0.0321791	0.176047
	NaN	-0.000596624	0.0145105	-0.02527	-0.0030182	0.00231544	0.0058491	0.0608299	0.0214675	0.0123631	0.0070815	0.0363634	-0.0140873	-0.000784849	-0.0280373	-0.0250288	-0.0262599	0.0779167	-0.0172569	0.049474	-0.0726608	0.0707344	0.00317368	NaN	-0.0358267	0.0353182	0.0376095	-0.0755185
	NaN	0.00342432	-0.0145334	0.039058	-0.0045758	0.00649605	0.00597869	-0.0478306	-0.0192428	-0.00401665	-0.0169078	0.0277542	0.00936611	-0.00878553	-0.00751666	0.0763804	-0.0159893	0.149861	0.0305654	-0.00238289	-0.0102742	0.00988686	-0.0113361	0.0516259	0.0113517	0.0406567	0.0793444	-0.0260537
	NaN	0.012921	0.00909454	0.00139319	0.00120185	0.0146607	-0.0362128	-0.00500393	-0.0499286	0.0399183	0.00231253	0.00806626	0.0231227	-0.036321	0.0297233	-0.00683709	0.114158	0.0336792	-0.0649682	0.0557092	0.0543075	0.0740685	0.0244418	-0.0346251	NaN	0.035551	0.0980738	-0.0237766
	NaN	-0.0227994	-0.0475509	0.0945581	0.00320535	0.0533446	0.00249846	0.00611477	0.0776807	0.0313887	0.0140717	-0.0157807	0.040107	0.0173871	-0.0242801	0.0252485	0.00124057	0.0646009	-0.0215976	0.0765449	0.0147975	0.142691	-0.0120068	-0.0133906	-0.0231619	0.0472352	0.0827958	-0.00457498
	NaN	-0.0644482	0.0470396	0.0316879	0.0193844	-0.0207663	NaN	0.0322392	-0.0747644	-0.000274308	0.107598	-0.0290978	0.00736293	0.0181805	-0.041687	0.00698479	0.0912514	0.0592576	0.00885812	-0.0444169	-0.037881	-0.0373734	0.00527684	0.000578204	NaN	0.0596853	0.088751	0.0178885
	NaN	-0.140428	0.052729	0.0682997	0.0193797	-0.0230155	0.0273969	-0.00911998	-0.0173951	0.0657069	0.0338119	0.0351281	0.00564556	0.0211993	-0.0305472	0.057817	0.0217355	0.0582696	-0.0930459	0.0548228	-0.032834	-0.0922372	0.024883	-0.0542501	-0.0138861	0.110426	-0.0128317	-0.0131014
	NaN	0.0179893	-0.000414766	0.011889	0.011558	0.00834775	0.0454465	0.00689324	0.00842068	-0.0209494	-0.00499187	0.00228385	0.00952573	0.00350183	-0.0801496	0.0219615	0.103632	-0.00281469	-0.070796	NaN	0.0925161	-0.159666	-0.00584009	NaN	NaN	0.0501847	0.0184548	-0.0758132
	NaN	-0.0678931	0.00157494	0.0707828	0.0332793	-0.0248792	0.00466024	0.000801393	0.0687792	0.0894687	-0.018158	-0.00211429	-0.024244	0.0197262	0.00915385	-0.00890838	-0.0403882	0.0718174	0.0228571	0.0350585	-0.076906	-0.0317365	-0.039087	-0.0187541	NaN	-0.0109731	0.0657736	0.107005
	NaN	-0.0569243	-0.017512	0.0462964	0.0155776	0.0290087	-0.0629851	-0.0564331	0.010623	-0.0291113	-0.0149622	0.0260768	-0.00287497	-0.0354625	0.00847724	0.00515231	-0.0128178	0.0605015	0.043106	0.0247502	0.116071	-6.29896e-05	-0.0348671	-0.0054784	NaN	0.00933404	-0.0469018	0.0403531
	NaN	-0.048825	-0.0115861	-0.0301199	-0.00329185	0.0466058	-0.0542394	-0.0304074	-0.0573605	0.0115663	-0.00973662	-0.0465793	-0.0366752	-0.0214075	0.0688727	0.0349322	-0.0623395	0.0803205	-0.0530961	0.00200166	-0.0397075	-0.0243668	0.0140634	-0.0742622	0.0794789	-0.00853366	-0.0771001	-0.0656148
	NaN	-0.0409369	0.0417829	0.0141618	-0.062298	0.0385414	0.0501594	0.0119178	0.0187475	0.00514739	-0.0254871	0.0371123	0.0126077	-0.0163905	0.0949792	0.0189706	0.0843506	0.00651168	0.0144561	-0.0219834	0.112038	-0.0368868	0.01226	0.057109	NaN	0.0359041	-0.0429366	NaN
	NaN	-0.00234513	-0.0505469	0.00687405	0.0244054	0.0129345	0.0112294	0.00346355	-0.00123676	-0.0247621	-0.00814379	-0.0161217	-0.0256017	-0.057552	-0.0153427	0.0177734	-0.00341752	-0.0281413	0.116714	-0.0150224	0.111226	0.0280475	-0.00397838	0.0857217	0.131377	0.0547445	-0.122575	0.164037
	NaN	-0.00216845	0.000907788	0.0403405	0.165177	0.00886488	-0.0100001	0.0375977	NaN	0.0217881	-0.141513	0.041592	0.00308251	-0.0156933	0.0036086	0.0786975	0.0616336	-0.0270936	-0.00313755	0.037637	-0.00749509	0.0459401	0.0104549	0.098711	0.0382717	-0.0341832	-0.0502931	0.0264938
	NaN	0.0125783	0.059554	0.041721	-0.0122152	0.0368459	0.0668353	0.00752998	-0.0136204	-0.052774	-0.0401839	0.0105357	-0.01308	0.0199252	0.0796954	-0.0261379	-0.00165975	0.0419752	-0.00265672	0.0253254	0.0485312	0.0418393	0.0184928	-0.0180122	-0.0431966	0.000382802	-0.0214076	-0.0178039
	NaN	-0.0238172	-0.0287364	0.0284207	0.0186292	0.0186052	-0.00035754	0.0074242	0.00852132	0.0223134	0.00855159	-0.00647682	0.0190772	0.0995534	0.010499	0.0172538	0.0487967	-0.111242	0.096957	0.0174211	0.0773027	-0.0163988	-0.0488424	0.0138599	-0.0491588	0.0419332	-0.0802141	0.0418368
	NaN	-0.0225263	-0.00596068	0.0568219	0.00303548	0.00652687	-0.0625911	0.0219588	0.0249458	0.0172295	0.0104234	0.0101633	0.00196785	0.0369653	0.0181767	-0.00670602	0.0362279	-0.0732168	0.0246613	-0.0133805	0.0139057	0.0620127	-0.0446407	0.0149295	-0.0245207	0.0805844	0.0219123	0.0337712
	NaN	0.041311	0.00637512	0.0702064	0.00060326	0.0692859	-0.00780781	-0.0155151	-0.0219353	0.0180409	-0.0193898	0.0222544	0.0403396	0.0348728	0.0121063	-0.09686	0.0837296	-0.0871486	0.116585	0.0299721	-0.0172313	0.0335794	-0.0280628	-0.0417389	0.0421565	0.00864592	0.0730115	0.00533823
	NaN	-0.0986778	0.0145775	0.0358349	0.0295577	0.00663331	-0.0296381	-0.0220933	0.0158493	-0.0512393	-0.00453268	-0.0286501	0.0436742	0.0746104	0.00797486	0.0352433	-0.0405621	-0.0295388	0.136833	-0.0390277	0.0645829	-0.0881212	0.0266444	0.0125814	NaN	0.0121638	0.178125	0.145031
	NaN	0.0869336	0.0277608	0.0173197	0.0297665	-0.0667136	0.000451348	-0.0197116	-0.0214066	0.00346564	0.0391187	0.00930839	0.0254548	0.0244671	0.0194082	0.0190442	-0.0365818	0.0912644	-0.056358	-0.0178225	NaN	0.0538455	-0.165783	0.00465276	NaN	-0.0603322	0.0799895	-0.0269037
	NaN	0.00165354	-0.000230667	0.0275487	-0.0276695	-0.0521051	0.0100873	0.00820379	0.0122688	0.00610315	0.0142942	0.0368264	0.0466011	-0.0761509	0.000272094	0.0681947	0.0416822	-0.0357369	0.180266	0.00949402	0.0735335	0.0214877	-0.117079	0.0698515	NaN	0.0988944	0.0135361	-0.114977
	NaN	-0.0218573	0.00616127	0.0108949	-0.00973365	-0.0399196	-0.00291736	-0.00877481	-0.00139132	0.000732648	0.0367604	-0.0190844	-0.0340132	-0.0152494	-0.064168	0.0085172	0.06532	0.030103	0.00788184	0.043806	-0.0186691	0.0349844	0.0128517	0.0597817	0.0318224	0.0896445	0.0871772	0.075005
	NaN	0.00441894	-0.0190891	0.0827448	0.0375953	0.0111362	0.0495427	-0.059433	0.0257629	0.0424663	-0.0361394	0.023668	0.0308475	-0.00556352	0.0226472	0.0702707	0.0125934	-0.0479164	-0.0423707	NaN	-0.0191805	0.090923	-0.044831	0.00164111	-0.22823	0.131547	0.021936	0.014753
	NaN	-0.0386082	0.0368316	0.0185077	0.0316525	0.0256254	0.037806	-0.0280504	0.0270851	-0.0115293	-0.0089671	0.0642793	-0.0286289	0.00379456	0.00274153	0.0416122	-0.0202311	0.0715713	0.0171116	0.0146505	0.0239693	0.0409759	0.00480275	-0.030905	0.0589676	0.088349	0.0989511	0.0157862
	NaN	0.0517397	0.05647	0.00696624	-0.03077	-0.0113371	0.0452869	0.0186863	-0.0265231	-0.00962919	-0.0175505	-0.00167906	-0.0813166	0.0234065	0.0754551	-0.00899797	-0.0156671	0.0656596	-0.250168	0.00742629	0.115362	0.100761	-0.000931901	0.046567	0.243641	0.0792608	0.00935983	-0.0174628
	NaN	-0.0170851	0.0455986	0.03556	0.0459934	-0.0233943	-0.00575376	0.102505	0.0455166	-0.0255326	-0.0278793	0.0665527	0.0426542	-0.00765754	0.0149928	0.049413	-0.0231741	-0.0127772	0.0145525	0.0537339	-0.0725181	0.0908638	-0.0351808	-0.00623961	0.144894	0.00825333	-0.0341799	0.102618
	NaN	-0.0251688	0.0457039	0.00446452	-0.00281415	-0.0135732	0.0178462	0.0365814	0.00237061	0.0221609	-0.00675464	-0.0164178	-0.00631621	0.0240858	-0.0183239	0.0345019	-0.00984791	-0.0346491	0.0101246	-0.137239	-0.0839374	0.0685812	-0.0399057	-0.0206699	0.0581898	0.0328687	-0.0193076	0.0660898
	NaN	0.0755738	-0.0063409	0.00650348	-0.030048	0.0105934	-0.0293148	0.0132348	0.0212525	0.0149587	0.0321122	-0.00512756	0.00857774	-0.0232363	0.0339211	-0.0189618	0.0799969	-0.000187458	-0.114628	0.0221737	-0.0964644	-0.0596886	-0.00238626	-0.0321924	0.0605114	0.0811099	-0.110332	0.0879196
	NaN	-0.0419346	-0.0162728	0.000624033	0.0148931	0.0327749	0.0347533	0.01682	-0.0815197	0.034255	-0.0453738	0.0163475	0.0166847	-0.00808412	0.0602571	0.0458099	0.0220703	-0.0590227	-0.00870832	-0.0417228	-0.0682547	-0.0126661	0.0330398	-0.0643076	0.0797191	0.00316761	0.126861	-0.0938982
	NaN	-0.0392012	-0.00477379	-0.00622976	-0.00971345	-0.0157189	-0.0387942	-0.049951	0.000924554	0.0792496	0.0262664	0.00527176	0.0143113	0.065411	0.0222496	-0.00260048	0.0288803	0.0555059	0.0505396	0.0351038	0.0218905	0.0162308	-0.0350312	-0.0363262	0.0331232	0.0455917	-0.00669017	0.0659471
	NaN	-0.0257894	0.00784101	0.0142711	-0.00993823	-0.00375638	0.0174474	0.0125281	-0.00873748	-0.053713	0.00360209	0.017156	0.0682918	-0.0270749	0.00236018	0.0568808	0.0374067	0.00574112	0.00411911	-0.0312279	-0.0752638	-0.0514995	-0.0383248	-0.146687	0.0176438	0.0289629	-0.0191861	-0.00900169
	NaN	-0.0126888	0.0561861	0.0634357	-0.0237301	0.0357702	0.0203764	0.00146467	0.0293433	0.013202	0.0231957	0.0338532	0.0278895	0.041707	0.00119317	0.0102443	-0.0301357	-0.0130961	0.026829	0.0384638	-0.111911	-0.0213339	-0.0279569	-0.0289217	NaN	-0.0389694	0.159997	0.0299418
	NaN	-0.0248955	-0.0256616	0.0594063	-0.0220321	0.0256059	0.0234922	0.0651208	0.00888742	0.0390474	0.0153704	-0.0049159	-0.0328926	0.0215028	0.029564	-0.0130837	0.0380452	0.0968133	-0.0307982	-0.00147441	0.0158375	0.0862482	0.0432751	-0.0104837	0.110022	0.0763362	0.0414107	-0.0114283
	NaN	0.0142959	0.0327289	0.0344628	-0.00844623	-0.0459613	-0.00261901	0.00940677	-0.0341317	0.0341965	-0.0120174	0.0313583	0.0243141	0.0198327	0.0543556	0.0504169	0.0251061	0.115972	-0.0656296	0.0953275	-0.0190854	0.0802322	0.0588468	0.0381161	0.169191	0.00896571	0.0753505	NaN
	NaN	-0.0140319	0.0126794	-0.0281121	0.0431958	-0.0647998	0.0142939	-0.0435738	0.0575973	0.0321255	0.019827	-0.0508286	0.0215823	0.0613755	0.00569481	0.0754315	-0.0583169	-0.0490667	0.0480478	NaN	-0.0117587	0.0611691	-0.0242553	-0.0277275	NaN	-0.0129507	0.015879	0.0557176
	NaN	0.00697463	0.00257357	0.02411	-0.0136401	0.0115516	-0.0314016	-0.0192707	0.117363	-0.0133321	-0.00189925	0.0687523	0.0196067	0.0188532	0.0200642	0.0157538	0.0803939	-0.0448405	0.0150403	0.0223661	0.0603855	-0.0371768	-0.00904084	-0.018823	-0.0230044	0.131975	-0.00444729	-0.0661188
	NaN	-0.0423629	-0.0141189	-0.0461993	0.0364599	0.0172163	-0.0102218	0.0549467	0.00712043	0.0137175	0.0250579	-0.0447843	-0.0304391	0.0268678	-0.00203081	-0.0248342	0.160083	0.0502448	-0.174747	0.0187582	-0.0811594	0.0434657	0.0312454	NaN	NaN	-0.0622974	0.0498006	0.069052
	NaN	0.0391296	-0.0085643	0.0570006	0.00539524	-0.0277439	0.00723547	0.00468774	0.0695751	-0.04964	-0.0114913	0.0534113	-0.00928572	-0.0255904	-0.0214059	0.0414343	0.13959	0.00854015	0.00675749	0.0299231	0.11789	0.0531252	-0.0198465	0.0181365	NaN	0.00174842	-0.025877	-0.0067312
	NaN	0.00811698	0.0159716	-0.109379	-0.0205975	0.000789886	0.0543166	0.0126323	0.00663744	-0.0259522	-0.014028	0.00621061	-0.00706993	0.0537754	0.068133	0.0773761	0.0562661	-0.0917896	0.0526903	0.0614181	0.0842263	0.00725848	0.00355176	0.0239059	-0.0950428	-0.0111823	0.0205373	0.0193196
	NaN	0.0267617	0.0330958	0.0235284	0.0554694	0.0722174	-0.0128942	0.022761	0.0377765	0.0155268	0.0378028	0.00420049	0.00744958	0.00872192	0.0111136	-0.0325886	-0.0263658	-0.119564	0.0122936	0.0184265	-0.0160878	-0.0787551	0.02655	0.0766325	NaN	0.115089	-0.127628	-0.047308
	NaN	-0.0391901	-0.0231335	0.0688202	-0.0051819	0.00309379	0.0695759	0.0166858	-0.0152746	-0.059943	0.00466636	0.0353886	0.0203093	-0.00819367	-0.014183	0.126361	0.0363657	0.00174885	0.0288595	-0.000758728	0.0241441	0.0359921	0.0327159	-0.0933236	NaN	0.179044	0.111746	0.0203026
	NaN	-0.0179016	-0.0283683	-0.00170763	0.0235587	0.0257355	-0.181996	NaN	-0.0509299	0.0968902	NaN	0.00934854	-0.015804	0.00123559	-0.017621	0.0385682	-0.0804415	0.0551998	0.0107036	-0.0121049	-0.0242849	0.0618841	0.00555717	0.0491064	0.0153977	0.0380402	NaN	-0.00640511
	NaN	0.0125002	0.076928	-0.0558577	0.0428182	0.0110011	-0.0428896	0.00390302	0.0110632	0.0626099	0.0372362	-0.0222225	0.0246442	0.0376213	-0.0272994	-0.0313781	0.029513	-0.0480146	-0.0797192	-0.031454	-0.068576	0.0301141	0.00886453	0.0452264	NaN	-0.0463612	0.0119549	-0.0296703
	NaN	-0.0435652	-0.0517415	0.0856533	0.00414438	0.0246228	0.00294443	-0.00126567	0.0804444	-0.00570821	0.0218026	-0.0319308	0.0479198	-0.0579257	0.0193167	0.0220423	0.0045623	-0.00663588	-0.0733415	0.00163213	-0.00227371	-0.0176976	-0.00331907	0.084238	NaN	0.139605	-0.0533053	-0.00526836
	NaN	0.0658343	-0.00122092	-0.0757056	0.0353929	-0.0122067	0.0175514	0.0448236	-0.0559833	0.0217265	0.0299085	0.015994	-0.0190157	0.0236735	-0.0216063	0.0133237	0.00647962	0.0843328	-0.0434933	0.0275152	0.0600995	0.00142527	0.0661239	0.0289646	0.124169	-0.116895	-0.0163274	0.0606157
	NaN	0.00901268	0.038393	0.0612476	-0.0110557	0.0363387	0.00477328	0.0167262	0.00226342	0.0138876	0.0363278	0.00766392	0.0160239	-0.00474009	-0.00934833	-0.00362809	0.0194146	0.113757	-0.0527064	0.0583713	0.112324	0.00720855	0.0072335	0.0858299	NaN	-0.0115607	-0.0451945	0.0325307
	NaN	-0.0229739	0.018391	-0.0254824	-0.016324	0.0208082	-0.0268664	0.0200668	0.0739452	-0.0166924	0.0552353	0.0327204	-0.0296681	0.0231937	-0.0278675	-0.0967055	-0.0113651	-0.00968871	-0.0830098	-0.0323065	-0.00251002	-0.0700282	-0.000371363	0.0399457	NaN	0.050307	0.0771004	0.0498235
	NaN	-0.0119662	0.00289497	-0.0758426	0.00409189	0.0315845	-0.0239633	0.0630208	0.0132195	0.0263388	0.0604075	0.0283188	0.0314138	0.01717	-0.0190853	0.0108053	0.0141287	-0.0442406	-0.118226	0.00208059	9.48941e-05	-0.078421	0.0945225	0.0932385	0.0578061	0.0928599	0.166048	0.170131
	NaN	0.00338086	0.020834	0.0107101	-0.0266503	-0.023388	-0.00254053	-0.00497028	-0.0122297	-0.0691626	0.0153175	0.00960482	0.00203299	0.00128227	0.0416229	0.0188414	-0.0167043	0.0829149	0.0795604	-0.0317238	-0.0471726	-0.025635	0.0588486	0.0725121	NaN	-0.121823	0.110917	-0.135405
	NaN	-0.0168248	0.00969115	0.000140255	0.00495392	0.00520195	-0.0575035	0.0217197	0.0077977	-0.00279811	0.0479703	0.0175128	0.0339499	0.0214401	-0.0542446	0.0692975	-0.0231748	0.0483122	-0.0267818	-0.0144233	-0.0671947	0.0588609	-0.010054	0.0407425	0.269472	0.0120248	-0.00854607	0.0111078
	NaN	-0.0263922	0.00796085	-0.0703826	0.028778	-0.0156115	-0.0010329	0.0128284	-0.0462877	0.0382466	NaN	0.00753848	0.0348289	0.0261132	0.00853109	0.0634296	0.0842012	-0.0324995	-0.104845	-0.0415103	0.0742655	0.0784874	0.0402674	-0.0266818	-0.0273393	0.0526041	0.13616	-0.0296072
	NaN	-0.0138164	-0.0932104	0.00622687	0.0280852	-0.00407037	0.00958538	0.00832181	-0.047775	-0.00591356	-0.034041	0.0260234	0.00660475	-0.0637945	0.0453742	0.00392911	-0.0182587	-0.0244362	-0.0757872	-0.0511753	-0.0346111	-0.0260708	-0.0370801	0.0660379	NaN	-0.0350268	NaN	-0.0472304
	NaN	-0.0185282	0.109812	-0.0159542	0.0182156	-0.0169872	0.0416425	0.00045715	0.0258759	0.0346347	-0.0075022	-0.00535486	0.0194025	0.0802405	-0.00149261	-0.00469742	0.0051714	0.0549545	-0.166657	0.0182592	0.0034311	0.0808501	0.0179884	0.0491479	-0.0136454	0.137479	-0.00569944	0.0675712
	NaN	-0.0198198	0.0315597	-0.0606273	-0.0658602	-0.130497	-0.0329455	0.0144473	-0.0752972	0.00389312	0.0416101	0.0355921	-0.00657412	-0.0140139	0.00768445	-0.0438799	-0.00236766	0.0124865	0.00624599	-0.0296174	0.0643439	0.0759623	0.0350918	0.00657526	-0.133843	-0.000775116	0.126771	-0.0656299
	NaN	0.0483377	-0.016879	-0.0395635	-0.0434379	0.0291452	0.0207495	0.0119874	-0.0226347	-0.0437837	0.0237874	0.0238999	0.00480907	0.0054745	-0.0256908	0.0244496	0.0105496	-0.0854987	-0.00177255	0.0503478	0.02611	0.119468	0.0159997	0.0153472	0.0369228	-0.0894056	0.059763	-0.201253
	NaN	0.0325255	0.0278064	-0.02588	0.0353631	0.116819	-0.0352513	0.0355486	0.0143902	0.0512485	NaN	0.00217271	0.00943907	0.0027992	0.0594656	-0.00539963	-0.102968	0.0754031	-0.0832166	-0.240433	-0.00863033	0.0370619	-0.00399531	0.0101093	NaN	0.00521168	0.0313442	0.0739952
	NaN	-0.0123589	0.040534	0.0505578	0.0515906	0.0127138	-0.00878346	-0.0134772	-0.0039438	0.0391494	0.0262664	0.0114824	0.0198115	-0.00143004	0.0531522	-0.0294264	0.00947381	-0.0162912	0.0377652	0.0755242	0.0529932	0.00533638	-0.0231705	-0.0381449	NaN	0.00435701	-0.00226069	-0.074295
	NaN	-0.0270815	0.00283733	-0.0146594	0.0141504	-0.00939798	-0.00263162	0.0313656	-0.00523538	-0.00524941	0.0261527	0.0410616	0.028157	-0.0234386	-0.0451925	0.0511526	0.0653731	-0.0240968	-0.0517896	0.0803247	0.0144494	-0.0985083	0.0843507	-0.0569092	-0.0120289	0.0492309	0.0308963	-0.0877169
	NaN	-0.0310391	0.00696577	0.01425	0.0098934	0.0318569	-0.0220193	0.0366894	-0.00270897	-0.0919646	0.025864	-0.00868008	0.0893827	0.0652792	0.00712362	-0.00584588	NaN	-0.0354552	0.000578789	-0.00702086	0.0416715	0.0599247	-0.0508803	-0.0108443	NaN	-0.0232145	0.362129	-0.053235
	NaN	-0.0950516	0.0210194	-0.0964625	-0.0284596	-0.0181863	0.0495913	0.0105547	0.0207625	0.0764221	0.0332362	-0.00476928	0.0515994	-0.0338247	0.0703574	-0.0136239	-0.0301549	0.047853	-0.0951678	0.00806697	-0.118552	-0.0140538	0.0237657	0.0420269	-0.07806	-0.161243	NaN	-0.043407
	NaN	0.0147169	0.0140898	-0.07076	0.128815	-0.000486023	0.0621086	-0.00236611	-0.00182443	-0.0430882	0.0325525	0.0791871	0.00995792	0.0488549	0.0342765	0.0384718	-0.0426011	0.0236483	-0.0482976	0.101848	0.0700452	-0.102654	0.00922739	-0.0422191	0.0179696	0.0302725	0.0910823	-0.0922643
	NaN	-0.0252924	-0.0491258	0.0219934	0.0039692	0.0299702	-0.0115916	0.0228114	-0.00567085	-0.01326	-0.0171431	0.0152564	0.0186445	0.0302586	-0.0108888	0.0234913	0.0462462	0.0609042	-0.0272896	-0.0153974	-0.00183382	-0.0507789	0.0144871	NaN	-0.00506756	0.12204	-0.0173216	0.105867
	NaN	0.0787852	-0.0270091	-0.0539359	0.0592249	0.0235353	0.0172998	0.0216859	-0.00131246	0.00660388	0.0332982	-0.0127861	-0.0110471	0.0615031	0.0950661	-0.0313896	0.00701939	-0.0395055	-0.0572286	0.0551556	-0.0380758	-0.0605195	-0.0433357	0.0652921	NaN	-0.0264432	0.00987781	0.0787093
	NaN	-0.0122955	0.0188019	-0.0029546	0.00426072	0.0257188	0.00506921	0.00144966	-0.00529054	0.0616803	0.00774826	-0.0116842	0.00650695	0.0417953	0.0108173	0.00218522	0.0619017	0.0684446	-0.15956	0.0101436	0.0975151	0.0367256	-0.0555569	-0.0541884	NaN	0.147698	0.0424031	0.0314739
	NaN	-0.0173517	0.017297	-0.0201432	0.01218	0.00344834	-0.00657257	0.0235226	0.0273311	0.011412	-0.00836331	0.00774804	0.0250658	0.0156882	0.0214129	-0.0217102	0.00755648	-0.0742881	-0.204329	0.0565671	0.0222814	-0.0223168	0.0185678	-0.0357926	-0.128102	-0.110769	-0.063322	-0.0577291
	NaN	-0.00434377	-0.0137286	0.00248652	0.0391727	-0.00166827	0.0146381	-0.0412484	-0.0220095	0.00793326	-0.00203359	-0.00273329	0.00839701	-0.0115808	0.0108248	-0.0330183	-0.00165414	-0.0351965	0.00684942	0.0205309	0.0248257	-0.0126296	-0.0588829	0.00738396	-0.035819	0.120744	0.0159888	0.0669078
	NaN	-0.0146173	0.00963569	-0.0737794	0.077134	-0.0620941	0.00471824	-0.00478058	-0.00180884	0.0433097	0.0643859	0.0225447	-0.0126724	0.0474297	-0.0164924	0.0182651	-0.033252	-0.0507694	-0.0220106	0.0311728	0.0646848	-0.0174328	0.0380468	0.0391425	0.0163019	0.00584588	-0.0897976	0.0626947
	NaN	0.015554	-0.000779742	-0.0320123	0.0239065	-0.00741826	0.0281113	-0.0550275	-0.0541674	-0.0394253	-0.0230782	-0.008291	0.03634	0.0178689	-0.0127497	0.0121419	-0.00467634	-0.0182127	0.0367827	-0.00413798	0.00950991	0.074092	-0.0292783	-0.0639274	-0.032716	-0.00702918	0.000386312	-0.0404755
	NaN	-0.0108715	0.00181365	-0.017831	0.0302234	0.103571	0.0146187	0.136203	-0.0103299	-0.0389028	0.0177625	0.0116526	0.0171557	0.0432581	-0.0225107	0.036631	-0.0299776	0.0098814	-0.0447368	-0.037149	-0.0257527	0.0100413	0.0240687	-0.0392049	-0.122265	0.0201744	0.00129044	0.00616696
	NaN	0.00251295	-0.0192632	0.0135411	0.0104943	-0.0365746	0.00163373	0.00440412	0.0187075	0.0128592	-0.00246267	-0.00605229	0.0491784	0.0728626	0.0256785	-0.0285092	0.00693577	0.0312275	-0.0473455	-0.0559038	-0.0263842	-0.0288666	0.0165963	NaN	NaN	-0.0355884	-0.0028065	-0.000286677
	NaN	-0.0506346	-0.0368245	-0.00888249	-0.00284984	0.0511348	-0.0257665	0.0369692	0.0185112	0.00386824	0.0217847	-0.00817135	0.0344217	0.0358868	-0.000888016	0.00707879	0.0112615	-0.0477537	0.060117	-0.0274147	-0.0401304	0.0497473	-0.0749885	0.00086644	NaN	-0.000807705	0.131153	-0.0329927
	NaN	0.026921	-0.00706295	-0.00169247	-0.000686902	-0.00157146	0.0453876	0.00382614	0.0357988	-0.00353736	-0.0147199	0.000186637	-0.00466451	0.00053902	-0.0361445	-0.00483758	-0.00822539	-0.00740225	-0.186675	0.0180086	0.040012	0.0585304	0.00821983	0.123155	-0.223117	0.0347045	-0.166158	-0.0834733
	NaN	-0.00824492	0.034235	-0.0106843	-0.0295015	-0.0202519	0.120016	0.00940949	0.001731	0.0116884	-0.00564856	-0.00134451	-0.0159654	-0.0272019	0.0317944	0.0207701	-0.0450306	-0.0566374	0.144286	0.0818542	-0.0246107	-0.00575765	0.0677024	-0.0199713	NaN	0.0473933	0.0736187	-0.0396022
	NaN	0.0320871	-0.0382189	0.0030848	0.0128036	0.0527829	-0.0184961	-0.00713294	-0.0172762	0.0472454	-0.0439078	-0.0436759	-0.066746	0.00115744	0.0161162	0.0320738	-0.0855156	0.0546852	-0.0982745	0.0406091	-0.066471	-0.0184687	0.00752646	0.101535	0.177356	0.0298377	-0.0480216	0.0634852
	NaN	-0.0151397	-0.00488333	-0.134317	-0.0584466	0.0132034	-0.0269709	-0.00804417	0.0345493	0.0171723	-0.0256424	0.00982561	0.0812081	0.0328064	0.0254966	-0.014213	0.113647	-0.059067	-0.166436	0.0164285	0.0415348	-0.0318767	-0.0572045	0.0228809	0.170048	0.0484961	0.0737143	0.0583144
	NaN	0.0372844	0.0780001	-0.032039	-0.00168693	0.00182372	-0.00973487	-0.0250725	-0.016186	0.0377604	0.0577052	0.0135783	0.0188676	-0.0282407	-0.0104991	0.0224111	0.0981057	0.0365595	0.105831	0.0387839	-0.112757	-0.110486	0.0407807	0.0908937	NaN	-0.0303764	0.103488	-0.0436341
	NaN	-0.0258598	0.0239391	-0.0133218	0.0416813	-0.0327854	-0.00146864	0.0089705	-0.0245101	0.0258957	0.000815808	-0.0401526	0.0104264	-0.0289226	0.0286994	-0.0470308	-0.0579842	-0.0326809	-0.115968	-0.00629312	-0.107617	0.0700082	-0.0129582	0.0584959	NaN	0.0228339	0.0889779	-0.0349848
	NaN	0.0111451	-0.020278	0.00184821	-0.0212215	0.00600451	-0.0345447	-0.00845959	-0.0217243	-0.0113118	0.0660571	-0.0377216	0.0205228	0.0259365	0.0116941	0.0192751	0.00158512	-0.0137999	-0.149115	-0.0292414	0.0107051	0.0566166	-0.0376431	0.00048585	NaN	-0.0631858	-0.04467	0.0696067
	NaN	0.00291137	-0.00121471	-0.00340683	0.0128543	0.0015007	0.0374584	0.0200348	0.000357973	0.0204775	0.00406817	0.00362479	0.0225155	0.00729245	-0.00590394	-0.0402977	-0.000914725	0.0728874	-0.176038	-0.00393591	0.0468158	0.0295802	0.007036	0.0933964	NaN	-0.0878395	0.0539122	0.064644
	NaN	-0.00224758	-0.0049291	-0.0240336	0.0851363	0.053224	-0.0144553	-0.0289235	-0.000800622	-0.00606032	0.00625076	0.0183679	-0.00449798	0.0140717	0.055871	-0.00480527	0.0115443	0.0351125	-0.112112	-0.000348762	-0.0191432	0.0205795	-0.0157196	0.00836692	NaN	0.0623535	0.110986	0.0939657
	NaN	0.0321824	-0.0326501	-0.00365467	-0.0164229	0.014481	NaN	-0.0231932	0.000226622	-0.0168578	0.0304173	0.0152208	-0.0416966	-0.0233948	-0.00266259	-0.00459759	-0.082306	-0.0630285	0.079301	-0.0486715	-0.072542	-0.029116	0.0458828	0.0525062	0.0204956	-0.1265	-0.0830087	0.0148376
	NaN	-0.0296016	0.0240621	0.00875928	-0.00364335	-0.0149537	0.00545329	0.0726947	0.00125998	-0.0403864	0.0151629	0.0115835	-0.00849173	-0.0170748	-0.0205476	0.0218969	0.0717393	-0.108256	-0.139137	0.037745	-0.0432431	0.0735025	-0.0542143	0.0284736	NaN	0.0709827	NaN	-0.0848974
	NaN	-0.0165708	0.0517466	-0.0565414	0.0136133	-0.0114678	0.0202695	0.0213428	0.028059	-0.0511517	0.00597274	0.045593	0.00944135	-0.0673141	0.0204298	0.00408635	-0.0469341	-0.0492726	-0.0199848	0.0383462	-0.0244878	0.0380128	0.0109397	0.0249273	NaN	-0.0344978	-0.0428692	-0.12103
	NaN	-0.00113323	-0.0292736	0.0181091	0.0197509	0.041584	0.0105383	-0.00345555	-0.0158228	-0.00933663	0.0387175	0.0216082	-0.0146085	0.0080581	0.0400126	-0.00776076	0.0287373	0.0167671	0.0632157	-0.0344302	0.0495312	0.0342118	0.0392318	0.00886802	0.0717771	0.0412755	-0.00813006	-0.097009
	NaN	-0.0852047	0.058355	-0.00585912	-0.00110056	0.0693369	0.0203715	0.00438501	-0.0276408	0.0670649	0.0636482	-0.0167711	0.0271177	0.0318586	0.0758279	-0.0422803	-0.00171568	-0.00417088	-0.034071	-0.0459826	-0.0698012	-0.0694292	-0.012704	0.0632068	NaN	-0.00196663	0.122562	-0.157695
	NaN	0.00582155	-0.0291823	-0.0441392	0.0556663	-0.0757028	0.0633235	0.0011203	0.0823927	0.0303261	0.0536907	-0.00694991	0.0185438	-0.00987043	0.0754016	-0.0171136	-0.0330852	0.0193718	-0.0573179	0.118639	-0.108401	-0.0496107	0.0476313	0.017286	NaN	0.00201599	0.0165881	-0.101457
	NaN	0.0561397	0.00913444	0.0606614	0.0373089	-0.0226555	0.00658148	-0.000772386	-0.0528525	-0.0105298	NaN	0.0115391	-0.0497394	0.0335857	0.024051	-0.0935015	0.0824251	0.00748518	-0.00127205	0.0081012	0.0817178	0.0625103	0.0234696	0.00901901	0.00284173	0.0641732	0.06472	-0.0215841
	NaN	0.12572	0.0359751	-0.0034107	-0.0133478	0.017984	0.027697	0.0238363	0.0665326	0.0693362	0.0335427	-0.0129423	0.00427508	-0.00787761	-0.0508119	-0.00541082	-0.0408048	-0.0357032	-0.204427	0.06098	-0.0909279	0.0981799	0.0790789	0.0962608	NaN	0.20163	-0.119173	-0.00362493
	NaN	0.0515873	0.0213615	-0.0270824	0.0222596	-0.00662803	0.060167	0.0026528	-0.0135703	0.00642949	0.0497842	-0.00664624	0.0161959	0.0139233	0.013066	0.0993706	0.0800348	0.0536148	-0.269866	0.0746508	0.00422553	0.00621715	-0.00985233	0.0422492	-0.154165	-0.122338	-0.046195	-0.0287524
	NaN	0.0521508	0.0898386	-0.0368685	-0.0566437	-0.0416121	0.0267116	0.025728	-0.00643	-0.0422695	0.0168225	0.0206843	0.0388391	0.00487074	0.039365	0.0186036	-0.0310031	0.133626	-0.0839917	0.0511762	0.0621038	0.0223552	0.0268583	-0.0403939	0.0210986	0.0154767	0.0892211	-0.0765465
	NaN	-0.0451361	0.0716958	-0.0191156	-0.0450874	-0.145521	0.0563388	-0.00209165	-0.0477988	0.0342675	-0.0429798	0.00556508	0.0198395	0.00738373	0.0174357	0.0070795	0.0401032	0.0891487	0.0112486	0.0507208	0.0109114	-0.049793	-0.011842	-0.0273995	NaN	-0.00647413	-0.0580407	0.000930702
	NaN	-0.0221406	-0.00947817	-0.0409093	0.0509836	-0.0177101	0.0106828	0.0289367	-0.0417962	-0.0152477	0.0208046	-0.0405989	0.0369425	0.00245119	-0.058958	-0.00426425	-0.0405519	-0.0715652	-0.285038	-0.0128415	-0.0433548	-0.0475781	0.0570668	0.0558443	-0.0431561	0.0581878	0.0122254	0.0338937
	NaN	-0.00993034	-0.00398187	-0.0133825	0.0141875	0.0144516	-0.0142604	-0.0486456	-0.00399258	0.0104809	0.0274639	-0.0158532	0.0901831	0.00221357	-0.000216829	0.0663858	-0.0394572	0.0150888	0.0391488	0.0361319	0.0282591	-0.0781386	-0.00520272	-0.000720296	NaN	-0.0216713	-0.00670875	0.068814
	NaN	0.0106585	-0.0272136	0.0541918	0.0169292	-0.0631209	0.00716154	0.101607	-0.0127904	0.0281507	-0.0391904	-0.0104592	0.0136541	0.0029393	-0.00682305	-0.00967066	0.117685	-0.0856028	0.135869	-0.0307391	-0.114572	0.0162002	-0.0244759	0.0564973	-0.138677	0.045209	0.0200276	-0.0307893
	NaN	-0.0259918	-0.0385427	0.0353903	0.00936569	0.00297136	-0.0211824	0.0183409	-0.0456979	0.0590036	0.0198304	-0.0084	-0.00190904	-2.31986e-05	-0.015291	-0.0046082	0.0799717	0.0509548	-0.0654483	0.0391993	-0.0462539	0.0776572	-0.0234266	0.0318943	NaN	-0.0366521	-0.0244802	0.0623513
	NaN	-0.0251556	0.0111268	0.0162677	0.00487374	0.0232949	0.0453848	-0.0242393	0.0104982	0.0379377	0.0274064	0.0231947	0.00569063	0.0176036	-0.0027122	-0.000900321	0.00518015	-0.0196088	-0.129612	0.0485349	0.0607307	0.0317231	-0.0175698	-0.0526664	NaN	-0.0933245	0.104398	-0.0171658
	NaN	-0.00306361	-0.0231606	0.0148297	0.0185362	0.00619207	0.0333822	0.000847223	0.0256307	0.0124221	0.0262721	-0.00508471	0.00304284	-0.0242948	-0.00558741	-0.00855786	0.0929956	-0.057363	-0.196087	0.132338	-0.0491142	0.0118429	0.0576787	0.0149052	-0.0513862	0.061273	0.00215593	-0.108704
	NaN	0.021055	0.132951	0.0289749	-0.00359951	0.0448969	0.00491508	0.0175767	-0.00686111	0.0445324	0.000765062	-0.0206021	-0.000458319	-0.00269498	0.109907	-0.00329029	-0.0871849	-0.046718	-0.177697	0.0592861	-0.0741755	-0.094677	-0.0152542	0.0349998	0.0444716	-0.0631188	-0.0676097	-0.0186795
	NaN	0.0423248	0.0161473	-0.0396643	0.0733165	0.00252096	-0.0134074	-0.0582613	0.0380056	-0.0130891	0.0151529	-0.00965867	0.0189234	-0.000408424	0.0231412	0.0141617	0.00858733	-0.0279003	-0.0293025	0.0587217	0.0483277	-0.0268827	-0.0473005	0.0437591	NaN	-0.140023	-0.0100227	-0.0247071
	NaN	0.00494444	0.0766049	-0.00838143	0.012331	0.0684066	0.0541015	-0.018884	-0.0113498	-0.015974	0.0205296	-0.00635361	NaN	-0.00970717	0.00850172	-0.01821	0.0538786	0.0214132	-0.165186	0.0423433	0.0710306	-0.03273	0.00962424	0.0418263	-0.0314282	0.00523878	0.0693149	0.00366762
	NaN	0.0179937	-0.129426	0.123835	0.0327655	0.0240725	-0.0426999	-0.029828	-0.0182364	0.00468069	0.00252902	0.0317497	-0.0170048	-0.0228333	0.0146543	0.00780889	-0.0912392	0.0533001	-0.0476825	0.0322126	-0.120172	0.11215	0.00752192	-0.0133811	0.0366568	-0.0187204	0.145035	-0.0163443
	NaN	0.0341419	0.0570623	-0.0151424	0.00917484	0.0299673	-0.0203426	0.0449295	0.000308977	0.0277147	0.0111311	0.0424566	0.0579828	-0.018836	0.00198723	0.0103923	-0.0217638	0.0312305	0.113918	0.00059009	-0.0173844	-0.0114477	0.0396144	-0.00572217	NaN	0.0169182	0.130648	0.0644764
	NaN	0.0240425	-0.00101352	0.0164031	0.0102101	0.0224165	0.0110017	0.0432895	0.0332244	0.0374117	0.0113909	-0.0368676	0.0350325	-0.0314904	-0.00774245	0.00544507	-0.0330405	0.00228702	-0.0100824	-0.00285676	0.0143388	0.014424	-0.0197055	-0.0360109	-0.117428	-0.0406034	-0.0437184	0.123776
	NaN	-0.0257263	0.0171478	0.0285491	0.0567011	0.0497928	0.00552586	-0.0819695	-0.00251492	0.0122092	0.00409897	-0.0166368	0.0123739	0.0163144	-0.00999648	0.0034323	-0.0155855	-0.012099	-0.119456	0.0529157	-0.0246981	0.0789276	0.0276462	0.00206517	0.00189018	0.0396776	0.0680833	0.0544972
	NaN	0.0472776	0.0229734	0.00754969	0.00598376	-0.00314119	0.0753237	0.00826508	-0.00297023	0.010252	0.0345875	0.0252455	0.00478726	0.030095	-0.00848762	0.019703	-0.0171792	0.0376035	NaN	-0.00766687	-0.111717	-0.0225767	0.0254705	-0.0367993	NaN	-0.0226756	0.0726195	-0.0041986
	NaN	0.0129457	-0.0685781	0.0197012	0.0185788	0.025409	0.0287983	0.0580869	-0.0189478	0.0143633	0.0478809	-0.0182996	-0.00763051	0.0094823	0.0160991	0.0293824	-0.0843498	0.0128252	0.0298556	-0.000840945	0.0795607	-0.0983442	-0.085301	0.0263729	NaN	-0.0777039	-0.0901056	-0.0927669
	NaN	0.0180659	0.00424888	0.00950058	-0.0517728	0.0254058	-0.0676738	0.00667571	0.0182468	-0.0062681	-0.000343494	-0.0438203	0.0717482	-0.0143669	0.0297956	0.0140068	0.0199945	-0.0719978	-0.0382048	0.018493	0.0435051	0.139791	0.0393001	0.072858	NaN	-0.114654	0.0859591	-0.0390923
	NaN	0.0134284	0.00318816	-0.0104267	0.032041	-0.0518739	-0.0494383	0.022448	-0.0194358	0.00505171	0.0478915	0.0577792	-0.0180326	-0.0458063	-0.0203397	0.0530644	0.0820834	0.0246132	-0.0298031	-0.0190736	0.0106416	-0.0862822	-0.0187895	-0.0930487	NaN	-0.102025	-0.0317445	0.0202606
	NaN	-0.0243616	-0.00715627	-0.0187029	0.0230714	0.0290664	-0.0185646	0.0131705	-0.0326255	-0.00575863	0.0600613	-0.0121264	0.00745121	0.0791352	0.039202	0.0536213	-0.0477291	-0.0860945	-0.000733453	0.0192377	-0.105468	0.0409924	-0.0140276	0.0515243	NaN	0.00688745	-0.0522668	-0.0570372
	NaN	-0.0447993	0.0764079	-0.071326	0.0189414	0.00897517	-0.0207252	0.0826775	-0.0352359	0.0579214	0.0822194	0.0470357	0.0163179	0.00705868	-0.00679361	0.00683932	-0.0104611	0.0553521	0.0138727	0.0500543	-0.0595102	-0.0282741	0.0267518	0.0284496	0.0217902	-0.031845	-0.0184781	0.0388988
	NaN	0.0217859	-0.00365293	0.0173395	0.0841323	-0.0227014	-0.00349737	-0.00196004	-0.00710704	-0.0386763	0.0349481	0.0866037	-0.00321677	-0.000389072	0.00540767	-0.00438416	-0.0200201	0.0749797	-0.0348736	0.00551357	-0.0864399	0.0149731	0.0600171	-0.0145917	-0.0407566	0.0112522	0.0675838	0.0179232
	NaN	-0.0480496	0.015559	0.109055	0.0299182	0.0310378	0.045701	0.037457	0.0333003	0.0349266	-0.0121874	0.0204829	0.0382536	-0.0181398	0.0142316	-0.00912097	-0.00187873	0.0129927	0.152994	-0.0174019	-0.0319899	0.0161014	-0.0132017	0.0302914	NaN	0.0192736	0.0166564	0.0391002
	NaN	-0.0080846	-0.0184178	0.0158587	0.0249194	0.0600624	-0.0238724	-0.0179228	-0.0228185	0.038193	0.0256466	0.0220404	-0.0359564	-0.0490444	0.00846802	-0.0255916	-0.0446719	-0.0218235	-0.0100922	-0.0386027	0.0804306	0.0368252	0.0284239	-0.0143451	-0.241094	0.0161398	-0.000743536	-0.0081289
	NaN	0.00914198	0.004249	0.025179	0.00156404	-0.0107499	0.0626611	-0.0271357	0.0622776	0.0271721	0.0140979	-0.0094115	-0.0476923	0.0981702	0.033729	0.0419829	-0.0214902	-0.0488188	-0.0180709	-0.0315584	0.0305801	-0.0947707	0.0865016	0.0116239	0.0161472	-0.0837187	0.128612	0.0477264
	NaN	-0.024517	0.0624207	0.00820182	0.0427596	-0.00914168	-0.042473	0.00963025	0.0334591	-0.00748202	0.0581632	0.00827213	-0.0338588	0.00730832	0.0145131	-0.0393759	0.0542704	0.038699	0.09779	-0.0037147	-0.00261375	0.0675985	0.0300674	0.0210545	0.000289502	0.0203704	0.0209474	0.000704565
	NaN	-0.011485	0.00691718	0.0660368	0.00578161	0.00260351	0.0286986	0.00181839	0.0544253	-0.0245823	0.0302032	-0.0125562	0.00984253	0.0242348	0.0386858	-0.0138527	-0.00621882	-0.076162	-0.0968163	0.0393209	0.0279566	-0.0410069	0.00596235	-0.0188438	NaN	-0.0200436	0.103589	-0.113246
	NaN	0.0108316	0.0283847	0.0137071	0.0355049	-0.017108	-0.0190262	0.0156825	0.0165809	0.0200344	0.0119146	0.00638149	-0.00189446	0.0240357	0.0441638	0.0516952	0.019581	-0.0673174	-0.000532619	-0.0384404	-0.0281671	0.0696883	-0.0206341	0.00724218	NaN	-0.0164089	-0.00444025	0.116891
	NaN	0.0628026	0.0876506	-0.00288975	0.036412	-0.0337151	0.0128531	0.0281876	0.0510384	0.0156655	0.0157933	-0.00451322	0.00555129	-0.0640513	0.0651661	-0.0190807	0.0325038	0.0668548	0.0784669	0.0243996	0.0607825	0.0575948	0.0352519	0.00139758	0.00741955	0.0574026	-0.028801	-0.020737
	NaN	-0.00137595	0.0122443	0.051821	0.011666	0.00314499	0.0435636	0.00158013	0.0216688	-0.0516059	0.0157272	-0.01228	-0.00809245	0.0177779	-0.0139854	0.00942844	0.0137361	0.035226	-0.146426	-0.0935209	0.086259	0.0930488	0.0249545	0.0194003	NaN	-0.0286453	-0.0082172	-0.063768
	NaN	0.0579595	0.0177578	0.039141	0.0900839	-0.0133576	0.0330619	0.0177158	0.0028245	0.0610557	0.0079768	0.0695955	-0.00975307	0.0058079	0.0407139	-0.0210413	-0.0115056	-0.0131679	-0.0712937	0.0621588	0.0770716	0.0743859	0.0138855	0.00166384	0.0525192	0.00746162	0.00349896	-0.0569265
	NaN	-0.0422881	-0.0243557	-0.0166595	-0.00814204	0.052034	0.0343601	0.0016804	-0.0675336	0.00486506	-0.0123351	0.000424564	0.0164323	-0.0106305	0.010182	-0.0251625	-0.0275252	0.103408	0.100604	-0.0547731	-0.00651892	0.0212489	-0.00382789	0.0459792	-0.00573786	-0.0518091	0.11378	-0.0860099
	NaN	0.0633463	0.00210325	0.0484168	0.0386675	0.010648	0.0379294	-0.0432804	0.101507	-0.0233486	0.0339317	0.00648639	-0.001653	-0.0601132	0.0176794	0.015987	0.0492328	0.00207398	-0.0111501	0.0205238	-0.0382918	0.042458	-0.0204318	0.0610921	-0.0739447	-0.0361205	-0.0169151	0.143353
	NaN	-0.0297701	-0.0341891	0.00126874	0.012112	-0.00663562	0.0197526	-0.0251502	-0.0121901	-0.0403964	-0.00584951	-0.00811796	-0.00799153	-0.0288094	0.0278595	-0.0114734	0.023837	0.113111	-0.0704016	-0.12332	-0.0919025	-0.06569	-0.0121131	-0.0688142	NaN	NaN	-0.0977456	0.0126019
	NaN	-0.0772681	0.0415115	0.0134604	-0.0720929	0.049219	-0.0310217	0.0248356	0.0291486	0.0164586	-0.0114341	-0.0123188	0.0149178	0.027049	0.0502817	0.0139217	0.0168533	-0.0669457	-0.138658	0.0347596	-0.0309903	-0.0658427	0.190378	-0.0934654	NaN	-0.0766086	-0.0286532	0.101141
	NaN	-0.0123052	0.0182606	0.0339887	0.0644068	-0.0315565	-0.0675647	0.00465979	0.00979204	0.0445389	0.00691938	0.00183492	0.0201774	0.013449	0.0401741	0.104799	0.0524702	0.0207092	0.105777	0.00372083	-0.0631625	0.0175029	0.0265825	-0.0306263	-0.0473476	-0.0440771	-0.111406	0.0197145
	NaN	-0.0229325	0.0152162	0.0108804	-0.0357693	-0.0110988	0.00540539	0.0106468	-0.00400544	-0.0255129	-0.000841833	-0.00928659	-0.040861	0.00973168	0.0128305	-0.00419273	0.0132254	0.0144105	0.0655089	-0.0248159	-0.0057118	-0.0678197	0.0131587	-0.0475465	0.000754977	-0.0296679	0.0674779	0.130912
	NaN	0.0318221	-0.0152932	0.0729544	-0.00481562	0.0159195	-0.0421154	0.0568957	-0.0324973	-0.00913417	-0.000935055	0.015232	-0.00524996	0.00875205	-0.0145064	-0.104162	-0.0591233	0.00344674	0.0256862	-0.0127107	-0.0444113	-0.0805209	-0.0048794	-0.0145369	NaN	0.0162613	0.102476	-0.00667097
	NaN	-0.0111996	0.081202	0.144429	0.0203433	0.07762	0.00217336	-0.0159604	0.0169065	0.017921	-0.00149431	0.0304131	0.0316383	0.0355785	-0.0122491	0.0169829	0.00301364	0.0430043	-0.0028095	-0.0979553	-0.0587659	-0.0293511	-0.00400091	0.0160203	-0.0803636	-0.0225862	-0.01264	0.150735
	NaN	-0.0081335	0.0185373	-0.0545918	0.0195804	-0.0041141	0.108656	-0.0219424	0.0208372	0.0239733	0.0574087	0.00477472	0.0947682	0.0187822	0.00247703	-0.109835	0.0393554	-0.0609551	0.0845631	-0.0145337	0.0315552	-0.0702316	-0.0201782	0.0331938	0.00305589	-0.0244113	-0.0101532	-0.0988957
	NaN	-0.0102754	0.00145426	-0.00621448	0.00986945	-0.0268633	0.0301841	-0.00591068	-0.0113154	-0.0074132	0.0252237	0.0240445	-0.0104978	0.00658368	0.0291798	0.00189824	0.00694233	-0.0652582	0.0402901	-0.0107045	-0.0274105	0.0688634	-0.0222299	0.00186783	NaN	0.0755736	0.113803	0.0247664
	NaN	-0.0701762	-0.0163938	0.0108056	0.0208005	0.0195312	-0.0360496	0.04018	0.0123965	0.0373379	0.00703928	0.0495199	0.00831068	0.0185863	-0.00982864	0.039505	-0.029922	0.00748508	-0.0769049	-0.0307182	-0.0599904	0.0767355	0.0376523	0.0406448	0.00792759	-0.0966725	0.088812	0.0934403
	NaN	0.0148415	-0.0159139	0.0263938	0.0103745	0.0566491	0.0217411	-0.0220044	NaN	0.00363067	0.0239964	-0.00171908	-0.0175818	0.00638909	0.00143273	0.00864606	-0.0274179	-0.00107263	0.0743967	0.0344822	0.0598783	-0.0861946	0.0172859	0.0718022	NaN	0.070652	NaN	0.00109055
	NaN	0.0076703	0.0363114	0.00137215	0.0149346	-0.00517036	0.0137585	-0.0288842	0.0221297	-0.0315384	0.0454377	0.0358396	0.0402117	-0.00480119	0.105941	0.0766523	-0.0431813	-0.042676	0.0909459	-0.0187916	-0.0399641	-0.0190367	0.0236555	0.107824	-0.133883	-0.0215002	0.0621395	0.0167927
	NaN	-0.00886523	0.0372814	-0.00301426	-0.0129316	-0.00324768	-0.020347	0.0052586	0.0965975	0.0209915	-0.00315376	0.0218754	0.0252934	-0.00464762	0.0523328	-0.00161273	-0.0387174	-0.0233167	-0.0662126	0.0345514	-0.0836085	-0.0742167	0.0518745	-0.0832384	-0.124452	0.060971	-0.173911	-0.111974
	NaN	-0.0837586	0.0216473	0.0368812	-0.00957989	0.0141962	0.0409142	-0.0156836	0.0663932	-0.0123936	0.058067	-0.0257652	0.00735582	0.0113326	0.0572975	-0.0165766	0.062515	0.0878346	0.0789511	-0.00889068	0.0366995	-0.0188762	-0.000163164	-0.0212255	NaN	0.00729204	0.0959931	0.0600807
	NaN	0.0153232	-0.0159492	0.0847132	0.0252562	0.0308295	-0.00209194	0.00313867	0.0415665	-0.0480563	0.0384544	0.0405253	-0.0098514	-0.0099921	-0.0345463	-0.0639146	-0.0121302	-0.0254982	-0.0793778	0.0416713	0.120982	-0.0714284	0.00770758	0.0355917	-0.0915661	-0.0547554	0.0172924	0.111535
	NaN	0.0228906	0.114961	-0.0402733	0.0158792	0.000175194	-0.0118651	0.0554839	0.0249303	-0.0114141	0.0360644	-0.00109746	-0.0439224	0.0246329	-0.0170242	-0.03392	0.055106	-0.0554955	0.100392	0.00281774	-0.0488607	-0.0575484	0.0724218	0.000737191	NaN	-0.16713	-0.0330886	0.0208532
	NaN	0.0251307	0.00036451	0.0116276	-0.049825	0.0364222	0.00948475	0.0330131	-0.00304051	-0.0120907	0.113335	-0.0130311	0.0152879	0.0431117	0.0856104	-0.0242423	-0.0469899	0.00370818	-0.0223123	0.0438702	0.0528462	-0.0386442	0.0001618	0.0464238	0.14047	-0.00811754	-0.0135296	0.0408038
	NaN	-0.0212025	0.0182633	0.053411	0.0546685	-0.0207126	-0.0398565	-0.00771752	0.0010432	0.0135991	0.0367103	0.0219192	-0.00742946	-0.0103049	0.0186189	-0.116565	0.0093735	0.00914733	-0.142687	0.0394887	-0.0141277	-0.0873625	-0.0190535	0.0208676	0.124905	-0.00538547	0.01465	0.154476
	NaN	0.0380739	0.0281625	0.0246859	0.0348491	-0.00769206	-0.0189113	0.0393498	-0.0616218	-0.0253473	-0.0409826	0.0308834	0.000155157	-0.0234282	0.00285971	-0.0120521	-0.0457386	-0.0170762	0.000983437	-0.088444	-0.173584	0.00280784	0.0343083	0.0339289	0.0365812	-0.00740278	0.0850501	-0.0216405
	NaN	-0.0179248	0.0476444	0.0387519	-0.00911533	-0.0284558	-0.0190669	-0.0135932	0.0241225	-0.00165129	-0.00400301	0.00885015	-0.0102014	-0.00709701	0.026516	0.104174	-0.0037174	-0.0268762	-0.0800473	-0.0199883	0.0781945	-0.063268	0.053869	NaN	-0.0563968	-0.00612696	-0.227859	0.00114706
	NaN	-0.0391934	0.0103423	0.0116905	-0.0656823	0.0404179	-0.00270264	0.0352986	0.0364569	0.0342351	-0.0728479	0.00499395	0.0343483	0.0416018	-0.0211031	-0.010239	-0.0734563	-0.0378217	0.0813517	0.0013848	0.0698938	-0.0221728	-0.0987207	0.0812311	NaN	0.160842	0.20571	0.0537497
	NaN	-0.0153875	0.0189746	0.0306065	0.0226043	0.0108463	-0.0581116	0.0259893	0.0113289	-0.00786934	0.010476	-8.93046e-05	0.0111159	-0.0129505	0.0484781	0.0334322	-0.0525574	-0.0463649	-0.0873081	0.0446473	0.204033	0.057437	0.0302085	-0.0440636	NaN	0.0499115	-0.125495	0.0292989
	NaN	-0.00572185	0.0617975	-0.0228619	0.00626922	-0.0165559	-0.0419922	-0.00926582	-0.0148527	0.0223984	0.0190136	0.027155	0.033294	-0.0275742	-0.0494673	0.0415039	0.0919849	-0.00712892	0.0308595	-0.0144812	0.0136156	0.0274819	-0.0146802	0.0652197	0.0224379	0.0382658	-0.0309819	-0.0258423
	NaN	-0.0352383	0.0242361	0.0505615	0.000798694	0.0507356	0.094131	0.0352047	-0.011998	0.00538201	0.0016179	-0.0902805	0.010188	0.0095228	-0.0120415	0.0868223	0.0619271	0.00350635	0.0108783	0.0576807	0.0854572	0.00686415	0.0150327	NaN	NaN	0.0169785	0.0922674	0.0216785
	NaN	0.00218973	0.0162302	0.0158594	-0.0156891	0.0416711	0.0396739	-0.0196489	-0.00312125	0.0164794	0.0322403	-0.0443424	-0.00473044	-0.0212329	-0.0181404	0.0148589	0.100498	-0.00394612	0.0286696	-0.0179143	-0.0604414	-0.0607783	0.0393325	0.030285	NaN	0.0746483	0.0182815	-0.0485705
	NaN	-0.00796773	0.0314178	0.0263293	0.0172125	0.00394792	0.0416452	0.0221554	-0.00838627	0.0293601	-0.0572343	0.0632508	0.0492619	-0.00765576	0.0168479	0.00677485	-0.0132549	0.0228455	-0.0570161	0.0127083	-0.00415528	-0.0528591	0.0346912	0.000931417	NaN	-0.00576656	0.020922	0.143326
	NaN	0.0250743	0.0790822	-0.0284441	0.00337252	0.0166508	0.0254073	0.00164139	-0.0691819	-0.00390254	-0.0164989	-0.0221913	0.0616459	-0.0221713	-0.0105072	-0.0197489	-0.0157153	0.0683636	0.0259459	-0.0407548	0.0204616	0.0134741	-0.0189007	-0.00105904	NaN	0.0194224	0.0954303	-0.0285923
	NaN	-0.00113612	0.000388788	-0.0278926	0.0222625	-0.0540978	0.0110431	-0.00997372	-0.00929658	-0.00968172	0.0228197	0.0267863	0.00791239	-0.00364939	0.00162006	0.0574993	0.0641144	0.062298	0.00931526	0.0395458	0.0376543	0.0195427	-0.0018316	0.0693738	NaN	0.0214486	0.0636833	-0.0743901
	NaN	0.0248314	0.0840141	0.000164647	-0.019673	-0.0128339	-0.0215743	-0.0364023	0.0040287	0.0583164	0.0520488	0.0167347	-0.00498358	0.054661	-0.0103538	0.0566322	-0.00784126	-0.0297766	-0.0937064	0.0190095	0.0245283	0.0982808	0.0576821	0.048276	NaN	0.0323843	-0.000163619	0.0569846
	NaN	-0.0167996	0.0351597	-0.000420321	0.0174035	0.0406626	0.100537	0.0137537	-0.0187582	-0.0460783	-0.104862	0.0210261	-0.0112478	-0.0880577	-0.0247246	0.0176277	-0.0051826	-0.0599141	-0.000170721	-0.0182753	0.0832794	-0.0171264	0.0540591	-0.0589327	NaN	0.00866224	0.0492278	0.0305117
	NaN	0.00385637	0.0288738	-0.0120793	0.0378835	0.0646109	0.0522904	0.0101077	0.0255507	0.026655	0.0199641	-0.0438234	0.000246764	-0.04293	-0.00305766	0.00988903	0.0128858	0.0458456	0.000536925	0.0155588	0.0374012	0.0808863	0.0323807	-0.0716477	NaN	-0.00262114	0.101255	-0.102649
	NaN	-0.0307948	-0.0131301	0.0101871	-0.0392591	-0.0100919	-0.0741608	-0.00725455	0.018431	0.00614751	-0.0320529	0.00440768	-0.0126123	0.00715197	-0.0510572	-0.00695984	0.0234936	-0.00929447	-0.000658592	0.0265464	-0.000946132	0.0817844	-0.0041016	0.00368321	-0.116569	0.00479632	0.0668822	0.0334343
	NaN	0.0373697	-0.180945	0.0153665	0.0850779	0.00385958	0.00655882	0.0299945	0.0399216	-0.0107949	-0.00115527	0.000594768	0.0442758	0.00818475	0.036238	-0.00192473	0.0443855	0.00670488	-0.030933	-0.0284268	0.0624415	-0.0314401	-0.00599236	-0.00727249	-0.0890931	-0.0224038	-0.103259	0.0511598
	NaN	0.0239023	0.0392388	0.0150114	0.0216799	-0.0555532	0.0189263	0.125212	-0.0345037	0.0176628	0.02405	0.00421729	-0.00609329	-0.00416137	0.019642	-0.0456673	0.0489066	-0.0316456	0.0999211	0.0111112	-0.0645979	0.0166115	-0.0315734	-0.017417	NaN	0.066069	0.020598	0.158757
	NaN	-0.0851157	0.00837736	0.00315509	-0.00742728	0.025688	0.00162954	0.0493875	0.0359476	-0.0336623	-0.00219258	0.014657	-0.0226238	-0.00692793	0.0280387	0.0250755	0.0143175	-0.105372	-0.00967454	-0.0384515	-0.028671	-0.0108485	-0.00586087	-0.044659	0.0280317	0.0111929	0.00792771	0.00981639
	NaN	-0.00156197	-0.0163999	-0.0309455	0.0288005	-0.045502	-0.0261158	0.0277012	0.000230841	-0.0355167	0.01518	-0.0395232	-0.00451714	0.00595128	0.00615469	-0.00387962	0.0508413	-0.0740636	-0.0833402	0.00613251	0.0676737	0.0658415	-0.0103043	-0.0439932	0.00490943	0.139988	0.0249521	0.0817997
	NaN	-0.0627451	-0.0388031	-0.0269274	0.0339173	0.0631783	0.0142058	-0.0286555	-0.0780025	0.00356155	-0.00114621	0.034162	-0.00377204	-0.00170561	-0.026839	-0.0039161	0.0194067	-0.0053865	-0.0240935	-0.00863664	-0.0720117	-0.0258663	0.0458076	-0.00145853	0.00532629	0.051636	0.152809	0.0725475
	NaN	-0.024395	0.0746108	0.0634527	-0.0103851	-0.0335895	-0.0223188	-0.0381036	-0.00443405	0.00803121	0.0282215	0.0357011	0.00735575	0.0360457	0.00361679	-0.0057691	0.141557	0.0195626	-0.0148347	-0.0140614	-0.074444	0.0758127	0.0118982	-0.0302606	-0.0351124	0.0968771	0.073663	0.0521092
	NaN	-0.0359354	-0.0170102	-0.0269075	-0.00130516	0.048024	-0.0615658	0.00180382	-0.0146249	0.0710914	0.0135473	0.0362057	0.0614706	0.0222767	0.00342246	0.034624	-0.0715473	-0.0795223	-0.0632948	0.00305624	-0.0794721	-0.0575389	0.0391888	0.00414737	-0.188416	0.0569201	0.0429959	-0.122439
	NaN	-0.0191644	-0.00695267	-0.00217572	0.00525058	0.00853184	0.0286993	0.0202559	-0.0254521	0.035784	0.03928	0.0150264	0.0110585	0.00188128	-0.00778259	-0.00816183	-0.0206028	-0.0741834	0.0981473	0.0095278	0.0909781	-0.12314	0.108036	0.0836106	-0.054819	3.85806e-05	0.00779857	0.0920119
	NaN	0.0614724	-0.00201843	0.00604303	0.0351488	-0.0114572	-0.0248053	0.0346146	0.00102707	-0.00569116	-0.0130918	0.0046882	-0.0191875	-0.00843866	-0.0031383	-0.0225045	0.0474531	0.0544026	0.0421682	0.00865961	0.119913	-0.0416923	-0.00553856	0.00646745	0.0637111	-0.0124356	-0.0117486	0.0532524
	NaN	-0.000811811	0.00941208	-0.0312186	-0.0195517	0.0157691	-0.0221295	-0.0178173	-0.00233424	0.015861	-0.00669906	0.0134751	0.0381782	0.000524351	0.00120414	-0.0136466	-0.012968	0.102436	0.00867691	0.0411465	0.0515704	-0.0285605	0.00344771	-0.0427571	-0.112642	-0.00255513	-0.115987	0.0851433
	NaN	-0.0174213	-0.0147976	0.0397858	-0.013055	-0.000923953	-0.00685246	-0.010837	0.140588	0.00291175	0.000355088	-0.00854579	0.0870276	-0.048453	-0.02415	0.0238867	0.0342794	-0.0359332	-0.00838237	-0.0375619	0.159389	-0.00912243	-0.00573632	0.0440112	-0.0318401	0.0392563	-0.0893218	0.0492109
	NaN	-0.0438713	0.0537583	-0.00605817	0.0728304	0.0197081	0.0229336	-0.00230762	-0.0251419	0.0220378	-0.00017586	0.0211855	0.00946008	-0.0103171	-0.0157772	-0.0867372	0.0054187	0.0220765	-0.0619925	-0.000353108	-0.0726775	-0.0974205	0.0873899	-0.0386053	0.00844642	0.0604715	-0.0555651	0.0250284
	NaN	-0.0441902	0.0246213	0.00671749	0.0184857	-0.00460715	-0.0166719	-0.0150944	-0.0127334	0.0491021	-0.0405752	0.0108337	0.0349266	0.0612634	0.00355134	0.0162356	-0.0224909	0.0506072	0.00458379	-0.0188476	0.0427789	0.064981	0.0400961	0.0165813	0.136259	0.0976083	-0.0709549	0.0706643
	NaN	-0.0322562	0.0407674	-0.00681099	-0.00467279	-0.00937677	0.0151488	-0.00558141	0.0432899	0.0329377	0.0248152	0.0346349	-0.00645019	-0.0340025	0.0126273	-0.0517694	0.00976558	-0.065712	-0.223275	0.0671235	-0.0225953	0.0895515	0.00110125	0.0578572	0.0394962	-0.0316335	0.114317	0.0219041
	NaN	-0.000238113	0.0289882	0.00288357	0.0427693	-0.0053129	-0.0023538	-0.0157762	-0.0392186	0.00136633	-0.00262449	-0.0170271	0.00800515	0.0407319	-0.0138448	0.0267411	0.124992	-0.0578774	0.0482723	-0.00366473	0.0646611	-0.0917483	-0.0098594	0.0304268	0.111756	0.176862	-0.0477075	-0.109539
	NaN	-0.12931	0.0303359	-0.0255589	0.0160534	0.00520016	-0.0630141	-0.0219189	-0.00778205	0.00758325	-0.0370926	0.0111245	0.0443324	-0.0205308	-0.0250815	0.0343263	-0.00732697	0.0186291	0.05478	-0.0561669	-0.135451	-0.0778466	-0.0223871	-0.0301863	0.102358	-0.0865427	0.0194702	0.0449354
	NaN	-0.00185445	-0.00493706	0.0440498	0.0325839	0.020773	0.033257	-0.0032579	0.0208351	0.0701929	-0.0308665	0.0169134	0.0110425	-0.0247718	-0.00760806	-0.0107171	-0.0811051	-0.127244	0.00774961	-0.000800357	-0.0686981	-0.0816525	0.0480614	-0.0127568	0.0312585	-0.0165893	-0.00956867	-0.0073706
	NaN	-0.0303821	0.0185993	-0.0238641	-0.0306181	0.00683477	0.0382866	-0.00308962	0.0130696	0.0155586	-0.0218164	0.0238932	-0.00504824	0.0852733	0.00474441	-0.0032306	-0.093479	0.0487487	-0.00264123	0.00985086	0.0920202	0.0366274	0.00188683	-0.0963131	0.139354	0.027917	0.0516506	-0.107961
	NaN	-0.0384148	0.00577047	0.00819947	0.0284382	0.00348643	-0.0485197	0.0310366	0.0199023	0.0185809	0.0170834	-0.065325	0.0962502	-0.0313881	0.011007	0.00890185	0.0291385	0.042513	0.150894	0.0526326	0.012243	0.111324	0.050472	-0.0294065	0.0201822	0.0166991	NaN	0.00221812
	NaN	-0.132594	0.0177301	-0.0553299	0.0636673	0.0212143	0.0337363	0.0226644	0.0314385	-0.0182902	0.0250424	0.00789321	0.0215141	0.00190514	-0.0262729	0.0162069	0.015511	0.11208	0.118177	0.015421	0.0117247	0.0471491	0.0202261	-0.0353552	NaN	0.057551	-0.108002	0.0491346
	NaN	0.0237111	-0.018175	0.0184812	0.000305569	-0.0196718	0.0529124	0.0276484	-0.00484829	-0.0271847	0.016397	0.00673868	-0.0135983	-0.0213344	-0.0714722	-0.00741922	0.0408871	-0.0553765	-0.0551248	-0.00182126	0.069176	0.0568114	0.0601404	-0.0617164	-0.0471263	-0.0231397	0.0552451	0.0220055
	NaN	-0.0254513	-0.00507628	0.000145621	0.110038	0.0156235	-0.0103896	0.0501573	0.0195131	-0.0313394	-0.0540073	0.0244507	0.0785816	-0.00136861	-0.0318022	0.0208068	-0.00987889	-0.0232961	0.0672503	0.0417986	-0.051531	0.0697573	0.00277849	0.128124	-0.129254	0.0206545	0.0195291	0.165935
	NaN	-0.0105923	0.0167995	0.0561209	-0.00706343	0.0283159	-0.0017503	0.0375497	-0.0142008	0.00718783	-0.00910232	0.0496621	0.0295219	0.0418964	-0.00274585	0.0667305	-0.0351999	0.0474241	0.0168686	0.071903	0.0508926	0.0530702	0.00957727	0.0605327	NaN	0.00880028	0.0167655	-0.0228809
	NaN	0.0185226	-0.0601284	-0.0813886	-0.0632244	0.0587781	-0.0673819	0.0310822	0.012917	0.0178772	0.0243781	0.0293063	0.0771638	-0.00244386	0.0108314	0.0231099	-0.0142649	-0.103476	0.108223	-0.0538636	0.0558232	0.00702238	-0.0231191	NaN	0.00582388	-0.00515147	-0.113079	0.0179245
	NaN	-0.0442364	-0.0323452	-0.0728736	0.050832	-0.0564114	-0.0745776	-0.01531	-0.0301772	-0.0108655	0.00171669	0.0493515	-0.0285389	-0.0189101	0.0406483	-0.022323	0.0471447	-0.0470532	-0.0131421	0.0418553	-0.0987281	-0.069663	0.0151271	-0.0194995	-0.024709	-0.0412284	0.00859665	-0.0235837
	NaN	0.0322898	0.0266045	0.00423031	0.0177419	-0.026626	0.061722	0.0423063	0.0710759	0.00082872	-0.0601259	-0.0137382	0.0278778	-0.00491229	-0.00786973	-0.00547997	0.0518584	-0.0639699	-0.0286668	-0.00969619	-0.02545	-0.129444	0.0186856	0.00899042	NaN	0.0351119	0.0584397	-0.00221912
	NaN	0.119276	-0.0184081	0.0058296	-0.000166126	0.0916199	0.0132153	0.0415679	0.0173938	0.00771606	0.0156267	0.00518253	0.0446402	0.0231157	-0.00339376	-0.0140718	0.0330123	0.00623723	-0.0116686	-0.0186932	-0.0666584	0.0343643	0.0150606	0.0089703	-0.00444904	-0.0660593	0.00824871	NaN
	NaN	0.0197516	0.0247915	0.0268807	0.0233227	-0.00550305	0.0898215	-0.0131434	0.0203207	-0.0601799	0.0195745	-0.00201475	-0.0154881	-0.0468325	0.0190335	0.0423085	0.0462451	-0.0226326	-0.221208	-0.0624264	-0.0404836	-0.0614054	-0.00433503	-0.0137125	-0.05154	0.0766064	0.0653739	0.10969
	NaN	-0.0894252	0.0689524	0.0735562	0.0321489	-0.0191854	0.00169331	0.00882838	-0.0371221	0.0198799	0.00302905	-0.0151574	-0.00168457	0.0575397	0.00260769	-0.054149	-0.0303592	-0.078378	-0.119221	-0.0220188	0.0317385	-0.0532106	-0.0126412	0.0181698	NaN	0.0279684	-0.0372914	0.0501407
	NaN	0.0418835	0.0348103	-0.0457473	-0.024959	-0.0509831	-0.0140461	-0.00488052	0.00884429	0.0240542	-0.00739939	-0.00344563	-0.0260204	-0.00927178	-0.0266979	-0.0313751	0.00487238	-0.0581203	0.0544775	-0.014527	-0.0212766	0.0962568	-0.00085608	0.0176897	NaN	0.12353	0.0264627	-0.00312419
	NaN	-0.0730819	0.0485237	0.0368705	0.00916415	-0.0700939	-0.0102569	0.0319643	0.022247	0.0462384	0.0342828	0.00225946	0.0205038	-0.0191902	0.0133201	0.0128943	0.0222551	-0.0975253	-0.00435966	-0.0590196	-0.0686689	0.00621494	0.00419378	NaN	0.104356	NaN	-0.108679	0.0591443
	NaN	-0.0301212	0.0183607	0.0277455	-0.0310043	-0.00309429	-0.00115416	0.000803805	0.00359202	0.0267103	-0.000531058	0.0249351	0.00652557	0.0560778	0.0144069	-0.0589725	0.0162092	-0.0370728	-0.149773	-0.0653561	-0.0480607	0.011033	0.0244558	NaN	NaN	0.028171	0.0895982	-0.125495
	NaN	-0.0275733	-0.000853645	0.00269834	0.0187224	0.153456	0.0273966	0.00223884	0.0252545	-0.00405461	0.0222732	0.00995351	0.0290681	0.0903564	0.0645031	0.0217138	-0.00521917	0.0596327	-0.123598	-0.0107619	0.00298294	0.122095	0.0764096	0.0298478	0.0632808	0.0210475	-0.0712181	0.145981
	NaN	-0.00910266	-0.0343085	0.0155075	0.0119753	0.0146869	0.0515705	-0.0401493	0.029363	0.018073	-0.023925	0.0458348	0.0415805	-0.00943821	-0.0311509	0.00854246	-0.0614213	0.0764846	-0.0669566	-0.0794595	-0.0412071	-0.0538724	0.000173997	0.00798967	NaN	0.00803409	0.00399335	0.00191833
	NaN	-0.0293753	-0.0455065	0.0222194	0.0160005	-0.049242	-0.032531	0.0124669	-0.0248611	0.0669724	0.019763	-0.0170036	-0.00310658	0.000806869	-0.0045203	-0.00198867	-0.0902669	0.0582436	0.000386103	0.00930191	0.0926711	0.0532374	0.018406	0.0700461	0.0138851	0.0294359	-0.0371832	-0.109863
	NaN	0.0189468	-0.104847	-0.00298501	0.0435594	-0.00615756	-0.0299712	-0.0127577	0.0110922	-0.0108052	0.0334562	0.00223414	0.0205337	0.011214	-0.0202245	0.0287283	0.0688309	0.00625238	-0.114246	0.00813657	-0.0191932	-0.104802	-0.0219018	0.0527337	-0.137912	0.0544037	-0.108463	-0.121932
	NaN	0.00108987	-0.0175954	0.0139109	-0.010705	-0.0161157	0.0316798	0.0211881	0.0249024	0.0218118	0.0101724	0.0607807	0.0308586	-0.0287648	-0.021577	0.0430879	0.0346077	0.0753834	0.0362073	-0.0357608	-0.0401693	0.0157929	-0.0632043	-0.00385287	-0.20346	0.011942	-0.00228449	-0.0283429
	NaN	-0.0578999	-0.00448702	-0.0317055	0.0416181	0.000266572	-0.0193127	-0.0202886	-0.00989185	-0.00245722	-0.0818738	-0.00516126	0.00479851	0.0282711	-0.00126569	-0.0045263	0.0485857	0.0264713	0.00735721	-0.0206177	-0.0736236	0.0978826	0.0582525	0.037492	0.0977834	-0.0989606	-0.0260377	-0.0212444
	NaN	0.167965	0.00783471	0.00240639	0.0126924	-0.00512794	-0.0090789	-0.0224943	-0.0755359	0.00433695	-0.0439653	0.000731933	0.092767	0.0638294	-0.00662187	-0.000450672	0.0642418	0.00931071	0.0718709	-0.0568225	-0.0453484	0.0280696	0.0123422	0.0520598	NaN	0.00408941	-0.0609617	NaN
	NaN	-0.00436259	-0.0155292	0.0380091	-0.0417987	0.0123732	-0.00597476	0.0684774	0.00869886	0.0226974	0.00558016	0.0353788	0.012541	0.0837507	0.0864737	0.0339672	-0.0862564	-0.0801208	-0.0866939	0.0552141	0.1646	0.0631274	-0.0984721	-0.0322476	0.0518411	-0.0107635	-0.172858	-0.0706506
	NaN	-0.0140303	-0.0806292	0.00762506	0.0373393	-0.00651092	0.00254866	0.0154896	-0.0460723	0.0421572	-0.00389354	0.0592777	0.043858	-0.00842853	-0.0186168	-0.0176394	0.0632753	0.06278	0.0740776	0.0711994	0.0576316	-0.0344684	0.0207714	-0.000839367	-0.0985612	-0.0943193	-0.0519177	0.0820736
	NaN	0.0314379	-0.0273705	0.019449	0.0171072	0.0288132	0.0847963	0.000691901	0.0157009	-0.00714276	-0.0182783	0.0274409	-0.00242368	-0.0255427	0.0295345	0.013923	0.0936042	-0.00975463	-0.165228	0.0202532	0.106597	0.0746501	-0.0381696	-0.0044831	NaN	-0.0739825	-0.124884	-0.0748975
	NaN	-0.0781617	0.0444853	-0.0103909	0.0573899	0.0341635	0.0387688	0.0176046	0.111252	-0.0335263	0.00601054	0.0240482	-0.0122993	0.00559925	0.0280034	-0.00123928	0.119004	0.0588778	-0.0684024	0.0247654	0.0408706	0.0244663	0.0419772	-0.0294725	NaN	-0.0139766	0.0258657	0.119625
	NaN	0.0522431	0.004781	0.0307181	-0.0144704	-0.00668215	-0.0123433	-0.00281339	0.033282	-0.00597297	0.0096685	-0.055683	-0.0200533	-0.00346158	-0.0532684	0.00363253	-0.029905	-0.00378703	0.129646	0.000684676	0.0484697	0.0925831	0.0423875	0.022768	NaN	0.0260671	0.00975654	0.061981
	NaN	0.0255514	0.00933589	0.00718665	0.0332932	0.0197685	0.0256258	0.018214	0.00804326	0.0261495	0.0276564	-0.0364325	-0.00631704	0.0689516	-0.060011	-0.0500728	-0.0034449	-0.0395427	-0.107625	0.037674	-0.0184809	-0.0721013	0.0102537	0.0817963	-0.0570726	0.0683115	-0.146607	0.0447021
	NaN	-0.0536053	0.025015	-0.0236107	0.00272846	-0.0196783	0.0309942	0.0335528	-0.0273544	0.0591819	0.0198155	0.0486706	-0.0749511	-0.010808	-0.0147872	0.0282121	0.0861342	-0.0441126	-0.0565686	-0.0048953	0.114611	-0.0715148	-0.00574805	-0.000323836	-0.0679678	-0.0294917	-0.0582783	-0.0165786
	NaN	0.0370858	0.0745585	0.0608278	0.0767975	0.0110112	0.057133	-0.0352274	-0.0580246	0.00973654	0.107971	-0.0280586	-0.0276985	-0.0471262	-0.0210318	0.0109142	0.0172883	-0.0133014	0.0545486	0.027366	0.0618882	-0.0952746	NaN	-0.00727548	NaN	-0.060105	-0.0965321	-0.0574999
	NaN	0.00106049	0.036167	-0.0250173	-0.0223662	0.0365014	0.00806726	0.0738129	-0.0215562	0.0316218	-0.0355996	-0.018948	0.0552183	0.00765674	-0.0364087	0.00381413	0.0299533	0.0231435	-0.0743205	0.064908	-0.0409309	-0.0215204	0.0513843	-0.017689	0.0917406	0.0608451	0.130668	-0.0382659
	NaN	-0.0394612	0.00159625	-0.00270068	0.000545725	-0.00485392	0.0291429	-0.0167682	2.97066e-05	0.00485994	0.0424738	0.0914115	-0.0177452	0.0625816	-0.00520642	0.060995	-0.0787785	0.0574778	-0.0262418	0.139046	0.0418619	0.0319387	0.0421504	0.0439221	0.0539075	-0.0532101	-0.126185	-0.11161
	NaN	-0.0764096	0.00746396	0.020422	0.0380969	-0.00314065	0.0117491	-0.029054	0.0483149	0.0278693	0.018953	0.0375538	-0.0245167	0.0186603	0.0683396	-0.0401157	-0.0428799	-0.0428194	0.0210217	-0.00814265	-0.117063	0.0853017	0.0352191	0.0275526	0.0103355	0.061431	-0.119739	0.0138782
	NaN	-0.0452709	-0.0284181	0.00787228	-0.00419814	-0.0304342	-0.00305239	0.0158102	0.115743	0.0408015	-0.00572648	0.000474853	-0.0123521	0.0466442	-0.029704	-0.015112	0.0402576	0.0651798	-0.0962107	-0.0690211	0.0118369	-0.0431934	-0.035754	-0.0107266	NaN	-0.0343895	-0.0481558	-0.000799245
	NaN	-0.00969277	-0.00238633	-0.0465743	-0.0122483	0.0298549	0.0127086	0.00847147	-0.00812735	0.00264096	-0.0369283	0.0334297	0.016437	0.0407569	-0.00410456	0.00369674	-0.10039	0.0673159	0.175586	-0.00582169	0.0349781	-0.0552842	0.0411569	-0.0189131	-0.0134721	-0.00727349	0.0965793	0.00262536
	NaN	0.0384225	0.0311293	0.0665344	0.0347809	-0.11138	0.0472997	-0.0429238	-0.00702197	-0.00692333	0.0267208	-0.00822895	-0.0191227	-0.0215799	0.0146494	0.030353	0.100054	0.0709344	0.0952853	0.0381601	-0.00065028	-0.11369	-0.0202865	0.0377943	0.0991708	0.0505437	0.0325639	0.193073
	NaN	-0.0289396	-0.048905	-0.00907907	-0.0609326	0.00425169	0.0373236	-0.0234427	0.0310739	0.00117359	0.0217731	-0.0176559	0.0279273	0.00296551	-0.0119769	0.0122887	-0.0232297	-0.0277647	-0.13451	0.0124861	-0.127697	-0.00526478	0.0501917	-0.0599221	NaN	-0.00659093	0.00269858	-0.130914
	NaN	0.0170437	0.082765	-0.0341043	0.0471162	0.0216229	-0.0123975	0.0617061	0.00966824	0.0261594	-0.00463275	0.0174681	0.0372931	0.0190693	0.00680932	0.0284206	0.081716	-0.0524165	0.0023974	0.00193748	0.0686124	0.0848316	0.0614623	0.00801763	0.0212148	0.0199497	0.0496946	-0.00763245
	NaN	-0.0207148	0.0530531	-0.0132492	0.0377671	-0.0833022	0.0158218	-0.0573436	-0.0268416	0.0667168	-0.0440744	-0.0237771	0.0328249	0.000447751	-0.0108803	-0.0228396	0.0187131	-0.0136199	-0.0129351	-0.0190326	-0.026838	0.0899208	-0.0411743	-0.0365527	-0.00217452	-0.0236263	-0.0734022	0.113128
	NaN	0.0100109	-0.0207734	0.0202777	-0.00837259	-0.00247412	0.0719358	0.00149082	-0.00113651	-0.0523534	0.0220865	0.0126938	0.0911778	-0.0303329	0.0171005	0.00398381	0.00972604	-0.0150991	-0.188519	0.0537322	-0.0532431	-0.0392614	0.074095	0.0370348	-0.00864973	-0.0140024	-0.0369772	0.06764
	NaN	0.0203605	-0.00636372	-0.0015006	0.0037409	0.0300299	-0.0151442	-0.0341803	0.0108811	-0.00865826	0.00487185	-0.0557983	0.0192568	0.0690026	0.0101767	0.0086925	-0.0583001	-0.0175559	0.00421237	0.0682821	-0.0585248	-0.0190604	0.014911	0.0278411	NaN	-0.0134407	-0.00667958	NaN
	NaN	0.114756	0.0342454	-0.100359	0.0245328	0.0115283	-0.0978461	-0.00451954	-0.000284294	-0.0382429	0.00150438	-0.00893106	0.00828227	-0.0159386	0.000154296	0.0446579	0.0119539	-0.122231	0.00174903	-0.0175997	-0.000816529	0.0742029	0.0001942	-0.0480807	NaN	-0.0314301	0.123961	0.0178419
	NaN	0.00670683	0.0124139	-0.0113987	0.018223	0.0286709	0.0487605	-0.016453	-0.0907685	-0.0371576	0.00326033	0.0147597	0.00617139	0.037126	0.020899	-0.0364373	0.0269534	0.0697206	-0.00318434	0.0117143	-0.0601779	0.0413741	-0.068144	-0.0755758	NaN	0.0234406	0.0732807	0.00695513
	NaN	0.0208568	0.0480739	0.0272436	0.0366424	-0.00943913	0.0188252	0.0177702	0.0150911	0.0630469	0.0169522	0.0362718	0.0117229	0.0118369	-0.00235464	-0.0279498	-0.0804181	0.005897	-0.114224	-0.0137797	0.102747	0.0264056	-0.05906	-0.0291874	NaN	-0.00295565	0.0474284	-0.0377077
	NaN	-0.0485165	0.00450706	-0.0952827	-0.00410016	-0.0136349	0.0331087	0.00182803	-0.0126562	0.04259	-0.0274607	0.032432	0.0419559	0.0355733	-0.0274082	0.0828558	0.0539419	-0.0332658	-0.00117494	0.0572615	0.139196	0.0270838	0.0100963	-0.0410106	NaN	0.0314472	0.0559212	0.012703
	NaN	-0.0224383	0.0509328	0.0347366	0.005637	0.0237618	-0.0443478	0.0206648	0.0516535	0.0150851	0.0104615	-0.0150884	0.0525304	0.00306823	0.0179663	-0.0320626	-0.0370902	0.035004	-0.0889838	0.0292927	0.0414557	-0.0903196	0.0615204	0.060896	0.0279803	-7.80258e-05	-0.0806106	-0.0228525
	NaN	-0.0364649	0.0171233	0.142283	0.0427803	0.0447216	0.00900039	0.00441557	0.00128012	0.0204158	-0.0410981	-0.00978977	0.0117433	0.0981756	-0.0158884	-0.0191875	0.0406112	0.0864821	0.134777	-0.0177644	-0.0475225	0.0523196	0.0147221	-0.0359567	-0.104599	0.0990467	0.0645082	-0.160306
	NaN	-0.0370812	0.0142972	0.0456457	-0.0286637	-0.0525545	-0.00153803	-0.0413662	0.0294266	0.049375	-0.00882554	-0.0132134	-0.025765	0.0253584	0.0164078	0.0246824	-0.0769749	-0.0542661	0.0211744	-0.0184177	0.0317374	-0.0267073	0.0483411	-0.00296717	NaN	-0.0259009	0.023234	0.0586591
	NaN	-0.0423021	0.0126201	-0.0184669	0.0193432	-0.0500629	-0.0391096	-0.0353104	-0.0133794	-0.0134808	0.0755838	-0.0523755	0.011097	0.00235885	-0.0184389	0.0093714	0.0817947	-0.00919589	-0.083411	-0.0352079	0.07215	0.0102905	0.0239778	0.0255335	NaN	0.00183475	0.00374666	0.0631684
	NaN	-0.0192706	0.0307279	-0.0105715	-0.00291292	-0.0126222	0.00154398	0.025065	0.00566468	0.0124952	0.014631	-0.0178084	0.0382039	-0.0178899	-0.0171881	0.0624693	0.0790773	-0.0132935	-0.086492	0.0262152	-0.026558	0.0255435	NaN	-0.026318	NaN	0.112042	NaN	NaN
	NaN	-0.0583744	-0.0185963	-0.0612768	-0.00732181	0.0793909	0.0128309	0.0840197	-0.0790972	0.0577536	0.0419649	0.0101801	0.0299104	0.0262473	-0.0209513	-0.0114254	-0.00133176	0.0206274	-0.0673098	-0.0208523	-0.0189225	0.0650768	NaN	-0.0657268	0.173907	0.157422	0.0107527	0.0168893
	NaN	0.0535567	-0.0598123	0.00990859	-0.0856081	-0.00476254	0.0594936	0.00674626	0.00152658	0.00815243	0.0255478	-0.0259042	0.00594387	0.0509391	-0.00688364	-0.00855116	0.0631279	0.0383251	0.0119043	-0.00653301	-0.0641471	-0.00867002	0.0843412	0.0409408	NaN	0.100065	-0.0302873	-0.0708018
	NaN	-0.0343288	0.0716	-0.0165852	-0.00332993	0.00820398	-0.0368076	0.000377337	-0.0482401	0.00156195	-0.0166725	-0.0282221	0.00417491	-0.00371904	0.025131	-0.0402956	0.00249684	0.0527579	-0.0689296	0.0390943	0.112638	0.0513093	-0.00199878	0.010538	NaN	0.0167614	NaN	-0.0747451
	NaN	-0.0148346	-0.052057	0.0457015	0.103867	-0.00116539	-0.0103914	-0.0262786	-0.0024269	0.00969631	0.00204763	0.00154235	-0.0229183	-0.125175	0.000448049	0.00192122	-0.0458434	-0.0120009	-0.0540927	-0.055656	-0.0904699	0.0423326	0.00735196	-0.0243429	-0.0228038	0.0293605	NaN	-0.0244614
	NaN	-0.0296241	-0.00780983	-0.0334513	-0.0178516	0.00690805	-0.00638554	-0.0457959	-0.0162239	0.0253725	-0.0116714	-0.0108653	0.0240391	-0.0155734	0.00863402	0.0263804	-0.0254338	0.0179632	0.137153	0.00283046	0.0169177	-0.101741	0.0427924	0.00994433	NaN	0.0659307	0.035827	0.109034
	NaN	-0.0651451	-0.0067628	-0.0160143	-0.120591	0.0290082	0.0388201	-0.0120215	0.000554795	0.0244598	0.0242961	-0.0161778	-0.000997718	-0.0174631	-0.0445933	0.0104368	0.0312298	-0.0539227	0.0759844	-0.201658	-0.102475	-0.0129797	0.00373341	0.00637835	-0.0357605	-0.00691614	-0.0194554	0.0513147
	NaN	0.0319577	-0.00228416	0.0212503	0.0967215	-0.0577507	0.0281906	0.0106458	-0.0151545	-0.0187556	-0.0734925	0.0178213	-0.0692763	-0.0325431	0.0283845	0.0484211	0.0689028	0.00899765	0.111487	0.0324078	-0.0623427	-0.0987299	0.0312536	-0.0455772	-0.0247809	0.0117124	-0.0278168	0.0290616
	NaN	-0.0419428	-0.000594794	-0.0268251	-0.0164401	0.00796326	0.0536072	0.037429	-0.00769666	0.00826943	0.00219451	0.0117437	-0.0118684	0.0274642	-0.00404486	0.0280925	0.0149147	-0.0876059	0.0668332	0.0183861	-0.0291456	-0.0538241	0.00693916	0.0435769	-0.131012	-0.112281	NaN	0.0438818
	NaN	-0.0139688	-0.0110667	0.0130914	0.0227262	-0.000190427	0.0700136	0.0449773	0.0245286	0.0515239	0.0133036	0.0156223	0.0279758	0.039058	-0.0587247	-0.00299096	-0.00153617	0.0575425	0.100936	-0.0302924	0.0214958	0.0321475	0.060697	0.0777066	NaN	0.10705	-0.11705	-0.100725
	NaN	-0.0190544	-0.0360597	-0.0240412	0.0293662	0.0120525	0.00461099	0.0472408	-0.00433789	0.00452486	0.0320477	-0.00907455	0.00297282	0.0226391	-0.00583844	0.0169321	0.0306339	0.0163278	0.152234	-0.0175047	-0.0883663	-0.0619721	0.0227519	-0.146599	-0.00583331	-0.123251	0.0180444	0.039019
	NaN	-0.0395806	-0.00568153	-0.00189897	0.0181694	0.00779064	0.0563956	0.0573805	0.0413011	0.0244333	0.0107422	0.0330719	0.0266251	-0.0445357	-0.0241659	0.00400814	-0.0254847	0.068475	-0.00593657	0.00610508	-0.0733541	-0.0507213	-0.0977114	0.0787521	-0.0318932	-0.00680021	0.0806622	-0.171491
	NaN	0.0105375	-0.00773752	-0.0258952	-0.0199517	-0.0317698	0.0285377	0.000792172	0.0352229	-0.0227224	0.0136909	-0.0142262	-0.0597822	0.0135882	-0.033805	0.00573392	-0.0577372	0.166255	0.00719599	0.0392939	-0.0412403	-0.043809	-0.037597	-0.00893611	NaN	-0.0451576	0.0908524	-0.0762762
	NaN	-0.00190449	0.0539363	0.0366038	0.0474187	0.00770581	0.0227877	0.069034	0.03637	0.0439801	0.000466945	0.00585623	-0.0560226	-0.0212894	0.0279055	-0.0161304	0.0327774	-0.0371987	0.00572759	0.0524612	-0.061335	0.0729557	-0.0192837	-0.00352587	NaN	0.142124	-0.0178486	-0.0204004
	NaN	-0.00681074	-0.0223404	0.00253197	0.0388182	0.0378351	0.00623631	-0.0249427	-0.0277214	0.0241105	-0.000370029	0.050078	0.0150149	-0.0124295	0.0539948	0.0882409	0.012194	-0.0659322	-0.0302845	-0.062217	0.0228399	0.120943	0.0722314	0.00681885	NaN	0.141354	-0.071528	0.0366558
	NaN	0.0105451	0.00749906	-0.0120902	0.0611247	-0.0161128	0.00744701	-0.0177059	0.0717206	-0.0297531	0.0112066	0.0204153	0.000559345	-0.0114119	-0.0140302	-0.002477	-0.0338459	0.0454911	0.0508902	0.00630644	0.063767	0.0831693	0.0282492	-0.0559896	0.0750096	-0.0987521	-0.0272957	0.073043
	NaN	0.0875409	0.0426982	0.048897	0.019312	-0.00777565	-0.0170702	-0.105615	-0.00945597	-0.0426722	-0.00604953	0.0327543	0.000143968	0.0216791	0.0342289	0.00965316	0.0330393	-0.0416096	-0.11261	-0.0099842	-0.0593555	-0.0528053	0.0792267	0.0835223	0.0863201	-0.050312	NaN	-0.236896
	NaN	0.0344964	-0.0272154	0.0345165	0.0379365	0.0520109	-0.010784	0.00961552	0.0620076	0.0190903	0.037019	0.0209142	0.00112504	0.030968	-0.0349026	-0.00432393	-0.00573598	-0.0950957	-0.0652287	-0.0245653	0.0873125	-0.0777418	0.000926624	-0.0304543	NaN	0.0117178	0.0399226	0.0315718
	NaN	0.0581015	-0.0164125	-0.00287555	-0.00327179	-0.0150289	0.0128106	0.0562936	0.00879346	0.0162447	0.000137181	0.00101168	0.0117914	0.0283733	0.00891496	0.00577378	-0.0125486	0.074859	0.0678472	0.0653453	-0.0599975	0.00783279	0.0672356	-0.0094269	0.168904	0.0532414	-0.022006	0.00910926
	NaN	0.0390222	0.0185985	0.00590294	0.0224337	0.031917	0.0449229	0.0088306	0.0266845	0.00590331	-0.042887	0.0183658	-0.00282424	0.0193665	0.0237137	0.0199056	0.080714	0.00578313	-0.0335934	-0.00305811	0.108099	0.0528537	-0.0153625	-0.00175425	NaN	NaN	0.103516	0.104786
	NaN	0.00104586	0.0109563	0.00205813	0.157827	0.00416968	-0.00257305	0.0425345	0.0321877	0.0072774	0.0070878	-0.0304023	0.0479315	0.0169047	0.0108279	0.0231253	0.0138576	0.0373457	0.129712	-0.0110634	-0.0670987	0.0655278	0.0147593	0.0986877	NaN	-0.00545245	0.0638261	0.00705948
	NaN	-0.003626	-0.0319673	0.0382746	0.00717312	-0.00724731	0.0650394	0.0365772	0.0130559	-0.013906	0.00250839	-0.0076998	-0.0435941	-0.0133049	0.028143	-0.0313774	0.0390086	0.0661278	0.128166	0.020939	0.130785	-0.0428266	-0.00439106	NaN	-0.0465722	0.207549	-0.0104789	-0.0259422
	NaN	0.046764	0.0266306	-0.066378	0.0534282	-0.00879911	-0.0100476	-0.0242285	-0.00497712	-0.0363765	0.0120427	0.00152335	-0.0220848	-0.0616537	-0.0508502	0.0262156	-0.113977	0.00205931	0.162355	0.0155727	-0.0401711	0.042752	-0.188427	-0.0159811	0.22059	0.0460027	0.0275388	-0.0547101
	NaN	-0.0253694	-0.0961336	0.0512741	-0.00394844	0.0877559	0.070623	-0.0193202	0.0242053	-0.0207671	0.00532324	-0.00129886	-0.0299738	0.0107449	-0.0324488	0.0404189	0.0368206	0.122527	-0.158618	0.0676742	-0.0912275	-0.0653691	0.18747	-0.016751	-0.00152353	-0.11101	-0.102991	NaN
	NaN	-0.0681992	-0.0360976	-0.00778515	0.0193698	-0.0119644	-0.0416938	-0.0727053	0.0376392	-0.0046403	0.00887333	0.00206725	-0.0116671	0.00812296	0.048789	0.18656	-0.040282	-0.0768232	-0.170855	0.0252352	-0.0666983	0.100493	-0.0353376	-0.000704132	0.0154431	-0.0704663	-0.00668822	0.108721
	NaN	0.0328237	0.0279947	-0.0634446	0.00488179	-0.00483067	0.0239956	-0.0291511	0.0106374	-0.0306593	0.0381718	0.00524744	-0.0243599	0.00653839	0.0278861	-0.0288778	-0.0235625	0.0870683	0.12396	-0.123382	0.0132926	-0.118617	0.0755163	-0.0514788	NaN	-0.00781077	-0.0132983	0.0500709
	NaN	-0.0294985	0.0152574	0.0544128	0.00524817	-0.0209093	0.104851	0.0392602	NaN	-0.0250005	0.0109893	0.0236731	0.000780147	0.0106862	-0.00090615	0.0218044	-0.0100152	0.0492978	-0.0511945	0.0407089	0.0401525	0.0548805	0.00376203	0.0493258	-0.0774535	0.0210243	0.0359967	-0.0421105
	NaN	0.0300994	-0.0184062	0.0599755	0.0183946	0.101828	-0.0809011	0.00347448	-0.00607843	-0.00121697	0.0615261	0.00641383	-0.0405231	0.0394623	-0.002753	-0.0038103	-0.09196	0.00252559	0.0285159	-0.0824095	-0.0211039	0.0817908	-0.0202188	0.0059715	NaN	0.0553142	-0.177693	-0.0135203
	NaN	-0.143719	-0.0255703	0.0217246	0.00864705	0.0209836	0.0271683	0.0368679	0.0183876	0.0192585	0.0101019	0.00160893	0.00891494	-0.0158748	0.0219756	0.0213756	-0.0180434	0.069106	-0.0673825	0.0502635	0.0904415	0.112605	-0.00745878	-0.0176676	NaN	0.113337	0.115071	0.133579
	NaN	0.00394339	-0.0264246	-0.00884898	0.0136812	-0.0101749	-0.0135328	0.0412277	0.0391174	0.0594627	0.00814112	0.0229741	0.0677474	-0.00276815	0.00357245	-0.0204321	-0.00364501	0.0670572	0.0382948	0.00739353	-0.0230027	-0.0611511	-0.0243021	-0.047801	-0.116783	0.0588932	0.0885472	-0.0582098
	NaN	0.053933	0.00385901	-0.0148463	0.0131631	0.0156856	-0.0190803	0.00806597	-0.0405298	0.0436554	-0.0286174	0.0243295	0.0160389	0.00102484	-0.011252	0.038348	-0.0387811	0.115296	-0.0210532	-0.0281706	0.0441049	0.0634901	-0.00574026	-0.0292512	-0.0348396	NaN	0.0623277	-0.0269059
	NaN	-0.0282748	0.00614579	-0.0272485	-0.00402779	-0.0173268	-0.043691	-0.00721293	0.0071516	0.0145482	0.0354935	-0.00563296	0.0166533	0.00511478	0.0209728	-0.028599	-0.0637686	0.0779387	-0.147733	0.0151297	0.0186626	0.0788991	-0.0212836	0.044637	NaN	0.0349824	0.0690856	-0.00458125
	NaN	0.052877	0.00669678	-0.0210663	-0.00566992	-0.00609832	0.0296359	0.00651241	0.0117922	0.0140078	0.0183135	-0.0183922	0.00287373	-0.0427148	-0.0271491	0.030129	0.00220437	0.085683	0.0121207	0.013577	0.101366	0.00165906	-0.058071	-0.00195358	-0.0963153	-0.128084	0.0481553	0.00304759
	NaN	-0.0146821	-0.0119861	0.0588907	-0.0221404	-0.0363638	0.0825563	0.0462929	-0.0818523	-0.0905217	0.0154702	0.0594375	0.0143555	-0.00384746	0.0188353	0.0240426	-0.0239179	0.0169048	0.0841884	0.0276062	0.0738694	0.0820483	0.0423714	-0.0203941	NaN	-0.196932	-0.156172	-0.133144
	NaN	0.0222829	-0.0186912	0.0115042	-0.0184431	-0.0144011	0.0393769	0.0475442	0.0156373	-0.0387736	-0.00668572	0.0234365	-0.0534886	-0.0282203	-0.024383	-0.00156461	0.00651989	-0.00925307	-0.0608771	0.0549151	0.0870524	0.0404111	-0.024433	-0.0600305	NaN	-0.0534855	0.0250206	-0.0291306
	NaN	0.0243304	0.0288698	0.00957104	-0.0185655	0.116554	-0.0238976	0.0323656	0.0728682	0.00429804	0.0254439	-0.0154287	0.0247339	0.0281614	-0.00367734	-0.00225083	-0.00485112	0.0629936	0.0514178	-0.0250587	0.039168	-0.0265434	-0.0586827	0.0428119	NaN	0.00962998	0.104468	0.0320195
	NaN	-0.0127282	-0.0301297	-0.00500881	-0.0801944	0.00854187	0.00581252	0.00395483	-0.0175608	-0.00590682	0.02256	0.0209239	-0.0130505	0.00429838	0.00295062	0.0294755	0.0260926	-0.00862822	0.0511626	0.0915957	0.000281512	-0.0164531	-0.0564332	-0.013582	NaN	0.0871191	-0.0126728	0.0194983
	NaN	0.00447728	0.0376584	0.0120154	-0.0694339	-0.0254564	-0.00609856	0.0211818	0.00341241	-0.0486339	0.0146615	0.00447734	0.00167929	0.00289256	-0.0250039	-0.00682974	0.00539022	-0.100804	-0.107062	0.0230696	0.0303677	0.014719	-0.0123407	-0.0835628	-0.121303	-0.0264847	-0.105179	0.0223571
	NaN	-0.00192016	0.0051665	0.0313736	0.0161098	-0.0338951	-0.0944627	-0.00321229	-0.0028953	0.00393557	0.0375562	0.033371	-0.00670067	-0.0491399	0.0318925	0.0300007	-0.0314495	-0.0098561	-0.00861762	-0.0034383	0.0911772	-0.0326903	0.0209318	0.0345883	0.120065	0.0418355	NaN	-0.0393254
	NaN	0.0081687	0.042404	0.0188663	0.0684834	0.0124272	0.0111001	-0.00680977	-0.0864506	0.0145313	0.0267742	0.0560692	0.00339656	-0.0971597	0.0550224	-0.00595141	-0.0403342	-0.0908317	-0.0538746	0.0128848	0.0508029	0.120195	-0.00400266	-0.0383666	0.0604549	0.0780044	0.0449276	-0.0160607
	NaN	-0.0230865	-0.074915	0.0175745	0.067274	-0.00619476	-0.00933303	-0.0191808	-0.00799477	-0.00853647	0.0161052	0.0123247	0.00129642	0.03442	-0.00902422	-0.00654224	-0.0538025	-0.0193609	-0.10429	-0.0343247	-0.00647305	-0.00692638	0.0470089	0.0114262	0.0811145	0.0180407	-0.00334071	-0.081677
	NaN	0.0886193	0.0386353	0.00100698	NaN	-0.00895673	0.000706946	0.00267934	0.0212739	-0.0331456	0.106804	0.00150506	0.101843	0.00422118	0.0507077	-0.0321176	0.0441959	-0.0362619	-0.0128549	0.0636433	0.0322168	-0.057937	-0.029572	-0.105355	NaN	0.00681822	-0.0128729	-0.141773
	NaN	-0.0814212	0.0285299	0.0064089	-0.00253537	-0.000967901	0.0398564	0.0178299	0.0244377	0.00830485	-0.00645783	0.0370566	0.0286629	0.0418896	0.0369169	NaN	0.0574611	-0.0107533	0.17534	0.0498916	0.0664063	0.0461999	-0.0423589	0.0180204	-0.0698378	-0.0409444	0.188506	0.137727
	NaN	-0.0548981	0.0278115	-0.078722	0.0280271	0.00525299	-0.0377836	-0.00201357	-0.0138507	0.0146739	-0.0147349	0.00227999	0.0217005	0.0108452	0.06618	0.0189472	0.056298	0.0920999	-0.0154886	0.0328329	-0.00219291	-0.102045	-0.00605374	0.0711454	0.0509765	-0.0238908	0.0262841	0.1102
	NaN	0.0573889	-0.0522553	-0.0424722	0.0143775	-0.0214956	0.0184576	0.0553871	0.0119987	-0.00574061	0.0134339	0.0222224	-0.010175	-0.0218541	0.123305	-0.0314847	0.0469573	0.0348409	-0.168016	-0.0106705	-0.0350647	0.061324	-0.0167409	0.000924633	NaN	0.0582154	0.0325284	-0.000909679
	NaN	-0.0244772	0.0573007	-0.00205102	0.0907784	-0.0332465	-0.0107489	-0.0280793	0.0189057	0.000315519	0.00910095	0.0687395	0.0794066	0.00836824	-0.00209866	0.0252079	0.055643	0.00737214	-0.0495361	0.0365353	-0.0724221	-0.0899706	-0.205263	0.00709672	NaN	0.0949331	0.0486384	-0.122126
	NaN	0.0721706	-0.0122487	-0.00364468	0.03296	0.00912334	-0.0337018	-0.0134664	0.0407619	0.0538652	-0.00570546	-0.00900768	0.0194442	-0.00334844	0.0695349	-0.0866237	-0.031071	0.0669811	0.164963	-0.0341171	0.094318	0.0336683	0.0433351	0.00430937	-0.0589745	-0.0088874	0.0784111	-0.00254057
	NaN	-0.139809	-0.0397126	-0.00994979	0.0459872	-0.00689072	-0.0926254	0.0239141	0.00188864	-0.00255724	-0.00669887	0.0300373	0.072754	-0.0137219	-0.00317808	0.0391758	0.0530638	-0.0454056	0.0670754	0.0317653	0.0647898	-0.0673469	0.0637139	-0.221004	0.0773382	-0.0137703	-0.121507	-0.0694409
	NaN	0.152789	-0.181512	0.00534955	-0.0235213	-0.00737299	-0.0083245	0.0498907	-0.0322772	0.020455	0.0522183	-0.0226887	-0.0893047	0.0756929	-0.0259167	0.0770188	0.0246068	0.034608	-0.068449	-0.0110618	-0.0818357	0.0514793	0.0113709	0.044128	NaN	0.104735	-0.00957625	0.0253219
	NaN	0.0653772	0.044118	-0.00576614	0.0164036	0.0138631	0.0049553	0.0094895	-0.00729905	-0.0177661	-0.0221867	0.00662962	0.00467262	0.00605137	0.00780629	0.0263556	-0.0296102	0.101824	-0.128747	-0.0461265	0.0883562	0.0179083	0.0135167	0.0126265	NaN	-0.0306905	-0.0210991	0.0685151
	NaN	-0.0391955	-0.0134931	-0.0384522	0.0051439	-0.00938155	-0.00448772	-0.0065102	5.78675e-05	0.0524767	0.0125728	0.0377105	0.0024979	0.0172159	0.0098249	-0.0201462	0.0441912	-0.0271046	0.032017	-0.137487	-0.00565678	-0.102203	0.182944	0.0634456	-0.00773879	0.0202976	-0.135515	0.0668471
	NaN	0.0330149	-0.00899901	-0.00594539	-0.0249879	0.0202135	0.0219894	0.00519891	0.033832	0.0233768	-0.0213862	0.0137157	-0.019161	-0.0026022	0.0157453	-0.056429	0.0228289	0.0886453	-0.11551	0.0755027	-0.0554778	0.0565556	-0.0496374	0.0190472	-0.186463	-0.0173885	0.044273	0.010959
	NaN	-0.00808311	0.00519868	-0.0190637	-0.0676756	-0.00101291	-0.0418558	0.0112595	-0.0643321	-0.0453478	0.0529689	-0.0394889	-0.0051381	-0.0274746	-0.0335184	0.0762382	0.0504706	-0.0230579	-0.0746602	0.0433681	-0.038971	0.018407	0.000759052	0.0547153	0.0359164	-0.0827093	-0.17613	-0.0440035
	NaN	-0.133032	0.0248616	0.0185137	0.0445144	0.0179256	0.00628631	-0.0115051	-0.0123568	0.0197357	0.0120465	0.042084	-0.0173189	-0.02013	-0.0184459	0.0124288	0.0308452	0.0453784	0.00867771	0.131177	0.174619	0.0644937	-0.00175048	-0.000261965	-0.0498285	0.0898358	0.142686	-0.134313
	NaN	0.0227501	0.0293063	-0.0131049	-0.00738648	-0.00964984	0.00656578	0.0545336	0.0810584	-0.0257641	0.0238567	-0.00754703	0.0237337	-0.0159438	0.000994502	-0.0088189	0.00273556	0.0378653	0.0285944	-0.0455673	-0.00566407	0.132616	0.00944803	0.201988	NaN	0.0367625	-0.0335568	-0.0718428
	NaN	0.0495943	0.00126063	-0.0427916	-0.0178265	0.0263101	-0.041531	-0.00167773	-0.0600831	-0.0614657	0.0129504	-0.0092588	0.00510628	-0.0593313	0.0270846	-0.0157402	0.0132751	0.0240844	0.0516571	-0.00248034	0.118943	-0.0088174	0.0376665	-0.0459404	-0.0222778	-0.118379	0.168822	-0.165078
	NaN	-0.090902	0.0289849	0.0243717	0.088032	-0.0156526	0.0895911	0.0448893	-0.000701646	0.0236339	-0.00818462	-0.0652687	0.061031	0.0147512	-0.0161953	0.03417	0.0675295	-0.071716	-0.00277514	-0.0371486	0.00929264	0.0270234	0.0239191	0.0565898	0.0309722	-0.0145822	-0.00489407	-0.12268
	NaN	-0.000290033	0.00833984	-0.0329696	-0.0094189	0.00766949	0.0117094	-0.0205748	0.0692266	0.000895664	0.00985331	-0.0339252	0.0251114	0.03822	0.00217764	0.00808097	-0.0448012	-0.0509107	-0.0254215	0.0643578	0.00276404	-0.114422	-0.040642	-0.0746442	NaN	0.112454	0.021789	-0.0534074
	NaN	-0.0605348	-0.0061779	0.0138122	0.0397599	0.0237812	0.0295352	-0.020359	0.0325131	-0.0195274	-0.0493303	0.00458101	0.0302923	-0.0392241	-0.0283804	-0.0113568	0.0191153	0.00115949	-0.10981	-0.00568307	-0.0207329	0.0863397	-0.00196573	0.0395506	0.101077	-0.00109496	0.105461	0.0991513
	NaN	-0.0769093	0.00627194	0.0100354	-0.0340132	0.0768274	-0.0274658	0.00842879	-0.0133189	0.0494877	0.0392214	0.049641	-0.0209767	0.00553267	0.034868	-0.000563501	-0.0530358	-0.0310157	-0.00522534	-0.11057	-0.0270695	0.0485023	0.0566034	-0.0181509	NaN	0.0218907	-0.156706	0.0573554
	NaN	-0.073247	-0.0887602	0.0262602	0.0270363	0.0743881	0.0297372	0.137488	0.0585662	0.0248058	0.0203281	-0.0180543	0.0273401	0.00156105	0.0266629	0.0575019	-0.00987887	-0.053722	-0.0603953	0.081852	0.000776041	0.00456664	-0.0286463	0.103076	NaN	-0.0245563	-0.0202072	0.151735
	NaN	-0.0346866	0.0352922	-0.0214354	0.00230654	0.0147533	-0.0304661	-0.00264793	0.00371421	0.0051829	0.0240758	-0.0435022	-0.0176782	-0.00568253	0.0178432	0.00538884	-0.0255178	0.0620923	-0.111674	0.0107025	0.0699757	-0.0564394	0.0485941	0.00758344	0.0223161	-0.131374	-0.0203063	-0.0136665
	NaN	0.0203397	0.028518	-0.0584156	-0.0448928	0.0297432	-0.00490292	-0.0197406	0.0292344	-0.0411818	-0.0329554	0.0712016	0.0460417	0.0424238	-0.00737556	0.00957875	0.00763673	-0.0383053	0.0999221	-0.00378181	-0.127288	-0.0335935	-0.0360843	0.0128486	-0.12985	0.0250075	-0.0798697	NaN
	NaN	0.0454263	0.0337186	0.020121	0.0205981	-0.0363274	-0.024585	0.0490582	-0.00670111	-0.000598595	0.00984137	0.0100619	0.000528282	0.0163702	0.0160612	0.00113814	0.0347561	0.102445	0.0610198	-0.0171756	-0.0556672	-0.0547634	-0.0185578	0.00462255	-0.0404892	0.0397712	0.0127248	-0.0244786
	NaN	-0.0172081	0.0239367	-0.0254364	0.0176518	0.0363607	0.0108642	-0.00698106	0.0286038	-0.00495826	-0.02787	0.00854817	0.003796	0.00936367	0.0344643	0.00995551	0.0219348	-0.0979593	-0.00495812	0.0418488	-0.0692752	-0.0218621	-0.0450563	-0.111406	0.00609556	-0.038538	-0.012446	0.00517942
	NaN	-0.0325173	0.0183392	0.0256047	-0.0217056	-0.0159635	-0.0849113	0.00789536	0.0187806	0.0530373	-0.07328	-0.00441879	0.0058735	-0.01008	-0.00228995	-0.00564942	0.0321555	-0.000163255	-0.0820422	-0.0550935	0.0391932	0.0416533	-0.0223317	-0.0794304	0.0856845	0.0182928	0.118016	0.00975758
	NaN	0.0165052	-0.0109547	-0.0218041	0.0121598	0.00171912	-0.00894738	-0.0474274	0.0622246	0.0111475	0.0075349	-0.00840105	-0.00992563	0.0146774	-0.0118955	0.0344735	-0.00363542	-0.0251657	-0.000130523	0.102298	-0.0426301	0.0993919	-0.0508321	0.0343875	NaN	0.0873583	0.00624271	-0.0226443
	NaN	0.0642807	0.00808581	-0.0202499	-0.16132	0.00721471	0.127496	0.0502154	0.041092	0.0470212	-0.0218645	0.00637049	0.0541582	0.0479077	-0.0243996	-0.00870601	0.0615166	-0.0773312	-0.163386	0.0188696	-0.0532997	-0.0691793	0.0151664	0.0724945	-0.10751	0.116785	0.071815	NaN
	NaN	-0.185192	0.0817743	0.00231378	0.104245	0.0715377	-0.0117561	-0.0171413	-0.0215099	0.0362674	-0.0339017	-0.0112812	-0.00529747	0.00559156	0.0461205	-0.0398292	-0.0420514	0.0802107	0.0660566	-0.00136723	-0.0636676	0.0119018	0.0404887	-0.0155572	-0.240011	0.0512463	-0.00335999	0.0595445
	NaN	0.019927	-0.0801994	0.00468579	-0.0220344	-0.0387348	0.0274574	-0.0454532	-0.0103586	-0.00267899	0.0260186	0.00685408	-0.00267011	0.0394181	0.0035372	-0.0143453	0.0168035	-0.0876245	-0.098952	-0.0106057	-0.0640904	-0.0475861	0.00777819	0.054196	0.0279693	0.04751	-0.0211481	-0.0918531
	NaN	0.0362031	-0.005492	-0.0266469	0.0126021	0.0240637	-0.0237217	0.0258578	-0.0244602	0.00515989	0.0268886	0.00322837	-0.0013241	-0.0668119	0.0610078	0.0383226	0.0532805	0.0401342	-0.0719443	-0.00119345	0.0933007	-0.0647049	0.0384902	0.011073	-0.12218	0.0884629	-0.0180171	0.0553862
	NaN	0.0284029	-0.00795849	0.0225686	0.00550516	-0.0188114	0.00239738	0.0200423	0.0107453	-0.00182244	-0.0276016	0.0502798	0.0216494	0.0660429	-0.0231575	0.0056238	0.0221987	0.0126957	-0.0373248	-0.0245144	0.114865	0.0580243	-0.0461425	-0.0527897	NaN	-0.0152913	NaN	0.0281548
	NaN	-0.00066405	0.0154487	0.00949107	0.0151256	-0.0258186	-0.0364319	-0.0298895	-0.0269213	0.00380809	-0.00484323	-0.0575767	0.0404746	0.00634033	-0.0125254	-0.00955705	-0.00801128	-0.0513486	0.113715	0.0547336	0.062641	-0.0083731	0.0109162	-0.0211651	NaN	-0.150746	-0.113326	-0.111215
	NaN	0.0589931	0.0350934	-0.0317035	0.0331123	0.0488689	-0.0380283	0.0425916	-0.021756	0.0039734	0.172429	0.0231872	0.00963482	0.00881262	-0.0138275	0.0294969	-0.0365164	0.10291	0.0188034	0.00611775	0.0889187	0.0666549	0.06298	-0.0148765	-0.0597872	0.0618829	-0.100942	0.00985014
	NaN	0.00520711	-0.00529863	-0.0172556	-0.0593831	-0.0288129	-0.054627	0.0321525	-0.0232666	0.000119947	-0.0197701	0.0260225	-0.00848363	-0.00901146	0.00615595	-0.0138278	-0.0374583	0.0750656	0.0457717	-0.127426	-0.0528094	-0.0505233	0.018678	-0.0404416	0.0271522	-0.111135	0.0368182	-0.0401845
	NaN	0.0100069	-0.0503362	-0.00179413	0.0583231	0.00125723	0.00353329	-0.0272324	-0.0153804	0.00865856	-0.0252552	0.0481415	-0.0207112	0.0321874	0.050718	0.0667664	0.0419268	0.145753	-0.176911	0.00915893	-0.0213442	-0.136432	-0.0300954	-0.0411963	0.062285	-0.0796142	9.53428e-05	0.0876985
	NaN	-0.0294818	0.0934741	0.00993617	0.0014235	0.0101251	-0.00545747	0.0913353	-0.0248032	0.0302758	-0.0223398	-0.0181966	-0.0527071	-0.0475636	0.0356933	0.00193917	0.00367929	0.11115	-0.0583484	0.0178757	0.0851239	0.0272375	0.00873092	-0.0381155	NaN	0.0406203	0.0303533	0.0909762
	NaN	-0.0293049	0.0143731	-0.0113022	0.00400215	-0.0279541	0.0254156	-0.00307308	-0.0179767	0.0168006	0.0205434	-0.000318558	-0.023447	-0.0367666	0.0139477	0.0362059	0.0645159	0.0213063	0.0267295	-0.0596839	0.0108761	-0.0587693	0.0717248	0.0303378	0.109125	0.0767126	-0.12523	0.0998161
	NaN	-0.0314221	0.0184103	-0.00648729	-0.0181389	-0.00547113	-0.0114581	-0.00186147	0.0195821	-0.00797905	0.0670552	0.0246973	-0.0458175	0.0596462	0.00811335	-0.0301657	0.0247014	0.0830824	-0.0615318	0.0281846	-0.0848878	0.089082	0.00706132	0.0604801	-0.0654657	0.083979	0.0305834	-0.0469886
	NaN	0.0176486	-0.000282339	-0.0213812	0.00411839	0.0145604	-0.00236318	0.00269881	0.066398	-0.0526849	0.00287416	-0.0104748	-0.00551157	0.0223483	0.0171569	0.0171488	0.0384151	-0.0369288	-0.000885094	-0.0228638	0.0218073	-0.128821	0.000642483	0.00505689	-0.110496	0.114362	-0.0200057	-0.0104153
	NaN	-0.0586654	0.0379044	0.040486	0.00338149	0.00564514	0.0720252	-0.00186618	0.0214087	0.012601	-0.0189248	0.0151973	0.0117472	-0.0345337	0.129749	0.0404635	0.0680606	-0.059978	-0.0384444	-0.0418014	0.0687644	-0.0993165	0.00526917	-0.013314	NaN	-0.0374225	0.0332433	0.117499
	NaN	-0.00860494	0.0208386	0.0395203	-0.00349956	-0.0158288	-0.0203782	-0.0241936	-0.0468127	-0.0122154	0.0778063	-0.014688	-0.0150375	0.0399724	0.110923	0.0038398	-0.0384843	0.0568673	-0.0590582	-0.0517539	0.0390376	0.0379608	-0.0138382	-0.0516773	-0.0069587	-0.000990385	-0.160287	-0.0534202
	NaN	-0.0712777	0.0825176	NaN	0.0319775	0.0138959	0.0148818	0.00649881	0.0263435	0.0367993	0.0180578	0.00961284	0.014001	-0.034797	-0.0170266	0.0175643	0.118955	-0.0966054	0.0141651	0.048012	-0.0984911	0.0749943	0.0821544	0.00701598	NaN	0.0420621	-0.115008	-4.60348e-05
	NaN	0.0314463	-0.0287922	NaN	0.00212226	0.0243769	-0.0370841	-0.0114567	0.00250233	-0.0137069	0.0338246	0.0106421	-0.0266083	0.0341875	0.0489262	-0.0387934	-0.0514372	0.0491542	-0.053496	0.0158976	0.0986399	0.0123186	0.0494886	0.0969364	NaN	-0.0956611	0.0810793	-0.0326845
	NaN	0.0555486	0.0810243	NaN	0.0244217	-0.0283771	0.010819	-0.0170663	0.0837481	0.00338525	0.0117582	0.143206	-0.00773628	0.0356923	0.0370075	0.0290968	0.0261675	-0.0485675	-0.0132603	0.00870946	0.0380717	-0.0566429	0.0420822	-0.0520159	NaN	-0.0956821	-0.103801	-0.0816467
	NaN	-0.0204479	-0.0275726	NaN	0.0264648	0.0144954	0.0350256	0.0256312	0.0274742	0.0214057	0.0200999	-0.0216809	0.014596	-0.0181884	-0.0151363	-0.0686154	-0.0685415	0.0744692	0.0160923	0.0162874	0.0846234	0.011509	0.0462245	0.0408322	0.0746482	0.00967995	0.0500131	-0.045067
	NaN	-0.00573649	-0.0157984	NaN	-0.0215357	0.0227913	0.00732584	-0.0193968	-0.00738493	-0.000101716	0.0174803	0.0334405	-0.0046057	-0.0306034	0.00835635	-0.0594651	0.026263	0.0566813	0.0224238	0.00864555	0.085801	0.0586368	0.0180735	0.0238024	-0.0630183	0.0966225	0.0450243	-0.0371852
	NaN	0.0646128	0.00433149	NaN	0.00715474	-0.0379448	0.031954	0.00595692	0.0499348	0.0165539	0.0360101	-0.0174681	0.003859	0.0266195	0.00802987	0.117179	0.0360824	0.0914066	0.0442212	0.0348476	-0.12307	-0.0122364	0.0862797	-0.00641208	NaN	-0.0268933	-0.0426152	-0.148034
	NaN	-0.044404	0.0397578	NaN	0.0426132	0.0393956	-0.00803377	-0.037993	-0.0210723	-0.0377653	0.0290333	-0.00515766	0.034426	0.0214962	-0.0212398	-0.0200548	-0.0280354	-0.0269918	0.0792465	-0.0333369	0.0654509	-0.00712258	0.0232384	0.0257135	NaN	-0.0543805	-0.113697	-0.0741315
	NaN	-0.00842609	0.0263818	NaN	-0.0280953	0.0266942	-0.000797853	0.00234493	0.0456985	0.0521225	0.00267958	0.0263796	-0.0184337	0.00190618	0.0343326	0.00617252	-0.0166171	0.027012	0.00991099	0.00128025	0.0481919	0.0550179	-0.0300593	0.104019	-0.0973825	-0.023572	-0.1446	0.00619411
	NaN	-0.00428035	-0.00985322	NaN	0.0269511	-0.0884966	-0.0193561	-0.00878163	0.011888	-0.00434859	-0.0134117	0.0551753	0.0248101	0.0456806	-0.0164255	-0.00208217	0.0318118	0.100033	-0.147383	0.181252	-0.053937	0.00787683	-0.0539435	-0.00626343	-0.00966761	0.0243882	0.00903072	-0.145543
	NaN	-0.021428	0.00357348	NaN	-0.0549164	0.0831882	-0.0165185	0.0224049	-0.0315275	0.0166459	-0.0185354	0.00605723	0.0198137	-0.0180763	-0.0551575	0.010098	-0.0286991	-0.0063735	0.125818	-0.0336073	0.198798	-0.0542508	0.0125917	-0.0120926	NaN	0.103369	-0.0389818	0.0721294
	NaN	0.026007	-0.00139963	NaN	0.00100728	-0.00489183	0.0476334	0.0115065	-0.0062015	0.029102	0.000884013	0.0105893	-0.0438522	0.0721817	0.0503802	0.0024833	-0.0306139	-0.0787374	-0.105507	0.0149759	0.153254	0.0977777	0.109522	-0.0374222	0.119174	-0.127002	0.230611	-0.00384525
	NaN	-0.104479	0.0255485	NaN	0.000988791	-0.00842036	-0.0781297	-0.0143866	0.0890008	0.00249698	0.0729732	0.0273601	-0.00578056	0.0493592	-0.0285683	-0.00110199	-0.0940282	-0.0177627	-0.120835	-0.00810997	0.151941	0.073076	0.118957	0.0918705	NaN	0.00607429	-0.00717343	-0.103307
	NaN	0.00549704	0.0280846	NaN	0.0214982	0.0108044	0.0382455	0.00466446	-0.010612	-0.010384	-0.0126607	-0.0261343	0.0131659	0.0451491	0.0377801	0.00189818	0.0700765	-0.023642	-0.163937	-0.0381539	-0.0699089	0.0594383	-0.0503066	0.0270454	NaN	-0.0461782	0.0837425	-0.0944919
	NaN	-0.0120724	-0.00768243	NaN	0.0242166	0.0638501	0.012846	-0.0255443	0.0443335	3.24754e-05	0.0295246	0.0113598	-0.0530194	0.0293588	0.00476017	0.0806356	-0.0671741	-0.0632746	-0.0235558	-0.0435349	0.00513977	0.0516333	-0.0104283	-0.0835132	NaN	0.00666427	NaN	0.098514
	NaN	-0.0281985	-0.00615356	NaN	-0.00705647	0.000892594	-0.0196827	0.0103668	0.0505078	0.0491926	0.0163069	-0.00861756	-0.0171723	-0.043473	-0.0367467	0.0474098	-0.0471849	-0.0781345	-0.0787491	0.0863898	-0.0699061	0.0204045	-0.0165839	-0.0145257	0.0626949	0.0280287	0.0206017	-0.0228199
	NaN	0.0173753	-0.0336367	NaN	0.0450384	-0.00906187	0.0707716	-0.0419215	-0.0201087	0.0536265	0.0392174	-0.0138364	0.00918843	0.0803855	0.087438	-0.114907	0.0678254	0.0665578	-0.127876	-0.0416515	0.0661191	-0.000649346	0.0726866	-0.0194645	NaN	-0.00139475	0.0448297	-0.00375066
	NaN	0.00437509	0.00708119	NaN	-0.0164903	-0.0252253	-0.0168891	0.0321657	-0.0350654	0.00793666	-0.0054681	0.0106208	0.0258132	-0.00240018	0.0165501	0.0135128	0.0465157	0.00258894	-0.0190569	0.0694409	0.00260394	-0.0503177	-0.00584452	0.0319162	0.0407892	0.0982682	-0.00936281	0.086152
	NaN	-0.0229696	-0.0205798	NaN	-0.0131963	-0.0165342	0.011699	0.0105442	0.094401	0.0300893	0.00189523	-0.0108136	-0.0529314	0.00794172	-0.00297041	0.185641	-0.0755564	0.10539	0.0306166	0.05554	0.056563	0.0561212	-0.0250479	0.0455857	NaN	-0.0402481	0.105342	0.0366892
	NaN	-0.0138525	-0.00711296	NaN	-0.0619017	-0.0373972	0.0835728	0.00893645	-0.0224776	0.0164653	0.0209549	-0.0308837	0.00864905	-0.0117949	0.0436923	0.0222004	0.0228508	-0.0823711	-0.0071307	0.0469401	-0.0256371	-0.000319672	0.00229226	0.00905633	0.0872144	-0.0714384	0.0177373	-0.157834
	NaN	-0.0474187	-0.0116598	NaN	0.0428119	-0.0343971	0.0225851	0.0399218	-0.0221244	0.0267583	0.0485155	0.0300842	0.0141156	0.0310769	0.0127335	-0.0204212	-0.00420496	0.0437439	-0.106711	0.0858043	0.0345859	0.0617133	0.0209016	-0.0557004	0.121788	-0.0617596	-0.0687854	0.159357
	NaN	-0.0157267	0.0138699	NaN	0.0256204	-0.0136888	0.00155247	-0.00546385	0.0675685	-0.00484975	0.0256598	0.0258152	0.055072	0.0312517	-0.00873775	-0.00930389	0.0757204	-0.0355454	0.0500139	0.0158976	0.0180261	-0.0322496	0.0569008	0.00197396	0.0223685	-0.0573648	-0.0121433	-0.0944438
	NaN	-0.0317481	-0.00567636	NaN	0.00231536	-0.00685128	-0.0698689	-0.0124092	-0.0134214	0.00709279	0.0425675	0.00778708	-0.00499435	0.0444388	0.0135264	0.0177889	-0.00976656	0.0570555	0.108398	0.0526942	0.0626267	-0.0403059	0.00645548	0.0232848	-0.092482	-0.0419973	NaN	0.147075
	NaN	-0.00159341	0.00582179	NaN	0.0436542	-0.0584287	0.0744518	-0.0393101	-0.0610196	0.0433598	-0.00981601	0.0218901	-0.0252735	0.00187529	-0.000705292	0.00374715	-0.0368958	0.079457	0.00920177	0.0344641	0.049526	0.0109624	0.14122	-0.0132951	-0.124963	0.00736587	-0.00529698	0.152647
	NaN	-0.00600749	-0.0150976	NaN	0.00302167	-0.0131904	-0.00202512	-0.0171376	-0.0350444	-0.0203302	-0.0759954	0.0148623	-0.0106466	0.00622542	0.0179561	-0.0301637	0.0602406	-0.000528423	-0.0499451	-0.0226823	-0.0213914	-0.0473183	0.0385009	0.0142066	-0.0248977	0.00850951	0.0202757	0.113468
	NaN	-0.0284356	-0.0327048	NaN	0.00141495	-0.0752459	0.0646131	0.00411002	-0.0542859	0.0177337	0.106225	0.0716091	-0.0199983	-0.0102801	-0.0326465	0.0263705	-0.0227135	0.024289	0.160288	0.0905333	-0.071952	0.051114	-0.0488045	-0.0280185	-0.125502	-0.0397338	-0.0857891	0.00871751
	NaN	0.0335296	0.0488985	NaN	-0.0398134	0.0027826	-0.0425489	0.015557	-0.0203821	0.0585089	0.029463	-0.00789373	-0.0117068	0.00595466	0.0138224	0.0291935	-0.00538369	0.00962828	-0.112891	-0.0149064	0.0590899	-0.129172	0.0413891	-0.0204226	-0.0634586	0.0158627	0.013057	-0.0112927
	NaN	0.017354	0.00363431	NaN	-0.00397232	0.00255051	0.00793653	-0.028015	-0.00947832	0.0737457	0.00847751	-0.00196549	0.0351009	-0.00230039	0.00712412	-0.0196149	-0.0296685	0.0446205	-0.118783	0.0315389	-0.012107	0.0321051	0.0127955	NaN	-0.0477141	0.0543117	-0.00525452	0.102639
	NaN	0.00797505	0.0327699	NaN	0.00437324	0.0413512	-0.173628	0.0387018	-0.0197083	0.0175431	0.0266943	0.0493568	0.0261451	0.0727545	0.00145154	0.0130788	-0.0839742	-0.0643767	-0.058298	0.0339009	-0.117454	-0.0413202	-0.0259547	0.0429	-0.129608	0.00130364	-0.0259287	NaN
	NaN	-0.0871241	-0.00192377	NaN	-0.0023835	0.0171695	0.00849717	-0.00422322	-0.105426	0.0756201	0.00266157	0.0198596	0.0333269	0.00257054	0.0297196	0.0428908	-0.0107186	0.11899	0.0783956	0.00939362	0.0105827	0.0465887	-0.0275174	0.0354297	0.0541487	-0.0940823	-0.071122	-0.00677696
	NaN	0.14368	-0.00105666	NaN	-0.00108369	0.0146064	-0.00848357	-0.00300288	-0.0510626	-0.0203653	-0.0441887	0.0502052	-0.0025712	0.0242471	0.00971135	0.0053852	-0.001138	-0.0470444	0.0106439	0.0168776	-0.0101966	-0.0739426	-0.0217577	0.00591608	NaN	-0.0402799	-0.0830489	0.143438
	NaN	0.0300024	0.0600827	NaN	-0.0359539	-0.0129266	0.0774316	-0.00027312	0.0558614	0.0518578	-0.0671702	0.0231304	0.0134087	-0.0421346	-0.00569873	-0.0326945	-0.0374522	0.00986987	0.0356041	-0.00707431	0.0998148	-0.034413	-0.0100205	0.0651801	NaN	-0.0888596	-0.0141039	NaN
	NaN	-0.0494886	-0.0113454	NaN	-0.0315643	-0.0670737	0.0235061	0.0111608	0.0456122	0.00414957	0.0542247	0.053088	-0.00175483	-0.0311666	0.0318955	-0.00945533	0.0605895	-0.00447772	0.0171625	-0.0100875	0.0742541	0.00322953	-0.0673015	0.0176766	NaN	0.0968236	0.165399	-0.0313673
	NaN	-0.0435534	-0.066829	NaN	-0.0461629	0.068211	-0.0212267	-0.0465834	0.02187	0.00962218	0.00623851	-0.0145333	-0.00184659	-0.0186642	-0.0282098	0.00552981	-0.0529287	-0.0676901	-0.114007	0.0119576	0.0915405	0.071298	0.0432743	-0.00740056	NaN	0.0583252	0.144194	0.0353279
	NaN	0.0124185	-0.0319099	NaN	-0.051022	-0.0688843	0.0318139	0.01101	0.0555641	0.0167848	-0.0781152	-0.00437553	-0.0260847	0.0440238	0.00581828	-0.0190768	0.00377934	-0.030058	0.0422568	0.0547591	-0.12573	0.0603111	-0.0832973	0.0131618	NaN	0.02404	0.0168461	-0.0381872
	NaN	-0.000813446	-0.0206764	NaN	-0.0207218	0.0302403	0.0856036	0.0117001	0.00447388	-0.00666977	-0.00749688	0.0258099	-0.00291652	0.00781684	0.0383605	-0.0531497	0.0959601	0.149184	0.163465	0.0459237	0.0740062	0.0132366	0.0676027	0.0384467	-0.00424639	-0.0184706	-0.108038	-0.0756522
	NaN	-0.00807744	0.0370224	NaN	0.0683427	0.0224278	-0.08688	-0.0779946	0.00128999	0.0255301	0.043125	0.0257094	0.0189813	0.00491902	0.0286454	0.0273707	-0.0395929	0.0823759	-0.00206714	0.0153089	-0.0474556	0.017441	-0.00915478	0.0393376	-0.0249695	-0.0469063	-0.00691431	NaN
	NaN	-0.042584	-0.00992885	NaN	0.00104678	-0.0322147	0.0960954	-0.00737114	-0.0211126	0.0166516	-0.0255525	-0.0133997	-0.00624282	-0.000336468	-0.0229018	-0.00200437	-0.0145863	-0.00584524	-0.10791	-0.000189309	0.0670822	-0.0733749	-0.0356153	-0.0298069	0.102798	0.0138389	0.0845338	0.0511683
	NaN	-0.0502264	-0.00568246	NaN	-0.0141535	-0.00692263	-0.0328987	0.0513025	0.0335975	0.0299437	-0.00602182	0.0607931	0.00160783	-0.00233073	-0.0141861	0.0114996	-0.0122333	-0.0704225	0.0474803	NaN	0.0523721	0.0553664	0.0366607	-0.0280632	0.0339482	-0.0292304	0.100124	NaN
	NaN	0.0164716	0.0231939	NaN	-0.0200277	-0.0193239	0.0836583	0.039825	0.0154551	0.0100661	0.0192433	-0.00175097	-0.00446511	0.026109	0.0232331	0.0192798	0.0681841	-0.0223639	-0.0109784	-0.0719106	0.0912021	0.0433182	-0.0332772	0.0444643	-0.108294	-0.0528212	-0.0291504	0.0329227
	NaN	0.0940495	0.0348573	NaN	0.055216	0.0148665	0.00384612	-0.0682191	0.0201658	-0.0312836	0.00287402	-0.023835	-0.00518374	0.0127789	0.0291079	-0.00556346	-0.0134253	0.0187616	0.0461322	0.044243	0.0385337	0.011497	0.0243059	-0.103894	-0.0531471	0.0175423	-0.0240335	0.00555774
	NaN	-0.0525233	0.00231926	NaN	0.0144488	-0.0239565	0.0382038	-0.0319331	-0.0292831	-0.0308766	-0.0105992	-0.00082756	0.0164521	0.0395363	-0.00163524	0.00552474	0.0148833	0.0779913	0.0698647	-0.0951562	-0.145919	0.07593	0.0547433	0.0125494	NaN	0.0718456	NaN	-0.124927
	NaN	0.0278911	0.013444	NaN	0.0362661	0.0494312	1.38851e-05	0.0287244	-0.0260031	4.42794e-06	-0.00610448	0.0374365	-0.00195197	-0.0715361	-0.0179823	0.0366152	0.0256964	-0.0457978	0.0208155	0.0314754	0.0166481	-0.0501345	0.020022	-0.000497257	NaN	-0.0165849	0.0382614	0.124075
	NaN	0.0336543	-0.00324524	NaN	0.0189152	0.0266815	0.0232029	-0.0552703	0.0630543	-0.0161339	-0.0100579	0.0188492	0.033885	-0.00987038	0.0232286	0.101042	0.121427	-0.0500565	0.132524	0.0271833	-0.0647753	0.128056	-0.0331817	0.0302864	-0.00811463	0.0102594	0.0409352	0.00208977
	NaN	0.0163293	0.0887089	NaN	-0.0324686	0.0130604	-0.0828842	0.0125457	-0.0120068	0.00825994	-0.00237742	0.0507663	-0.0256353	0.0608353	0.0215974	0.0191988	0.0221138	0.0610524	0.100862	0.031122	0.0757322	0.0639887	-0.0465942	0.0435892	-0.0210939	-0.0699576	-0.00406198	-0.101059
	NaN	-0.00549409	0.0270645	NaN	-0.0152256	0.0249913	0.00790889	0.0181837	0.0243264	-0.0163901	0.0109637	0.0382662	0.00138587	0.0118115	-0.00889828	0.011081	0.0278341	0.00833918	-0.0586692	0.0115774	-0.0247041	-0.00816302	0.0730139	-0.0192306	NaN	-0.0252702	-0.00961525	-0.00834169
	NaN	-0.000963455	0.0074964	NaN	0.0253556	0.0265352	0.0383774	0.0211746	-0.0163921	0.0706812	0.0129491	0.0242848	0.0220683	-0.0120744	0.0550925	-0.0516031	0.0185287	-0.0265581	-0.0129465	0.214471	-0.0506804	0.0361214	-0.0321794	0.115187	0.071684	0.0306223	-0.0716791	-0.0486136
	NaN	0.0333511	0.0123285	NaN	-0.043279	-0.00145749	-0.0182194	-0.00609292	0.00763787	0.0186169	-0.00302132	-0.00370202	-0.0440747	0.00474832	-0.00215137	-0.0120354	-0.0034279	-0.0129611	-0.0429546	-0.015838	-0.0456624	-0.0234016	-0.0302502	0.0196622	0.0275868	-0.000328159	0.0919	0.0216474
	NaN	0.0316452	0.0308605	NaN	0.027223	-0.0331508	-0.0916068	-0.0183615	0.00153667	-0.012244	0.0156368	-0.00734196	-0.0206683	0.00196253	0.03145	0.0468365	0.0300376	0.0431169	-0.0887874	0.0486931	-0.0748104	-0.0796989	0.0197079	0.0120606	0.047716	0.0398805	-0.155843	0.120199
	NaN	-0.0340938	0.00764714	NaN	-0.0792023	-0.000664038	-0.00669247	0.0952806	-0.116198	0.0298526	0.0152997	-0.0232254	-0.00571333	0.0363036	0.0151467	0.0160543	-0.0253368	0.0718542	0.13377	0.021676	0.092857	0.0469725	-0.00423989	-0.00735055	0.11154	0.0271362	-0.152237	0.0173143
	NaN	0.124187	0.0240278	NaN	0.034649	-0.0436964	0.0229725	0.0105926	-0.00357803	-0.0098999	0.00311075	-0.000120438	-0.0380091	-0.0105497	0.0410507	0.00294647	0.0347137	0.0581066	0.051887	0.0543672	-0.0885828	-0.00394056	NaN	0.00955433	-0.0549331	0.137627	-0.00877128	NaN
	NaN	-0.0102724	0.0825552	NaN	0.0832647	0.00748193	0.00746021	0.0196954	-0.0266823	0.00437565	0.026399	0.0658333	0.025317	0.000446976	0.0580226	-0.00252208	0.0939026	0.00365364	0.0253631	-0.0144712	-0.159902	0.108883	-0.048596	0.029277	0.0674531	0.0158885	-0.046178	NaN
	NaN	-0.0221281	0.0518776	NaN	-0.0231781	-0.0243537	0.00587718	0.0178948	-0.0247593	0.0496032	-0.000866772	0.0386856	0.0195198	-0.0419039	-0.0409549	-0.015596	0.0610494	-0.0391909	-0.083047	0.0279872	0.0332703	0.0561488	0.0713937	0.0485407	-0.0549053	-0.127241	-0.0565404	0.0332459
	NaN	0.0087126	-0.0078545	NaN	-0.0181303	-0.0489397	0.0512532	0.000768207	0.0166989	0.00278512	-0.0139147	-0.0535618	-0.0124484	-0.00291188	0.0114725	-0.0091838	0.0107581	0.019947	-0.0967301	0.019104	-0.0469325	-0.0853807	-0.0101865	0.027486	0.031464	0.0720778	-0.0307309	0.00125371
	NaN	-0.0344657	4.58549e-05	NaN	-0.0148915	-0.0325447	-0.046211	0.00845358	0.0012417	-0.0243485	-0.0111349	0.0337659	0.0643076	-0.0144601	0.00334031	0.0307683	-0.0392756	0.0601963	-0.0691819	-0.00472619	0.0676568	0.0100054	0.0174518	-0.103145	NaN	-0.00368239	-0.0879832	0.0958536
	NaN	0.0441281	0.0396989	NaN	0.0813936	-0.00841447	0.0105367	-0.0417731	0.0818306	0.00119644	0.0192757	0.012996	-0.0419606	-0.0897107	0.0550581	0.0166985	0.0728277	0.00123362	-0.0320749	-0.00400748	0.0299507	0.0555226	0.0872549	-0.056656	0.0728913	-0.0219049	-0.0166477	0.118475
	NaN	-0.00496347	0.0639653	NaN	0.00963141	0.00786381	0.00182178	0.093725	-0.00155424	0.0225109	0.027263	0.00761523	-0.0511879	0.045504	0.00281502	0.0597556	0.00676292	-0.0807932	-0.0969177	0.0182354	-0.0489531	-0.0694041	-0.0223623	-0.06093	-0.120449	-0.042734	0.0458773	0.076115
	NaN	-0.00878372	-0.00600422	NaN	0.00190616	0.00507197	0.0134951	0.0583285	0.00903197	-0.00830022	-0.0215752	-0.0647034	0.00386086	0.00686692	0.0432339	0.0315157	0.0696434	0.0864531	0.0021	0.0719003	-0.0284062	-0.0293581	0.00849478	-0.0339214	0.058944	-0.00620545	0.14	0.0288395
	NaN	0.0105423	-0.0212361	NaN	0.0244926	-0.0276401	-0.0685816	0.025302	0.0535446	0.0345834	-0.0195966	-0.0160916	-0.000573538	-0.0736016	0.0364977	-0.078113	0.00304467	-0.0594517	0.207971	0.051832	-0.0195761	0.0600843	0.0887404	0.0252972	-0.0289739	0.00112089	0.0472043	0.103519
	NaN	-0.00212379	0.00639	NaN	-0.00713688	-0.0054428	-0.00962346	0.017196	0.000536291	0.00710679	0.0123311	-0.0433792	0.0168595	0.023802	0.0183893	-0.00366208	-0.0156962	0.0214533	0.000530508	0.0981767	0.13955	0.0367606	0.105964	0.118255	-0.0248977	-0.0142178	0.00765082	-0.10542
	NaN	-0.0139329	0.0292592	NaN	0.00422398	-0.0108667	0.0786977	0.0491686	0.0347783	-0.01236	0.0186591	-0.0228213	0.00727042	-0.00556492	-0.0355728	0.0266718	0.00885825	0.0255313	-0.0573059	0.0423891	0.0325087	-0.104195	0.049539	0.0191101	0.0360689	-0.014158	0.113034	-0.066656
	NaN	-0.0973502	0.0322675	NaN	0.0135037	-0.0358603	-0.0166921	-0.0040832	0.0435539	0.0329652	0.0197731	-0.00246086	-0.0649176	0.0240085	-0.0103654	0.0562256	0.0581159	0.058969	-0.0751942	-0.011978	-0.0642399	-0.0117901	0.0459967	0.00549529	-0.0730019	-0.0241938	0.0648399	0.0739246
	NaN	0.0435254	0.0135709	NaN	0.0102626	-0.0738948	-0.0391275	-0.00840609	-0.0011699	0.0315284	-0.0191507	0.0257807	0.00378645	0.0400849	-0.0340793	-0.0625077	-0.0971934	-0.0120729	-0.157738	0.00840866	0.124235	-0.00437915	0.00980206	0.0124178	0.0687037	-0.0127541	-0.00554306	0.0295202
	NaN	-0.049787	-0.01115	NaN	-0.0205811	0.0718287	-0.0105734	-0.0238997	-0.0485657	0.0465951	-0.0147511	-0.0159677	0.0163389	-0.0076052	0.0214532	0.00456464	0.00726498	-0.000157031	0.0533762	0.00143551	-0.0191529	0.0192433	-0.0424791	0.04659	NaN	0.0759662	-0.0132956	-0.0798216
	NaN	0.0628422	0.0202678	NaN	-0.0300498	-0.00980026	-0.0358524	0.0120018	0.00631776	0.0113231	0.0086042	-0.02686	0.00837195	-0.0190852	0.0191939	-0.0651514	0.0182657	0.0576634	-0.173408	0.00984792	-0.0727601	-0.0563554	NaN	-0.0657233	0.0958931	-0.0144013	0.0819503	-0.118891
	NaN	-0.0634076	0.0301269	NaN	0.00512604	0.00302145	-0.0018198	0.00140998	0.00788402	0.00875746	-0.0281416	0.019404	0.00106999	-0.0390418	0.073774	-0.00692279	0.016416	-0.0408539	0.0444573	0.0431319	-0.149928	0.0639933	0.0494067	0.0266283	0.0614535	0.004511	0.0072993	0.0360516
	NaN	-0.0164896	0.00761301	NaN	-0.0203678	-0.0357213	0.0182128	0.01297	0.0513378	0.0409829	0.00665305	0.00691794	0.0127327	-0.00466072	-0.0014027	-0.0135067	0.019044	-0.03565	-0.0334354	-0.0172048	0.0197978	0.0170962	-0.00263037	-0.0439114	NaN	0.012105	0.0256808	0.18667
	NaN	0.045476	0.0199278	NaN	0.0103723	0.0274467	0.0566207	0.0226818	-0.00178525	-0.0623254	-0.0203694	-0.0125887	-0.0523719	0.048441	0.0261158	-0.0249409	-0.0286846	0.0405696	-0.0111635	-0.0243846	0.0157607	-0.0661639	-0.0507498	0.0139912	0.0276666	0.0596306	-0.0545071	-0.024225
	NaN	-0.00142688	-0.0042628	NaN	0.143303	0.0162959	0.0288658	0.00138654	0.0592546	-0.00165171	-0.00432543	0.00241435	0.00940087	-0.0632465	-0.010851	-0.0984594	-0.0306975	0.0634267	-0.122846	0.127614	0.0203526	0.0248519	0.0183831	0.00471383	-0.0896578	-0.0569665	0.0503518	-0.11713
	NaN	-0.00204936	-0.0083417	NaN	-0.0126217	-0.0454445	0.01693	0.00485989	-0.0674168	0.016873	-0.00906975	-0.0106434	0.0856066	-0.0643186	0.0130414	0.12777	0.0796526	0.092668	-0.0447245	0.040727	-0.00550614	-0.044017	-0.0381446	-0.0663282	NaN	0.111824	0.13235	-0.0511252
	NaN	-0.00232526	0.0064771	NaN	-0.00572639	-0.0902444	-0.0115097	-0.0295082	0.02203	0.0622887	-0.034886	0.00949246	-0.00322304	0.0471511	0.00214289	0.00119702	0.00834943	0.00631483	0.0366359	0.000213609	-0.0513049	-0.00839831	-0.0262258	-0.048569	-0.0229414	-0.0102548	0.0156155	-0.10957
	NaN	0.0244252	0.000998485	NaN	-0.0160562	0.051813	-0.092319	-0.024746	0.0213772	-0.0469257	0.0171926	-0.0204549	0.0191879	0.036989	-0.00108919	0.00272915	-0.0171007	-0.0307434	0.0460055	0.0170927	0.0249211	0.0656568	0.0110913	-0.00327507	NaN	0.0153985	0.00561517	-0.0315734
	NaN	0.0212948	-0.0310529	NaN	-0.00597143	-0.0205465	-0.0155719	-0.115426	-0.0289909	0.00440392	0.0177904	0.00850757	0.0451881	0.0238104	0.0351248	-0.00201879	-0.0722672	0.0321318	-0.116934	0.0165719	0.000290706	0.0268164	-0.00848552	-0.0940341	-0.115445	-0.047956	-0.0695291	-0.0140801
	NaN	-0.0560245	0.0332505	NaN	-0.0682326	-0.0209546	0.0192841	-0.0167709	0.0110075	-0.00753778	0.0623659	-0.0275372	0.000277987	0.0118852	0.000321668	-0.000672664	0.0117449	0.0580573	-0.118304	-0.061029	0.139375	0.0608037	0.0127539	-0.00616288	-0.00980858	0.0501042	-0.0659284	-0.0761322
	NaN	0.0402818	-0.031849	NaN	0.0137704	0.0290067	-0.0150635	0.0952302	-0.0479874	0.0239855	-0.0301771	0.002585	0.0608814	-0.04303	-0.00598111	0.017031	0.0543474	0.0626891	-0.0123749	-0.000111425	-0.0624251	-0.0669141	-0.0357214	0.0169289	-0.111226	-0.077375	0.0406449	-0.0437518
	NaN	0.0782954	0.0301305	NaN	-0.096041	-0.0168239	0.0172684	0.0464764	0.0280772	-0.0293283	-0.0056999	0.00211114	0.0332356	-0.00247776	-0.0124932	-0.00356959	0.00492729	-0.0346742	-0.00643516	0.0521359	-0.00541064	0.016862	0.0504188	0.0461216	-0.0190594	-0.00363108	0.0339857	-0.0793664
	NaN	0.0193416	-0.0225342	NaN	0.0119419	0.0460629	-0.186023	0.013606	-0.0128447	-0.0347173	-0.00646856	-0.0265117	0.0530278	0.00784694	-0.000999871	0.0440606	-0.0180359	0.00480155	0.00233461	-0.113121	-0.0388296	-0.0317832	-0.016027	0.127557	NaN	-0.0211521	0.0347435	0.109366
	NaN	-0.0202335	0.0204992	NaN	-0.0541259	0.0277585	-0.00450343	-0.0254591	-0.0393163	-0.00348046	-0.0250558	0.0705405	0.00942162	0.00857332	0.054606	0.0140966	-0.0305049	-0.0324385	-0.0962811	0.00891738	-0.0346579	-0.052823	-0.00971704	0.0433552	-0.0490592	-0.0174381	-0.162747	0.0614798
	NaN	0.0326405	-0.0112692	NaN	0.0182155	-0.089475	-0.084621	0.00844332	-0.0497592	-0.0371581	0.00381807	0.0311096	0.0127704	0.0277277	0.0245974	0.00677141	-0.07436	-0.0965736	-0.0582555	0.0133563	-0.104762	-0.0969671	0.0309643	0.081362	0.185901	-0.0529999	-0.149418	0.0249981
	NaN	-0.0204906	0.031065	NaN	6.81722e-05	-0.109471	0.0469229	-0.022958	-0.0152973	0.052693	0.0061278	-0.0062043	0.0307472	0.0211313	0.00508978	0.0170398	-0.0418776	-0.00887713	0.0335416	-0.036133	0.0585981	-0.0583012	-0.0660695	0.010374	NaN	0.0280461	-0.113816	-0.0762675
	NaN	-0.0272463	-0.00694409	NaN	0.0237175	0.0641193	0.121934	0.0637842	0.00617312	-0.0199061	-0.0175665	0.0488926	0.0120358	-0.0343926	0.0652533	0.0234524	-0.00184367	0.0523404	0.00766593	0.0102938	-0.0568806	-0.0884219	-0.0373706	NaN	-0.107168	0.0201131	-0.0511009	0.0941202
	NaN	-0.08479	0.00736153	NaN	0.00271179	0.0500562	0.0442195	0.0112448	0.0226762	0.021285	-0.0448358	0.00168443	0.0419943	0.029824	-0.059756	0.0718445	0.0154784	-0.0391269	0.0905606	0.11382	-0.0106965	0.0872268	0.1049	0.0365308	-0.0556738	-0.179095	0.0449747	-0.0900351
	NaN	-0.00767096	-0.0352672	NaN	0.00901393	-0.00252623	-0.00607587	-0.0195257	-0.00618436	-0.0907777	0.0306493	0.0566305	0.0230945	-0.0443578	-0.0503462	0.0134025	0.0398959	-0.0186673	-0.0529381	-0.00289652	0.0598595	0.081339	-0.013223	-0.00560265	0.0207448	-0.000888645	0.0355416	-0.0525306
	NaN	0.031449	0.0104302	NaN	0.0279902	-0.064358	0.00873198	0.0372956	-0.0211317	0.00626432	-0.00784426	0.00186212	0.0106669	-0.0359639	-0.00410693	-0.0120172	-0.0226477	-0.0300481	-0.0171226	-0.0438678	0.0696768	0.0698551	-0.00567788	0.0414285	-0.0346617	-0.023256	0.0244423	-0.0211309
	NaN	-0.0830846	-0.0581511	NaN	-0.0287937	-0.0134442	-0.010597	0.0256424	0.012082	0.0149269	0.0158878	0.017857	0.000352511	0.0153167	0.0340275	0.018391	0.115139	-0.00510893	-0.0105928	0.0807845	-0.0174898	-0.0249893	0.0341658	0.00745501	-0.00491835	0.0505932	0.0589428	0.0442653
	NaN	0.0753406	-0.0736666	NaN	-0.00596683	0.0518058	-0.0497692	0.0237165	0.00515597	0.0159546	0.0281082	0.0225826	0.00543086	0.00385986	0.049804	0.0544609	0.0259671	0.06685	-0.166207	-0.00255755	-0.105999	0.0105203	0.0306557	-0.0140485	0.0257252	0.0771596	-0.0644924	-0.0220776
	NaN	0.00653239	-0.0288746	NaN	0.0229308	0.0533046	0.00450448	0.00423318	0.0148604	0.0186645	-0.0502493	-0.0255869	0.0127834	0.0125203	0.0493088	-0.0605841	0.00453875	0.0126475	0.105988	-0.0349172	-0.0858414	0.0645476	-0.0546071	0.0221241	-0.0185273	0.0109643	0.117387	-0.0284853
	NaN	0.00719363	-0.0278859	NaN	-0.0283801	-0.0280825	-0.00275764	-0.0467297	-0.0150096	0.0144832	0.00467689	0.0260783	-0.00139897	0.00741032	-0.0531648	-0.0363144	0.0487481	0.0438144	-0.00909484	0.0125075	0.114685	0.0385597	0.02073	NaN	NaN	-0.0290599	0.0952784	0.174597
	NaN	-0.0191254	-0.00653416	NaN	0.026034	0.049952	-0.0144061	-0.0430684	-0.00473192	-0.00301729	0.00680538	-0.0265816	0.0239017	-0.0430969	0.00238599	0.080423	0.00769394	0.0645683	0.185956	0.00211501	-0.0666042	0.0405361	-0.0164887	0.047491	-0.0722989	0.0733739	0.106289	0.0746351
	NaN	0.00334822	0.00234497	NaN	0.0065325	0.0252952	0.0423459	-0.0443134	-0.0263632	-0.0497389	-0.0111546	-0.0158883	0.031769	0.0417238	-0.000709912	0.035464	0.0517329	0.0111354	0.00452021	-0.0309885	0.0256612	-0.0652098	0.0255375	-0.0332961	NaN	-0.0695804	0.0241861	-0.0868586
	NaN	-0.0449026	0.0295751	NaN	0.00238302	-0.0230705	-0.0209995	-0.0231974	-0.015691	-0.0798476	0.00691407	0.0493746	0.0124915	0.0601045	0.0412857	0.0025659	0.0755597	0.00410672	-0.0525335	0.00987999	-0.017341	-0.0169064	0.0044472	-0.0358017	NaN	-0.0131633	0.0284967	-0.107881
	NaN	-0.0242127	0.0327432	NaN	-0.00816819	-0.0875065	0.0757238	0.00432757	-0.0129059	0.029622	-0.0228297	0.00689074	-0.0472681	0.00251156	0.0212012	0.0117428	-0.0300585	0.036954	-0.00428794	0.0211757	0.0660175	0.0534535	0.0248917	-0.0564152	NaN	-0.0644334	0.109594	0.00528897
	NaN	-0.022175	0.0127335	NaN	0.0161249	0.0517066	-0.0519126	-8.92999e-05	-0.00966627	0.0821524	-0.0221981	0.0189853	0.0222239	-0.014611	0.0929607	0.0461313	-0.0100585	0.0230373	0.00492835	0.0221866	-0.0179548	-0.0668419	0.0322302	-0.00538245	NaN	-0.00920003	0.0507224	0.0188909
	NaN	0.0739549	0.0227834	NaN	-0.00260226	-0.00128315	0.0170558	-0.0216915	0.0349556	-0.0259089	-0.0040107	-0.0386857	-0.0232135	-0.00945085	0.0284678	0.0305082	-0.0446121	-0.0120621	0.094067	-0.0114945	-0.0900245	-0.0793025	-0.0023739	0.00902515	0.0512468	-0.0611927	-0.0308936	-0.0807662
	NaN	-0.0510105	0.0785485	NaN	-0.0205669	-0.00222555	0.0503094	-0.00730139	0.038437	-0.0110833	0.0125054	0.024553	-0.0374477	-0.00528532	0.0182086	-0.000628581	0.0140583	-0.00938161	-0.00683153	0.0235042	-0.130493	-0.00919921	0.0108837	NaN	-0.0471395	-0.064033	-0.0538081	-0.0555599
	NaN	-0.00578263	0.00599463	NaN	0.0712503	-0.0242673	0.0526064	-0.0242397	-0.00829888	-0.00353422	0.0619903	0.0311254	0.0132031	0.0279115	-0.00140761	-0.0105794	0.0155732	-0.0159844	-0.101068	-0.0117753	-0.0384245	-0.119377	NaN	-0.0602308	0.00604254	-0.0794772	0.113643	0.110046
	NaN	0.0524397	-0.0170257	NaN	0.0463384	0.00694745	-0.0490688	0.0210573	-0.0111793	-0.00635412	0.0152661	0.0107633	-0.00269593	-0.00493438	-0.0220307	-0.0163475	0.0466677	0.074105	0.0140723	0.0273555	0.0360152	-0.0379374	0.0324413	-0.014656	NaN	-0.0133624	-0.139181	0.0695122
	NaN	-0.00301335	0.0388502	NaN	0.0221389	0.0223327	0.0230102	0.0224008	0.0419409	0.01868	0.00215424	0.0336328	-0.0132517	0.0201481	0.0175755	0.0529457	0.0308546	0.0568976	0.124136	0.0687379	0.00420855	-0.00232822	0.12369	0.0101941	0.0913493	-0.0542336	-0.0798602	-0.0045416
	NaN	-0.0506799	0.0532538	NaN	-0.0847437	0.0236377	0.015813	-0.0344743	0.0323247	0.0469326	0.0294826	-0.0146396	-0.0483339	0.0143893	0.0331126	0.0116721	0.0491738	0.0266276	-0.0347618	0.0550341	0.0458692	-0.0746843	0.0186637	0.0514354	NaN	0.123405	-0.0099103	0.0267588
	NaN	0.0275251	0.0150361	NaN	0.140872	0.0386834	-0.00869917	0.0881224	0.0121747	0.019669	-0.00291516	-0.0140905	0.032289	0.0148298	-0.0552672	-0.0114449	0.0374834	-0.135495	0.0265373	-0.0700181	0.0392374	-0.127283	-0.00167698	-0.0424198	NaN	-0.0810495	0.090946	NaN
	NaN	0.0130283	0.00210935	NaN	0.00868564	0.0207349	-0.0720133	0.0451048	-0.0119183	-0.016203	-0.0237872	-0.0587077	0.00578258	0.0153931	-0.0326355	0.0398003	0.0367113	-0.0639662	-0.106649	0.0138413	-0.0217024	-0.000569872	0.0095219	-0.0104495	NaN	-0.010829	0.0945151	0.0497397
	NaN	0.0116473	-0.051932	NaN	-0.149729	0.0300093	-0.0302573	0.00813072	-0.0664643	0.00533235	-0.0285003	0.00973567	-0.0358162	-0.0371508	-0.00184857	-0.00313013	-0.0252675	0.0165779	0.0139843	-0.0350258	0.128713	0.0974958	0.00853236	0.04605	NaN	-0.0843288	NaN	-0.027125
	NaN	-0.0146955	0.0608687	NaN	0.0872513	0.0123313	-0.0267906	0.0171175	-0.0384362	-0.0251164	-0.013772	-0.0113122	0.00683705	-0.00164391	0.00623424	0.0176976	0.0151413	0.0445092	-0.121743	-0.0311623	0.0503211	0.0584456	-0.0128616	-0.0337039	NaN	0.00934931	0.166506	-0.0472679
	NaN	-0.000965644	-0.0119098	NaN	-0.0283786	-0.0820601	0.0256437	-0.0628592	0.0373709	0.0453738	0.00149834	0.0460703	0.00943025	0.0147965	-0.0178998	-0.00684572	-0.0359178	-0.00199584	-0.0194857	0.00667883	0.0111498	0.0471883	0.0398642	-0.0477885	-0.00234717	0.086071	-0.0374448	-0.129658
	NaN	-0.0724046	0.0152589	NaN	-0.00459845	0.00992231	-0.0166762	0.0804556	-0.0068581	0.00293119	0.0449356	-0.000238574	0.0108979	0.0236173	0.0128651	0.0218734	-0.0418269	0.0606252	0.114967	-0.154284	-0.0570241	0.0634283	-0.0296276	0.0506579	NaN	0.074172	-0.0715756	-0.0584833
	NaN	-0.019879	0.0535862	NaN	0.0782777	0.023267	0.0121973	-0.108605	-0.00543669	0.0105389	-0.0154393	0.0112773	-0.0696225	0.0150925	0.00830411	0.0146456	0.0751959	-0.0452131	0.000531243	-0.0398574	0.0700277	-0.00725768	0.00151609	0.0533106	NaN	-0.0178565	0.105189	-0.00429149
	NaN	0.00231896	0.000320257	NaN	0.0115286	-0.00267041	0.0162459	0.0274378	-0.0316654	-0.0224469	0.0121146	-0.00194118	0.0209951	0.0671382	-0.00289128	0.0294297	-0.0551661	0.00139784	-0.0336243	0.0181478	0.0174869	-0.113056	-0.0246482	NaN	NaN	0.0555763	NaN	-0.0828614
	NaN	0.206447	0.011262	NaN	0.0171683	-0.0347753	6.79842e-05	0.130632	-0.17147	0.012091	-0.00984638	0.024511	-0.00437003	0.0450198	-0.0611583	-0.0353773	0.0713889	0.0349846	-0.0724371	0.0897375	0.0840434	-0.0218838	0.0026923	0.0484892	-0.109339	0.028983	0.0417169	0.0319592
	NaN	-0.0745426	-0.0550151	NaN	-0.101311	-0.0166586	0.0513164	0.0434569	0.121883	-0.0181583	0.0196302	0.0123771	-0.00312743	-0.0544435	0.010676	0.0206284	-0.021122	-0.0386823	0.0540788	0.110873	0.0229302	-0.0209703	0.00520968	0.0875121	NaN	-0.0883965	0.0049918	-0.0230835
	NaN	0.036242	-0.0117421	NaN	0.0414216	0.0535789	0.0301027	-0.00584998	-0.0148748	-0.00315228	-0.0280825	-0.0272525	-0.0415597	-0.0441834	0.0396796	0.0200136	-0.00904489	0.0600487	0.0376164	-0.0100065	-0.0405795	0.00152553	0.0320476	0.0509714	0.10381	0.211358	-0.00243799	0.057824
	NaN	0.0184436	0.139121	NaN	-0.0863074	-0.0123284	0.0348834	-0.00604206	-0.0139209	0.0397722	-0.0428985	0.042415	-0.016574	-0.0264258	-0.0280211	0.0574029	-0.104839	-0.0792987	0.087365	0.0561071	0.00588543	0.00233264	0.0057385	0.0239211	-0.0487696	-0.0914857	0.0565342	-0.00392594
	NaN	0.00239653	-0.0316967	NaN	-0.0485925	0.0113257	-0.0116138	-0.0529638	-0.00852299	-0.0386826	0.023752	0.000172047	-0.0613564	0.0353299	-0.0255895	0.00789908	0.0196965	-0.0312942	0.0272295	0.0918354	-0.0678731	-0.0235258	0.0231382	0.00694245	0.0563673	NaN	0.0312504	0.0613827
	NaN	0.0362623	-0.0269996	NaN	0.0262654	-0.0126006	0.0206444	0.0695138	0.0283153	-0.0150198	-0.0261539	0.0320966	-2.54582e-05	0.0156478	0.0555436	0.0282194	0.0290837	-0.0636493	0.0187595	0.0135416	0.216192	-0.00597553	-0.0684187	0.0121919	NaN	0.176377	-0.0509036	-0.0849727
	NaN	0.00507623	0.0271283	NaN	0.0394687	0.00408129	0.018202	-0.0495131	0.00346302	0.0848901	-0.0136183	0.0576357	-0.00509852	0.00444164	0.0251059	-0.0213279	0.105034	0.024484	0.085642	0.0514008	0.0144079	-0.0527316	-0.0507877	0.0261521	-0.0631883	0.0518112	0.0834205	-0.00461987
	NaN	0.0254903	0.010911	NaN	-0.0121613	0.0371535	0.0291405	0.0336548	-0.0249853	0.0139334	0.00238304	0.00432189	0.0309427	-0.0180904	0.0126975	0.00115466	-0.0498493	-0.0722174	0.0601246	0.0462088	0.104543	0.0642377	-0.0297544	0.0215205	0.0356454	0.0136649	0.0945666	0.153192
	NaN	0.0511912	0.0129637	NaN	-0.000563535	0.0448597	-0.0399285	0.0450069	0.0181203	-0.0378508	-0.0169439	0.00493173	-0.0584288	0.0346789	0.0101407	0.0109003	-0.0431452	0.0355291	-0.0921754	0.137693	0.0213884	-0.0688106	-0.0130536	-0.00633046	0.00625081	-0.00417575	NaN	-0.0100887
	NaN	0.0658653	0.0360516	NaN	0.00131588	-0.0360199	0.00655536	0.048975	0.00439901	0.0327653	0.056565	0.0217168	-0.0108239	0.0229646	-0.0191509	0.00270191	-0.00904175	-0.110082	-0.0844266	-0.022037	-0.125706	0.011743	-0.00875841	-0.0117467	-0.153547	0.02606	0.0505148	0.0852367
	NaN	0.0189461	0.0215632	NaN	0.0150947	0.0276674	0.0155284	0.0224318	0.028211	0.0395475	-0.00635251	0.00316073	-0.0151398	-0.0401855	-0.0344219	0.0168117	0.0553202	0.0518132	-0.0227598	0.0471448	-0.0496008	0.0557044	0.0271728	NaN	0.0216398	0.0216139	-0.0541974	0.06076
	NaN	-0.0263748	0.00810908	NaN	0.0257196	-0.0881239	-0.0511796	0.00442094	-0.0133511	-0.00325669	-0.0338664	0.0342516	0.0199459	0.00856626	-0.00273891	0.058201	0.00677812	0.170352	-0.126992	0.0189213	-0.0160817	0.0363951	-0.0751933	0.032791	NaN	-0.027815	0.0726191	0.0551377
	NaN	-0.0033975	0.0470897	NaN	0.0379589	0.0572557	-0.0434327	-0.0224877	-0.0251409	0.00178924	0.0270864	0.0444424	0.0185669	0.0325531	-0.0241921	0.0331953	-0.0344562	0.0528651	0.136303	-0.0238847	-0.0949519	0.0312817	-0.00134157	0.0221351	0.00286612	0.0740412	0.0496384	0.00813387
	NaN	-0.0727448	-0.000468494	NaN	0.0187376	0.0174431	-0.0316549	0.0465378	0.0192892	0.010101	0.0110504	-0.0121462	0.00663823	0.0114939	0.0404934	-0.00290999	0.0831109	0.0295696	-0.0428155	-0.0647204	-0.0138975	-0.0274125	-0.0201763	-0.0767806	-0.00915128	0.0117182	0.0348433	-0.0207904
	NaN	0.111481	0.0104054	NaN	0.00220152	-0.00221933	-0.0342689	0.00624519	0.0159243	0.0536271	0.0489829	-0.00481263	-0.00712857	0.0126649	-0.0528028	-0.0229782	0.0227185	-0.110905	-0.000121075	-0.058648	-0.0376394	0.00920659	-0.00975521	0.0685669	-0.147543	-0.078199	NaN	0.0186381
	NaN	0.0153459	-0.0011842	NaN	-0.115568	0.095328	0.0241734	-0.006681	-0.0344351	0.0206885	0.0125038	-0.00717153	0.0702802	-0.0257035	-0.0105806	-0.00788596	-0.0314093	-0.0395405	-0.0281513	0.0579279	0.0369853	-0.035558	0.055975	0.0034682	-0.179114	-0.0338881	-0.079548	0.0322848
	NaN	-0.00934208	-0.0296051	NaN	0.0480386	-0.0144802	-0.0935893	-0.0151477	0.0408734	0.00530214	-0.0241281	-0.0248661	0.0130315	-0.0281548	0.0328399	-0.0095819	0.0115569	-0.0559605	0.0129111	-0.00639322	-0.0733911	-0.118478	0.0592423	0.00277397	0.0602318	0.0492312	-0.046345	-0.0730365
	NaN	NaN	0.0210156	NaN	-0.00995339	0.0169327	-0.00750358	-0.00533798	-0.0479288	0.0264806	0.0261743	0.00330647	-0.0127703	0.00917637	-0.0112241	-0.0102206	0.0516552	0.0484796	0.00912205	0.0255784	0.0161354	0.0623382	-0.0379209	-0.0124847	NaN	0.0670571	0.0381982	-0.0211909
	NaN	NaN	0.021873	NaN	0.0287652	-0.0245284	0.0060585	-0.0146586	0.0317047	0.0112645	0.00685464	-0.0150748	0.0042792	0.0187107	0.00368021	-0.0227742	-0.0109516	0.0712955	-0.101284	-0.0221431	-0.0536674	0.0351849	0.0835516	NaN	0.0601678	NaN	0.0445564	NaN
	NaN	NaN	-0.000193706	NaN	0.0307762	0.0194584	0.0374207	0.0228527	-0.0584481	0.00630587	0.0378149	-0.00138831	-0.0204008	0.042359	-0.0245619	0.0903866	0.00780483	0.0495518	-0.018923	-0.207859	-0.0427906	-0.0249657	-0.020987	-0.0433585	-0.0785133	0.0143581	0.0214709	0.0485191
	NaN	NaN	-0.0246051	NaN	-0.0249295	-0.035947	0.0103645	-0.0416235	-0.0999939	-0.0219457	-0.000142075	-0.014767	0.00893048	-0.0289675	-0.00859771	0.0536989	0.0218498	0.0413251	0.0299242	-0.0229985	0.0380214	0.0584488	0.00825405	0.034827	0.0885962	0.152662	0.00762127	-0.117146
	NaN	NaN	0.00228996	NaN	0.000175243	-0.00976425	0.0144326	0.00433038	-0.000834399	0.00766628	0.0505403	0.0161252	0.0279864	0.0190005	0.0241307	0.0407331	-0.016904	0.0276061	-0.010279	-0.00766703	0.094836	-0.0852609	0.0839563	0.00131991	0.189777	-0.00319568	-0.0219194	-0.0255802
	NaN	NaN	0.00391494	NaN	-0.0104136	0.0213007	0.0502713	0.0941549	-0.0391697	-0.00329724	0.0291557	-0.0732251	-0.00195717	0.0187577	0.0228267	0.0171144	0.0115449	0.000214119	-0.00142236	-0.00507735	-0.0302397	-0.046429	0.0233433	0.0245158	-0.020495	-0.0498823	0.0627591	-0.0828258
	NaN	NaN	-0.00594005	NaN	0.0661357	0.0355476	0.0124936	0.0148248	-0.01612	0.00430021	0.0295943	0.0462561	-0.0306101	0.0123646	0.0954237	0.0189697	0.0166518	0.0210269	0.0896658	0.000191462	0.146735	0.0496089	0.00396132	-0.011697	0.20115	0.0580626	0.0315504	NaN
	NaN	NaN	0.0165111	NaN	-0.022448	-0.0363422	-0.0153909	-0.117803	-0.0179633	0.017832	0.031317	-0.00234184	0.0203442	0.0400678	0.0809507	0.0214268	-0.0228839	-0.0650055	-0.0683381	0.095276	-0.0498478	-0.0318159	0.0306617	-0.0603895	0.0200614	-0.0291555	0.0252745	0.0340974
	NaN	NaN	-0.0341062	NaN	-0.0650806	0.017335	0.00935357	0.103334	0.0414942	0.0573207	-0.0261386	0.0488834	0.00382889	0.0140296	0.0510571	0.0406074	0.00922323	0.0165646	-0.0385511	-0.0247405	0.116557	-0.0527817	0.203602	-0.00726251	0.0216186	-0.00554363	0.172129	0.150915
	NaN	NaN	-0.0244954	NaN	-0.0157763	-0.00170385	-0.0499071	0.0218067	0.10314	0.0178375	0.0144717	-0.00984698	-0.0448928	0.00408231	-0.0148193	-0.0891855	-0.0173621	-0.00190811	-0.0586087	-0.0211716	-0.0391385	-0.0390061	-0.0552625	0.0297486	0.0346561	0.0708523	-0.0310326	0.0183208
	NaN	NaN	0.0333681	NaN	-0.0143043	0.0406144	-0.0207295	0.0123636	0.0111992	0.010892	-0.0259539	0.0122212	-0.00524804	-0.0147946	0.0203689	0.0301139	0.0243882	0.00293591	-0.0457645	-0.02603	-0.0579912	-0.0352274	-0.0443089	-0.0312388	NaN	0.0379783	0.00446471	0.0194043
	NaN	NaN	0.0148955	NaN	0.0334281	-0.00556333	0.0323108	0.037508	0.0209117	0.0283009	0.0453129	-0.0070023	0.00397102	0.0372767	0.0338345	-0.00505372	0.0147583	-0.0649264	-0.138348	NaN	-0.0346917	-0.0782057	-0.0141037	-0.021344	NaN	-0.0463648	0.050971	0.0544874
	NaN	NaN	-0.0110139	NaN	-0.0176794	0.0297374	0.0229266	0.0181656	0.0398194	0.00141295	0.0293994	0.011067	0.0328676	0.0296475	-0.00355042	0.0714366	-0.0475378	-0.00148486	0.110719	-0.0379662	0.0433057	-0.0624896	0.0192072	0.0507075	NaN	0.0155267	-0.00255112	0.0707936
	NaN	NaN	-0.0285879	NaN	0.0118763	0.0127965	-0.0185138	-0.0489633	-0.00518726	0.0109778	0.049278	-0.00159134	0.013262	0.0028373	-0.000764792	0.0460631	-0.0310083	-0.0828799	-0.048483	0.00107989	0.0566055	0.0556669	-0.0531518	-0.0340071	NaN	-0.00334176	-0.0639093	0.112323
	NaN	NaN	0.0174355	NaN	0.0106212	-0.0380531	0.0375418	0.0250298	0.00937264	-0.0223415	-0.0754714	-0.0378304	0.00226362	-0.0327797	0.026044	-0.00743915	0.0483988	-0.0385308	0.00313536	-0.150824	0.0490334	0.00576816	-0.0313135	0.025014	0.003403	-0.129343	-0.00620185	-0.0452615
	NaN	NaN	-0.00498474	NaN	-0.0914348	0.0336507	0.0424436	0.0296683	0.0309886	0.00102354	-0.036164	0.00404424	-0.00944238	0.0349973	-0.00232204	0.0518254	-0.0512853	-0.00691108	0.0497631	-0.00623421	0.0322118	0.050269	-0.0649051	0.0488039	0.171064	0.0248439	0.0469722	0.00833055
	NaN	NaN	0.0027777	NaN	0.0705743	0.00422883	0.0380649	0.0114357	-0.00578121	-0.0143405	0.000462797	-0.0386111	0.00245597	0.00805704	-0.0290086	-0.0775087	-0.0355067	-0.0486735	-0.0370843	0.00946415	0.0772954	0.0732669	-0.013178	0.0264572	0.0029381	-0.0675023	-0.00304377	NaN
	NaN	NaN	-0.0243333	NaN	-0.0546944	0.00107036	0.0515662	0.00503451	-0.0247861	0.0149802	-0.0182407	-0.0785137	-0.0742742	0.0105734	0.0128319	-0.0323325	0.0225864	-0.0143748	0.0188784	0.00988473	-0.00554059	0.0551686	-0.0369646	-0.00969753	0.0265017	-0.0255115	-0.0261216	-0.0393597
	NaN	NaN	0.000644015	NaN	0.0548093	0.0955266	-0.0274931	0.0447675	-0.00511414	0.0193871	0.0753861	-0.0209901	-0.00681342	-0.00828198	-0.0265594	-0.0202694	-0.0661127	0.0531281	-0.00577856	0.0439839	0.0365848	-0.0116523	-0.0133778	0.0421999	0.00528848	-0.0250194	-0.177079	-0.00881264
	NaN	NaN	-0.0327326	NaN	-0.0254614	-0.0366922	-0.0428614	-0.00527583	-0.020601	-0.0037109	0.0516406	0.0428514	0.0119587	-0.0071271	0.11116	0.0445656	-0.0323364	0.0240227	0.0115474	-0.0225041	0.096403	-0.00597618	0.119495	0.0131675	NaN	-0.0194624	-0.070477	0.0325043
	NaN	NaN	-0.0255538	NaN	-0.016391	-0.0199556	0.00790088	0.0198186	0.00562785	0.0301588	-0.0495816	-0.0117691	-0.00475807	0.022928	-0.0272336	0.00110557	0.0436814	0.0355285	-0.188949	-0.0192723	-0.0727225	-0.0584015	0.0274936	-0.0464843	NaN	-0.0302123	0.0526923	0.0109953
	NaN	NaN	-0.012847	NaN	0.0195275	0.0492916	0.0580327	0.0583567	-0.00929301	-0.0224205	0.0132176	0.00737367	-0.0034303	0.0619334	-0.047802	-0.0247244	0.0409567	0.0450381	0.0785642	0.0039251	-0.0670731	-0.0802458	-0.00351965	0.0079351	-0.0670863	0.0238641	-0.00104374	0.0537461
	NaN	NaN	-0.00437765	NaN	0.0439231	0.0569998	0.0455519	0.00348094	0.0489568	0.00443247	0.0192768	-0.0164604	0.0107648	0.00739519	-0.000492779	0.0054684	0.0758599	-0.0196911	0.0143383	0.021234	0.0277257	0.0141389	-0.0122628	-0.0577635	-0.0893643	-0.1341	0.0713913	-0.0612877
	NaN	NaN	-0.00973565	NaN	0.0161174	-0.0531926	0.0343754	0.0221328	0.0070143	-0.0298122	0.0152431	0.0108089	-0.0161891	0.0272436	-0.0167819	0.0477788	0.0655402	0.016504	-0.176635	-0.0622901	0.14007	0.014282	0.029774	0.0879557	-0.0375659	0.074601	0.205675	0.0959949
	NaN	NaN	0.0246986	NaN	0.0241132	0.120782	-0.115904	0.0808915	-0.0114926	0.0103174	0.0134957	-0.000138959	-0.0147029	-0.0115502	-0.0745454	-0.0423749	0.0210887	-0.0229274	-0.0692852	0.0185101	0.0717466	0.00330763	-0.0224777	0.0739271	0.0401404	-0.0210361	-0.112125	0.0433537
	NaN	NaN	-0.0367997	NaN	0.0355753	-0.00644132	-0.0157676	0.0105093	-0.0468671	0.0100429	0.0220212	-0.00823616	0.0322519	0.0296458	0.0397897	0.0536237	-0.0260932	0.0134464	0.0753341	-0.00929093	-0.0573267	0.0111852	-0.0044257	-0.0228391	-0.0176834	-0.0356095	0.131364	-0.0981714
	NaN	NaN	0.0172613	NaN	-0.0173444	0.0143015	-0.0341357	0.0261632	-0.000628083	0.0287745	-0.0248227	-0.00638815	-0.0572164	0.0357143	-0.0126305	-0.00814785	-0.0475431	0.0589726	-0.00135199	-0.0217156	-0.102126	0.0474361	-0.0071201	NaN	-0.00806709	0.134592	0.0952503	0.0151103
	NaN	NaN	-0.0405188	NaN	0.0264088	-0.0565312	0.0279623	0.0279639	-0.00647422	0.0257509	-0.0240724	0.00157171	0.0272671	0.0106164	0.0362288	0.132717	0.058778	0.0776067	-0.0500873	-0.0720874	0.0829015	-0.0444954	-0.000217385	-0.0588216	NaN	0.0621855	-0.00851156	0.0346693
	NaN	NaN	-0.0295777	NaN	-0.00522074	0.0137375	-0.0101174	-0.0193505	-0.029936	0.0221918	0.00831868	0.025513	0.0246945	0.0688509	0.00989735	0.019079	0.099037	-0.00368685	0.0169722	-0.0694288	-0.00510568	0.0379544	0.00452587	0.0457107	NaN	0.0517105	0.0070505	-0.0245982
	NaN	NaN	0.0593902	NaN	-0.047178	-0.0179751	0.0325571	-0.0194809	-0.00361988	-0.00207423	-0.0615741	0.0170161	-0.0248423	0.0104824	0.0139772	0.0188576	-0.0500894	-0.0540645	-0.0381403	0.0611551	0.0609141	-0.0013817	0.0948351	-0.0317595	NaN	-0.0631702	-0.0180501	-0.0894007
	NaN	NaN	-0.0721723	NaN	0.0264926	0.0297348	0.00567848	0.0152616	-0.0264515	0.0205182	-0.0214925	0.00853846	-0.0713385	-0.0738445	0.016189	-0.0159784	0.00734678	-0.0575998	-0.114329	0.071501	-0.0236731	-0.0342322	0.0244346	0.0133664	0.134009	-0.141075	-0.00546232	-0.0517287
	NaN	NaN	0.05028	NaN	0.0218399	-0.00321764	0.0204953	0.0113715	0.0536682	0.0106237	0.0269577	-0.0273824	-0.0657333	-0.0200806	0.00700374	-0.00800784	0.00254731	0.0793522	0.0996479	NaN	-0.037958	-0.0331933	-0.0228507	-0.0621583	0.00255032	0.0909406	-0.00747264	-0.0567755
	NaN	NaN	0.0531627	NaN	-0.0176692	0.0367557	-0.0431009	-0.00113958	-0.0781235	0.047046	0.0101537	-0.0107909	0.00881935	0.0024415	0.0253992	-0.0206798	0.0470974	0.0305875	-0.124304	-0.00470205	-0.0592452	-0.0597659	0.116071	0.00962637	-0.163326	0.0293905	-0.116161	0.0923493
	NaN	NaN	0.00278107	NaN	-0.0816364	0.0321291	-0.000252494	0.00614903	-0.0419091	0.0503835	0.00663237	-0.0070673	0.0148412	-0.0281501	-0.0025428	0.0138386	0.00804934	-0.0235918	-0.11786	0.0369306	-0.0325445	-0.011981	0.041019	0.0204013	0.00848542	-0.0436779	-0.00414923	0.181476
	NaN	NaN	-0.00291625	NaN	0.0609382	0.0102513	0.0391904	-0.0113549	0.0058127	-0.028513	-0.0457455	0.0181785	0.0134767	-0.0080715	-0.0217034	0.00616679	-0.00172122	-0.0209759	-0.00835709	0.0489472	-0.0115389	0.0729928	0.0682811	0.0673968	NaN	-0.0238521	-0.00444132	0.0281424
	NaN	NaN	0.00858497	NaN	-0.0034578	0.022327	-0.050861	0.00749492	0.0241693	0.0137092	0.0460062	0.0110752	-0.0102612	0.0620979	0.0135168	0.0084082	0.0960882	-0.0230486	0.150074	-0.0349057	0.0366678	0.0374101	0.107927	-0.0199896	0.165236	0.000270033	0.0691408	-0.0590999
	NaN	NaN	0.00352061	NaN	0.0130649	0.0415502	-0.0276295	-0.0138299	0.0400865	0.0412823	0.0144259	0.0774168	-0.0424984	0.013463	-9.02082e-05	-0.0200531	-0.00381367	-0.0595288	-0.00765158	-0.0150157	-0.0404337	0.0218223	0.0559548	-0.0037182	-0.0679905	-0.014495	-0.0133729	0.0467035
	NaN	NaN	0.0461039	NaN	0.0148486	0.00995084	-0.0239289	0.0412884	-0.0378012	0.00477712	0.0303565	0.0510939	-0.0655872	1.01408e-05	0.00561963	-0.00445421	-0.0265304	0.0106112	-0.0175578	-0.00340801	0.0325381	-0.0828692	0.0066753	0.0532328	-0.103129	0.121107	0.0631584	-0.0979984
	NaN	NaN	-0.0824893	NaN	0.0139967	-0.0251955	-0.168037	-0.0265446	0.0538163	-0.0610226	-0.0421719	0.00860384	-0.0195216	0.0257709	-0.00512298	0.0536094	0.0528763	-0.0120457	-0.0743076	-0.00944602	-0.00776141	-0.112004	-0.0495404	0.0121299	-0.00289724	-0.0794988	0.0267567	0.0404924
	NaN	NaN	NaN	NaN	-0.0481899	-0.00507448	0.0103043	-0.0121119	-0.0233785	-0.0417292	-0.0455487	-0.0544534	0.0112928	0.0134736	-0.0275585	0.0745602	0.0420037	-0.0324962	0.00334731	0.0367445	0.121864	0.0671131	-0.0578501	-0.045539	NaN	-0.0873887	-0.00413014	NaN
	NaN	NaN	NaN	NaN	0.0454625	0.0507632	0.0143369	0.00554035	-0.0146298	0.0159075	0.0307816	0.0247277	0.0080637	0.0102564	0.0352917	0.0100547	-0.00178279	0.0595588	-0.0306323	0.0573104	0.0426294	0.0654973	-0.0135707	0.0254854	-0.0153854	0.147841	-0.1209	0.108903
	NaN	NaN	NaN	NaN	0.020623	-0.00710054	-0.0268541	0.0296688	0.0050281	0.0156279	0.00245253	0.0362296	0.0845095	-0.00299019	0.0311641	-0.0124549	-0.0141543	-0.0406857	-0.162326	-0.00760002	0.0413045	0.089352	0.00453914	0.0303791	NaN	-0.0609308	-0.0997846	-0.0989951
	NaN	NaN	NaN	NaN	-0.000240592	-0.00200178	0.00551489	0.004991	-0.00424077	0.127231	0.104505	-0.00705531	-0.0322333	0.0297884	0.00610892	-0.0615931	0.00942065	-0.0318558	-0.152826	-0.0456851	-0.0443921	0.00315081	0.0766339	0.0700495	0.0553206	0.0545244	0.0294233	-0.0702586
	NaN	NaN	NaN	NaN	0.00521498	-0.0609812	0.0395813	0.0190208	0.0113269	-0.00739965	0.0412411	-0.0232941	0.0217154	0.0129786	0.0297291	-0.0145552	0.0595619	0.0667226	-0.077478	-0.056356	0.00149544	-0.0644928	-0.039875	0.0322321	0.130061	0.0958812	0.0203589	0.011762
	NaN	NaN	NaN	NaN	-0.0422044	0.0378025	0.0326253	-0.11897	0.0490103	-0.000633203	-0.0512106	0.047476	-0.00530623	0.0123341	-0.0174234	0.0168436	0.046261	0.0877603	-0.0710546	-0.021397	0.00380712	-0.0665334	-0.0225147	0.0486746	-0.0192573	-0.0139688	0.0246483	0.0681627
	NaN	NaN	NaN	NaN	0.0513895	0.000542406	0.070125	-0.00788793	-0.044247	-0.0128785	0.0162677	-0.00896692	0.0179086	0.0142901	0.0293732	0.0104894	-0.0477611	-0.0390582	-0.0626892	0.0218712	0.121066	0.0552411	0.00885804	0.0624746	-0.0663124	-0.0480267	-0.151784	0.00336182
	NaN	NaN	NaN	NaN	0.0370759	0.0319047	-0.00472307	-0.0063756	0.037243	-0.012839	0.0187102	-0.0184957	-0.0380076	-0.0167404	0.017179	0.0139511	-0.069065	-0.0678447	-0.127322	-0.0255314	-0.00372785	0.0394657	-0.0342418	0.0825258	-0.0201258	-0.0222789	0.0190715	0.115559
	NaN	NaN	NaN	NaN	-0.0126865	0.00434064	-0.000392931	0.00485758	-0.0198031	-0.00234745	-0.0139913	0.0343311	0.00748942	-0.0138839	0.080897	0.0897385	0.0654584	-0.0270475	0.00798084	0.0381524	0.0246124	-0.0540163	-0.0129616	-0.0459462	NaN	0.0554517	0.0202094	-0.135708
	NaN	NaN	NaN	NaN	-0.000821	0.0148229	-0.0528847	0.0283473	-0.017094	0.00721318	0.0575567	-0.0145846	-0.0160909	-0.00636653	-0.0269061	-0.0021593	-0.0295608	-0.0293164	0.0898249	-0.0276871	-0.0583613	-0.0549748	-0.0609313	0.00401262	-0.137984	-0.0219021	-0.036774	0.116837
	NaN	NaN	NaN	NaN	0.0265595	0.0263226	0.00953363	0.0402302	0.0240909	-0.0454485	0.0507049	0.0121456	-0.0197901	0.0293912	0.00425133	-0.047251	0.0303641	-0.0162321	-0.0839589	0.0504456	0.0622411	0.082734	-0.111266	-0.00901023	0.173789	0.0052703	-0.0463287	-0.0768109
	NaN	NaN	NaN	NaN	0.0215769	-0.0144078	0.0194038	-0.00581313	-0.0175175	-0.056631	0.0232798	0.00364122	0.00937583	0.0302716	-0.208919	0.0983872	0.0674572	0.0747023	-0.0593442	-0.0101824	-0.0121543	-0.0223349	-0.0244658	-0.0460613	0.0279097	0.0292361	0.0217124	NaN
	NaN	NaN	NaN	NaN	-0.0246295	0.00365621	0.0246655	0.00199843	-0.0118939	0.00696864	0.0218621	0.00235581	-0.0077251	0.00248492	0.0258878	0.0254066	0.00644959	0.00871613	-0.00367418	0.102212	-0.048251	0.0105371	-0.0689881	-0.0729667	0.0806895	0.0616435	0.0145136	-0.0323105
	NaN	NaN	NaN	NaN	0.0261692	-0.0140603	0.0103814	0.0234606	0.0801343	-0.00476439	0.0584509	-0.0025505	0.0657576	-0.0161114	0.00250914	-0.0220491	-0.0225285	-0.0579192	-0.13916	-0.0362095	0.0475462	-0.0672351	-0.000895509	0.0632251	0.250441	0.0326776	0.0192959	0.0988048
	NaN	NaN	NaN	NaN	-0.00328841	-0.00611973	0.0782246	0.011617	-0.00685087	0.0534602	-0.00833958	-0.0011862	0.0412874	0.0218158	0.0190894	-0.00416306	0.0234289	0.0479676	-0.124135	0.000979962	0.0678928	0.0851462	-0.0390506	-0.0378571	0.0157098	0.0540908	-0.178447	0.0191303
	NaN	NaN	NaN	NaN	0.0186725	-0.0247014	0.0517415	0.035986	0.0205119	0.035498	0.0507225	0.025256	0.0116122	0.015257	0.0269293	-0.0298965	0.0663076	-0.0493608	-0.0311519	0.00895029	0.0425859	-0.03873	0.0853732	-0.0417415	0.0851641	-0.0357658	0.0104338	0.0211502
	NaN	NaN	NaN	NaN	0.0527629	0.0535433	0.0126863	-0.0218047	0.00415682	0.0022609	0.0491337	0.00966592	-0.00105942	0.031234	-0.00660503	0.0324912	0.00270263	-0.0770503	-0.00484432	0.0241943	-0.0716312	0.0237111	0.0935778	-0.0825064	0.133642	-0.0135347	-0.101716	-0.0461082
	NaN	NaN	NaN	NaN	0.11819	0.00410549	0.0271539	-0.0462923	-0.022739	-0.0200398	-0.02603	0.0682965	-0.151507	-0.0575034	-0.0130209	-0.0318154	0.051188	-0.0162791	0.0214565	-0.0254517	0.0362466	0.118636	-0.00840988	0.0104779	-0.0270722	0.0064716	-0.00759265	0.0305323
	NaN	NaN	NaN	NaN	0.0114501	-0.00905471	0.00506036	0.00557131	-0.0244213	0.0600119	0.0651603	0.0226005	-0.00599735	0.0470281	0.00757875	-0.00521926	-0.00901689	0.0200905	-0.0708657	0.00598027	-0.0725557	0.0596382	-0.0322181	0.0310506	NaN	-0.060419	-0.0182052	-0.0775295
	NaN	NaN	NaN	NaN	-0.0413778	-0.0120729	-0.0364969	-0.022129	0.00499066	0.00641967	0.052393	0.0410735	0.00183532	-0.025548	0.0256572	3.98653e-05	0.0511457	0.0465844	-0.0358111	0.0789254	0.0521308	0.131056	-0.0346704	-0.02276	NaN	0.00479739	-0.0839748	0.102038
	NaN	NaN	NaN	NaN	-0.0321975	0.0169553	0.00175911	0.0523637	-0.013956	0.0732825	0.0545006	0.037742	0.0407992	0.0210572	0.0122141	-0.0739938	-0.0125823	-0.0433734	-0.0180523	0.0207265	0.0986242	0.0784035	-0.040942	0.0172091	NaN	-0.065226	-0.0902307	-0.0611318
	NaN	NaN	NaN	NaN	-0.00285445	0.0745282	0.000686082	0.0311701	-0.0377675	-0.00643339	0.00700395	0.0204225	-0.00699008	-0.0467094	0.00188661	0.0188794	0.0242225	0.110927	0.0855131	-0.047818	0.0778095	0.0669901	0.0263024	0.035004	-0.135417	0.093819	-0.121817	-0.0918847
	NaN	NaN	NaN	NaN	0.00859552	0.0358295	-0.00829459	0.0111587	0.0129055	-0.0142953	0.0333608	-0.0193795	-0.00400883	0.0228032	0.0141983	0.130612	-0.0793636	0.0194326	0.054759	-0.0351286	0.116418	0.0500469	0.0312328	0.0959389	NaN	-0.0259958	0.0253078	0.0286206
	NaN	NaN	NaN	NaN	-0.0209302	-0.025379	-0.0460574	0.050502	0.0301279	0.01597	-0.00396171	0.0148295	-0.0275326	0.0515985	-0.000639525	0.0283086	0.00406473	0.133428	0.0967914	0.0164555	-0.0926308	0.0834019	0.0191552	-0.0162527	0.08348	0.00898395	NaN	0.0573871
	NaN	NaN	NaN	NaN	-0.0266072	0.0180961	0.0385433	-0.0873076	-0.0192016	-0.0368143	9.76893e-05	0.0483327	0.0269489	0.00696556	0.0325557	0.00209095	0.0783927	-0.0208416	-0.117532	-0.0185583	-0.0139003	0.0348873	0.0492936	0.0533216	0.0927887	0.0649043	-0.0882301	0.049424
	NaN	NaN	NaN	NaN	0.00728108	0.00174612	-0.113986	0.0137344	-0.0295228	0.0217064	0.0189484	0.0103825	-0.0013928	-0.0114125	0.00378663	0.020872	0.0473419	0.0962558	0.0893569	0.0661538	0.0263718	0.111007	-0.0122694	-0.00576308	-0.189126	-0.00115806	0.0380888	-0.0630287
	NaN	NaN	NaN	NaN	0.00341116	0.0106044	-0.0149867	0.0992016	-0.00341855	0.0124921	-0.0187634	-0.0507329	0.021924	0.0386794	-0.022724	-0.00854637	-0.0628874	-0.0345754	0.0735193	0.0657852	0.0740528	0.0526018	0.0452832	0.0534528	0.0524829	0.0909992	-0.0796757	0.080275
	NaN	NaN	NaN	NaN	-0.0305599	0.0237328	0.0338795	0.0466407	-0.00634294	0.0936055	0.0138796	-0.00629815	0.00973589	0.00529144	0.0180324	0.0206382	-0.0274907	-0.0415138	-0.0135389	-0.0648672	0.104717	-0.0534695	-0.0300571	NaN	-0.00777295	-0.129349	-0.104474	-0.0109197
	NaN	NaN	NaN	NaN	0.00970867	0.0135398	0.0493684	-0.0165404	0.0476938	0.022952	-0.0193618	-0.0072891	0.0223914	0.0219123	0.00059239	0.0296218	0.00731354	0.000194	-0.0884128	0.0307899	0.0161051	-0.120505	0.0128804	-0.000302678	0.114638	-0.0149565	0.0342867	0.0646558
	NaN	NaN	NaN	NaN	-0.028949	0.0214462	-0.0195782	-0.0146865	-0.0242635	-0.00658065	0.0144	0.029046	-0.0105768	0.017188	-0.00963398	-0.00817534	0.0214421	-0.111476	-0.0287298	0.0511099	0.0358398	-0.0407384	-0.0102376	0.00465115	0.0353229	0.0502093	0.0755972	-0.000613759
	NaN	NaN	NaN	NaN	-0.0558998	-0.0768503	0.0653542	0.0108934	-0.0162575	0.00373073	0.0201265	-0.0204638	0.0206903	0.0305029	0.0223991	-0.0116845	-0.0717671	0.0322708	0.0595317	0.0280873	0.0481203	-0.0483151	-0.038192	-0.0259573	-0.00803473	0.0450481	-0.0864481	0.0403474
	NaN	NaN	NaN	NaN	0.00374676	-0.00380559	0.0053155	0.00182799	0.0968873	-0.00451437	-0.000299827	-0.00929648	0.0119881	-0.000255834	-0.0152897	-0.0115214	0.024621	0.0578588	0.0650473	-0.0670928	-0.0411278	0.0302166	0.0577303	-0.0594092	NaN	0.0428801	0.0186719	0.120846
	NaN	NaN	NaN	NaN	0.0217789	0.0221956	-0.00300671	-0.0138592	-0.0157701	-0.0031436	-0.0396511	-0.0362034	-0.0680476	-0.00176584	0.0444867	0.130982	-0.07428	-0.00749503	-0.0082193	-0.0643084	0.0397641	-0.0243361	-0.00613513	-0.0046069	-0.0854719	0.011917	0.00584193	0.0896189
	NaN	NaN	NaN	NaN	-0.0199661	0.0746208	-0.0358378	-0.03514	0.0459779	-0.00367787	0.00205471	-0.00543769	-0.00854417	0.00617404	0.0370273	-0.00376661	-0.00107787	-0.0443036	-0.0574062	0.0914387	-0.0751291	0.0538014	-0.0285824	0.0259817	0.0207068	0.127653	-0.0422494	0.124797
	NaN	NaN	NaN	NaN	-7.60982e-05	0.0293507	-0.0809014	0.0245898	0.025873	0.0194468	0.0840881	0.0183343	0.00548014	-0.0171558	-0.0550153	0.00402454	0.0141552	-0.00215074	-0.0494688	0.0585373	-0.0691327	0.0706025	0.028213	0.0421676	0.0584984	0.0248451	0.00900974	0.0378202
	NaN	NaN	NaN	NaN	0.02772	-0.0440593	-0.102182	0.0803344	0.0641868	0.0193075	0.0758651	0.0612505	0.00654074	-0.0160738	-0.103148	0.0110591	-0.0618141	-0.0339002	0.0520645	0.0273692	0.0578262	-0.0488552	0.0178778	0.0671096	NaN	-0.0268257	0.00470321	-0.0879084
	NaN	NaN	NaN	NaN	0.01417	-0.0045166	0.112412	0.00394306	0.00617494	0.00618064	0.0131321	-0.0140634	0.0353596	-0.0469073	-0.0199292	0.0535308	0.0270855	0.0859129	-0.00785211	0.0737094	-0.102149	0.0267441	0.0794676	-0.0220548	NaN	-0.143978	-0.0226908	-0.0625306
	NaN	NaN	NaN	NaN	-0.0126605	0.0346254	0.013479	0.0120463	-0.0066703	0.0250167	0.0171824	0.0200124	0.0102393	0.051059	-0.0956268	0.0331433	-0.00604992	-0.0361597	-0.098924	0.0781145	0.0889016	0.0365616	-0.0243929	-0.0708758	-0.0349534	0.102552	NaN	0.0868487
	NaN	NaN	NaN	NaN	-0.0241576	-0.0147218	0.0463956	0.0867856	-0.0544734	-0.0146554	-0.00224441	0.0218095	0.0207516	-0.00638382	0.0541485	0.0111588	0.0318819	0.0620851	-0.0372881	0.0074752	-0.0609935	-0.104755	0.0183095	0.0185749	0.0385497	0.0727722	-0.0263594	-0.0501736
	NaN	NaN	NaN	NaN	-0.00664871	0.0114887	-0.0984227	-0.0300276	-0.0232666	-0.00838913	0.0684954	0.0719771	-0.0113114	-0.0112619	0.0373561	0.100061	0.0399736	0.00775005	-0.0463433	0.0225485	0.180684	-0.0171352	-0.0034777	-0.0351061	NaN	-0.0333007	0.0295793	-0.00261658
	NaN	NaN	NaN	NaN	0.0192333	-0.0162448	-0.00119518	0.0134495	0.0148241	0.0196737	0.0203626	-0.028662	-0.0530678	0.0320958	-0.0129753	0.0153784	0.0266451	-0.0747441	0.15772	-0.0478646	-0.0290978	0.0312948	0.0751592	-0.0553619	-0.0449096	-0.0931467	0.00571569	-0.0762034
	NaN	NaN	NaN	NaN	-0.0523923	0.0177253	-0.00810925	0.0164278	0.0400463	-0.0173036	0.0608564	0.00833666	0.0924288	0.0261673	0.0104419	-0.0331829	0.073887	-0.0427214	-0.111903	0.063584	0.153337	0.0635294	0.0434298	0.147	0.114445	-0.000639515	0.0826656	-0.07231
	NaN	NaN	NaN	NaN	-0.0362465	-0.0312731	-0.0195056	0.0525592	0.0170078	-0.0456314	0.0448291	0.0050807	0.0152126	-0.00973143	0.0639465	0.0043862	-0.0353754	0.0907275	-0.0116594	0.0566283	-0.00419066	0.054814	-0.0825796	NaN	0.106518	-0.00179023	0.00477338	0.0154981
	NaN	NaN	NaN	NaN	-0.019428	-0.00379089	0.0311201	0.0458295	0.0152895	-0.0178174	-0.00827335	-0.0104496	-0.0425625	0.0229661	0.0790524	-0.00160156	-0.0483213	0.127344	-0.00309642	-0.0199846	-0.00400855	-0.000296308	-0.00425244	-0.0448691	0.172067	-0.190011	-0.104296	-0.00956514
	NaN	NaN	NaN	NaN	-0.0254823	-0.0254034	0.0167816	0.0903266	0.00440575	-0.0187876	0.048	0.00906871	0.0296997	-0.00910726	0.00730758	0.156412	-0.0127363	-0.0520368	-0.155194	0.0761423	-0.0353882	-0.0724971	0.0249241	0.0108281	0.125965	-0.0354846	-0.0106784	-0.0115813
	NaN	NaN	NaN	NaN	-0.0206897	0.0333811	-0.058001	-0.00598149	0.0102397	0.0683365	0.0130582	-0.0205111	0.0320663	0.00513126	0.0387197	0.0418063	0.0577886	0.0804483	-0.0840753	0.00404157	-0.0466232	0.0466317	0.00296473	-0.0602616	-0.000861738	-0.00414314	0.128841	0.0309688
	NaN	NaN	NaN	NaN	0.0128181	0.00206415	-0.00320971	5.46868e-05	-0.0165581	0.0327459	0.0333629	-0.00420778	-0.00386792	0.00220407	0.0159409	0.010579	-0.0198855	0.0307934	-0.126554	-0.00847598	0.0154832	-0.0578924	0.0498902	0.0445713	NaN	0.0687161	-0.09214	0.0987504
	NaN	NaN	NaN	NaN	0.0174	0.000560894	0.0385946	-0.00353686	0.0413615	-0.0962895	0.011839	-0.00346363	0.041485	0.0859917	0.039261	-0.000105269	-0.0151384	0.0188432	0.0685797	0.102147	0.0642203	-0.0492924	0.0512737	-0.0121357	NaN	0.260104	-0.0627501	0.055809
	NaN	NaN	NaN	NaN	0.0267303	0.000530336	0.0106044	0.0163535	0.030915	-0.0247369	0.0285001	0.0366623	-0.0341085	-0.00902225	0.0185562	-0.000693701	-0.0238415	-0.013147	-0.095667	-0.000302923	0.049896	-0.029506	0.0865399	-0.045213	-0.0195341	0.172736	0.00530518	-0.0473149
	NaN	NaN	NaN	NaN	-0.00869348	-0.00321316	0.0115829	0.00105418	-0.153557	0.0091628	-0.0220392	0.0186281	0.0294168	-0.00233732	0.0261959	-0.0143017	-0.0699461	-0.071464	-0.122532	0.0207463	0.121071	0.0213834	0.0174594	-0.0112922	0.00474879	0.121625	-0.102377	0.178145
	NaN	NaN	NaN	NaN	0.0238753	-0.0280806	0.031315	-0.0182032	0.0308046	0.0309505	0.0325098	-0.018286	-0.0192584	0.0144155	0.0260305	-0.00647292	-0.018822	-0.0543513	-0.022201	-0.00970613	-0.0279597	0.0673669	-0.0766068	-0.0233296	0.0199158	-0.0585782	-0.0606058	0.163584
	NaN	NaN	NaN	NaN	-0.00127469	-0.00937278	-0.0100011	0.0332829	0.00229085	0.0656608	0.0348243	0.0440374	0.0223126	-0.0129786	-0.0134541	0.0245041	0.12783	0.00242468	-0.0749551	0.0494082	0.0633566	0.0122101	0.0254215	NaN	NaN	-0.0358624	-0.0530005	-0.118131
	NaN	NaN	NaN	NaN	0.00506442	0.0708938	0.0430296	0.0372136	0.00933865	0.0600166	0.0489543	0.0255397	-0.00441103	0.0030532	-0.00483359	0.0399398	0.0708876	0.0189252	-0.173585	0.00985005	-0.0182311	0.0398592	-0.0304409	0.000158103	NaN	-0.0231644	0.0467445	0.0654596
	NaN	NaN	NaN	NaN	0.0844541	0.0102006	0.0154056	0.00315793	0.00766699	0.0381031	0.00886186	-0.0246872	0.0133964	0.0257706	-0.0421448	0.00252116	0.00468313	-0.111389	0.0444483	0.00304262	-0.0300431	-0.0912911	0.0300605	NaN	-0.017693	0.132202	-0.058636	-0.0404181
	NaN	NaN	NaN	NaN	0.00511841	0.00283613	0.0651499	3.43045e-05	0.000311808	0.0100379	0.00783376	0.043278	-0.000372735	-0.0121966	-0.00204118	0.029322	0.076912	-0.0323482	0.0987343	-0.0244111	0.109721	0.0198759	-0.0561838	0.0135173	NaN	-0.0230617	0.0219019	0.00646902
	NaN	NaN	NaN	NaN	-0.00681228	0.0223123	0.00302448	0.0010941	0.0519203	-0.0731367	0.0473757	0.0384756	0.000719489	0.0297847	0.0181905	0.0825392	0.0419602	0.126734	0.0266762	-0.013231	-0.0569167	0.0440168	-0.00582776	-0.00864853	NaN	-0.110372	-0.0434877	-0.00646996
	NaN	NaN	NaN	NaN	0.00370804	-0.100428	-0.00225608	-0.000995402	-0.0110847	-0.0304524	0.0143245	0.0165095	0.0301158	0.0430478	-0.00130558	0.0116883	0.0451015	-0.0518592	-0.0795542	0.0106443	0.0805595	0.0655167	-0.0244384	-0.0253341	-0.0743146	0.0514878	0.0956009	0.144834
	NaN	NaN	NaN	NaN	-0.0235897	0.0900219	0.0322624	-0.0179476	-0.0521608	-0.0428624	0.0391251	-0.0183472	0.0535437	0.00381807	-0.0141113	-0.0478891	0.0121715	0.078583	-0.0134259	0.0420023	0.0330773	0.00124978	0.0270224	0.0164091	NaN	0.0370078	NaN	NaN
	NaN	NaN	NaN	NaN	-0.0143991	-0.0248068	0.0302914	-0.000402566	-0.0446643	-0.019273	0.0239479	-0.00100743	0.00547746	-0.0127886	-0.00246138	NaN	0.0721052	0.0159644	-0.096848	0.0787224	-0.18843	-0.00743578	-0.0178531	0.0177962	NaN	0.0462895	-0.0275099	-0.0664272
	NaN	NaN	NaN	NaN	0.0071516	-0.00695244	0.000765968	0.0223047	0.00400306	0.010491	0.0308347	0.0599886	0.0102973	0.0323343	-0.00645804	0.0424771	-0.00626395	0.025686	0.00910029	-0.00625848	0.0484331	0.0604416	0.00684176	-0.0184304	NaN	0.166625	-0.0915919	-0.0604124
	NaN	NaN	NaN	NaN	0.0563227	-0.0148009	-0.0126938	0.0602255	-0.00324017	-0.0227049	0.0625424	-0.00916914	0.013904	0.0242462	0.0210721	0.0809654	0.000127759	0.0757345	-0.0661499	-0.00403434	0.106929	0.12114	0.0553107	0.0157793	-0.0735776	0.0912695	-0.00601826	-0.00332514
	NaN	NaN	NaN	NaN	-0.00809439	-0.0270705	0.0154637	0.00351932	0.0356312	0.00785439	0.0624376	0.00136678	0.0166869	0.00748173	0.0152908	-0.00980133	-0.0405533	0.0153438	-0.048537	-0.0137689	-0.064247	0.0212569	0.0219295	-0.0938052	-0.0456559	-0.00645923	0.0579951	-0.0754054
	NaN	NaN	NaN	NaN	-0.0111382	0.0741145	0.0211266	-0.0385586	0.0772903	0.0134007	-0.016521	0.0265277	0.0125221	0.0085896	-0.00989177	0.0298362	0.0270088	-0.104009	-0.038579	-0.0162147	-0.117324	0.0121845	0.0244147	-0.0990503	0.0973918	0.067501	0.0878988	-0.0796116
	NaN	NaN	NaN	NaN	0.0452349	-0.0230457	0.0565678	0.0367714	0.00340654	-0.0167776	-0.0165142	0.0600903	0.0143086	-0.000699928	0.0453899	-0.0114682	0.0576941	-0.070518	0.00336596	-0.0186644	-0.0694315	0.0695394	0.0926141	0.176748	-0.0345962	0.105988	0.0131095	0.0688882
	NaN	NaN	NaN	NaN	-0.00514409	0.0948868	-0.00827609	-0.0282883	0.00691019	0.0310988	0.00244186	0.0156414	-0.00924082	0.00857286	-0.00396443	0.0532835	0.0822911	-0.0679053	-0.0953977	0.0123841	-0.001851	-0.0226139	-0.0231303	0.037659	NaN	0.0570123	0.0696552	0.0188879
	NaN	NaN	NaN	NaN	0.0268886	-0.0047491	0.0201697	0.0178496	NaN	0.0161276	0.0133362	0.0351672	0.0227252	-0.0109643	-0.00715586	-0.0391401	0.0469593	-0.00889552	0.123557	-0.0330068	0.0354105	0.0410565	-0.00459902	0.00547459	0.117112	-0.0107268	-0.0989713	-0.021418
	NaN	NaN	NaN	NaN	-0.016227	-0.0230735	0.0742922	0.0387965	-0.0116119	-0.0364673	-0.0239075	-0.03629	-0.0127651	-0.00376416	0.0367833	0.0732672	0.0064591	0.0507623	-0.139578	-0.0298597	0.0678684	0.0861694	-0.00611489	-0.0293426	0.128015	0.0854445	0.0640791	0.0316771
	NaN	NaN	NaN	NaN	-0.00227175	0.130159	0.116591	-0.0200001	-0.0151914	0.0684608	0.070716	-0.0163267	-0.0145569	0.00302809	0.0231217	-0.020918	-0.00738028	-0.0250726	-0.000842662	-0.0997568	-0.043835	0.0467371	0.0273426	-0.0574202	NaN	0.0413519	-0.0893991	-0.0345046
	NaN	NaN	NaN	NaN	0.00892606	0.0194853	-0.0296473	0.00875603	-0.00614057	0.0165528	0.00974136	0.0131623	0.0154717	-0.00587499	-0.00580668	0.00103897	0.0775774	0.152649	-0.00163223	0.0549979	-0.048723	-0.00547046	0.0321312	NaN	0.00508124	0.0116931	-0.0138513	-0.00120535
	NaN	NaN	NaN	NaN	-0.0291278	0.0559556	0.0136324	0.0302201	0.00175657	-5.25152e-05	0.0275857	0.063107	-0.0064385	-0.0224654	0.0175641	0.0090711	0.0134111	-0.0410842	0.0226646	0.0358836	-0.0507931	0.0554031	0.0516847	-0.0347233	NaN	0.191562	0.00778804	NaN
	NaN	NaN	NaN	NaN	0.00219572	-0.00504325	-0.052118	-0.0311488	0.118417	0.0197673	0.0703153	0.0389125	0.0120348	0.0216978	0.0201801	-0.0180284	0.0696749	0.0109559	-0.0671115	0.125657	0.084913	-0.0394141	-0.0967195	0.00277547	NaN	0.148921	0.0399242	-0.0592133
	NaN	NaN	NaN	NaN	0.00677855	0.00221762	0.0371267	-0.0337611	-0.042301	-0.0310889	-0.0259501	-0.0195389	0.0163666	-0.0640087	0.0169738	0.0396238	0.0348525	-0.0591995	0.124778	-0.0951242	0.0548473	0.0191366	0.00438949	0.0862475	-0.141097	-0.00558284	NaN	-0.0611177
	NaN	NaN	NaN	NaN	0.050898	-0.0364497	0.0108748	0.0423562	0.0573487	-0.0178312	-0.00924543	0.0280939	0.00861286	0.0411099	0.0304659	-0.0154534	0.0156342	-0.0555559	0.0201777	-0.0560418	0.142706	-0.142414	-0.0572898	-0.0155697	0.0407959	0.0635922	-0.103108	-0.039301
	NaN	NaN	NaN	NaN	0.0121323	0.00198428	-0.0107578	0.0147706	-0.00350034	0.026161	-0.00876005	-0.0337135	0.0494263	-0.00191017	0.0133343	0.0146412	-0.0166803	-0.00616784	0.135233	0.0473276	0.039135	0.0808617	-0.0127518	-0.00369306	0.0933293	0.061043	0.0535628	0.0690624
	NaN	NaN	NaN	NaN	-0.0560381	-0.023188	-0.00500588	0.0189506	0.0222854	0.0279806	0.0590269	0.0128381	0.0292437	-0.025743	-0.00637669	-0.0261673	-0.0289104	-0.0338486	0.0587764	0.0333036	-0.00339588	0.0358014	-0.0360111	NaN	0.111294	-0.0921689	-0.00118702	0.0374741
	NaN	NaN	NaN	NaN	-0.0105748	-0.00820844	0.0381821	0.0339613	-0.014738	0.029238	0.0487467	0.0307646	0.0139665	0.0212308	-0.0284966	0.0110341	0.0614459	0.00772749	-0.0476841	-0.1164	0.016977	-0.0738658	-0.00673592	0.045322	NaN	-0.0267949	0.0453269	0.0302471
	NaN	NaN	NaN	NaN	0.0188088	-0.0115879	0.0973979	0.0145051	0.0151752	-0.0160699	-0.00348805	0.00711056	-0.00937065	-0.00598913	0.0250196	0.0354082	0.043614	-0.124862	-0.102324	-0.0316087	-0.0895718	-0.0881563	0.00139398	0.0144016	NaN	0.0299625	0.0300458	-0.0664253
	NaN	NaN	NaN	NaN	-0.00328241	-0.00263808	-0.0129449	-0.0356313	0.00593457	-0.0126592	0.00106183	0.00563306	0.0171248	0.0112801	0.0417966	0.0127528	0.124257	-0.0271524	-0.0300059	0.00516028	0.0651281	-0.0410359	0.0339533	NaN	NaN	0.00864412	0.0432617	-0.0473242
	NaN	NaN	NaN	NaN	-0.0530416	0.0512962	-0.0728887	0.0740898	-0.0321558	0.0239745	0.00445002	0.0284732	0.0466374	0.0218717	0.0601517	-0.023022	0.0478524	-0.0187966	-0.0438479	0.0143262	0.125349	-0.0192131	0.00620671	-0.00289207	NaN	0.055342	-0.100152	0.0177344
	NaN	NaN	NaN	NaN	-0.0362558	0.0465008	0.0672045	-0.0383272	-0.0195205	-0.017088	-0.0102939	0.0374242	0.0375596	0.0274863	0.0233138	0.00449339	-0.0300011	-0.0805158	-0.00272762	0.0901411	-0.100343	-0.026594	0.0109708	-0.0379679	0.0183736	0.0227058	-0.0141093	0.00355434
	NaN	NaN	NaN	NaN	0.0548838	-0.0281271	0.0475538	0.08114	0.0717141	0.0510975	0.0337605	0.0248622	-0.0125459	-0.00106087	0.0141918	-0.0268398	-0.00972938	0.00207594	0.0247385	0.019622	0.0455869	-0.11565	0.0209422	-0.0427997	NaN	0.0382508	-0.140905	0.136502
	NaN	NaN	NaN	NaN	0.0184976	-0.0128602	0.0539186	0.0108003	0.0436041	0.0394181	-0.0490532	0.0323247	0.0218699	0.00453244	0.0129872	0.000333839	-0.0331427	0.0139059	-0.087165	0.0745061	-0.00579307	0.0464275	0.00520171	-0.0541788	-0.0143824	-0.00481378	0.129204	0.0783574
	NaN	NaN	NaN	NaN	0.00138918	0.00185675	0.0379834	0.0131331	-0.0204249	0.0826611	0.0280721	0.0233032	0.0514285	0.0301189	0.0179537	0.0655374	0.052725	-0.0258605	-0.0280579	0.112299	0.0442012	-0.00106292	0.0796138	-0.0660317	NaN	-0.0941305	-0.0252756	-0.00708416
	NaN	NaN	NaN	NaN	0.0665854	-0.00149996	0.0371522	-0.0265061	-0.00989127	0.00164143	0.0224457	0.035875	0.0170885	-0.012103	0.0157426	0.0691851	-0.0173944	0.00828519	-0.0155597	-0.0450767	0.02177	-0.0261572	-0.0242739	0.00381271	0.0720345	0.0488964	-0.0698424	-0.0727585
	NaN	NaN	NaN	NaN	0.0285356	0.0309389	0.0287962	0.0143098	-0.00909096	-0.0307315	-0.00411081	0.0489538	0.0220152	0.0317858	0.00233092	0.0043722	0.013151	0.119855	-0.0805382	0.0200672	0.0795495	-0.0185474	-0.0143456	-0.108783	NaN	-0.0400653	0.025422	NaN
	NaN	NaN	NaN	NaN	-0.0284571	0.041027	0.0825057	0.0342218	0.0201066	0.0101159	0.0117434	0.00692674	-0.0429364	-0.0115026	0.0205616	-0.0338389	-0.0484309	-0.0849447	-0.0026912	0.126975	0.0345745	0.017233	0.0405058	-0.0431449	0.179882	0.0467225	-0.0128092	0.140532
	NaN	NaN	NaN	NaN	0.00726256	0.00962338	-0.0366333	0.0198499	-0.0151297	-0.0364983	-0.0222867	0.0164483	0.0448924	0.0490633	-0.0536569	-0.00125537	0.111673	0.00133944	-0.0345663	0.0470222	-0.0234898	0.0493462	0.00373907	-0.00815688	0.103492	-0.0488052	-0.011499	0.117623
	NaN	NaN	NaN	NaN	-0.01738	-0.0112105	0.0769494	-0.0226354	0.0217507	-0.00144865	-0.0683995	0.0403098	0.000912685	-0.0291457	0.0640865	0.0246899	-0.0187404	-0.0213931	0.0847326	NaN	-0.0467128	0.109012	-0.00370518	0.0719072	0.0467209	0.0127898	0.000168251	0.132293
	NaN	NaN	NaN	NaN	0.0123013	-0.0398359	0.0196039	-0.0416505	-0.0224691	0.0218527	0.0126863	0.00316938	0.0324815	-0.0173419	0.00175732	0.00336708	0.0333507	-0.00656255	-0.000630368	-0.0599473	0.105332	-0.0538481	0.0278172	0.044444	-0.183753	-0.0529987	NaN	0.0150263
	NaN	NaN	NaN	NaN	0.00425529	0.0113467	0.00185643	-0.0357069	0.033314	0.00396837	-0.00908176	0.00395168	-0.0222944	0.0136061	0.0130779	-0.0236177	0.00235069	0.0840191	-0.129019	0.016153	-0.00257712	-0.0727815	-0.0400292	0.0563587	0.24122	0.0944577	0.0585145	0.0075771
	NaN	NaN	NaN	NaN	0.0613354	0.0112962	-0.0057007	0.0710694	-0.0287225	0.0120532	0.0692441	0.0336099	0.00462378	0.0185207	0.0156911	0.0224907	-0.0216512	-0.0186467	-0.0289109	0.00691807	-0.0364106	0.0875357	-0.0104867	-0.0260124	0.0468444	0.0227167	-0.0501281	0.036344
	NaN	NaN	NaN	NaN	0.0431658	-0.00432056	-0.00549349	-0.00836661	0.0198041	-0.0219169	0.0550429	-0.00258044	-0.00434177	-0.0482663	0.0342772	-0.0325367	0.0702988	0.0175881	0.144117	-0.000934577	0.0738405	0.052553	-0.00940496	-0.142201	0.0393998	0.0287575	0.0810705	NaN
	NaN	NaN	NaN	NaN	-0.0147555	-0.0171036	0.0634433	0.00227398	-0.0904882	0.0245359	0.051631	0.0118732	-0.0261155	-0.0124283	0.0324227	0.000417626	-0.0387482	-0.00174448	0.127382	0.0218291	-0.0133616	0.0670064	0.0580233	0.0481016	-0.0747117	0.0336956	0.000406091	-0.100281
	NaN	NaN	NaN	NaN	0.0131545	0.084314	0.101833	0.0402526	-0.0481141	-0.0143063	0.0174524	0.0512192	0.049412	0.0968731	0.0426098	0.0284226	0.0792059	-0.0261526	0.0920988	0.0487467	0.0956382	0.148808	-0.0247121	0.000587074	NaN	0.102557	-0.0859064	-0.052972
	NaN	NaN	NaN	NaN	0.0117955	0.00360283	0.00112501	0.0451721	-0.00990628	0.022766	0.0299558	0.0238445	0.0133275	0.0127366	0.0238247	-0.00338724	0.0106038	0.0779282	-0.0817439	0.027835	-0.0567833	0.0670028	0.0435332	0.0111815	NaN	0.0199941	-0.0778021	0.0202614
	NaN	NaN	NaN	NaN	-0.01528	0.00199536	0.00274423	-0.0716035	-0.071333	0.0198264	0.0686364	0.0406755	-0.0194147	0.0355853	-0.0164992	0.0051813	0.045166	-0.00310814	-0.0639552	0.0889601	0.145878	0.113974	0.164814	NaN	-0.170926	0.0493332	-0.0235509	0.000160211
	NaN	NaN	NaN	NaN	-0.0260146	0.000431091	0.0037294	0.0551774	0.0155193	0.0261101	-0.0282551	0.00553659	-0.021871	0.0314414	0.0545704	0.156884	-0.0421358	0.0210022	0.117555	0.0330683	-0.0326826	-0.0225444	0.0440809	-0.0909774	NaN	-0.000260746	0.0375686	-0.0958103
	NaN	NaN	NaN	NaN	0.0233634	-0.0252545	0.0351669	0.00814331	0.0752998	0.0150711	-0.0147797	0.0388704	0.00689802	0.0576189	0.00935053	0.0140378	-0.00113829	-0.0551089	-0.124108	-0.0100145	0.0225395	0.0517017	0.00968092	0.0350634	-0.125891	0.047661	0.0395723	-0.0625017
	NaN	NaN	NaN	NaN	-0.0232669	-0.00865972	0.00672799	0.047456	0.0101689	0.0450677	0.0133795	-0.0308099	-0.0547439	0.00597852	-0.0187725	-0.050839	0.00935531	-0.0883215	-0.0420101	-0.00344202	0.03927	-0.122185	-0.0224076	0.0920951	0.0229067	0.0418424	0.0374652	0.0320758
	NaN	NaN	NaN	NaN	-0.0424557	-0.0747623	0.010322	NaN	-0.00276832	0.0315394	-0.00712476	0.0125631	-0.0126756	0.0262044	0.0134921	-0.00894386	-0.0342272	-0.00988601	0.0286014	0.0234145	0.109924	-0.107337	0.0171132	-0.0430673	NaN	-0.0253816	0.00177694	0.000846828
	NaN	NaN	NaN	NaN	0.038034	0.0763921	0.0346982	NaN	-0.0315642	0.0276544	0.0638121	0.0442552	0.00327326	0.0511551	-0.0245636	-0.0167991	-0.0046817	-0.0921578	-0.0194635	0.0584042	0.0110587	-0.0774674	0.0147536	-0.01994	-0.0619578	0.0269696	0.0103282	-0.0619212
	NaN	NaN	NaN	NaN	-0.00522793	-0.00240696	-0.00459743	NaN	0.0305248	-0.00195625	0.0246971	-0.006009	0.0157327	0.0340023	0.00904604	0.0333136	0.0965696	0.046021	0.110647	0.0595073	0.0816375	-0.0664535	0.0560546	-0.00711988	0.0853399	0.144741	-0.0105	-0.0435891
	NaN	NaN	NaN	NaN	-0.00319951	-0.022321	-0.00882917	NaN	-0.0701806	0.00683016	0.0486576	0.0151361	0.0279761	-0.0165912	0.0166755	-0.00902734	0.0526796	-0.0104404	-0.165574	-0.0661661	-0.0211702	-0.0726439	0.0759533	0.0195161	-0.0463848	NaN	NaN	NaN
	NaN	NaN	NaN	NaN	-0.0245293	-0.00769541	0.0407743	NaN	NaN	0.0293722	-0.00463489	0.0335475	0.0455973	0.0431981	-0.0227704	-0.0154646	-0.0372361	-0.11676	0.0611106	-0.0335196	0.0827581	-0.0131472	-0.0603376	0.0740145	-0.0275208	0.0883224	-0.00101456	-0.082126
	NaN	NaN	NaN	NaN	0.0694584	0.00148579	0.0351458	NaN	0.02509	-0.0105139	-0.000915697	-0.00284354	-0.0118738	0.00892059	-0.00426832	-0.0124957	0.0393682	-0.0359444	-0.130015	-0.00824499	-0.168384	0.077486	0.12148	-0.0441998	NaN	0.00431894	-0.024616	0.0121212
	NaN	NaN	NaN	NaN	-0.0325645	0.00699113	0.000910196	NaN	-0.0239592	0.00760738	0.00059016	0.0256776	0.0490223	0.0192817	-0.0477185	0.0100885	-0.0164754	-0.0252607	0.0459385	-0.0231818	0.111685	-0.0326474	0.044497	0.0769245	-0.0792305	0.0582334	-0.0262354	-0.0464971
	NaN	NaN	NaN	NaN	0.0542854	-0.0186385	-0.0292828	NaN	0.0631188	0.000739736	-0.156086	-0.00344346	0.0381505	0.0060835	-0.010021	0.0467951	0.0114042	0.00767668	-0.169092	-0.0463672	0.00588323	0.0244841	0.123324	-0.0789218	NaN	-0.0259092	NaN	-0.163891
	NaN	NaN	NaN	NaN	-0.00250767	0.0388656	-0.0251144	NaN	-0.0790459	0.00650632	-0.00677718	-0.0112157	0.0180341	0.0652813	-0.0368564	0.013179	-0.0729822	0.0771644	0.0191316	0.0975997	0.0292044	-0.0614974	-0.0481876	-0.132138	0.10212	0.148136	-0.136749	0.0164845
	NaN	NaN	NaN	NaN	0.0128726	0.037519	-0.0448195	NaN	0.00147767	0.00817033	0.0166546	-0.0198292	-0.0119432	-0.00660776	0.0669032	0.0206603	-0.0159087	-0.0550472	-0.0661842	0.0173159	0.0647306	0.15617	0.0559189	-0.104234	NaN	-0.00749923	0.163709	0.0355446
	NaN	NaN	NaN	NaN	-0.041813	-0.0575938	0.0715578	NaN	-0.0718425	0.0300961	-0.00913056	-0.026439	0.0269984	-0.045382	0.0208497	0.0393221	0.025723	-0.0436721	0.11418	-0.0157528	0.0505997	-0.044342	0.109382	-0.0794472	NaN	0.00729945	0.0865933	-0.00851591
	NaN	NaN	NaN	NaN	-0.0250147	0.0848301	0.0292935	NaN	0.0122564	-0.029958	0.026812	-0.0272097	-0.0394903	0.00868392	0.0383291	-0.0364915	0.0648754	0.0832998	0.0106133	0.0376135	0.0586319	-0.210352	-0.00965019	0.203113	-0.0030261	0.0385241	-0.0900236	0.0938464
	NaN	NaN	NaN	NaN	-0.0663869	0.073132	0.000505082	NaN	-0.00508942	0.016032	0.0962502	-0.00780694	0.0427335	0.0305043	0.02416	0.0520916	0.0382793	0.0124711	-0.00147924	-0.0619205	-0.0631778	0.051389	0.0181235	0.0162746	0.156698	-0.0148651	0.0272634	0.0302749
	NaN	NaN	NaN	NaN	0.01383	-0.00575917	0.00802575	NaN	-0.0510944	0.0330772	0.0288134	0.0166722	0.00942077	0.0177608	0.0451681	-0.0361588	0.00227203	-0.00370854	-0.0752719	-0.0495093	-0.0517436	0.101533	-0.137959	0.0200412	NaN	0.00688661	0.0109508	0.0855641
	NaN	NaN	NaN	NaN	-0.00414491	0.0464124	-0.011193	NaN	-0.0185241	-0.0565897	-0.0350095	-0.0158223	0.0298701	-0.0251883	0.0017122	-0.121539	0.0291512	0.0443843	0.0890087	0.0291396	0.125613	0.0545072	-0.00426687	-0.0901302	0.0719955	0.111347	-0.128529	0.0407
	NaN	NaN	NaN	NaN	-0.00481636	-0.0461811	-0.153281	NaN	-0.0013126	0.0430726	0.0248117	-0.00670217	0.0147339	0.0279001	-0.0141201	-0.0665439	0.016219	0.076443	-0.114027	0.0313687	-0.0812129	-0.0445395	0.0238137	0.0202241	-0.065038	0.0351215	-0.0134861	0.0443581
	NaN	NaN	NaN	NaN	-0.052103	-0.0183599	0.00502695	NaN	-0.0104831	-0.0297123	0.0616715	0.00463082	-0.000347798	-0.0239583	0.0318012	0.122054	0.0219015	0.0536578	-0.100926	0.0492996	-0.0913388	0.0291771	0.00389815	0.16882	0.124196	-0.21154	0.0764068	-0.0651794
	NaN	NaN	NaN	NaN	0.00588234	0.0154837	0.0221443	NaN	0.0138516	-0.0179491	0.0150737	0.00702153	0.0388199	0.0408269	-0.0258818	0.0141323	0.00320343	-0.0550187	0.125701	0.0395348	-0.0783063	-0.04068	0.0741989	-0.0456525	NaN	0.0979358	0.122765	0.11156
	NaN	NaN	NaN	NaN	-0.00375629	0.00576859	-0.00137058	NaN	0.0320454	-0.0639651	0.0135161	0.0034428	0.0115257	-0.0142818	0.0728857	0.0405926	0.124647	-0.0461145	-0.142146	-0.0155606	-0.0912093	0.0615602	-0.039489	-0.0890072	NaN	-0.106744	-0.0350975	0.137438
	NaN	NaN	NaN	NaN	0.0026453	-0.0164647	0.0550559	NaN	-0.00410586	-0.00824851	0.0413674	0.00113646	0.000191271	-0.0535206	-0.0612277	0.0109022	-0.0415728	0.107832	0.0632534	0.0238239	-0.0336247	0.0188516	0.0345629	-0.0112169	NaN	-0.136741	0.129964	0.0631155
	NaN	NaN	NaN	NaN	-0.0519809	-0.0337497	0.0103714	NaN	-0.00185609	0.0627641	0.0119642	-0.0231832	-0.000651003	0.00770244	0.0712336	0.0258888	0.00588333	0.0356331	-0.0564361	0.0256267	0.00981601	0.0742579	0.000503502	0.055375	0.274198	0.0045163	0.16735	-0.00447162
	NaN	NaN	NaN	NaN	-0.00490713	-0.0356679	0.0282696	NaN	-0.0466452	-0.0350663	0.0321356	0.0235937	0.014223	0.00461941	-0.023949	0.0512	-0.0136532	0.0455402	-0.202634	-0.0841341	0.0397369	0.018305	0.0835449	0.0291584	NaN	0.0100998	0.00908479	0.144233
	NaN	NaN	NaN	NaN	0.147574	0.00913985	0.0760773	NaN	0.00569803	-0.00566065	0.0674311	0.0111809	0.0079525	-0.0612848	-0.0107402	0.0682477	-0.0532947	0.0286862	-0.173735	0.036614	-0.00675504	0.00611537	-0.0362625	0.0577205	NaN	0.096054	-0.0490296	0.0204079
	NaN	NaN	NaN	NaN	-0.0143318	0.00340125	-0.0727191	NaN	-0.0414128	0.00911887	-0.00342012	0.0269051	-0.0318429	-0.00255514	0.0308064	0.00931598	-0.065011	0.0548955	0.063298	-0.0254059	-0.0464694	0.022872	0.0141085	-0.0284782	NaN	0.0670948	0.168575	0.0136474
	NaN	NaN	NaN	NaN	-0.0015853	0.0150487	-0.0392647	NaN	-0.0559197	0.0180144	-0.0142042	0.0312831	-0.0195023	0.0316933	-0.0224617	-0.0126863	0.00776495	0.0584285	0.104136	-0.0064021	-0.0749482	0.053034	-0.0198434	-0.0506688	0.0580889	0.0285732	0.0596301	-0.0486139
	NaN	NaN	NaN	NaN	0.0147182	0.0978863	0.0570596	NaN	-0.0035895	0.0479218	-0.0256913	-0.00815838	-0.0222947	0.0162135	-0.0709125	-0.00795789	0.0276676	-0.00877475	-0.106924	-0.0340882	0.136501	-0.0173676	-0.0676322	0.0546444	NaN	-0.0308103	0.0209497	0.0397741
	NaN	NaN	NaN	NaN	0.00534802	-0.0102589	0.0385604	NaN	-0.0698147	-0.0123967	0.0404355	0.000204568	0.0113244	-0.0115462	-0.00627052	-0.00668554	0.028125	0.020944	-0.126674	0.0217677	-0.0563017	0.0695251	0.045438	0.00679053	NaN	-0.0221205	-0.0612117	-0.0271416
	NaN	NaN	NaN	NaN	-0.0334393	-0.00303856	-0.0392063	NaN	-0.011262	-0.00676591	0.00687757	-0.00425418	0.0210518	0.0394375	-0.0013874	-0.0107619	-0.0376669	-0.034304	0.0751945	0.0596828	0.0743467	0.0664907	-0.00729314	-0.0219143	0.0489292	0.0269887	-0.00638747	-0.029003
	NaN	NaN	NaN	NaN	0.0070768	-0.00580466	0.0515671	NaN	-0.00997706	-0.0720896	-0.0169322	0.0648148	-0.00544577	-0.0143422	0.0202566	-0.0278207	0.0316592	0.00731032	-0.107027	-0.00715434	-0.0379642	-0.00261493	-0.119208	0.0887392	NaN	-0.102982	-0.00679613	-0.0496456
	NaN	NaN	NaN	NaN	-0.00689031	-0.0377368	-0.0366031	NaN	-0.00767551	-0.035111	-0.0281363	-0.0126478	-0.00754382	0.0276567	0.0365736	0.0428288	-0.000284582	0.0618534	0.0679034	0.029226	0.0133972	-0.0502627	0.0236089	-0.00855445	0.0151536	0.0362584	NaN	-0.0584753
	NaN	NaN	NaN	NaN	0.0349334	0.0320237	0.0892069	NaN	-0.0073881	-0.0269261	0.012169	-0.0295305	0.0293148	-0.0344704	0.0250137	0.0358732	-0.055593	0.0941009	-0.122294	0.050102	0.152002	0.00928662	-0.00914153	-0.0190472	-0.0911531	0.0072475	-0.0643978	NaN
	NaN	NaN	NaN	NaN	-0.0162975	0.0383914	0.0503451	NaN	0.00690817	-0.0128975	0.00621692	0.01782	0.00881087	0.0224898	0.0595386	0.0207711	-0.0207162	0.0540913	-0.109376	0.089696	0.0376748	0.0863329	0.0811338	0.025672	0.248972	0.0272579	0.0380006	-0.0572267
	NaN	NaN	NaN	NaN	0.00701317	-0.0637452	0.0979293	NaN	0.000412338	-0.0686691	-0.018238	0.0174883	0.0515801	0.0573588	0.00859467	-0.00379229	0.0731509	-0.0214471	-0.0600543	0.0216057	0.0469742	-0.0210384	0.070109	0.0239239	NaN	0.0672003	-0.0485937	0.0777398
	NaN	NaN	NaN	NaN	-0.00498149	0.0236611	-0.00689026	NaN	3.37752e-06	-0.00142691	0.0139955	-0.00900308	-0.0061555	0.0122374	-0.0120844	0.0236652	0.0566476	-0.00861262	-0.0753057	-0.110077	0.0470359	0.00709132	0.0580096	0.0127453	0.0741252	-0.0400081	0.0203051	-0.0400668
	NaN	NaN	NaN	NaN	0.0418774	0.00410191	0.0112201	NaN	0.0205924	-0.0307661	-0.0209217	0.026489	0.00653145	-0.0403393	0.00710828	0.0127767	0.0472288	-0.0706496	0.0434212	0.0225758	-0.00598554	-0.053597	-0.0464008	0.0363983	NaN	-0.0153505	0.128431	-0.0567988
	NaN	NaN	NaN	NaN	-0.00391601	0.00526648	0.0485394	NaN	-0.0229409	0.00326774	0.00607367	0.0134077	-0.00420678	0.0969462	-0.0355608	0.0243881	0.0300103	0.0338222	-0.0716717	-0.0246094	0.0205725	-0.00375947	0.0299037	-0.0456416	NaN	0.0526888	0.0175847	0.0892769
	NaN	NaN	NaN	NaN	-0.00609244	0.0189839	0.0141877	NaN	-0.0366529	-0.0174569	-0.00642364	-0.0134608	-0.0157315	0.0307586	0.0161333	-0.00172253	0.0688039	0.091377	-0.0194695	-0.0996331	-0.0164466	-0.00749595	0.00512989	0.0115698	NaN	-0.0110776	-0.161717	-0.0324379
	NaN	NaN	NaN	NaN	-0.0171588	0.00869118	-0.0818673	NaN	0.0174888	0.0451246	0.0947413	0.0455648	0.0215196	-0.00567006	0.0401922	-0.0285097	-0.0117123	-0.0457184	0.0649013	0.0295075	-0.0539314	0.112387	0.0422003	0.0105864	NaN	-0.136896	-0.0991546	0.0171125
	NaN	NaN	NaN	NaN	-0.0163406	-0.00202667	-0.0127163	NaN	0.00182914	0.0118212	0.031135	-0.0054187	0.0468655	0.0205587	0.034538	0.0286983	-0.0299656	-0.0378682	-0.0340481	0.0645035	-0.0365854	0.00257788	-0.0174084	0.0138791	NaN	-0.0471815	0.037569	-0.125657
	NaN	NaN	NaN	NaN	0.0135306	0.00274714	-0.00502964	NaN	-0.00392562	-0.00260501	0.0174869	0.050971	0.0363863	0.0159372	-0.00713168	-0.0158706	0.0567451	0.0743341	-0.0101171	-0.0407014	0.0682706	-0.0708731	0.0341274	-0.00931595	0.0194769	-0.000534389	0.144135	-0.00575396
	NaN	NaN	NaN	NaN	-0.0189177	0.0133783	0.0217236	NaN	-0.0108263	-0.0276468	-0.00217784	-0.0016635	-0.0198621	0.0215517	0.0109014	0.029746	0.0428533	-0.00188475	0.0682573	0.0673027	0.0625322	0.0698088	-0.0057267	0.0585931	0.089456	-0.0109406	-0.0349729	-0.0768588
	NaN	NaN	NaN	NaN	-0.00914994	-0.118663	-0.00511401	NaN	-0.0154199	0.0045138	0.0261571	0.0178858	0.0193411	0.0224545	0.00217504	NaN	0.0400216	-0.0812779	-0.0332471	0.0694123	-0.0440754	0.0170103	-0.045836	NaN	-0.0345102	0.000519633	-0.0393955	0.016853
	NaN	NaN	NaN	NaN	-0.00937757	0.0243792	-0.0315371	NaN	0.0306386	0.0140133	-0.0429211	0.00859456	-0.0122022	0.0388863	0.0147918	-0.00911345	-0.0847222	-0.00320705	-0.122039	-0.0427348	-0.0356084	-0.0860161	-0.0103824	0.0299053	0.0529268	-0.0505997	-0.00391639	-0.0398618
	NaN	NaN	NaN	NaN	-0.0277432	0.0121947	-0.042196	NaN	0.00054377	0.00811108	-0.0599324	0.00995488	0.0672882	0.00704666	-0.0409394	NaN	0.0536023	0.0148831	-0.0356583	-0.0552161	0.00765521	-0.0402521	0.0259086	-0.00446901	NaN	-0.0660356	0.00697137	0.0141995
	NaN	NaN	NaN	NaN	0.0431593	-0.0483044	0.116859	NaN	0.00413071	-0.00284572	-0.00825394	0.0066258	-0.00244543	0.0392122	0.0324743	0.00798907	-0.0741864	0.0248657	0.055205	0.0314096	0.0983707	0.0385465	0.0361348	-0.0177089	0.010693	0.0613206	0.0120698	0.0193033
	NaN	NaN	NaN	NaN	-0.0156363	0.0246679	0.017344	NaN	-0.0656871	0.0128757	0.00189643	-0.0170004	-0.0324521	0.0343519	-0.00696098	-0.00389598	-0.0439177	0.119676	0.0676791	-0.075756	0.12901	0.0110706	0.0228042	-0.0526749	NaN	0.0429104	0.00833102	-0.123715
	NaN	NaN	NaN	NaN	-3.43684e-05	-0.0089971	0.00520412	NaN	-0.0254827	0.0105499	-0.0284221	0.00183417	-0.00614909	-0.0506094	0.029885	0.0320997	-0.00908357	0.0498643	-0.154331	-0.0203421	0.037052	-0.0438211	0.131436	-0.0157941	-0.0717914	-0.0285965	0.0829708	0.0362638
	NaN	NaN	NaN	NaN	-0.00535437	-0.000618605	-0.011726	NaN	0.0489765	0.0250016	0.0512704	0.0266884	0.00764983	-0.0289853	0.0261955	0.0287822	-0.0806436	0.104336	-0.0162038	0.00863151	0.0580499	-0.0651338	-0.0319894	0.015066	NaN	-0.164934	-0.00319153	-0.021827
	NaN	NaN	NaN	NaN	-0.0838368	-0.0174213	0.000763442	NaN	0.0448946	0.000139971	-0.0368723	0.0202577	0.028075	0.0471421	-0.00605999	0.000557679	0.0135933	0.0155965	-0.0151712	-0.0103531	-0.163375	0.106453	0.00612051	0.0315101	NaN	-0.0434047	0.000796384	0.000512431
	NaN	NaN	NaN	NaN	0.00845374	0.0356152	-0.063602	NaN	-0.00210294	-0.0180282	0.0922407	-0.0827891	0.016925	-0.0270175	-0.00136799	0.0196256	-0.0647392	0.0687633	-0.017174	-0.0443003	0.106148	0.107578	0.0185206	-0.0432877	0.0679872	0.142847	0.0164021	-0.105732
	NaN	NaN	NaN	NaN	0.0129288	-0.00807364	0.0196403	NaN	-0.0642435	-0.0105348	-0.00249485	0.0242135	-0.022066	0.00519395	-0.0296186	0.0239164	-0.0616013	0.144587	-0.084618	0.00668825	0.105662	0.101831	-0.00243972	-0.0248809	NaN	0.0368323	0.252367	-0.0611265
	NaN	NaN	NaN	NaN	-0.0118377	-0.000755182	0.0379839	NaN	-0.0193461	-0.00742762	0.019681	0.0262364	-0.0301854	0.0109925	-0.0198722	-0.0534305	0.0226626	0.0241783	-0.067668	0.0807505	0.0259729	-0.102282	0.0157674	0.0211602	NaN	-0.0152758	-0.120153	-0.0122629
	NaN	NaN	NaN	NaN	0.00839828	-0.0140656	-0.0363867	NaN	0.0296219	-0.0122832	0.00250978	-0.00215022	0.0175761	0.0433684	0.00830015	0.0657335	0.0254296	0.153619	-0.0137778	0.0736272	0.02139	0.0890132	0.085719	0.0692701	NaN	0.0211478	0.0436427	-0.13797
	NaN	NaN	NaN	NaN	-0.0152571	-0.000934746	-0.0258809	NaN	-0.0159256	0.0717845	0.0304914	0.0057978	0.0521577	0.0282814	-0.0433466	-0.00132793	-0.0473899	-0.0302699	-0.16686	-0.00155638	0.080869	-0.0734127	-0.00862567	0.0234107	0.19872	0.00849474	-0.0255825	0.0227207
	NaN	NaN	NaN	NaN	0.00292475	0.0606039	-0.0430765	NaN	0.0541587	-0.0059852	0.000477253	-0.0160832	-0.0193333	0.044981	0.0108227	0.0120973	-0.0499619	-0.00376417	-0.0348896	0.0160834	0.117029	-0.0764581	0.0303825	0.0112563	NaN	-0.114008	-0.210002	-0.10433
	NaN	NaN	NaN	NaN	-0.101656	-0.0292548	0.131704	NaN	-0.0665314	0.0228661	-0.00504267	-0.0369101	0.0216506	0.0256847	0.0218066	-0.0171184	0.0277673	-0.0212734	-0.0994597	0.0093342	0.0413385	0.0969983	0.0542087	-0.0196822	0.0981342	0.0512371	0.0272248	-0.0703079
	NaN	NaN	NaN	NaN	0.110778	0.0359507	0.0381963	NaN	0.0242859	0.033439	-0.0594435	-0.0130735	-0.0232771	0.031822	-0.0158297	-0.017026	-0.0561379	-0.000799027	0.102447	-0.0159803	-0.00912082	-0.0614393	0.0738718	0.0161108	NaN	-0.0241561	-0.00293949	-0.0173444
	NaN	NaN	NaN	NaN	0.0686423	0.0186688	0.0337708	NaN	0.0351837	0.00921719	0.0050932	0.0215212	-0.0169263	0.0564105	0.043587	0.107755	0.00598569	-0.0369925	-0.190513	0.0908196	0.0386332	0.0522504	0.0344693	-0.0254463	NaN	0.0310476	-0.105778	-0.0679595
	NaN	NaN	NaN	NaN	0.00114797	0.0680333	0.0315124	NaN	0.0209519	0.0183898	0.00361933	0.0241802	-6.62333e-05	-0.00823636	0.0275176	0.0264337	0.0370875	0.14852	-0.0250151	0.0679747	0.00757744	-0.0588775	0.0430601	0.0706864	NaN	-0.0822483	0.0234575	-0.132
	NaN	NaN	NaN	NaN	0.00774608	0.0773692	0.0322388	NaN	0.0391321	-0.000503551	-0.0265377	-0.00468353	0.00879116	0.0277378	-0.0121125	0.00331971	-0.0300192	0.0605234	-0.148905	0.0454706	-0.0530954	0.0640191	0.0151256	0.0225689	NaN	-0.0388222	-0.0200678	-0.048041
	NaN	NaN	NaN	NaN	-0.0303695	0.0080785	0.0115976	NaN	0.118606	0.0101812	-0.00300314	0.0373117	0.00132813	-0.00378904	0.00580539	0.0103321	-0.0512117	0.0796437	-0.0582038	-0.0332508	-0.0205956	-0.017736	0.0130755	-0.0145789	NaN	0.0592764	0.0784552	NaN
	NaN	NaN	NaN	NaN	0.0368339	0.000971837	0.00187207	NaN	-0.0183435	0.0269351	-0.0117669	-0.0160401	0.0458735	0.0209673	-0.00517191	-0.0540439	0.00759454	-0.00857185	-0.128504	0.00221652	-0.0691522	-0.0616031	-0.0362902	-0.0254733	NaN	-0.101658	-0.00662818	-0.0449756
	NaN	NaN	NaN	NaN	-0.00481746	0.0325734	0.0331043	NaN	-0.0304237	-0.0256238	0.0210688	0.00210097	-0.028209	0.0152367	0.0803126	0.0735009	-0.0549972	0.0697384	-0.0298005	-0.122084	-0.0251195	-0.029446	-0.0286184	0.00447327	0.0677024	0.00174269	0.121077	-0.0197544
	NaN	NaN	NaN	NaN	0.0179252	0.000757275	-0.00102601	NaN	0.0485231	0.0204617	-0.0318975	0.0176403	-0.00559941	-0.0656546	-0.00859023	8.93895e-05	-0.0841476	-0.0120412	0.0259263	-0.00849914	-0.0573957	-0.0285678	0.0387419	0.00590115	-0.0862045	0.0608479	0.00430893	-0.0164992
	NaN	NaN	NaN	NaN	-0.0421313	0.021834	0.0467973	NaN	0.0156163	0.0615771	0.0271969	0.00935773	0.0263166	0.0246555	0.0275495	0.00171256	-0.00923442	0.0684323	0.0277479	0.03724	0.00759894	-0.0316844	0.0312685	0.0823952	0.000647247	0.0134473	0.125078	0.0926573
	NaN	NaN	NaN	NaN	0.0141536	-0.147822	0.0135887	NaN	-0.000594131	0.0315919	-0.0678618	-0.0295164	-0.0580591	0.0431874	-0.0161608	0.00703341	-0.00264897	0.085222	-0.0246636	-0.0476482	-0.0381932	-0.0605708	-0.0145647	-0.0129508	NaN	-0.0061942	-0.0448694	-0.0882896
	NaN	NaN	NaN	NaN	-0.00891667	-0.00943597	-0.0193766	NaN	0.0958191	-0.00798851	-0.0121848	-0.00464786	0.00314583	0.0506024	-0.0253093	-0.00850082	0.00836949	-0.0281222	0.080411	0.0496546	-0.0922715	-0.124373	-0.0338574	0.08278	0.130503	0.0308599	0.0639036	-0.0700519
	NaN	NaN	NaN	NaN	-0.0218625	0.10471	-0.00856517	NaN	0.00458222	0.0722048	0.0119039	0.0601031	-0.00212195	-0.0101964	0.0314017	-0.0288624	-0.0025547	0.0497822	-0.0637335	0.00563891	0.0608071	0.110002	0.0225238	-0.0518616	-0.00322062	-0.0624328	-0.100559	0.126139
	NaN	NaN	NaN	NaN	-0.0668874	0.0404537	0.0414111	NaN	-0.00942313	-0.0185011	-0.0331155	0.024086	-0.0186763	0.0104608	0.0487219	-0.0400962	-0.0181747	-0.0890684	-0.130598	0.131724	-0.02133	-0.018068	-0.00287065	0.041912	-0.0700738	-0.0758027	0.0297738	0.0369933
	NaN	NaN	NaN	NaN	-0.00309455	0.0544987	0.0346507	NaN	0.0385514	-0.00221989	-0.00495708	-0.0808352	-0.00689071	-0.0101616	-0.000211521	0.0237467	-0.0362277	0.058302	0.0187045	0.0191926	-0.143059	0.0358046	0.027037	0.0144527	-0.0403061	0.116679	-0.0713895	0.123143
	NaN	NaN	NaN	NaN	0.0430504	0.0345074	0.0590323	NaN	0.0538525	0.0184502	-0.000231317	0.0551689	-0.00870671	-0.0448651	0.00747815	0.00518916	-0.00195198	0.0191741	-0.0280722	-0.00386727	-0.0995324	-0.0128686	-0.0449496	0.0174607	-0.00718534	0.00203674	0.151666	0.0054666
	NaN	NaN	NaN	NaN	-0.0161556	-0.0100227	-0.120386	NaN	0.224075	0.0173339	0.00928061	0.0354161	0.0229677	0.0348435	-0.016549	-0.0326423	-0.0211809	0.0405534	-0.177473	0.0109911	0.0288159	-0.147015	0.0287198	-0.0256716	-0.00975876	-0.0711119	-0.025899	-0.0378815
	NaN	NaN	NaN	NaN	0.0638365	0.00745527	0.00197074	NaN	0.0140945	-0.0483322	-0.00808535	-0.0171716	0.076079	-0.012883	0.026454	-0.0166791	-0.0760265	-0.00517301	0.000249586	-0.0650469	0.00935896	-0.0405008	0.0690816	0.0488731	0.110424	-0.0808534	-0.0649922	0.0823754
	NaN	NaN	NaN	NaN	-0.00507894	0.0277641	-0.0211198	NaN	0.0375201	0.00351631	-0.0047168	-0.0275465	0.00703081	0.00620656	-0.0348141	-0.00726667	-0.0797995	-0.0456719	0.0115032	0.00618599	-0.0155978	0.114105	-0.0121895	0.0151836	0.0401614	-0.0975031	-0.00492222	-0.0194059
	NaN	NaN	NaN	NaN	0.0106762	-0.063944	0.00706654	NaN	-0.0138395	0.00189622	-0.000406368	0.0149778	0.00952612	0.000835045	0.0113699	0.0364852	-0.0313028	0.038086	-0.0107525	0.127962	-0.054424	0.0985083	0.0486644	0.0424938	-0.161902	-0.0147818	0.147441	-0.0846813
	NaN	NaN	NaN	NaN	0.0438377	-0.00869973	0.0039423	NaN	0.0252824	-0.00189054	-5.00312e-05	0.0166629	-0.00658832	-0.058598	-0.0243123	-0.0164035	-0.0161941	-0.0215128	-0.0675672	0.0583104	-0.0228291	0.0315321	NaN	-0.0187724	NaN	0.0955086	0.0258338	-0.0928205
	NaN	NaN	NaN	NaN	-0.0459824	0.00743429	-0.0479279	NaN	0.10127	-0.0234907	0.00880209	-0.00539107	-0.0277317	0.101055	-0.00780194	0.0387773	0.0312677	0.0454273	0.0221026	0.0477872	0.0609191	0.073385	0.0711252	0.0600758	NaN	-0.0540021	-0.0479857	-0.00449148
	NaN	NaN	NaN	NaN	-0.0553412	-0.013605	0.0485206	NaN	0.00220504	-0.0239215	0.0087773	-0.00323551	-0.0113778	-0.0321049	0.0225735	-0.00429697	0.0151403	-0.0194583	0.0338523	-0.00282819	-0.0598621	0.0520035	-0.0639472	0.0323572	-0.0842024	-0.0110695	0.0754761	-0.0323975
	NaN	NaN	NaN	NaN	0.00857187	0.000872035	-0.0178161	NaN	-0.00628633	0.0520544	-0.0402807	-0.0191954	-0.00818295	0.0591544	-0.0229965	0.0556546	-0.00810534	0.120097	-0.0466269	0.00375799	-0.0806654	-0.0013691	0.0625681	0.0475238	-0.0480408	0.0916634	-0.113132	0.0436543
	NaN	NaN	NaN	NaN	0.120181	0.00372816	0.0473755	NaN	0.00652989	0.0239813	-0.00553388	0.0398019	0.032784	-0.00756284	0.0244257	-0.0242361	0.00468073	-0.11611	-0.0636106	-0.0133617	0.0456406	0.0548185	0.0206032	-0.0448094	NaN	-0.0975311	-0.00636475	-0.0901297
	NaN	NaN	NaN	NaN	-0.0009457	0.012391	-0.0071725	NaN	0.0168625	0.000284936	0.015904	-0.00583427	-0.0246904	0.0286676	-0.0247258	0.0606214	-0.0483451	0.113502	0.0609123	0.00814299	0.0777766	0.105929	-0.0081344	0.0522533	-0.0575904	0.0159299	-0.0812116	-0.099022
	NaN	NaN	NaN	NaN	-0.00428624	-0.0557932	0.0634889	NaN	0.016261	0.0320439	-0.00306366	-0.0310419	-0.00202179	0.0591942	0.00974861	-0.00842281	0.0258693	-0.0265088	0.0168381	0.0197563	-0.0774696	-0.0420526	-0.00220776	-0.0307173	NaN	0.0314144	0.0290772	-0.0190509
	NaN	NaN	NaN	NaN	-0.0248955	0.0142508	0.0363967	NaN	-0.00109539	-0.0297108	0.0119283	0.000719961	-0.0135649	0.0696499	-0.02685	0.0152007	0.0310803	0.0658868	0.0230041	0.0319144	-0.048975	-0.0404406	0.0135498	-7.16278e-05	0.0281728	0.0107117	0.172436	0.129436
	NaN	NaN	NaN	NaN	0.0372754	0.000342012	0.0324074	NaN	-0.00813893	-0.0107575	0.0182517	-0.0506053	-0.0313505	0.00604665	0.00582148	0.038253	-0.030899	0.0171049	0.0707486	0.0399345	-0.0737485	0.0683562	0.0786396	0.0447246	-0.0029145	-0.0956459	-0.00636565	0.0516618
	NaN	NaN	NaN	NaN	-0.0928893	-0.0190451	0.0174716	NaN	-0.051696	0.00124433	0.000843256	-0.0136006	-0.00535912	-0.0185193	0.0297338	-0.0022965	-0.036358	0.0743107	0.0612577	0.163059	-0.114764	0.0844748	-0.00440425	0.0412057	0.0839467	0.0313039	NaN	-0.021087
	NaN	NaN	NaN	NaN	0.0933376	-0.00199265	-0.0145411	NaN	0.0256032	-0.0147471	0.00486724	-0.00500232	0.0300859	0.0253796	-0.0310816	0.00601186	0.0448699	0.129342	-0.132041	-0.0241045	-0.0594976	-0.0636915	0.0476001	0.0211135	0.0166193	-0.0633084	-0.0415094	NaN
	NaN	NaN	NaN	NaN	-0.00404096	-0.00757586	0.0107486	NaN	-0.00345329	0.0166112	0.0224289	-0.0064879	0.0182617	-0.0186274	0.00316806	-0.0745898	0.0427672	-0.0413344	-0.0149448	0.00905274	-0.0542927	-0.0632475	0.0438456	-0.00900544	NaN	0.137602	-0.00784756	0.0991919
	NaN	NaN	NaN	NaN	-0.0272864	-0.0224543	-0.00999615	NaN	-0.00316957	0.00785349	-0.00384229	-0.153034	0.0138532	0.0538636	-0.0536279	0.0300595	-0.0577185	-0.0695333	-0.0430884	0.0390057	-0.0172567	0.0587639	-0.0582333	-0.116377	-0.114254	-0.0498306	-0.185244	-0.0036977
	NaN	NaN	NaN	NaN	0.0208867	-0.025976	-0.0279636	NaN	0.0331625	-0.0512165	0.0193931	0.0166734	-0.0046386	0.0103296	0.0494076	0.0124632	-0.0261733	0.114076	-0.0975466	0.0540069	-0.00727466	-0.0356429	0.0605641	0.0210447	NaN	-0.0343515	0.080742	-0.0638243
	NaN	NaN	NaN	NaN	0.00549693	-0.00406231	0.043832	NaN	0.0297144	-0.0346291	0.00879614	-0.0271484	0.0270794	-0.0120489	0.0669233	0.028266	0.087579	-0.0180071	0.154704	0.0590151	0.048676	-0.02743	0.0191704	0.0379344	0.0409127	-0.0125527	0.0719672	0.0458352
	NaN	NaN	NaN	NaN	0.0517895	0.0447745	-0.074944	NaN	0.0773706	0.0431908	-0.0117569	-0.0383557	-0.010701	-0.0552815	0.0359833	-0.0129801	0.0113899	0.0587202	-0.00164269	0.0413315	-0.0595464	0.0332867	0.0485074	0.00209576	0.020043	0.052047	0.0331398	-0.0701952
	NaN	NaN	NaN	NaN	-0.0135699	-0.00898929	0.0238101	NaN	-0.00285754	0.000334374	0.0405582	-0.0238622	0.0529686	0.0144384	0.0236795	0.0302947	0.0148396	-0.112892	-0.0930019	-0.170346	-0.0504038	0.00222618	-0.0362824	-0.0418482	NaN	-0.0833805	0.0372165	0.046733
	NaN	NaN	NaN	NaN	0.0032326	0.0373657	0.0798795	NaN	-0.0690573	-0.0380296	0.0380753	0.0362121	-0.0437975	-0.0235116	-0.00157964	-0.0884406	-0.0210941	0.0138651	0.0216424	-0.0199209	-0.075547	-0.0395118	-0.0276234	0.0501689	0.0820579	0.0269571	-0.0215377	0.059684
	NaN	NaN	NaN	NaN	-0.0218083	0.0971668	0.01941	NaN	-0.0322435	0.0584826	-0.0485553	0.0490301	-0.0284228	0.012284	0.0132511	-0.0173717	-0.0191875	0.0138071	-0.0124415	0.0450099	0.0564793	0.0315333	0.00707034	0.0327924	0.0671291	0.0659914	-0.0194039	-0.116525
	NaN	NaN	NaN	NaN	0.0826693	-0.0116918	0.0247602	NaN	-0.0285669	-0.0237874	0.0541949	0.0161569	-0.0155931	0.00936979	0.0117435	-0.0271154	-0.00422987	0.0510145	-0.00499225	0.0254045	-0.0566886	-0.010404	-0.00218486	0.0307404	0.0441299	0.00790391	-0.132428	0.0104659
	NaN	NaN	NaN	NaN	0.0249807	-0.00629285	0.0199151	NaN	0.0028237	0.0759198	-0.0193045	-0.0329625	1.13031e-05	0.014027	0.0117427	0.0058413	0.0444692	0.0517937	-0.0965606	0.0891395	0.124711	-0.00183946	-0.0223528	-0.000513484	-0.0203405	0.0706628	-0.0288037	-0.0473024
	NaN	NaN	NaN	NaN	-0.0249252	-0.00831299	0.0221031	NaN	0.00473783	-0.0308192	0.0275478	0.00525728	-0.0192261	-0.0438537	0.000970403	0.00717166	0.0251684	-0.0922473	-0.137058	0.0656497	-0.0229656	-0.0733151	0.006766	0.0174355	NaN	0.0673674	-0.0203446	-0.0315805
	NaN	NaN	NaN	NaN	0.0259805	-0.0299397	-0.0214053	NaN	-0.029771	0.00645541	-0.00440236	0.00492041	0.0154536	0.11434	0.0590413	NaN	-0.051298	-0.0294329	0.0483282	0.0319575	0.0632589	0.0460626	0.018521	0.0428428	NaN	NaN	0.0663698	-0.0758432
	NaN	NaN	NaN	NaN	-0.0199406	0.0690384	0.0141835	NaN	-0.0829134	-0.0614776	0.0762801	-0.0179751	0.0142744	0.0196655	0.0410488	-0.0199321	0.00984581	0.128794	-0.00310794	0.0261323	-0.00650867	0.0134838	-0.0731508	0.0746313	-0.0491285	-0.0335226	0.0242964	0.0042578
	NaN	NaN	NaN	NaN	-0.0305323	-0.0578719	-0.0284191	NaN	-0.0309085	-0.043615	0.0217342	0.0173865	-0.0159781	0.0601448	0.0503906	0.011547	-0.0138436	-0.0128077	0.00841682	0.110365	0.0840509	0.0664464	0.0597706	-0.000621396	-0.0394816	0.0645298	-0.0287158	-0.0570247
	NaN	NaN	NaN	NaN	0.00573052	0.0325402	-0.0476704	NaN	-0.0281595	-0.0370164	-0.00184328	-0.00757147	-0.0355871	0.0198171	0.0400949	0.0289926	-0.100389	0.00370352	-0.112712	0.0510661	0.0234393	-0.0514959	0.0447613	0.0688693	0.00411278	0.00648016	0.0839437	0.0118395
	NaN	NaN	NaN	NaN	0.101196	0.0703329	0.0178925	NaN	-0.0194356	-0.0100394	-0.0014536	0.00424184	-0.0179149	0.0248275	0.0214548	-0.00223015	-0.0129522	0.0457056	-0.0169535	0.0489216	-0.0308556	0.0780164	0.0428582	-0.0157725	0.255903	0.0475296	-0.00383535	0.102175
	NaN	NaN	NaN	NaN	0.00583924	-0.0656859	0.0152337	NaN	0.00523779	0.0286707	0.0301232	0.0137994	-0.0312023	-0.0766948	0.00261763	-0.0561956	-0.0129258	0.0736654	0.0413081	-0.00857798	-0.0736634	-0.023991	0.00679895	-0.0155533	-0.0688212	0.0181567	-0.0687262	-0.0557334
	NaN	NaN	NaN	NaN	0.00751098	-0.00568012	0.0168342	NaN	0.0285095	0.00698129	-0.0254152	-0.0534372	-0.000700483	0.0709448	0.00997341	-0.0117574	0.0417316	0.0202956	0.0593314	0.0544111	0.0146179	0.0291563	0.058865	0.0556365	NaN	0.0793542	0.0985459	-0.0471902
	NaN	NaN	NaN	NaN	0.0108517	-0.00431365	0.0169588	NaN	-0.062518	-0.0489209	0.0255516	0.0319877	-0.011033	0.0394168	0.0293496	-0.0900739	-0.051761	0.0438442	0.0307504	0.0443858	-0.0636858	-0.0694351	0.0484975	0.0460047	NaN	-0.128884	NaN	-0.0232643
	NaN	NaN	NaN	NaN	0.0530682	0.0639729	0.00342548	NaN	-0.0575619	0.0127376	-0.031459	-0.0447476	0.0110098	0.00576053	0.0311329	0.00254528	0.0540883	0.0612713	0.0134318	0.074859	0.0562689	-0.00459139	0.021326	0.0182319	0.0806646	-0.0176812	0.0211815	-0.0126183
	NaN	NaN	NaN	NaN	-0.0155655	-0.00799275	0.0297535	NaN	0.0117297	0.00743349	-0.0267642	0.0446785	-0.011688	0.0299378	-0.0223913	0.0334793	-0.00720597	-0.0415006	-0.145064	0.12684	-0.033801	0.159833	-0.0368195	0.0420011	0.0715715	0.152705	0.00456009	-0.123204
	NaN	NaN	NaN	NaN	-0.0233308	-0.0255638	0.0138696	NaN	-0.0131452	0.0106169	0.00742427	0.0794102	0.0683756	0.0309052	-0.0202649	0.00496998	0.0489229	-0.0822898	0.0865914	0.0132725	0.0669997	0.0124035	0.00282299	-0.00966369	NaN	0.135201	0.00480985	-0.0557368
	NaN	NaN	NaN	NaN	-0.0202214	0.0081502	-0.00323398	NaN	0.00395498	-0.00771363	0.0129981	0.0179615	0.018701	0.0120962	-0.0127006	0.0322272	-0.00282064	-0.0196797	0.0818001	0.0127464	-0.0808026	0.0978285	-0.00733382	0.0280811	NaN	-0.0186706	NaN	0.0854301
	NaN	NaN	NaN	NaN	0.0408577	-0.128639	0.0170413	NaN	0.0127297	0.010862	0.0242321	-0.00997715	-0.0119934	-0.0223671	0.0124832	0.0864604	-0.0373672	0.019744	-0.0147468	0.016975	0.07062	-0.0426832	0.0865091	0.0183481	0.0371921	-0.157248	0.0932734	-0.0831774
	NaN	NaN	NaN	NaN	-0.000926796	0.00190958	0.00640178	NaN	0.0271337	-0.0533458	-0.0373462	-0.0184166	0.016191	0.0102577	0.0609667	0.0285582	-0.00231774	-0.0263188	-0.0753273	-0.00524072	-0.125275	0.0403607	0.0774838	0.0563039	0.0288939	-0.0218009	-0.0943757	-0.090046
	NaN	NaN	NaN	NaN	0.00756724	0.0387975	0.00571305	NaN	-0.0096879	0.0182189	-0.20952	0.0187643	0.118607	0.0345552	0.0290576	-0.0543444	0.0156615	-0.039506	-0.0147631	0.0265988	0.124864	-0.0592476	0.0294132	-0.0289675	NaN	-0.00696041	0.0585658	0.0144064
	NaN	NaN	NaN	NaN	-0.0103458	-0.0460945	0.0275157	NaN	0.00126329	0.00194651	-0.00813859	-0.00671573	0.0324897	-0.00745236	0.0296766	0.0328632	0.12968	0.0553316	-0.102472	0.0123003	0.0321386	-0.0360085	0.0512816	0.0691049	-0.00581608	0.163178	-0.0786616	-0.0372818
	NaN	NaN	NaN	NaN	0.0234777	0.0180228	0.012749	NaN	-0.0243212	-0.00975964	0.00950858	0.00590751	0.0618304	-0.0287356	-0.00552105	0.0230002	0.0872853	-0.128866	0.0596816	0.112598	0.031663	0.0599262	0.0487962	0.0303492	NaN	-0.00450248	-0.0353741	0.1558
	NaN	NaN	NaN	NaN	0.00153521	-0.0428437	-0.0850693	NaN	0.0754789	-0.00681927	0.0225831	0.0346552	0.021115	-0.0173053	0.000894766	0.0578908	-0.042789	0.0196528	0.00813666	0.0176175	0.0450274	-0.0153577	0.0167007	0.0426092	0.0588998	-0.0503099	0.0331352	-0.0590433
	NaN	NaN	NaN	NaN	0.00849061	-0.00585097	-0.00643652	NaN	-0.024709	-0.00958991	-0.0140869	0.0327888	0.0602323	-0.00332806	-0.020555	-0.0640426	0.0173215	-0.00997812	-0.167113	0.0279496	0.0527523	-0.00429583	0.00641058	0.0110126	NaN	-0.0341215	0.103777	-0.0255177
	NaN	NaN	NaN	NaN	-0.0504777	-0.169751	0.00576338	NaN	0.0285558	-0.0048231	-0.018494	0.0142186	-0.0352892	0.0561862	0.0347219	-0.006495	0.028064	-0.00300397	0.146143	0.0224197	0.114612	-0.0555629	0.0480216	-0.00792419	NaN	0.0670727	0.00643544	0.00448075
	NaN	NaN	NaN	NaN	0.0167753	-0.117971	0.120587	NaN	-0.0158528	-0.00280394	0.0163243	-0.016381	-0.00406858	-0.0260599	-0.033709	-0.0082517	0.0256922	0.126707	0.0103031	0.0734125	-0.0174344	-0.0628002	-0.000181646	0.00854515	NaN	-0.0475358	0.120572	0.131463
	NaN	NaN	NaN	NaN	0.0294173	0.142943	0.0555756	NaN	-0.00940611	-0.0238976	0.0549736	0.00602047	-0.00488038	0.0212415	-0.0224908	-0.0343572	0.115924	-0.0308537	-0.0111224	0.0273608	0.0652844	-0.0556361	-0.0503755	0.0517232	NaN	0.0667839	-0.0226055	0.101995
	NaN	NaN	NaN	NaN	0.0103271	-0.00283242	0.0910639	NaN	0.00900711	-0.00179712	0.0472622	0.0302211	0.0500016	-0.0439749	0.00454747	-0.0370982	-0.0354459	-0.0494409	0.135086	-0.00359594	0.0653178	-0.0195029	-0.0900973	0.00107153	NaN	0.0645019	0.0837126	0.122281
	NaN	NaN	NaN	NaN	0.010037	0.00522883	-0.0413799	NaN	-0.00628397	0.00540306	0.0133992	-0.0158592	0.039974	-0.00663585	-0.0302306	-0.00507336	-0.0572439	-0.0501709	-0.164185	-0.0473475	0.062807	0.0716955	-0.00841521	-0.0348994	0.0297264	-0.0040994	-0.159428	0.0558257
	NaN	NaN	NaN	NaN	0.0105571	0.0296504	0.0143613	NaN	0.00200069	0.00590127	0.00719202	0.0470252	-0.0164171	0.00399736	-0.0466694	0.0125737	0.0130143	-0.0744674	0.0435612	0.0672049	-0.0285584	0.0767323	0.092459	-0.0212933	NaN	0.102546	0.0941239	NaN
	NaN	NaN	NaN	NaN	-0.00189318	0.0025916	-0.0157733	NaN	-0.00185794	0.0379973	-0.002349	-0.00677682	0.0099994	-0.0344169	-0.0219443	-0.00583854	0.0437864	-0.0464463	-0.0694692	-0.0160085	0.0536588	0.100859	NaN	0.0415616	NaN	0.00668852	-0.000184284	0.00462693
	NaN	NaN	NaN	NaN	-0.0616688	-0.00920185	0.00113561	NaN	-0.0194306	0.00731187	-0.0260443	0.0543864	0.0088763	-0.0227457	0.0139794	0.123107	0.0116238	-0.0657514	-0.0467591	0.0145929	0.122963	0.0360065	0.0744131	-0.0847406	NaN	-0.115681	-0.0876265	-0.0629342
	NaN	NaN	NaN	NaN	0.00123273	0.0337629	0.0131801	NaN	-0.0389679	-0.0421784	0.0249414	-0.0518194	0.0108543	0.0313025	-0.147915	0.101672	-0.0341245	0.0305562	0.0177529	-0.0210918	-0.00447292	0.109067	-0.0251312	0.0202267	NaN	0.0594748	0.089137	-0.0435663
	NaN	NaN	NaN	NaN	0.108358	0.00502435	0.0152643	NaN	-0.0215214	0.0251913	-0.0392302	-0.0017793	-0.0207177	0.0501817	-0.00248664	0.00406728	0.0526414	-0.0397583	-0.165763	-0.0134646	-0.0196783	0.0342452	-0.0194366	0.0289848	-0.0803312	0.0809231	NaN	0.0716724
	NaN	NaN	NaN	NaN	0.008069	0.0176234	0.00907199	NaN	-0.0257967	-0.0039985	0.0316062	-0.00902314	-0.0312422	-0.0028642	0.0338782	-0.0272422	-0.0723053	-0.0316586	-0.0461945	0.0467975	-0.004817	-0.00192082	-0.062295	0.00791147	0.098427	0.0194956	0.00152355	NaN
	NaN	NaN	NaN	NaN	-0.0116349	-0.0218826	0.0553302	NaN	-0.0491805	0.00564886	0.026304	0.146667	0.0246549	0.00233511	0.029204	-0.0763635	-0.152089	0.0492364	-0.07638	-0.00531206	0.022377	-0.0136835	0.0496356	0.0685198	-0.0595114	0.0191354	0.0498368	-0.0240619
	NaN	NaN	NaN	NaN	0.0161161	-0.0216749	0.0668628	NaN	0.00568365	-0.0321761	-0.0129119	0.0162833	0.0055238	-0.0157034	0.013893	0.0945695	0.0393393	0.00579015	-0.0448304	0.00953116	-0.0859186	-0.0194875	-0.0544934	-0.00137277	0.0261189	-0.0326345	0.00526191	NaN
	NaN	NaN	NaN	NaN	0.0226533	0.0308883	-0.000933537	NaN	NaN	0.00130278	0.0418884	-0.0277804	-0.0475594	-0.0224198	0.0219873	0.0133809	0.0161779	-0.0671854	-0.0064104	NaN	-0.0900798	0.116514	-0.0263173	0.0189099	-0.0189779	0.0835259	0.00226589	NaN
	NaN	NaN	NaN	NaN	-0.0132088	-0.00533573	-0.0414621	NaN	-0.00222271	0.0520029	-0.0519975	0.0149945	0.0218089	-0.000292768	0.00713245	-0.00289389	-0.0352275	0.0401547	-0.114512	0.0116408	-0.0817798	-0.00230943	-0.12165	NaN	NaN	0.0617319	0.021105	-0.117128
	NaN	NaN	NaN	NaN	0.0240858	-0.000583876	0.0186876	NaN	0.0282691	0.0150618	0.0338081	0.00749441	0.0154147	0.0534684	-0.039222	-0.0021998	-0.0200906	0.0101172	-0.131036	-0.0244025	0.0350042	0.086892	0.0392035	0.0515517	NaN	0.0379922	0.0477777	0.0695684
	NaN	NaN	NaN	NaN	0.0501977	0.0781167	0.0283966	NaN	0.00335365	0.0273213	0.0381903	NaN	-0.0351058	0.0317249	-0.00838722	-0.0564505	0.03915	-0.113442	-0.0876926	-0.0258634	-0.0179078	0.0633635	0.0326545	-0.0112144	NaN	-0.136405	-0.14364	-0.161562
	NaN	NaN	NaN	NaN	0.164661	0.0418012	-0.00844064	NaN	-0.00297271	-0.0175138	-0.0127795	0.039815	0.0762307	-0.0181268	0.0655484	0.0438365	0.083072	0.0843014	-0.148328	0.0389348	0.0773105	-0.0233492	0.00430012	0.00697078	0.110392	0.0210152	0.0503434	0.0794602
	NaN	NaN	NaN	NaN	-0.0239853	0.0261138	-0.0273419	NaN	-0.0274815	0.0157612	-0.0219406	-0.00429204	-0.0184722	-0.0251283	0.0189966	-0.0281285	0.0454527	-0.0298698	-0.143503	0.00319511	0.0202779	-0.0363636	0.0565545	-0.0381446	-0.076299	-0.132947	-0.0299668	0.000365887
	NaN	NaN	NaN	NaN	0.00296441	0.00993181	0.0235731	NaN	0.0173023	-0.00809644	0.0184297	-0.00431012	-0.025918	0.0167057	0.01864	-0.0167976	-0.0183299	-0.0316078	-0.197602	0.00976258	-0.0303373	-0.00625128	-0.0391459	0.0399226	-0.0758327	-0.0221934	NaN	0.0937476
	NaN	NaN	NaN	NaN	-0.0625487	0.00477086	0.0454508	NaN	-0.0216668	-0.0105704	-0.0122346	-0.00133044	0.0173008	0.00702029	0.0173966	0.00195012	-0.0289277	-0.00590465	-0.125294	0.061432	0.0255161	-0.0792038	-0.0729635	0.0208604	NaN	0.0450413	0.0773447	0.0460097
	NaN	NaN	NaN	NaN	0.0163387	0.0154846	-0.00998954	NaN	0.0330367	0.00226675	-0.00479672	-0.00408579	0.0243151	0.015271	0.0587402	0.00676033	0.0311967	-0.0811636	0.00856098	0.0425944	0.0815124	-0.0493995	0.0244985	-0.00750704	NaN	0.117944	-0.0854645	-0.0710554
	NaN	NaN	NaN	NaN	0.155522	0.0169818	0.0380689	NaN	0.0215999	0.0124395	-0.0206197	-0.00568676	0.0374132	-0.0199266	0.00984438	0.0152879	0.0413539	0.0495301	0.0858632	0.0769031	0.0103516	-0.0387223	-0.0141319	-0.0983991	NaN	0.0128169	-0.0201204	0.0424557
	NaN	NaN	NaN	NaN	-0.0218287	-0.0129463	-0.0177714	NaN	0.0260573	-0.00885553	0.0238552	-0.00458457	-0.0201599	0.0133997	0.0111034	-0.0221441	-0.0480374	0.156425	-0.0308402	0.0744647	-0.089258	0.0509431	-0.10913	-0.0126051	0.159575	0.0839063	0.0517664	-0.0737602
	NaN	NaN	NaN	NaN	0.0120455	0.0247737	-0.0133606	NaN	-0.0220784	0.0149885	-0.0579519	0.00328754	0.0197553	-0.00459886	-0.0117089	-0.0255488	-0.0209165	-0.018964	-0.0276772	0.00318572	-0.0779475	0.0771174	0.0244643	0.0385566	NaN	0.199088	0.014249	0.117135
	NaN	NaN	NaN	NaN	-0.0135706	0.0141515	0.0268585	NaN	0.0557705	-0.0150615	0.0233703	-0.00178843	0.009513	-0.0506274	-0.00208598	-0.0121833	0.0111927	0.011982	-0.0187833	0.0437223	-0.0870865	-0.0239828	0.00645162	0.029125	NaN	-0.0283111	-0.0273067	-0.0428297
	NaN	NaN	NaN	NaN	0.00836501	-0.0217057	0.0122908	NaN	-0.0579957	0.00545891	0.0194252	-0.000393729	0.0104395	0.0301539	-0.0122986	0.00555137	-0.029161	0.0675563	-0.19764	0.0829353	0.120587	0.025346	-0.0470504	0.127998	NaN	0.00215434	-0.0611771	0.0369819
	NaN	NaN	NaN	NaN	-0.0203081	-0.0136397	0.0335721	NaN	0.0203464	-0.00295724	0.0259028	-0.0179189	-0.0698646	0.00957629	-0.00970433	0.00465704	0.00590443	-0.00817899	-0.0179914	0.00414373	0.0264364	-0.0895562	-0.0516597	0.00617441	NaN	0.0133437	-0.0766197	-0.0456044
	NaN	NaN	NaN	NaN	0.00376375	-0.004549	0.0188768	NaN	0.00183774	0.00699284	0.000801673	-0.0131295	0.0217026	0.0572335	0.0275437	0.0177315	-0.00690617	0.128796	0.107861	0.0480754	-0.0845139	-0.062881	-0.0573468	0.0624924	-0.0420629	-0.0239489	NaN	0.0309849
	NaN	NaN	NaN	NaN	0.0298844	-0.00582351	0.0132818	NaN	0.0320212	-0.0228532	0.0174659	-0.0180828	0.00739436	0.065501	0.0417552	0.0861753	0.0276167	-0.00674687	0.0789345	0.0197325	-0.0484724	-0.0277499	-0.0285663	-0.0270084	0.10856	-0.0102975	0.00687819	NaN
	NaN	NaN	NaN	NaN	-0.0329487	-0.00851547	0.0981176	NaN	-0.0163817	-0.0693379	-0.00990792	0.00633792	0.0200144	-0.0138232	-0.00849158	-0.0827277	-0.000468513	0.0496411	0.0537448	0.0073703	0.0509815	0.0344162	0.00768988	0.0468455	0.112683	0.0316512	-0.0650844	0.000607844
	NaN	NaN	NaN	NaN	-0.00268604	-0.101945	-0.0289823	NaN	0.0136898	-0.00493611	0.0263255	-0.00843339	0.043592	0.00389829	-0.0250944	-0.033042	-0.0894357	-0.0143654	0.0712905	0.0964922	0.0615073	-0.101824	-0.00471212	0.0454845	0.0201433	0.102713	-0.143889	NaN
	NaN	NaN	NaN	NaN	0.013038	0.0511701	0.00925265	NaN	0.00840931	-0.00361041	0.01076	0.00516908	-0.00841602	0.0190831	-0.00153769	0.0860511	-0.103623	-0.0201258	-0.0999223	0.00991337	-0.0960958	-0.0741707	0.014616	-0.0246656	NaN	0.0715774	0.0672841	0.011067
	NaN	NaN	NaN	NaN	0.0331251	0.0109277	0.0132505	NaN	0.0152142	0.0215342	0.00326508	-0.0318911	-0.0147799	-0.00655624	0.00894544	0.00521693	-0.0328852	-0.0449768	0.0924046	0.00978369	0.035954	-0.0324296	-0.0222007	0.0387889	-0.00478634	-0.0635812	0.0601597	-0.0502131
	NaN	NaN	NaN	NaN	-0.00975186	0.0627819	0.0245935	NaN	0.0152827	0.0577942	0.0390341	-0.0173511	-0.0381302	-0.0344948	0.0283939	0.0314721	-0.0529418	0.0640731	0.000942154	0.0856395	-0.0454575	-0.0695451	0.0620821	0.00975479	0.142479	0.0938383	-0.0105936	0.190502
	NaN	NaN	NaN	NaN	-0.00871172	-0.0652279	0.0139071	NaN	0.0126571	-0.0150017	-0.0372604	-0.00188677	0.0227765	-0.0147967	-0.0185297	0.0357111	0.0122329	0.0726644	0.0533603	0.0557068	-0.0395127	-0.0315118	0.00761204	-0.0601206	0.25542	0.0587322	-0.0180485	0.200398
	NaN	NaN	NaN	NaN	0.09297	0.0231116	0.0329797	NaN	0.0557386	-0.0196618	0.0545057	0.0194375	0.0412278	0.0486054	0.0326271	-0.0112085	0.0766462	0.0567487	0.0410657	0.0504664	-0.0840051	-0.0434736	0.114072	-0.0389637	-0.0563062	0.137915	-0.0149791	-0.0971169
	NaN	NaN	NaN	NaN	0.0172761	-0.000522085	0.0414001	NaN	0.0466123	-0.0399625	0.013575	-0.0542004	0.0124633	0.0445171	0.0103611	-0.00733865	0.0150303	-0.0258294	0.0837719	-0.00280087	0.0914382	0.029292	-0.081143	0.0276202	-0.127796	NaN	0.0162927	NaN
	NaN	NaN	NaN	NaN	0.0121916	0.00554459	0.0242079	NaN	-0.019006	-0.0508885	0.000787985	-0.119929	0.0285769	-0.00408532	0.0108374	0.030551	0.0495006	0.0425165	-0.107638	0.00558285	0.0170173	-0.0643196	-0.0221888	-0.041651	0.127928	-0.142926	0.049168	-0.0241909
	NaN	NaN	NaN	NaN	0.00221564	0.0437535	-0.000530393	NaN	0.0250209	-0.00509488	0.0309106	-0.0220685	-0.00294836	0.0263796	-0.0145856	0.0379208	0.0246094	-0.0453398	-0.0780359	-0.0632852	0.0785113	0.0291731	-0.00260474	-0.162767	NaN	-0.00519751	-0.0877051	-0.110301
	NaN	NaN	NaN	NaN	0.00394468	-0.0298345	0.0485813	NaN	0.0216341	0.024675	0.0226773	-0.025579	-0.0160024	0.014698	0.0238219	-0.0459113	0.032778	-0.0160456	0.101772	0.111012	0.0937133	-0.0393221	-0.0441452	0.0377401	-0.0246283	-0.0016336	0.113073	-0.00175168
	NaN	NaN	NaN	NaN	0.00649468	0.0342802	-0.000720446	NaN	0.0151678	0.0036447	0.0607403	0.0493311	-0.00564159	0.0212079	0.00688816	0.0320339	0.0174153	-0.0140643	-0.119569	0.035406	0.0640458	0.0550646	0.00184259	-0.067609	0.0489264	0.164031	-0.032984	0.0655413
	NaN	NaN	NaN	NaN	-0.0400438	0.0230175	0.0625262	NaN	0.0609884	0.013525	0.00121326	0.00684134	0.00593492	0.0335821	0.0406554	-0.0352736	0.0748465	0.0464084	0.0184384	-0.0989439	-0.0992564	-0.0930458	0.076871	0.126417	NaN	0.0971973	-0.0068284	0.0549239
	NaN	NaN	NaN	NaN	0.105614	-0.0398521	0.0207582	NaN	-0.00257803	0.0336412	-0.00479109	0.00386318	0.0229618	0.0258853	0.000242151	0.0782137	-0.0229815	0.0336308	-0.11217	0.0514845	-0.0276132	-0.0308127	-0.0326072	-0.0596651	NaN	0.00260466	0.11383	0.127273
	NaN	NaN	NaN	NaN	-0.060948	-0.0152892	-0.0423933	NaN	0.0105099	0.0309798	-0.00507408	0.0111531	-0.0325371	0.029542	-0.00864186	0.028712	0.00315346	0.0194067	0.0493725	0.0522645	0.0470333	0.0292074	-0.119909	0.0158693	NaN	-0.0254015	0.0176693	-0.0511255
	NaN	NaN	NaN	NaN	-0.0334428	0.0741396	-0.0926059	NaN	0.001826	-0.0454636	-0.0120248	0.00939008	0.0109246	0.040228	-0.0191692	-0.0270435	-0.0113827	-0.0232917	-0.0494855	0.061896	0.0811781	0.0327034	0.0189275	0.0690349	NaN	0.000488842	-0.0264698	0.070199
	NaN	NaN	NaN	NaN	0.0557666	-0.0122221	-0.0274367	NaN	0.0366933	-0.0270894	-0.0306581	-0.027647	0.0373528	0.017713	-0.00945969	-0.0766173	0.038042	0.0329045	-0.087908	0.0321439	-0.126321	0.0532934	NaN	0.0290751	NaN	0.00392289	-0.00848277	-0.105708
	NaN	NaN	NaN	NaN	0.130038	0.009822	0.0329893	NaN	0.0437885	0.0402389	-0.0248544	-0.0167038	0.0482044	0.0278117	-0.00644461	0.00456099	0.00374388	-0.0172793	0.0311267	-0.0206627	-0.0597831	0.0780159	0.0267552	NaN	0.135505	-0.0347603	-0.0355014	-0.0666469
	NaN	NaN	NaN	NaN	0.026848	0.14494	0.010815	NaN	-0.0420548	-0.0260683	0.00112345	-0.00877473	-0.0651868	0.0255139	0.0467661	-0.0543482	-0.0267864	-0.0259819	-0.0885663	0.0776307	-0.159261	-0.0242216	0.0691053	0.0542076	-0.0100851	0.0115964	0.00738417	0.021109
	NaN	NaN	NaN	NaN	-0.0424268	-0.00104772	0.0241089	NaN	0.0385625	0.00662894	0.0272378	-0.0294128	0.0271944	0.0561863	0.0178898	0.0524528	0.0120354	-0.0504818	0.0175846	-0.0333768	0.0210603	-0.0929673	-0.101831	0.0199885	NaN	NaN	-0.0321374	-0.0349347
	NaN	NaN	NaN	NaN	0.0011441	0.0189708	-0.00809142	NaN	-0.055524	0.045156	0.00945545	-0.0180276	-0.00716473	0.080762	-0.0345912	0.0198295	-0.0135543	-0.089082	-0.0624247	0.0134514	-0.0127109	0.23764	-0.153633	0.0285159	NaN	-0.0980133	-0.00290637	0.00449863
	NaN	NaN	NaN	NaN	-0.0210935	0.0117155	0.027745	NaN	0.0220746	-0.0137666	-0.009584	-0.0058816	0.0115468	-0.0366109	-0.002967	0.0672321	0.00820452	0.0653597	-0.13263	-0.0225771	-0.057083	0.0704016	0.0309105	0.0916069	NaN	0.0217141	0.158499	0.0879597
	NaN	NaN	NaN	NaN	-0.171462	-0.0296178	-0.0126092	NaN	0.0108817	-0.0170772	0.02438	-0.0441345	-0.0167064	0.0383183	0.0677435	-0.0146924	0.0290763	0.0736263	-0.0515535	0.0200987	0.0803867	-0.0853312	0.0115139	0.00515791	-0.165507	-0.0133766	0.0351834	0.08819
	NaN	NaN	NaN	NaN	0.0175667	-0.0117811	-0.0106252	NaN	0.0349268	0.0100492	0.0881765	-0.0312075	0.0262551	0.0166781	0.0610505	-0.0940277	0.0944952	0.0495225	-0.0501402	0.085193	0.0394138	-0.0695105	-0.026838	0.0575668	0.0241693	-0.0265291	0.0928285	0.113326
	NaN	NaN	NaN	NaN	0.0117904	-0.030478	-0.0351256	NaN	0.035598	0.0498627	NaN	-0.00398778	-0.0321323	0.0285562	0.0720097	0.0275401	0.0108018	0.0532744	0.0528542	-0.0575137	-0.0877642	-0.0352462	0.126947	-0.00606171	0.023918	-0.0534992	-0.00177132	-0.0690356
	NaN	NaN	NaN	NaN	0.0198375	-0.160286	0.0101751	NaN	-0.0283705	0.0358263	-0.0285868	0.00593091	0.0696437	-0.0139874	0.0325428	0.0133338	-0.0610961	0.0935865	-0.0353831	0.00789485	-0.000666498	0.0347874	-0.00124922	-0.0497454	NaN	0.00129195	-0.0706123	-0.0447695
	NaN	NaN	NaN	NaN	-0.0169773	0.196127	-0.0361992	NaN	-0.0240009	0.0141712	-0.0380106	0.0132158	0.00287875	0.0496359	-0.0386644	0.156551	-0.00378485	0.000337389	-0.104992	0.00649101	0.0401387	0.0428099	-0.00509072	-0.0151243	NaN	0.00570371	0.101791	0.0020919
	NaN	NaN	NaN	NaN	-0.0145567	0.00437592	0.00332064	NaN	-0.0165098	0.0580753	0.0224624	0.00377542	-0.000330627	0.0730163	-0.0868777	0.0154163	-0.00576893	0.0231574	-0.0131042	0.0152459	-0.109239	0.0201406	-0.0766398	-0.10125	NaN	0.049105	-0.0187588	NaN
	NaN	NaN	NaN	NaN	0.0338752	-0.0018115	-0.0103672	NaN	0.0302589	0.0402841	-0.0445177	-0.0530405	-0.00487939	0.0145437	0.0157985	0.0291076	-0.0149131	0.0586001	0.126772	0.0621364	0.0682042	0.0252489	0.0333688	0.00434404	-0.197526	-0.118069	-0.106977	0.000616385
	NaN	NaN	NaN	NaN	-0.0175789	-0.0453401	-0.00173155	NaN	-0.02632	-0.0262005	0.0108749	-0.0259279	0.0276018	0.0377333	0.10629	-0.0106197	-0.0308106	0.0641696	-0.146871	0.0376788	0.0980822	0.0172382	0.0453319	-0.00847362	NaN	0.0708945	-0.0147158	-0.0070282
	NaN	NaN	NaN	NaN	0.0758829	-0.0199382	0.00847602	NaN	-0.00896356	0.0190198	0.025376	0.0124578	0.0354892	-0.0055343	0.0199325	0.00994815	-0.0178238	-0.0168742	0.0580073	0.0747692	0.0973989	0.114847	-0.0238032	-0.0296108	-0.128748	0.00269825	0.162434	-0.0683953
	NaN	NaN	NaN	NaN	-0.0278849	-0.00730688	0.0307028	NaN	0.0433865	-0.0200651	0.0537424	-0.0101308	-0.0382827	0.0159222	0.0464455	-0.0105179	0.0456868	-0.0761691	-0.0401248	0.0510415	-0.0170351	-0.0625132	0.0824602	NaN	0.0887097	0.0903847	-0.00633883	0.117115
	NaN	NaN	NaN	NaN	0.0411685	-0.00271318	-0.0240135	NaN	0.0547701	0.00317054	0.0466216	0.00624718	0.0131095	-0.0288049	0.0268765	0.0149816	0.03323	-0.0031881	0.00301783	-0.0373525	0.0306465	-0.00651624	0.0377951	-0.0111932	NaN	NaN	-0.0130151	-0.0704666
	NaN	NaN	NaN	NaN	0.0032621	0.0450321	-0.0124829	NaN	0.0267869	-0.00207684	0.00794733	0.0643385	0.0801441	0.00557431	0.0236128	0.0673596	0.0243012	0.00131259	0.0605583	0.0250466	-0.110411	-0.0185786	-0.00438077	0.0289961	0.173989	0.00151658	-0.0309438	0.0186923
	NaN	NaN	NaN	NaN	-0.049346	0.0172117	-0.00603832	NaN	0.0124219	-0.0264811	-0.0405608	-0.000329537	-0.0106822	-0.00190167	-0.0301228	-0.0156426	-0.028294	-0.0384581	0.0402092	0.001969	0.0408139	0.0438667	-0.0121459	0.0292846	-0.0213067	-0.227326	0.0498589	0.0439147
	NaN	NaN	NaN	NaN	0.0250045	-0.0149944	0.000142304	NaN	0.00378322	0.0239669	0.0360434	-0.0383454	0.0779921	0.0691274	-0.00908167	0.0468219	0.075978	0.016115	0.109837	0.0655185	-0.0937512	0.0703557	-0.00718813	0.0808998	-0.0998771	-0.0474634	-0.0875628	0.0935453
	NaN	NaN	NaN	NaN	-0.000916036	0.0268402	-0.0995304	NaN	-0.00234216	0.0493786	0.00452511	-0.0102043	0.0402775	-0.00400775	-0.0131176	0.0472228	0.00564704	-0.0230019	0.06594	0.0726023	-0.0748289	0.0159545	-0.011191	-0.00101348	0.202386	-0.212535	0.0112249	0.00971123
	NaN	NaN	NaN	NaN	0.0314437	0.0200957	0.0165682	NaN	-0.0234912	0.0472629	0.0373662	0.020426	-0.0122125	0.0224809	-0.0302126	0.00434581	0.0209724	-0.0703851	0.0153301	0.0714245	0.179913	-0.0771574	-0.0289658	-0.0352941	NaN	-0.0193097	0.0244298	0.0358274
	NaN	NaN	NaN	NaN	0.00493453	0.00150953	0.0728385	NaN	0.0346655	0.0161185	0.0246834	0.00251395	-0.0885074	-0.0118821	0.0084432	0.00642031	-0.0809849	0.0359472	-0.0389903	-0.0185603	0.045263	0.0368845	-0.000761076	0.00699744	-0.0457264	0.0779535	0.157861	0.0611528
	NaN	NaN	NaN	NaN	0.0588942	0.0106221	0.103247	NaN	0.00688213	0.00676702	0.0219214	-0.00710696	-0.00770377	0.066248	0.0139213	-0.00555118	0.0585541	0.105604	-0.0502207	0.0931558	0.000903848	-0.0829574	0.0787936	0.0657339	0.0932784	-0.0157519	0.0459764	-0.0653882
	NaN	NaN	NaN	NaN	-0.0169513	-0.00983357	-0.010678	NaN	-0.0898338	0.000191432	0.0235094	-0.0021574	0.0379275	0.0647891	0.0073793	0.0370497	-0.00423342	0.0659888	0.0233432	-0.0827545	0.11399	-0.0961544	0.0465736	0.0633614	-0.0178949	0.103571	-0.00961337	-0.0189451
	NaN	NaN	NaN	NaN	-0.00430872	0.03735	-0.00411735	NaN	-0.0478389	-0.0258037	-0.022566	-0.0133565	0.0511971	0.0410496	0.0292614	0.00428722	0.0198997	-0.0276922	0.00837605	-0.08615	-0.02546	-0.0692653	-0.00939781	-0.00623263	0.0190432	-0.0480032	-0.0787719	0.0275205
	NaN	NaN	NaN	NaN	-0.0287856	0.0674751	0.0323972	NaN	-0.00344014	0.0118221	0.0189115	0.0168727	-0.0135918	0.0310468	0.0447143	-0.00587884	-0.00233896	0.0580327	-0.0328005	-0.0524595	-0.0997453	0.00200111	0.0471464	-0.0599794	-0.0165628	0.00224092	-0.074282	-0.064431
	NaN	NaN	NaN	NaN	-0.0840937	0.019727	0.0066787	NaN	-0.00370238	0.00253033	0.0102317	0.0397388	0.00557026	-0.0312421	0.0215884	-0.051271	0.0261947	-0.0242887	0.15018	-0.104239	0.0697086	-0.0197687	0.0145595	-0.0959795	NaN	-0.0847674	-0.0861421	-0.0511939
	NaN	NaN	NaN	NaN	-0.0307073	-0.0153627	0.00350054	NaN	-0.0536437	-0.0243804	0.00671748	-0.0274485	0.091803	0.0297925	0.016989	0.0212463	0.0189495	-0.0458049	0.0581787	-0.0709748	-0.0471108	-0.0331062	0.0885591	0.0233871	0.0167285	0.106696	0.098822	0.0365477
	NaN	NaN	NaN	NaN	0.119392	0.0971871	-0.0155655	NaN	0.0417461	0.0630743	-0.0167837	0.0259904	0.0301735	0.0636202	-0.0143599	0.0215795	0.0624814	-0.054365	0.0687482	-0.0487408	-0.000790986	-0.0419402	0.0289728	0.0369418	0.0846643	0.0429767	0.00129498	0.0671886
	NaN	NaN	NaN	NaN	0.0711907	0.0215584	0.00496047	NaN	-0.00707086	0.0157364	0.077991	-0.0219751	0.0300542	0.0817853	0.0352608	0.0540706	-0.0875884	0.0199168	0.0437675	-0.0357464	-0.0991879	-0.100836	0.00459619	-0.0229632	NaN	NaN	0.00601649	0.0267419
	NaN	NaN	NaN	NaN	0.0186336	0.0346589	-0.0256272	NaN	0.0138178	-0.0136213	0.0519878	-0.0082323	-0.00692787	0.0464773	0.00701072	0.0541271	0.0113127	-0.0295559	0.0216057	0.00275411	-0.0875687	0.00827625	0.0225007	0.00375048	-0.0422188	-0.103744	0.0244553	0.119549
	NaN	NaN	NaN	NaN	-0.0106745	-0.0489654	0.0187078	NaN	0.0449559	-0.0453388	0.0225274	-0.00637555	0.0439438	-0.0294407	-0.0129258	0.0264804	-0.0237586	0.0248003	0.090571	0.041226	-0.0052589	-0.0886909	0.0446081	0.017946	0.166368	0.173947	0.0335978	0.0720146
	NaN	NaN	NaN	NaN	-0.083466	-0.013437	0.0489635	NaN	-0.0211626	-0.00326082	0.0318939	-0.042636	0.0439335	0.0381221	0.00347967	0.0017611	0.0381095	0.0701007	0.0645626	0.00983198	0.154828	-0.0522229	0.00951545	0.010788	0.0773739	-0.135551	0.0139925	0.0262697
	NaN	NaN	NaN	NaN	-0.0108461	0.00970691	-0.0668202	NaN	0.0050805	0.0155055	0.0156746	-0.0848703	-0.0162967	-0.000675117	0.0120979	0.0658223	-0.0113927	0.0844939	0.0214149	-0.0116329	0.0986066	-0.0188897	-0.0378196	0.0387088	0.16167	0.0632573	0.0500293	-0.0626482
	NaN	NaN	NaN	NaN	0.000234485	-0.0133109	0.00725205	NaN	0.0429912	0.0564204	0.0300374	-0.0251302	0.0114102	0.0416086	0.0350299	-0.0439742	-0.0417067	-0.043826	0.0642113	-0.0031449	0.0847528	-0.070393	-0.0437344	0.0668154	-0.0245922	-0.0557312	-0.177506	0.0935954
	NaN	NaN	NaN	NaN	0.0283401	-0.047858	0.00834328	NaN	-0.0017338	0.0255024	0.00426627	-0.0224941	0.0229593	0.0963323	-0.0247564	-0.0242674	-0.00825155	-0.0603748	0.0274341	0.0550174	-0.0658386	-0.0174449	0.0113962	NaN	-0.091399	0.0352858	-0.0482055	-0.0356521
	NaN	NaN	NaN	NaN	-0.00572333	-0.00725595	0.00491106	NaN	0.0171881	-0.0273894	0.0190736	-0.0138725	0.0524282	0.10418	-0.0454736	0.019731	-0.0174193	-0.0300555	0.0292213	-0.0939624	0.0594864	-0.0591928	0.0440604	0.0301876	NaN	0.206586	0.128494	-0.0484076
	NaN	NaN	NaN	NaN	0.0534456	-0.0373168	0.0145205	NaN	0.00991444	0.00926214	-0.00212978	0.0359756	-0.0205032	-0.0376832	0.0171546	0.0148859	0.0444737	-0.00168901	-0.124061	-0.0139304	-0.0734684	0.0593863	-0.0363748	0.0707694	NaN	-0.0612026	-0.165701	-0.0604257
	NaN	NaN	NaN	NaN	0.00966063	0.0154219	0.0134807	NaN	-0.0197385	0.0373932	0.0581914	0.000717844	0.041448	0.00547308	-0.0509147	0.0616689	0.0363953	0.0663325	0.128962	-0.0338226	0.00400284	0.112617	0.0234692	-0.119808	0.225515	-0.0596194	0.0895774	NaN
	NaN	NaN	NaN	NaN	-0.163562	0.00951123	0.0271545	NaN	-0.0634002	-0.00770125	0.00883972	-0.0041067	0.0137111	0.0258996	0.000107404	0.0405698	-0.0130197	0.0712166	0.0154876	0.0223417	-0.0359406	0.0326858	0.0245236	0.0218592	NaN	-0.0448067	0.130272	0.0671582
	NaN	NaN	NaN	NaN	-0.00570587	-0.00830118	0.0185452	NaN	0.0805627	0.0115575	-0.00395986	-0.0281055	0.022223	0.013472	-0.0276994	0.0411079	0.0257532	0.040795	-0.134334	0.0137572	0.0506309	0.099097	-0.00470474	0.0150498	-0.0121631	-0.0315115	-0.00408025	0.0621835
	NaN	NaN	NaN	NaN	0.0132312	0.00668395	-0.0117521	NaN	-0.0414193	0.083197	0.00139823	-0.0153928	0.0281876	0.0354361	0.0140818	-0.0218689	0.0514518	-0.0738302	-0.112569	0.00019669	-0.00559406	-0.0729198	0.00831486	0.0892218	NaN	0.0839613	0.031575	-0.0732103
	NaN	NaN	NaN	NaN	0.00401468	0.00527513	-0.0744875	NaN	-0.0300432	0.0390884	-0.00486096	0.0215665	0.0535808	0.026143	0.0298817	0.0413272	-0.0159344	-0.0305112	0.001711	-0.0445125	-0.101605	-0.0113248	0.0423801	-0.0225881	NaN	0.137634	0.0530666	-0.0336615
	NaN	NaN	NaN	NaN	-0.0546495	0.0246132	-0.00670936	NaN	0.0395731	-0.037435	-0.0362377	0.000109127	-0.00603082	0.0225577	0.0395943	-0.00876432	-0.00959908	0.108099	0.0023166	0.0793095	0.0624639	-0.0165315	-0.0352817	0.00472769	-0.0318513	0.0394071	0.0805631	-0.0288086
	NaN	NaN	NaN	NaN	-0.00641648	-0.00775264	-0.083042	NaN	0.0219408	0.0480496	0.0346699	0.0053521	-0.00921301	0.0145663	-0.0559881	0.0294991	0.00997391	0.016138	0.049871	0.0378729	0.00812874	-0.038449	0.00958817	0.0150994	0.0635338	0.0963462	0.0663507	-0.019814
	NaN	NaN	NaN	NaN	0.015105	0.00345963	0.0126023	NaN	0.0257907	0.0512231	0.0225502	0.0316543	-0.0176229	-0.0196428	-0.0116614	0.0231223	0.0333709	-0.00102497	0.0627843	-0.0742064	0.0106445	-0.13932	0.00615969	NaN	NaN	0.00804575	0.0997562	-0.0180829
	NaN	NaN	NaN	NaN	0.0204031	-0.0102092	0.0628529	NaN	-0.0157452	0.0343898	0.0178982	0.0302552	0.0732295	-0.0438957	0.0123201	-0.0561445	0.0120548	-0.0424379	-0.0684885	NaN	-0.00263444	0.0895451	0.0547835	0.0588199	NaN	0.00414936	-0.0239507	0.0969792
	NaN	NaN	NaN	NaN	0.0281295	-0.00209211	-0.0052765	NaN	0.0285147	0.0550674	0.0385549	0.0137661	0.00147995	0.0674407	0.0301034	0.0380919	0.0259395	-0.0221287	-0.0877972	0.021873	0.0555967	0.0652235	0.028408	-0.00524408	0.0325467	-0.00356564	-0.00377435	-0.0119335
	NaN	NaN	NaN	NaN	0.014465	0.00766906	-0.0367718	NaN	0.0270916	0.089098	-0.0494631	0.00988695	-0.0178919	-0.0103361	0.0352719	0.0335909	-0.0402819	-0.070994	-0.10516	0.00626536	0.00709056	-0.0909595	-0.0121904	-0.0266919	NaN	0.0461581	-0.0189786	-0.0702728
	NaN	NaN	NaN	NaN	0.000423089	0.0346643	-0.019205	NaN	-0.0226963	0.00267079	0.00658588	0.00427341	-0.0199263	0.0363968	-0.0183671	-0.176417	-0.0526729	0.0234508	-0.135797	0.0117095	0.0580783	-0.142552	0.014128	0.0548619	0.00726909	0.0620709	0.0721503	-0.0611773
	NaN	NaN	NaN	NaN	0.0212818	-0.00716717	0.0192919	NaN	-0.0198811	-0.153517	-0.0379844	0.0492969	0.0201015	0.0414682	0.00895535	0.0159202	-0.0176453	-0.0946908	0.0403797	-0.0426352	0.0966849	0.0438763	-0.0410221	-0.0710694	NaN	0.0524541	-0.0976514	0.0596021
	NaN	NaN	NaN	NaN	-0.0456901	-0.0165503	-0.0742058	NaN	-0.00738507	0.0237409	-0.0353812	-0.0394319	-0.00505866	0.0461964	0.0302417	0.0459296	0.0294594	-0.0965995	-0.155451	0.0276653	0.0193653	-0.0449075	-0.0233074	0.0108732	NaN	0.0102254	-0.039138	0.0994024
	NaN	NaN	NaN	NaN	0.0085523	-0.0370637	0.061268	NaN	-0.00264786	0.0504454	0.007144	0.0166956	0.000144656	0.00352881	0.00379077	0.076423	-0.0167805	0.0295969	-0.0609833	-0.0105099	0.0380994	-0.045335	0.0264679	0.0498534	NaN	-0.0304589	0.0656523	0.0338445
	NaN	NaN	NaN	NaN	0.00713203	0.0197156	0.015271	NaN	-1.31554e-05	0.0207922	-0.00152109	0.0119066	-0.0316664	0.0265168	0.00639288	-0.0329315	0.0170864	0.0276686	-0.0558175	0.0220985	0.0384812	0.047334	-0.0135367	-0.065011	-0.10965	0.00774293	-0.10744	-0.0942925
	NaN	NaN	NaN	NaN	-0.0223702	0.0127679	0.00562343	NaN	0.0152066	0.113326	-0.0567786	-0.0286927	0.00704384	-0.0415943	-0.0497712	-0.00738055	-0.0574298	-0.024625	-0.12348	0.0096404	0.0292397	0.0541859	-0.038326	0.0278814	NaN	0.146298	-0.0556383	-0.0402432
	NaN	NaN	NaN	NaN	0.0254862	-0.0238029	-0.0132902	NaN	-0.0105528	0.0147906	0.0438009	-0.0131586	0.00295225	0.000755864	0.00849578	-0.0202211	-0.0680028	-0.0320407	-0.0910349	-0.075117	0.063846	0.0124469	-0.0179187	-0.102257	0.164473	-0.081149	0.0539655	-0.130889
	NaN	NaN	NaN	NaN	-0.0282367	-0.0085775	0.00994401	NaN	-0.00416683	0.00383774	0.0015291	-0.000215157	-0.0431693	0.0113191	0.0044885	0.0212237	0.00878952	0.00944677	0.0259736	-0.00717706	0.131202	0.0923503	-0.0180526	-0.015346	0.189017	0.0430751	-0.0585268	-0.139074
	NaN	NaN	NaN	NaN	-0.00844169	0.0255447	-0.0269729	NaN	0.0486955	0.0495288	0.0161266	0.0290441	0.0267331	-0.00298396	0.0155199	0.0442795	0.0109379	-0.0485456	-0.0084871	-0.0289586	-0.0800013	0.0820229	0.0520555	-0.00607038	NaN	-0.0592975	-0.121488	-0.0871183
	NaN	NaN	NaN	NaN	-0.0412757	0.0125739	0.0376337	NaN	-0.0239462	0.0156534	0.000152732	0.0462628	-0.00820503	0.0238339	-0.0684496	0.0530246	-0.0240787	-0.0206978	-0.0252229	-0.0262049	-0.109346	-0.0649804	0.106557	-0.0114956	0.152483	-0.124071	0.0178325	-0.00997537
	NaN	NaN	NaN	NaN	-0.00643455	0.0135894	0.00887258	NaN	-0.096505	0.0268309	0.00613742	-0.00146992	0.0202295	0.0365692	0.0278235	0.0262818	0.0660881	-0.0298275	0.097946	-0.0014814	0.0226675	0.0534645	0.0329606	0.0170858	0.0734093	0.159329	0.0421043	0.0665667
	NaN	NaN	NaN	NaN	-0.0275542	-0.0252419	-0.0176639	NaN	0.0357355	0.0359408	0.00966217	0.0406751	-0.0168357	0.0313538	0.0179833	-0.085668	-0.0297638	0.0478689	0.110334	0.000184892	0.0504705	0.041455	-0.017001	-0.0537117	0.0660924	-0.00951209	0.0766126	0.0594647
	NaN	NaN	NaN	NaN	0.00347517	-0.0156407	-0.00968276	NaN	-0.0760018	-0.0197971	-0.0857408	0.00330247	0.00704249	0.0338327	0.0133539	0.0171663	-0.0304465	0.0367294	0.0874621	0.053797	-0.0850684	-0.0414415	-0.0269828	-0.0309321	NaN	0.0190842	-0.0294408	-0.102599
	NaN	NaN	NaN	NaN	-0.100279	0.0435732	-0.00798411	NaN	0.0484626	-0.00145275	0.100341	0.0122932	0.0109801	-0.0181868	0.016178	0.0453591	0.0369301	0.0410557	0.0261631	0.0427442	0.0596809	-0.0328379	-0.00732417	0.0200111	0.0401798	0.0098438	0.0810592	-0.0658737
	NaN	NaN	NaN	NaN	0.0143824	0.00201638	-0.00419656	NaN	0.0585721	0.00871525	-0.0824911	-0.0104656	-0.00812594	0.0307809	0.0128313	0.0207852	-0.00623099	0.0311788	0.0380436	0.0216518	-0.057709	0.12988	-0.0238612	-0.00565983	NaN	0.113441	NaN	-0.0623235
	NaN	NaN	NaN	NaN	0.0245035	0.012314	0.0223877	NaN	0.0063553	-0.0476784	0.00299161	0.0267216	-0.0515599	0.00503575	-0.00739187	0.00096644	0.0414965	-0.0112829	-0.00569522	-0.0513988	0.0443003	-0.0154698	0.05139	0.0482667	0.0199841	0.0535041	-0.0212126	0.0169747
	NaN	NaN	NaN	NaN	0.00808734	0.0119523	-0.0512154	NaN	0.00685926	0.00961726	0.00593147	-0.0624822	0.00296462	-0.0921983	0.0144074	-0.0276538	0.0439893	0.0535432	-0.0156445	0.0232957	0.125695	0.0380068	0.0528885	-0.0184915	NaN	-0.0522568	-0.0852476	0.07456
	NaN	NaN	NaN	NaN	-0.0126876	0.00757666	0.00224792	NaN	-0.0227654	-0.0901001	-0.00788743	-0.00290792	-0.0108291	0.0540222	0.0611034	0.00161803	0.0175297	-0.0898556	0.121178	-0.0391799	0.124557	-0.0399455	-0.036601	0.0380265	0.107499	-0.0315813	0.124747	-0.0499613
	NaN	NaN	NaN	NaN	0.0190826	-0.0101349	-0.0816275	NaN	-0.0206023	0.0177681	0.0363875	0.0498655	-0.0135677	0.0130943	-0.0179647	0.0386997	-0.0211881	-0.00854205	0.0893874	-0.0214911	-0.100725	0.0664599	-0.00943829	-0.0157371	0.183629	0.0230006	0.00283203	NaN
	NaN	NaN	NaN	NaN	-0.0107878	-0.097881	0.0226412	NaN	0.0226724	0.0382948	0.00948083	0.0204556	0.0166707	0.0858106	0.0531562	-0.0281558	-0.0752728	0.00399536	0.139895	0.00529597	0.0631133	-0.0249794	0.0137536	0.0473821	NaN	0.00156076	0.0180544	0.121115
	NaN	NaN	NaN	NaN	-0.0046123	0.160098	0.016741	NaN	-0.011873	0.0591186	0.04694	0.00440161	0.0317035	0.0351726	0.000525761	0.0266295	0.0323507	-0.0716087	0.0495372	-0.0207319	-0.0751393	0.0168248	0.0703568	-0.0428173	0.0581942	NaN	0.0142431	0.0119975
	NaN	NaN	NaN	NaN	-0.0189404	-0.0428105	0.000528193	NaN	0.0634099	0.0093408	-0.0123818	0.0214443	0.0138761	-0.0144488	0.0594059	0.0208924	-0.0113269	0.0164209	-0.0861259	-0.011511	-0.0283496	0.0661039	-0.0188927	-0.0606253	NaN	0.0469416	0.0240329	0.0164838
	NaN	NaN	NaN	NaN	0.0570919	0.00871764	-0.00886905	NaN	0.0119341	0.012194	-0.0461618	0.0364036	0.015201	0.0265914	0.0479329	-0.00986316	0.00208182	-0.0364705	0.0585461	0.0116994	0.0612018	-0.0141028	0.0379936	-0.00962483	0.291294	0.026832	0.00587548	0.101931
	NaN	NaN	NaN	NaN	0.0248983	0.0543205	-0.0286069	NaN	0.0175451	0.0284683	0.0658384	-0.00265908	0.0390255	-0.0152083	0.0237583	0.0111036	-0.0290837	-0.119221	-0.0197165	0.000400694	-0.0316809	0.0440947	-0.0103351	-0.0160236	NaN	0.0624683	0.0697816	0.0213664
	NaN	NaN	NaN	NaN	0.0398991	0.0121999	-0.0375371	NaN	0.0216763	0.0376731	0.0147562	-0.029608	0.0479785	0.0436961	-0.0198961	0.0634297	0.0272348	-0.018214	0.0458338	0.0421342	0.0708511	0.074322	0.0294309	-0.0171134	0.136222	0.0294427	-0.0631893	0.0392377
	NaN	NaN	NaN	NaN	0.0747653	0.017376	0.000461541	NaN	0.0117064	-0.00763098	0.0261626	-0.0037986	-0.0465703	0.0337393	-0.0155634	0.0603244	0.0414232	0.0704985	-0.0342923	-0.024562	-0.122206	-0.00732858	-0.00226905	-0.0173385	4.46988e-05	0.0141371	-0.0657061	-0.095567
	NaN	NaN	NaN	NaN	-0.00233165	-0.00112176	0.00515118	NaN	-0.0039153	0.0405063	-0.00337374	0.0106416	-0.0484606	0.0424368	0.0614398	0.0267336	0.0137915	-0.0562808	-0.0399975	-0.00470194	0.10717	0.068589	0.0618002	0.152508	NaN	0.00776903	0.0412914	-0.121831
	NaN	NaN	NaN	NaN	-0.0153611	0.0241737	-0.0368708	NaN	0.0192232	-0.00778235	0.0132186	0.045571	-0.00531312	0.0588212	0.0371014	0.0242219	-0.00583221	0.122953	0.0739181	0.00554979	-0.00496688	0.0130908	-0.0257826	0.0918482	-0.0850173	0.137493	-0.064405	-0.0729159
	NaN	NaN	NaN	NaN	0.0996034	0.015509	-0.0253712	NaN	-0.00690417	0.000848826	0.0139143	0.00617494	-0.00925887	0.0040251	0.0248097	0.00894874	0.0113585	0.0919704	0.0196154	0.0101174	0.0758452	-0.0646686	0.0599627	0.00576941	NaN	0.0360992	-0.0299007	0.0905172
	NaN	NaN	NaN	NaN	-0.00412198	0.0413451	-0.0227584	NaN	-0.0367125	0.0173684	0.0329202	0.00363694	0.0317998	0.00612243	0.0250772	0.0533949	0.0499076	0.0999254	0.069799	-0.0298648	0.109726	-0.00736431	-0.0368781	-0.0288003	0.0452012	0.146776	0.110863	0.0687509
	NaN	NaN	NaN	NaN	-0.00733185	-0.00247089	0.0157671	NaN	-0.0271121	-0.00727496	0.000518117	0.0254017	0.0273254	-0.0285142	-0.0041815	-0.0411825	-0.0508556	0.102986	-0.0289992	-0.0171119	0.0561171	0.0805362	0.0952111	0.000520092	0.0552393	0.0149025	-0.00366074	0.00583872
	NaN	NaN	NaN	NaN	0.0225823	-0.00108359	0.00290917	NaN	0.00286747	0.0317305	0.0251659	0.0133425	0.0494714	0.0183364	0.0215668	0.0627248	-0.0180227	0.0409898	-0.118537	-0.0268408	0.0905005	-0.0321929	-0.0280101	0.0318079	0.131535	0.055249	0.0702852	-0.0324839
	NaN	NaN	NaN	NaN	0.00208948	0.0614616	-0.00218636	NaN	0.0254111	0.00400539	0.0179045	0.054719	0.0335618	-0.0151365	0.0281557	-0.0534658	-0.0646458	-0.121146	0.0789936	0.0579521	0.0430925	0.00310439	-0.042968	0.0533149	0.142071	0.00703414	-0.0246471	-0.102962
	NaN	NaN	NaN	NaN	0.021971	0.048626	0.0318089	NaN	0.030341	-0.00757055	-0.000347305	0.00118876	-0.0203558	0.0136582	0.00893053	0.0598633	0.0624357	-0.135329	-0.0151607	-0.00825312	-0.00388994	-0.0642414	0.0474681	-0.0297318	NaN	0.0130358	-0.0210827	-0.0298693
	NaN	NaN	NaN	NaN	0.0216935	-0.0288333	0.0979028	NaN	-0.0101295	0.0626976	NaN	0.00894457	-0.00541576	0.0274056	0.0270549	0.0880426	0.0383769	0.0333503	-0.00834316	-0.00487778	0.036539	-0.050314	-0.0535589	-0.0278694	NaN	-0.0981299	0.0250627	-0.0612857
	NaN	NaN	NaN	NaN	0.0142162	-0.0169902	-0.00259456	NaN	0.0625472	0.0302205	0.00949478	0.0453602	0.0292787	0.00279624	-0.0238987	0.0103593	-0.0211611	-0.0478279	0.051924	-0.0184911	0.108501	-0.0108728	0.0146001	-0.0547688	NaN	-0.0864768	0.0255759	-0.0450533
	NaN	NaN	NaN	NaN	-0.00959151	-0.0373017	0.012668	NaN	0.024885	0.0436526	0.0233846	0.00660567	0.0130758	-0.026822	0.0229475	0.031973	0.04894	-0.081076	0.0130791	-0.00829604	0.0501746	-0.0619697	-0.0262949	0.0171918	-0.080448	0.0198581	0.0628997	0.00632825
	NaN	NaN	NaN	NaN	0.034964	-0.0369985	0.0347265	NaN	0.0135165	-0.00189642	0.0325653	-0.0504394	-0.0183513	-0.0383297	0.00986548	0.0502756	0.0118247	0.0474654	0.0253432	0.0113173	-0.000243792	0.0608729	0.0087471	0.0375713	-0.0293595	0.0558859	0.0210593	0.0261681
	NaN	NaN	NaN	NaN	-0.012489	-0.0610507	0.0370589	NaN	-0.0143063	0.0984897	0.00911003	0.0012934	0.00701924	0.0391774	-0.108087	-0.0873914	-0.106012	0.0568624	-0.0167437	0.0406429	0.00675873	0.0486329	0.0990552	-0.000819443	0.0223233	0.0901238	-0.00230186	-0.0396444
	NaN	NaN	NaN	NaN	-0.00794678	0.0112475	0.0241434	NaN	0.0469349	0.0105445	0.00267066	-0.0544571	0.0258797	0.0183852	-0.0795465	0.00482503	0.0359439	-0.0610661	0.100568	0.0602015	0.0541932	-0.00457949	-0.0227368	0.0290131	NaN	-0.0161316	-0.0585007	NaN
	NaN	NaN	NaN	NaN	0.015949	-0.0176438	0.0396082	NaN	-0.00690408	-0.0130851	0.0203158	0.00952912	0.0164251	-0.00507288	-0.0349927	-0.0141301	0.0128995	-0.001699	-0.137929	0.01863	-0.0129944	-0.0717197	0.0062183	-0.0635137	NaN	-0.183231	-0.0669709	-0.120082
	NaN	NaN	NaN	NaN	-0.00381283	-0.0148971	0.000644784	NaN	0.101934	0.00296979	0.115412	0.00485042	0.0276028	-0.0356346	0.0962191	0.0139452	0.0500247	-0.0732942	0.0313872	0.0430241	-0.0356473	0.0950487	-0.0413212	0.0447827	0.103913	-0.0128104	-0.119787	-0.10753
	NaN	NaN	NaN	NaN	-0.0500917	0.0148502	0.0585774	NaN	0.0872057	-0.0248218	0.0555679	0.00193734	0.0341472	-0.0284501	0.101093	-0.216107	0.0705004	0.0393799	0.101548	-0.0752434	-0.015033	0.0658031	-0.00957904	-0.034362	-0.0513037	-0.0290186	0.0436272	-0.026104
	NaN	NaN	NaN	NaN	0.0442053	0.0337166	-0.0726859	NaN	-0.0853262	0.0231172	-0.0088584	-0.0242578	0.0295561	-0.159714	0.0404034	0.00340462	-0.0558502	0.014271	0.0493579	0.0253067	0.123437	-0.0240516	-0.054346	0.0239109	0.027355	0.0417709	-0.0293884	0.0999725
	NaN	NaN	NaN	NaN	0.0243227	-0.00376425	0.0365639	NaN	0.0379995	0.0348838	-0.0571869	0.0283272	-0.00328069	-0.00401099	-0.0195411	0.0079924	-0.0112239	0.0393035	0.088502	0.0563069	0.0693708	-0.00977506	-0.000603083	0.0132422	0.0713923	0.168139	-0.11758	0.141319
	NaN	NaN	NaN	NaN	-0.0046531	0.0129972	0.0658178	NaN	-0.0483079	-0.00714951	0.0255218	-0.00022164	0.0133485	NaN	-0.0120746	-0.00324431	-0.0112081	0.0155285	-0.0120584	0.0783187	0.0154619	-0.0546231	0.0100428	0.0165812	NaN	-0.0655598	-0.0496046	-0.0219699
	NaN	NaN	NaN	NaN	-0.0220741	0.00560392	0.0148874	NaN	0.00539218	-0.0537226	-0.0229284	-0.0322695	0.0580855	-0.00953898	-0.0220481	0.0267261	0.0314101	-0.00530507	0.0917882	0.00361806	0.0406318	0.0248274	0.0202016	0.0198978	NaN	-0.0689575	0.00327427	0.177223
	NaN	NaN	NaN	NaN	0.0131567	-0.00195469	-0.0151936	NaN	-0.025689	-0.0087303	-0.0039043	0.0264867	0.022242	0.0214571	0.00403056	0.0220258	0.0146726	-0.0324623	0.0149841	0.00907358	-0.0840117	0.0441548	-0.00245714	0.0213984	NaN	0.139485	0.0586482	0.0488368
	NaN	NaN	NaN	NaN	0.0988916	0.0271563	-0.0231732	NaN	0.0315894	0.0010664	0.00941906	0.013862	-0.0276511	0.0276991	-0.026863	-0.0145309	-0.0678188	0.07176	-0.0645625	-0.0411945	0.0173615	-0.0161212	0.0067177	0.00367025	-0.165457	-0.0107976	0.00200657	-0.00521968
	NaN	NaN	NaN	NaN	0.0740189	-0.0278307	-0.0028254	NaN	0.0186183	0.021009	0.0165638	0.0529752	0.00802987	0.0476042	0.0028916	0.0458041	0.0323187	0.056803	-0.104609	-0.0074598	0.0753614	-0.0042157	NaN	-0.102561	0.0165462	0.0606064	-0.00682142	NaN
	NaN	NaN	NaN	NaN	-0.0573374	0.00084821	0.0207359	NaN	-0.0214323	0.011395	0.0194456	0.0468939	0.0932137	0.00615596	0.0230396	0.0365689	0.0351828	-0.0133173	-0.0586149	0.0253372	0.0464542	0.0152661	0.000887562	-0.0115845	-0.0220816	0.199743	0.0202718	-0.0185026
	NaN	NaN	NaN	NaN	0.161078	0.0102216	-0.0406959	NaN	-0.0442601	0.0247175	0.0144734	0.00420786	0.00179339	0.00566568	0.0214132	NaN	-0.00374643	0.0342592	0.0210549	0.039946	0.0977463	0.0948969	0.0302056	-0.0499057	0.0972903	-0.145735	0.057275	NaN
	NaN	NaN	NaN	NaN	-0.0420929	0.0173179	-0.166149	NaN	-0.00405735	0.0388512	0.051814	0.000224314	0.0264457	0.00947785	0.0431035	0.0335658	-0.0221187	0.0834835	0.0283525	-0.129041	-0.0273537	0.0467469	0.0116251	-0.0519061	-0.084149	0.0426716	-0.013803	NaN
	NaN	NaN	NaN	NaN	0.0106564	0.00787939	-0.0105122	NaN	-0.0312163	0.0183105	0.0415562	0.0307007	-0.00118428	-0.105586	-0.00542802	0.00953845	0.0378029	0.049773	-0.0455163	-0.0453002	-0.0811579	-0.0170849	-0.026921	0.0196426	NaN	0.059719	0.00302858	0.00619928
	NaN	NaN	NaN	NaN	-0.0183673	0.00873867	-0.0313854	NaN	-0.0189832	0.0119999	-0.0417291	0.0104602	0.00156838	0.019002	0.00750328	0.0106356	0.0234421	-0.0210503	-0.0463013	-0.0483422	0.0729448	-0.0463987	0.0101607	-0.0357342	-0.0407905	NaN	0.0355561	NaN
	NaN	NaN	NaN	NaN	0.0238617	0.0528632	0.022969	NaN	0.00214979	-0.011392	0.04792	0.00148729	0.0277629	0.0668679	0.0131131	-0.0183923	-0.0393197	-0.0094924	0.111838	-0.0625275	-0.0474631	-0.0508894	-0.0139873	0.00249296	NaN	NaN	-0.0737395	-0.117713
	NaN	NaN	NaN	NaN	0.00612138	0.00252501	-0.0267596	NaN	-0.0534501	0.0101937	0.0350648	0.0285696	0.0205166	-0.0215796	NaN	-0.0298697	0.0665157	0.0794003	0.075647	-0.0212101	0.0612891	-0.0686103	-0.072429	-0.0208877	0.0510557	0.0170189	0.0445127	-0.011425
	NaN	NaN	NaN	NaN	0.182193	0.00273193	0.103255	NaN	-0.0287973	0.00402603	-0.0112247	0.00442971	-0.0157547	0.0143125	-0.0479547	-0.0462	0.0167502	-0.0444321	-0.0402998	-0.000325032	0.0335887	-0.0995699	-0.0312142	0.0467055	0.0519882	-0.00565042	-0.012726	0.0503679
	NaN	NaN	NaN	NaN	-0.02084	0.0195001	-0.0217417	NaN	-0.0179328	-0.0361105	-0.00235742	0.0129236	0.00830448	-0.0279635	0.0310544	0.0192845	0.0241669	0.0897487	-0.0115754	0.0150209	0.104014	-0.0223613	-0.0349805	-0.0513435	0.0324176	0.120174	-0.0532436	-0.0269732
	NaN	NaN	NaN	NaN	-0.00713187	-0.0290693	0.0795857	NaN	-0.0148862	-0.211726	0.0114247	-0.0123923	0.00365666	0.0304667	-0.0179276	-0.014855	-0.0229779	0.0182978	0.0716386	-0.0108784	0.0480904	0.0187885	-0.0556283	-0.0843	0.0192797	0.0692922	-0.026427	0.0955556
	NaN	NaN	NaN	NaN	-0.00680261	0.00489071	-0.0227294	NaN	0.0112802	0.0608419	0.00657328	0.0527087	-0.00382983	0.0352932	-0.0750122	0.126166	-0.0378066	0.0272136	0.0218728	0.0046892	0.0301212	-0.0674947	-0.0419087	0.0620831	NaN	0.0424826	0.14883	0.00343226
	NaN	NaN	NaN	NaN	0.15522	0.0184713	0.0384591	NaN	0.09212	-0.105475	0.0132339	-0.00497271	0.0639316	0.0202188	0.0236229	-0.00168284	0.0102651	0.00568462	0.0832569	0.0766056	0.0325749	-0.0528204	-0.00795124	-0.0698946	0.121628	NaN	0.00450878	NaN
	NaN	NaN	NaN	NaN	-0.0246928	0.0322726	0.0126767	NaN	0.00345616	0.0285221	-0.0131457	0.0335018	-0.0318853	0.0527579	-0.0172717	0.00317438	0.0878889	-0.00080109	0.0816278	-0.00817491	-0.05269	0.0632176	0.0144599	0.048616	0.0935366	-0.0345585	0.0154527	-0.0710135
	NaN	NaN	NaN	NaN	-0.0110356	0.0127194	0.00241172	NaN	-0.0226014	-0.00681527	0.0370654	0.0103942	-0.0186753	0.000237711	-0.0170061	0.108829	0.062826	-0.0330248	-0.0618827	0.0361579	0.0171032	0.02184	-0.0215919	0.0633428	NaN	-0.0510245	-0.0209014	0.0533009
	NaN	NaN	NaN	NaN	0.0368947	0.0230238	0.0162949	NaN	0.0846684	-0.0418198	0.00344033	0.0127322	-0.0078117	0.0236801	-0.00235511	0.00953497	0.0553371	0.130445	4.19061e-05	-0.0968654	-0.0265551	-0.0931883	-0.0165167	0.0126775	NaN	-0.120108	-0.0104466	0.0493913
	NaN	NaN	NaN	NaN	0.035958	-0.00565529	-0.0347376	NaN	0.0119635	0.0104788	-0.022547	0.0262063	-0.0556867	0.0234561	-0.0246889	-0.0264428	-0.0646046	0.120732	-0.0728516	-0.0759273	0.0116357	0.0649753	0.0463013	0.0403035	0.0524957	-0.110186	0.00685892	-0.0504277
	NaN	NaN	NaN	NaN	0.00127597	0.0200629	-0.07743	NaN	0.117049	0.0759155	0.00779679	-0.0231611	0.00889445	-0.10339	-0.0357964	-0.0126761	0.0138013	-0.0229476	-0.020594	0.0826656	-0.0185006	0.0217439	0.0381877	-0.0218866	NaN	0.0931155	-0.0223719	-0.0452327
	NaN	NaN	NaN	NaN	0.0679076	-0.0310663	-0.00653822	NaN	-0.044812	0.0775896	-0.004968	0.0460913	-0.00558939	0.0362487	-0.0355805	0.00394694	-0.0485082	-0.0229647	-0.0158138	-0.0989317	0.0806588	-0.0420218	0.00865289	-0.0207727	NaN	0.0196512	0.0284348	-0.0156199
	NaN	NaN	NaN	NaN	0.015594	-0.0189794	0.0195154	NaN	0.0449985	0.0197511	0.0519084	0.0152238	0.00809768	0.0282823	0.023752	-0.0179735	0.0470747	0.120151	0.0143016	0.0177032	-0.0409216	0.00647204	-0.0318357	0.0319851	0.0475549	0.105482	0.0707264	0.0518548
	NaN	NaN	NaN	NaN	0.0467244	0.00639476	-0.0482052	NaN	0.00628021	0.0159867	-0.0191651	0.000807736	-0.0124466	0.0329126	0.0259067	0.0198887	0.00589364	-0.00799854	-0.143863	0.0457327	-0.0777979	0.00206269	0.0406439	0.0345644	0.00510708	-0.0203208	0.105946	0.0539904
	NaN	NaN	NaN	NaN	0.00124891	0.0154185	-0.0139768	NaN	0.00715779	0.0257494	0.0302686	0.0258624	0.01522	-0.0215183	0.0835934	-0.0015124	-0.00343096	0.00927158	0.0249341	-0.0037601	-0.0713397	0.0896988	0.0712399	0.0585914	NaN	-0.0303486	0.0201402	0.094876
	NaN	NaN	NaN	NaN	-0.0166393	0.0319405	-0.00853441	NaN	0.030906	0.0210254	0.0241722	0.0677606	0.00833976	0.0475382	0.0113926	-0.0275899	-0.0743205	0.0967985	-0.00638775	0.0805408	-0.0864851	-0.017051	-0.00511208	-0.0122077	-0.12185	0.122993	-0.110666	-0.0440574
	NaN	NaN	NaN	NaN	0.00650379	-0.0141716	-0.0250871	NaN	0.0643661	-0.00302102	-0.0060742	0.00221829	-0.00348527	0.0251768	-0.0274634	0.0124053	-0.00668671	-0.0211975	-0.114944	0.0155616	0.129372	-0.0227199	-0.0342715	-0.0107862	-0.086177	0.179607	0.156993	0.0113815
	NaN	NaN	NaN	NaN	-0.0282008	-0.0243137	0.0100237	NaN	0.0276078	-0.00649477	0.0968147	0.0251121	0.0237014	-0.0344011	-0.00917657	0.0299591	-0.030785	0.0612538	0.0249858	-0.00207667	-0.0826039	-0.0860089	NaN	-0.00119604	0.0604126	0.0531823	0.010507	-0.109611
	NaN	NaN	NaN	NaN	0.0483751	-0.00880548	-0.011369	NaN	-0.000229371	0.0116669	0.0415639	-0.00870574	0.0179518	0.030412	-0.00546793	0.00126613	-0.0973881	0.0915887	-0.0719505	0.0694134	0.0320395	-0.0729518	0.0215469	0.0259561	NaN	0.0542112	-0.00303253	-0.00129406
	NaN	NaN	NaN	NaN	-0.041347	-0.0173686	-0.0456319	NaN	-0.0411425	-0.0284406	-0.0927935	0.0226815	0.0286628	0.0123661	0.0395718	-0.0710144	0.0427709	0.0744012	0.0962268	-0.020688	0.0620886	0.0448097	-0.00461545	0.0510118	NaN	-0.00588087	0.159802	0.099169
	NaN	NaN	NaN	NaN	-0.111843	-0.00161546	0.00356341	NaN	-0.0307529	0.0389438	0.115301	-0.00765196	0.0524374	0.0289092	0.0142637	0.0324532	0.0177437	-0.0647481	-0.0297784	0.00574817	-0.0561205	-0.0487383	-0.0162599	-0.0080752	0.0488278	0.0170187	0.0403189	0.107117
	NaN	NaN	NaN	NaN	-0.0193429	0.000932425	0.00795615	NaN	-0.0448435	0.000621494	0.0232632	0.00938024	0.0399503	-0.0141407	0.0306537	-0.0134266	-0.0638675	0.058038	-0.195839	0.0127987	0.0649197	-0.0525595	-0.0392255	0.0167875	0.0540071	0.117267	0.123488	-0.120312
	NaN	NaN	NaN	NaN	-0.0904964	0.0244772	0.0432014	NaN	0.0471083	0.0196118	0.0427277	0.0196487	-0.00549213	0.0290511	-0.0465761	0.0302005	-0.0337951	0.107986	0.0456161	0.0143058	0.00301552	-0.115989	0.0287814	0.00939812	-0.0339495	0.0810392	-0.147921	-0.0447623
	NaN	NaN	NaN	NaN	0.0884951	-0.0456418	-0.0201149	NaN	0.0376175	-0.0144416	0.0931571	-0.00039304	-0.00578031	-0.00675256	0.000963852	-0.0267209	-0.0784766	-0.0323484	0.0594358	-0.0612426	-0.0504257	-0.0406552	-0.0386771	0.00405374	NaN	0.00808386	0.16104	-0.130133
	NaN	NaN	NaN	NaN	0.00913034	0.0238061	0.101225	NaN	0.0325963	-0.0154476	0.0399878	0.0344153	-0.00950498	0.00190706	0.103451	-0.0629386	-0.0383962	-0.0149549	-0.126361	0.032602	0.0851346	0.0673614	0.0195291	0.0307953	NaN	0.0539392	NaN	0.106718
	NaN	NaN	NaN	NaN	-0.0140193	0.00464326	0.0828431	NaN	-0.0246587	0.00427827	0.00652687	0.0103581	-0.054259	0.0203184	-0.0146521	0.0186277	-0.00901641	0.12011	0.0117205	0.0113148	-0.0031262	0.0520909	0.0195947	0.019099	0.0487061	-0.0754298	0.160779	-0.0364015
	NaN	NaN	NaN	NaN	0.0141115	0.0288487	0.0237415	NaN	-0.0435704	-0.017907	0.0157211	0.0230001	0.00701279	0.0654898	0.00122469	0.0771343	-0.0273052	0.0701549	-0.00910851	0.0250641	-0.0656186	-0.0555532	0.0722863	-0.018188	NaN	0.0529301	-0.00787987	-0.0653262
	NaN	NaN	NaN	NaN	-0.0466244	0.0231481	-0.0225098	NaN	0.0142768	-0.0365734	-0.000338176	-0.0141639	-0.0123736	0.0302822	0.0324994	0.0279457	0.00749519	-0.0125605	-0.0823437	-0.0198436	-0.0723402	-0.0761731	-0.00560955	0.0663553	NaN	-0.0823807	-0.130015	0.0593258
	NaN	NaN	NaN	NaN	0.0339179	0.0277156	0.0086451	NaN	-0.00875922	0.00483993	0.106619	0.00703402	0.0192866	-0.0537241	-0.00666036	-0.00839172	0.0863458	0.0910966	0.0686592	-0.0109127	-0.0965101	0.0458844	0.0120914	-0.0125788	0.0550469	-0.0721742	0.0139026	0.0703893
	NaN	NaN	NaN	NaN	-0.15046	-6.21169e-05	-0.0407898	NaN	0.0606259	0.00316646	0.0576157	-0.00356873	-0.048032	0.070087	0.00413541	-0.167113	0.0263572	0.106804	0.0188641	-0.0600111	0.0187175	0.0437661	-0.0304945	0.0126768	NaN	-0.0384853	NaN	0.0548146
	NaN	NaN	NaN	NaN	0.188102	-0.00743058	0.0278233	NaN	0.0348957	-0.0119731	0.0267925	0.0489958	-0.0138073	-0.0135613	0.0215519	0.0142746	0.0430102	0.0592705	0.0538411	-0.169563	-0.0679975	0.0918284	0.0327755	-0.0427925	-0.00878006	0.0468543	0.0690947	0.0473738
	NaN	NaN	NaN	NaN	-0.000433169	0.0108451	-0.0242104	NaN	-0.00830966	-0.0074887	-0.067256	0.0307575	-0.0369977	-0.00487109	0.0435896	0.032001	-0.0441872	0.0698978	-0.0578214	-0.05341	-0.0596256	-0.0145427	-0.0913134	0.0401921	NaN	0.162116	0.0188265	-0.00343468
	NaN	NaN	NaN	NaN	-0.060552	-0.0092549	-0.00432792	NaN	0.00455241	-0.0152508	0.106033	-0.0305299	0.00389609	-0.0336952	-0.00484732	0.0323449	-0.0057413	-0.0296379	0.0391349	0.0170573	-0.0496964	0.132611	0.00491775	-0.00298028	-0.159068	-0.0382858	0.0238005	0.0916199
	NaN	NaN	NaN	NaN	0.0302846	0.0280539	0.0170763	NaN	0.00256575	0.0314531	0.0508676	-0.049519	0.00562011	-0.000167185	0.0961951	0.134431	0.111784	0.0490816	0.0650132	0.0256872	-0.0405065	0.0880394	-0.013084	0.057469	0.0557551	0.108101	-0.0720192	0.07883
	NaN	NaN	NaN	NaN	0.0339505	-0.00211076	0.0582528	NaN	0.0299125	-0.0113931	0.0631519	-0.00268174	-0.0116797	0.0313462	-0.030004	0.0268039	-0.0274389	-0.0669413	0.0689888	0.0315814	0.0449297	-0.012264	0.0107503	0.0170949	NaN	0.0424677	-0.0169511	0.0700132
	NaN	NaN	NaN	NaN	-0.0298199	0.0134957	0.0903348	NaN	0.00638414	0.0217446	-0.0153484	0.00215026	0.0428128	0.00764711	-0.0385569	-0.00680077	0.00520369	0.0318788	-0.0282441	0.0681924	-0.0941614	-0.0666007	-0.0242288	-0.0483019	NaN	0.254956	0.0418658	0.0208573
	NaN	NaN	NaN	NaN	0.0147687	0.0296309	0.0366804	NaN	0.0236298	-0.015915	0.0276791	0.0289334	0.0671312	0.0135158	0.0233629	0.0271672	-0.0208247	0.00538296	0.0898901	0.00141294	0.0293462	0.00593682	0.0130592	0.0438266	NaN	0.221016	0.0416262	-0.0999774
	NaN	NaN	NaN	NaN	-0.0444036	-0.00152451	-0.0255905	NaN	-0.0297544	3.40298e-05	0.02783	-0.0172549	0.0493609	0.0488369	0.0662651	0.00863423	-0.0495478	0.0630443	0.0982651	0.0246055	-0.0579759	0.0145744	-0.0310705	0.0562847	-0.0150795	-0.0168706	-0.085413	-0.00157725
	NaN	NaN	NaN	NaN	0.000229762	-0.0115817	0.00255381	NaN	-0.0169438	-0.0159223	-0.0220353	0.0125386	-0.00525332	-0.0714198	-0.01294	-0.00345505	0.0185643	-0.0903688	-0.0381842	0.0231746	-0.143983	-0.0520649	-0.0810632	0.0037008	-0.0888055	NaN	0.051731	NaN
	NaN	NaN	NaN	NaN	-0.0221405	-0.0738513	0.0125413	NaN	0.0306963	0.0776091	0.016609	-0.0187038	-0.000366112	0.0191467	0.0260276	-0.0298153	-0.129071	0.106688	-0.109445	-0.0364231	0.0507467	0.0474105	0.0872811	0.00791731	0.139817	0.124009	0.11753	-0.138384
	NaN	NaN	NaN	NaN	0.0666123	0.0180514	0.0212333	NaN	-0.0704935	0.005029	0.0827981	0.0530785	0.0325815	0.0103052	-0.0288631	-0.0116463	-0.0646674	0.0780479	0.0494898	0.0456996	0.0216165	-0.0285036	0.00529646	-0.0149359	0.0347576	-0.0157738	-0.010423	0.0875178
	NaN	NaN	NaN	NaN	0.04971	-0.00528214	0.0523369	NaN	-0.0328933	-0.0205538	-0.0406565	0.0243789	0.0109221	0.0106143	0.000269212	0.0875226	0.0356398	-0.0352238	0.029352	-0.03532	-0.0149643	0.128861	0.03598	0.0251377	-0.0676694	0.211071	0.00928605	-0.00638435
	NaN	NaN	NaN	NaN	0.0274149	0.019791	0.0548768	NaN	0.00776897	-0.00794605	0.012468	0.107683	0.0064395	0.0412881	0.230452	0.0519355	-0.0436183	-0.0851945	0.119402	-0.00370011	-0.0596478	0.145194	-0.0339907	-0.00656966	NaN	-0.0613136	0.0771131	-0.119113
	NaN	NaN	NaN	NaN	0.00445154	-0.0179122	0.0116201	NaN	-0.0168197	0.000480389	0.0097618	-0.0132641	-0.0131705	-0.0250477	-0.0159823	0.0391045	0.0837993	-0.0573411	-0.0567744	-0.00736628	0.0151194	0.0794911	0.0222998	0.046871	0.107458	NaN	0.0688164	0.12006
	NaN	NaN	NaN	NaN	-0.00743276	0.0173108	-0.0168885	NaN	-0.0187726	-0.0470639	0.0256267	-0.0239764	-0.0118342	0.00545427	-0.00370184	0.00074774	-0.0151372	0.0301737	0.035838	0.0140014	-0.0231128	0.019403	0.0339917	0.0283102	0.0269644	-0.0560961	-0.0110934	0.0574109
	NaN	NaN	NaN	NaN	-0.000507341	-0.0269849	0.0202119	NaN	-0.0358338	-0.0345732	0.000343086	-0.0329652	0.00535896	0.0114768	0.0569763	0.0997568	0.0150156	-0.110362	-0.00322435	-0.00583735	-0.0457854	-0.0453493	-0.0185939	-0.0025857	0.0740747	0.151274	NaN	0.00361107
	NaN	NaN	NaN	NaN	-0.0030197	-0.0103493	0.0130157	NaN	-0.041355	0.00519167	-0.050767	0.0587744	-0.013049	0.016679	0.0157905	0.0769909	-0.0587445	-0.030926	-0.0990682	0.0747549	0.13953	-0.0935104	-0.00389153	0.0180236	0.0648154	-0.011925	0.00529995	-0.0898435
	NaN	NaN	NaN	NaN	-0.00473951	-0.0314154	-0.00730638	NaN	0.0443573	-0.0103665	-0.0089105	0.0426558	0.00717604	0.0212317	-0.00316733	-0.0247354	0.0350917	-0.00888211	0.0661317	-0.0609661	-0.0209177	-0.0659646	-0.00306027	-0.0169227	-0.150284	0.0165547	-0.0386906	NaN
	NaN	NaN	NaN	NaN	-0.0228817	-0.0180464	0.045149	NaN	0.0453568	0.0440319	0.0346584	0.0237518	0.0379986	0.00499046	0.0623758	0.0193043	0.0447729	-0.0490251	-0.0961262	-0.05463	-0.020438	-0.0550587	0.0348852	0.00256594	0.102615	0.0125983	-0.109905	0.0176717
	NaN	NaN	NaN	NaN	0.0557237	0.0355019	0.0497243	NaN	-0.0179427	-0.00142304	-0.0386427	-0.00274906	0.0521227	-0.0373837	0.0342171	0.0514028	0.0287374	0.00704238	0.10144	0.0419688	0.122731	-0.0293791	-0.144554	0.00848632	NaN	-0.0489837	0.00219276	0.010706
	NaN	NaN	NaN	NaN	-0.0335399	-0.0302926	0.0627079	NaN	0.0173775	0.036456	-0.0088341	-0.0312406	0.0207667	0.0201079	0.0295755	0.0297313	-0.0523415	0.0307539	0.0893482	-0.0133235	0.0346546	0.115665	-0.00668158	-0.0526008	0.0414668	-0.0175496	0.0156868	0.0794669
	NaN	NaN	NaN	NaN	-0.000127475	0.00530303	2.91647e-05	NaN	0.00981434	0.000229112	0.0371787	0.0204108	0.0100241	0.0282984	-0.0263372	0.0391617	-0.0466366	0.0255753	-0.0749972	0.0457637	0.0802748	0.00323133	-0.0343122	0.0394329	NaN	0.0274282	-0.021158	-0.16604
	NaN	NaN	NaN	NaN	0.0506571	-0.0116888	-0.0170085	NaN	0.0157543	0.0348969	0.0245173	-0.00229255	0.0121588	0.0273799	-0.019911	-0.0101994	0.0668349	0.0127487	0.0959647	0.0326021	0.0963177	0.0759356	0.00169809	-0.00318013	0.0311898	-0.0203518	0.116825	-0.0700936
	NaN	NaN	NaN	NaN	-0.0861978	-0.0355689	-0.0137981	NaN	-0.0319669	0.00362847	-0.0264861	0.0142925	0.013023	0.00411859	0.0170388	0.00510771	0.0231487	0.0129151	-0.0215101	-0.11274	-0.0574732	0.0521914	0.0249313	0.0281159	0.0291481	0.171412	0.00734528	0.0115176
	NaN	NaN	NaN	NaN	0.0214483	-0.000189704	-0.06618	NaN	0.0279331	-0.026413	0.0338165	-0.0278323	0.0229502	-0.0179645	-0.0169764	0.0537222	-0.054355	0.0469277	-0.10585	-0.0189545	-0.0703762	0.0164313	0.0375165	-0.0563211	-0.0580533	0.0167005	0.183004	-0.110404
	NaN	NaN	NaN	NaN	-0.00116619	-0.0236845	-0.00182771	NaN	-0.0048066	0.00481139	0.0275735	-0.0190191	-0.0197878	0.0486065	-0.0140647	0.0241408	-0.00820698	0.0351848	0.0386995	-0.0176701	-0.00560819	0.0222429	0.055452	-0.00620703	0.0135744	0.018955	0.0128356	0.068393
	NaN	NaN	NaN	NaN	-0.0100974	0.00813713	-0.00369938	NaN	-0.0831227	-0.00101952	0.0032074	-0.0152515	0.00326529	0.00751707	-0.0153626	-0.00939135	-0.0189333	0.0645189	0.100203	0.003678	-0.0646525	0.0393086	0.105521	0.0657193	-0.0496363	0.0462359	0.107854	-0.0304584
	NaN	NaN	NaN	NaN	0.0400227	-2.56509e-05	0.0182588	NaN	0.00780137	-0.0128227	0.0127921	0.0226045	-0.0567813	0.0053676	0.018415	0.0252775	-0.034133	-0.0186333	-0.000740752	0.0959533	-0.0704133	0.0345976	0.0195664	0.0175805	0.0233203	-0.00632784	-0.0602215	0.0271317
	NaN	NaN	NaN	NaN	0.00691267	0.0292852	0.0588866	NaN	0.0259865	-0.0374245	-0.00541418	0.0010402	0.0167982	0.0105357	0.00760062	0.0694536	0.0611594	-0.0248079	0.0180723	-0.0975432	-0.0202212	-0.0406721	-0.0235358	0.0161038	NaN	0.0383254	0.109571	0.00926057
	NaN	NaN	NaN	NaN	0.0128296	-0.0139502	-0.0142827	NaN	-0.0347903	0.0188513	-0.0164289	0.0143482	0.00659643	0.0960947	-0.0472006	0.0245569	0.00154073	0.0361028	0.0331072	0.013092	0.00194301	0.0112968	0.0357098	-0.00742332	0.032645	0.128678	0.151757	0.110673
	NaN	NaN	NaN	NaN	0.0278456	-0.0012053	0.0726577	NaN	0.0140963	0.0250969	0.0152053	0.035282	-0.0146388	0.0917502	-0.026133	0.042211	0.0148198	0.0232226	0.112748	-0.0528926	0.128802	-0.0244092	0.0580948	0.110515	0.19984	0.120712	0.0268371	-0.190515
	NaN	NaN	NaN	NaN	-0.00072759	-0.0358036	0.00898219	NaN	0.0550848	0.0118381	-0.00521232	-0.0217603	0.0265093	0.0712471	0.0936717	0.066151	0.00154863	-0.0535819	-0.037209	0.0291329	0.0751718	-0.0810016	0.0603803	0.0278972	NaN	0.0753212	-0.0685178	-0.0388508
	NaN	NaN	NaN	NaN	0.00556153	0.028678	-0.0361146	NaN	-0.000168382	0.0178252	0.00138792	0.0918821	-0.00271979	-0.0505168	-0.0121346	0.0108032	0.0312693	-0.0896309	-0.0792923	0.0178742	0.0148364	-0.0919472	-0.0129448	-0.0120559	0.0672824	0.0950374	-0.0335884	-0.0143812
	NaN	NaN	NaN	NaN	-0.0141109	0.010626	0.00954496	NaN	-0.00422302	0.0598541	0.0536387	0.00258171	0.0163328	0.0365517	0.0943624	-0.0188627	-0.0504508	0.0511909	0.0824953	-0.0392855	-0.0644294	-0.0068534	-0.00675826	0.0194979	0.127624	0.159688	0.121625	-0.0202195
	NaN	NaN	NaN	NaN	0.0104548	-0.0481681	0.0427972	NaN	-0.0305723	0.0494843	0.0435756	0.0127324	0.0104456	-0.00426526	0.00431104	-0.0304288	0.0171346	-0.0151556	0.143346	0.0520571	0.040112	-0.178459	-0.0050433	0.0402778	NaN	0.0746688	0.0521722	0.0359464
	NaN	NaN	NaN	NaN	0.0295599	-0.0086296	-0.0237478	NaN	0.0272929	-0.0250641	0.0031826	0.00543471	-0.0234277	0.0446103	0.0199249	0.0678171	0.00277464	-0.0849553	0.142607	-0.0426822	-0.0678713	-0.0712024	0.0795326	0.0965027	0.0300528	-0.0175707	0.0661062	-0.0615042
	NaN	NaN	NaN	NaN	0.00647283	-0.021334	0.0618419	NaN	0.00510129	0.0342194	-0.0838731	-0.00755148	0.0502695	0.00966848	0.00489394	0.0653951	-0.00339326	-0.0557059	-0.0366922	0.0107348	0.115496	0.0402231	0.0712099	-0.0339167	NaN	0.117274	-0.0637649	-0.0686118
	NaN	NaN	NaN	NaN	0.0619557	-0.0150111	0.0287023	NaN	-0.0298966	0.00222791	0.00144292	0.0428497	-0.0212553	0.012295	0.043241	0.00242582	-0.0184969	0.0577816	-0.0329576	-0.0209453	0.0321863	-0.0206754	0.0046606	0.0461039	0.0512477	0.0144751	-0.0188235	-0.0162303
	NaN	NaN	NaN	NaN	0.011061	-0.0474817	-0.0384095	NaN	-0.0404605	-0.109411	0.0227002	-0.0305402	0.0115103	-0.00718843	0.00755187	0.0504201	0.018965	-0.0591235	-0.0517403	0.0119804	-0.0452223	0.155538	0.129767	-0.037299	-0.0816607	0.123356	-0.135577	0.0993575
	NaN	NaN	NaN	NaN	-0.0253965	-0.0412835	0.0527767	NaN	0.00011821	0.0197	0.00483522	-0.0264536	0.0322036	0.0213931	0.0433377	-0.0246739	-0.0402261	-0.0154461	-0.0201719	-0.0631627	0.050748	0.020961	0.0962138	0.031232	-0.094709	0.0627174	0.0428038	0.0799399
	NaN	NaN	NaN	NaN	0.0787573	-0.0351696	0.0316474	NaN	-0.0268512	0.0611078	0.0799897	-0.0102631	0.018096	0.0325541	-0.00285063	-0.0301646	0.0295925	-0.0140236	-0.0505546	-0.00376868	0.0340757	-0.0116338	0.082912	-0.006178	0.17179	0.106637	0.0691413	0.202243
	NaN	NaN	NaN	NaN	-0.159041	0.0167911	-0.0306259	NaN	0.0331278	0.0351248	0.00925243	-0.0238356	0.00720057	0.00975158	-0.0109507	0.00532635	0.0935828	-0.095607	-0.107477	-0.0432835	-0.0536192	-0.101613	0.0417613	0.00658401	0.0118212	0.0466017	-0.00185283	0.102048
	NaN	NaN	NaN	NaN	0.083006	0.0318722	0.0529206	NaN	0.0142637	-0.0740017	0.0589951	0.00312152	0.0105537	0.0334807	-0.0665791	0.0341181	-0.0525585	-0.0749752	0.0558035	-0.0701761	0.0623066	0.112711	0.0267217	0.00910653	-0.0542022	0.0720677	-0.109767	-0.0045838
	NaN	NaN	NaN	NaN	-0.138337	-0.0099586	0.0277214	NaN	-0.00464485	-0.00439027	0.0102051	0.0617544	0.0320808	0.0152992	0.0236262	0.0832498	0.00700418	0.0600746	0.074605	0.0173947	-0.0643764	-0.113104	-0.0742242	0.0319633	0.0191293	-0.00597462	0.0558919	-0.0972596
	NaN	NaN	NaN	NaN	0.0615241	0.0087086	0.00109957	NaN	-0.0191815	0.0293821	0.0292121	0.0431183	-0.00851006	-0.0125957	0.118633	-0.0180574	-0.0340474	0.011587	-0.0225238	0.0190106	-0.0414164	0.0512968	0.0147844	0.0101958	NaN	0.0517849	0.0194834	0.143311
	NaN	NaN	NaN	NaN	0.0332821	-0.0105671	0.0601993	NaN	-0.0758585	-0.0557843	0.0362775	-0.019577	0.00443206	0.0252261	-0.0342825	-0.013202	0.0437642	0.0460175	-0.0699044	0.0514749	-0.00388967	0.0556599	0.0385397	-0.0905959	0.107184	0.0855321	-0.0812453	-0.0538106
	NaN	NaN	NaN	NaN	0.0281439	-0.0452932	-0.0110113	NaN	0.0772019	0.022088	0.0421879	-0.0187882	0.00389062	0.0227725	-0.0632243	-0.00398899	0.013375	0.0141973	0.0297484	0.00861385	0.0238808	0.0718296	0.0292565	-0.0150681	-0.132711	0.147996	0.0500335	-0.147256
	NaN	NaN	NaN	NaN	-0.130082	0.0410437	0.00451273	NaN	-0.00287999	-0.00755856	0.0150074	0.0280991	-0.0310525	0.04389	-0.00514101	-0.0340077	-0.012623	0.0451895	-0.106682	NaN	0.0125137	-0.0687761	-0.124561	-0.0145959	NaN	0.0119039	-0.0357664	-0.0866219
	NaN	NaN	NaN	NaN	-0.081948	0.0035001	-0.00779302	NaN	0.0328987	0.0098427	0.0124668	0.0351499	0.0010358	0.060162	0.028748	-0.017562	-0.0453436	0.0318436	0.0775334	-0.09357	-0.00549798	-0.0757974	-0.00783081	0.026051	NaN	0.156044	0.0056773	-0.0425507
	NaN	NaN	NaN	NaN	0.0820896	-0.00638753	0.0119599	NaN	0.0133806	0.0277758	-0.0280401	0.0438974	-0.0278369	0.0866961	0.0397982	0.00570597	0.00323422	0.0435864	0.0190051	0.00106985	-0.00315008	0.00714865	-0.0326175	-0.0613505	-0.0820046	NaN	0.00747825	0.0540911
	NaN	NaN	NaN	NaN	0.0315198	-0.0354731	0.0403889	NaN	0.013455	0.00904328	-0.00199803	0.01981	0.0194922	0.0205659	0.00429746	-0.0274428	0.0432004	-0.0888599	-0.00930712	-0.00022596	0.0490243	0.00644596	-0.0376784	-0.0205815	0.0118687	0.118224	0.0206484	-0.024532
	NaN	NaN	NaN	NaN	-0.0253799	0.0428031	0.00831179	NaN	0.000607682	0.00893904	0.0365248	0.0154918	0.0434846	0.0162778	0.046958	-0.0538403	-0.0472596	0.128816	0.0142275	0.0546414	-0.0686918	0.0166127	-0.0511827	-0.0507633	0.0639154	-0.0528737	0.0173329	-0.0221171
	NaN	NaN	NaN	NaN	0.0200012	0.00844867	0.000310762	NaN	-0.0164379	-0.0144981	0.0310764	0.00573938	0.00835934	-0.0198405	0.012545	0.0111252	-0.0141088	0.0644103	-0.00190973	-0.0403624	0.148213	0.129927	0.0309004	-0.0353672	-0.039156	-0.0386116	-0.117726	0.0167992
	NaN	NaN	NaN	NaN	0.0133056	-0.00113873	0.028702	NaN	-0.00958424	0.0201397	0.0476294	-0.00329208	0.00148012	-0.00844734	0.0299761	0.125535	-0.0479251	0.0123651	-0.0713286	-0.00476859	0.0894696	-0.0105793	-0.018642	0.0118342	NaN	0.0103999	0.105432	-0.177685
	NaN	NaN	NaN	NaN	-0.0421482	-0.0664895	-0.0166641	NaN	-0.0169888	-0.0716968	-0.030515	-0.0584603	0.037945	0.0225557	-0.101171	-0.00947443	0.0170474	0.046664	0.0484372	0.0333553	0.112897	0.0364832	-0.0447424	0.0113865	-0.00370225	-0.023234	0.016681	-0.090178
	NaN	NaN	NaN	NaN	0.0375356	0.00191538	-0.0210135	NaN	0.0405415	0.0113443	0.0388028	0.0398688	0.0134903	-0.00540951	0.0672359	0.000650194	0.00276925	-0.0652452	0.00711627	-0.0210196	-0.0255804	0.0947727	0.0128027	-0.0493598	0.0486068	-0.0661043	0.0474198	0.0749536
	NaN	NaN	NaN	NaN	-0.0863049	0.0322237	0.00680443	NaN	0.0231457	0.0534826	0.00956816	0.0161608	0.0287239	-0.00685959	0.0713109	0.0484597	0.0423928	0.0170371	-0.0109022	-0.0114485	-0.14789	-0.0149106	0.0173411	0.0954061	-0.061854	-0.110297	-0.0218005	0.0272093
	NaN	NaN	NaN	NaN	0.0700832	0.00729589	0.00212964	NaN	-0.0263583	-0.00228669	0.0405213	-0.00373649	0.0457592	0.0197651	0.0163547	-0.088021	-0.00782453	-0.0740392	0.0529336	0.00360551	-0.114336	-0.0316861	-0.0561654	0.0316858	NaN	0.198271	-0.058352	0.0876658
	NaN	NaN	NaN	NaN	0.0690927	-0.016107	-0.0211516	NaN	-0.0118169	-0.0577647	-0.0115453	0.016494	-0.00228418	0.0163948	-0.0379408	0.0193849	-0.0218119	0.000529561	0.0807273	0.116786	-0.0599103	-0.0686084	0.0035764	-0.0413256	NaN	0.100994	-0.0181734	-0.0360113
	NaN	NaN	NaN	NaN	0.0276133	-0.0292619	0.04716	NaN	0.0219357	0.0346314	-0.143784	0.0368347	-0.00589931	0.0207658	0.0755911	-0.0435144	0.042116	0.0137254	0.0279025	0.0274381	0.0463672	-0.0314372	0.0203841	-0.0143302	NaN	0.129669	0.0827473	-0.134368
	NaN	NaN	NaN	NaN	0.048575	0.0181581	-0.0317122	NaN	-0.00587311	0.00437325	-0.0287931	0.0327533	-0.010884	-0.00025734	-0.000115013	-0.000415627	-0.0804699	0.0637901	-0.155641	-0.00344831	-0.0481663	0.00576472	0.0119526	-0.0112218	0.004254	0.010225	0.00633201	0.0133014
	NaN	NaN	NaN	NaN	0.0142823	-0.0847883	-0.0148353	NaN	0.000803123	0.0728079	0.00402671	0.000592688	0.0336946	0.0453232	0.001111	-0.0934618	-0.0408496	0.163049	-0.0656096	-0.00210305	0.0611474	0.0680702	0.0184291	0.0245879	0.206027	-0.0584471	-0.0112392	-0.0968016
	NaN	NaN	NaN	NaN	-0.0150412	-0.0592576	0.0182193	NaN	-0.0109282	0.0234527	0.0133626	0.021056	0.0336814	-0.0115806	0.0409932	0.0179455	-0.0273224	0.0196108	0.099249	0.00583595	-0.00450432	0.119279	NaN	0.0145982	NaN	0.0198795	0.0846638	-0.106037
	NaN	NaN	NaN	NaN	0.0820617	0.0680971	-0.102568	NaN	0.0580465	-0.0107707	0.0384473	0.0360172	0.013436	0.0118901	0.0359372	-0.00636121	-0.0255697	0.0886762	0.0769891	0.0228236	0.028183	0.0397965	0.039427	-0.0438053	NaN	0.0671608	0.0147553	0.0924725
	NaN	NaN	NaN	NaN	-0.0213581	-0.0130683	0.0653018	NaN	-0.00541354	-0.0144041	0.00440491	0.0319393	-0.0191152	0.082806	-0.0271587	-0.0132181	0.00513138	-0.0595243	0.0146955	-0.011452	0.0252943	0.0289878	0.0693626	-0.00149906	NaN	-0.0794212	0.096673	0.12694
	NaN	NaN	NaN	NaN	0.0541958	-0.01403	0.0110282	NaN	0.00507684	0.00165846	0.0188489	0.0244435	0.00350199	0.0035423	-0.0405518	0.0796422	-0.0158614	-0.0320329	-0.0573358	-0.0810367	0.059741	0.0660146	0.0284677	0.0311862	-0.156889	-0.103868	-0.0565754	0.0143676
	NaN	NaN	NaN	NaN	0.0233503	-0.0238562	-0.022226	NaN	0.0704175	-0.019022	-0.0887885	0.0460429	0.00784869	0.0198744	0.0792085	-0.00121453	0.00782011	-0.0666535	0.0158631	-0.00737462	-0.0616995	0.0738571	0.0078006	-0.0165081	NaN	0.0745991	0.0068492	-0.0532785
	NaN	NaN	NaN	NaN	0.0107489	0.013554	-0.038736	NaN	0.0482065	-0.00380717	0.00876077	0.000926283	0.00444711	-0.0145683	-0.0196377	0.010855	0.0577722	-0.0945105	-0.0467621	0.0202412	-0.0748893	-0.0506483	-0.0313289	0.0142316	NaN	-0.0177928	-0.039465	-0.00281622
	NaN	NaN	NaN	NaN	-0.0412161	0.00954799	0.0273809	NaN	-0.00244829	0.0361807	0.0166474	0.00795472	-0.032763	0.030114	0.0159485	0.0316466	0.0496151	0.0275283	0.025703	0.0660938	-0.140806	-0.0600393	0.112776	-0.031789	0.1034	-0.0204703	-0.0227753	-0.0928875
	NaN	NaN	NaN	NaN	0.0670323	0.0135597	-0.00471017	NaN	0.00804703	0.00434139	-0.00510878	0.024093	-0.0128293	-0.0488376	0.0300957	0.0322551	-0.00138832	0.0239225	0.135714	-0.107971	-0.0840921	-0.0289299	0.0035972	0.0275186	NaN	0.0922778	-0.073672	0.0516938
	NaN	NaN	NaN	NaN	-0.0110752	-0.0144298	0.0244251	NaN	-0.00450012	-0.0113442	0.0305604	-0.0103433	-0.00306574	0.00658989	0.0184832	-0.00842809	0.0559198	0.0332633	0.0616477	0.00985334	-0.0608888	-0.0337258	0.0542873	0.0192109	NaN	-0.106276	-0.0058718	-0.0105195
	NaN	NaN	NaN	NaN	0.0649364	-0.0150306	-0.0222885	NaN	0.0835016	-0.0335027	0.0396088	0.0137502	0.0178449	-0.00779581	0.0222085	0.035149	0.0266384	0.05458	0.00752101	0.0170459	-0.0528338	-0.0493677	-0.0832966	-0.0139661	0.109121	-0.0368302	0.00974752	NaN
	NaN	NaN	NaN	NaN	0.00128378	0.00185936	-0.0204427	NaN	0.0616373	-0.00402932	-0.0297125	0.0169166	0.0232587	0.0397998	0.0177826	0.0239978	0.0251007	0.0308027	-0.0653328	0.0871561	-0.0412435	0.109678	-0.0405916	0.00180391	NaN	0.0823194	-0.110888	0.0327358
	NaN	NaN	NaN	NaN	0.0289823	-0.0117544	0.0045699	NaN	0.0433086	0.0592535	0.0203289	0.00926141	0.0802182	-0.023641	-0.0697147	0.0487278	0.0541565	-0.00836107	-0.116521	0.0859699	0.0457532	-0.0404014	-0.0099695	-0.00347235	0.0375426	0.0228364	0.0227392	-0.0208168
	NaN	NaN	NaN	NaN	-0.00218012	0.0558731	0.00203876	NaN	-0.0132927	0.0270062	-0.00576063	0.00644548	0.0267289	-0.0426657	0.0678409	0.0212895	0.062525	0.0113941	0.0554795	-0.147725	0.0476277	-0.0164296	-0.010758	0.0304337	0.147019	-0.125228	-0.0428035	0.121804
	NaN	NaN	NaN	NaN	0.0322745	-0.0530214	-0.0402189	NaN	0.0329349	0.0417704	0.0273196	-0.016602	0.0133565	0.0727851	-0.00424326	0.0179539	-0.0152938	0.00815324	0.0741391	-0.0460775	-0.0496116	-0.0173775	0.017102	0.0235589	NaN	-0.0930745	0.0283681	-0.0602638
	NaN	NaN	NaN	NaN	0.0312204	-0.027347	-0.0207197	NaN	0.0190631	0.0118247	-0.0160009	0.0179686	0.0191349	0.0142114	0.0308594	0.0325345	0.041015	-0.0460557	-0.030342	-0.0654725	0.0321788	-0.0999855	0.0213765	-0.0436063	NaN	-0.0230099	-0.0877814	-0.0879117
	NaN	NaN	NaN	NaN	0.080741	0.0156574	0.012094	NaN	-0.0386256	0.112267	0.0037426	-0.0546048	0.0163115	0.0196018	0.0105949	-0.033185	0.0264243	-0.0182781	0.0689595	0.154205	-0.118648	0.0878908	0.0199583	0.0498899	-0.0182117	-0.0928273	0.00656195	-0.0331756
	NaN	NaN	NaN	NaN	-0.0578482	-0.0147708	0.0416922	NaN	-0.0891848	-0.00120299	0.0108152	0.0694405	0.0179088	0.00870084	0.00180767	0.00328966	-0.0145107	0.0789772	0.0337176	0.0208187	0.0384598	-0.0235255	0.00572021	0.011601	-0.0583456	-0.0669722	-0.0124264	NaN
	NaN	NaN	NaN	NaN	0.0258476	0.0640627	0.011312	NaN	0.0254838	-0.0196205	-0.0180029	0.0570449	0.0250197	0.0117717	0.0204288	0.0180633	0.0331475	0.0583323	0.188029	-0.0318705	0.0118626	0.115642	0.00350674	-0.0541756	NaN	-0.0106269	0.00126324	0.067814
	NaN	NaN	NaN	NaN	0.0293651	0.00356471	0.0604172	NaN	-0.0175811	0.015114	0.00588933	-0.0192827	0.0147372	0.00380456	0.0188746	0.0156523	-0.0141806	-0.00816592	0.102807	0.0810588	-0.0834568	0.054953	0.0341174	-0.00301214	NaN	-0.0107011	0.0955216	NaN
	NaN	NaN	NaN	NaN	0.00447462	-0.0493405	-0.00457277	NaN	-0.0088425	0.057766	-0.000135525	0.0721639	0.0173484	0.0428603	-0.00285406	0.000602081	-0.0222202	0.0770668	-0.0681336	-0.0677788	0.0395393	-0.0117421	-0.0404293	-0.039902	NaN	-0.0309137	0.00705315	-0.0210562
	NaN	NaN	NaN	NaN	0.0168363	0.0222058	0.019814	NaN	0.0131921	-0.0319507	-0.0288033	0.00063855	0.00333423	-0.0175629	0.0374593	0.0438526	0.0264464	0.0644209	-0.118144	-0.000991754	-0.0176565	0.0549	-0.0232039	-0.0282656	NaN	-0.126607	0.0437067	-0.0725061
	NaN	NaN	NaN	NaN	-0.15016	-0.00650842	0.0337512	NaN	-0.00808278	0.00348107	-0.0422847	-0.0145097	-0.0345148	0.0077406	-0.0394385	0.0474544	-0.00865122	0.0155182	-0.00946657	0.026042	0.0527103	-0.0401224	0.012623	0.024828	NaN	0.126925	-0.0128636	0.0394373
	NaN	NaN	NaN	NaN	0.155439	-0.0219569	-0.0458399	NaN	0.0219206	0.0900558	-0.0906274	0.0217254	0.0365167	0.00911655	0.00524675	0.0194976	-0.0327957	0.0782725	0.0316489	0.0538567	0.00581761	0.136119	-0.028605	0.00453906	-0.0159477	-0.157461	0.048832	-0.0858898
	NaN	NaN	NaN	NaN	-0.00758239	-0.00179496	-0.104282	NaN	0.0441709	0.0774375	-0.0427642	0.00705752	0.00450696	0.0842621	0.0204514	0.0536195	-0.0619837	0.0969933	0.131859	0.0470738	0.0314688	0.0279493	-0.0545904	-0.0507487	0.0359286	-0.00604978	-0.0797355	-0.0160167
	NaN	NaN	NaN	NaN	-0.0544092	-0.0142604	-0.0238566	NaN	0.0141986	0.0272066	0.0866627	0.0143772	0.0219785	-0.0117021	-0.0597535	0.0211897	-0.00366055	0.118437	-0.085936	0.0463814	-0.0336242	-0.0648801	-0.0559664	0.00950455	-0.115985	-0.00716042	-0.104561	-0.0259006
	NaN	NaN	NaN	NaN	0.0244304	0.0129505	0.0423005	NaN	-0.0115702	0.0134629	0.0194604	0.00535386	0.049058	-0.0043475	-0.0318125	0.083946	0.036041	0.0845418	-0.0931862	-0.03325	-0.110608	-0.0260107	0.0221158	0.0460001	0.0323663	-0.0119034	0.0507333	0.118159
	NaN	NaN	NaN	NaN	0.0321923	0.0501587	0.0522634	NaN	-0.0691951	0.0104048	0.0325843	-0.0312991	0.0491914	0.00956098	0.0750797	0.0316705	0.0253797	-0.039724	0.063895	-0.0344609	-0.0560811	0.0602027	-0.0388912	0.0362967	NaN	NaN	NaN	-0.0479179
	NaN	NaN	NaN	NaN	-0.0200069	-0.0373684	-0.0524564	NaN	0.0359887	-0.024632	-0.0140799	0.007149	0.00427744	-0.000759707	0.0392104	-0.0274796	-0.0348245	0.0205011	0.0121104	0.00146273	0.0142492	0.0553811	0.0459147	-0.0115315	-0.0552808	-0.0155398	-0.0857853	0.0564712
	NaN	NaN	NaN	NaN	0.0341154	-0.0538136	0.0618874	NaN	-0.0170021	0.0425494	0.0155737	-0.0427823	-0.0169377	-0.0262009	0.0159757	0.0291501	-0.0475775	0.00432896	0.0139888	-0.0492922	0.0201407	-0.0992748	-0.0275532	-0.097502	-0.0531391	-0.108842	0.014679	-0.0768879
	NaN	NaN	NaN	NaN	-0.024583	-0.106627	0.0206606	NaN	0.00500824	-0.0194797	-0.0055769	-0.0115794	-0.0139569	-0.0425083	0.0255065	0.000817422	0.0318206	0.00581944	0.0925492	-0.0408515	-0.166008	0.0858073	-0.0492455	-0.0256951	NaN	-0.145044	-0.0694691	-0.0572856
	NaN	NaN	NaN	NaN	-0.0198021	-0.0253567	0.011241	NaN	-0.0102109	0.0567159	0.0125057	0.0219208	0.0148724	-0.00815105	0.0213427	-0.050181	-0.0371313	0.0661264	0.107975	-0.0522721	0.0485912	0.0498445	0.0169666	0.0864045	0.0278142	-0.0093081	-0.00783634	-0.114061
	NaN	NaN	NaN	NaN	0.034321	0.133459	0.0337992	NaN	0.00695843	-0.0876743	-0.0202422	-0.0300979	0.00290848	-0.0192219	0.0156894	0.0950579	-0.0372393	0.0384088	-0.0237229	-0.0176683	0.0123451	-0.0727358	0.00392667	-0.0693573	-0.022092	-0.04156	0.0550786	-0.14083
	NaN	NaN	NaN	NaN	-0.0157907	0.0673094	-0.00717689	NaN	0.0536288	0.0243413	0.00604406	-0.0379793	-0.0108648	-0.0157107	0.0117733	0.0401243	0.0370495	-0.00119024	0.0116739	-0.0194694	0.0833928	0.0358687	0.00860363	0.0596044	-0.0699484	0.103944	-0.0604972	-0.0836931
	NaN	NaN	NaN	NaN	0.0194398	0.00885183	-0.0202802	NaN	0.00491336	0.0372474	0.041525	0.0150444	0.00760158	0.00499743	0.0177735	-0.00279121	-0.0253421	-0.0271614	0.0579423	0.0100602	0.139682	-0.0592823	-0.0113792	-0.0992025	NaN	-0.00314586	NaN	-0.213176
	NaN	NaN	NaN	NaN	-0.0220175	-0.0128651	0.0115093	NaN	0.0247494	0.0791243	-0.00490661	0.00131411	0.00883089	0.0130804	-0.0949776	-0.0247189	0.0117107	0.100598	0.0846588	0.0301378	0.060901	-0.0939991	-0.0261321	-0.0502232	-0.0360136	-0.094202	-0.0246679	-0.0436873
	NaN	NaN	NaN	NaN	0.0314463	0.015488	0.00992624	NaN	0.0274495	-0.000124725	-0.101657	-0.0179092	-0.0323109	-0.0239467	0.073087	-0.00417382	-0.0145169	0.0490015	-0.0392137	0.0431427	-0.10091	-0.0256057	0.0137829	0.00896694	0.023616	-0.117915	0.064479	0.0722841
	NaN	NaN	NaN	NaN	-0.0725064	-0.008407	0.0241429	NaN	-0.00182126	-0.0297173	0.0745553	-0.0190846	-0.0118154	-0.0776982	-0.0499347	0.0126052	-0.0398663	0.0178887	0.00640925	0.00763774	0.0486765	-0.148983	0.0197066	0.0176328	0.0459555	-0.0372187	0.0211709	-0.168706
	NaN	NaN	NaN	NaN	-0.00202678	0.0433531	0.0510878	NaN	0.000692876	-0.0218866	-0.0097865	-0.00541337	-0.0133386	0.0296291	0.0322423	0.00198109	0.0288117	0.0269238	-0.0255216	0.0273751	0.0203086	0.0577328	0.00525928	0.0280652	0.013322	0.0679217	0.0218159	-0.0747353
	NaN	NaN	NaN	NaN	0.00259857	0.0449406	0.0132257	NaN	0.0221698	0.0306631	0.0130624	0.0106638	0.00524747	0.00430189	0.0256926	0.00668665	0.0174636	0.0668943	-0.0794755	0.0306814	-0.0561934	-0.0884337	0.0108775	NaN	NaN	-0.00980001	-0.0239738	-0.125079
	NaN	NaN	NaN	NaN	0.0361825	0.0148044	-0.06188	NaN	-0.0191201	-0.00361973	0.0227979	NaN	0.00713192	0.00327916	-0.0435048	0.043228	0.0327317	0.0737484	0.146282	0.0715064	0.043839	-0.0260538	-0.0203282	-0.122869	NaN	0.12936	-0.0238934	0.105604
	NaN	NaN	NaN	NaN	-0.075079	-0.0469541	0.0286978	NaN	-0.0107869	-0.0210873	-0.112164	-0.0335011	0.0547519	-0.00985917	-0.0279886	0.0209518	-0.0877477	0.054517	0.00116797	0.0551431	-0.0412911	-0.0468437	0.05201	-0.0464468	NaN	-0.0304046	-0.0898516	0.105269
	NaN	NaN	NaN	NaN	-0.0818528	-0.00730368	0.0544054	NaN	0.0332675	-0.0127096	-0.0206195	0.00961637	-0.00879539	-0.0446574	0.0300384	0.0109426	0.0333081	2.89995e-05	0.0230706	-0.079487	0.127319	0.0606218	0.0264249	NaN	0.215448	-0.0133143	0.0635056	-0.00650133
	NaN	NaN	NaN	NaN	0.047339	-0.0143999	0.000804443	NaN	0.0116742	0.0243562	0.0275144	0.00271004	-0.0047127	-0.0116818	0.0604308	0.0238461	-0.00398691	-0.0811402	-0.015032	0.0223072	-0.0472833	0.030937	0.0326447	-0.0951305	NaN	0.0246031	-0.0298671	0.17421
	NaN	NaN	NaN	NaN	-0.00449571	0.0784012	0.0115217	NaN	0.0045788	0.00807098	-0.0980944	-0.0258552	-0.0246589	-0.00136694	-0.0132384	-0.0298688	-0.050233	0.0163851	0.00197192	-0.0182046	-0.0149962	-0.098847	0.0183114	-0.113893	0.044306	-0.00589231	-0.000573074	0.0598717
	NaN	NaN	NaN	NaN	0.0097924	-0.0825963	-0.0425346	NaN	-0.037765	0.0229422	-0.0113491	-0.0229215	-0.0233905	0.0361679	0.0290827	0.015362	0.00590662	0.00155969	-0.0421714	0.0423471	-0.00189585	0.0150156	0.0194823	0.0300639	0.097904	0.190144	0.0476982	0.0191608
	NaN	NaN	NaN	NaN	-0.0359797	-0.0342353	-0.0514551	NaN	-0.0100401	0.0112026	0.0308354	0.0256182	0.00991092	-0.0430205	-0.00104888	0.0238605	-0.103598	0.0643878	-0.0405852	0.0309748	0.0258387	0.0822229	-0.00238162	0.0322172	-0.0978224	-0.115248	0.0816013	-0.0144369
	NaN	NaN	NaN	NaN	-0.0102559	0.147428	0.0716822	NaN	0.0164542	-0.0496966	0.00505142	0.0071584	-0.0150351	0.0450176	-0.0340702	0.0776376	0.0686346	-0.0999722	0.07322	-0.015986	-0.0207026	0.0322715	0.0313742	-0.0442151	NaN	-0.116009	-0.0772668	-0.0747228
	NaN	NaN	NaN	NaN	0.0218196	0.0758617	0.0194186	NaN	-0.0605123	-0.00961598	0.052457	-0.00680899	0.00317247	0.0218043	0.0130997	0.00357162	0.0144333	0.0592219	-0.0658762	-0.0731383	-0.0577411	-0.0719311	-0.0017153	0.0216816	-0.111918	0.130397	0.0673225	0.100236
	NaN	NaN	NaN	NaN	-0.0113671	0.0194313	-0.0229441	NaN	-0.00144032	0.0148624	0.0184427	-0.0171613	0.0407165	-0.0239962	0.0851325	-0.05349	0.0329228	-0.101852	0.0352443	-0.139821	-0.0246495	-0.044146	0.0157538	0.0631178	0.0473212	-0.132941	-0.0883188	0.0221937
	NaN	NaN	NaN	NaN	-0.00164453	0.114309	0.0235459	NaN	0.00357933	-0.035112	0.0153005	0.0303134	-0.0100336	-0.0260118	0.0109787	0.0347116	0.02997	0.0266762	0.0194977	-0.0156567	0.0496453	-0.0960628	0.0322341	-0.0434652	0.0713536	-0.073699	-0.0367183	0.0207687
	NaN	NaN	NaN	NaN	0.0337621	0.0304331	-0.0151323	NaN	0.0128028	0.059664	0.0974836	-0.00603535	-0.00432013	-0.0314497	-0.0470959	-0.00911341	0.0266478	0.00445596	-0.0455694	-0.00403813	0.0554948	-0.0291745	-0.0154953	0.0256645	0.0775604	0.140671	-0.0167276	NaN
	NaN	NaN	NaN	NaN	-0.000701709	-0.0284024	0.0415217	NaN	-0.0871371	0.0414553	0.016215	0.0254414	0.021583	-0.0285899	0.00752906	0.020203	-0.00793643	0.0387799	0.0242818	-0.01204	-0.0179028	0.0460117	NaN	-0.0174378	0.0536615	0.0152372	0.0947121	0.146468
	NaN	NaN	NaN	NaN	0.0350654	-0.00934816	-0.0384126	NaN	0.0339229	-0.00256277	0.0456099	0.0075604	0.021953	-0.0161008	0.0373546	-0.0205648	-0.0318787	0.0385796	-0.0164803	-0.0194662	-0.0492378	0.0283993	-0.00212759	-0.0547737	-0.0870831	0.0123539	0.0703052	0.085705
	NaN	NaN	NaN	NaN	-0.00425906	0.00711448	0.0593443	NaN	-0.0237181	0.0383566	-0.00917837	-0.0181368	0.00834483	0.0318504	-0.00337441	0.0796909	-0.018857	-0.038097	-0.0533615	0.0155558	-0.116367	0.0496569	0.0701087	0.0714144	0.0645479	-0.094062	0.135848	0.0625931
	NaN	NaN	NaN	NaN	-0.00328951	-0.0142767	0.018454	NaN	-0.0112038	-0.00383304	-0.0282337	-0.0211342	0.0271742	-0.0196731	0.0314275	0.0426331	-0.0131815	0.000509446	-0.0819747	0.173723	-0.0465632	0.055345	-0.0304006	0.00848469	NaN	0.0489421	0.122532	0.0751676
	NaN	NaN	NaN	NaN	-0.0211037	0.0279319	-0.0100249	NaN	0.0282119	-0.00562583	0.0327425	0.0192787	-0.0169267	-0.0258873	-0.102165	0.0119831	0.0515669	-0.0837046	-0.0367526	0.0634101	-0.0509361	-0.0455831	-0.0176293	0.0201073	0.0407229	-0.128511	-0.0267921	-0.0685245
	NaN	NaN	NaN	NaN	-0.0146725	0.0559141	-0.062631	NaN	0.0446584	0.0542419	0.00525517	0.0321051	0.0108247	0.0432145	-0.00465183	-0.124584	0.00503832	-0.0630338	-0.00419759	-0.0377069	0.0136498	-0.0648399	0.00107969	-0.00713817	NaN	-0.00195217	0.0141404	0.0136385
	NaN	NaN	NaN	NaN	-0.00907338	-0.0476435	0.0207036	NaN	0.0335566	-0.000858885	0.0794833	0.0259409	0.0058767	-0.0108568	0.0556448	0.136882	-0.00313145	-0.00701276	-0.0440441	-0.000772307	-0.110925	-0.0584161	0.0110024	-0.0486566	-0.000397781	0.0956145	-0.0377991	-0.0782514
	NaN	NaN	NaN	NaN	0.00373164	-0.00942067	0.0336765	NaN	0.0431138	-0.00522052	0.00946908	0.0452743	-0.016094	0.0208242	0.00489505	0.0567059	0.0680489	0.0223477	-0.0835717	-0.0343085	0.0614603	-0.00632288	-0.0567401	0.054621	0.174656	-0.0407912	0.0207942	0.128939
	NaN	NaN	NaN	NaN	-0.0393475	-0.023632	-0.00215155	NaN	0.0159084	-0.0419202	0.0178279	0.0327436	-0.0285971	-0.0102574	-0.0204997	-0.00232273	-0.0294685	0.0366033	0.0336565	0.043764	-0.0947606	0.115824	-0.0225881	0.00627349	NaN	-0.00370356	-0.0244747	-0.0767963
	NaN	NaN	NaN	NaN	0.14585	0.00178973	0.0128596	NaN	0.117585	0.0878879	0.00486194	-0.0127324	0.0297926	-0.0323505	0.0529291	0.00950788	-0.0052876	-0.0604989	-0.106225	0.0132552	0.00420201	0.0226579	0.0491334	0.0969288	-0.0768688	-0.0276863	-0.0146512	-0.0132129
	NaN	NaN	NaN	NaN	0.051354	-0.00862184	-0.028962	NaN	-0.018748	-0.0116161	0.0683892	0.0101567	0.0188218	0.0245215	-0.00725035	0.0392262	-0.0181622	0.0868111	-0.0233709	0.0496371	-0.0299338	0.0156654	0.0297895	0.00285348	0.0124413	-0.0292095	0.157757	-0.0246623
	NaN	NaN	NaN	NaN	-0.0623003	-0.00910511	0.0430318	NaN	0.00963439	0.00818707	0.00974669	0.00763363	-0.0215483	-0.0233086	-0.00225755	-0.0128621	-0.054188	0.0992103	-0.0976345	0.0634835	-0.0402922	0.0545905	0.0566928	0.0437945	0.121391	-0.037545	0.0436994	0.0264366
	NaN	NaN	NaN	NaN	0.018093	-0.0176951	0.0241792	NaN	0.0345648	-0.0314717	0.0173145	0.0433997	-0.010294	-0.021674	-0.036008	-0.0381591	0.064349	0.0517811	0.009314	0.0670923	-0.031908	0.00213449	0.00421002	0.00809992	0.237842	0.0526252	0.107202	0.120856
	NaN	NaN	NaN	NaN	-0.00243915	0.0172838	0.0708246	NaN	0.0369551	-0.0146764	-0.00294745	0.016497	0.0132278	0.00908071	-0.047783	-0.0959988	-0.000975199	0.0503049	-0.019202	-0.00865599	0.0485569	0.0337328	-0.0374541	0.0207406	NaN	-0.0201506	0.00101044	-0.0430616
	NaN	NaN	NaN	NaN	-0.0171601	0.00630418	0.0268816	NaN	-0.0182788	0.016007	0.00167977	0.0056384	-0.0204997	0.0263767	0.0964635	0.0298975	-0.015435	-0.0580452	0.0778902	0.0767408	0.0517513	0.0585711	0.0273299	0.0699225	NaN	0.0150166	0.0011229	-0.122599
	NaN	NaN	NaN	NaN	0.00890169	-5.86594e-05	-0.0120376	NaN	-0.0314305	-0.0344452	-0.0130082	0.118181	0.142122	-0.0080211	-0.0269507	-0.0596392	-0.00889764	0.0275804	0.096655	0.018143	0.0859919	-0.0332513	NaN	0.0372378	0.0336372	-0.1258	0.0615984	0.197983
	NaN	NaN	NaN	NaN	0.00237119	-0.03333	-0.0281863	NaN	-0.0672777	-0.0557319	-0.00747047	-0.00407353	-0.033875	0.0154302	0.040944	0.0371325	-0.073315	0.0460439	-0.0526917	0.101988	0.0798732	-0.0301841	0.17734	0.0548524	-0.00926763	0.0317206	0.106369	-0.0456059
	NaN	NaN	NaN	NaN	-0.0143086	-0.00847648	0.026591	NaN	-0.0385615	0.0257929	0.0302717	-0.00177505	0.00977508	-0.00573557	0.0207533	-0.0168667	0.00893528	0.0123606	-0.0131637	-0.0232642	-0.0778555	-0.165609	0.0276412	0.0183145	NaN	0.000101736	0.0710755	0.0453765
	NaN	NaN	NaN	NaN	0.0196332	0.00981405	0.00823272	NaN	0.0498742	-0.27155	0.0515561	-0.0198849	0.0639496	0.0279837	0.0338018	-0.0162131	-0.0131865	0.0113342	0.0709003	0.0295145	-0.0415566	-0.0420618	0.0209898	0.0262815	0.179018	-0.00701701	-0.166762	0.0627618
	NaN	NaN	NaN	NaN	0.0412816	-0.0342166	0.00229031	NaN	0.00394511	-0.0548191	0.00770717	0.0677074	0.0021526	0.0118067	-0.0118858	0.0392774	0.0106633	-0.0403833	0.0723827	0.0690054	0.0706233	-0.0756684	0.0350924	0.0932741	NaN	-0.00114445	-0.0302188	0.0536611
	NaN	NaN	NaN	NaN	-0.000117633	-0.00639564	0.0111169	NaN	-0.0443709	0.0351075	0.00918807	0.0347286	-0.042975	0.00409893	0.0316734	-0.024194	-0.0633871	-0.0604454	-0.181827	-0.0534148	0.168903	0.0560672	-0.0258718	0.0258317	-0.0680292	0.0113053	0.0201437	0.0201745
	NaN	NaN	NaN	NaN	0.0896965	-0.024026	0.0817639	NaN	0.0472155	0.0270968	0.0253935	0.0338763	0.0320625	0.0386672	0.0396113	-0.056101	0.0774425	0.0928256	-0.0338622	-0.00766313	-0.028425	0.113488	0.122766	0.0441919	NaN	0.027437	-0.0254024	0.016671
	NaN	NaN	NaN	NaN	-0.0690897	0.0263737	-0.0197264	NaN	0.0432546	-0.0180213	-0.0116016	0.0204832	-0.00424219	0.0101809	0.0124418	-0.0548781	0.0766746	-0.0192329	-0.138483	0.0178668	-0.0175692	-0.0719025	0.00174	0.0747316	0.0923979	0.0190187	0.168562	0.0225428
	NaN	NaN	NaN	NaN	0.123576	-0.00883954	0.016163	NaN	-0.0183284	0.00322102	0.00963671	-0.0117764	-0.0302915	-0.000285548	0.0268009	-0.0971313	-0.0153589	0.0211575	0.0604044	-0.0164407	0.0479943	-0.126143	0.030205	0.00461338	-0.058082	-0.00336172	-0.00100614	0.0756025
	NaN	NaN	NaN	NaN	0.0333504	0.0397051	0.0854973	NaN	-0.0529715	0.0226269	0.0162462	0.0120112	0.0493635	-0.0535652	0.0875812	-0.00109411	-0.0565839	0.00452518	-0.0395928	0.0286197	0.00187283	0.0728396	-0.0285565	-0.00343513	NaN	-0.0286142	0.0119859	-0.157227
	NaN	NaN	NaN	NaN	-0.0102259	-0.0557151	-0.00470521	NaN	-0.0185234	0.0484192	0.0192551	0.032283	0.0029447	0.103126	0.0123187	0.0208737	0.00410286	-0.00179023	-0.0393786	0.0542556	0.0054938	0.0406787	NaN	-0.0157132	0.00785531	0.00140394	-0.0883883	0.0471805
	NaN	NaN	NaN	NaN	0.0099155	0.0154913	0.0231717	NaN	-0.00990548	-0.010352	0.0608213	0.0371122	0.00757574	-0.0205798	0.0268005	-0.0355917	0.0182088	-0.0121879	-0.0697077	0.077832	0.000772585	0.0433606	0.0222312	0.0272183	0.123464	-0.061472	0.0261286	-0.0816784
	NaN	NaN	NaN	NaN	0.0962661	0.0137668	-0.122752	NaN	-0.00491299	0.00230911	0.00711162	0.0166219	-0.0376338	0.0414044	0.053913	0.00452253	0.0204734	0.0575397	0.00537536	-0.0451585	-0.0205062	0.0241964	0.0270031	-0.0507018	0.0308841	-0.0291815	0.00999501	-0.13812
	NaN	NaN	NaN	NaN	0.0200968	-0.0428633	0.00695843	NaN	0.0225508	-0.0211929	0.0313607	0.0371303	-0.0120577	0.00462532	0.036809	0.0747375	-0.0277625	0.0216858	-0.0542366	0.0679479	-0.0709464	-0.147455	-0.00127477	0.0258769	-0.0363989	0.102711	-0.0445206	-0.0296044
	NaN	NaN	NaN	NaN	0.0204084	-0.00729449	-0.00365057	NaN	0.0198047	-0.0149102	0.0494672	-0.0136707	0.0321757	0.00448338	0.0412509	-0.0161351	0.0344633	0.0344432	-0.12898	0.0496614	0.00131665	-0.062895	-0.0111373	-0.0470636	0.0336988	-0.0704585	-0.0457574	0.0112876
	NaN	NaN	NaN	NaN	-0.0649012	0.0216152	-0.0175657	NaN	0.00666725	0.0235594	-0.0369207	-0.00808785	-0.0157599	-0.0357152	0.0658656	-0.00836305	-0.0597022	0.0752391	0.0535115	0.0574647	0.069276	-0.0110735	-0.0092441	0.0405362	NaN	-0.0922082	-0.0052326	-0.0932249
	NaN	NaN	NaN	NaN	0.00632627	0.0505739	-0.0138583	NaN	0.0428438	-0.0146333	0.0304414	-0.00572485	-0.0296605	-0.0106422	0.0161093	-0.0127222	0.0294612	-0.030117	0.00951301	-0.0234705	-0.0702777	-0.151195	0.0281923	-0.0156476	0.0269701	0.00925881	-0.131253	0.0409339
	NaN	NaN	NaN	NaN	-0.0394205	0.0650991	0.00894019	NaN	0.0119779	0.0123647	0.0881988	0.0378187	0.0546588	0.0345086	0.0206367	-0.0681495	0.0374099	-0.037352	-0.0340463	0.0401924	-0.0213173	0.0244319	0.0668068	-0.0327457	-0.207532	-0.00508675	0.0176019	-0.0747865
	NaN	NaN	NaN	NaN	0.00473048	0.00246795	0.0194859	NaN	-0.00758507	-0.00591411	0.0352275	-0.0172064	-0.0224385	0.000767054	0.0435659	0.00125613	-0.032917	0.0969147	0.0663066	-0.0220845	0.0439917	0.00608475	0.0525668	0.0306665	NaN	0.0318029	-0.0754985	-0.0662695
	NaN	NaN	NaN	NaN	-0.110207	-0.0194962	0.110191	NaN	0.000895024	-0.00301823	-0.00514366	-0.00507355	0.015294	-0.0661931	0.0101689	0.0243566	-0.021573	0.0503135	-0.020649	0.0408344	-0.0451558	0.0356002	0.0294705	-0.0643015	NaN	0.00527274	-0.0323999	0.0347099
	NaN	NaN	NaN	NaN	0.133454	0.00907579	-0.0284296	NaN	0.041493	0.0699625	0.0561341	0.0258254	0.0184463	0.0352145	0.0260847	-0.0086419	-0.015464	0.0279896	0.0622745	0.0169308	-0.0521594	0.0528414	0.0121703	0.0097873	-0.0197977	0.0928719	-0.0126896	NaN
	NaN	NaN	NaN	NaN	-0.00845331	0.0248847	0.0139606	NaN	-0.0109554	0.0143021	0.0148329	0.00697497	-0.0720405	-0.00742109	0.0389798	0.0308227	-0.0309353	-0.0640324	0.0102264	0.00968053	0.0278965	-0.0270121	0.0150888	-0.00500581	0.137733	NaN	0.106512	0.0414527
	NaN	NaN	NaN	NaN	0.0377428	-0.0189135	-0.0149261	NaN	-0.0250146	-0.0321645	-0.0231793	0.0197036	-0.00537766	-0.0036822	0.0287331	0.0097044	0.0391781	0.0201403	-0.040737	0.116762	0.088141	0.142742	-0.00848006	-0.0390631	0.118809	-0.00313896	0.146219	-0.072445
	NaN	NaN	NaN	NaN	0.0667035	-0.0204599	0.0256975	NaN	0.0197886	0.0312833	0.0505194	-0.0164796	0.0577092	-0.0269481	0.0575838	-0.0405245	-0.0155678	-0.0223408	-0.0252781	-0.0120494	-0.0711881	0.039997	-0.087707	0.00491214	0.00978145	0.0297452	-0.0206754	-0.0769946
	NaN	NaN	NaN	NaN	-0.0455456	0.0101524	0.0148503	NaN	0.0466346	-0.0476086	0.0660264	-0.0923092	0.0510613	0.000378596	0.0302248	-0.0237869	0.0321177	0.119222	0.0695174	0.0721473	-0.0209431	0.0863259	-0.0228473	0.0741811	NaN	-0.0552497	-0.103434	0.00702968
	NaN	NaN	NaN	NaN	0.0797725	0.0334952	0.0150348	NaN	-0.0680254	-0.0118525	-0.0153665	0.0423703	0.00685576	0.0468999	0.0233218	-0.0250407	-0.0664417	0.0899837	0.153833	0.0281921	-0.0633774	-0.0241053	0.0485395	0.0206453	0.114367	0.0352806	-0.0132854	0.115316
	NaN	NaN	NaN	NaN	-0.00740634	0.0275824	0.015045	NaN	-0.0219069	0.0591402	0.02329	0.0263518	0.0044191	0.022658	-0.0322757	0.00285293	0.0251913	0.0551681	-0.026234	0.0225634	-0.136316	-0.0341501	NaN	-0.0408111	NaN	-0.0184929	-0.059697	-0.0469104
	NaN	NaN	NaN	NaN	0.00547946	-0.0493335	0.0385884	NaN	-0.0668107	-0.0102007	-0.013015	0.0378401	0.00546409	-0.000508321	0.0465	0.0449072	0.0479624	-0.016515	0.0216778	-0.0570968	0.00300743	-0.0767568	-0.00940328	0.053781	NaN	0.1058	0.0372668	-0.146797
	NaN	NaN	NaN	NaN	0.0155573	0.0191418	0.0258566	NaN	0.0456767	0.0171257	-0.0247601	-0.0106889	0.0266951	-0.00924899	-0.0388629	0.0284515	0.0781646	0.0264211	-0.0126221	0.0768843	0.0625258	0.0741138	0.0329567	0.0226821	NaN	0.136799	0.00755595	NaN
	NaN	NaN	NaN	NaN	0.0593029	0.0526314	-0.0280986	NaN	0.0406651	-0.018709	0.00240768	0.00549257	-0.0103392	-0.0123479	0.0240061	-0.0481873	0.071035	0.0782111	-0.0637486	0.031191	-0.0108514	-0.0106877	0.0798842	0.00489758	-0.0207439	-0.0538861	0.0491405	0.0114884
	NaN	NaN	NaN	NaN	0.232392	-0.00759636	0.0703513	NaN	-0.0169411	-0.0720233	-0.0396018	-0.039387	0.00205943	0.00490255	-0.00772844	0.0468982	0.0338612	-0.0748388	-0.0293834	-0.0147014	0.0733334	0.0561165	0.0909899	-0.0141866	NaN	0.00951366	0.0137522	0.150953
	NaN	NaN	NaN	NaN	0.037259	0.0418909	-0.00349302	NaN	-0.0352498	0.0229896	0.00401467	-0.00720105	-0.00474476	-0.00982409	0.00663512	-0.0168654	0.0229804	0.0683794	0.102656	0.0666386	-0.00281371	-0.064647	-0.0286043	-0.016571	0.00869904	-0.0881586	-0.00368948	-0.00670601
	NaN	NaN	NaN	NaN	0.0116443	0.0555719	-0.00532073	NaN	0.00450125	0.0563301	0.0942482	0.0843982	-0.0093773	0.0320249	0.00012844	-0.0145861	-0.00173605	-0.0721947	0.0187421	0.0135767	0.152224	-0.048018	0.0155811	-0.000228215	0.0146351	0.0102907	-0.0905837	0.0250249
	NaN	NaN	NaN	NaN	NaN	-0.0246225	-0.0195091	NaN	-0.00480582	0.0130087	0.00631237	-0.0770478	-0.0218725	0.0118392	0.00772121	-0.0636399	0.0240203	-0.0645041	0.0622502	0.0572443	-0.0824322	0.0739072	0.0177279	-0.00569837	NaN	-0.00895955	-0.149029	0.0280422
	NaN	NaN	NaN	NaN	NaN	0.0173298	-0.00581287	NaN	0.0222969	-0.0363935	0.0206419	0.0356963	-0.0203235	-0.0367978	0.072138	0.0296405	0.0109221	-0.0155511	0.0597265	0.0238011	-0.0630307	-0.0887075	0.00727976	0.0568865	NaN	NaN	-0.0483904	0.101508
	NaN	NaN	NaN	NaN	NaN	-0.0902845	0.0247116	NaN	-0.0161093	0.0114985	0.0117349	0.0192411	0.0100914	-0.0253906	0.010268	0.00914754	-0.0618979	0.0634573	-0.0168535	0.0485768	0.0757377	-0.0324531	-0.0043427	-0.05737	0.0325422	-0.010853	-0.0252793	0.0734741
	NaN	NaN	NaN	NaN	NaN	0.0812541	-0.0172622	NaN	0.0373899	0.0677742	-0.0596616	0.0721266	-0.0393529	-0.00712567	0.031746	-0.00338587	-0.00180607	0.0456548	-0.00607684	0.109426	0.0681988	0.0362398	0.00597288	-0.0071745	0.042857	0.154404	-0.040281	0.123874
	NaN	NaN	NaN	NaN	NaN	0.0344806	-0.0107598	NaN	0.0127154	0.00815243	0.0542704	0.00258795	0.0139847	-0.0607685	-0.00899406	-0.0037889	0.00793883	0.0682307	-0.00307841	-0.0415694	-0.0456343	0.0707952	-0.0086268	-0.00892414	0.00833806	-0.0778816	0.168681	-0.139739
	NaN	NaN	NaN	NaN	NaN	0.0155326	0.0264478	NaN	0.00395724	-0.0052905	0.0193548	-0.00904438	0.00754686	-0.00973307	0.016817	-0.0320822	0.00484554	0.123593	0.0716237	0.0498893	0.0512707	-0.0438184	0.0322821	0.0531846	NaN	-0.019116	0.0780206	0.0173066
	NaN	NaN	NaN	NaN	NaN	0.000327187	0.0288629	NaN	0.0506594	-0.0058728	0.0700133	-0.0248989	-0.0208801	-0.010855	0.049431	-0.00183528	-0.0668686	0.121997	-0.0656182	0.00467611	-0.0685158	-0.0632999	0.0562364	-0.0237568	-0.02022	-0.100091	0.0132358	-0.0856242
	NaN	NaN	NaN	NaN	NaN	0.0229344	-0.0378761	NaN	0.0804189	0.0384623	0.00473725	0.0535156	-0.0636991	-0.0277738	-0.01739	-0.0357088	0.0891564	-0.0106019	0.0672468	0.026261	0.107484	-0.0591288	0.0456796	-0.0134056	0.011963	-0.0488365	0.171296	0.0678061
	NaN	NaN	NaN	NaN	NaN	-0.0183265	-0.0457133	NaN	-0.0113807	-0.01295	0.0243461	0.0297036	-0.0726818	-0.0479919	0.0207378	-0.0296812	0.0675127	-0.028827	-0.109841	-0.0111602	-0.141387	-0.0546197	0.0320179	0.0497898	NaN	0.111069	-0.000169216	0.0328369
	NaN	NaN	NaN	NaN	NaN	0.0273928	-0.0765757	NaN	0.0470663	-0.026014	-0.0531897	0.0292132	0.0225727	-0.037116	0.026977	0.0495974	0.0587756	0.043555	0.00368105	-0.00215009	-0.101904	-0.0481008	0.0244797	0.0579648	NaN	0.0084085	-0.0500394	-0.0104317
	NaN	NaN	NaN	NaN	NaN	-0.00911661	0.0244986	NaN	-0.0270942	0.0652195	-0.0017166	0.0528577	0.033493	0.0107365	0.014891	-0.0484598	0.00658323	-0.094003	0.0739979	0.0408344	0.100608	0.0262612	0.0252035	0.0294887	0.0606162	0.123785	0.0156238	-0.0938883
	NaN	NaN	NaN	NaN	NaN	-0.0183679	-0.0466112	NaN	-0.0648601	0.030398	0.00242966	0.0120405	-0.0329624	-0.00634568	-0.021371	-0.0101218	-0.00528574	0.0631144	0.0217802	0.0251606	0.0974269	-0.0404108	0.0554882	-0.011939	NaN	0.0343458	-0.166715	0.0337811
	NaN	NaN	NaN	NaN	NaN	-0.00704905	0.00152603	NaN	-0.00709301	0.0180309	-0.00517688	0.0480822	-0.00546812	0.0010975	0.0147433	-0.0570981	0.0916802	0.17487	0.0776449	0.0446631	-0.10919	0.0820456	0.10451	-0.023896	0.0293716	0.0489694	0.106184	-0.0524762
	NaN	NaN	NaN	NaN	NaN	-0.00259497	0.0968099	NaN	0.0195238	0.0193362	-0.0618664	0.0523617	0.00462052	-0.0390915	0.0212009	-0.0051058	0.0378197	0.0386277	0.0181732	-0.00939672	-0.0612462	0.0737352	0.0255324	-0.0180613	-0.0406547	-0.215488	0.12	0.0306485
	NaN	NaN	NaN	NaN	NaN	0.0659864	0.176964	NaN	-0.00269371	0.0382031	0.0631471	-0.0168401	-0.0180186	0.00178404	-0.026782	-0.030003	-0.00968203	-0.0154635	-0.0198143	0.0588707	0.113069	0.0817086	0.0157652	0.0195614	-0.0203718	-0.0297231	0.0468198	0.130477
	NaN	NaN	NaN	NaN	NaN	-0.0359561	-0.0152031	NaN	0.0224745	0.00981994	-0.0764824	-0.0169339	0.00717232	0.0112835	0.0255849	0.000498041	0.0705486	0.0176926	-0.00411454	-0.0161599	-0.0265336	0.181506	-0.00788684	0.00134497	NaN	-0.0873256	0.0338392	-0.037803
	NaN	NaN	NaN	NaN	NaN	0.0174054	0.0103187	NaN	-0.0335883	0.0194174	0.0584045	0.00484224	-0.0832308	-0.0112412	0.00372796	-0.0540004	0.0363277	-0.038636	0.0800689	0.0123786	0.155131	-0.0112882	0.0207291	0.110202	0.0706968	0.0550341	-0.00766112	0.108
	NaN	NaN	NaN	NaN	NaN	0.0437014	0.0246073	NaN	-0.00614033	-0.00895143	0.0426615	0.0112852	-0.0389004	0.0148662	-0.0154023	0.00996251	0.0142988	0.0666212	-0.0484433	-0.0863404	0.066399	-0.0423457	0.00239222	0.00167703	-0.0759261	0.0518682	-0.0835957	-0.0885545
[truncated: 6,288 more rows]

## Sheet: NucleoidAsymmetry_Batch2
Abbreviations
NaN (Not a number)
	Relative nucleoid position
[truncated: 3,958 more rows]
