# Supplementary material for: Glycogen phase-separation drives macromolecular rearrangement and asymmetric division in E. coli
Source: EMBO J. 2025 Nov 3;44(24):7434–76. doi: 10.1038/s44318-025-00621-y (PMC12706056; doi:10.1038/s44318-025-00621-y)
Supplement: Supplementary file 15 — Source data Fig. 2 [file 44318_2025_621_MOESM15_ESM.zip]

Archive with 9 entries (8 files):
- Figure2/
- Figure2/SourceData_Fig2A.xlsx
- Figure2/SourceData_Fig2B.xlsx
- Figure2/SourceData_Fig2C.xlsx
- Figure2/SourceData_Fig2D.xlsx
- Figure2/SourceData_Fig2E.xlsx
- Figure2/SourceData_Fig2F.xlsx
- Figure2/SourceData_Fig2G.xlsx
- Figure2/SourceData_Fig2H.xlsx
