# Supplementary material for: Glycogen phase-separation drives macromolecular rearrangement and asymmetric division in E. coli
Source: EMBO J. 2025 Nov 3;44(24):7434–76. doi: 10.1038/s44318-025-00621-y (PMC12706056; doi:10.1038/s44318-025-00621-y)
Supplement: Supplementary file 15 — Source data Fig. 2 [file 44318_2025_621_MOESM15_ESM.zip › Figure2/SourceData_Fig2A.xlsx]

## Sheet: Exponential phase
	Normalized cell length	Phase (AU)	DAPI (AU)	RplA-mCherry (AU)	msfGFP (AU)
	0.0149447	0.00288859	4.37861e-05	0.00201564	0.000478689
	0.0304159	0.00793035	0.000342441	0.00623666	0.00173975
	0.0459503	0.0104627	0.000610662	0.00908441	0.0033223
	0.0614346	0.0127997	0.00116344	0.0132503	0.00561649
	0.0769311	0.0137291	0.00147182	0.0152043	0.00736563
	0.0924445	0.0146643	0.00219673	0.0184917	0.0099055
	0.10796	0.0152604	0.00294647	0.0204626	0.0117359
	0.123484	0.0157196	0.00363152	0.0209419	0.0130901
	0.139011	0.0161205	0.00475565	0.0214587	0.0145054
	0.154545	0.0159612	0.00591542	0.0205428	0.0147961
	0.170084	0.0165951	0.00868936	0.0202491	0.0163387
	0.185627	0.0165171	0.0118686	0.018948	0.0165253
	0.201173	0.0172741	0.0162745	0.0186716	0.0182425
	0.216715	0.0169832	0.0180779	0.0172378	0.0175714
	0.232258	0.017253	0.0237201	0.0171927	0.0194433
	0.247801	0.0169921	0.024213	0.0161775	0.0186974
	0.263345	0.0169271	0.0253415	0.0161139	0.0192666
	0.278888	0.0173673	0.0278811	0.0167616	0.0205112
	0.29443	0.0169431	0.0269217	0.0161562	0.0195523
	0.309972	0.0173152	0.028184	0.0164915	0.0203325
	0.325515	0.0170321	0.0271992	0.0159234	0.0196815
	0.341057	0.0174671	0.0284479	0.0162944	0.0207535
	0.356597	0.0166919	0.0259266	0.0158458	0.0195008
	0.372136	0.0172965	0.0292	0.0168751	0.0207712
	0.387676	0.0167283	0.0264025	0.0167427	0.0194005
	0.403217	0.0166888	0.0257014	0.0173888	0.019538
	0.418756	0.0170898	0.0252297	0.0190452	0.0201595
	0.434304	0.0171384	0.0249011	0.0199579	0.0206087
	0.449843	0.0169446	0.0209901	0.0199688	0.0191873
	0.4654	0.0170696	0.0205486	0.0209385	0.0196744
	0.480939	0.0171281	0.018512	0.0206466	0.0191819
	0.496478	0.0172824	0.0196568	0.0203378	0.0200695
	0.512017	0.0171643	0.0192849	0.0188738	0.0191722
	0.527558	0.0168224	0.019415	0.0172394	0.0185803
	0.543097	0.0173538	0.0230256	0.0173022	0.0198489
	0.558638	0.0167053	0.0230355	0.0154351	0.0185102
	0.574178	0.0171357	0.0272162	0.0157319	0.0202723
	0.589718	0.0163957	0.0239714	0.0139532	0.0181098
	0.605262	0.017082	0.0275308	0.0144835	0.0198111
	0.620801	0.0167894	0.0285227	0.0140926	0.0199701
	0.636342	0.0172664	0.0275749	0.0143014	0.019895
	0.651885	0.0171909	0.0256126	0.0142235	0.0192535
	0.667432	0.017077	0.0246337	0.0143766	0.018835
	0.682981	0.0174803	0.0260858	0.0151175	0.0198549
	0.698527	0.0171661	0.0242381	0.0150952	0.018811
	0.714075	0.0171776	0.0247294	0.0153811	0.0192416
	0.729626	0.0170705	0.0235965	0.0154087	0.0186313
	0.745178	0.0169184	0.0224097	0.0158495	0.018337
	0.760731	0.0166079	0.0199233	0.0160881	0.0175597
	0.776281	0.0168146	0.017589	0.0172524	0.0174924
	0.791828	0.0162625	0.0139306	0.017357	0.0162244
	0.807383	0.0166808	0.0115099	0.019202	0.0164755
	0.822927	0.0165696	0.00730423	0.0200259	0.0158289
	0.838461	0.016653	0.00493526	0.0202478	0.0154809
	0.853989	0.0159652	0.00287539	0.0177771	0.0133919
	0.869505	0.0159598	0.00186325	0.0180815	0.013753
	0.885004	0.0152681	0.00115356	0.015496	0.012065
	0.900485	0.0153361	0.000711829	0.0146057	0.0118938
	0.915945	0.0145733	0.000301865	0.0118834	0.0103242
	0.931415	0.0134156	4.59105e-05	0.00904193	0.00853292
	0.946798	0.0120593	7.29036e-06	0.00653156	0.00674587
	0.962155	0.0104736	0	0.00409909	0.00468305
	0.977478	0.00822035	0	0.00249749	0.00312486
	0.992827	0.00530512	0	0.00113629	0.00155772
	1	0.000778163	0	0.000157739	0.000167471

## Sheet: Transition phase
	Normalized cell length	Phase (AU)	DAPI (AU)	RplA-mCherry (AU)	msfGFP (AU)
	0.00424171	0	0	0	0
	0.0245173	0.00471511	0.000431643	0.00127608	0.00229411
	0.0444436	0.0103173	0.0010305	0.00317157	0.00535959
	0.0643335	0.0142211	0.00121168	0.00538705	0.00771994
	0.0842261	0.0173747	0.00196291	0.0076682	0.0104855
	0.104126	0.0188566	0.00205373	0.00943342	0.0120054
	0.124033	0.0197206	0.00257277	0.0104006	0.0129827
	0.143938	0.020258	0.00272142	0.0116341	0.0142138
	0.163845	0.0208188	0.00306897	0.0122777	0.0138379
	0.183757	0.0211626	0.00372054	0.013586	0.0156307
	0.203667	0.0220264	0.00479074	0.0154184	0.0176835
	0.223574	0.0219688	0.00503426	0.0149503	0.0166309
	0.24348	0.0223803	0.0063632	0.0166418	0.0185884
	0.263385	0.0217108	0.00802216	0.0162922	0.0180333
	0.28329	0.0228055	0.0106799	0.0191387	0.0209473
	0.303195	0.0223996	0.0142574	0.0208298	0.02228
	0.323101	0.0225277	0.0188406	0.0226186	0.0238036
	0.343004	0.0223204	0.0245613	0.0248518	0.0256474
	0.362906	0.0221795	0.0300427	0.0254387	0.0263705
	0.382811	0.022112	0.0341828	0.026136	0.0277133
	0.402723	0.0220093	0.0381643	0.0260096	0.0283347
	0.422637	0.0222382	0.0417794	0.0267514	0.0302118
	0.442544	0.0215053	0.0411199	0.0262204	0.0286089
	0.462448	0.0215789	0.0411419	0.0268177	0.0290378
	0.482355	0.0220557	0.0431189	0.028935	0.030452
	0.502264	0.0214335	0.0393366	0.0288687	0.0286931
	0.522181	0.0212974	0.0374163	0.0301249	0.0288119
	0.542094	0.0216493	0.0364525	0.0319165	0.0289078
	0.562011	0.0217307	0.0357512	0.0327567	0.0289813
	0.58192	0.0218766	0.0365197	0.0328571	0.0293135
	0.601827	0.021509	0.0358046	0.0303465	0.0280541
	0.621736	0.0217583	0.0371195	0.0298687	0.0281783
	0.641666	0.0214505	0.0372202	0.0282119	0.0277127
	0.661578	0.0215708	0.0383618	0.0272483	0.0277252
	0.681499	0.0220488	0.0392843	0.0273804	0.0287003
	0.701408	0.0222629	0.0385104	0.0275973	0.0284477
	0.721323	0.0225143	0.0365206	0.027646	0.0279266
	0.741237	0.0225465	0.0339905	0.0272658	0.0271469
	0.761148	0.0226406	0.0301625	0.0276082	0.0263655
	0.781057	0.0226926	0.0258223	0.0271869	0.0249305
	0.800964	0.0225139	0.0216418	0.0264026	0.0232595
	0.820881	0.0221231	0.0168567	0.0252823	0.0209367
	0.840789	0.0218223	0.0126205	0.0229253	0.0183817
	0.860694	0.021156	0.00915877	0.0202776	0.0156359
	0.880598	0.020986	0.00694183	0.0177599	0.0136427
	0.900497	0.0198371	0.00510525	0.0138192	0.0104589
	0.920392	0.0185177	0.00336831	0.0103915	0.00790112
	0.94029	0.0167653	0.00236173	0.00711746	0.00577374
	0.960185	0.014094	0.00180342	0.00450666	0.00329372
	0.980136	0.0104265	0.000790553	0.00222309	0.00158026
	1	0.0035135	0.000204485	0.000525442	0.000367654
