# Supplementary material for: Glycogen phase-separation drives macromolecular rearrangement and asymmetric division in E. coli
Source: EMBO J. 2025 Nov 3;44(24):7434–76. doi: 10.1038/s44318-025-00621-y (PMC12706056; doi:10.1038/s44318-025-00621-y)
Supplement: Supplementary file 15 — Source data Fig. 2 [file 44318_2025_621_MOESM15_ESM.zip › Figure2/SourceData_Fig2B.xlsx]

## Sheet: Exponential
	Norm. msfGFP pole difference	Norm. RplA-mCherry pole difference
	1.10938	1.26594
	0.867221	0.827002
	0.852168	0.927039
	1.05391	1.07122
	1.15819	1.01733
	0.909515	0.840036
	1.5255	1.04223
	0.945034	0.889444
	0.924098	1.03353
	0.97032	1.01502
	0.976214	0.982739
	1.0785	1.09509
	1.0712	1.12985
	1.11812	1.26693
	1.31546	1.13402
	1.0818	0.962773
	1.02861	0.91778
	0.869519	0.961919
	1.13318	1.15326
	1.40865	1.1935
	1.14712	1.10702
	1.31364	1.02588
	1.11223	1.17545
	0.81949	0.921883
	1.29257	1.21895
	1.09232	1.12308
	1.03346	1.03644
	1.15165	0.797889
	1.18598	1.0233
	0.922352	1.39546
	0.955901	1.09719
	1.45496	1.29963
	1.03805	1.02937
	0.940188	0.843055
	1.38887	0.988208
	1.14898	1.06789
	1.1131	1.10619
	1.05424	1.10442
	1.28773	0.90013
	1.1466	1.25122
	1.30172	1.02244
	0.90412	1.04886
	1.61084	1.03376
	1.10617	1.10233
	1.3783	0.855597
	1.19142	1.03345
	1.02018	1.16455
	1.16292	1.17658
	0.852664	0.894403
	1.32368	0.85736
	0.960446	1.03054
	1.02536	0.96841
	0.999159	1.08354
	0.983894	1.18107
	0.942141	1.45354
	0.917315	0.985535
	1.17636	1.04393
	0.888896	0.922253
	1.06802	1.27922
	1.10242	1.36816
	0.947714	1.01801
	1.15282	0.918413
	1.12467	0.97479
	1.02316	1.10889
	1.07904	1.0175
	1.47061	1.33976
	0.902987	0.924054
	1.16761	0.917329
	1.06277	0.997196
	0.927137	0.927175
	0.79179	1.20965
	1.04978	1.27752
	1.28759	1.35831
	1.0517	0.994167
	1.17114	0.746167
	1.41018	1.22342
	0.971135	1.09064
	1.05661	1.01878
	0.742461	1.17879
	1.03575	0.955616
	1.31905	1.01344
	1.10164	1.08021
	1.05431	1.23888
	1.0479	0.980497
	1.11634	0.990605
	1.11144	1.09347
	1.03999	1.29295
	1.01922	1.04266
	1.07581	0.8823
	1.00103	0.746737
	1.08246	1.06862
	1.0648	0.96242
	1.17568	0.885175
	1.0551	0.995087
	0.827636	1.24853
	1.03489	1.19483
	0.891919	0.852833
	1.07616	1.2043
	1.03227	1.19081
	0.93334	0.927515
	1.16557	1.16267
	1.26933	1.22663
	0.985746	1.01634
	1.01591	1.22729
	1.20196	0.965006
	0.990008	0.910223
	1.10121	0.881235
	1.11418	1.11502
	1.09297	0.97411
	1.48669	0.921958
	1.93437	1.22264
	1.16075	0.850942
	1.17954	0.853802
	1.06782	1.16395
	1.20091	0.923685
	0.93281	1.15636
	1.33149	1.05008
	1.38027	0.893181
	1.00246	0.978988
	1.13006	1.18992
	1.02035	0.852949
	1.04649	0.886783
	1.24476	1.22718
	1.11565	0.989795
	1.06815	1.05086
	0.888413	0.999768
	1.35114	1.01304
	0.579935	0.895555
	1.34599	1.23119
	1.00886	1.23965
	1.13158	1.20427
	1.16035	0.988555
	1.14951	1.2439
	1.29752	0.892776
	1.17619	0.764078
	1.21207	1.33264
	1.07722	1.16324
	1.1965	1.08405
	0.838111	0.882495
	1.11496	1.07914
	1.15715	0.830264
	0.905303	0.995542
	1.24033	1.09329
	1.36948	0.894999
	1.23346	0.869383
	0.880662	1.15906
	1.12965	0.843731
	1.14218	1.15192
	1.06614	1.02161
	0.961601	0.858426
	1.0437	1.09297
	1.07076	0.832574
	1.23913	1.10122
	1.24407	0.828242
	1.24675	1.01697
	0.878952	0.819721
	1.01949	1.04065
	1.16281	1.01992
	1.10404	1.08543
	1.31872	1.15607
	1.23863	1.08357
	1.06253	0.811431
	0.987934	1.1321
	1.12875	1.17389
	0.965942	1.19014
	1.24945	0.942664
	0.950893	1.09333
	1.10363	1.22235
	1.25939	0.952736
	1.28565	0.965619
	1.14692	1.14101
	1.1175	0.892329
	1.05445	1.05391
	1.00214	1.10807
	0.96201	1.05623
	0.923946	0.758415
	1.29271	1.22925
	1.01218	1.20209
	1.05508	1.17179
	1.1368	1.1554
	1.08308	0.915955
	0.934007	1.16507
	1.2569	1.28048
	0.919211	1.13226
	0.858999	0.887197
	1.06589	0.894796
	1.12091	0.996317
	0.91454	0.823783
	1.53435	0.997863
	1.10998	0.972023
	0.916623	1.27104
	1.09663	0.923512
	1.47468	1.04722
	0.960966	1.15164
	1.18926	0.939854
	0.96358	1.24905
	1.06371	1.13421
	1.15009	1.2311
	0.81686	0.812935
	0.975811	0.950474
	1.33458	1.01599
	1.52831	1.21381
	1.04082	0.875571
	1.18196	0.871124
	1.01818	0.859307
	1.21406	1.17155
	0.862292	0.679194
	1.08646	1.02051
	1.38079	1.0474
	1.17707	1.0628
	1.01899	0.828282
	0.934671	1.28574
	1.17006	1.06624
	1.41851	0.970623
	0.937364	0.762609
	1.03285	1.12536
	1.11483	0.95193
	1.47813	0.956596
	1.28812	1.21192
	1.21878	0.887793
	1.53216	1.2548
	0.821264	0.830217
	1.35268	1.13378
	0.864515	1.03098
	0.715379	0.690628
	0.817918	0.866679
	0.957182	1.00591
	1.00138	1.15525
	1.11808	0.934495
	1.22984	0.917535
	0.909559	1.26888
	1.07974	0.973862
	1.05101	1.254
	1.051	1.40707
	1.20172	1.05256
	1.49779	0.921005
	1.01786	1.07276
	0.929163	0.928353
	1.17551	0.910829
	0.770105	1.13408
	1.20278	0.968753
	1.22084	0.948683
	1.09517	1.0311
	0.91499	1.04352
	1.15946	1.24161
	1.13174	0.997886
	1.04659	1.09081
	1.02626	1.0852
	0.979642	0.918781
	0.891647	0.917562
	1.26455	0.938244
	1.14876	0.870326
	0.865436	1.16794
	0.904085	0.961612
	0.82693	1.1407
	1.2872	1.24242
	1.24497	0.999343
	1.05263	1.04581
	1.14894	1.20297
	1.49926	1.15585
	1.37248	1.12815
	1.1896	1.35945
	1.35049	1.14591
	0.891726	0.88549
	1.27411	0.972102
	0.994439	0.993311
	0.992496	1.11367
	1.22448	0.933561
	1.16612	1.28987
	1.20313	0.849217
	0.988642	1.30173
	1.15416	0.866352
	1.1177	1.23286
	1.16273	1.37155
	1.1695	1.19925
	1.11809	1.00208
	0.939051	1.11587
	0.81494	0.96962
	1.13436	0.908221
	0.975317	1.12336
	0.974373	1.15171
	0.996895	0.904194
	1.04201	1.23977
	0.961134	1.15551
	1.27013	0.923612
	1.00785	0.928023
	1.42317	1.02834
	0.909848	0.928987
	0.831417	1.04935
	1.31705	1.12509
	1.13506	1.21611
	0.996869	1.14039
	1.01409	1.08759
	1.23301	1.10462
	1.19787	1.1538
	0.829496	0.873136
	0.995224	1.19322
	1.26275	1.03757
	1.4516	1.0197
	1.14619	0.795947
	1.46864	1.10196
	1.10925	0.839168
	1.2754	1.18854
	1.06709	0.875198
	1.37519	1.06179
	0.781531	1.04877
	1.60367	1.2824
	1.19543	1.35277
	1.05694	0.980554
	1.09579	1.02556
	1.21975	1.08983
	1.05299	1.08369
	0.901754	1.00525
	0.72442	1.02987
	1.07249	0.979616
	1.17137	0.994598
	0.945231	1.21239
	1.38492	0.895816
	0.958434	0.85452
	1.19227	0.988382
	1.15358	1.05412
	1.1285	1.15256
	1.08744	1.15607
	1.13977	1.15362
	1.01355	0.946302
	0.839044	1.01712
	1.39853	0.996816
	1.65273	1.22778
	0.946692	0.831087
	0.979337	1.05378
	1.02378	1.09614
	1.24783	1.07135
	1.03868	1.15621
	1.12629	1.10301
	1.08857	1.05772
	1.59433	1.33442
	0.978943	0.866187
	0.969876	1.14335
	1.30177	0.908222
	1.11204	1.13157
	1.15002	1.05728
	1.34715	1.04543
	0.866958	1.07458
	1.17863	1.32629
	1.11124	1.01823
	1.21501	1.0213
	1.41488	1.27201
	0.952224	0.870137
	0.971324	1.01314
	0.88655	0.880387
	1.12786	0.978077
	1.13253	1.26409
	1.48396	0.971828
	0.897618	1.09607
	1.29673	1.27032
	0.882143	0.996968
	1.09747	1.02891
	1.05102	0.983041
	0.93959	0.982202
	0.988542	1.14157
	1.35356	1.19109
	0.955778	0.955854
	1.18754	1.05209
	1.43594	1.02215
	0.962357	0.828329
	1.33916	0.982143
	0.933615	0.96743
	0.898207	1.01932
	0.92926	0.950724
	1.28706	0.831639
	0.975227	1.11554
	0.984218	1.15002
	1.28745	0.966744
	1.09235	0.706608
	1.26946	1.24767
	1.17559	0.697617
	0.996364	0.79612
	1.17212	1.18349
	0.93145	1.0069
	1.37265	1.10376
	0.730574	0.933021
	1.42051	1.20691
	0.935873	1.05391
	1.03915	1.17514
	1.05825	0.997297
	1.22557	0.974561
	1.32633	1.20057
	1.2649	1.05719
	1.37032	1.17663
	0.887033	1.0749
	1.12821	1.0192
	1.3516	1.2222
	1.01343	1.05743
	1.06509	0.949463
	0.861972	0.880039
	1.00886	1.15249
	0.99063	1.04342
	1.0353	0.847675
	1.15755	0.850169
	1.09522	1.37023
	1.03004	1.23919
	0.730592	0.811316
	1.03759	1.18066
	0.969719	0.781218
	1.6165	1.07611
	1.09286	0.786319
	1.08353	0.98004
	0.932042	0.913006
	1.28868	0.968078
	1.27576	0.897127
	1.17153	0.961957
	0.891105	1.19199
	1.36955	1.00747
	1.05133	1.03303
	1.04372	1.08042
	1.21195	1.16871
	0.828204	1.06608
	0.882538	0.886317
	0.975714	1.24522
	1.31916	1.19322
	0.866219	1.07401
	1.04674	1.12948
	0.977267	1.1519
	1.09457	1.35155
	0.87787	0.784588
	1.05623	0.964062
	0.939888	0.856104
	1.35198	1.08486
	1.16841	0.910204
	1.07546	1.00738
	1.24269	0.914364
	1.03905	1.07657
	1.05284	0.982717
	0.983207	1.01803
	1.12053	1.1446
	0.955205	1.05385
	1.09162	1.11868
	1.12868	1.45732
	1.00895	1.02726
	1.25749	1.19175
	0.922575	1.03286
	1.26168	1.01606
	0.916477	1.00223
	1.2552	1.00416
	1.27951	1.05474
	1.16373	0.98361
	1.00072	0.97446
	1.33222	1.16325

## Sheet: Transition phase
	Norm. msfGFP pole difference	Norm. RplA-mCherry pole difference
	1.44148	2.36731
	0.881117	1.11845
	1.81646	1.64896
	1.37169	1.19042
	1.05733	0.743336
	0.904151	0.587547
	1.25508	1.3285
	1.22323	1.06783
	0.856996	0.590524
	0.990697	0.614381
	1.05407	0.907745
	1.67212	2.69048
	0.725868	0.752946
	0.953798	0.734553
	1.19116	2.38191
	1.00256	1.0594
	0.715035	0.62372
	1.47052	1.78897
	1.2229	1.68062
	0.865539	0.788354
	0.95269	0.860463
	0.717858	0.680887
	1.3221	2.17527
	1.12672	0.940961
	1.45492	2.05742
	1.26018	1.45003
	0.896274	0.884632
	1.46438	1.83909
	0.848222	0.781897
	1.2106	1.12682
	1.55749	1.884
	1.26388	2.15836
	1.05994	0.753484
	1.30472	1.61454
	1.2953	2.05022
	1.1945	2.14517
	0.973694	0.877483
	1.35548	1.32775
	1.33767	0.928451
	1.88569	2.18633
	1.03205	0.724969
	1.15103	1.95412
	0.738442	0.999534
	1.12905	2.13008
	1.84083	1.64342
	0.919664	0.928522
	1.08132	1.84485
	0.845597	1.20575
	0.831715	1.44314
	1.28252	1.16802
	1.1925	2.0747
	1.09404	0.966292
	0.768111	0.683376
	0.915451	0.552893
	1.45162	1.18557
	0.869908	1.09012
	1.02536	1.08964
	1.02918	0.849758
	1.40647	0.917802
	1.17159	2.24414
	1.18612	1.72895
	1.70849	2.05383
	1.49032	1.99543
	0.747845	0.76614
	1.25455	1.02999
	1.43959	1.59575
	0.835867	0.976386
	0.929141	0.836093
	0.771025	0.81492
	1.31659	1.93971
	1.10166	1.57041
	1.44308	1.36404
	1.63172	2.34478
	0.882606	0.739043
	1.52506	1.29152
	1.33896	1.94081
	0.96995	0.476844
	1.29444	1.49777
	1.18118	0.841176
	1.15951	2.02054
	0.878696	0.558004
	1.27335	1.28691
	0.788626	1.32435
	1.11238	1.28011
	0.881133	0.544449
	1.43017	1.17492
	1.66458	1.68425
	0.809189	0.377586
	1.24234	1.03228
	0.943753	1.12029
	0.888519	0.789317
	0.981389	0.652277
	1.15019	0.957071
	0.820357	0.565643
	1.52384	1.63077
	1.12938	1.4746
	1.15521	1.3945
	1.03222	0.922433
	1.05246	1.24936
	0.767016	0.794804
	1.24873	2.18605
	0.919279	0.692657
	0.798363	1.15579
	0.973385	1.41075
	1.42162	2.10411
	1.56368	1.45629
	1.25632	2.05419
	1.39961	1.77543
	1.00641	0.531354
	0.97615	0.964219
	1.12981	1.7877
	1.14672	0.839016
	1.28564	0.826952
	1.20039	1.25252
	0.839823	0.661573
	1.68736	1.27218
	0.802847	0.698446
	1.02336	0.676836
	0.715088	0.603647
	1.69523	1.51857
	1.25957	1.52368
	1.72161	1.21455
	0.988716	1.20178
	0.779982	0.799228
	0.783504	0.676023
	1.13207	1.87713
	1.2423	1.28019
	1.1174	1.07267
	1.407	1.63037
	1.72732	1.64096
	0.879479	0.756161
	0.888534	1.35549
	1.36978	1.9584
	1.06572	1.26496
	0.716415	0.686778
	0.748487	0.54245
	1.02327	0.660641
	1.058	0.631095
	1.30211	1.77973
	1.63571	1.09513
	1.19895	1.76769
	1.1934	1.44901
	0.851879	1.65264
	0.955342	0.920481
	1.29412	1.84169
	0.997547	2.40425
	1.27407	1.35251
	0.894726	1.1108
	0.77842	1.10026
	1.25064	1.8971
	0.92087	0.979239
	1.10979	0.780007
	1.58351	2.45332
	0.908151	0.955272
	1.22015	2.32734
	1.22206	2.04178
	0.607055	0.386249
	0.762652	0.554787
	1.56402	1.45736
	0.69633	0.874272
	0.948283	0.604482
	0.750286	0.468812
	1.41187	1.47907
	0.834666	0.587392
	1.18625	1.26902
	1.05743	1.10118
	1.09295	1.32201
	0.848391	0.632941
	1.26609	2.07175
	0.82446	0.557154
	0.877531	0.900563
	1.86891	1.27115
	1.02592	1.71793
	1.32295	0.980223
	0.986827	0.625992
	0.877721	0.464885
	0.920382	0.993305
	0.99963	0.919925
	1.0722	0.847808
	1.0068	1.26473
	1.72185	1.81798
	0.811734	0.527473
	1.09487	1.8434
	1.26528	2.22292
	1.26447	1.97218
	0.649386	0.89917
	1.29608	1.74076
	1.11109	0.672875
	1.42238	1.43763
	1.30361	1.80907
	1.23047	0.868546
	1.36966	1.93747
	1.07757	1.47053
	1.48267	1.64911
	1.22862	1.72815
	1.10115	1.32576
	0.914209	0.746429
	1.32669	0.815907
	0.741864	0.801109
	0.751752	0.650885
	1.60099	1.60712
	1.13073	2.17753
	1.50997	2.41203
	1.35551	2.45599
	1.32083	1.87723
	0.987221	0.603892
	1.12864	1.99332
	1.13207	2.01404
	0.807003	1.14185
	0.791901	0.639864
	0.751054	0.971987
	1.40391	1.77288
	0.858134	0.566058
	1.21621	1.40898
	1.19492	1.20431
	1.08527	1.84128
	0.860612	0.92301
	1.29706	1.30015
	1.29197	0.941659
	1.60565	1.58898
	1.33869	0.745649
	1.28325	1.85225
	0.67851	0.809575
	1.2552	2.06651
	1.00679	1.65371
	1.439	1.68895
	0.681725	0.463261
	1.67433	1.64693
	1.02412	0.94312
	1.78076	2.10294
	0.741756	0.681342
	1.66535	1.61374
	1.3353	1.33023
	0.951008	1.10023
	1.89078	1.86322
	0.691533	0.777583
	1.29188	1.78089
	0.842752	0.632544
	1.15373	1.90443
	1.05166	1.05685
	1.07187	1.17679
	1.0362	1.1756
	1.27434	1.84506
	1.03713	0.888658
	0.790393	0.963794
	1.36477	1.39466
	1.20785	1.81411
	1.20293	1.72175
	1.52708	1.77291
	0.830942	0.59166
	1.00965	0.913029
	0.639954	0.526573
	1.49578	0.85205
	0.945248	0.73085
	1.29147	0.707638
	0.722793	1.48115
	1.48946	1.88444
	1.93631	1.3287
	0.817579	0.601505
	0.804664	1.19181
	1.32608	2.43871
	0.891619	0.599729
	1.60838	1.43209
	1.3389	2.31236
	1.29837	2.02728
	0.88023	0.589101
	0.922281	0.597178
	1.37805	1.19805
	0.808299	0.388614
	1.67381	1.46029
	1.15047	0.966672
	1.13381	1.35887
	1.16242	1.69234
	0.924328	0.660066
	0.697161	0.60801
	0.905685	1.34652
	0.770155	0.887679
	0.806139	0.638302
	1.04091	0.819574
	0.817454	0.607661
	1.26674	1.07454
	1.31825	1.5866
	1.25708	2.07021
	1.1307	2.07416
	0.9459	0.62752
	1.26297	1.07797
	1.21392	1.50105
	0.926716	1.08559
	0.967767	0.852363
	0.722498	0.650453
	1.57183	2.18278
	1.26919	1.73858
	1.04626	0.921358
	1.06189	1.26187
	0.82907	0.563809
	1.04364	0.767315
	0.882159	1.18416
	1.05569	1.0455
	0.946484	1.31206
	1.30685	1.97587
	1.43768	1.63288
	0.734232	0.4939
	1.31485	1.81603
	0.84184	0.66416
	1.35576	1.70079
	1.72265	1.64341
	0.783791	0.836447
	1.13648	1.47151
	0.836465	0.731913
	0.968152	0.814547
	1.1227	1.11427
	1.56555	1.81931
	0.740037	0.673491
	0.924154	1.02592
	1.52352	1.94988
	1.60474	1.56367
	0.839453	0.729612
	0.749049	0.679565
	0.818061	0.522102
	0.823576	0.674102
	0.748621	0.526664
	0.859951	0.579186
	1.03088	0.548315
	0.762759	0.927268
	0.852541	1.01521
	1.19613	1.61889
	0.915511	0.592572
	1.0228	1.55734
	1.28755	2.44506
	0.804901	1.35219
	1.35132	2.62716
	0.937526	1.3009
	1.34285	1.43769
	0.724522	0.48202
	1.56252	1.10961
	1.28381	0.857912
	1.01261	1.33319
	1.2385	2.02672
	1.28758	0.934834
	1.3249	1.42879
	0.84834	0.917046
	1.55268	2.14452
	1.30067	1.2895
	1.63003	1.95895
	0.861454	0.955176
	1.53674	1.43494
	0.855623	0.647594
	1.01917	1.4321
	1.14475	1.24041
	0.772728	0.845815
	0.944204	0.998149
	0.816113	0.843333
	0.957867	1.06899
	1.22322	1.48796
	0.668492	0.563805
	0.925638	1.0419
	0.839677	0.938789
	1.70581	1.21616
	0.998017	0.51764
	1.06115	0.717671
	0.852702	0.88608
	1.30163	1.44901
	0.981064	0.977303
	1.24097	1.72834
	1.08503	1.29321
	1.51391	1.55259
	0.881976	0.605446
	1.19215	1.64934
	1.98508	2.15766
	1.20893	2.13508
	1.17342	1.34879
	1.29278	1.64822
	0.912086	0.675049
	0.739692	0.691935
	1.29286	1.69231
	1.24456	1.37913
	1.08765	0.97183
	1.26276	2.09669
	1.62678	2.17377
	1.09251	0.824228
	1.65361	1.65989
	1.60536	1.60682
	1.3057	2.58146
	1.30615	2.39589
	1.32522	0.79652
	0.756682	0.993325
	1.58235	2.52444
	0.618294	0.64847
	1.13587	0.9225
	0.7842	0.655071
	1.22267	1.47775
	0.96203	1.6951
	1.14126	1.39237
	1.32508	2.27543
	1.27723	0.978627
	1.11493	0.73935
	0.778869	1.18874
	0.91236	0.80341
	1.13284	1.08999
	1.20276	1.79515
	1.33935	1.44438
	1.20877	2.17642
	1.37371	1.16752
	1.83217	1.9831
	1.00007	1.31197
	0.629098	0.53749
	1.59061	1.75461
	1.08774	0.608331
	0.812726	1.34097
	1.11063	0.548713
	1.35823	2.15407
	1.35757	1.68713
	0.585729	0.71773
	0.957221	0.817848
	1.15407	2.10247
	0.823681	1.14411
	1.03183	0.585754
	0.96394	1.38091
	1.03843	0.891942
	0.87615	0.873527
	1.15174	1.17526
	0.977676	0.776766
	1.33665	1.67091
	1.4779	1.58116
	0.778681	0.416661
	1.41378	2.49027
	1.62871	1.33613
	1.34344	0.993503
	1.31244	1.19886
	1.2626	1.25946
	1.39561	1.65851
	1.69123	1.59279
	1.22621	1.17693
	0.890562	1.12761
	1.34771	2.13988
	0.826277	0.79486
	1.30765	1.51795
	0.766853	0.711295
	0.980461	0.892891
	0.88639	0.730923
	1.90804	1.66473
	0.887466	0.748306
	2.0354	1.90469
	1.52959	1.48589
	1.36594	1.24047
	1.26897	0.835595
	1.17234	1.49156
	1.36303	2.09464
	0.975602	0.60638
	0.968572	0.641538
	1.44187	1.35146
	1.07688	0.764856
	1.01915	1.49005
	1.09555	1.51961
	1.41018	1.68911
	0.80022	0.908104
	1.43377	1.37369
	1.35054	1.09868
	1.27878	2.5323
	1.30205	1.67059
	1.06729	1.19332
	0.52745	0.826229
	1.58591	1.15299
	1.37042	1.13969
	0.987219	0.556954
	1.43051	1.15774
	1.0703	0.691703
	1.58639	0.697954
	1.40606	1.86039
	0.868619	0.948631
	1.814	1.60432
	1.46032	2.54653
	1.34015	1.06305
	0.983223	0.54245
	1.15837	1.62102
	0.821007	0.906102
	1.39965	1.5658
	0.877378	0.878208
	1.0246	0.826992
	1.17313	1.96612
	1.48958	1.55951
	1.2749	1.08886
	1.16487	1.35023
	1.20284	1.52701
	0.772255	0.903527
	0.751682	0.556102
	0.803455	1.0426
	0.880935	0.645487
	1.0459	0.873768
	1.31007	1.37156
	1.36858	1.2354
	0.856176	0.507465
	0.681385	0.596394
	1.00051	0.942957
	1.8109	2.4636
	1.01019	0.808253
	1.64217	1.65258
	1.20215	1.82855
	0.679133	0.549381
	0.776699	0.698286
	1.37734	1.03041
	1.09935	0.964271
	0.759271	0.989934
	1.34781	1.24904
	1.40499	1.19338
	1.01685	0.759542
	0.821923	0.840441
	1.41202	2.06607
	1.80449	1.60007
	1.03679	1.7859
	0.86468	0.705701
	1.27816	1.02962
	0.939244	0.536466
	0.953639	0.678912
	0.998944	0.604257
	0.95781	0.966031
	0.821033	0.78494
	0.906393	1.0815
	1.93937	1.69838
	0.939848	0.773433
	1.28621	1.62123
	1.08726	2.05303
	0.718236	0.681023
	0.802619	1.40689
	1.3675	1.5711
	1.816	1.57437
	1.01709	1.94582
	1.3169	1.17727
	1.46406	2.52407
	1.25812	1.49928
	0.935764	0.676372
	1.10606	1.97423
	0.934712	1.53305
	1.12466	2.72869
	1.02645	0.610521
	1.56657	0.901217
	0.952518	1.32742
	1.24507	1.43534
	1.28364	1.37181
	1.44163	0.963904
	1.40495	1.841
	1.48285	1.45421
	1.55333	2.31219
	0.994507	1.26947
	0.675696	0.938717
	1.28249	1.81612
	1.18522	1.88306
	1.42952	0.845663
	1.47966	1.42455
	1.05799	1.77012
	0.860696	1.32357
	0.905462	0.460395
	0.932524	1.27283
	1.61056	1.17046
	1.2118	1.32084
	0.591844	0.69987
	0.732323	0.888482
	0.642378	0.902561
	1.30427	1.26673
	0.806207	0.677618
	1.50385	0.784903
	0.997994	0.627836
	0.796271	1.00163
	0.881568	0.740034
	1.13271	1.00663
	1.36284	2.33295
	1.62101	1.75852
	1.09641	0.627352
	0.867289	0.529411
	1.15861	1.32008
	1.73565	1.90349
	0.818076	0.961709
	1.16442	1.14108
	1.65191	2.3598
	0.792146	0.476235
	1.45882	1.37273
	0.772813	0.539438
	0.760739	0.950651
	0.94745	1.18105
	0.69751	0.727997
	0.950329	1.11401
	0.984347	1.12341
	1.02939	0.838044
	1.39465	2.15512
	1.89848	1.69063
	0.761194	0.672677
	0.695869	0.574326
	1.67465	2.23432
	0.701621	0.679824
	0.764217	1.41096
	0.904723	0.799561
	0.815116	1.16267
	0.857459	0.690137
	1.75168	1.88337
	1.39638	1.74448
	1.37336	1.10326
	0.968374	0.639098
	1.60741	1.77713
	0.797312	0.709466
	1.02624	0.649096
	0.968624	0.776263
	0.907352	0.993663
	1.31125	1.28867
	1.89638	1.93239
	1.7536	1.76098
	1.34436	1.7156
	1.46247	1.56843
	1.2255	0.84046
	1.30896	1.45717
	0.807504	0.86505
	1.19461	1.44958
	1.73106	1.40467
	0.927761	1.28375
	1.3191	1.17581
	0.895009	0.644003
	1.40761	1.88874
	0.790938	0.550888
	1.19868	0.671928
	1.05608	1.50133
	1.03067	2.04007
	0.838979	1.29001
	2.06647	1.77762
	1.11349	2.15547
	0.9189	0.68222
	0.723071	0.990993
	1.2888	0.584581
	1.29549	1.89332
	1.37732	0.784613
	1.05904	0.68916
	1.74648	1.85974
	1.52045	1.41767
	1.12103	0.749315
	1.26686	2.5572
	1.43755	1.54462
	2.1014	2.68873
	1.14764	0.734307
	1.23675	1.98406
	1.34657	1.17386
	0.851671	0.390229
	0.896658	0.663085
	0.915711	0.986619
	0.765439	1.00866
	1.28062	1.12698
	1.13113	1.5259
	0.921256	0.58881
	1.36036	1.28445
	0.902352	1.28971
	1.4287	2.53453
	1.12809	1.65171
	0.915372	1.30322
	1.08547	1.7309
	0.804328	0.875561
	1.24326	1.39811
	1.12542	0.981336
	1.15496	1.87106
	1.25395	1.46787
	1.47733	1.19748
	1.49182	1.92268
	0.653656	0.862523
	1.02955	0.726479
	1.24101	1.03905
	1.52841	1.59735
	1.09507	1.48171
	1.10691	1.2372
	1.24224	1.69521
	1.04002	1.32955
	0.786223	0.785384
	1.31701	2.11302
	1.38924	0.949202
	0.840653	0.591138
	1.40786	2.08348
	1.36118	1.22637
	1.19829	1.50138
	1.35266	1.63879
	1.21165	1.2546
	0.689801	0.644579
	0.980643	1.37898
	1.04398	1.54831
	0.997873	0.885792
	0.992009	0.758076
	1.33249	1.70006
	1.78482	1.6949
	1.03283	0.956653
	1.7083	1.3572
	1.08689	1.83932
	1.18781	2.19361
	1.11367	0.670716
	1.15398	0.780975
	1.1062	0.931856
	1.2255	1.45424
	1.01953	1.14888
	1.09737	0.749656
	1.76396	1.80729
	0.989462	1.60461
	0.991365	0.811429
	1.29983	0.734631
	1.30397	1.989
	1.14592	1.80938
	0.8086	1.36775
	1.01815	1.58411
	0.999031	1.2714
	0.886183	0.997572
	1.50861	1.21056
	1.3207	1.13636
	1.38072	1.32319
	1.06233	1.59988
	0.989214	0.405
	0.962485	1.20722
	1.19283	1.04297
	0.986648	0.859884
	1.23964	1.93304
	1.41018	0.672619
	1.02796	2.08321
	0.732463	0.394204
	1.55715	1.20826
	1.34285	0.970547
	1.21519	0.804843
	1.45347	1.02669
	0.738084	0.650901
	0.909429	0.526664
	0.85225	0.763023
	0.944642	0.549983
	1.32516	2.32674
	0.948754	0.530348
	1.24369	1.6568
	1.2971	1.16028
	1.19037	1.51664
	0.976336	0.520581
	0.934628	0.482642
	0.84036	0.655059
	1.2668	1.99359
	1.3532	2.02093
	0.893463	0.969054
	1.22277	2.61088
	1.33004	1.21447
	0.799072	0.852516
	1.02208	1.74937
	1.86101	1.6615
	1.30745	1.56465
	1.11586	1.75968
	1.25384	1.09126
	1.50822	1.52408
	1.32472	1.37322
	1.48032	1.00205
	0.950763	1.12292
	1.17229	0.860195
	0.889852	0.80532
	1.82006	1.31568
	0.840335	1.049
	0.845492	0.628488
	1.0932	2.57013
	0.905724	0.881191
	0.941579	0.428592
	0.697853	0.813238
	0.651213	0.695134
	1.03814	1.52465
	1.12311	0.803341
	0.685205	0.703548
	1.19828	2.65012
	0.584739	1.0598
	1.01667	0.852864
	1.3211	1.8067
	1.39856	1.13851
	0.863505	0.679483
	1.31846	1.08467
	0.86327	0.452287
	1.22654	2.65493
	0.839083	0.80121
	0.873356	0.482802
	0.906359	1.01059
	0.826984	0.638412
	1.02921	1.78381
	0.545535	0.541716
	1.36637	1.1056
	1.56328	1.72752
	1.48475	1.08323
	0.716973	0.814531
	1.13735	1.38928
	1.18417	0.726145
	1.0281	0.895943
	0.704976	0.533211
	1.2717	1.40786
	0.915292	0.667779
	0.898767	0.973642
	1.27171	1.67673
	0.838009	0.794502
	1.39978	2.31023
	1.30901	1.22869
	1.32313	1.91923
	0.898338	0.968874
	1.09158	1.39068
	0.885259	0.571696
	0.95913	0.735834
	1.57427	1.75033
	1.31464	1.7684
	0.852144	0.577662
	1.34526	1.639
	1.29136	1.33375
	0.967794	0.959049
	0.963082	0.559631
	1.12966	0.961164
	1.398	1.75419
	1.70062	0.959301
	0.965992	0.620056
	1.12692	1.30445
	0.945236	0.585833
	1.22544	1.67648
	1.1579	0.877716
	1.30888	0.879859
	1.59008	1.70313
	1.16803	1.33795
	1.1219	1.62389
	0.804448	0.471875
	1.44976	1.12651
	1.55526	1.41443
	1.15408	0.809344
	1.05072	0.440883
	1.29609	2.27571
	0.958714	1.65413
	1.02959	1.9167
	0.920289	0.713331
	1.56047	2.39294
	1.19034	2.00411
	1.17951	1.5549
	0.757404	1.07769
	1.04664	1.46858
	0.911935	1.48143
	0.87466	1.2909
	0.914612	0.656246
	1.66269	1.60507
	0.945541	1.09364
	1.23716	0.617907
	0.842681	1.06543
	1.10591	0.875203
	0.80783	0.487702
	1.09881	1.42989
	1.13679	0.940938
	1.08128	1.15425
	1.20621	1.956
	0.852821	0.58879
	1.24281	1.14618
	1.21814	1.25302
	1.47613	1.99753
	0.877218	0.864789
	1.11416	0.559577
	1.67892	1.0726
	1.76567	1.50694
	0.911288	0.81195
	1.05608	0.982826
	1.11653	1.11038
	1.61028	2.32266
	0.847705	0.645484
	1.75919	1.8219
	0.741538	0.55984
	0.971648	1.21495
	0.914809	1.02009
	1.46456	1.97239
	1.08961	0.886696
	1.60801	1.72334
	1.29397	2.13011
	1.44209	1.79282
	1.18729	0.912487
	1.6972	1.76302
	1.07817	1.13292
	1.28526	1.54475
	0.832822	0.75714
	1.52023	1.90947
	1.14207	0.775944
	0.788619	0.982948
	1.0453	0.715509
	0.911734	0.639611
	1.37685	1.8713
	0.746247	1.03367
	1.13756	1.84181
	1.07141	2.14156
	0.931887	0.901916
	1.15749	1.91861
	1.11259	1.59175
	0.961235	0.64987
	1.295	1.46062
	0.839443	0.532733
	0.963923	0.477816
	1.53868	1.44691
	0.639207	0.887979
	1.67729	1.91821
	0.761357	0.656137
	0.867415	0.498875
	2.12277	0.885927
	1.50578	0.940938
	1.59068	1.05426
	1.44858	2.35501
	1.53321	1.62868
	1.00431	0.659614
	1.3519	2.23679
	1.54927	1.60518
	0.856547	0.870276
	0.769316	0.806621
	0.771676	0.636024
	0.565887	0.662001
	0.867584	0.880805
	1.33603	1.62903
	1.67423	1.41449
	0.994863	1.02064
	1.26624	1.75266
	0.900055	0.731917
	0.971607	0.91733
	1.17073	1.74854
	1.38038	1.5759
	1.0943	0.509714
	1.33083	1.2012
	1.15429	1.47935
	0.752367	0.817442
	0.880481	0.78102
	1.40385	1.97078
	1.25912	2.46231
	0.773977	1.07873
	1.03468	1.00899
	0.735365	0.674152
	0.891822	1.04438
	0.954878	0.996595
	0.824132	0.773771
	1.08262	0.958558
	0.9406	1.56073
	0.96308	1.08995
	1.36984	1.4454
	0.879552	1.10015
	0.853497	0.970257
	1.02285	0.708724
	1.25373	0.816693
	1.1006	1.12893
	1.07638	1.91039
	0.996845	0.899407
	1.00351	1.38937
	1.63774	1.62424
	1.07348	0.991437
	1.56751	1.55828
	1.48965	1.50563
	1.88232	1.01567
	0.87453	0.641625
	1.31464	0.75963
	0.941088	0.771144
	1.37325	1.26185
	0.936569	0.710582
	0.873737	1.03895
	1.29763	1.20741
	0.885602	0.582126
	1.24742	0.849069
	1.39023	1.54641
	1.17003	0.671148
	1.05077	0.712596
	1.28455	1.524
	0.818985	1.18285
	1.19702	1.7146
	1.34181	1.00526
	0.858494	0.614966
	1.37307	1.94727
	1.37153	1.18484
	1.44112	2.05629
	0.914507	0.84272
	1.18537	2.3819
	1.75325	1.5092
	0.787516	0.646216
	1.65307	2.1649
	1.50139	1.63008
	0.980473	1.29103
	0.9679	0.556872
	0.902866	0.626954
	1.47559	0.899662
	1.21447	0.720168
	0.761684	0.852237
	1.38745	1.19914
	1.26253	0.895102
	1.34379	1.6765
	1.05703	0.998963
	1.47192	1.68779
	1.75452	1.67407
	1.61456	1.92425
	0.627752	0.734077
	0.993593	0.67136
	0.904053	0.537931
	0.853067	1.252
	0.817874	0.800125
	1.2286	1.8206
	0.817178	0.95872
	1.15225	1.70969
	1.19589	1.0596
	1.05865	0.602312
	1.86111	1.5471
	1.20128	0.676136
	1.02105	1.19339
	1.5003	1.90342
	0.779622	0.80519
	1.06702	1.20281
	1.27213	1.62391
	1.30667	1.14671
	1.42185	1.06397
	0.950393	0.956908
	1.48979	1.27391
	1.56671	0.96998
	1.39562	1.56437
	0.889403	0.599088
	0.833244	0.688718
	1.55724	1.5191
	1.5069	1.52567
	1.12898	0.99454
	1.29343	1.34173
	1.73482	1.27047
	1.20306	1.17717
	1.34342	1.04727
	1.00791	0.781721
	1.31541	1.80587
	0.901593	0.982957
	1.2908	2.00015
	1.18868	1.13331
	1.25148	1.62207
	1.44404	0.885726
	0.892161	0.624941
	1.13766	1.56867
	0.804338	0.665226
	0.903942	0.673299
	0.824789	0.749562
	1.44004	1.64054
	1.40472	1.70268
	1.098	1.1897
	1.50598	2.09868
	0.90936	0.664764
	0.868107	0.707634
	1.63442	1.16082
	1.05357	0.562075
	0.858869	0.669958
	0.940717	1.18521
	1.24998	1.43069
	1.66307	2.33077
	0.761734	0.721058
	1.17871	1.38633
	0.894872	0.846879
	1.06845	1.52728
	0.976159	1.00342
	0.923886	0.552705
	1.23402	0.840348
	1.41116	1.46035
	1.00052	0.607421
	1.18675	0.512194
	0.876953	0.551597
	0.81553	0.838161
	1.55393	0.961205
	1.04744	0.573712
	0.932767	0.680872
	0.956427	0.957638
	1.48199	1.1971
	1.34397	1.87556
	1.27639	2.05016
	1.35677	2.246
	0.919338	1.20307
	1.52466	1.84597
	1.29659	2.55462
	0.642254	0.658182
	0.902103	0.717571
	1.27501	1.71277
	0.788221	0.709338
	1.22997	1.49786
	0.798241	0.859472
	0.999945	1.92469
	1.68676	1.31311
	0.913473	0.846215
	1.14169	1.06861
	1.40023	1.14926
	1.35554	0.757543
	1.60832	1.68988
	0.741177	0.911964
	1.04422	0.595551
	1.05671	0.701306
	0.670711	0.703516
	1.49798	1.50253
	0.924142	0.948618
	1.65047	1.16235
	1.07606	1.94251
	1.15988	1.78406
	1.74548	1.58312
	0.96739	0.563087
	0.975114	1.61203
	1.92652	1.03868
	1.48462	1.94015
	1.39241	1.64676
	0.646006	0.684353
	1.33945	0.930267
	0.80177	0.655539
	1.37197	1.47957
	1.02698	1.30922
	1.12294	2.31493
	1.28281	2.58252
	1.47616	1.62965
	1.27461	1.38512
	0.814199	0.664107
	1.17203	0.747456
	1.28454	1.96518
	1.80595	1.48382
	0.980821	1.18616
	1.18567	0.631413
	1.13787	1.96554
	0.780228	0.557564
	1.58568	1.76423
	1.34685	1.65544
	1.39941	0.853616
	1.14878	1.70542
	0.992282	0.516229
	1.20358	1.74863
	0.880962	1.3674
	1.06909	1.01729
	1.16795	1.19945
	1.04533	1.02121
	0.760838	0.561392
	1.24084	1.69977
	0.824519	0.791428
	0.861527	1.17024
	0.846824	0.704055
	1.28978	1.30896
	0.847116	0.595717
	0.95098	1.24042
	0.912877	0.658604
	1.01365	0.728748
	1.04016	0.688255
	0.990984	2.15694
	1.07027	1.02359
	0.831	0.764164
	0.821806	0.425041
	1.1355	0.680733
	1.18386	1.72572
	1.37508	0.831176
	0.746605	0.790564
	1.28284	0.979731
	0.917731	0.67354
	1.13106	1.91935
	1.8175	2.15859
	1.05076	1.57061
	0.741137	0.623433
	1.12952	1.39369
	0.992514	1.29637
	1.0707	1.18777
	0.934534	1.05646
	1.50449	1.84671
	0.731064	1.24275
	0.665955	0.639739
	1.09063	0.66253
	1.0397	0.872409
	1.06385	0.729294
	1.41673	1.17985
	0.894924	1.13311
	1.62364	1.71283
	0.682387	0.966536
	1.15414	1.84525
	1.2354	1.83127
	1.26283	1.12002
	0.780012	1.05685
	1.12999	1.30635
	1.08316	0.628611
	1.30711	2.56559
	1.08063	0.724672
	1.08223	1.69824
	0.740763	1.26992
	0.807796	0.775274
	1.66921	1.47545
	1.61349	1.44173
	0.891501	0.986521
	1.49826	1.44074
	1.06871	0.862272
	1.08469	1.17422
	0.780285	0.923028
	0.773242	0.952151
	1.5013	2.64743
	1.38735	1.89362
	1.41332	2.08031
	1.27851	1.40298
	0.79084	1.06259
	0.744098	0.929767
	0.904648	0.707632
	0.822402	0.705029
	0.925708	0.859108
	0.799533	0.68745
	1.29809	1.3674
	0.84989	0.797367
	1.25067	0.973053
	1.25021	1.7671
	1.03885	1.097
	0.756438	0.813333
	0.730214	0.842383
	1.27425	1.31501
	1.24186	1.59667
	0.889722	0.641063
	1.09904	1.05979
	1.46416	1.98411
	1.10596	0.934615
	1.36519	1.91411
	0.776759	0.795454
	0.989132	1.33909
	1.29033	1.31153
	0.752865	0.95824
	1.20342	1.10395
	1.11984	0.915837
	1.05279	0.673119
	1.44445	0.76186
	1.4553	0.948791
	1.18475	0.8452
	1.1696	1.90511
	1.31465	0.95549
	1.57882	1.61221
	1.51998	1.83686
	1.60494	1.31774
	1.4328	1.08349
	1.25549	1.71717
	0.869776	0.697612
	1.50208	1.12383
	1.2198	0.886694
	1.99887	2.0057
	1.33764	1.58646
	1.14092	0.916065
	0.865646	0.567709
	1.25123	1.73064
	1.16088	1.41652
	1.57076	1.01602
	0.969463	1.0762
	1.28465	0.642174
	1.36626	1.24223
	1.39334	1.06511
	1.29439	1.37245
	1.12393	1.86737
	0.729098	0.517843
	0.827623	0.861197
	0.864348	0.837643
	0.829856	0.749304
	1.52783	1.394
	1.25924	1.60847
	0.854094	1.27038
	1.28102	1.06507
	1.15317	1.46879
	0.975804	0.715706
	1.37951	1.19923
	1.32519	0.865707
	1.20313	1.29468
	0.770729	0.68588
	1.43883	1.35868
	0.683396	0.797203
	0.888588	0.660297
	0.915692	0.684758
	1.47839	1.51605
	0.740909	0.742306
	0.819127	1.04465
	0.694721	0.380624
	1.25746	0.741502
	1.56567	1.12196
	1.22032	1.31472
	0.72148	0.459353
	1.32533	1.80419
	1.36847	1.96965
	1.38484	1.70241
	0.958868	0.955926
	1.18365	2.72954
	1.15111	0.966415
	1.24394	1.22384
	0.974874	1.4104
	1.39979	1.62767
	1.2181	2.17217
	1.09908	1.35661
	0.79495	1.31887
	1.5554	1.60901
	1.35292	2.09543
	1.52916	1.92846
	0.740299	0.60909
	0.756608	0.523072
	1.33468	1.53712
	1.03666	0.733591
	0.954103	0.707672
	1.6663	1.92175
	1.09983	1.41373
	1.79629	1.30687
	1.4235	1.76065
	1.69618	1.76765
	1.31469	1.16728
	1.48907	1.68195
	1.36269	1.23082
	0.735006	0.860768
	0.90637	1.53812
	0.997123	0.443619
	0.936151	2.42229
	0.640535	0.883479
	1.3636	1.68475
	1.63257	2.05158
	1.03886	0.761478
	1.12558	1.66191
	1.66777	2.04386
	0.913476	0.772279
	0.903383	0.783747
	0.898218	0.728753
	0.878206	0.688184
	1.1944	0.993894
	1.04497	0.750617
	0.937188	0.983935
	0.9892	1.1161
	1.37475	2.66718
	1.0467	0.658055
	1.26451	1.49299
	1.397	0.90397
	0.828241	0.734163
	0.937981	0.466294
	0.736049	0.948447
	1.0732	1.46959
	0.682371	0.513123
	1.07431	0.660889
	0.976894	0.789673
	1.18633	0.958644
	1.24227	1.31925
	1.01401	0.583115
	1.52138	1.35752
	0.814031	0.914376
	0.885818	0.760283
	1.26369	1.86647
	0.892634	0.81572
	1.69297	1.76933
	1.03344	1.27269
	0.82989	0.840004
	0.871036	0.654527
	1.0489	0.728792
	1.01715	1.06942
	0.781543	0.424697
	0.909855	0.739865
	0.952369	1.55319
	0.992144	0.675489
	0.792567	0.990352
	0.715418	0.967555
	0.774989	0.660444
	1.27357	1.19579
	1.07595	0.779911
	1.01679	0.60375
	1.58448	1.95463
	1.20298	1.55326
	1.01488	0.772879
	1.01119	1.14782
	0.920591	0.878972
	1.37696	1.53463
	1.13914	1.25075
	1.27855	1.67309
	0.731335	1.11574
	1.0651	1.56223
	0.943604	0.654521
	0.895664	1.12032
	0.898214	0.775888
	0.785172	1.12885
	1.52163	0.946852
	0.780974	0.577539
	1.335	0.796995
	0.807708	0.601321
	0.894856	1.35463
	0.627073	1.45061
	1.03599	2.31008
	2.0635	1.42577
	1.16685	0.742707
	1.03046	1.29105
	1.20217	2.05444
	1.32005	0.941986
	0.909095	0.526746
	1.11587	2.24116
	1.03457	1.79858
	1.73275	2.40577
	0.859181	0.884527
	0.837915	0.384135
	1.27868	1.96442
	0.842392	0.828409
	0.623719	0.931417
	1.53947	1.42898
	0.603868	0.581547
	1.16676	1.19568
	0.809491	1.04726
	0.717484	0.643328
	0.875393	0.885367
	0.983511	0.917466
	0.718624	0.457188
	0.788491	0.768426
	0.967112	0.935726
	1.34103	1.08172
	1.53892	1.62317
	1.16603	1.18447
	0.784272	0.539323
	1.38014	1.64224
	0.831098	0.751971
	0.797406	0.705462
	1.46647	2.3329
	0.919462	0.8054
	1.13235	1.12592
	0.844014	0.753717
	0.746598	0.502054
	1.19968	1.74694
	0.773501	1.05888
	0.928403	1.14635
	1.32614	1.32392
	0.908994	0.76432
	1.12629	1.02324
	0.834217	0.518204
	1.18783	1.14008
	1.13885	0.956538
	1.01166	0.747483
	1.4673	1.1483
	0.764422	0.754213
	1.1579	1.1676
	1.12475	1.42868
	1.26852	2.0643
	1.10785	0.916906
	0.658882	0.845897
	1.36017	1.22151
	1.06511	0.610642
	0.796548	0.762702
	0.711607	0.590916
	1.02552	1.78539
	2.07502	1.70474
	0.848172	0.944163
	0.827787	0.56693
	1.52068	2.02247
	1.52677	0.875447
	1.57868	1.03113
	1.82138	1.87467
	1.12794	1.25683
	1.33619	1.72921
	1.26081	2.55808
	0.991599	1.6559
	0.867228	1.10675
	0.816463	0.897644
	1.21291	1.92232
	0.679181	0.701372
	0.761933	0.815667
	0.781668	0.509784
	1.64304	1.21658
	0.969229	0.532778
	0.955315	0.72819
	1.10297	1.80631
	1.19995	1.24622
	2.15907	2.20786
	0.636935	0.487274
	1.66404	2.03449
	1.0125	1.26056
	1.21487	2.01672
	0.802103	1.15025
	1.24795	1.15347
	1.48588	1.35037
	1.59115	1.29824
	2.04219	1.55776
	1.36819	0.9258
	1.20198	1.75683
	1.82199	1.06919
	1.28714	1.25121
	1.14276	1.52424
	1.23498	1.36842
	0.86614	0.742083
	0.798363	0.67068
	0.859005	0.581573
	1.11865	1.39888
	1.32616	2.70583
	0.83603	0.861012
	1.16389	0.903454
	1.59089	1.79147
	0.994434	0.700772
	0.783808	0.669029
	1.75831	1.67793
	1.47375	1.97167
	0.865847	1.06683
	1.17586	1.52084
	1.49768	1.9459
	1.02149	0.894321
	0.844956	0.859351
	0.650363	0.474287
	1.02423	1.45792
	1.05991	1.53317
	0.944743	0.934256
	1.39891	1.83264
	1.14051	0.685811
	2.21735	2.26586
	1.10895	1.68392
	1.40596	1.46285
	0.902978	1.23032
	1.47131	1.4129
	0.837566	0.833792
	1.37286	1.10366
	0.877071	1.68851
	1.4453	2.08365
	0.976472	0.859771
	1.4077	2.3183
	1.00991	0.669218
	1.19348	0.609791
	0.793109	0.414128
	1.22887	0.613245
	1.47487	0.956812
	0.911446	1.01165
	1.52417	1.74052
	1.41819	0.898439
	1.06908	0.9108
	1.64889	1.16438
	1.77439	2.63958
	1.53667	1.23264
	1.14916	1.65493
	0.814256	0.786887
	1.36844	1.70173
	1.0975	1.2026
	1.33078	1.39915
	0.86396	0.688649
	1.13578	0.988088
	0.81279	0.747478
	1.27294	0.840264
	0.919742	0.660209
	1.47811	1.82531
	0.771261	0.651643
	1.53971	1.82079
	0.807063	1.25338
	0.73072	0.602178
	1.32465	1.37468
	0.880262	1.20935
	0.734991	0.834666
	1.02209	0.737522
	0.632861	0.843156
	1.45166	1.74798
	0.765329	0.592974
	1.50017	1.07968
	1.69577	1.71989
	0.839253	0.656018
	0.917518	0.664471
	1.30598	1.76133
	1.1212	0.90764
	1.11496	0.720599
	0.903694	0.880557
	1.4402	1.76925
	1.10314	0.766555
	1.53254	1.97691
	0.826281	1.43581
	1.14238	0.728821
	1.06722	0.534322
	0.839632	1.30983
	1.03585	0.771682
	2.0818	1.68095
	0.927391	0.894237
	0.982642	0.967837
	1.15547	0.902725
	1.55609	2.07551
	1.18015	1.03548
	0.936257	0.540514
	1.42283	1.54596
	1.41946	1.38913
	0.91406	1.61826
	0.83785	0.875869
	1.00502	1.4227
	1.04275	1.02764
	0.805076	0.838037
	1.34342	1.80149
	1.31664	1.38103
	0.821638	1.12357
	0.734765	0.629019
	1.4809	2.02786
	1.23858	1.405
	1.22482	1.64853
	1.02443	0.846623
	1.19607	1.47449
	1.19967	1.62027
	0.867238	0.606537
	0.685856	0.895401
	0.815604	0.749227
	1.10682	0.641633
	1.61192	1.30858
	0.758697	0.48414
	1.1185	1.02958
	1.49248	1.811
	0.923835	0.971065
	1.07994	1.47137
	1.08647	1.31579
	0.890485	0.798031
	1.5506	1.86657
	1.57755	1.80041
	1.33123	0.911031
	1.15401	2.29612
	0.754759	0.91783
	1.12781	1.54701
	0.94835	0.645787
	1.2144	0.757324
	1.02687	0.745593
	0.91335	1.32924
	0.892704	1.52096
	0.986804	0.993409
	1.32317	1.27488
	1.56633	1.32453
	0.861437	0.867703
	0.874741	1.21423
	1.08499	0.756736
	1.52725	1.65119
	0.692101	0.695611
	0.629692	0.648648
	1.59476	1.19479
	0.645613	0.335298
	1.33638	2.22554
	1.05049	0.811416
	1.61434	1.88877
	1.67974	1.31034
	1.63145	1.8968
	0.635562	0.472645
	1.21494	1.99631
	0.912572	0.923912
	1.54568	1.6463
	0.871267	0.850527
	0.964115	0.764224
	0.762891	0.791614
	1.24666	1.80221
	1.88853	1.46216
	1.87161	2.05086
	0.646419	0.413492
	1.20956	1.59307
	0.962876	1.35854
	0.837148	0.921275
	0.725216	0.599065
	1.31395	1.46991
	0.842309	0.644857
	1.30292	1.7044
	1.39822	1.93767
	0.858037	0.722138
	1.39768	1.91847
	1.00042	0.885067
	0.885967	1.22377
	1.18041	0.927477
	0.891645	0.592354
	1.49164	1.20309
	0.748948	0.846169
	0.874843	2.05429
	1.00539	0.728572
	0.985438	1.62157
	1.52796	1.42543
	0.820563	0.446367
	1.0041	0.659815
	0.825521	1.32136
	1.20046	2.01067
	1.10181	2.04485
	0.918282	0.527256
	1.43408	2.20936
	1.03696	0.754639
	0.919531	0.619269
	0.633611	0.890957
	0.741601	1.11092
	1.27087	2.0177
	0.90915	0.699263
	0.968557	0.706191
	0.754849	0.435986
	0.765147	0.93738
	0.733976	0.685294
	1.71197	1.95536
	1.31504	1.43461
	0.728961	0.724669
	1.61115	1.38216
	0.887785	0.607115
	0.948592	0.667534
	0.977888	0.578876
	0.907323	0.692436
	0.868469	0.813634
	1.61455	1.23369
	1.41554	1.77471
	0.804128	0.566871
	1.2032	1.46614
	1.30812	1.6322
	0.916485	0.969107
	1.57254	1.28221
	1.43026	2.03933
	0.719484	0.759427
	0.931819	0.80775
	1.26911	1.33177
	0.759214	0.765665
	0.962463	0.911317
	1.45798	1.60993
	1.47642	1.88491
	1.07141	0.959597
	1.3552	1.82831
	0.728531	0.468676
	1.14918	1.76994
	1.60183	2.20681
	0.846905	0.702338
	0.870839	0.535391
	0.936753	0.71676
	1.94421	2.03648
	1.00882	0.791439
	0.913613	0.811976
	1.15202	1.62324
	1.25685	1.49247
	1.11902	0.757534
	0.941296	1.01006
	1.47219	2.04529
	0.798607	0.574284
	0.836909	0.69254
	1.28089	1.46375
	1.6208	1.83579
	1.31594	1.63359
	1.03546	0.844905
	0.7874	0.469919
	0.866006	0.664476
	1.12993	1.16385
	1.00268	1.31995
	0.685295	0.576851
	0.735967	0.767568
	0.875437	1.19392
	1.23967	1.82543
	1.00176	0.576301
	0.882712	1.20986
	0.916405	0.841493
	1.70985	1.92165
	1.64969	1.80273
	1.11962	0.668947
	0.772841	1.65332
	1.63431	1.59181
	1.26939	0.919156
	0.954602	1.11516
	1.00602	0.663078
	0.735541	1.0013
	0.969907	0.637312
	0.960933	0.593194
	1.25662	0.869096
	0.92111	0.974205
	0.988968	0.701897
	0.968477	1.48529
	0.775343	0.972231
	0.719083	0.537559
	0.599353	0.854484
	1.71979	1.89506
	1.3949	1.35527
	1.48454	1.32153
	1.31092	0.948931
	1.21322	1.49182
	0.913135	0.727574
	1.27064	1.87408
	0.692126	0.949749
	1.41773	1.88536
	1.28031	1.76727
	1.04842	1.04558
	1.12098	2.31272
	0.718979	0.793543
	1.24919	1.54322
	1.52816	1.63038
	0.794643	0.665495
	1.20283	1.35023
	0.993644	0.876629
	1.13032	1.6097
	1.19402	1.99024
	0.565209	0.580414
	1.6823	1.42418
	1.10294	1.87861
	1.56763	1.85643
	1.14662	1.40485
	1.30347	1.24711
	0.971257	0.801796
	1.73534	1.69317
	1.84035	1.92481
	1.26207	0.923818
	0.772445	0.636196
	1.03014	0.658198
	0.813168	0.793041
	1.76938	1.69197
	1.3298	0.623672
	1.16454	0.922964
	1.00952	0.901085
	1.68044	1.39969
	0.976205	1.21925
	1.70655	1.24359
	0.994961	0.592289
	0.900002	0.549015
	1.29629	0.714665
	1.69258	1.46026
	0.93236	1.09024
	1.15321	1.09154
	0.977313	0.522361
	1.27802	1.5349
	0.961667	0.71393
	1.06426	0.817555
	1.74566	1.5404
	1.47467	1.33785
	0.825214	0.766126
	0.93826	0.711013
	1.07723	0.86347
	1.74209	1.57735
	0.772983	0.888119
	1.66301	1.63316
	0.893937	0.518124
	1.56762	2.26121
	1.35995	1.62413
	1.02946	0.807311
	1.19711	0.807918
	1.73006	1.69404
	0.98826	0.670909
	1.4829	1.63523
	1.04287	1.06085
	0.958454	0.417905
	1.17556	1.49657
	0.838605	1.28135
	1.40901	1.51353
	1.16988	0.626088
	1.45829	1.43554
	0.93525	0.715978
	1.23507	0.877914
	1.23025	1.99048
	0.768762	0.891453
	1.31163	1.09576
	1.06182	0.719521
	0.741482	0.702853
	1.47889	1.57053
	1.00865	0.84606
	1.01263	0.542828
	0.976688	1.40831
	1.78732	1.19732
	1.33827	0.888755
	0.79031	0.462877
	0.944214	0.553897
	1.64856	0.916652
	1.04927	1.74247
	0.738213	0.931025
	0.881464	0.894976
	0.908263	0.553237
	1.41044	0.668368
	0.951245	1.52092
	0.932715	0.55873
	0.800993	1.27624
	1.38046	2.02443
	1.07151	1.09821
	1.16883	1.03732
	1.15842	0.797139
	1.44042	1.98478
	1.0238	1.52917
	0.869471	1.27417
	1.02839	1.44846
	1.24481	1.14784
	1.13219	2.07831
	1.30371	1.62361
	0.782189	0.806347
	0.93049	0.520279
	1.04114	0.608522
	1.1027	0.642634
	0.514503	0.587093
	1.46539	0.754731
	1.46826	1.2522
	0.849982	1.19126
	1.02089	0.859386
	1.01414	0.811643
	1.34724	1.7787
	1.32712	1.5853
	0.828832	0.864552
	1.10231	0.722224
	0.803147	1.15527
	1.17139	2.57354
	0.984272	0.693427
	0.848547	1.42376
	1.14768	0.683652
	0.827111	1.15324
	1.01652	0.508956
	1.069	0.923311
	1.40733	1.10534
	1.03347	1.63633
	1.49883	1.56435
	0.938273	0.745656
	0.913032	0.547224
	1.14283	1.08527
	1.30156	1.96265
	1.12855	1.38158
	1.26397	1.78854
	1.26554	1.77912
	1.091	1.3139
	1.24204	2.04464
	1.23395	2.38979
	1.14364	0.965863
	0.676161	0.602144
	1.2225	1.78023
	1.03647	1.33184
	1.05624	0.629361
	0.815119	0.682601
	1.15291	1.94684
	1.23715	1.48099
	1.17766	1.34974
	1.30858	1.63614
	0.882035	0.735441
	0.883165	1.29105
	1.0015	0.87595
	0.89886	1.27905
	0.679545	0.887187
	1.18112	1.48749
	1.10404	1.68815
	1.29931	1.61277
	1.11775	0.985947
	1.21867	1.34861
	1.1908	1.46518
	0.947666	0.794786
	0.745776	0.582196
	1.71277	1.26589
	0.746056	0.670503
	0.874181	0.638345
	1.21517	1.55176
	1.58359	1.22326
	0.746622	0.845684
	0.91449	0.618165
	0.871192	0.989062
	1.26768	0.637282
	1.77934	1.72542
	1.54983	2.05703
	1.56899	1.25095
	1.34991	1.28178
	0.742835	0.846565
	1.19227	1.35219
	1.02597	1.24256
	0.723862	0.571805
	1.38645	1.12225
	1.60212	1.14089
	1.12106	1.74215
	0.776641	0.811137
	1.76536	1.85561
	0.811203	0.813421
	1.63991	2.54289
	1.58103	1.35348
	1.56242	1.40886
	1.1082	1.80637
	1.1341	0.65682
	1.4176	1.20084
	0.862235	0.82533
	1.25101	1.1296
	1.41648	0.968246
	0.949656	0.655471
	1.25728	0.922955
	0.74401	0.813886
	0.855758	0.825322
	0.887015	1.00411
	0.817895	0.561465
	1.72133	1.32947
	1.39274	0.803284
	1.4005	0.97101
	0.920349	0.934535
	1.00353	0.909538
	0.931243	0.67103
	1.46601	1.48462
	1.15744	1.0979
	0.931781	1.26636
	0.734027	0.881659
	0.93874	0.579957
	0.801398	0.876053
	1.1916	1.4216
	0.992032	0.710854
	1.52874	2.02786
	0.639269	0.637875
	1.36581	1.82012
	1.06481	1.25184
	1.32801	1.63406
	1.3566	1.13289
	0.880269	0.680803
	1.57699	1.43199
	0.783773	0.744303
	1.41013	1.6997
	1.15554	0.999289
	1.04514	0.827129
	0.687239	0.736007
	0.609515	0.564095
	0.838575	0.789204
	1.52768	1.33938
	1.36896	1.29708
	1.16449	0.928048
	0.910716	0.70619
	1.0636	1.09587
	1.35987	1.35377
	1.28313	1.31161
	0.913461	0.94074
	0.702875	0.574669
	1.30988	1.3769
	0.781236	0.903745
	0.943945	0.706714
	0.861049	1.23795
	0.830949	0.697721
	1.10406	1.21398
	1.03173	1.0752
	1.23278	1.48226
	1.09902	1.29934
	0.880492	0.772738
	1.08181	1.2196
	1.61909	1.74518
	0.741498	0.633421
	0.927988	0.768539
	0.927175	0.992334
	0.82393	0.823873
	0.881753	1.05856
	0.810893	0.705458
	1.38755	1.72101
	0.6386	0.559106
	1.36256	1.50076
	0.922804	0.81804
	1.3651	1.84762
	1.12465	1.5642
	1.0971	1.51782
	0.62887	0.695382
	0.630321	0.733017
	1.09846	1.2792
	0.888873	1.04797
	0.695651	0.881704
	0.850598	0.903446
	0.975793	1.46803
	1.25908	1.64385
	0.5902	0.747031
	0.934547	0.915452
	2.26236	1.43143
	1.46706	2.22473
[truncated: 786 more rows]
