# Supplementary material for: Glycogen phase-separation drives macromolecular rearrangement and asymmetric division in E. coli
Source: EMBO J. 2025 Nov 3;44(24):7434–76. doi: 10.1038/s44318-025-00621-y (PMC12706056; doi:10.1038/s44318-025-00621-y)
Supplement: Supplementary file 15 — Source data Fig. 2 [file 44318_2025_621_MOESM15_ESM.zip › Figure2/SourceData_Fig2C.xlsx]

## Sheet: Exponential phase
	Normalized cell length	Phase (AU)	DAPI (AU)	RNase E ∆MTS-mCherry (AU)
	0.0125925	0	0	0
	0.0358518	0.00760434	0.000361806	0.00400478
	0.0574116	0.0128377	0.00105256	0.00850128
	0.0788458	0.0171578	0.00225975	0.0152164
	0.100317	0.0192717	0.00354163	0.0186929
	0.121795	0.0216978	0.00521421	0.0249199
	0.143294	0.0224622	0.00785795	0.0260477
	0.16481	0.0233491	0.0107182	0.0269572
	0.18634	0.0234567	0.0141748	0.0247278
	0.207893	0.0242945	0.017454	0.0261295
	0.229453	0.0245546	0.0206778	0.023583
	0.251018	0.0246382	0.0237939	0.0209647
	0.272586	0.0238824	0.0251996	0.0209381
	0.294187	0.0235612	0.0261524	0.0196699
	0.315757	0.0239603	0.0300603	0.0206378
	0.337332	0.0233579	0.0298826	0.0206595
	0.358897	0.0229205	0.0299247	0.020745
	0.380459	0.0234772	0.0323948	0.0222806
	0.402019	0.023337	0.032537	0.0226272
	0.423571	0.0227157	0.0295807	0.0221329
	0.445127	0.023232	0.0304746	0.0243344
	0.466675	0.0230826	0.0287585	0.0246155
	0.488209	0.0232752	0.0289221	0.0263403
	0.509799	0.0233769	0.0274208	0.027079
	0.531472	0.0243652	0.0267573	0.0282709
	0.553019	0.0258714	0.0277457	0.0298524
	0.574585	0.0256637	0.0261001	0.0282826
	0.596162	0.0261301	0.0261465	0.0277875
	0.61771	0.0263786	0.027698	0.0269089
	0.639247	0.0258311	0.0276356	0.0262543
	0.660795	0.025849	0.0300278	0.0266925
	0.682354	0.0259259	0.0324812	0.0273239
	0.703947	0.025739	0.0338658	0.0267819
	0.725526	0.0246932	0.0325828	0.0249151
	0.747117	0.0241261	0.0320521	0.0231506
	0.768735	0.0237116	0.0323589	0.0223266
	0.79035	0.023242	0.0313585	0.0219284
	0.811873	0.0223916	0.0301515	0.0224275
	0.833376	0.0222092	0.0282073	0.0234375
	0.854845	0.0218878	0.0249665	0.0244431
	0.876272	0.0208533	0.0202288	0.0227588
	0.897627	0.0207131	0.0177266	0.0229051
	0.918912	0.0190243	0.0129664	0.0185585
	0.940131	0.0175022	0.00982314	0.0153113
	0.961342	0.0134761	0.00613858	0.010139
	0.982434	0.00977845	0.00355022	0.00606649
	1	0.00313356	0.00101586	0.00167152

## Sheet: Transition phase
	Normalized cell length	Phase (AU)	DAPI (AU)	RNase E ∆MTS-mCherry (AU)
	0.0266949	0.005501	0.000313515	0.00164317
	0.0542196	0.0161091	0.00142636	0.00479046
	0.0797965	0.0214732	0.00186045	0.00514401
	0.105298	0.0255909	0.00279655	0.00647184
	0.130997	0.0280454	0.00310054	0.00551246
	0.156884	0.0305421	0.00423421	0.00593945
	0.182852	0.0314427	0.00471027	0.00693165
	0.20895	0.0328217	0.00587572	0.00700007
	0.235231	0.0315063	0.00653466	0.00883705
	0.261524	0.032139	0.00784327	0.00927482
	0.287875	0.0311761	0.00911087	0.0123744
	0.31428	0.0316306	0.011608	0.0168415
	0.340698	0.02972	0.0138743	0.0229239
	0.367127	0.0306255	0.0196552	0.0292672
	0.393567	0.0302859	0.0257008	0.0322442
	0.420012	0.0294709	0.0330703	0.0352345
	0.446462	0.02892	0.0396608	0.0353723
	0.472944	0.029093	0.0445431	0.0360742
	0.49944	0.0294592	0.0486631	0.0373596
	0.525905	0.0292136	0.0485045	0.0383374
	0.55234	0.0294256	0.0515358	0.0404019
	0.578759	0.029859	0.0514505	0.0413323
	0.605138	0.0291461	0.0499107	0.0400384
	0.631465	0.0288926	0.0497026	0.0415929
	0.657779	0.029356	0.0518778	0.0432447
	0.684029	0.0287541	0.0491495	0.0403195
	0.71031	0.0287179	0.0519282	0.0424644
	0.736577	0.0277067	0.046706	0.0402872
	0.762876	0.0277648	0.0478552	0.0429132
	0.789164	0.0273544	0.0455602	0.0444413
	0.815485	0.0273614	0.042777	0.0439228
	0.841903	0.0269698	0.0378425	0.0414112
	0.868524	0.0257289	0.0302801	0.037933
	0.894729	0.0231729	0.0223866	0.0310836
	0.920839	0.0206751	0.0160658	0.0261048
	0.947064	0.0163002	0.0111659	0.0201369
	0.973855	0.0126565	0.0076664	0.0170413
	1	0.00539196	0.00305259	0.00775613
