# Supplementary material for: Glycogen phase-separation drives macromolecular rearrangement and asymmetric division in E. coli
Source: EMBO J. 2025 Nov 3;44(24):7434–76. doi: 10.1038/s44318-025-00621-y (PMC12706056; doi:10.1038/s44318-025-00621-y)
Supplement: Supplementary file 15 — Source data Fig. 2 [file 44318_2025_621_MOESM15_ESM.zip › Figure2/SourceData_Fig2D.xlsx]

## Sheet: Exponential
	Norm. RNaseE dMTS-mCherry
	-0.0476725
	0.0936136
	-0.151182
	0.0163541
	-0.0428078
	-0.126614
	0.148628
	-0.0144785
	0.211728
	0.118945
	-0.126137
	0.0784393
	-0.190388
	0.0241766
	0.0518865
	-0.059877
	0.253018
	0.112681
	0.0437621
	0.138471
	0.290004
	0.113446
	0.030955
	-0.302276
	0.17247
	0.085124
	0.238334
	0.14327
	-0.0668085
	0.19423
	0.0786573
	-0.094595
	0.0828551
	-0.0620279
	0.0829172
	0.028059
	0.117613
	-0.035594
	0.158906
	0.206839
	0.0895546
	-0.278798
	0.10238
	0.156158
	0.0134697
	0.237013
	-0.122942
	0.0336759
	0.293632
	0.0420816
	0.0482752
	0.053058
	-0.118547
	-0.064839
	-0.0727237
	-0.0775608
	-0.0930188
	0.0396202
	-0.166099
	0.034662
	0.0422619
	-0.172965
	-0.059088
	0.119234
	0.0128331
	0.278818
	0.0125785
	0.181479
	-0.0632207
	-0.019728
	0.196414
	-0.071024
	0.325456
	-0.0101314
	-0.242232
	-0.0224264
	0.0638259
	0.190247
	0.0540528
	-0.0937878
	0.129685
	-0.183378
	0.0298263
	-0.0493322
	0.268514
	0.0952224
	-0.0510912
	-0.0233263
	0.110008
	0.0472112
	-0.124504
	-0.304422
	-0.0308385
	0.0874913
	0.16547
	0.229243
	0.0988529
	-0.0581717
	-0.0658924
	-0.149381
	-0.0288736
	0.177047
	0.041255
	0.0483272
	-0.178852
	0.0663544
	-0.0391048
	0.0716818
	0.0462891
	-0.0472453
	-0.00689896
	0.0019711
	0.0748015
	0.0376239
	-0.108587
	0.239488
	0.034912
	0.0343284
	0.0013459
	0.0762222
	0.0278111
	0.00383736
	0.104702
	0.11745
	0.0122667
	0.266668
	0.23809
	0.125535
	-0.141869
	-0.0181416
	-0.0717499
	0.0376729
	-0.10561
	0.357604
	0.149786
	0.0756379
	0.0894652
	0.098575
	0.147962
	0.0105633
	-0.0990149
	-0.101583
	0.120856
	0.0094108
	-0.197964
	0.00792402
	0.00409693
	0.162962
	0.0837387
	0.192327
	0.199708
	-0.239403
	-0.219353
	-0.0398467
	0.156302
	0.103722
	-0.0778555
	0.109601
	0.150008
	0.138062
	0.106827
	-0.124744
	-0.203229
	0.387829
	-0.215316
	-0.264689
	-0.0734079
	0.0715343
	-0.0344583
	-0.0410148
	-0.0632886
	0.226696
	-0.0754778
	0.344919
	0.0752482
	-0.00858965
	-0.0791062
	-0.0995758
	0.00756916
	-0.0445156
	0.217849
	0.189846
	0.0819769
	0.0508076
	0.144249
	0.0382879
	0.0320973
	0.144961
	0.0509818
	-0.0753987
	-0.350317
	-0.123511
	0.0808221
	0.106418
	-0.0152933
	0.0957143
	-0.0655915
	-0.0733232
	-0.00168041
	-0.185929
	-0.0601945
	0.0999336
	0.105704
	-0.0414935
	-0.0762148
	-0.0907758
	0.122344
	0.0900126
	-0.0921776
	0.0806887
	0.120279
	-0.131814
	0.0411257
	0.041033
	-0.00671546
	-0.0867816
	0.00219732
	0.083742
	0.236548
	-2.225e-05
	-0.218574
	0.00220188
	0.0744308
	0.114621
	0.214942
	-0.111637
	0.219196
	-0.0916016
	0.185962
	0.179915
	0.00206983
	0.122892
	0.14266
	0.31744
	0.0195862
	0.161434
	0.464678
	0.0427234
	-0.0215048
	-0.17417
	-0.0141246
	-0.12072
	0.0631675
	-0.117002
	0.13634
	0.13979
	0.155071
	0.0575071
	0.361938
	-0.0479125
	-0.00857087
	0.0505711
	0.123701
	-0.104061
	0.190378
	-0.0197248
	-0.00634376
	0.00335548
	0.00610916
	0.0459479
	-0.202833
	-0.290926
	0.0947073
	0.145413
	-0.200814
	0.066284
	-0.0376147
	-0.164392
	0.244081
	0.137525
	0.0685045
	0.0896143
	-0.0101059
	0.0672328
	0.0506692
	0.135714
	-0.152161
	-0.0959135
	0.115345
	0.124879
	0.0598282
	-0.114207
	0.0982432
	0.18521
	0.154994
	0.168323
	-0.140997
	-0.0635038
	0.00803718
	0.00881673
	0.0815407
	0.059219
	0.135825
	-0.0284005
	-0.141099
	0.268308
	0.109618
	0.0620452
	-0.0705094
	0.00351816
	0.121252
	-0.00239036
	-0.0723803
	-0.0737624
	0.0102926
	0.246629
	-0.1515
	0.130408
	0.160437
	0.0337268
	0.175382
	0.176049
	-0.324471
	-0.14609
	0.162365
	0.0124803
	-0.0578722
	0.0259155
	0.0623672
	-0.0322635
	-0.0215092
	-0.102006
	-0.114138
	0.00331556
	-0.316385
	-0.0596068
	0.240445
	0.0929288
	0.107909
	0.131657
	0.178334
	0.259214
	0.119302
	0.0419849
	-0.0278706
	0.026576
	-0.14435
	0.412041
	0.195627
	0.0633489
	-0.129124
	-0.07623
	-0.0101403
	-0.0974808
	-0.00801823
	-0.0474233
	-0.342193
	-0.0561765
	-0.0377816
	-0.0749365
	0.0660836
	-0.0725596
	-0.211754
	0.0396772
	0.21415
	0.187659
	-0.0181526
	0.103869
	-0.0770355
	-0.0432995
	-0.00627712
	0.181349
	0.0258164
	0.361254
	-0.0909158
	-0.0760633
	-0.317671
	-0.0543204
	-0.0182654
	0.104791
	-0.154704
	0.110481
	0.0654603
	0.151375
	0.278335
	-0.00026979
	0.0578866
	-0.0657173
	-0.242623
	-0.0221685
	0.37714
	-0.187631
	-0.138392
	0.0285741
	0.244661
	-0.0933119
	-0.0505782
	0.0326488
	-0.0152774
	0.0213636
	-0.145059
	-0.109901
	0.13606
	-0.140616
	-0.0508117
	0.16203
	0.0430116
	0.316542
	0.0660677
	0.256436
	-0.317947
	-0.0204785
	0.0755231
	-0.098085
	0.0430585
	-0.036404
	0.0497164
	0.145887
	0.00656206
	-0.0748971
	-0.0234505
	0.171671
	-0.125204
	0.0200927
	0.0575105
	0.249299
	-0.0233286
	-0.316982
	-0.0387912
	0.234024
	0.109289
	0.260495
	-0.153595
	-0.120621
	0.0643538
	0.157266
	-0.0503035
	0.00879304
	0.122945
	0.0137752
	-0.0267558
	-0.256459
	0.120837
	-0.00299189
	-0.0926721
	0.197998
	0.0942758
	-0.0273776
	0.040995
	0.0726286
	0.0472074
	0.0723747
	0.137707
	-0.0674728
	-0.0770517
	-0.148913
	-0.0370851
	-0.0498032
	0.057568
	0.0741569
	0.0703588
	0.238188
	0.0376191
	-0.0103929
	0.326938
	0.100268
	-0.0881034
	-0.307615
	0.180446
	-0.0604246
	0.0625426
	-0.153827
	-0.0496418
	0.00391535
	0.0194852
	0.245493
	-0.112543
	-0.0114283
	-0.0477747
	0.0305766
	-0.266611
	-0.0762047
	0.112344
	0.198791
	-0.0722282
	0.00189734
	0.333213
	-0.0950866
	0.0220716
	0.080815
	0.179906
	-0.0670435
	-0.231755
	-0.12558
	-0.219047
	-0.0835045
	0.035783
	-0.0431855
	0.0887597
	-0.272227
	-0.199709
	0.068347
	0.0722345
	-0.204195
	0.0635167
	0.167087
	0.203637
	0.0961727
	0.050288
	0.351728
	0.285937
	-0.0381804
	-0.19991
	0.114799
	0.279455
	0.0747397
	-0.0745282
	-0.170567
	-0.371842
	0.267143
	-0.295461
	0.0802532
	0.0888155
	-0.0679882
	0.0408897
	0.20605
	-0.074132
	-0.00396919
	0.153705
	0.193688
	-0.131812
	0.154801
	-0.0678178
	0.0873032
	0.0839772
	0.153405
	0.13995
	-0.13805
	-0.233257
	-0.0319783
	0.105771
	-0.0366672
	0.145122
	0.3031
	0.179945
	0.102689
	0.320162
	-0.0163522
	-0.0706942
	-0.0562406
	0.180253
	0.33651
	0.388594
	0.152051
	-0.0281654
	0.0133896
	0.0969306
	-0.230066
	-0.0256424
	-0.0661406
	-0.187418
	0.0408125
	0.136385
	0.298373
	-0.050404
	0.0157667
	-0.0954928
	0.234824
	0.199389
	0.0830493
	-0.0850505
	0.0205687
	-0.0323017
	-0.106426
	-0.137706
	-0.141836
	-0.0630723
	-0.124466
	-0.082354
	-0.0456451
	-0.113818
	0.0271152
	-0.120177
	-0.210221
	0.429437
	0.336068
	0.045818
	0.281676
	0.0614965
	-0.256889
	-0.00627087
	0.080453
	-0.0134252
	0.0553438
	-0.0567859
	-0.0886671
	-0.0135703
	-0.0157607
	0.0764876
	-0.049124
	0.0627412
	0.0464122
	-0.0523503
	0.305579
	-0.0237058
	0.253712
	-0.0123931
	0.0971119
	0.0197812
	0.172936
	-0.0493369
	0.0208038
	-0.0474948
	-0.1958
	0.041929
	-0.148264
	-0.246172
	-0.140764
	0.283198
	-0.0504855
	-0.064219
	0.0641546
	-0.040532
	-0.062117
	0.0593453
	-0.0403642
	-0.253059
	0.174779
	0.123126
	0.261772
	-0.105738
	0.134314
	0.118233
	0.125665
	0.0342449
	-0.0243197
	-0.0251938
	-0.0338382
	0.190659
	-0.0100048
	0.109038
	-0.0504822
	0.140664
	0.30637
	-0.142798
	0.192753
	-0.0271139
	0.193783
	-0.0505918
	-0.235177
	-0.0112393
	0.209485
	0.0144698
	0.0554775
	0.0460568
	0.11108
	0.169426
	-0.0612829
	0.000859394
	0.290086
	0.230643
	0.0149961
	0.00901039
	0.021381
	0.0709001
	-0.00876644
	-0.0690741
	0.296568
	0.0775019
	0.191967
	0.115452
	-0.0520577
	0.117655
	0.058956
	-0.00655356
	-0.00471624
	0.105148
	0.0353273
	0.181376
	0.0884972
	-0.0595527
	-0.0655861
	0.161434
	0.184333
	0.0111237
	0.043543
	0.261764
	-0.127731
	0.0420326
	0.0614737
	-0.157592
	0.118677
	0.19539
	0.0952764
	-0.111428
	0.0814809
	-0.0207431
	0.0590047
	0.0430365
	0.0571451
	0.151523
	0.0771204
	0.0267615
	0.0659351
	-0.0348811
	0.0141473
	-0.00291921
	0.0778353
	-0.0431761
	0.171712
	-0.0238015
	-0.330229
	0.0290978
	-0.117042
	-0.249699
	-0.205138
	0.131684
	0.00718372
	0.19462
	0.143069
	0.24709
	0.0704246
	0.0359523
	0.144401
	-0.0182441
	-0.117727
	-0.178025
	0.0169041
	0.0649189
	-0.0487967
	-0.0563542
	0.00806123
	0.130736
	-0.163464
	0.00200352
	-0.0859588
	0.161634
	-0.0913838
	-0.101675
	0.256414
	0.125433
	0.0562819
	-0.00540068
	-0.213795
	0.249717
	0.159927
	-0.140772
	-0.00168541
	0.0841421
	-0.12763
	-0.0322511
	-0.0967339
	0.188544
	0.160273
	0.247023
	-0.0801509
	0.118051
	0.0679838
	0.294054
	-0.0970337
	-0.0591652
	0.257788
	-0.0949796
	0.0370253
	-0.129489
	-0.174499
	0.0820564
	0.0792273
	-0.0250494
	0.00601201
	0.0481198
	-0.10672
	-0.0141019
	0.0259507
	-0.108146
	0.16188
	0.0883788
	-0.01873
	0.0550758
	0.2659
	-0.130284
	0.0571495
	-0.350648
	0.106767
	-0.0843646
	-0.121689
	0.15951
	0.100975
	0.0543378
	-0.0354469
	-0.0563746
	0.250301
	0.076167
	-0.140167
	0.0875624
	-0.0279569
	-0.127571
	-0.0114471
	0.234464
	-0.255622
	0.0458773
	0.0145421
	0.0943959
	-0.215304
	0.11237
	0.0838727
	0.0416961
	0.048472
	-0.0709807
	-0.132242
	0.194565
	-0.0297617
	0.00469658
	-0.167713
	-0.058685
	-0.0424397
	-0.109954
	0.0182229
	-0.171682
	0.030202
	0.189597
	0.0276131
	0.019765
	0.00293709
	0.0940227
	0.207885
	-0.0536944
	-0.188166
	0.0235462
	-0.128972
	0.0374544
	0.0559522
	-0.0690961
	0.0782625
	0.143387
	0.12627
	-0.0453929
	-0.0617853
	-0.172475
	0.0704877
	0.115314
	0.213067
	0.124268
	-0.0718603
	0.0935378
	0.242244
	-0.0540612
	0.289834
	-0.148788
	0.0658152
	-0.000859289
	0.00596577
	-0.00260986
	0.211474
	0.113427
	-0.0367467
	0.13913
	-0.0864264
	-0.0598512
	0.28683
	0.0405885
	0.0110499
	0.0943324
	0.0179675
	-0.0225553
	0.0712033
	0.218859
	0.0452813
	0.188356
	-0.108151
	-0.0449266
	0.357988
	0.0799678
	-0.0355673
	0.0846434
	-0.135698
	0.171207
	-0.0866721
	0.0826396
	-0.0188939
	-0.0189129
	-0.185917
	0.188282
	-0.0434773
	0.192711
	0.270965
	0.0185847
	0.133052
	0.249732
	0.256593
	-0.0489957
	-0.337044
	0.0266176
	-0.00757304
	0.0488396
	-0.000225463
	0.336523
	0.117295
	0.155382
	-0.0281403
	-0.0380504
	0.0749563
	0.185861
	-0.0649818
	0.0056788
	-0.106161
	-0.176857
	0.157027
	-0.0618638
	0.233845
	-0.128528
	0.143053
	0.0296374
	0.0925965
	-0.152425
	-0.058483
	0.238439
	0.0216047
	0.0874487
	-0.0825942
	-0.0221108
	0.122979
	-0.151551
	0.0880812
	0.0916268
	0.0663612
	0.03904
	0.108913
	0.282974
	0.0657261
	-0.133559
	0.0206811
	-0.219187
	0.029937
	-0.351127
	0.021552
	0.0461291
	-0.126287
	0.231702
	-0.0589374
	-0.109826
	-0.25571
	-0.265815
	-0.0760235
	-0.0845973
	-0.0306931
	-0.151092
	-0.180711
	0.0243316
	0.0679419
	0.00925059
	0.386284
	0.0916476
	0.0294289
	0.0334011
	0.103105
	0.0202729
	0.0171423
	0.0914476
	0.151094
	-0.19512
	-0.0701502
	0.0421504
	0.207892
	-0.0038133
	-0.0712899
	0.132838
	0.00992697
	0.176933
	0.207319
	-0.0603538
	0.415136
	0.0360246
	-0.168701
	-0.0406144
	0.232209
	-0.0757751
	-0.0953635
	0.393959
	0.0399663
	-0.0420368
	0.0471992
	0.435528
	-0.0536205
	-0.160476
	0.0148039
	0.0243527
	0.0048144
	0.0807156
	-0.0466892
	0.148643
	0.154011
	0.144822
	0.1516
	0.134971
	0.020245
	0.377736
	-0.0505637
	0.0303845
	0.0419908
	-0.0717852
	-0.227788
	0.139015
	0.187774
	0.0283622
	-0.15709
	0.012074
	-0.0982503
	-0.035713
	-0.00852039
	0.281267
	-0.0845783
	0.154761
	0.106965
	0.012367
	0.0370977
	-0.00281359
	-0.175809
	-0.0256689
	0.100869
	0.00368767
	-0.00572217
	0.0443639
	0.0335946
	0.0077657
	0.171069
	-0.0516898
	0.176684
	0.203143
	0.10925
	0.0559994
	0.0415981
	0.0513691
	0.00529537
	-0.147724
	0.0157971
	0.175649
	-0.0136438
	-0.17703
	0.0146696
	-0.148093
	0.239534
	-0.0199458
	-0.0807592
	-0.150639
	-0.00155478
	0.293116
	-0.0273852
	0.0886876
	0.0536812
	-0.0584931
	-0.0234577
	0.0359392
	0.207615
	0.0687965
	-0.0288188
	0.0101391
	0.0654909
	-0.294108
	0.0743423
	0.0531485
	-0.0375341
	0.0712404
	-0.186314
	0.0113586
	-0.225159
	0.00117442
	0.181112
	0.172078
	0.178396
	-0.226625
	0.454612
	-0.0519748
	-0.0417608
	0.179557
	0.268143
	-0.0900754
	0.0985192
	-0.151815
	0.302572
	0.0275704
	-0.0616683
	-0.243047
	-0.0679982
	0.1161
	0.238014
	-0.133296
	0.432776
	0.0896079
	0.143391
	0.105988
	0.417157
	-0.301452
	-0.0630401
	0.0952131
	0.0215949
	0.190697
	0.0688904
	-0.255122
	-0.0373511
	-0.00231683
	-0.160383
	-0.0052279
	0.239464
	-0.0194216
	-0.110133
	0.0245769
	0.241619
	-0.0580068
	-0.133422
	-0.119455
	0.0837181
	-0.0656735
	-0.083292
	-0.011614
	-0.0143006
	0.160939
	0.0937136
	-0.105229
	-0.113758
	-0.264556
	-0.112286
	-0.146748
	0.107958
	0.0775561
	-0.221397
	0.140822
	0.113747
	-0.0346432
	-0.0331514
	-0.0322409
	-0.0911594
	-0.0470042
	-0.235311
	0.136165
	0.0151428
	0.00206788
	-0.00427109
	-0.0799691
	-0.00637616
	-0.1609
	0.0336707
	-0.00544402
	0.0856814
	0.0989004
	0.194136
	0.0779743
	0.117856
	-0.123141
	0.273024
	-0.0177627
	0.0869642
	0.0657054
	-0.035189
	-0.0500451
	-0.135924
	-0.212815
	-0.0268463
	0.100678
	0.00324755
	0.0422078
	0.0481198
	0.230657
	0.0570889
	-0.186574
	-0.216429
	-0.20753
	0.0110001
	-0.0518863
	0.198212
	-0.0186453
	0.0635976
	0.154019
	0.370524
	0.0998505
	0.0451136
	0.110706
	0.0218115
	0.0821553
	0.0382497
	0.0387688
	-0.0192674
	0.335124
	0.123586
	0.0868068
	-0.00507663
	0.250604
	-0.00954746
	-0.0220843
	0.159687
	0.0466709
	-0.00403621
	0.193119
	-0.276141
	-0.0221531
	0.0484622
	0.190201
	-0.0989279
	-0.181532
	0.0151515
	-0.043528
	-0.112624
	0.040714
	-0.0579021
	-0.107468
	-0.00950437
	-0.0105861
	0.0756027
	-0.258694
	-0.237526
	0.246967
	0.0143052
	-0.0888392
	0.360403
	0.141661
	0.0840062
	0.292724
	-0.192028
	0.313297
	0.054233
	0.206169
	0.135691
	-0.225169
	0.387047
	0.2026
	0.0760818
	0.141793
	0.129234
	0.196666
	0.229295
	0.102561
	0.0156819
	-0.057857
	-0.0279502
	0.0131333
	-0.253803
	0.207614
	-0.0563807
	0.0995692
	0.058431
	0.272127
	0.141721
	-0.0769268
	-0.0310046
	0.196081
	0.1368
	0.0812032
	0.095188
	0.129847
	0.0948561
	-0.080254
	0.038438
	-0.189464
	0.137551
	-0.0653283
	0.253365
	-0.129545
	-0.250321
	-0.0369015
	0.24645
	0.00599993
	0.134642
	0.125023
	-0.0702571
	0.0197436
	0.299628
	-0.0488469
	-0.103797
	0.190217
	0.196477
	0.156335
	-0.0730721
	0.047503
	-0.0094973
	0.0279389
	0.263973
	-0.0194997
	0.0415787
	-0.0230145
	0.145355
	0.121068
	-0.0970435
	0.0202728
	-0.089984
	-0.121001
	0.335977
	0.0652105
	-0.231913
	0.0288263
	0.0137143
	-0.0107661
	-0.160228
	0.138482
	-0.287317
	-0.0366339
	-0.0867984
	0.180674
	0.0458796
	0.148165
	0.0486086
	0.0974
	-0.139963
	-0.0460332
	-0.208299
	-0.0366625
	-0.181038
	0.114618
	-0.0853471
	-0.0151694
	0.235786
	0.0784962
	0.126976
	-0.196175
	-0.248321
	0.171
	0.138018
	0.142329
	-0.0022053
	-0.0953752
	-0.0473938
	-0.285165
	-0.0428382
	0.136147
	0.0723201
	0.00377996
	0.00750718
	0.0132218
	0.0516382
	-0.00792805
	0.0441096
	0.101686
	-0.179924
	-0.0267791
	0.0753903
	-0.0424298
	0.04498
	0.164206
	0.0909851
	-0.124116
	0.0282497
	-0.253889
	0.112448
	-0.0324409
	-0.010222
	0.143362
	0.232446
	-0.144053
	-0.0780592
	0.0987208
	0.274239
	-0.0538049
	0.11947
	-0.058327
	-0.116127
	0.0870536
	0.200998
	0.111456
	0.302666
	-0.211682
	0.0364979
	0.180281
	-0.0292339
	0.0980106
	-0.109681
	0.2541
	-0.0165443
	-0.142598
	0.21421
	0.151438
	0.0458496
	0.230965
	-0.19193
	-0.0178671
	0.0753632
	0.267554
	0.122829
	-0.117002
	-0.294726
	-0.049652
	0.19091
	-0.0209996
	-0.0706874
	0.129352
	-0.101737
	-0.0988999
	-0.121763
	0.0836287
	0.049888
	-0.0883317
	0.0196006
	-0.0684499
	0.219259
	-0.1401
	0.108188
	0.0372641
	0.17713
	-0.242119
	0.194979
	0.405629
	0.0809777
	-0.146514
	-0.147708
	-0.128889
	-0.299084
	0.068513
	0.129321
	-0.0404444
	-0.217383
	0.230083
	-0.259502
	-0.055446
	0.309783
	0.121799
	-0.335326
	-0.0384382
	0.127287
	0.145131
	0.123225
	0.0229899
	0.121036
	-0.095275
	0.286705
	-0.0672652
	-0.0297689
	0.337062
	0.0283804
	-0.125135
	-0.0150587
	0.0710053
	-0.0807504
	0.334999
	0.116366
	-0.00808851
	-0.250335
	-0.14283
	0.212253
	-0.123881
	0.132804
	-0.0117107
	0.314387
	0.139135
	-0.207747
	0.172132
	0.407397
	-0.0158025
	-0.220907
	-0.252665
	0.131128
	0.305502
	0.0545578
	0.0494384
	-0.0776231
	0.109678
	0.315191
	-0.192424
	0.157524
	-0.0325551
	-0.0176576
	0.171859
	0.370093
	-0.207284
	-0.00219216
	0.0277667
	0.0663047
	0.15604
	0.227967
	0.103866
	0.138397
	-0.0247516
	-0.00562187
	0.175167
	0.252208
	0.250762
	-0.0994645
	-0.0575571
	0.0253022
	-0.154613
	0.0821349
	0.105947
	0.149644
	0.0525525
	-0.180481
	-0.0888053
	0.0111418
	-0.024238
	-0.0438458
	0.124249
	0.0550414
	-0.364692
	0.0329947
	0.26847
	0.331501
	0.226676
	-0.116898
	-0.0141372
	-0.359919
	0.0398514
	0.0646055
	-0.0317307
	0.0685334
	0.0455906
	-0.0454562
	-0.0134503
	-0.104783
	0.0177671
	0.00651732
	0.121069
	0.088225
	-0.102969
	-0.299466
	0.117267
	-0.341401
	0.0180281
	-0.0470315
	0.021204
	-0.315902
	-0.0359431
	0.135561
	-0.187341
	-0.0885134
	0.144465
	-0.0197706
	0.0135013
	-0.0757265
	0.115802
	0.111789
	0.242767
	-0.0990495
	0.179745
	0.0606591
	-0.223117
	0.0834701
	0.0392219
	0.0686053
	0.0456766
	-0.289068
	0.0908943
	-0.0276768
	0.0414678
	0.0406539
	-0.0788992
	0.0917788
	0.0487073
	0.110541
	0.140753
	-0.233347
	-0.0333357
	0.0249695
	0.181635
	0.0977459
	0.066574
	0.178742
	0.0396611
	0.108694
	0.223033
	0.175577
	0.164079
	0.178198
	-0.000788992
	-0.0826507
	-0.000138588
	0.178277
	-0.0500557
	0.152968
	-0.263443
	0.149017
	0.110269
	0.246296
	0.216075
	0.0574364
	0.178796
	-0.0554605
	-0.0805219
	-0.0281739
	-0.0163378
	0.149362
	-0.0527289
	-0.101397
	-0.0458937
	0.180488
	-0.0912366
	-0.125954
	-0.0333585
	0.365414
	-0.199829
	0.0952769
	0.101474
	-0.0630182
	0.229432
	0.0750535
	0.183391
	0.217194
	0.025967
	-0.383893
	0.0785262
	-0.0296337
	0.141177
	0.00470677
	0.0540214
	-0.00134768
	-0.239123
	-0.0383688
	-0.068664
	-0.145397
	0.0633001
	-0.260637
	0.0313528
	0.0858015
	-0.113452
	0.159848
	0.0576538
	0.0018078
	0.0934151
	-0.0547106
	0.110541
	-0.158926
	-0.100948
	0.0312694
	0.0650899
	-0.127207
	0.00876486
	-0.021288
	-0.0538542
	-0.137656
	0.0592214
	-0.0515575
	0.00319679
	0.393034
	0.255048
	-0.00163131
	0.407122
	0.186426
	-0.057399
	0.0743339
	0.0217201
	0.119525
	-0.0257442
	-0.244035
	0.154262
	0.11767
	0.028937
	-0.0629576
	-0.055938
	0.052996
	-0.260611
	0.102506
	0.0075531
	0.15711
	-0.0972665
	-0.191103
	0.114656
	0.227293
	-0.189495
	0.242276
	0.0768372
	-0.145212
	-0.142013
	0.176738
	0.0819002
	-0.100978
	-0.14622
	0.0808854
	0.0505244
	0.073382
	0.0399124
	0.0494897
	0.163858
	0.134315
	0.00612648
	0.196594
	-0.0906313
	-0.115176
	-0.150028
	-0.117013
	0.108385
	-0.138207
	0.220999
	-0.0534439
	0.0597941
	-0.0689082
	0.0133657
	0.0729349
	0.007366
	-0.0432707
	0.188379
	-0.159243
	0.0422915
	-0.0704087
	-0.082753
	-0.0259354
	-0.196891
	0.0947473
	0.0409315
	0.0505066
	-0.0396448
	0.13952
	0.0914597
	0.0417799
	0.144615
	0.174985
	-0.127123
	-0.0978003
	-0.0690647
	0.022061
	0.0506127
	0.0347268
	-0.21829
	0.17263
	0.00985345
	-0.174442
	0.0255657
	0.0796743
	0.0330436
	0.37549
	0.000478043
	0.146104
	-0.0985265
	0.150605
	0.202593
	-0.134333
	0.0546358
	-0.0111774
	0.0551201
	0.133586
	-0.090774
	0.122401
	-0.190597
	0.0458101
	-0.0187268
	0.052713
	-0.121719
	0.215284
	-0.175863
	0.449609
	0.00682634
	0.0493116
	0.0600516
	-0.103634
	0.383491
	0.310451
	0.0854365
	-0.0579105
	0.0729442
	0.0384069
	0.100549
	0.03723
	0.165006
	0.067606
	0.106296
	-0.0621727
	0.279249
	-0.143637
	-0.209228
	0.410119
	-0.0307642
	0.122925
	-0.0907579
	-0.0703464
	0.104916
	0.234442
	0.164986
	-0.157843
	0.139363
	-0.00605793
	0.0865434
	-0.205702
	0.173701
	-0.186484
	0.0801083
	0.197282
	0.144708
	-0.12831
	0.332266
	0.00485451
	0.229758
	0.0193698
	0.193094
	0.163421
	-0.233891
	0.125636
	0.220614
	-0.303083
	0.147151
	-0.37515
	0.0601422
	-0.0579523
	0.0436758
	-0.0300124
	0.0480477
	-0.148184
	0.0512186
	0.011794
	-0.148035
	0.22742
	0.246247
	0.101723
	0.152619
	0.237054
	0.37844
	0.182299
	-0.288347
	-0.109007
	-0.147787
	-0.129604
	-0.0550511
	-0.127659
	-0.111845
	0.0259225
	0.31996
	-0.128171
	-0.212689
	0.254146
	-0.0265059
	-0.0474072
	0.114056
	0.204062
	0.0190336
	0.0873869
	0.0207094
	0.116857
	0.162867
	-0.0468258
	0.379926
	0.046859
	0.291175
	-0.0987003
	-0.0552815
	-0.0446255
	-0.094167
	-0.179281
	0.108667
	0.155309
	-0.202876
	-0.0572235
	-0.0195021
	0.303044
	-0.0043643
	-0.23155
	-0.110588
	0.123027
	0.0277201
	0.0932695
	-0.0143708
	-0.109022
	0.215128
	0.18205
	0.417358
	0.0713401
	0.263233
	-0.0959801
	-0.0210972
	0.146366
	-0.11864
	-0.130847
	0.342761
	0.174094
	0.166136
	0.00438812
	-0.0334912
	-0.0681673
	0.279423
	-0.167099
	0.169779
	0.0966207
	-0.00355733
	-0.0688493
	0.438197
	0.0507206
	0.171699
	-0.115887
	0.137474
	0.0630221
	-0.0147643
	0.148223
	0.0361213
	-0.0120355
	0.0731178
	0.00787907
	0.334978
	-0.0907535
	0.102893
	0.0634229
	-0.115722
	0.178962
	-0.0155041
	-0.16775
	0.0169958
	-0.0253225
	-0.0196592
	-0.12715
	0.0843059
	0.0237674
	-0.0300838
	-0.316523
	-0.0273596
	0.0955401
	0.075804
	0.196212
	0.187818
	0.11938
	0.0649956
	0.0415795
	0.360027
	0.0213948
	0.336032
	0.398658
	0.19654
	-0.0979449
	-0.129764
	-0.0154155
	-0.256348
	0.0526367
	-0.000455803
	-0.0766167
	0.21943
	0.05006
	0.247957
	-0.0917959
	-0.139501
	0.0711422
	0.0728442
	-0.0439185
	0.184587
	0.150425
	0.0141248
	0.028507
	0.16503
	0.107636
	0.170899
	-0.015311
	0.0431948
	-0.137791
	-0.130977
	0.0253627
	-0.166568
	0.0424101
	0.0966993
	0.0533829
	-0.0402225
	0.0970995
	-0.151389
	-0.0934764
	0.0969454
	-0.0448079
	0.0775
	-0.192874
	0.253393
	-0.12232
	0.295372
	0.0243066
	-0.0791991
	0.17394
	0.112098
	0.075688
	0.0525988
	0.13468
	0.150808
	-0.116835
	0.0945154
	0.168062
	-0.134443
	-0.0554009
	0.0478763
	-0.199372
	-0.0321901
	-0.246005
	0.0972036
	0.132783
	0.276838
	0.0479848
	-0.132267
	-0.0242216
	-0.1773
	-0.129869
	-0.122948
	-0.024349
	0.234111
	0.0272913
	0.214326
	-0.193981
	-0.15367
	0.162243
	-0.104215
	0.164803
	-0.060911
	-0.231896
	-0.0475215
	-0.0658302
	0.0185503
	0.193612
	0.0450635
	0.133929
	0.0682794
	0.352339
	0.212648
	0.0697947
	0.0932507
	0.0107496
	-0.186369
	-0.220856
	0.295128
	0.0132583
	0.344333
	0.10461
	-0.0953361
	-0.0517115
	0.334707
	0.0546102
	0.0365205
[truncated: 2,691 more rows]

## Sheet: Transition phase
	Norm. RNaseE dMTS-mCherry
	0.228816
	0.468588
	0.189169
	0.119311
	-0.0452586
	0.28773
	0.088626
	-0.0981093
	-0.0372924
	0.0687681
	-0.485373
	0.221305
	0.291523
	-0.364008
	-0.316459
	0.54509
	-0.500205
	-0.503329
	-0.362515
	-0.417552
	-0.00670493
	-0.314749
	-0.625668
	-0.106675
	-0.425769
	-0.385784
	0.516775
	0.328431
	0.498225
	0.185432
	0.0417637
	0.354994
	-0.54994
	-0.154066
	0.432935
	0.239654
	0.217016
	-0.0914643
	-0.111854
	0.155803
	-0.358746
	0.485023
	0.188824
	0.249062
	0.585277
	-0.151971
	-0.566539
	0.0536568
	-0.143856
	0.40027
	0.477116
	-0.127815
	0.345183
	0.0674771
	0.470388
	0.529968
	-0.171991
	-0.0615208
	-0.441797
	-0.40142
	0.450799
	-0.5463
	0.677828
	0.184481
	0.507905
	0.337636
	-0.149964
	0.710885
	-0.316657
	-0.163184
	-0.369195
	0.34976
	0.613124
	0.562906
	0.516887
	-0.201435
	-0.284983
	0.329236
	-0.301933
	-0.406477
	-0.152128
	-0.448381
	-0.237397
	-0.303415
	0.0646745
	0.209415
	-0.338447
	0.103377
	0.452846
	-0.255369
	-0.0542405
	0.0415054
	0.328636
	-0.194506
	-0.541807
	0.389885
	0.430358
	0.513521
	0.320876
	0.48376
	0.393395
	-0.628658
	0.105232
	-0.375406
	0.402805
	0.194545
	-0.267553
	0.407384
	0.492221
	-0.174428
	0.438795
	-0.0780938
	-0.0333421
	-0.320852
	-0.367069
	0.185591
	-0.285306
	-0.22414
	0.163512
	0.299375
	0.482494
	0.320906
	0.234443
	-0.135562
	0.543775
	0.479554
	0.275894
	-0.238407
	-0.442259
	-0.229108
	-0.0637925
	0.366355
	-0.201416
	-0.0874705
	-0.470637
	0.461829
	-0.249466
	0.532155
	-0.503516
	-0.295894
	-0.0946378
	0.046232
	0.476804
	0.580456
	-0.114686
	-0.258627
	0.210885
	-0.1934
	0.409265
	0.484489
	0.332493
	0.286035
	-0.356701
	-0.0257491
	-0.314297
	0.266451
	-0.15525
	-0.404859
	-0.282523
	-0.219578
	-0.0387645
	0.115074
	0.501245
	0.343899
	-0.295683
	0.460732
	-0.300505
	-0.303604
	0.454585
	0.337767
	-0.356448
	0.0763053
	0.361024
	0.389963
	0.488781
	-0.242559
	-0.511136
	-0.122126
	0.247936
	0.327153
	0.215077
	0.221793
	0.478453
	0.364542
	0.0731345
	-0.610701
	0.22828
	-0.150084
	0.16948
	0.284968
	-0.407094
	-0.115466
	0.0971566
	0.198033
	0.606053
	0.657128
	0.203201
	-0.0660197
	0.546914
	0.433242
	-0.223862
	-0.087782
	-0.10513
	0.374332
	0.338721
	0.322209
	-0.26829
	-0.199892
	0.325576
	0.0580281
	-0.110518
	0.518248
	-0.337486
	0.20942
	0.188431
	-0.476247
	0.430872
	-0.426332
	0.717558
	-0.275339
	0.330782
	0.329876
	0.312292
	-0.114771
	0.103254
	0.289373
	0.491231
	-0.173116
	-0.0488891
	0.379226
	-0.148395
	-0.21002
	0.235493
	-0.251687
	0.506798
	0.133604
	0.456319
	-0.189642
	0.499133
	0.466541
	-0.256902
	0.365236
	0.405336
	0.472145
	0.439798
	-0.306139
	0.259316
	-0.401193
	0.00853044
	-0.330374
	0.504457
	0.423498
	-0.190265
	0.374551
	-0.151055
	-0.253758
	0.224359
	0.39203
	-0.255326
	0.228473
	0.649109
	-0.463197
	-0.599678
	0.389621
	-0.322205
	-0.296484
	0.126086
	0.0289831
	-0.137205
	0.490598
	-0.366183
	0.202861
	-0.092154
	0.397672
	0.227281
	-0.531189
	0.252992
	0.539209
	-0.255416
	-0.227101
	0.420123
	0.57149
	0.216505
	0.327008
	-0.29216
	-0.150524
	0.509578
	-0.251676
	-0.200039
	-0.0841911
	-0.254573
	-0.112126
	-0.52994
	-0.265576
	-0.32788
	0.668455
	-0.236927
	-0.429374
	0.236191
	-0.212542
	0.282739
	-0.0110136
	0.439018
	-0.121193
	-0.168018
	-0.176441
	0.376424
	-0.16342
	-0.462587
	0.500377
	-0.313499
	-0.346527
	-0.269408
	-0.385766
	-0.139006
	-0.330459
	0.345368
	0.312461
	0.345416
	0.142985
	-0.526706
	-0.305909
	0.175792
	0.30875
	0.198627
	-0.454776
	-0.299569
	0.482946
	-0.151055
	0.425916
	0.0691381
	-0.269426
	0.0849741
	-0.148326
	0.636324
	-0.446024
	-0.244924
	0.0397058
	0.32997
	-0.0565727
	-0.212933
	-0.336055
	0.254815
	0.473437
	0.0677163
	0.1949
	0.474678
	-0.630587
	-0.499301
	-0.336485
	-0.340237
	-0.591651
	0.190716
	-0.046752
	0.296427
	-0.0688405
	0.37776
	0.161193
	-0.0990481
	-0.203479
	-0.164262
	0.426688
	-0.0461883
	-0.226513
	0.583707
	0.469434
	0.210673
	-0.285447
	-0.313206
	0.0281827
	0.216829
	0.349493
	0.0301944
	-0.3942
	-0.207923
	0.239482
	0.401366
	0.221717
	-0.537534
	0.493625
	-0.300926
	-0.00453914
	0.453353
	0.502733
	-0.441039
	-0.264679
	-0.235117
	0.430543
	0.134614
	0.239404
	0.554588
	-0.0744383
	-0.296342
	-0.502191
	0.188949
	0.479324
	0.0757018
	-0.256404
	0.164399
	-0.0926477
	-0.307716
	0.411588
	0.348583
	0.0982679
	0.0466541
	0.430931
	0.235967
	-0.251936
	-0.0833326
	0.351149
	0.591256
	0.277047
	0.229178
	0.241592
	0.129152
	-0.179528
	0.346289
	0.31989
	0.132584
	0.0255353
	0.503815
	0.273506
	-0.0634725
	0.337291
	-0.147193
	-0.455861
	-0.390234
	-0.199625
	0.461018
	0.152041
	-0.548988
	-0.550137
	0.338534
	0.222399
	0.194101
	-0.16274
	-0.20375
	-0.332073
	0.471286
	0.448404
	-0.250566
	-0.0920207
	-0.450734
	0.415894
	-0.0958113
	0.47155
	0.0443412
	0.322658
	-0.339848
	-0.356207
	0.252318
	-0.0373263
	0.370135
	-0.240882
	-0.431437
	-0.0210819
	-0.0128971
	-0.0993346
	0.184637
	0.106121
	-0.128253
	0.117503
	0.167989
	-0.237093
	0.317581
	0.482274
	-0.250879
	-0.532052
	0.437691
	0.30494
	0.0461336
	-0.0882609
	0.362374
	0.450948
	0.485304
	0.247817
	0.194431
	0.0997806
	0.223634
	0.313796
	-0.208191
	-0.0759605
	-0.331465
	-0.0772781
	0.591458
	-0.300005
	0.252766
	0.187065
	0.430948
	0.233085
	0.35343
	-0.152986
	-0.272239
	0.220429
	0.182417
	0.286039
	0.30986
	-0.027718
	0.494579
	-0.284061
	0.294602
	-0.421243
	0.594272
	-0.303351
	-0.0502594
	0.325384
	0.201853
	-0.0223301
	0.402694
	-0.0983723
	-0.318474
	0.208372
	0.307367
	-0.603393
	-0.0316437
	0.543376
	-0.266943
	-0.250519
	0.323357
	0.319264
	-0.264309
	0.481013
	-0.376706
	0.265519
	0.371409
	-0.14518
	0.23583
	-0.458661
	-0.259386
	-0.170996
	0.541396
	-0.30441
	-0.163504
	0.0191553
	-0.308984
	-0.524807
	-0.186734
	0.351306
	-0.170874
	0.383309
	0.766692
	-0.0876398
	-0.205252
	0.239308
	0.196802
	0.090444
	0.642747
	0.346561
	-0.315744
	-0.177825
	0.440406
	-0.262213
	-0.151541
	-0.162765
	-0.332797
	-0.211454
	-0.537331
	-0.429141
	-0.325076
	-0.420906
	-0.111471
	0.478595
	-0.160918
	0.228949
	0.20132
	0.00908678
	-0.406364
	-0.286119
	0.117498
	0.580767
	-0.239933
	-0.109275
	-0.428325
	-0.520317
	0.161444
	-0.372034
	0.14848
	-0.244333
	-0.405237
	-0.154754
	0.405454
	0.3507
	-0.20493
	0.290595
	-0.17728
	-0.162896
	0.193352
	0.47997
	0.369103
	-0.361873
	0.326468
	0.294395
	-0.253231
	0.0357413
	-0.242297
	-0.460362
	-0.297022
	-0.109222
	0.481457
	0.207881
	-0.429316
	-0.290433
	0.47347
	-0.392805
	-0.42931
	0.245195
	0.047082
	-0.0576373
	-0.0402195
	-0.195984
	-0.152407
	-0.0849433
	0.55576
	0.845497
	-0.465629
	-0.124678
	-0.204118
	0.13237
	0.274188
	-0.114316
	0.254993
	0.164045
	-0.284833
	0.0411918
	0.190245
	-0.288299
	0.520889
	0.127229
	0.475785
	-0.215408
	-0.224607
	-0.492399
	0.586799
	0.224728
	-0.199551
	0.250081
	0.35599
	-0.416782
	0.692824
	0.548419
	-0.517324
	0.43611
	0.230543
	0.544539
	0.203566
	-0.125007
	0.247881
	0.259847
	-0.305476
	0.050357
	0.108634
	0.490701
	-0.141582
	-0.286178
	0.194278
	0.309652
	0.623816
	-0.473644
	-0.443221
	-0.594161
	0.58902
	-0.374859
	-0.141655
	0.301419
	0.519823
	0.0779041
	-0.422405
	0.155439
	0.22624
	-0.234463
	0.345872
	0.181998
	0.366102
	-0.286373
	0.219547
	0.509496
	0.284766
	-0.224138
	-0.113844
	0.0914283
	-0.278508
	-0.187271
	0.331279
	0.0080741
	-0.428188
	0.128599
	0.309139
	0.43323
	0.281152
	-0.259652
	0.212847
	0.527242
	0.512225
	-0.105831
	-0.320967
	-0.00429964
	0.16493
	0.146406
	-0.369563
	-0.186401
	0.400105
	0.276223
	-0.00604801
	-0.27701
	0.387976
	-0.23197
	0.452279
	0.197335
	-0.246319
	-0.299927
	-0.33865
	0.273128
	0.229564
	0.45044
	0.467219
	0.140659
	-0.304748
	0.110655
	-0.385907
	-0.302382
	-0.250919
	0.0796043
	0.252103
	0.193699
	-0.271659
	-0.135267
	0.412317
	0.227227
	0.25423
	0.202553
	-0.4158
	-0.220878
	0.0234058
	0.000667336
	-0.455676
	-0.166238
	0.0216718
	-0.328721
	-0.0579706
	-0.0435689
	-0.262096
	0.520895
	0.455255
	-0.179577
	-0.320378
	-0.275884
	-0.417456
	0.0932176
	0.088467
	0.626724
	-0.263049
	0.219601
	0.0811396
	0.310383
	0.235307
	0.910143
	-0.157675
	-0.226788
	0.60064
	0.290719
	-0.238807
	0.179311
	-0.0290173
	-0.160597
	-0.323377
	-0.223227
	-0.469969
	-0.328776
	-0.426783
	0.422284
	0.258351
	-0.139483
	0.226544
	-0.270707
	0.215182
	0.393464
	0.452162
	0.313947
	-0.324454
	0.269764
	0.750431
	-0.375942
	-0.31912
	-0.437506
	0.475772
	-0.368841
	0.2699
	0.356292
	0.271192
	-0.15101
	0.461731
	-0.171463
	0.426176
	-0.117063
	0.14582
	-0.238913
	-0.24394
	-0.282642
	-0.0684551
	0.0483187
	0.16647
	-0.0899121
	0.329615
	0.541616
	-0.156717
	0.0833008
	-0.444257
	-0.402947
	-0.167905
	0.623691
	0.0920942
	-0.20299
	0.154679
	-0.356075
	0.267192
	-0.30053
	0.127481
	0.340932
	-0.414043
	-0.182646
	0.12919
	-0.396505
	-0.197915
	-0.291848
	-0.171743
	0.37364
	0.503395
	-0.545381
	0.34458
	0.54483
	0.356906
	0.316113
	0.389845
	0.318382
	0.0173993
	-0.0985694
	0.282459
	-0.604188
	0.379604
	-0.277298
	-0.289264
	0.211303
	-0.514943
	-0.229432
	0.350531
	0.193914
	0.38514
	-0.193523
	-0.125376
	-0.290897
	0.25975
	0.553463
	0.396937
	-0.281598
	-0.260055
	0.434189
	-0.174568
	0.451886
	0.58605
	-0.283262
	0.268608
	0.267847
	0.416394
	-0.285043
	0.603945
	0.318047
	0.0545036
	0.443801
	-0.13538
	0.353612
	0.749454
	0.378767
	-0.151802
	-0.0744814
	-0.330609
	-0.237916
	-0.505995
	-0.211462
	0.328997
	0.250378
	0.41781
	0.24642
	-0.159173
	-0.253574
	0.343682
	0.452268
	0.387985
	0.122789
	-0.215597
	-0.453786
	0.371542
	0.36636
	-0.317254
	0.526555
	0.437435
	-0.392703
	-0.181731
	0.178406
	-0.23092
	-0.205068
	0.0833552
	0.223333
	-0.201466
	0.193776
	-0.203917
	0.306592
	-0.187818
	-0.215737
	0.209137
	-0.330829
	0.402893
	0.182521
	-0.0528081
	0.513478
	-0.359936
	-0.129059
	-0.312142
	0.30843
	-0.297845
	-0.135195
	-0.261405
	-0.0454397
	-0.130471
	-0.267273
	-0.563234
	-0.169248
	-0.36173
	0.313429
	0.400304
	0.124055
	-0.215978
	-0.158939
	-0.253888
	-0.244457
	-0.357376
	0.108613
	0.393835
	-0.43203
	0.24796
	-0.378874
	-0.300819
	-0.328345
	-0.0370206
	-0.0818809
	0.203341
	-0.426797
	0.365731
	-0.0164505
	0.203812
	0.343794
	0.429569
	0.409588
	-0.36705
	0.27074
	-0.234024
	0.603279
	-0.33853
	-0.357945
	0.120459
	0.437981
	0.3688
	-0.373694
	-0.489807
	0.395533
	0.543641
	0.506421
	-0.0855633
	-0.542671
	0.565772
	-0.399861
	0.329036
	0.18562
	0.268264
	0.269799
	0.370722
	-0.091921
	0.393699
	0.0906186
	-0.201525
	0.104161
	-0.125846
	-0.255016
	0.343617
	0.273492
	0.264606
	0.348573
	-0.174702
	-0.22029
	0.462372
	-0.209374
	-0.291508
	-0.275395
	-0.139329
	0.281188
	0.337132
	-0.0873316
	-0.381225
	0.495431
	0.60225
	-0.149307
	-0.384543
	0.585444
	-0.299831
	0.187976
	-0.375621
	-0.069566
	-0.338404
	-0.461296
	0.433463
	-0.23991
	-0.497136
	0.550414
	0.185157
	0.404462
	-0.356612
	0.467554
	-0.144486
	0.245725
	-0.108228
	0.581185
	0.488829
	0.468762
	0.247734
	0.0553078
	0.406031
	0.424428
	-0.236239
	0.425001
	0.387826
	-0.422097
	-0.32973
	0.385538
	-0.218155
	-0.142371
	-0.168738
	-0.257438
	-0.220246
	-0.19808
	-0.387662
	-0.285437
	0.425027
	0.548833
	-0.428012
	0.028868
	-0.34599
	0.286054
	-0.2551
	0.54494
	-0.112754
	0.0712806
	0.0914298
	-0.259624
	0.352383
	-0.221891
	-0.234736
	-0.376303
	-0.279921
	0.369816
	0.271717
	-0.391395
	0.758748
	-0.285757
	0.319581
	0.339947
	0.0544646
	-0.159442
	-0.101992
	-0.405598
	-0.228073
	-0.217643
	0.435617
	-0.106172
	0.111011
	-0.458663
	0.171426
	0.663749
	0.582156
	0.592827
	0.61129
	-0.0313514
	-0.306606
	0.336415
	0.254283
	0.217632
	0.336736
	0.429091
	-0.290548
	0.289316
	-0.207644
	-0.35778
	0.543295
	0.301076
	-0.00778498
	0.541801
	0.703043
	-0.344078
	0.176483
	-0.394155
	0.397117
	-0.207703
	0.427757
	0.659324
	-0.469709
	0.101545
	0.350676
	0.356639
	-0.337456
	-0.0569104
	-0.0966622
	0.325216
	-0.220658
	0.578497
	0.371899
	0.297398
	0.506693
	0.0676357
	-0.201826
	0.332029
	0.155927
	0.0643367
	0.484848
	0.299603
	-0.377998
	0.151993
	-0.337176
	0.0347159
	0.111815
	0.517651
	-0.214687
	-0.565601
	0.337472
	-0.402592
	-0.348271
	0.136069
	-0.302435
	-0.492584
	0.654277
	0.400903
	0.282007
	0.194038
	0.427565
	-0.416685
	0.458601
	0.437988
	0.404959
	0.239128
	-0.380218
	-0.333578
	-0.0589745
	0.280887
	0.49284
	0.359143
	-0.146384
	0.347388
	0.571464
	-0.566197
	0.518956
	0.331818
	0.0885243
	-0.211461
	-0.360833
	-0.44198
	-0.329376
	-0.113587
	-0.294661
	0.380639
	0.173586
	-0.143029
	-0.178126
	0.356913
	0.184932
	-0.529479
	0.0876077
	0.390894
	0.465141
	0.347693
	0.4145
	-0.388405
	0.351822
	-0.166341
	-0.267797
	-0.305041
	-0.138622
	-0.125919
	0.346411
	-0.134466
	-0.171955
	-0.351018
	0.440183
	-0.471738
	-0.19054
	-0.41037
	0.37366
	0.389395
	-0.348479
	0.113956
	-0.45739
	-0.156998
	0.164385
	0.0605277
	0.187739
	-0.349906
	0.273122
	-0.483073
	0.32013
	-0.114873
	-0.422767
	-0.468215
	-0.22262
	-0.381401
	-0.30918
	0.0131534
	-0.343994
	0.223387
	0.271703
	0.404172
	-0.366159
	-0.308895
	0.640858
	0.463784
	0.119324
	-0.126567
	0.0956438
	-0.198315
	0.272828
	-0.464959
	-0.203148
	0.302383
	-0.277067
	-0.298835
	-0.202895
	-0.148984
	-0.120119
	-0.289968
	0.423793
	-0.0404205
	-0.157999
	0.120403
	-0.126604
	0.358698
	-0.334394
	-0.329796
	-0.313111
	-0.288695
	0.375481
	-0.336641
	0.539882
	-0.363175
	-0.00447296
	-0.0749204
	-0.0684671
	-0.473262
	0.558604
	-0.443952
	-0.0927136
	0.471349
	-0.189113
	-0.329336
	-0.324806
	0.546057
	-0.469602
	-0.455151
	-0.020439
	-0.182253
	0.243728
	0.208678
	0.480166
	-0.140105
	-0.110857
	0.136533
	0.489692
	0.196286
	0.354762
	0.2884
	-0.381572
	-0.178873
	0.26174
	-0.374104
	-0.321549
	-0.0895966
	0.164825
	0.168247
	0.52649
	-0.425334
	-0.234336
	0.0348252
	-0.317346
	-0.211843
	0.0629564
	0.135017
	0.421053
	-0.642994
	0.776078
	0.290938
	0.397247
	-0.265596
	-0.26835
	-0.313344
	-0.296974
	0.509693
	-0.177368
	-0.472956
	0.272354
	0.616933
	-0.183419
	0.319742
	0.220757
	0.129435
	-0.447428
	-0.411265
	0.503011
	-0.161
	-0.272491
	0.0790108
	0.0648224
	-0.25369
	0.250149
	0.453386
	0.358627
	0.396345
	-0.201308
	0.174473
	-0.468191
	0.0911707
	-0.15148
	-0.272118
	0.248659
	-0.295424
	-0.21106
	0.326561
	-0.144648
	-0.201973
	0.593751
	0.0130631
	0.0811066
	0.248222
	0.473723
	0.447675
	-0.248555
	-0.340341
	-0.519706
	-0.142783
	0.651099
	0.0122788
	-0.238851
	0.443936
	0.515172
	-0.404078
	-0.0717469
	-0.180877
	-0.161781
	0.299318
	-0.00605191
	0.338865
	-0.238724
	0.320069
	0.254502
	0.625429
	-0.409509
	0.178921
	-0.072836
	-0.309918
	-0.319854
	0.370858
	0.0271699
	0.228575
	0.539559
	-0.470464
	0.469723
	-0.518241
	0.347325
	0.179331
	-0.222592
	-0.153939
	-0.230239
	-0.156995
	-0.474949
	-0.145293
	0.334378
	-0.0762499
	-0.495768
	-0.422891
	0.455945
	0.13677
	0.125917
	0.289165
	-0.494667
	-0.443226
	-0.191147
	-0.272006
	0.308624
	-0.339411
	-0.628774
	0.330446
	0.440234
	-0.267068
	0.409292
	0.441421
	0.0868061
	-0.107529
	0.502033
	-0.321235
	-0.257609
	-0.315328
	0.168183
	0.0333839
	-0.0994123
	-0.469744
	0.216194
	0.509224
	-0.309508
	-0.254614
	0.0500578
	-0.296963
	-0.338175
	0.360572
	0.200692
	-0.125277
	0.158355
	0.0895909
	0.270243
	-0.126418
	-0.22601
	0.273664
	-0.394219
	-0.516426
	0.261062
	-0.491764
	-0.252968
	-0.127496
	0.451395
	-0.210888
	-0.367147
	-0.149996
	0.119782
	0.319287
	-0.290267
	-0.243425
	0.615329
	0.404852
	-0.0644114
	-0.15119
	0.344743
	0.51444
	-0.0341011
	0.271678
	0.0698478
	0.689205
	0.218316
	-0.15314
	0.206588
	-0.215841
	0.289212
	0.253094
	-0.0702844
	0.343381
	-0.20178
	0.25752
	-0.255983
	0.504989
	-0.248948
	-0.590122
	0.235218
	-0.140231
	-0.0618649
	0.640098
	-0.163492
	0.162625
	0.235123
	-0.243121
	-0.219447
	-0.320156
	-0.320224
	0.140592
	-0.133372
	-0.546171
	0.407237
	-0.191069
	0.348411
	0.26072
	-0.495866
	0.048429
	-0.206874
	-0.159285
	-0.387319
	0.174731
	-0.219999
	0.323018
	-0.329834
	0.389822
	0.401688
	0.50496
	0.358909
	0.390329
	0.378945
	0.169537
	-0.393822
	0.283618
	0.290364
	-0.117568
	0.363272
	-0.136937
	0.227915
	-0.202726
	-0.211357
	-0.212462
	-0.312409
	-0.0970114
	0.623729
	0.153555
	0.323362
	0.0411486
	-0.209404
	-0.245125
	0.528418
	0.430855
	0.0562542
	-0.299679
	-0.261527
	-0.302463
	0.399453
	-0.331878
	0.397329
	-0.0795198
	0.400739
	0.462862
	0.424142
	-0.42269
	-0.254586
	-0.470279
	0.548603
	0.426524
	0.251822
	-0.113405
	0.236563
	0.26266
	0.248877
	-0.209815
	-0.164308
	0.663437
	0.306551
	-0.324954
	-0.223982
	0.426658
	0.0100034
	0.437352
	-0.197227
	0.303647
	-0.109917
	0.371163
	0.265181
	0.57559
	0.0190997
	0.452162
	-0.403151
	0.48313
	-0.187984
	0.014626
	0.036251
	0.537348
	-0.233653
	-0.412086
	-0.350964
	0.42195
	-0.203683
	-0.0767479
	0.214793
	-0.373158
	0.324572
	0.210461
	-0.249473
	0.059908
	0.468456
	0.297367
	0.464259
	0.354969
	0.186183
	-0.034361
	0.156496
	-0.326767
	0.000746827
	0.1849
	-0.444452
	0.0510956
	0.0223216
	0.135807
	-0.315753
	0.224605
	-0.527775
	-0.206745
	0.50833
	0.410154
	-0.359428
	0.711879
	-0.140374
	-0.206577
	0.441168
	0.243809
	-0.00630724
	0.392865
	-0.370009
	-0.138852
	0.413269
	0.0911217
	0.138141
	0.435651
	-0.36827
	0.334462
	-0.210072
	0.405361
	-0.287369
	0.242527
	-0.39674
	-0.288611
	0.25396
	-0.161616
	0.150095
	0.377557
	-0.127877
	-0.202375
	0.0760459
	0.369918
	-0.368507
	0.465847
	-0.0875193
	0.484752
	-0.317667
	0.204474
	0.363242
	-0.370255
	-0.28377
	-0.179823
	-0.176655
	0.431366
	-0.364336
	0.281201
	0.821327
	-0.359171
	0.521242
	0.415842
	-0.463426
	0.255728
	-0.452492
	0.574278
	-0.324952
	0.150865
	-0.0144294
	0.545739
	-0.0447699
	-0.00508197
	-0.4082
	-0.236556
	0.31477
	0.430199
	-0.277843
	0.457664
	0.636464
	-0.252877
	0.342023
	0.254602
	-0.41165
	0.638194
	-0.496351
	-0.140142
	-0.333984
	0.224129
	-0.262671
	0.193376
	-0.420069
	0.140791
	0.278141
	-0.206806
	-0.324634
	-0.386806
	-0.150588
	0.194755
	0.247033
	0.238551
	0.413863
	0.42995
	-0.412485
	-0.550034
	-0.276455
	0.357139
	-0.225617
	0.260475
	-0.525034
	0.407768
	-0.0590368
	-0.41146
	-0.250927
	0.341738
	-0.408715
	-0.606544
	0.445007
	0.193616
	0.27408
	0.464171
	0.141797
	0.207806
	0.341326
	-0.180756
	-0.36251
	0.476215
	-0.345231
	0.303525
	0.206517
	0.149805
	-0.145496
	0.133206
	-0.177197
	0.2513
	0.308242
	-0.340702
	-0.657027
	0.0958784
	-0.0274487
	-0.239909
	-0.287694
	0.255852
	-0.0602976
	0.555347
	0.0877091
	0.352655
	0.0113962
	0.68092
	0.344992
	0.326032
	-0.358574
	0.348579
	-0.227527
	-0.0613305
	0.395068
	-0.249509
	-0.526208
	0.466113
	0.558191
	-0.00218528
	-0.22094
	-0.151321
	0.449509
	-0.275711
	-0.416406
	-0.401335
	0.18675
	-0.260415
	0.238008
	-0.0399642
	0.425608
	0.429693
	0.533139
	0.320271
	-0.310609
	0.509771
	0.422204
	0.539167
	0.195479
	-0.374056
	0.338854
	0.159351
	-0.329634
	0.291139
	0.186612
	-0.482529
	-0.268791
	-0.437011
	-0.472466
	0.305358
	0.27727
	-0.0982689
	-0.443528
	0.0771375
	0.0666132
	0.470786
	0.316212
	0.133915
	-0.153448
	-0.0388032
	0.308735
	-0.324177
	-0.23111
	0.035272
	-0.085399
	-0.381846
	0.0756641
	0.0875791
	0.184616
	-0.111596
	0.0328515
	-0.333096
	0.241821
	-0.388151
	-0.669686
	0.0357377
	0.548472
	-0.108165
	0.369234
	-0.0532088
	-0.144965
	0.266745
	0.382023
	0.384586
	0.536967
	0.442918
	-0.00895739
	-0.311666
	-0.0342636
	0.221824
	-0.0991067
	0.591412
	0.119957
	0.312937
	0.442179
	-0.373834
	-0.348281
	0.570058
	-0.0228824
	-0.333337
	-0.603992
	-0.254475
	0.384565
	-0.246278
	-0.45651
	0.414518
	-0.369159
	-0.118876
	0.548328
	0.207366
	-0.342708
	0.549822
	0.499819
	-0.158878
	-0.129782
	0.328769
	0.413088
	0.187233
	-0.168992
	0.520801
	0.00642066
	-0.278749
	0.252731
	0.0770372
	0.310019
	-0.469565
	0.110889
	0.389356
	-0.245845
	-0.40946
	-0.215612
	0.371923
	0.515885
	0.295016
	0.493479
	0.373152
	0.340426
	-0.448517
	-0.454107
	-0.166512
	-0.164159
	-0.118336
	0.503222
	0.12014
	-0.427966
	0.37856
	-0.076685
	0.311463
	0.219348
	0.209845
	-0.150776
	0.174385
	-0.398882
	-0.312767
	0.0635187
	-0.0655408
	0.411259
	-0.0986226
	0.349938
	0.123408
	0.522165
	-0.384815
	0.356708
	-0.2877
	0.12282
	0.207892
	0.313098
	-0.131592
	0.501121
	-0.254155
	-0.325261
	-0.0264303
	-0.238799
	0.319541
	0.441359
	-0.321851
	0.290967
	-0.159973
	0.232283
	-0.367138
	-0.0268955
	0.213111
	-0.187748
	-0.77052
	0.014621
	-0.188616
	0.495766
	0.206546
	-0.00552228
	0.362878
	0.281964
	0.545532
	-0.428267
	0.202326
	0.350557
	-0.234255
	-0.168056
	-0.251118
	-0.513904
	0.310031
	-0.172513
	0.318476
	0.234867
	-0.406716
	-0.360294
	0.0728036
	-0.137413
	0.173893
	0.484776
	0.345441
	-0.27083
	0.326716
	0.288183
	0.264149
	-0.281075
	-0.361391
	0.261298
	-0.275867
	0.413018
	0.48567
	0.10429
	-0.185283
	0.422567
	0.31855
	-0.153849
	-0.305954
	0.372509
	0.307625
	0.499422
	0.68129
	-0.245856
	0.239401
	-0.292541
	0.0829639
	-0.0374264
	-0.33263
	-0.539117
	0.248982
	-0.319723
	-0.0305595
	0.0351924
	0.0509204
	0.127172
	0.105476
	-0.140663
	-0.386315
	-0.0796312
	-0.546377
	-0.0526304
	0.00917918
	-0.102968
	0.210559
	0.436318
	0.484191
	-0.351137
	-0.29261
	-0.378359
	-0.159056
	0.534831
	0.298992
	-0.0468016
	-0.228809
	0.43714
	0.298252
	-0.149676
	0.553431
	-0.428863
	0.113089
	-0.132833
	0.268209
	0.278147
	0.312438
	-0.320429
	0.502304
	-0.32963
	0.502367
	0.00401435
	-0.0852763
	-0.48965
	-0.292464
	-0.437683
[truncated: 1,111 more rows]
