# Supplementary material for: Glycogen phase-separation drives macromolecular rearrangement and asymmetric division in E. coli
Source: EMBO J. 2025 Nov 3;44(24):7434–76. doi: 10.1038/s44318-025-00621-y (PMC12706056; doi:10.1038/s44318-025-00621-y)
Supplement: Supplementary file 15 — Source data Fig. 2 [file 44318_2025_621_MOESM15_ESM.zip › Figure2/SourceData_Fig2E.xlsx]

## Sheet: Sheet1
	Normalized cell length	Phase (AU)	HupA-mCherry (AU)	RplA-GFP (AU)
	0.0157401	0.0031156	7.04747e-06	0.000363681
	0.0349561	0.00977443	0.000116497	0.00163196
	0.0541742	0.0135726	0.00038677	0.00282829
	0.0734526	0.0162067	8.70386e-05	0.00478569
	0.0927035	0.0181013	0.000924257	0.00592716
	0.111956	0.0190883	0.000649215	0.00728886
	0.13124	0.0200547	0.00165817	0.00849003
	0.150558	0.0206765	0.00194458	0.00914326
	0.169848	0.0208382	0.00204592	0.00961878
	0.189143	0.021034	0.00258981	0.010848
	0.208441	0.0215301	0.00293564	0.0120923
	0.227742	0.0218513	0.00351239	0.012146
	0.247065	0.021976	0.00449911	0.0129615
	0.266393	0.0218988	0.00491648	0.0138405
	0.28569	0.0218095	0.00561689	0.0144148
	0.304993	0.0220179	0.00614544	0.0163332
	0.324296	0.0220052	0.00762202	0.0169914
	0.343596	0.0217371	0.00845595	0.0189898
	0.362897	0.0217818	0.0103164	0.0209381
	0.382201	0.0211899	0.0119101	0.0213895
	0.401542	0.0213029	0.0143393	0.0238565
	0.420837	0.0209565	0.0181643	0.0247804
	0.440206	0.0206963	0.0203097	0.0235891
	0.459582	0.0212464	0.0251832	0.0263533
	0.478883	0.0207425	0.0268166	0.0250849
	0.498259	0.0205578	0.0300824	0.0245435
	0.517556	0.0206898	0.0318225	0.0256457
	0.536904	0.0209738	0.0363283	0.027406
	0.5562	0.0209197	0.0347765	0.0278377
	0.575504	0.0204193	0.0356706	0.0282012
	0.594802	0.0206845	0.0346525	0.0286771
	0.614111	0.0209917	0.036673	0.0295698
	0.633402	0.0212933	0.0346977	0.0295726
	0.652709	0.0215692	0.0351713	0.0303842
	0.672008	0.0215054	0.0358779	0.0291935
	0.69131	0.021582	0.0378768	0.0303388
	0.710616	0.0211021	0.036728	0.0286629
	0.729939	0.0209652	0.0395005	0.0282829
	0.749234	0.0206649	0.0390276	0.0282634
	0.768532	0.0203381	0.0366862	0.0270424
	0.787829	0.0205685	0.0382687	0.0271453
	0.807127	0.0201349	0.034073	0.0254158
	0.826422	0.0202111	0.0358722	0.0259807
	0.845713	0.0202266	0.0332132	0.0248099
	0.865001	0.0200169	0.0312988	0.0249082
	0.884281	0.0195976	0.0282933	0.0235532
	0.903585	0.0188828	0.024196	0.0220354
	0.922908	0.0177207	0.0205981	0.0194901
	0.942185	0.0157746	0.0153494	0.0154137
	0.961577	0.013341	0.0113844	0.0121261
	0.980848	0.010035	0.00799285	0.00779325
	1	0.00402884	0.0027352	0.00301975
