# Supplementary material for: Glycogen phase-separation drives macromolecular rearrangement and asymmetric division in E. coli
Source: EMBO J. 2025 Nov 3;44(24):7434–76. doi: 10.1038/s44318-025-00621-y (PMC12706056; doi:10.1038/s44318-025-00621-y)
Supplement: Supplementary file 15 — Source data Fig. 2 [file 44318_2025_621_MOESM15_ESM.zip › Figure2/SourceData_Fig2F.xlsx]

## Sheet: Sheet1
	Normalized cell length	Phase (AU)	DAPI (AU)	RplA-mCherry (AU)	msfGFP (AU)
	0.00062115	0	0	0	0
	0.00295278	0.000728153	0	3.70009e-05	8.30192e-05
	0.00528254	0.00127339	0	0.000100723	0.000223079
	0.00760723	0.00155279	0	0.000150738	0.000313308
	0.00996271	0.00179538	0	0.000238679	0.00046207
	0.0122957	0.00200415	0	0.000339427	0.00066088
	0.0146286	0.00210171	0	0.000409962	0.000754628
	0.0169645	0.00219307	0	0.000485389	0.00090107
	0.0193064	0.00226462	0	0.00053695	0.000964054
	0.0216446	0.00229947	2.78374e-06	0.000621523	0.00103461
	0.0239982	0.00231692	0	0.000685181	0.00110099
	0.026334	0.00234708	1.48597e-06	0.000701712	0.00118241
	0.0286733	0.00231461	1.69962e-06	0.000709919	0.00116252
	0.0310172	0.00237048	0	0.000777839	0.0012275
	0.0333622	0.00239929	6.89932e-06	0.000887058	0.00137027
	0.0357101	0.00235668	2.57701e-05	0.000878625	0.00127104
	0.0380602	0.00237385	1.73804e-05	0.00100009	0.00136799
	0.0404123	0.00238006	4.09147e-05	0.00110071	0.00140104
	0.0427652	0.00240349	5.78619e-05	0.00121248	0.00148383
	0.0451179	0.00238198	3.18011e-05	0.00119555	0.00145314
	0.0474702	0.00235525	4.20398e-05	0.00117109	0.00142295
	0.0498218	0.00235809	5.43189e-05	0.00122294	0.00144035
	0.0521726	0.002356	0.000100951	0.00126912	0.00145488
	0.0545244	0.00236237	8.33833e-05	0.00132063	0.00148519
	0.0568736	0.00236287	0.000122497	0.00136885	0.00152855
	0.0592217	0.00238704	0.000187756	0.00142168	0.00157518
	0.0615685	0.00235148	0.000195343	0.00139074	0.0015484
	0.0639147	0.00234912	0.00025491	0.00146532	0.00154806
	0.0662606	0.00237407	0.000311806	0.00156192	0.00163934
	0.0686064	0.00236739	0.000379545	0.00166655	0.00169117
	0.0709532	0.00233711	0.00050908	0.00181921	0.00169161
	0.0733018	0.0023212	0.000663101	0.00200738	0.00175852
	0.0756469	0.00233017	0.000942122	0.00226793	0.0019397
	0.0779931	0.00235249	0.00134545	0.00242488	0.00215472
	0.0803416	0.00233176	0.0017574	0.00245831	0.00212387
	0.0826892	0.0023216	0.00233407	0.00245653	0.00238245
	0.0850367	0.00232396	0.00267397	0.00238028	0.0024384
	0.0873847	0.00232999	0.00311946	0.002348	0.00247947
	0.0897337	0.00236025	0.0035361	0.00239228	0.0026632
	0.092082	0.00235188	0.00374637	0.00236985	0.00270661
	0.0944309	0.00236508	0.00392958	0.00245459	0.00286832
	0.0967802	0.00233412	0.00368643	0.0024446	0.00269615
	0.0991289	0.00233753	0.00382438	0.00257531	0.00279752
	0.101478	0.00238152	0.00386871	0.00272891	0.00287694
	0.103826	0.00239482	0.00392927	0.00287518	0.00296775
	0.106174	0.00234435	0.00365561	0.00280258	0.00273074
	0.108522	0.00236208	0.003796	0.00296883	0.00288254
	0.11087	0.00236119	0.00372221	0.00291315	0.00282407
	0.113218	0.00235402	0.00353989	0.00286206	0.00276636
	0.115566	0.00241474	0.00377802	0.00300019	0.00294949
	0.117914	0.00239413	0.00361978	0.00283523	0.0028232
	0.120262	0.00238308	0.00376317	0.00279213	0.00288827
	0.12261	0.00240039	0.00380055	0.00281194	0.00289796
	0.124958	0.00238658	0.00408444	0.00278033	0.00297107
	0.127305	0.00239087	0.00422346	0.00277213	0.00293634
	0.129653	0.00240017	0.0045885	0.00279596	0.00310764
	0.132001	0.00238441	0.00453973	0.00272333	0.00306632
	0.134349	0.00238988	0.00447498	0.00272864	0.00299041
	0.136698	0.00239037	0.00441711	0.00275291	0.00305471
	0.139046	0.00240704	0.00425366	0.00276874	0.00300814
	0.141394	0.00242169	0.00395623	0.00297581	0.00300161
	0.143742	0.00242846	0.00333061	0.00309848	0.00287874
	0.146091	0.00249596	0.00293784	0.00341254	0.00294953
	0.148439	0.00248831	0.00233062	0.0033575	0.00274743
	0.150787	0.00251649	0.00190202	0.00346191	0.00265782
	0.153135	0.00252333	0.00155256	0.00325207	0.00253406
	0.155483	0.00251711	0.00140615	0.00313613	0.0024462
	0.157831	0.00254958	0.00137085	0.00308476	0.00242889
	0.160179	0.00250526	0.00132403	0.00298032	0.00238053
	0.162527	0.00252784	0.00142887	0.0030917	0.0024952
	0.164877	0.00252941	0.00147807	0.00301746	0.00242518
	0.167228	0.0025206	0.00172255	0.00300862	0.00253895
	0.169575	0.00254107	0.00206502	0.00306931	0.00266367
	0.171922	0.00252252	0.0023891	0.00304219	0.00277444
	0.174269	0.00251487	0.00287531	0.00294431	0.00281937
	0.176617	0.00244074	0.00292967	0.00271487	0.00263954
	0.178969	0.00248309	0.00357719	0.00286814	0.00291735
	0.18132	0.00245698	0.00376014	0.00276324	0.00292609
	0.183669	0.00246944	0.00399626	0.00276568	0.00294731
	0.186017	0.0024313	0.00385186	0.00272084	0.0028542
	0.188365	0.00247806	0.00402755	0.00292093	0.00298147
	0.190714	0.00248608	0.00401845	0.00312215	0.0030571
	0.193063	0.00244308	0.00377602	0.00315806	0.00292112
	0.195412	0.00250027	0.00393925	0.00339916	0.00310114
	0.197761	0.00252395	0.00400733	0.00352355	0.00313243
	0.20011	0.00254697	0.00418062	0.00361957	0.00324556
	0.202459	0.0025004	0.00383619	0.00335294	0.0030512
	0.204808	0.00252803	0.00416428	0.00345889	0.00319746
	0.207157	0.0024915	0.00406277	0.00329304	0.0031989
	0.209505	0.00253022	0.00426614	0.00335537	0.00326737
	0.211853	0.00248522	0.0039748	0.00319968	0.00307395
	0.2142	0.00246758	0.00420295	0.00320291	0.00313332
	0.216547	0.00249516	0.00422883	0.00332102	0.00316526
	0.218893	0.002454	0.00427864	0.0031757	0.00309776
	0.22124	0.00247491	0.00441728	0.00332116	0.0032442
	0.223589	0.0024352	0.00421422	0.00321205	0.00311843
	0.225936	0.00242516	0.0042401	0.00328579	0.00314793
	0.228284	0.00237934	0.00387915	0.00325192	0.00292152
	0.230631	0.00241378	0.00427714	0.00357505	0.00317081
	0.232979	0.00239745	0.00348293	0.00371835	0.00290595
	0.235327	0.00244502	0.00360261	0.00444495	0.00326921
	0.237675	0.00238267	0.00256856	0.00428525	0.00276765
	0.240023	0.00243259	0.00256912	0.00479977	0.00315526
	0.242373	0.00242601	0.00225433	0.00471541	0.00286969
	0.244721	0.00243617	0.00234172	0.0045705	0.00306106
	0.24707	0.00245491	0.00301098	0.00452708	0.00318751
	0.249418	0.00239327	0.0029692	0.00382896	0.00289401
	0.251766	0.00248373	0.00372575	0.0039751	0.00341764
	0.254114	0.00238457	0.00353979	0.00324077	0.00289536
	0.256462	0.00245733	0.00414724	0.00333072	0.00335357
	0.25881	0.002467	0.00452093	0.00314443	0.00336548
	0.261162	0.00242457	0.00408558	0.00283583	0.00307744
	0.263509	0.00247449	0.00477557	0.00293557	0.00344968
	0.26586	0.00245151	0.0040788	0.00268105	0.00304524
	0.268206	0.00251722	0.00454758	0.00284627	0.00341139
	0.270554	0.00250838	0.00421143	0.00274903	0.00322909
	0.272905	0.00256438	0.00394098	0.00287486	0.00313849
	0.275252	0.00251007	0.00350414	0.0029085	0.00304819
	0.2776	0.0025575	0.00313169	0.00310124	0.00302932
	0.279948	0.00260417	0.00258036	0.00336852	0.00298411
	0.282296	0.00254655	0.00217001	0.00315904	0.00272356
	0.284643	0.00255597	0.00171955	0.00313978	0.00260423
	0.286991	0.00253561	0.00144767	0.00300296	0.0025631
	0.28934	0.00256283	0.00136523	0.00306057	0.0025427
	0.291688	0.00255151	0.00116184	0.00287835	0.00246473
	0.294037	0.0025438	0.00110583	0.00274431	0.00237534
	0.296386	0.00255909	0.00105971	0.00271062	0.00240325
	0.298734	0.00252008	0.00105683	0.00252431	0.0023047
	0.301084	0.00258907	0.00121821	0.00282393	0.00258302
	0.303433	0.00252925	0.00135973	0.00272429	0.00244833
	0.305782	0.00254588	0.00157064	0.00278047	0.00250215
	0.308131	0.00255704	0.00204255	0.0029613	0.00274977
	0.31048	0.00253183	0.00242911	0.00282629	0.0027638
	0.312829	0.00252879	0.00308319	0.00281931	0.00296048
	0.315176	0.00249708	0.00345175	0.00273284	0.00295445
	0.317523	0.0024762	0.00390761	0.00275913	0.00310364
	0.319872	0.00241889	0.00391255	0.00270746	0.00294217
	0.322219	0.00241279	0.00403131	0.00278652	0.00302311
	0.324565	0.00241374	0.00389384	0.00286602	0.0029989
	0.326911	0.00239537	0.00363652	0.00284518	0.00291958
	0.329255	0.00247093	0.0038224	0.00315913	0.00314782
	0.331599	0.00240709	0.00336629	0.0029762	0.00286237
	0.333944	0.00243961	0.00344139	0.00312599	0.00293761
	0.336289	0.00244759	0.00340623	0.00317615	0.00292511
	0.338636	0.00247378	0.00363671	0.00326188	0.0030132
	0.340983	0.00247917	0.00363936	0.00319233	0.00300551
	0.343332	0.00246876	0.00408382	0.00319073	0.00312607
	0.34568	0.00248813	0.00416229	0.00315048	0.00314914
	0.348029	0.00244614	0.00397561	0.00300627	0.00303064
	0.350378	0.00250667	0.00436905	0.00315396	0.00327564
	0.352727	0.00250028	0.00432427	0.00318534	0.00327216
	0.355078	0.00243031	0.00385009	0.00294407	0.00294905
	0.357428	0.00250687	0.00429495	0.00319886	0.00325907
	0.359778	0.00246961	0.0042504	0.00316466	0.00321964
	0.362127	0.00244512	0.00405468	0.00307945	0.00301513
	0.364476	0.00244899	0.00431922	0.0030966	0.00309023
	0.366824	0.00243272	0.00413818	0.00306405	0.00302009
	0.369173	0.00246941	0.00423395	0.00317513	0.00316718
	0.371522	0.00244915	0.00394626	0.00310979	0.00300994
	0.373869	0.00240734	0.00405712	0.00313561	0.00307636
	0.376218	0.00241728	0.00391188	0.00310913	0.00293868
	0.378565	0.00235009	0.0038954	0.00295281	0.00290422
	0.380917	0.00236505	0.00401037	0.00296606	0.00297746
	0.383264	0.00239571	0.00419174	0.002978	0.00309007
	0.385612	0.00234642	0.00408123	0.00278838	0.00291809
	0.387959	0.00235424	0.00428987	0.00273104	0.00300685
	0.390307	0.00233354	0.00426163	0.00266771	0.00294782
	0.392655	0.00229144	0.00406325	0.00254395	0.00282905
	0.395003	0.00233948	0.00428165	0.00263843	0.00295331
	0.397355	0.00231862	0.00394454	0.00258594	0.00282162
	0.399703	0.00232434	0.00394864	0.00264884	0.00284925
	0.402051	0.00234616	0.00381017	0.00275171	0.00280774
	0.404399	0.00237511	0.00355811	0.00292422	0.00283987
	0.406748	0.00237267	0.00301752	0.00287074	0.00260586
	0.409096	0.00243704	0.00261587	0.00303976	0.0027033
	0.411445	0.00245014	0.00213184	0.00297454	0.00256366
	0.413794	0.00241463	0.00153809	0.00264129	0.00233545
	0.416143	0.00245504	0.00124632	0.00261344	0.00228809
	0.418492	0.00240767	0.000993343	0.00223981	0.00210909
	0.42084	0.00244752	0.000842304	0.00222505	0.00213175
	0.423189	0.00243773	0.000733337	0.00207909	0.00209839
	0.425537	0.00240902	0.000619674	0.00192671	0.00191551
	0.427885	0.00242326	0.000605542	0.00193831	0.00198242
	0.430233	0.00239065	0.00046929	0.00183771	0.00181011
	0.43258	0.00241206	0.000455651	0.00188934	0.00196148
	0.434927	0.0024038	0.00038004	0.00180155	0.00191445
	0.437274	0.00235382	0.000366094	0.0016382	0.00178305
	0.439622	0.00238862	0.000360062	0.00163225	0.00183361
	0.44197	0.00240741	0.000296497	0.00160221	0.00182677
	0.444318	0.00237789	0.000251119	0.00148337	0.00173021
	0.446666	0.00241695	0.0002386	0.00149391	0.00177153
	0.449014	0.00238531	0.000234695	0.00146254	0.00178413
	0.451361	0.00236879	0.000197058	0.00140946	0.00170908
	0.453708	0.00234541	0.000167312	0.00139087	0.00170582
	0.456057	0.00237934	0.000180133	0.00145902	0.00174091
	0.458403	0.00233714	0.000157052	0.00145482	0.00168495
	0.46075	0.00234031	0.000169451	0.00150983	0.00168284
	0.463096	0.00239585	0.000202006	0.00166838	0.00180343
	0.465444	0.00238891	0.000161001	0.0016769	0.00175404
	0.467791	0.002337	0.000168764	0.00160913	0.00167321
	0.470138	0.00236015	0.000132345	0.00162287	0.00170542
	0.472485	0.00233477	0.000158175	0.00150279	0.00166074
	0.474832	0.00239774	0.000150727	0.00159771	0.00180149
	0.47718	0.00236124	0.000155105	0.00151988	0.00168336
	0.479529	0.00234403	0.000132559	0.00146682	0.00164287
	0.481877	0.00232795	0.00012751	0.00143832	0.00168175
	0.484226	0.00229152	0.000109186	0.00135264	0.00157251
	0.486576	0.00226372	0.000119072	0.00131126	0.00151934
	0.488924	0.00228696	0.000124696	0.00135346	0.00154268
	0.491272	0.00223578	0.000100305	0.00133908	0.00147837
	0.49362	0.00225061	9.66855e-05	0.00144526	0.0015373
	0.495969	0.00224046	0.000107974	0.00148372	0.00154958
	0.498317	0.00220375	0.000117266	0.00145627	0.00145513
	0.500666	0.00223337	0.000120603	0.00149232	0.00153366
	0.503015	0.0022006	0.000149332	0.00142031	0.00150057
	0.505362	0.00223378	0.000170367	0.00146406	0.00156055
	0.50771	0.00221984	0.000176497	0.00145905	0.00150159
	0.510058	0.00225613	0.000222294	0.00153943	0.00153747
	0.512405	0.00228752	0.000213069	0.00162008	0.0016068
	0.514752	0.00231733	0.000223733	0.00176092	0.00166852
	0.5171	0.00228258	0.000259093	0.00166033	0.00161611
	0.519448	0.00233013	0.000331411	0.00168886	0.00172799
	0.521798	0.00235761	0.00038913	0.00171007	0.0018062
	0.524147	0.0023627	0.000424151	0.00164719	0.00177983
	0.526495	0.00233193	0.000482425	0.00160541	0.00179295
	0.528842	0.00234654	0.000571176	0.00168369	0.0018452
	0.531189	0.00235001	0.000673719	0.00180036	0.00188243
	0.533537	0.00237782	0.000808559	0.00203004	0.00204222
	0.535886	0.00232255	0.0009811	0.00209428	0.00204129
	0.538233	0.00231562	0.00124505	0.00227201	0.00217238
	0.540581	0.00231069	0.00167823	0.00234367	0.00227496
	0.54293	0.00234312	0.00226834	0.00250099	0.00249177
	0.545277	0.00229406	0.00256686	0.00245523	0.0024684
	0.547624	0.00233827	0.0029615	0.00253977	0.00266673
	0.549971	0.0023313	0.00358861	0.00259657	0.00281933
	0.552319	0.00230639	0.0035253	0.00256162	0.00272049
	0.554667	0.00229841	0.00350774	0.0025506	0.00269965
	0.557015	0.00231188	0.00370829	0.00260829	0.0027377
	0.559363	0.00230575	0.003744	0.00264386	0.00275397
	0.561711	0.00230257	0.00372321	0.00272621	0.00275537
	0.564059	0.00233324	0.00390923	0.00282979	0.00285919
	0.566408	0.00233983	0.00400598	0.00286665	0.00285844
	0.568756	0.00229974	0.00390175	0.00283251	0.00278391
	0.571105	0.00230079	0.00386629	0.00293152	0.0027841
	0.573453	0.0022887	0.00373715	0.00305658	0.00272174
	0.575801	0.00227877	0.00347916	0.00325453	0.00271403
	0.578148	0.00231007	0.00328154	0.00357527	0.00280453
	0.580496	0.00229957	0.00283351	0.0036995	0.00273616
	0.582844	0.00231941	0.00285658	0.00387849	0.00280618
	0.585192	0.00233377	0.00300243	0.00380033	0.00283957
	0.587539	0.00229109	0.00306732	0.00349291	0.00285484
	0.589886	0.00232624	0.0033704	0.00333868	0.00280218
	0.592234	0.00239571	0.00404703	0.00338931	0.00318262
	0.594587	0.002359	0.00392873	0.00308189	0.0029852
	0.596934	0.00237398	0.00399968	0.00302433	0.00301158
	0.599281	0.00238458	0.00400213	0.00299295	0.00303512
	0.601628	0.00239109	0.00402081	0.00299088	0.00302413
	0.603975	0.00239252	0.00411084	0.00297341	0.00307325
	0.606322	0.00240869	0.00418358	0.0029212	0.00306702
	0.60867	0.00241918	0.00425064	0.00291065	0.0031104
	0.611018	0.00242623	0.00436842	0.00293055	0.00311563
	0.613366	0.00244073	0.00431293	0.00295628	0.00312857
	0.615714	0.00243586	0.0041495	0.00290925	0.00305072
	0.618062	0.00247221	0.00428886	0.00309043	0.00313169
	0.62041	0.00250136	0.00452038	0.00301083	0.00323702
	0.622757	0.00243971	0.00417039	0.00298433	0.00295863
	0.625105	0.00246662	0.0046667	0.00298701	0.00324042
	0.627453	0.00245609	0.00437393	0.0030113	0.00308576
	0.629801	0.0024265	0.00434554	0.0029066	0.00305808
	0.63215	0.00246176	0.00454916	0.00304088	0.00311534
	0.6345	0.0024478	0.00453268	0.00303338	0.00311655
	0.63685	0.00242718	0.00442037	0.00297567	0.00307217
	0.639198	0.00240442	0.00425007	0.00287419	0.00291539
	0.641547	0.00241791	0.00436593	0.00286733	0.00297189
	0.643898	0.00238923	0.00434595	0.00280294	0.00290509
	0.646247	0.00240855	0.00441457	0.00281982	0.00295325
	0.648595	0.00238922	0.0043682	0.00285949	0.00293263
	0.650943	0.00237582	0.00440255	0.0028243	0.0029091
	0.65329	0.00235072	0.00440523	0.00276875	0.00287822
	0.655641	0.0023174	0.00439154	0.00265657	0.00280761
	0.657989	0.00231711	0.00426458	0.002596	0.00277239
	0.660338	0.00230673	0.00427405	0.00257332	0.00277028
	0.662686	0.00232324	0.00407222	0.00257834	0.00273769
	0.665034	0.00233502	0.00398989	0.00261191	0.00274951
	0.667384	0.0023368	0.00391954	0.00257965	0.00276014
	0.669731	0.00231551	0.00379132	0.00244841	0.00266429
	0.672079	0.0023244	0.00379769	0.00246069	0.00267177
	0.674429	0.00232526	0.00344577	0.00240798	0.00258931
	0.676777	0.00228629	0.00276576	0.00228923	0.0023324
	0.679126	0.00231245	0.00221337	0.00235146	0.00225329
	0.681474	0.00234686	0.00170629	0.00233066	0.00215825
	0.683822	0.00236277	0.00130874	0.00221432	0.00205024
	0.686171	0.00237428	0.00108243	0.00209109	0.00196142
	0.688519	0.00239097	0.000889622	0.0020308	0.00193707
	0.690867	0.00239286	0.000782535	0.00195721	0.00187604
	0.693215	0.0023833	0.000661417	0.00184542	0.00183616
	0.695563	0.00239118	0.000583122	0.00180505	0.00183842
	0.69791	0.0023902	0.000507198	0.00172404	0.00184012
	0.700258	0.00237383	0.000451469	0.00167132	0.00181443
	0.702607	0.00236178	0.000452972	0.00168938	0.00184048
	0.704956	0.00233369	0.000424685	0.00164789	0.00180836
	0.707304	0.00235913	0.000388786	0.00169101	0.00184051
	0.709652	0.00235673	0.00038781	0.00168328	0.00179572
	0.712005	0.00234481	0.000383049	0.00161174	0.00172839
	0.714353	0.0023707	0.000383075	0.00163619	0.00173909
	0.716701	0.00239549	0.000380246	0.0016447	0.00178763
	0.71905	0.00237509	0.000393591	0.00159924	0.00171263
	0.721399	0.00242269	0.000372723	0.00166717	0.00185853
	0.723747	0.00242018	0.000376633	0.00171467	0.00185988
	0.726097	0.00236125	0.000395461	0.00158888	0.00173501
	0.728444	0.00235372	0.000364173	0.00153766	0.0017105
	0.730791	0.00233187	0.000389946	0.00156776	0.00169374
	0.733138	0.00236933	0.000396171	0.00168351	0.00170744
	0.735489	0.00235602	0.000378568	0.00165939	0.0016882
	0.737837	0.00231886	0.000384906	0.00158815	0.00160882
	0.740185	0.00226055	0.00041918	0.00164849	0.00159448
	0.742532	0.00227062	0.000415136	0.00166754	0.00160926
	0.744879	0.00227007	0.000483656	0.0017697	0.00170223
	0.747227	0.00225527	0.000522677	0.00182617	0.00169872
	0.749576	0.00224648	0.00060318	0.00185182	0.0016978
	0.751922	0.00225757	0.000754204	0.00203513	0.00182792
	0.754268	0.00228711	0.000983751	0.00227228	0.00193591
	0.756616	0.00228915	0.00122464	0.00236601	0.00201311
	0.758965	0.00231555	0.0015746	0.0026102	0.00217562
	0.761313	0.00233114	0.00196924	0.00287539	0.00240216
	0.763662	0.00232562	0.00226829	0.00283489	0.00244057
	0.766011	0.00227304	0.0022834	0.00250845	0.00216602
	0.768359	0.00233396	0.00274627	0.00279964	0.00252427
	0.770708	0.00231543	0.00302145	0.0027678	0.00256132
	0.773057	0.00231295	0.00320784	0.00279597	0.00261802
	0.775406	0.00232956	0.0032159	0.00283566	0.00265467
	0.777755	0.00236405	0.00347414	0.00300765	0.00285667
	0.780104	0.00236487	0.0031437	0.00295882	0.00270458
	0.782452	0.00238658	0.00317895	0.00307031	0.00272349
	0.784801	0.0023705	0.00255361	0.00296783	0.00236611
	0.787149	0.00240341	0.00331545	0.00311441	0.00272433
	0.789497	0.00240111	0.00341513	0.0031154	0.00278678
	0.791845	0.00239288	0.00354855	0.00309522	0.00281494
	0.794194	0.00237548	0.00365057	0.00297392	0.00284486
	0.796542	0.00238636	0.00408192	0.00298393	0.00302425
	0.79889	0.00235419	0.00366806	0.0027277	0.00271134
	0.801238	0.0023771	0.00409425	0.0027463	0.00289165
	0.803586	0.00237732	0.00428912	0.00268143	0.00288899
	0.805934	0.0023973	0.00460055	0.00275095	0.00304408
	0.808282	0.00240415	0.00440037	0.00267714	0.00293661
	0.810629	0.00240676	0.00430224	0.00267676	0.00291442
	0.812979	0.00237063	0.00374017	0.00255334	0.00268383
	0.815326	0.00240304	0.00410772	0.0027049	0.00288248
	0.817674	0.00240438	0.00347514	0.00273382	0.00266208
	0.820024	0.0024078	0.00382365	0.00279758	0.0028068
	0.822373	0.00240379	0.00378744	0.00288622	0.00277711
	0.824721	0.00238834	0.00378627	0.00297159	0.00274717
	0.827069	0.00236311	0.00364427	0.00306422	0.00268985
	0.829419	0.00233389	0.00331694	0.00321752	0.00262045
	0.831766	0.0023088	0.00291455	0.00344222	0.00257156
	0.834114	0.0022873	0.00247272	0.00363392	0.00252168
	0.836462	0.0022724	0.00212156	0.00379956	0.00247988
	0.83881	0.00225488	0.00195303	0.00383985	0.00246999
	0.841157	0.00227108	0.00205826	0.00386616	0.00253812
	0.843505	0.00227992	0.0024936	0.00361254	0.00265956
	0.845853	0.0022881	0.0029731	0.00319215	0.00267212
	0.848202	0.00229023	0.00349801	0.00286733	0.00275172
	0.85055	0.00229008	0.00394165	0.00263432	0.00279736
	0.852898	0.00229806	0.00413121	0.00246516	0.00282387
	0.855248	0.00226881	0.00414807	0.00230448	0.00272562
	0.857596	0.0022933	0.00427788	0.00229862	0.00276195
	0.859945	0.00231714	0.00426971	0.00231667	0.00277152
	0.862294	0.00233803	0.00438485	0.00245107	0.00281975
	0.864642	0.00235093	0.00416198	0.00247076	0.00275075
	0.866991	0.00236152	0.0040386	0.0025733	0.00273992
	0.869339	0.0023545	0.00383197	0.00254641	0.00262657
	0.871688	0.00236161	0.00385205	0.00266545	0.00270568
	0.874037	0.0023799	0.00395784	0.00281716	0.00278999
	0.876386	0.0023431	0.00372987	0.00268975	0.00263954
	0.878735	0.00237172	0.00393151	0.00280007	0.00277937
	0.881083	0.00231335	0.00376379	0.00260843	0.00263318
	0.883431	0.0023083	0.00394441	0.00248809	0.00264157
	0.885778	0.00229966	0.00409264	0.00237661	0.00264576
	0.888128	0.0022969	0.00424171	0.00226082	0.00269879
	0.890476	0.00226356	0.00420097	0.00212785	0.00261745
	0.892824	0.00224923	0.00417719	0.00203139	0.00259682
	0.895171	0.00227414	0.00457511	0.00205937	0.00278862
	0.89752	0.0022297	0.00417896	0.00192527	0.00258013
	0.89987	0.00224355	0.00421012	0.00192794	0.00266048
	0.902216	0.00223328	0.00409749	0.00196691	0.00261597
	0.904564	0.00223685	0.00367918	0.00199095	0.00250899
	0.906911	0.00224562	0.00330501	0.00200352	0.00243139
	0.909258	0.00224237	0.00272707	0.00202137	0.00223467
	0.911605	0.00227632	0.00239342	0.00206531	0.00218713
	0.913952	0.00232511	0.00181688	0.0020675	0.00207843
	0.9163	0.00231113	0.00125437	0.00179511	0.00185438
	0.918647	0.00229261	0.000932505	0.00160879	0.0016976
	0.920997	0.00230659	0.000788127	0.00150499	0.00164579
	0.923347	0.00237627	0.000714171	0.00150033	0.00173293
	0.925695	0.00231062	0.000534813	0.00134368	0.00154717
	0.928042	0.00235656	0.000471636	0.00132382	0.00161421
	0.93039	0.00230407	0.000367703	0.00112953	0.00140213
	0.932738	0.00232574	0.000331585	0.00111932	0.00145545
	0.935086	0.00231891	0.000335076	0.00103166	0.00141362
	0.937436	0.00230444	0.000255375	0.000949134	0.00137057
	0.939784	0.00232336	0.000230254	0.000991486	0.00138338
	0.942134	0.00229188	0.000239381	0.000910604	0.00133713
	0.944485	0.0022951	0.000210123	0.000901284	0.00136637
	0.946836	0.00228495	0.000180968	0.000856362	0.00130492
	0.94919	0.00229567	0.000145477	0.000877216	0.00131766
	0.951544	0.00224875	0.000128119	0.000794802	0.00124866
	0.9539	0.0023059	0.000100186	0.000829486	0.00132025
	0.956257	0.00227382	9.57497e-05	0.000761782	0.00122493
	0.958615	0.00227046	8.97674e-05	0.00073711	0.00125615
	0.960976	0.00226824	9.40459e-05	0.000687684	0.00123202
	0.963333	0.0022924	6.28504e-05	0.000720767	0.00126449
	0.965688	0.00225384	6.42234e-05	0.000679703	0.00116284
	0.96804	0.00224836	4.10158e-05	0.000638687	0.0011556
	0.970387	0.00227954	6.13231e-05	0.000611061	0.0011705
	0.972729	0.00222423	4.25576e-05	0.000594985	0.00108
	0.975064	0.00224367	3.83264e-05	0.000569316	0.00107669
	0.977393	0.00220747	2.32459e-05	0.000554999	0.00106331
	0.979721	0.00221508	2.51232e-05	0.000551559	0.00101873
	0.982044	0.00214766	2.59743e-05	0.000476976	0.000840246
	0.984361	0.00212801	1.0956e-05	0.000448073	0.000820592
	0.986672	0.00203632	2.28575e-06	0.000407532	0.000709104
	0.988978	0.00192576	5.80709e-06	0.000295184	0.000570851
	0.991278	0.0018096	5.56001e-06	0.000250385	0.000454892
	0.993572	0.0015391	0	0.000138459	0.000227475
	0.995878	0.00130489	0	6.47954e-05	0.000125595
	0.998158	0.000931638	0	8.21252e-06	1.95279e-05
	1	0.000293886	0	0	0
