# Supplementary material for: Glycogen phase-separation drives macromolecular rearrangement and asymmetric division in E. coli
Source: EMBO J. 2025 Nov 3;44(24):7434–76. doi: 10.1038/s44318-025-00621-y (PMC12706056; doi:10.1038/s44318-025-00621-y)
Supplement: Supplementary file 15 — Source data Fig. 2 [file 44318_2025_621_MOESM15_ESM.zip › Figure2/SourceData_Fig2G.xlsx]

## Sheet: Sheet1
	Normalized cell length	Phase (AU)	DAPI (AU)	RplA-mCherry (AU)	msfGFP (AU)
	0.000333691	0	0	0	0
	0.00311875	0.00052227	0	0	3.45055e-05
	0.0058907	0.0013495	2.96952e-06	4.08738e-05	0.000198958
	0.00865261	0.00176953	1.60983e-05	0.000110498	0.000342922
	0.0114167	0.00215724	4.69444e-05	0.000237842	0.000563133
	0.0141832	0.0023924	8.29464e-05	0.000383349	0.000785713
	0.0169518	0.00251471	9.24476e-05	0.00051604	0.000932162
	0.0197236	0.00264064	9.28969e-05	0.000649598	0.00105127
	0.022501	0.00269822	7.21915e-05	0.000763803	0.00110318
	0.0252825	0.00284218	0.00012528	0.000986668	0.00135777
	0.0280619	0.00280779	0.000157646	0.0010052	0.00136722
	0.0308445	0.00281633	0.000148049	0.00101193	0.0014078
	0.0336277	0.0028133	0.000145517	0.00098891	0.00143164
	0.0364136	0.00280404	0.000160791	0.000976511	0.00142376
	0.0392047	0.00282148	0.000161766	0.000966208	0.00142667
	0.0420008	0.00283374	0.000166515	0.000989049	0.00147227
	0.0448005	0.00283651	0.000198428	0.00100122	0.00151539
	0.0476023	0.00285507	0.000247572	0.00107404	0.001536
	0.0504053	0.00287676	0.000256555	0.00116929	0.00154894
	0.0532083	0.00285556	0.000268355	0.00120449	0.00153628
	0.0560111	0.00285363	0.000281631	0.00126849	0.00156031
	0.0588127	0.00278378	0.000284036	0.00127813	0.00152923
	0.0616133	0.00287419	0.000356477	0.00142792	0.00162531
	0.0644127	0.00290417	0.000422924	0.00158259	0.00169255
	0.0672109	0.00287349	0.000482272	0.00165349	0.0017152
	0.070008	0.00283896	0.000554557	0.0017316	0.00177617
	0.0728044	0.00276662	0.000662528	0.00174433	0.00179246
	0.0755998	0.00284309	0.000880838	0.00193092	0.00199103
	0.0783948	0.00284625	0.0011449	0.00210891	0.00211787
	0.0811896	0.00285977	0.00158726	0.00236051	0.0023373
	0.0839838	0.00284315	0.00212673	0.00250795	0.00249476
	0.0867779	0.00282699	0.00272175	0.0025813	0.00269761
	0.0895723	0.00273291	0.00311856	0.00244448	0.00272127
	0.0923669	0.00274572	0.00388029	0.00239119	0.00298694
	0.0951614	0.00275708	0.00420931	0.00233366	0.00306357
	0.0979557	0.00270415	0.00433736	0.00228451	0.00306408
	0.10075	0.00279093	0.00469415	0.00239233	0.00328398
	0.103545	0.00281822	0.00490068	0.00251357	0.00340035
	0.10634	0.00282752	0.00482643	0.00264597	0.00338497
	0.109135	0.00283941	0.00480202	0.00280326	0.00342567
	0.111931	0.00283667	0.004763	0.00285393	0.00345308
	0.114725	0.00287243	0.00499025	0.00312017	0.00356689
	0.117519	0.00278271	0.00477395	0.00295149	0.00339156
	0.120313	0.00270035	0.00444964	0.00278159	0.00320527
	0.123107	0.00281366	0.00470244	0.00305758	0.00342955
	0.1259	0.00282487	0.00457735	0.0031131	0.00343979
	0.128694	0.00283989	0.00451592	0.00317418	0.00345946
	0.131488	0.00285702	0.00457576	0.00319747	0.00349029
	0.134282	0.00292339	0.00512483	0.00321948	0.00373856
	0.137076	0.0028474	0.00488386	0.00304338	0.00351323
	0.13987	0.00282447	0.0049699	0.00295	0.00353444
	0.142666	0.0027623	0.00494831	0.00282302	0.00351253
	0.145462	0.00285971	0.00509954	0.00303268	0.00368732
	0.148256	0.00286362	0.00502218	0.00310505	0.00369477
	0.151051	0.0027864	0.00456674	0.00313109	0.00347674
	0.153845	0.00285433	0.00473754	0.00333792	0.0036394
	0.15664	0.00285958	0.00453763	0.00338717	0.00359204
	0.159436	0.00287536	0.00447909	0.00343068	0.00359777
	0.162231	0.0028831	0.00448278	0.00344202	0.00359741
	0.165026	0.00289645	0.0044995	0.00340039	0.00358132
	0.167821	0.00289155	0.00438157	0.00329381	0.00348941
	0.170616	0.00291471	0.00448729	0.00331902	0.00356026
	0.173411	0.00290309	0.00451101	0.00328259	0.00352258
	0.176206	0.00289566	0.00447944	0.003299	0.00346436
	0.179001	0.00291635	0.00462552	0.00327795	0.00352269
	0.181796	0.00290979	0.00455648	0.00316303	0.00343735
	0.184591	0.00293078	0.0046211	0.00311142	0.0034322
	0.187385	0.00294403	0.00468715	0.00307632	0.00343398
	0.190179	0.0029471	0.00470729	0.00305067	0.00342287
	0.192973	0.00293738	0.00468733	0.003037	0.00339623
	0.195769	0.00284643	0.0044171	0.00297159	0.00321644
	0.198564	0.00291732	0.00456176	0.00310166	0.00332253
	0.201358	0.00292218	0.00466571	0.00309053	0.00336671
	0.204152	0.00288579	0.00437095	0.00297675	0.00317859
	0.206946	0.00291224	0.00453617	0.00296568	0.00324259
	0.20974	0.00291512	0.00452006	0.00291403	0.00322118
	0.212535	0.00292741	0.00462341	0.0028804	0.00326961
	0.21533	0.00291142	0.00440823	0.00280981	0.00316578
	0.218125	0.00292787	0.0043034	0.00281	0.00314981
	0.220919	0.00295283	0.00405103	0.00287376	0.00312316
	0.223714	0.00297928	0.00366097	0.00298897	0.0030832
	0.226509	0.00301789	0.00315394	0.00317702	0.0030615
	0.229304	0.00298994	0.00235878	0.00321992	0.00278485
	0.232098	0.00300016	0.00185256	0.00332281	0.00269461
	0.234893	0.00297113	0.00142183	0.00327799	0.0025042
	0.237688	0.00292687	0.00109872	0.00312607	0.00233255
	0.240483	0.00287677	0.000870261	0.0029759	0.00221583
	0.243279	0.00282535	0.000771758	0.00297282	0.00216535
	0.246075	0.00276258	0.000716321	0.00315067	0.00216202
	0.24887	0.0027778	0.000676806	0.00354601	0.00223364
	0.251665	0.00275499	0.000710017	0.00408703	0.00239377
	0.254459	0.00273106	0.000809867	0.00462257	0.00253748
	0.257253	0.00274471	0.000975402	0.00522592	0.00274059
	0.260048	0.00273665	0.00117726	0.00543918	0.00283168
	0.262842	0.00278022	0.0015468	0.00560644	0.0030214
	0.265636	0.00272212	0.0018592	0.00515955	0.00294094
	0.268429	0.00274804	0.00224588	0.00479388	0.00297082
	0.271223	0.00283555	0.00289137	0.00462794	0.00322891
	0.274016	0.00288239	0.00325257	0.00425837	0.00329227
	0.27681	0.00288205	0.00370533	0.00404394	0.00340753
	0.279605	0.00287999	0.00394004	0.00375536	0.00341466
	0.2824	0.00296521	0.00443768	0.00373913	0.00365934
	0.285194	0.00288049	0.0044398	0.00350914	0.00356721
	0.287988	0.00281448	0.00444723	0.00324156	0.00351353
	0.290783	0.0028806	0.00473415	0.00331812	0.00365165
	0.293579	0.00296492	0.00503361	0.00341717	0.00381599
	0.296375	0.00288295	0.00477368	0.00330853	0.00365451
	0.299171	0.00292551	0.00463774	0.00337142	0.00365156
	0.301967	0.00291631	0.00429905	0.0034251	0.00357684
	0.304764	0.00297071	0.00417607	0.00354645	0.00358855
	0.307559	0.00304657	0.00412138	0.00374277	0.00365883
	0.310355	0.0029647	0.00387474	0.0036213	0.00344273
	0.31315	0.00298046	0.00393018	0.00359662	0.00343131
	0.315945	0.00296615	0.00408053	0.00350867	0.0034402
	0.318739	0.00295508	0.00426981	0.00338089	0.00346134
	0.321532	0.00295432	0.0044185	0.00325731	0.0034765
	0.324324	0.00293382	0.00452911	0.00311444	0.00346563
	0.327117	0.00288498	0.00431573	0.00301311	0.00329499
	0.32991	0.002933	0.00459068	0.00310655	0.00346066
	0.332703	0.0028804	0.00435626	0.00309208	0.0033487
	0.335496	0.00295439	0.00457793	0.00329021	0.00353725
	0.338289	0.00299271	0.00462163	0.00329208	0.00357943
	0.341083	0.00293484	0.00451709	0.00311727	0.00346837
	0.343877	0.00293471	0.0046026	0.00305389	0.00345678
	0.346672	0.00294269	0.00460437	0.00301775	0.00343573
	0.349466	0.00295945	0.00453877	0.00302674	0.00341151
	0.352262	0.00297939	0.00447189	0.003058	0.00338656
	0.355058	0.00298401	0.00439317	0.00312437	0.00337258
	0.357854	0.00297927	0.00436847	0.00319965	0.00337718
	0.360649	0.0029776	0.00438212	0.0032444	0.00341225
	0.363445	0.00297237	0.00437859	0.00328167	0.00344079
	0.366241	0.00297081	0.00437664	0.00331008	0.00346842
	0.369036	0.00296931	0.00439544	0.00333372	0.0035144
	0.371831	0.00295328	0.00441799	0.00337252	0.00356234
	0.374626	0.00292614	0.00447492	0.00341542	0.00357969
	0.377421	0.00290785	0.00456113	0.00344025	0.00358494
	0.380215	0.00289891	0.00466625	0.00344433	0.00360688
	0.38301	0.00288941	0.00486355	0.00342588	0.00363995
	0.385805	0.00287842	0.00503433	0.00337766	0.00367002
	0.3886	0.00286679	0.00509789	0.00332756	0.00369225
	0.391394	0.0028614	0.00506993	0.00331839	0.00370379
	0.394189	0.00286429	0.00500293	0.00333129	0.00370198
	0.396983	0.00286228	0.00500109	0.00330244	0.00369658
	0.399778	0.00285023	0.00499869	0.00321793	0.00367167
	0.402573	0.00283446	0.00490875	0.00313459	0.0036505
	0.405367	0.00282482	0.00478289	0.0031028	0.00363254
	0.408162	0.00283161	0.00465536	0.00314208	0.00358952
	0.410957	0.00284478	0.00438159	0.00325004	0.00353427
	0.413753	0.00295127	0.00410441	0.00354905	0.00361044
	0.416547	0.00289601	0.00331042	0.00355908	0.00334001
	0.419342	0.00292619	0.00265108	0.00370473	0.00319104
	0.422138	0.00286008	0.00193729	0.00358547	0.00287458
	0.424933	0.00293397	0.00148521	0.00360093	0.00277796
	0.427727	0.00291364	0.00111928	0.0033696	0.0025842
	0.430522	0.00289425	0.000861226	0.00310463	0.00242845
	0.433317	0.00287928	0.000690788	0.00287294	0.00229825
	0.436111	0.00294517	0.000628652	0.00276015	0.00231121
	0.438906	0.00292934	0.000526699	0.00258233	0.00223761
	0.4417	0.00291693	0.000442488	0.00245086	0.00215612
	0.444494	0.00290571	0.000404069	0.00234882	0.00209644
	0.447289	0.00290248	0.000368358	0.00224746	0.00206328
	0.450083	0.00290954	0.000334473	0.00216799	0.00203705
	0.452878	0.00283235	0.000288324	0.00198461	0.00192188
	0.455673	0.00278486	0.000274612	0.00177262	0.00183727
	0.458468	0.00281676	0.000273475	0.00171819	0.00186287
	0.461263	0.00280777	0.000253169	0.00162554	0.00185604
	0.464059	0.0027939	0.000250424	0.00156969	0.00185578
	0.466854	0.00274199	0.000241967	0.00148519	0.00180524
	0.469649	0.0028216	0.00025742	0.00153656	0.00187654
	0.472444	0.00281058	0.000241219	0.00147766	0.00182171
	0.475239	0.00279387	0.000243342	0.00144331	0.00178065
	0.478034	0.00282877	0.000235424	0.00148725	0.00180638
	0.480828	0.00274531	0.000198603	0.00142053	0.00172696
	0.483621	0.00272059	0.000185015	0.00141782	0.00169195
	0.486415	0.0026984	0.00017696	0.00142247	0.00165587
	0.489209	0.00267054	0.000187495	0.00142967	0.0016303
	0.492003	0.00263954	0.000193187	0.00146724	0.00161549
	0.494796	0.00261407	0.000188553	0.00158816	0.00162139
	0.49759	0.00259487	0.000177343	0.00181856	0.00164966
	0.500384	0.00258598	0.000175547	0.00214109	0.00171222
	0.503178	0.00257738	0.000199862	0.00250348	0.0017936
	0.505974	0.00256167	0.000214589	0.00278999	0.00185246
	0.50877	0.0025509	0.000236546	0.00288847	0.00186876
	0.511565	0.00255273	0.000252445	0.0027753	0.00183273
	0.514361	0.0025626	0.000248812	0.00248321	0.00175724
	0.517157	0.00257153	0.000234968	0.00213527	0.00167238
	0.519953	0.00257945	0.000236312	0.00185454	0.00160923
	0.522749	0.00259534	0.000249903	0.0016365	0.00157776
	0.525544	0.00261704	0.000264335	0.00149401	0.00156393
	0.528339	0.00272354	0.000297871	0.00148701	0.00165002
	0.531134	0.00275323	0.00030524	0.00150059	0.00168381
	0.533928	0.00269044	0.000320762	0.00150703	0.00166379
	0.536722	0.00271112	0.000394645	0.00162678	0.00173485
	0.539516	0.00272342	0.000483998	0.00173386	0.00180898
	0.54231	0.00273421	0.000576566	0.00184255	0.00188597
	0.545104	0.00274284	0.000681981	0.00198879	0.00197489
	0.547899	0.00274459	0.000835411	0.00218515	0.00208239
	0.550693	0.00274556	0.00110012	0.00243325	0.00222737
	0.553487	0.0027502	0.00153	0.00268625	0.00241825
	0.556281	0.00268525	0.00198065	0.00278283	0.00253031
	0.559075	0.00269533	0.00256362	0.00290074	0.00277093
	0.56187	0.00270313	0.00314164	0.00293071	0.00299424
	0.564665	0.00270645	0.00362718	0.00291595	0.00317486
	0.56746	0.00271187	0.00401699	0.00288984	0.00330117
	0.570255	0.00272815	0.00434528	0.0028883	0.00339812
	0.573051	0.00275196	0.00460674	0.00290814	0.00347405
	0.575846	0.00277584	0.00476282	0.00292774	0.00352535
	0.578641	0.00279701	0.00484648	0.00293893	0.00357065
	0.581436	0.00280801	0.0049234	0.002937	0.00361292
	0.584232	0.00280322	0.00497975	0.00294549	0.0036237
	0.587027	0.00279483	0.00495939	0.00296311	0.00362013
	0.589821	0.0027977	0.00486637	0.00298629	0.0036125
	0.592616	0.00281237	0.0047849	0.0030056	0.00360154
	0.59541	0.00282444	0.00469956	0.0030199	0.00358498
	0.598204	0.0028251	0.00463661	0.00302278	0.00355427
	0.600998	0.00282127	0.00461742	0.00299547	0.00353787
	0.603792	0.00282122	0.00460516	0.00297561	0.00352201
	0.606587	0.00281952	0.00460987	0.00296449	0.00349333
	0.609381	0.00282127	0.00460566	0.00295878	0.00347028
	0.612175	0.00283419	0.0045794	0.00297855	0.00344894
	0.61497	0.00285377	0.00452586	0.00301358	0.00341999
	0.617764	0.00280495	0.00410061	0.00300248	0.00321357
	0.620559	0.00295715	0.00452133	0.00333104	0.00359339
	0.623353	0.00287748	0.00398717	0.00330088	0.00333701
	0.626148	0.00286266	0.00365355	0.00340995	0.00323929
	0.628943	0.00288858	0.00370924	0.00354007	0.00331488
	0.631738	0.00299692	0.00404973	0.00376587	0.00354512
	0.634534	0.00298513	0.00415593	0.00366478	0.00351144
	0.637329	0.00289598	0.00414889	0.00346342	0.00337965
	0.640124	0.00288561	0.00426186	0.00342296	0.00339671
	0.642919	0.00287982	0.00434665	0.00341428	0.00342194
	0.645714	0.00288857	0.00442734	0.00340931	0.00343764
	0.648509	0.00289456	0.00450756	0.00338702	0.00345075
	0.651304	0.0028928	0.00456463	0.00334628	0.00345941
	0.654099	0.00289213	0.00457874	0.00330899	0.00346273
	0.656893	0.00287627	0.00439863	0.00327831	0.00336667
	0.659688	0.00291186	0.00455022	0.00332314	0.00345467
	0.662483	0.00294132	0.00456728	0.00328654	0.00348735
	0.665278	0.00293673	0.00446163	0.0031771	0.00340676
	0.668073	0.00296343	0.00472044	0.00323522	0.00354746
	0.670868	0.00300278	0.00498306	0.00325665	0.00371645
	0.673663	0.00295319	0.00478531	0.00318764	0.00358932
	0.676458	0.00293957	0.00474831	0.00315831	0.00358974
	0.679253	0.00292974	0.0046487	0.00313703	0.00359218
	0.682047	0.00288658	0.00444538	0.00306866	0.00347871
	0.684842	0.00292478	0.00457964	0.0032064	0.00356435
	0.687637	0.00291684	0.00442138	0.0032536	0.00352583
	0.690431	0.00292579	0.00406929	0.00334187	0.00347045
	0.693224	0.00294292	0.00361841	0.00345459	0.00339802
	0.696019	0.00295994	0.00312488	0.00356644	0.00331515
	0.698813	0.00297966	0.00253575	0.00363694	0.00319391
	0.701608	0.00299025	0.00194318	0.00360654	0.00303106
	0.704402	0.002995	0.00144555	0.00345091	0.00285722
	0.707197	0.00299931	0.00108856	0.00320369	0.0027003
	0.709991	0.00300084	0.000857533	0.00294726	0.00258095
	0.712786	0.00300507	0.000717761	0.00275075	0.00249578
	0.715581	0.00301503	0.00064886	0.00263402	0.00243967
	0.718377	0.00301932	0.000594784	0.00256988	0.00240562
	0.721172	0.00301846	0.000559625	0.00254689	0.00238584
	0.723968	0.00308283	0.000578445	0.00269313	0.00253601
	0.726763	0.00298546	0.000520682	0.00263551	0.00231633
	0.729558	0.00293016	0.000480717	0.00270617	0.00228888
	0.732352	0.00294985	0.000473305	0.00287625	0.00235662
	0.735147	0.00291849	0.00045798	0.0030042	0.00235971
	0.737941	0.00288617	0.000482753	0.00321993	0.00238377
	0.740734	0.00285447	0.000496255	0.00357285	0.00242438
	0.743528	0.00282342	0.000494931	0.0040717	0.00248362
	0.746322	0.002892	0.000571349	0.00485537	0.0026784
	0.749117	0.00287644	0.000661764	0.00547452	0.00282576
	0.751911	0.00277823	0.000797305	0.00572766	0.00287421
	0.754706	0.00278273	0.0010048	0.00598867	0.0030059
	0.757502	0.00279485	0.00129716	0.00599514	0.00310375
	0.760297	0.00281366	0.00168685	0.00578567	0.00318606
	0.763092	0.00283791	0.00220513	0.00541831	0.00327714
	0.765886	0.00286925	0.00280297	0.00499098	0.00337394
	0.768681	0.00290023	0.00336214	0.00458774	0.0034721
	0.771476	0.00291977	0.00380885	0.00425609	0.00356266
	0.774271	0.00293166	0.00407788	0.00400023	0.00361467
	0.777066	0.00293184	0.00421165	0.00384748	0.00363299
	0.779862	0.00292496	0.00424495	0.00377784	0.00363937
	0.782658	0.00291324	0.00418341	0.00377289	0.00363006
	0.785452	0.00289887	0.00408688	0.00382001	0.00360679
	0.788246	0.0028848	0.00402538	0.00389859	0.00359139
	0.79104	0.00287595	0.00391154	0.00397752	0.00356611
	0.793834	0.00288057	0.00384299	0.00403086	0.0035322
	0.796628	0.00288997	0.00390232	0.00404123	0.00350732
	0.799423	0.00289611	0.00394354	0.00400679	0.00348764
	0.802217	0.00289909	0.0039865	0.00394577	0.00347149
	0.805012	0.00289524	0.00407449	0.00386238	0.00345559
	0.807807	0.00295365	0.00453004	0.00395842	0.00371274
	0.810602	0.00285919	0.00424907	0.003693	0.00344854
	0.813396	0.0028415	0.00420255	0.00354399	0.00339774
	0.816191	0.00283086	0.00437072	0.00346999	0.00347325
	0.818986	0.00280365	0.00441267	0.00334265	0.00344936
	0.82178	0.00285497	0.00464314	0.00333205	0.0035629
	0.824575	0.00283207	0.00486852	0.00321221	0.00365793
	0.82737	0.00280512	0.00469568	0.00308482	0.00352087
	0.830166	0.00278795	0.00468291	0.0030326	0.00350303
	0.832961	0.00278836	0.0045741	0.00301468	0.00349052
	0.835757	0.0027999	0.0044085	0.00305511	0.00348341
	0.838553	0.00270505	0.0039079	0.00297825	0.00322235
	0.841348	0.00275355	0.00386502	0.0031054	0.00328319
	0.844144	0.00274676	0.00380315	0.00309812	0.00326111
	0.84694	0.00281246	0.00399984	0.00321122	0.00337957
	0.849736	0.00280478	0.00406752	0.00320076	0.00338126
	0.852531	0.00279344	0.00416946	0.00314698	0.00337562
	0.855326	0.00278332	0.00425257	0.00304876	0.00335577
	0.85812	0.00277358	0.00426926	0.00293911	0.00333956
	0.860914	0.00275771	0.0041193	0.00284768	0.00325168
	0.863708	0.00273882	0.00420671	0.00285372	0.00329045
	0.866502	0.00273086	0.00424306	0.00290437	0.00331414
	0.869293	0.00264284	0.00355684	0.00280597	0.00289667
	0.872085	0.00267285	0.00362303	0.00290946	0.00299901
	0.874877	0.00268994	0.00351827	0.00293256	0.00297652
	0.87767	0.00270624	0.00340994	0.00293614	0.00295675
	0.880463	0.002714	0.00328451	0.00292959	0.00294107
	0.883257	0.00289223	0.00367673	0.00320779	0.00327292
	0.886051	0.0027683	0.00345107	0.00296994	0.00305063
	0.888846	0.00275051	0.00340283	0.00294897	0.00299061
	0.891641	0.00274688	0.00343737	0.0029778	0.00303901
	0.894435	0.00273263	0.003408	0.0029487	0.00299187
	0.897229	0.00272328	0.00344193	0.00292155	0.00297705
	0.900025	0.00269628	0.00340842	0.00283769	0.00290984
	0.90282	0.00270512	0.00349165	0.00281696	0.00292936
	0.905616	0.00269639	0.00357632	0.00274634	0.00291408
	0.908412	0.00261492	0.00350858	0.0025858	0.00278563
	0.911207	0.00269149	0.00377646	0.00261702	0.0029185
	0.914002	0.0027097	0.00374232	0.00260232	0.00290479
	0.916797	0.00272632	0.0036561	0.00260012	0.00289098
	0.919592	0.00273493	0.00355578	0.00258379	0.00285499
	0.922386	0.00276582	0.00350166	0.00261679	0.00285276
	0.925181	0.00277223	0.00321695	0.00256617	0.00274097
	0.927976	0.00277579	0.00276207	0.00250892	0.00259721
	0.930772	0.0028461	0.00242042	0.00259691	0.00258984
	0.933568	0.00274737	0.00162824	0.00229466	0.00221896
	0.936363	0.00273	0.00116113	0.00212687	0.002031
	0.93916	0.0026995	0.000797704	0.0019127	0.00184892
	0.941957	0.00275708	0.000594957	0.00173632	0.00178371
	0.944757	0.00275879	0.000433728	0.0015482	0.00167071
	0.947557	0.0027258	0.000306482	0.00135905	0.0015261
	0.950358	0.00276821	0.000264213	0.00130168	0.00157349
	0.95316	0.00274969	0.000257153	0.00115113	0.00149183
	0.955961	0.00275359	0.000212824	0.00104866	0.00145585
	0.95876	0.00272307	0.000144091	0.000952721	0.00139255
	0.961557	0.00270658	0.000121695	0.00090542	0.00136972
	0.96435	0.00266592	0.000116317	0.000853341	0.00131638
	0.967142	0.00265864	0.000111823	0.000846818	0.00133755
	0.969928	0.00266135	0.000104027	0.000833297	0.00134224
	0.972712	0.00264195	8.97994e-05	0.000771683	0.00130651
	0.975494	0.00253749	4.31619e-05	0.000635637	0.00114605
	0.978275	0.00262141	3.85096e-05	0.000720605	0.00128873
	0.981056	0.00244668	4.81794e-05	0.000568551	0.00105875
	0.983836	0.00239169	4.0715e-05	0.000521839	0.00100592
	0.986617	0.00225837	4.10452e-05	0.000415701	0.000884025
	0.989395	0.00210226	4.02983e-05	0.000327272	0.000797539
	0.992173	0.00183043	1.66862e-05	0.000208349	0.000625111
	0.99495	0.00149254	1.29159e-05	0.000117379	0.000452091
	0.997724	0.00102598	1.30791e-05	3.58638e-05	0.000239104
	1	0.000330167	6.93003e-06	6.13991e-06	7.16833e-05
