# Supplementary material for: Glycogen phase-separation drives macromolecular rearrangement and asymmetric division in E. coli
Source: EMBO J. 2025 Nov 3;44(24):7434–76. doi: 10.1038/s44318-025-00621-y (PMC12706056; doi:10.1038/s44318-025-00621-y)
Supplement: Supplementary file 15 — Source data Fig. 2 [file 44318_2025_621_MOESM15_ESM.zip › Figure2/SourceData_Fig2H.xlsx]

## Sheet: Sheet1
	Normalized cell length	Phase (AU)	HupA-mCherry (AU)	msfGFP (AU)
	0.00985452	0.00101872	0.000204721	0.000265608
	0.03907	0.0102737	0.00235772	0.00314483
	0.068301	0.0194943	0.00545388	0.00756353
	0.0974261	0.0244667	0.0088029	0.0117817
	0.12655	0.0274086	0.0134356	0.01616
	0.155679	0.0303873	0.0223191	0.0225983
	0.18481	0.0316139	0.031087	0.0262442
	0.213939	0.0334461	0.0414408	0.0313245
	0.243073	0.0332975	0.0460572	0.0325878
	0.272245	0.035747	0.0627313	0.0413596
	0.301381	0.0354521	0.0657898	0.0433301
	0.330519	0.0349453	0.0666271	0.0431937
	0.359669	0.0364215	0.0750656	0.0485367
	0.388826	0.0355699	0.0725521	0.0475903
	0.41798	0.0356665	0.0718007	0.04782
	0.447144	0.0360116	0.0720805	0.0492487
	0.476319	0.0347828	0.0623154	0.0453161
	0.505495	0.0355797	0.0633291	0.0480317
	0.534661	0.0348706	0.0507879	0.0443549
	0.563818	0.035318	0.044087	0.0449476
	0.592958	0.0332154	0.0316247	0.0394595
	0.622082	0.033894	0.0253404	0.0396665
	0.651189	0.0332887	0.0186229	0.0369599
	0.680274	0.032533	0.0133326	0.0336822
	0.709348	0.0307523	0.00889348	0.0280635
	0.738418	0.0311205	0.0072277	0.0277095
	0.767503	0.0308731	0.00530247	0.0258791
	0.796577	0.0305421	0.00401317	0.0243677
	0.825632	0.029272	0.00270154	0.0218482
	0.854697	0.0272364	0.00191551	0.0185343
	0.883739	0.0250915	0.00123578	0.0160242
	0.912841	0.0229987	0.000886817	0.0137395
	0.94196	0.0185149	0.00042798	0.00981675
	0.970938	0.013769	0.000116295	0.00657655
	1	0.0051269	3.31813e-05	0.00227262
