# Supplementary material for: Glycogen phase-separation drives macromolecular rearrangement and asymmetric division in E. coli
Source: EMBO J. 2025 Nov 3;44(24):7434–76. doi: 10.1038/s44318-025-00621-y (PMC12706056; doi:10.1038/s44318-025-00621-y)
Supplement: Supplementary file 16 — Source data Fig. 3 [file 44318_2025_621_MOESM16_ESM.zip]

Archive with 11 entries (10 files):
- Figure3/
- Figure3/SourceData_Fig3A.xlsx
- Figure3/SourceData_Fig3A_README.txt
- Figure3/SourceData_Fig3C.xlsx
- Figure3/SourceData_Fig3D.xlsx
- Figure3/SourceData_Fig3E.xlsx
- Figure3/SourceData_Fig3F.xlsx
- Figure3/SourceData_Fig3G.xlsx
- Figure3/SourceData_Fig3H.xlsx
- Figure3/SourceData_Fig3I.xlsx
- Figure3/~$SourceData_Fig3H.xlsx
