# Supplementary material for: Glycogen phase-separation drives macromolecular rearrangement and asymmetric division in E. coli
Source: EMBO J. 2025 Nov 3;44(24):7434–76. doi: 10.1038/s44318-025-00621-y (PMC12706056; doi:10.1038/s44318-025-00621-y)
Supplement: Supplementary file 16 — Source data Fig. 3 [file 44318_2025_621_MOESM16_ESM.zip › Figure3/SourceData_Fig3A.xlsx]

## Sheet: Top
Strain
Wild type
	Exponential, 250k			Transition, 250k
	Chem shift (ppm)	Intensity		Chem shift (ppm)	Intensity
	498.723	1.76452		498.723	1.70494
	498.711	1.76705		498.711	1.70736
	498.699	1.76959		498.699	1.70965
	498.687	1.77212		498.687	1.71177
	498.675	1.77465		498.675	1.71372
	498.662	1.77715		498.662	1.71548
	498.65	1.77964		498.65	1.71703
	498.638	1.7821		498.638	1.71835
	498.626	1.78453		498.626	1.71944
	498.614	1.78692		498.614	1.72029
	498.602	1.78928		498.602	1.72087
	498.59	1.79159		498.59	1.72118
	498.577	1.79384		498.577	1.72121
	498.565	1.79604		498.565	1.72095
	498.553	1.79818		498.553	1.7204
	498.541	1.80025		498.541	1.71955
	498.529	1.80225		498.529	1.7184
	498.517	1.80416		498.517	1.71694
	498.504	1.806		498.504	1.71518
	498.492	1.80775		498.492	1.71311
	498.48	1.80941		498.48	1.71073
	498.468	1.81098		498.468	1.70806
	498.456	1.81245		498.456	1.70508
	498.444	1.81383		498.444	1.70182
	498.431	1.8151		498.431	1.69827
	498.419	1.81626		498.419	1.69445
	498.407	1.81732		498.407	1.69036
	498.395	1.81828		498.395	1.68602
	498.383	1.81913		498.383	1.68143
	498.371	1.81987		498.371	1.67662
	498.359	1.82051		498.359	1.67159
	498.346	1.82105		498.346	1.66636
	498.334	1.82148		498.334	1.66095
	498.322	1.82182		498.322	1.65536
	498.31	1.82205		498.31	1.64963
	498.298	1.8222		498.298	1.64376
	498.286	1.82227		498.286	1.63777
	498.273	1.82224		498.273	1.63168
	498.261	1.82215		498.261	1.62551
	498.249	1.82198		498.249	1.61928
	498.237	1.82175		498.237	1.613
	498.225	1.82146		498.225	1.60669
	498.213	1.82112		498.213	1.60038
	498.201	1.82073		498.201	1.59406
	498.188	1.82032		498.188	1.58778
	498.176	1.81988		498.176	1.58153
	498.164	1.81943		498.164	1.57535
	498.152	1.81896		498.152	1.56923
	498.14	1.8185		498.14	1.56319
	498.128	1.81805		498.128	1.55726
	498.115	1.81762		498.115	1.55143
	498.103	1.81722		498.103	1.54573
	498.091	1.81687		498.091	1.54016
	498.079	1.81656		498.079	1.53473
	498.067	1.81631		498.067	1.52945
	498.055	1.81613		498.055	1.52433
	498.042	1.81603		498.042	1.51937
	498.03	1.81601		498.03	1.51457
	498.018	1.8161		498.018	1.50995
	498.006	1.81627		498.006	1.5055
	497.994	1.81657		497.994	1.50122
	497.982	1.81698		497.982	1.49711
	497.97	1.81752		497.97	1.49318
	497.957	1.81819		497.957	1.48942
	497.945	1.819		497.945	1.48582
	497.933	1.81996		497.933	1.48239
	497.921	1.82106		497.921	1.47911
	497.909	1.82232		497.909	1.47598
	497.897	1.82373		497.897	1.47299
	497.884	1.8253		497.884	1.47014
	497.872	1.82704		497.872	1.46741
	497.86	1.82893		497.86	1.4648
	497.848	1.83099		497.848	1.46229
	497.836	1.83322		497.836	1.45988
	497.824	1.83561		497.824	1.45756
	497.812	1.83816		497.812	1.4553
	497.799	1.84087		497.799	1.45311
	497.787	1.84374		497.787	1.45097
	497.775	1.84677		497.775	1.44886
	497.763	1.84994		497.763	1.44678
	497.751	1.85327		497.751	1.44472
	497.739	1.85673		497.739	1.44266
	497.726	1.86033		497.726	1.4406
	497.714	1.86405		497.714	1.43851
	497.702	1.8679		497.702	1.4364
	497.69	1.87187		497.69	1.43425
	497.678	1.87594		497.678	1.43206
	497.666	1.88011		497.666	1.42981
	497.653	1.88437		497.653	1.4275
	497.641	1.88871		497.641	1.42511
	497.629	1.89312		497.629	1.42266
	497.617	1.8976		497.617	1.42012
	497.605	1.90212		497.605	1.4175
	497.593	1.90669		497.593	1.41479
	497.581	1.91129		497.581	1.41199
	497.568	1.91592		497.568	1.4091
	497.556	1.92055		497.556	1.40611
	497.544	1.92518		497.544	1.40304
	497.532	1.9298		497.532	1.39987
	497.52	1.93441		497.52	1.39662
	497.508	1.93898		497.508	1.39327
	497.495	1.94351		497.495	1.38985
	497.483	1.94799		497.483	1.38636
	497.471	1.95242		497.471	1.38279
	497.459	1.95677		497.459	1.37916
	497.447	1.96105		497.447	1.37547
	497.435	1.96523		497.435	1.37173
	497.423	1.96932		497.423	1.36796
	497.41	1.97332		497.41	1.36415
	497.398	1.97719		497.398	1.36033
	497.386	1.98095		497.386	1.35648
	497.374	1.98458		497.374	1.35265
	497.362	1.98809		497.362	1.34882
	497.35	1.99145		497.35	1.34501
	497.337	1.99467		497.337	1.34123
	497.325	1.99775		497.325	1.33749
	497.313	2.00068		497.313	1.33381
	497.301	2.00346		497.301	1.33019
	497.289	2.00608		497.289	1.32665
	497.277	2.00854		497.277	1.3232
	497.264	2.01084		497.264	1.31984
	497.252	2.01299		497.252	1.31658
	497.24	2.01497		497.24	1.31344
	497.228	2.0168		497.228	1.31043
	497.216	2.01847		497.216	1.30755
	497.204	2.01998		497.204	1.30481
	497.192	2.02134		497.192	1.30221
	497.179	2.02255		497.179	1.29977
	497.167	2.02361		497.167	1.29749
	497.155	2.02454		497.155	1.29538
	497.143	2.02533		497.143	1.29343
	497.131	2.02599		497.131	1.29166
	497.119	2.02653		497.119	1.29007
	497.106	2.02695		497.106	1.28866
	497.094	2.02726		497.094	1.28742
	497.082	2.02747		497.082	1.28637
	497.07	2.02759		497.07	1.2855
	497.058	2.02763		497.058	1.2848
	497.046	2.02759		497.046	1.28429
	497.034	2.02749		497.034	1.28395
	497.021	2.02733		497.021	1.28379
	497.009	2.02713		497.009	1.28379
	496.997	2.0269		496.997	1.28397
	496.985	2.02664		496.985	1.2843
	496.973	2.02636		496.973	1.28478
	496.961	2.02609		496.961	1.28542
	496.948	2.02582		496.948	1.28621
	496.936	2.02557		496.936	1.28713
	496.924	2.02535		496.924	1.28818
	496.912	2.02518		496.912	1.28936
	496.9	2.02505		496.9	1.29065
	496.888	2.02498		496.888	1.29205
	496.875	2.02498		496.875	1.29356
	496.863	2.02506		496.863	1.29516
	496.851	2.02523		496.851	1.29685
	496.839	2.02549		496.839	1.29861
	496.827	2.02586		496.827	1.30045
	496.815	2.02633		496.815	1.30235
	496.803	2.02693		496.803	1.30431
	496.79	2.02764		496.79	1.30632
	496.778	2.02848		496.778	1.30838
	496.766	2.02945		496.766	1.31048
	496.754	2.03056		496.754	1.3126
	496.742	2.03179		496.742	1.31475
	496.73	2.03317		496.73	1.31693
	496.717	2.03468		496.717	1.31912
	496.705	2.03632		496.705	1.32132
	496.693	2.0381		496.693	1.32352
	496.681	2.04001		496.681	1.32573
	496.669	2.04204		496.669	1.32795
	496.657	2.04419		496.657	1.33015
	496.644	2.04646		496.644	1.33235
	496.632	2.04883		496.632	1.33454
	496.62	2.0513		496.62	1.33672
	496.608	2.05386		496.608	1.33889
	496.596	2.05649		496.596	1.34105
	496.584	2.05919		496.584	1.3432
	496.572	2.06195		496.572	1.34533
	496.559	2.06474		496.559	1.34745
	496.547	2.06756		496.547	1.34955
	496.535	2.07039		496.535	1.35164
	496.523	2.07321		496.523	1.35372
	496.511	2.07601		496.511	1.35579
	496.499	2.07878		496.499	1.35785
	496.486	2.08149		496.486	1.3599
	496.474	2.08412		496.474	1.36194
	496.462	2.08667		496.462	1.36398
	496.45	2.0891		496.45	1.36602
	496.438	2.0914		496.438	1.36805
	496.426	2.09357		496.426	1.37009
	496.414	2.09556		496.414	1.37213
	496.401	2.09738		496.401	1.37418
	496.389	2.099		496.389	1.37623
	496.377	2.10039		496.377	1.3783
	496.365	2.10156		496.365	1.38038
	496.353	2.10249		496.353	1.38248
	496.341	2.10315		496.341	1.3846
	496.328	2.10353		496.328	1.38674
	496.316	2.10363		496.316	1.3889
	496.304	2.10344		496.304	1.39109
	496.292	2.10292		496.292	1.39332
	496.28	2.1021		496.28	1.39557
	496.268	2.10095		496.268	1.39787
	496.255	2.09947		496.255	1.4002
	496.243	2.09766		496.243	1.40258
	496.231	2.09551		496.231	1.405
	496.219	2.09302		496.219	1.40747
	496.207	2.0902		496.207	1.41
	496.195	2.08704		496.195	1.41258
	496.183	2.08355		496.183	1.41522
	496.17	2.07975		496.17	1.41793
	496.158	2.07563		496.158	1.42071
	496.146	2.0712		496.146	1.42356
	496.134	2.06649		496.134	1.42649
	496.122	2.0615		496.122	1.42949
	496.11	2.05625		496.11	1.43258
	496.097	2.05075		496.097	1.43577
	496.085	2.04502		496.085	1.43905
	496.073	2.0391		496.073	1.44243
	496.061	2.03298		496.061	1.44591
	496.049	2.0267		496.049	1.4495
	496.037	2.02029		496.037	1.45321
	496.025	2.01376		496.025	1.45704
	496.012	2.00715		496.012	1.46099
	496	2.00047		496	1.46507
	495.988	1.99377		495.988	1.46929
	495.976	1.98705		495.976	1.47365
	495.964	1.98036		495.964	1.47815
	495.952	1.97372		495.952	1.4828
	495.939	1.96716		495.939	1.48759
	495.927	1.9607		495.927	1.49255
	495.915	1.95438		495.915	1.49766
	495.903	1.94822		495.903	1.50293
	495.891	1.94224		495.891	1.50837
	495.879	1.93648		495.879	1.51397
	495.866	1.93094		495.866	1.51974
	495.854	1.92566		495.854	1.52567
	495.842	1.92066		495.842	1.53177
	495.83	1.91595		495.83	1.53804
	495.818	1.91156		495.818	1.54447
	495.806	1.9075		495.806	1.55106
	495.794	1.90378		495.794	1.5578
	495.781	1.90041		495.781	1.5647
	495.769	1.89741		495.769	1.57175
	495.757	1.89477		495.757	1.57893
	495.745	1.8925		495.745	1.58625
	495.733	1.89061		495.733	1.59369
	495.721	1.8891		495.721	1.60123
	495.708	1.88795		495.708	1.60889
	495.696	1.88716		495.696	1.61663
	495.684	1.88673		495.684	1.62444
	495.672	1.88665		495.672	1.63232
	495.66	1.88689		495.66	1.64024
	495.648	1.88745		495.648	1.64819
	495.636	1.88829		495.636	1.65614
	495.623	1.88942		495.623	1.66409
	495.611	1.89079		495.611	1.67201
	495.599	1.89238		495.599	1.67987
	495.587	1.89418		495.587	1.68767
	495.575	1.89614		495.575	1.69537
	495.563	1.89823		495.563	1.70295
	495.55	1.90044		495.55	1.71039
	495.538	1.90271		495.538	1.71766
	495.526	1.90501		495.526	1.72473
	495.514	1.90732		495.514	1.7316
	495.502	1.9096		495.502	1.73822
	495.49	1.9118		495.49	1.74457
	495.477	1.9139		495.477	1.75063
	495.465	1.91585		495.465	1.75637
	495.453	1.91762		495.453	1.76177
	495.441	1.91917		495.441	1.7668
	495.429	1.92047		495.429	1.77144
	495.417	1.92149		495.417	1.77567
	495.405	1.92219		495.405	1.77946
	495.392	1.92255		495.392	1.78279
	495.38	1.92252		495.38	1.78563
	495.368	1.92209		495.368	1.78798
	495.356	1.92123		495.356	1.78982
	495.344	1.91991		495.344	1.79113
	495.332	1.91812		495.332	1.79188
	495.319	1.91584		495.319	1.79208
	495.307	1.91305		495.307	1.79171
	495.295	1.90975		495.295	1.79076
	495.283	1.90591		495.283	1.78922
	495.271	1.90154		495.271	1.78709
	495.259	1.89663		495.259	1.78437
	495.247	1.89119		495.247	1.78104
	495.234	1.88522		495.234	1.77712
	495.222	1.87871		495.222	1.77261
	495.21	1.87169		495.21	1.76752
	495.198	1.86417		495.198	1.76184
	495.186	1.85616		495.186	1.75559
	495.174	1.84769		495.174	1.74879
	495.161	1.83878		495.161	1.74145
	495.149	1.82944		495.149	1.73358
	495.137	1.81971		495.137	1.7252
	495.125	1.80963		495.125	1.71634
	495.113	1.79922		495.113	1.70701
	495.101	1.78852		495.101	1.69725
	495.088	1.77757		495.088	1.68707
	495.076	1.76641		495.076	1.6765
	495.064	1.75508		495.064	1.66559
	495.052	1.74362		495.052	1.65434
	495.04	1.73207		495.04	1.6428
	495.028	1.72049		495.028	1.63101
	495.016	1.7089		495.016	1.61898
	495.003	1.69737		495.003	1.60676
	494.991	1.68594		494.991	1.59439
	494.979	1.67464		494.979	1.58189
	494.967	1.66354		494.967	1.56931
	494.955	1.65266		494.955	1.55669
	494.943	1.64206		494.943	1.54404
	494.93	1.63177		494.93	1.53143
	494.918	1.62184		494.918	1.51887
	494.906	1.6123		494.906	1.5064
	494.894	1.6032		494.894	1.49406
	494.882	1.59456		494.882	1.48188
	494.87	1.58642		494.87	1.46989
	494.857	1.57881		494.857	1.45813
	494.845	1.57176		494.845	1.44661
	494.833	1.56528		494.833	1.43538
	494.821	1.55941		494.821	1.42446
	494.809	1.55415		494.809	1.41387
	494.797	1.54953		494.797	1.40364
	494.785	1.54556		494.785	1.39377
	494.772	1.54224		494.772	1.38431
	494.76	1.53958		494.76	1.37526
	494.748	1.53758		494.748	1.36664
	494.736	1.53625		494.736	1.35846
	494.724	1.53556		494.724	1.35073
	494.712	1.53554		494.712	1.34347
	494.699	1.53614		494.699	1.33666
	494.687	1.53738		494.687	1.33034
	494.675	1.53921		494.675	1.32448
	494.663	1.54164		494.663	1.3191
	494.651	1.54464		494.651	1.31419
	494.639	1.54818		494.639	1.30976
	494.627	1.55224		494.627	1.30578
	494.614	1.55678		494.614	1.30226
	494.602	1.56179		494.602	1.29918
	494.59	1.56722		494.59	1.29654
	494.578	1.57305		494.578	1.29432
	494.566	1.57923		494.566	1.29251
	494.554	1.58575		494.554	1.29109
	494.541	1.59255		494.541	1.29005
	494.529	1.59961		494.529	1.28937
	494.517	1.60689		494.517	1.28902
	494.505	1.61435		494.505	1.28899
	494.493	1.62197		494.493	1.28927
	494.481	1.62969		494.481	1.28983
	494.468	1.6375		494.468	1.29064
	494.456	1.64536		494.456	1.29169
	494.444	1.65323		494.444	1.29295
	494.432	1.66109		494.432	1.29441
	494.42	1.66891		494.42	1.29604
	494.408	1.67667		494.408	1.29782
	494.396	1.68433		494.396	1.29972
	494.383	1.69188		494.383	1.30174
	494.371	1.69929		494.371	1.30384
	494.359	1.70656		494.359	1.30602
	494.347	1.71365		494.347	1.30824
	494.335	1.72056		494.335	1.3105
	494.323	1.72729		494.323	1.31278
	494.31	1.73381		494.31	1.31505
	494.298	1.74012		494.298	1.31731
	494.286	1.74623		494.286	1.31954
	494.274	1.75213		494.274	1.32173
	494.262	1.75783		494.262	1.32386
	494.25	1.76331		494.25	1.32594
	494.238	1.7686		494.238	1.32794
	494.225	1.7737		494.225	1.32986
	494.213	1.77862		494.213	1.33169
	494.201	1.78338		494.201	1.33342
	494.189	1.78798		494.189	1.33506
	494.177	1.79243		494.177	1.3366
	494.165	1.79677		494.165	1.33803
	494.152	1.801		494.152	1.33936
	494.14	1.80514		494.14	1.34058
	494.128	1.80922		494.128	1.3417
	494.116	1.81325		494.116	1.34271
	494.104	1.81725		494.104	1.34362
	494.092	1.82124		494.092	1.34443
	494.079	1.82525		494.079	1.34515
	494.067	1.82929		494.067	1.34578
	494.055	1.83338		494.055	1.34632
	494.043	1.83755		494.043	1.34678
	494.031	1.84181		494.031	1.34718
	494.019	1.84618		494.019	1.3475
	494.007	1.85068		494.007	1.34777
	493.994	1.85532		493.994	1.34798
	493.982	1.86012		493.982	1.34815
	493.97	1.86509		493.97	1.34828
	493.958	1.87023		493.958	1.34838
	493.946	1.87557		493.946	1.34846
	493.934	1.88111		493.934	1.34853
	493.921	1.88684		493.921	1.34858
	493.909	1.89279		493.909	1.34864
	493.897	1.89895		493.897	1.34871
	493.885	1.90532		493.885	1.34879
	493.873	1.9119		493.873	1.34889
	493.861	1.91869		493.861	1.34902
	493.849	1.92568		493.849	1.34918
	493.836	1.93287		493.836	1.34939
	493.824	1.94024		493.824	1.34963
	493.812	1.94779		493.812	1.34993
	493.8	1.95551		493.8	1.35029
	493.788	1.96338		493.788	1.35071
	493.776	1.97138		493.776	1.35119
	493.763	1.97951		493.763	1.35174
	493.751	1.98774		493.751	1.35236
	493.739	1.99607		493.739	1.35306
	493.727	2.00447		493.727	1.35383
	493.715	2.01291		493.715	1.35468
	493.703	2.02139		493.703	1.35562
	493.69	2.02988		493.69	1.35664
	493.678	2.03837		493.678	1.35774
	493.666	2.04682		493.666	1.35893
	493.654	2.05523		493.654	1.3602
	493.642	2.06357		493.642	1.36156
	493.63	2.07183		493.63	1.36301
	493.618	2.07999		493.618	1.36454
	493.605	2.08802		493.605	1.36615
	493.593	2.09591		493.593	1.36785
	493.581	2.10365		493.581	1.36962
	493.569	2.11122		493.569	1.37148
	493.557	2.1186		493.557	1.37341
	493.545	2.12578		493.545	1.37541
	493.532	2.13276		493.532	1.37749
	493.52	2.13951		493.52	1.37963
	493.508	2.14603		493.508	1.38184
	493.496	2.15231		493.496	1.38411
	493.484	2.15835		493.484	1.38643
	493.472	2.16414		493.472	1.3888
	493.46	2.16967		493.46	1.39122
	493.447	2.17495		493.447	1.39367
	493.435	2.17996		493.435	1.39616
	493.423	2.18471		493.423	1.39868
	493.411	2.1892		493.411	1.40121
	493.399	2.19343		493.399	1.40376
	493.387	2.1974		493.387	1.40631
	493.374	2.20112		493.374	1.40886
	493.362	2.20459		493.362	1.4114
	493.35	2.20781		493.35	1.41391
	493.338	2.21079		493.338	1.4164
	493.326	2.21353		493.326	1.41884
	493.314	2.21603		493.314	1.42123
	493.301	2.21831		493.301	1.42357
	493.289	2.22037		493.289	1.42582
	493.277	2.2222		493.277	1.428
	493.265	2.22383		493.265	1.43008
	493.253	2.22524		493.253	1.43206
	493.241	2.22646		493.241	1.43392
	493.229	2.22747		493.229	1.43564
	493.216	2.22828		493.216	1.43722
	493.204	2.22889		493.204	1.43865
	493.192	2.2293		493.192	1.43991
	493.18	2.22952		493.18	1.44099
	493.168	2.22953		493.168	1.44188
	493.156	2.22935		493.156	1.44257
	493.143	2.22896		493.143	1.44304
	493.131	2.22837		493.131	1.44328
	493.119	2.22756		493.119	1.44329
	493.107	2.22653		493.107	1.44306
	493.095	2.22527		493.095	1.44257
	493.083	2.22377		493.083	1.44182
	493.07	2.22202		493.07	1.44079
	493.058	2.22002		493.058	1.43948
	493.046	2.21775		493.046	1.43789
	493.034	2.2152		493.034	1.43601
	493.022	2.21236		493.022	1.43384
	493.01	2.20921		493.01	1.43137
	492.998	2.20574		492.998	1.4286
	492.985	2.20194		492.985	1.42553
	492.973	2.19779		492.973	1.42216
	492.961	2.19328		492.961	1.4185
	492.949	2.18839		492.949	1.41455
	492.937	2.18312		492.937	1.41032
	492.925	2.17745		492.925	1.4058
	492.912	2.17136		492.912	1.40103
	492.9	2.16485		492.9	1.39599
	492.888	2.1579		492.888	1.3907
	492.876	2.15052		492.876	1.38518
	492.864	2.14268		492.864	1.37944
	492.852	2.13439		492.852	1.3735
	492.84	2.12563		492.84	1.36737
	492.827	2.11642		492.827	1.36108
	492.815	2.10674		492.815	1.35465
	492.803	2.09659		492.803	1.34809
	492.791	2.08599		492.791	1.34143
	492.779	2.07493		492.779	1.3347
	492.767	2.06343		492.767	1.32791
	492.754	2.05148		492.754	1.32111
	492.742	2.03911		492.742	1.3143
	492.73	2.02633		492.73	1.30753
	492.718	2.01316		492.718	1.30081
	492.706	1.99961		492.706	1.29418
	492.694	1.98571		492.694	1.28767
	492.681	1.97148		492.681	1.28129
	492.669	1.95695		492.669	1.27509
	492.657	1.94214		492.657	1.26909
	492.645	1.92708		492.645	1.26331
	492.633	1.91182		492.633	1.25779
	492.621	1.89637		492.621	1.25255
	492.609	1.88078		492.609	1.24761
	492.596	1.86507		492.596	1.24301
	492.584	1.8493		492.584	1.23875
	492.572	1.83349		492.572	1.23487
	492.56	1.8177		492.56	1.23139
	492.548	1.80195		492.548	1.22831
	492.536	1.78629		492.536	1.22566
	492.523	1.77076		492.523	1.22346
	492.511	1.7554		492.511	1.22171
	492.499	1.74026		492.499	1.22042
	492.487	1.72536		492.487	1.21961
	492.475	1.71077		492.475	1.21927
	492.463	1.6965		492.463	1.21941
	492.451	1.6826		492.451	1.22004
	492.438	1.66911		492.438	1.22114
	492.426	1.65606		492.426	1.22273
	492.414	1.64348		492.414	1.22477
	492.402	1.6314		492.402	1.22727
	492.39	1.61986		492.39	1.23022
	492.378	1.60889		492.378	1.2336
	492.365	1.59849		492.365	1.23739
	492.353	1.58871		492.353	1.24158
	492.341	1.57955		492.341	1.24613
	492.329	1.57103		492.329	1.25104
	492.317	1.56317		492.317	1.25627
	492.305	1.55598		492.305	1.26179
	492.292	1.54947		492.292	1.26758
	492.28	1.54363		492.28	1.2736
	492.268	1.53847		492.268	1.27982
	492.256	1.534		492.256	1.28621
	492.244	1.5302		492.244	1.29273
	492.232	1.52707		492.232	1.29934
	492.22	1.52461		492.22	1.30601
	492.207	1.52279		492.207	1.3127
	492.195	1.52161		492.195	1.31938
	492.183	1.52103		492.183	1.326
	492.171	1.52106		492.171	1.33253
	492.159	1.52166		492.159	1.33893
	492.147	1.52281		492.147	1.34516
	492.134	1.52449		492.134	1.35119
	492.122	1.52666		492.122	1.35698
	492.11	1.5293		492.11	1.3625
	492.098	1.53239		492.098	1.36772
	492.086	1.53588		492.086	1.37261
	492.074	1.53974		492.074	1.37713
	492.062	1.54396		492.062	1.38126
	492.049	1.54848		492.049	1.38497
	492.037	1.55328		492.037	1.38825
	492.025	1.55833		492.025	1.39106
	492.013	1.5636		492.013	1.3934
	492.001	1.56905		492.001	1.39524
	491.989	1.57466		491.989	1.39658
	491.976	1.58038		491.976	1.3974
	491.964	1.58621		491.964	1.39769
	491.952	1.59209		491.952	1.39746
	491.94	1.59802		491.94	1.39669
	491.928	1.60397		491.928	1.39539
	491.916	1.60991		491.916	1.39357
	491.903	1.61582		491.903	1.39123
	491.891	1.62169		491.891	1.38837
	491.879	1.62749		491.879	1.38502
	491.867	1.63321		491.867	1.38118
	491.855	1.63884		491.855	1.37687
	491.843	1.64437		491.843	1.37211
	491.831	1.64979		491.831	1.36693
	491.818	1.65509		491.818	1.36135
	491.806	1.66027		491.806	1.35539
	491.794	1.66532		491.794	1.34908
	491.782	1.67025		491.782	1.34245
	491.77	1.67506		491.77	1.33554
	491.758	1.67974		491.758	1.32837
	491.745	1.68431		491.745	1.32098
	491.733	1.68876		491.733	1.3134
	491.721	1.69311		491.721	1.30567
	491.709	1.69738		491.709	1.29782
	491.697	1.70155		491.697	1.2899
	491.685	1.70566		491.685	1.28193
	491.672	1.70971		491.672	1.27396
	491.66	1.71371		491.66	1.26601
	491.648	1.71768		491.648	1.25814
	491.636	1.72162		491.636	1.25036
	491.624	1.72556		491.624	1.24271
	491.612	1.72951		491.612	1.23524
	491.6	1.73348		491.6	1.22796
	491.587	1.73748		491.587	1.22092
	491.575	1.74152		491.575	1.21414
	491.563	1.74563		491.563	1.20765
	491.551	1.74981		491.551	1.20148
	491.539	1.75406		491.539	1.19564
	491.527	1.75841		491.527	1.19017
	491.514	1.76285		491.514	1.18508
	491.502	1.7674		491.502	1.1804
	491.49	1.77205		491.49	1.17613
	491.478	1.77682		491.478	1.17229
	491.466	1.78171		491.466	1.1689
	491.454	1.78671		491.454	1.16596
	491.442	1.79184		491.442	1.16348
	491.429	1.79708		491.429	1.16146
	491.417	1.80242		491.417	1.15992
	491.405	1.80789		491.405	1.15884
	491.393	1.81345		491.393	1.15823
	491.381	1.8191		491.381	1.15808
	491.369	1.82485		491.369	1.15839
	491.356	1.83067		491.356	1.15914
	491.344	1.83655		491.344	1.16033
	491.332	1.84249		491.332	1.16195
	491.32	1.84846		491.32	1.16398
	491.308	1.85446		491.308	1.16641
	491.296	1.86048		491.296	1.16921
	491.283	1.86649		491.283	1.17238
	491.271	1.87247		491.271	1.17588
	491.259	1.87843		491.259	1.17971
	491.247	1.88433		491.247	1.18383
	491.235	1.89016		491.235	1.18823
	491.223	1.8959		491.223	1.19287
	491.211	1.90155		491.211	1.19775
	491.198	1.90707		491.198	1.20282
	491.186	1.91247		491.186	1.20807
	491.174	1.91772		491.174	1.21346
	491.162	1.92281		491.162	1.21898
	491.15	1.92773		491.15	1.2246
	491.138	1.93246		491.138	1.23029
	491.125	1.93701		491.125	1.23603
	491.113	1.94134		491.113	1.24178
	491.101	1.94546		491.101	1.24753
	491.089	1.94936		491.089	1.25325
	491.077	1.95304		491.077	1.25891
	491.065	1.95648		491.065	1.2645
	491.053	1.95969		491.053	1.26999
	491.04	1.96266		491.04	1.27536
	491.028	1.96539		491.028	1.28059
	491.016	1.96789		491.016	1.28566
	491.004	1.97015		491.004	1.29055
	490.992	1.97218		490.992	1.29524
	490.98	1.97397		490.98	1.29973
	490.967	1.97555		490.967	1.30398
	490.955	1.97691		490.955	1.308
	490.943	1.97806		490.943	1.31177
	490.931	1.97901		490.931	1.31527
	490.919	1.97977		490.919	1.3185
	490.907	1.98034		490.907	1.32146
	490.894	1.98074		490.894	1.32412
	490.882	1.98097		490.882	1.3265
	490.87	1.98106		490.87	1.32858
	490.858	1.98099		490.858	1.33036
	490.846	1.98079		490.846	1.33185
	490.834	1.98048		490.834	1.33303
	490.822	1.98005		490.822	1.33392
	490.809	1.97951		490.809	1.33451
	490.797	1.97888		490.797	1.33482
	490.785	1.97817		490.785	1.33483
	490.773	1.97738		490.773	1.33458
	490.761	1.97652		490.761	1.33405
	490.749	1.97559		490.749	1.33326
	490.736	1.97461		490.736	1.33221
	490.724	1.97357		490.724	1.33093
	490.712	1.97248		490.712	1.32941
	490.7	1.97134		490.7	1.32768
	490.688	1.97016		490.688	1.32574
	490.676	1.96892		490.676	1.32362
	490.664	1.96765		490.664	1.32132
	490.651	1.96631		490.651	1.31887
	490.639	1.96493		490.639	1.31627
	490.627	1.9635		490.627	1.31355
	490.615	1.96199		490.615	1.31072
	490.603	1.96043		490.603	1.30781
	490.591	1.95879		490.591	1.30482
	490.578	1.95707		490.578	1.30179
	490.566	1.95526		490.566	1.29872
	490.554	1.95336		490.554	1.29564
	490.542	1.95136		490.542	1.29256
	490.53	1.94924		490.53	1.2895
	490.518	1.94701		490.518	1.2865
	490.505	1.94464		490.505	1.28355
	490.493	1.94214		490.493	1.28068
	490.481	1.9395		490.481	1.27792
	490.469	1.93671		490.469	1.27527
	490.457	1.93376		490.457	1.27276
	490.445	1.93065		490.445	1.27039
	490.433	1.92738		490.433	1.26819
	490.42	1.92393		490.42	1.26617
	490.408	1.9203		490.408	1.26435
	490.396	1.91651		490.396	1.26274
	490.384	1.91255		490.384	1.26136
	490.372	1.90841		490.372	1.2602
	490.36	1.90411		490.36	1.25929
	490.347	1.89964		490.347	1.25863
	490.335	1.89502		490.335	1.25824
	490.323	1.89025		490.323	1.25811
	490.311	1.88534		490.311	1.25825
	490.299	1.88032		490.299	1.25867
	490.287	1.87518		490.287	1.25938
	490.275	1.86994		490.275	1.26035
	490.262	1.86463		490.262	1.26161
	490.25	1.85926		490.25	1.26315
	490.238	1.85385		490.238	1.26496
	490.226	1.84843		490.226	1.26703
	490.214	1.84301		490.214	1.26937
	490.202	1.83762		490.202	1.27196
	490.189	1.83229		490.189	1.27479
	490.177	1.82704		490.177	1.27784
	490.165	1.82191		490.165	1.28112
	490.153	1.8169		490.153	1.28459
	490.141	1.81207		490.141	1.28825
	490.129	1.80743		490.129	1.29208
	490.116	1.80301		490.116	1.29606
	490.104	1.79884		490.104	1.30017
	490.092	1.79495		490.092	1.30438
	490.08	1.79136		490.08	1.30868
	490.068	1.78809		490.068	1.31305
	490.056	1.78519		490.056	1.31745
	490.044	1.78266		490.044	1.32187
	490.031	1.78053		490.031	1.32627
	490.019	1.77882		490.019	1.33064
	490.007	1.77754		490.007	1.33494
	489.995	1.77673		489.995	1.33916
	489.983	1.77637		489.983	1.34326
	489.971	1.7765		489.971	1.34723
	489.958	1.77712		489.958	1.35103
	489.946	1.77823		489.946	1.35464
	489.934	1.77983		489.934	1.35803
	489.922	1.78194		489.922	1.36118
	489.91	1.78454		489.91	1.36407
	489.898	1.78764		489.898	1.36668
	489.886	1.79121		489.886	1.36899
	489.873	1.79526		489.873	1.37098
	489.861	1.79976		489.861	1.37262
	489.849	1.80471		489.849	1.37391
	489.837	1.81007		489.837	1.37483
	489.825	1.81583		489.825	1.37537
	489.813	1.82195		489.813	1.37552
	489.8	1.82843		489.8	1.37526
	489.788	1.83521		489.788	1.37461
	489.776	1.84226		489.776	1.37354
	489.764	1.84957		489.764	1.37206
	489.752	1.85707		489.752	1.37017
	489.74	1.86474		489.74	1.36788
	489.727	1.87254		489.727	1.36519
	489.715	1.88043		489.715	1.3621
	489.703	1.88835		489.703	1.35864
	489.691	1.89627		489.691	1.3548
	489.679	1.90414		489.679	1.35061
	489.667	1.91192		489.667	1.34609
	489.655	1.91957		489.655	1.34126
	489.642	1.92703		489.642	1.33613
	489.63	1.93428		489.63	1.33073
	489.618	1.94125		489.618	1.32508
	489.606	1.94792		489.606	1.31923
	489.594	1.95424		489.594	1.31319
	489.582	1.96018		489.582	1.30699
	489.569	1.96569		489.569	1.30067
	489.557	1.97075		489.557	1.29427
	489.545	1.97531		489.545	1.2878
	489.533	1.97936		489.533	1.28133
	489.521	1.98286		489.521	1.27486
	489.509	1.98578		489.509	1.26845
	489.496	1.98812		489.496	1.26213
	489.484	1.98984		489.484	1.25594
	489.472	1.99094		489.472	1.24991
	489.46	1.9914		489.46	1.24409
	489.448	1.99122		489.448	1.23849
	489.436	1.99038		489.436	1.23316
	489.424	1.98889		489.424	1.22814
	489.411	1.98676		489.411	1.22345
	489.399	1.98397		489.399	1.21913
	489.387	1.98055		489.387	1.2152
	489.375	1.9765		489.375	1.21169
	489.363	1.97185		489.363	1.20863
	489.351	1.9666		489.351	1.20604
	489.338	1.96077		489.338	1.20394
	489.326	1.9544		489.326	1.20235
	489.314	1.94751		489.314	1.20129
	489.302	1.94011		489.302	1.20077
	489.29	1.93225		489.29	1.2008
	489.278	1.92396		489.278	1.20138
	489.266	1.91528		489.266	1.20253
	489.253	1.90622		489.253	1.20425
	489.241	1.89684		489.241	1.20653
	489.229	1.88717		489.229	1.20938
	489.217	1.87725		489.217	1.21278
	489.205	1.86711		489.205	1.21673
	489.193	1.8568		489.193	1.22121
	489.18	1.84635		489.18	1.22622
	489.168	1.83581		489.168	1.23173
	489.156	1.82522		489.156	1.23773
	489.144	1.81459		489.144	1.24419
	489.132	1.80399		489.132	1.25108
	489.12	1.79343		489.12	1.25839
	489.107	1.78296		489.107	1.26609
	489.095	1.77261		489.095	1.27414
	489.083	1.7624		489.083	1.28251
	489.071	1.75238		489.071	1.29118
	489.059	1.74255		489.059	1.30009
	489.047	1.73296		489.047	1.30923
	489.035	1.72361		489.035	1.31855
	489.022	1.71454		489.022	1.32803
	489.01	1.70575		489.01	1.3376
	488.998	1.69727		488.998	1.34726
	488.986	1.68911		488.986	1.35695
	488.974	1.68128		488.974	1.36663
	488.962	1.67378		488.962	1.37628
	488.949	1.66663		488.949	1.38585
	488.937	1.65983		488.937	1.39531
	488.925	1.65338		488.925	1.40463
	488.913	1.64728		488.913	1.41376
	488.901	1.64152		488.901	1.42269
	488.889	1.63611		488.889	1.43137
	488.877	1.63105		488.877	1.43979
	488.864	1.6263		488.864	1.44791
	488.852	1.62188		488.852	1.4557
	488.84	1.61778		488.84	1.46315
	488.828	1.61398		488.828	1.47023
	488.816	1.61047		488.816	1.47693
	488.804	1.60723		488.804	1.48322
	488.791	1.60425		488.791	1.4891
	488.779	1.60153		488.779	1.49454
	488.767	1.59904		488.767	1.49954
	488.755	1.59678		488.755	1.50409
	488.743	1.59472		488.743	1.50819
	488.731	1.59286		488.731	1.51184
	488.718	1.59118		488.718	1.51502
	488.706	1.58967		488.706	1.51775
	488.694	1.58832		488.694	1.52002
	488.682	1.58712		488.682	1.52184
	488.67	1.58605		488.67	1.52322
	488.658	1.58511		488.658	1.52417
	488.646	1.58429		488.646	1.52469
	488.633	1.58359		488.633	1.52481
	488.621	1.58299		488.621	1.52452
	488.609	1.5825		488.609	1.52386
	488.597	1.5821		488.597	1.52283
	488.585	1.58181		488.585	1.52145
	488.573	1.58162		488.573	1.51974
	488.56	1.58152		488.56	1.51771
	488.548	1.58153		488.548	1.5154
	488.536	1.58164		488.536	1.51282
	488.524	1.58187		488.524	1.50998
	488.512	1.5822		488.512	1.50691
	488.5	1.58266		488.5	1.50363
	488.488	1.58325		488.488	1.50015
	488.475	1.58398		488.475	1.49651
	488.463	1.58485		488.463	1.49271
	488.451	1.58587		488.451	1.48878
	488.439	1.58706		488.439	1.48474
	488.427	1.58842		488.427	1.48061
	488.415	1.58997		488.415	1.47639
	488.402	1.5917		488.402	1.47212
	488.39	1.59364		488.39	1.46779
	488.378	1.59579		488.378	1.46344
	488.366	1.59815		488.366	1.45907
	488.354	1.60074		488.354	1.45469
	488.342	1.60357		488.342	1.45031
	488.329	1.60663		488.329	1.44595
	488.317	1.60994		488.317	1.44162
	488.305	1.61349		488.305	1.43732
	488.293	1.61731		488.293	1.43305
	488.281	1.62137		488.281	1.42883
	488.269	1.62568		488.269	1.42465
	488.257	1.63025		488.257	1.42053
	488.244	1.63507		488.244	1.41647
	488.232	1.64013		488.232	1.41245
	488.22	1.64543		488.22	1.4085
	488.208	1.65097		488.208	1.40459
	488.196	1.65674		488.196	1.40074
	488.184	1.66272		488.184	1.39694
	488.171	1.66891		488.171	1.39319
	488.159	1.67528		488.159	1.38948
	488.147	1.68185		488.147	1.38582
	488.135	1.68857		488.135	1.38218
	488.123	1.69545		488.123	1.37859
	488.111	1.70246		488.111	1.37501
	488.099	1.7096		488.099	1.37146
	488.086	1.71682		488.086	1.36792
	488.074	1.72413		488.074	1.36439
	488.062	1.73151		488.062	1.36086
	488.05	1.73892		488.05	1.35734
	488.038	1.74636		488.038	1.3538
	488.026	1.75381		488.026	1.35025
	488.013	1.76124		488.013	1.34668
	488.001	1.76864		488.001	1.34308
	487.989	1.77599		487.989	1.33946
	487.977	1.78327		487.977	1.3358
	487.965	1.79047		487.965	1.3321
	487.953	1.79756		487.953	1.32837
	487.94	1.80455		487.94	1.32458
	487.928	1.8114		487.928	1.32075
	487.916	1.81812		487.916	1.31687
	487.904	1.82469		487.904	1.31293
	487.892	1.83109		487.892	1.30894
	487.88	1.83733		487.88	1.3049
	487.868	1.84339		487.868	1.30079
	487.855	1.84929		487.855	1.29664
	487.843	1.85499		487.843	1.29242
	487.831	1.86052		487.831	1.28815
	487.819	1.86587		487.819	1.28382
	487.807	1.87104		487.807	1.27944
	487.795	1.87603		487.795	1.27501
	487.782	1.88086		487.782	1.27052
	487.77	1.88553		487.77	1.26599
	487.758	1.89005		487.758	1.26141
	487.746	1.89443		487.746	1.25679
	487.734	1.89868		487.734	1.25212
	487.722	1.90281		487.722	1.24743
	487.709	1.90684		487.709	1.2427
	487.697	1.91079		487.697	1.23794
	487.685	1.91466		487.685	1.23315
	487.673	1.91849		487.673	1.22834
	487.661	1.92227		487.661	1.22352
	487.649	1.92604		487.649	1.21869
	487.637	1.92981		487.637	1.21384
	487.624	1.93359		487.624	1.20899
	487.612	1.93742		487.612	1.20415
	487.6	1.94128		487.6	1.19931
	487.588	1.94523		487.588	1.19448
	487.576	1.94925		487.576	1.18967
	487.564	1.95339		487.564	1.18488
	487.551	1.95764		487.551	1.18011
	487.539	1.96201		487.539	1.17538
	487.527	1.96653		487.527	1.17069
	487.515	1.97122		487.515	1.16605
	487.503	1.97606		487.503	1.16145
	487.491	1.98107		487.491	1.15691
	487.479	1.98627		487.479	1.15243
	487.466	1.99165		487.466	1.14803
	487.454	1.99722		487.454	1.1437
	487.442	2.00297		487.442	1.13945
	487.43	2.00893		487.43	1.1353
	487.418	2.01506		487.418	1.13124
	487.406	2.02138		487.406	1.12729
	487.393	2.02787		487.393	1.12346
	487.381	2.03454		487.381	1.11974
	487.369	2.04137		487.369	1.11617
	487.357	2.04834		487.357	1.11272
	487.345	2.05545		487.345	1.10943
	487.333	2.06267		487.333	1.10629
	487.32	2.07001		487.32	1.10332
	487.308	2.07743		487.308	1.10053
	487.296	2.08492		487.296	1.09791
	487.284	2.09245		487.284	1.09549
	487.272	2.10002		487.272	1.09328
	487.26	2.10759		487.26	1.09127
	487.248	2.11514		487.248	1.08947
	487.235	2.12265		487.235	1.08791
	487.223	2.1301		487.223	1.08659
	487.211	2.13746		487.211	1.0855
	487.199	2.14472		487.199	1.08467
	487.187	2.15184		487.187	1.08409
	487.175	2.1588		487.175	1.08378
	487.162	2.16558		487.162	1.08374
	487.15	2.17216		487.15	1.08397
	487.138	2.17852		487.138	1.08448
	487.126	2.18463		487.126	1.08528
	487.114	2.19048		487.114	1.08637
	487.102	2.19605		487.102	1.08774
	487.09	2.20131		487.09	1.0894
	487.077	2.20627		487.077	1.09136
	487.065	2.21089		487.065	1.0936
	487.053	2.21518		487.053	1.09613
	487.041	2.21911		487.041	1.09895
	487.029	2.22268		487.029	1.10205
	487.017	2.22587		487.017	1.10542
	487.004	2.2287		487.004	1.10907
	486.992	2.23114		486.992	1.11298
	486.98	2.23321		486.98	1.11714
	486.968	2.23489		486.968	1.12154
	486.956	2.23619		486.956	1.12619
	486.944	2.23711		486.944	1.13105
	486.931	2.23766		486.931	1.13612
	486.919	2.23785		486.919	1.14139
	486.907	2.23767		486.907	1.14684
	486.895	2.23715		486.895	1.15245
	486.883	2.23629		486.883	1.15822
	486.871	2.2351		486.871	1.16412
	486.859	2.2336		486.859	1.17013
	486.846	2.23179		486.846	1.17624
	486.834	2.22971		486.834	1.18243
	486.822	2.22736		486.822	1.18868
	486.81	2.22475		486.81	1.19497
	486.798	2.22192		486.798	1.20129
	486.786	2.21887		486.786	1.20761
	486.773	2.21562		486.773	1.21391
	486.761	2.21219		486.761	1.22019
	486.749	2.2086		486.749	1.22641
	486.737	2.20487		486.737	1.23257
	486.725	2.20102		486.725	1.23864
	486.713	2.19706		486.713	1.24462
	486.701	2.19301		486.701	1.25048
	486.688	2.18889		486.688	1.25622
	486.676	2.18472		486.676	1.26182
	486.664	2.18051		486.664	1.26727
	486.652	2.17627		486.652	1.27256
	486.64	2.17204		486.64	1.27768
	486.628	2.1678		486.628	1.28263
	486.615	2.16359		486.615	1.2874
	486.603	2.15941		486.603	1.29199
	486.591	2.15528		486.591	1.29639
	486.579	2.1512		486.579	1.30062
	486.567	2.14718		486.567	1.30466
	486.555	2.14324		486.555	1.30852
	486.542	2.13938		486.542	1.31222
	486.53	2.13561		486.53	1.31575
	486.518	2.13193		486.518	1.31912
	486.506	2.12836		486.506	1.32235
	486.494	2.1249		486.494	1.32545
	486.482	2.12155		486.482	1.32843
	486.47	2.11831		486.47	1.3313
	486.457	2.11519		486.457	1.33409
	486.445	2.11221		486.445	1.33681
	486.433	2.10934		486.433	1.33947
	486.421	2.1066		486.421	1.3421
	486.409	2.10399		486.409	1.34472
	486.397	2.10152		486.397	1.34735
	486.384	2.09919		486.384	1.35001
	486.372	2.09699		486.372	1.35273
	486.36	2.09492		486.36	1.35551
	486.348	2.09301		486.348	1.35839
	486.336	2.09124		486.336	1.36139
	486.324	2.08962		486.324	1.36452
	486.312	2.08815		486.312	1.36781
	486.299	2.08684		486.299	1.37129
	486.287	2.08568		486.287	1.37494
	486.275	2.08468		486.275	1.37882
	486.263	2.08385		486.263	1.38292
	486.251	2.08319		486.251	1.38726
	486.239	2.0827		486.239	1.39186
	486.226	2.0824		486.226	1.39672
	486.214	2.08228		486.214	1.40186
	486.202	2.08236		486.202	1.40728
	486.19	2.08263		486.19	1.41298
	486.178	2.0831		486.178	1.41897
	486.166	2.08378		486.166	1.42524
	486.153	2.08468		486.153	1.4318
	486.141	2.0858		486.141	1.43864
	486.129	2.08714		486.129	1.44575
	486.117	2.08872		486.117	1.45312
	486.105	2.09053		486.105	1.46075
	486.093	2.09259		486.093	1.4686
	486.081	2.09489		486.081	1.47668
	486.068	2.09744		486.068	1.48496
	486.056	2.10024		486.056	1.49341
	486.044	2.1033		486.044	1.50201
	486.032	2.10661		486.032	1.51074
	486.02	2.11018		486.02	1.51957
	486.008	2.11401		486.008	1.52847
	485.995	2.11809		485.995	1.53741
	485.983	2.12242		485.983	1.54635
	485.971	2.127		485.971	1.55527
	485.959	2.13183		485.959	1.56413
	485.947	2.13689		485.947	1.57289
	485.935	2.14218		485.935	1.58152
	485.922	2.1477		485.922	1.58998
	485.91	2.15342		485.91	1.59824
	485.898	2.15934		485.898	1.60626
	485.886	2.16545		485.886	1.614
	485.874	2.17172		485.874	1.62143
	485.862	2.17815		485.862	1.62852
	485.85	2.18472		485.85	1.63523
	485.837	2.19142		485.837	1.64154
	485.825	2.19821		485.825	1.6474
	485.813	2.20509		485.813	1.65281
	485.801	2.21203		485.801	1.65772
	485.789	2.21901		485.789	1.66211
	485.777	2.22601		485.777	1.66597
	485.764	2.233		485.764	1.66928
	485.752	2.23997		485.752	1.67201
	485.74	2.24688		485.74	1.67416
	485.728	2.25372		485.728	1.67571
	485.716	2.26047		485.716	1.67667
	485.704	2.26708		485.704	1.67701
	485.692	2.27356		485.692	1.67675
	485.679	2.27986		485.679	1.67588
	485.667	2.28598		485.667	1.67442
	485.655	2.29188		485.655	1.67236
	485.643	2.29755		485.643	1.66973
	485.631	2.30297		485.631	1.66652
	485.619	2.30812		485.619	1.66278
	485.606	2.31298		485.606	1.65851
	485.594	2.31753		485.594	1.65374
	485.582	2.32177		485.582	1.64849
	485.57	2.32568		485.57	1.64279
	485.558	2.32924		485.558	1.63668
	485.546	2.33245		485.546	1.63019
	485.533	2.3353		485.533	1.62335
	485.521	2.33779		485.521	1.61621
	485.509	2.33991		485.509	1.60879
	485.497	2.34165		485.497	1.60115
	485.485	2.34302		485.485	1.59331
	485.473	2.34403		485.473	1.58534
	485.461	2.34467		485.461	1.57725
	485.448	2.34495		485.448	1.5691
	485.436	2.34488		485.436	1.56094
	485.424	2.34446		485.424	1.55281
	485.412	2.34371		485.412	1.54474
	485.4	2.34265		485.4	1.53678
	485.388	2.34127		485.388	1.52896
	485.375	2.33962		485.375	1.52134
	485.363	2.33767		485.363	1.51394
	485.351	2.33548		485.351	1.5068
	485.339	2.33305		485.339	1.49996
	485.327	2.33041		485.327	1.49345
	485.315	2.32757		485.315	1.4873
	485.303	2.32455		485.303	1.48153
	485.29	2.32137		485.29	1.47617
	485.278	2.31806		485.278	1.47124
	485.266	2.31464		485.266	1.46677
	485.254	2.31112		485.254	1.46276
	485.242	2.30753		485.242	1.45923
	485.23	2.30389		485.23	1.45619
	485.217	2.30022		485.217	1.45364
	485.205	2.29654		485.205	1.4516
	485.193	2.29285		485.193	1.45006
	485.181	2.28919		485.181	1.44902
	485.169	2.28557		485.169	1.44847
	485.157	2.28199		485.157	1.44841
	485.144	2.27848		485.144	1.44881
	485.132	2.27505		485.132	1.44968
	485.12	2.27169		485.12	1.451
	485.108	2.26843		485.108	1.45273
	485.096	2.26527		485.096	1.45486
	485.084	2.26221		485.084	1.45738
	485.072	2.25926		485.072	1.46024
	485.059	2.25642		485.059	1.46343
	485.047	2.25368		485.047	1.46691
	485.035	2.25105		485.035	1.47066
	485.023	2.24852		485.023	1.47464
	485.011	2.2461		485.011	1.47883
	484.999	2.24376		484.999	1.48317
	484.986	2.2415		484.986	1.48766
	484.974	2.23933		484.974	1.49223
	484.962	2.23722		484.962	1.49688
	484.95	2.23516		484.95	1.50155
	484.938	2.23315		484.938	1.50622
	484.926	2.23116		484.926	1.51085
	484.914	2.2292		484.914	1.51542
	484.901	2.22724		484.901	1.51988
	484.889	2.22528		484.889	1.52422
	484.877	2.22329		484.877	1.52839
	484.865	2.22127		484.865	1.53238
	484.853	2.21921		484.853	1.53615
	484.841	2.21708		484.841	1.5397
	484.828	2.21488		484.828	1.54298
	484.816	2.21261		484.816	1.54599
	484.804	2.21024		484.804	1.5487
	484.792	2.20777		484.792	1.55111
	484.78	2.20519		484.78	1.55319
	484.768	2.20249		484.768	1.55494
	484.755	2.19968		484.755	1.55634
	484.743	2.19675		484.743	1.5574
	484.731	2.19369		484.731	1.5581
	484.719	2.19051		484.719	1.55845
	484.707	2.1872		484.707	1.55844
	484.695	2.18378		484.695	1.55809
	484.683	2.18024		484.683	1.55738
	484.67	2.17659		484.67	1.55633
	484.658	2.17284		484.658	1.55495
	484.646	2.16901		484.646	1.55325
	484.634	2.16509		484.634	1.55123
	484.622	2.16111		484.622	1.54892
	484.61	2.15708		484.61	1.54632
	484.597	2.15303		484.597	1.54347
	484.585	2.14894		484.585	1.54035
	484.573	2.14487		484.573	1.537
	484.561	2.14081		484.561	1.53344
	484.549	2.1368		484.549	1.52969
	484.537	2.13285		484.537	1.52576
	484.525	2.12898		484.525	1.52168
	484.512	2.12521		484.512	1.51746
	484.5	2.12158		484.5	1.51313
	484.488	2.11808		484.488	1.5087
	484.476	2.11475		484.476	1.5042
	484.464	2.11161		484.464	1.49964
	484.452	2.10868		484.452	1.49504
	484.439	2.10598		484.439	1.49043
	484.427	2.10352		484.427	1.48581
	484.415	2.10131		484.415	1.48121
	484.403	2.09939		484.403	1.47664
	484.391	2.09775		484.391	1.47211
	484.379	2.09641		484.379	1.46764
	484.366	2.09538		484.366	1.46323
	484.354	2.09466		484.354	1.45891
	484.342	2.09427		484.342	1.45468
	484.33	2.0942		484.33	1.45055
	484.318	2.09445		484.318	1.44652
	484.306	2.09503		484.306	1.44261
	484.294	2.09592		484.294	1.43881
	484.281	2.09713		484.281	1.43512
	484.269	2.09864		484.269	1.43156
	484.257	2.10044		484.257	1.42813
	484.245	2.10252		484.245	1.42481
	484.233	2.10486		484.233	1.42161
	484.221	2.10744		484.221	1.41853
	484.208	2.11025		484.208	1.41557
	484.196	2.11325		484.196	1.41271
	484.184	2.11643		484.184	1.40997
	484.172	2.11975		484.172	1.40732
	484.16	2.12321		484.16	1.40477
	484.148	2.12675		484.148	1.40231
	484.135	2.13035		484.135	1.39993
	484.123	2.13398		484.123	1.39763
	484.111	2.13761		484.111	1.39539
	484.099	2.1412		484.099	1.39322
	484.087	2.14472		484.087	1.3911
	484.075	2.14815		484.075	1.38903
	484.063	2.15144		484.063	1.387
	484.05	2.15456		484.05	1.385
	484.038	2.15749		484.038	1.38303
	484.026	2.16019		484.026	1.38108
	484.014	2.16264		484.014	1.37915
	484.002	2.1648		484.002	1.37724
	483.99	2.16666		483.99	1.37533
	483.977	2.16817		483.977	1.37342
	483.965	2.16934		483.965	1.37153
	483.953	2.17012		483.953	1.36963
	483.941	2.17051		483.941	1.36773
	483.929	2.1705		483.929	1.36583
	483.917	2.17007		483.917	1.36394
	483.905	2.1692		483.905	1.36204
	483.892	2.1679		483.892	1.36016
	483.88	2.16616		483.88	1.35827
	483.868	2.16399		483.868	1.35641
	483.856	2.16139		483.856	1.35455
	483.844	2.15835		483.844	1.35271
	483.832	2.1549		483.832	1.3509
	483.819	2.15105		483.819	1.34913
	483.807	2.14681		483.807	1.34739
	483.795	2.14219		483.795	1.3457
	483.783	2.13723		483.783	1.34406
	483.771	2.13196		483.771	1.34248
	483.759	2.12638		483.759	1.34097
	483.746	2.12054		483.746	1.33954
	483.734	2.11447		483.734	1.3382
	483.722	2.1082		483.722	1.33696
	483.71	2.10177		483.71	1.33581
	483.698	2.09521		483.698	1.33478
	483.686	2.08857		483.686	1.33387
	483.674	2.08189		483.674	1.33309
	483.661	2.07521		483.661	1.33244
	483.649	2.06857		483.649	1.33194
	483.637	2.062		483.637	1.33159
	483.625	2.05557		483.625	1.3314
	483.613	2.04931		483.613	1.33138
	483.601	2.04325		483.601	1.33152
	483.588	2.03744		483.588	1.33184
	483.576	2.03193		483.576	1.33234
	483.564	2.02675		483.564	1.33302
	483.552	2.02193		483.552	1.33389
	483.54	2.01752		483.54	1.33495
	483.528	2.01355		483.528	1.33619
	483.516	2.01004		483.516	1.33763
	483.503	2.00703		483.503	1.33926
	483.491	2.00454		483.491	1.34109
	483.479	2.0026		483.479	1.3431
	483.467	2.00123		483.467	1.34531
	483.455	2.00044		483.455	1.3477
	483.443	2.00025		483.443	1.35028
	483.43	2.00068		483.43	1.35304
	483.418	2.00171		483.418	1.35597
	483.406	2.00337		483.406	1.35908
	483.394	2.00564		483.394	1.36235
	483.382	2.00854		483.382	1.36579
	483.37	2.01205		483.37	1.36939
	483.357	2.01616		483.357	1.37313
	483.345	2.02086		483.345	1.37702
	483.333	2.02613		483.333	1.38105
	483.321	2.03195		483.321	1.38521
	483.309	2.03831		483.309	1.3895
	483.297	2.04517		483.297	1.3939
	483.285	2.05251		483.285	1.39841
	483.272	2.06029		483.272	1.40303
	483.26	2.06849		483.26	1.40775
	483.248	2.07706		483.248	1.41255
	483.236	2.08598		483.236	1.41744
	483.224	2.09519		483.224	1.42241
	483.212	2.10467		483.212	1.42745
	483.199	2.11437		483.199	1.43255
	483.187	2.12425		483.187	1.43772
	483.175	2.13426		483.175	1.44294
	483.163	2.14436		483.163	1.44822
	483.151	2.15451		483.151	1.45354
	483.139	2.16466		483.139	1.4589
	483.127	2.17477		483.127	1.4643
	483.114	2.18479		483.114	1.46974
	483.102	2.19469		483.102	1.4752
	483.09	2.20443		483.09	1.4807
	483.078	2.21394		483.078	1.48623
	483.066	2.22322		483.066	1.49178
	483.054	2.2322		483.054	1.49735
	483.041	2.24087		483.041	1.50295
	483.029	2.24918		483.029	1.50857
	483.017	2.2571		483.017	1.51421
	483.005	2.2646		483.005	1.51986
	482.993	2.27167		482.993	1.52554
	482.981	2.27826		482.981	1.53124
	482.968	2.28436		482.968	1.53695
	482.956	2.28995		482.956	1.54269
	482.944	2.29501		482.944	1.54844
	482.932	2.29953		482.932	1.55421
	482.92	2.30349		482.92	1.55999
	482.908	2.30689		482.908	1.56579
	482.896	2.30973		482.896	1.57162
	482.883	2.31198		482.883	1.57745
	482.871	2.31366		482.871	1.5833
	482.859	2.31477		482.859	1.58917
	482.847	2.31531		482.847	1.59505
	482.835	2.31528		482.835	1.60093
	482.823	2.31469		482.823	1.60683
	482.81	2.31357		482.81	1.61273
	482.798	2.31191		482.798	1.61864
	482.786	2.30973		482.786	1.62454
	482.774	2.30706		482.774	1.63044
	482.762	2.3039		482.762	1.63632
	482.75	2.30028		482.75	1.6422
	482.738	2.29621		482.738	1.64805
	482.725	2.29173		482.725	1.65388
	482.713	2.28686		482.713	1.65967
	482.701	2.28161		482.701	1.66543
	482.689	2.27602		482.689	1.67114
	482.677	2.27011		482.677	1.6768
	482.665	2.2639		482.665	1.68239
	482.652	2.25744		482.652	1.68791
	482.64	2.25073		482.64	1.69335
	482.628	2.24381		482.628	1.6987
	482.616	2.2367		482.616	1.70396
	482.604	2.22944		482.604	1.70911
	482.592	2.22204		482.592	1.71413
	482.579	2.21455		482.579	1.71903
	482.567	2.20696		482.567	1.72378
	482.555	2.19933		482.555	1.72839
	482.543	2.19166		482.543	1.73283
	482.531	2.18399		482.531	1.7371
	482.519	2.17633		482.519	1.74118
	482.507	2.16871		482.507	1.74508
	482.494	2.16115		482.494	1.74876
	482.482	2.15366		482.482	1.75224
	482.47	2.14626		482.47	1.75548
	482.458	2.13898		482.458	1.7585
	482.446	2.13182		482.446	1.76126
	482.434	2.1248		482.434	1.76378
	482.421	2.11793		482.421	1.76603
	482.409	2.11124		482.409	1.76801
	482.397	2.10471		482.397	1.76971
	482.385	2.09837		482.385	1.77114
	482.373	2.09223		482.373	1.77227
	482.361	2.08629		482.361	1.7731
	482.348	2.08055		482.348	1.77364
	482.336	2.07502		482.336	1.77387
	482.324	2.0697		482.324	1.77379
	482.312	2.0646		482.312	1.7734
	482.3	2.05972		482.3	1.7727
	482.288	2.05504		482.288	1.77169
	482.276	2.05058		482.276	1.77036
	482.263	2.04633		482.263	1.76873
	482.251	2.04228		482.251	1.76678
	482.239	2.03843		482.239	1.76452
	482.227	2.03477		482.227	1.76197
	482.215	2.03131		482.215	1.75911
	482.203	2.02801		482.203	1.75597
	482.19	2.02489		482.19	1.75254
	482.178	2.02193		482.178	1.74882
	482.166	2.01913		482.166	1.74484
	482.154	2.01645		482.154	1.74059
	482.142	2.01391		482.142	1.73609
	482.13	2.01148		482.13	1.73134
	482.118	2.00916		482.118	1.72636
	482.105	2.00692		482.105	1.72116
	482.093	2.00476		482.093	1.71575
	482.081	2.00266		482.081	1.71014
	482.069	2.00061		482.069	1.70435
	482.057	1.99859		482.057	1.69839
	482.045	1.99659		482.045	1.69226
	482.032	1.99459		482.032	1.68599
	482.02	1.99258		482.02	1.67958
	482.008	1.99055		482.008	1.67306
	481.996	1.98847		481.996	1.66643
	481.984	1.98634		481.984	1.65972
	481.972	1.98414		481.972	1.65292
	481.959	1.98186		481.959	1.64606
	481.947	1.97949		481.947	1.63915
	481.935	1.97701		481.935	1.6322
	481.923	1.97441		481.923	1.62523
	481.911	1.97167		481.911	1.61824
	481.899	1.9688		481.899	1.61125
	481.887	1.96577		481.887	1.60426
	481.874	1.96259		481.874	1.5973
	481.862	1.95924		481.862	1.59036
	481.85	1.95572		481.85	1.58346
	481.838	1.95202		481.838	1.57661
	481.826	1.94814		481.826	1.5698
	481.814	1.94407		481.814	1.56306
	481.801	1.93983		481.801	1.55637
	481.789	1.9354		481.789	1.54976
	481.777	1.93079		481.777	1.54322
	481.765	1.926		481.765	1.53675
	481.753	1.92104		481.753	1.53035
	481.741	1.91591		481.741	1.52404
	481.729	1.91063		481.729	1.5178
	481.716	1.9052		481.716	1.51164
	481.704	1.89963		481.704	1.50555
	481.692	1.89395		481.692	1.49953
	481.68	1.88816		481.68	1.49358
	481.668	1.88228		481.668	1.4877
	481.656	1.87633		481.656	1.48187
	481.643	1.87033		481.643	1.4761
	481.631	1.8643		481.631	1.47037
	481.619	1.85827		481.619	1.46468
	481.607	1.85225		481.607	1.45903
	481.595	1.84627		481.595	1.45339
	481.583	1.84037		481.583	1.44778
	481.57	1.83455		481.57	1.44217
	481.558	1.82887		481.558	1.43657
	481.546	1.82333		481.546	1.43095
	481.534	1.81798		481.534	1.42532
	481.522	1.81283		481.522	1.41966
	481.51	1.80793		481.51	1.41396
	481.498	1.80329		481.498	1.40823
	481.485	1.79895		481.485	1.40245
	481.473	1.79494		481.473	1.3966
	481.461	1.79128		481.461	1.39069
	481.449	1.788		481.449	1.38471
	481.437	1.78513		481.437	1.37867
	481.425	1.78269		481.425	1.37253
	481.412	1.7807		481.412	1.36632
	481.4	1.77919		481.4	1.36001
	481.388	1.77819		481.388	1.35363
	481.376	1.77769		481.376	1.34715
	481.364	1.77773		481.364	1.34058
	481.352	1.7783		481.352	1.33392
	481.34	1.77944		481.34	1.32718
	481.327	1.78114		481.327	1.32036
	481.315	1.7834		481.315	1.31347
	481.303	1.78625		481.303	1.3065
	481.291	1.78966		481.291	1.29947
	481.279	1.79364		481.279	1.29239
	481.267	1.79817		481.267	1.28526
	481.254	1.80327		481.254	1.2781
	481.242	1.80891		481.242	1.27092
	481.23	1.81507		481.23	1.26373
	481.218	1.82173		481.218	1.25654
	481.206	1.82888		481.206	1.24938
	481.194	1.83649		481.194	1.24225
	481.181	1.84452		481.181	1.23517
	481.169	1.85296		481.169	1.22816
	481.157	1.86175		481.157	1.22124
	481.145	1.87088		481.145	1.21443
	481.133	1.8803		481.133	1.20773
	481.121	1.88996		481.121	1.20118
	481.109	1.89983		481.109	1.19478
	481.096	1.90987		481.096	1.18857
	481.084	1.92001		481.084	1.18255
	481.072	1.93022		481.072	1.17674
	481.06	1.94045		481.06	1.17117
	481.048	1.95065		481.048	1.16584
	481.036	1.96076		481.036	1.16078
	481.023	1.97073		481.023	1.156
	481.011	1.98053		481.011	1.15152
	480.999	1.99009		480.999	1.14735
	480.987	1.99936		480.987	1.14349
	480.975	2.00831		480.975	1.13996
	480.963	2.01687		480.963	1.13678
	480.951	2.02501		480.951	1.13394
	480.938	2.03269		480.938	1.13146
	480.926	2.03985		480.926	1.12934
	480.914	2.04647		480.914	1.12757
	480.902	2.0525		480.902	1.12618
	480.89	2.05791		480.89	1.12514
	480.878	2.06268		480.878	1.12446
	480.865	2.06678		480.865	1.12413
	480.853	2.07018		480.853	1.12416
	480.841	2.07286		480.841	1.12452
	480.829	2.0748		480.829	1.12521
	480.817	2.07601		480.817	1.12622
	480.805	2.07647		480.805	1.12753
	480.792	2.07617		480.792	1.12913
	480.78	2.07513		480.78	1.131
	480.768	2.07333		480.768	1.13312
	480.756	2.07081		480.756	1.13547
	480.744	2.06756		480.744	1.13803
	480.732	2.0636		480.732	1.14078
	480.72	2.05896		480.72	1.14368
	480.707	2.05367		480.707	1.14673
	480.695	2.04774		480.695	1.14989
	480.683	2.04122		480.683	1.15314
	480.671	2.03414		480.671	1.15644
	480.659	2.02655		480.659	1.15979
	480.647	2.01847		480.647	1.16313
	480.634	2.00997		480.634	1.16646
	480.622	2.00107		480.622	1.16974
	480.61	1.99184		480.61	1.17295
	480.598	1.98232		480.598	1.17606
	480.586	1.97257		480.586	1.17905
	480.574	1.96262		480.574	1.1819
	480.561	1.95255		480.561	1.18458
	480.549	1.9424		480.549	1.18707
	480.537	1.93223		480.537	1.18936
	480.525	1.92208		480.525	1.19142
	480.513	1.91201		480.513	1.19325
	480.501	1.90207		480.501	1.19481
	480.489	1.89231		480.489	1.19612
	480.476	1.88277		480.476	1.19715
	480.464	1.8735		480.464	1.19791
	480.452	1.86454		480.452	1.19837
	480.44	1.85593		480.44	1.19855
	480.428	1.84771		480.428	1.19844
	480.416	1.8399		480.416	1.19805
	480.403	1.83255		480.403	1.19738
	480.391	1.82567		480.391	1.19643
	480.379	1.81928		480.379	1.19522
	480.367	1.81341		480.367	1.19376
	480.355	1.80807		480.355	1.19206
	480.343	1.80326		480.343	1.19015
	480.331	1.799		480.331	1.18803
	480.318	1.79528		480.318	1.18572
	480.306	1.7921		480.306	1.18326
	480.294	1.78946		480.294	1.18066
	480.282	1.78734		480.282	1.17795
	480.27	1.78574		480.27	1.17516
	480.258	1.78462		480.258	1.1723
	480.245	1.78397		480.245	1.16942
	480.233	1.78376		480.233	1.16654
	480.221	1.78398		480.221	1.1637
	480.209	1.78456		480.209	1.1609
	480.197	1.78551		480.197	1.1582
	480.185	1.78677		480.185	1.15562
	480.172	1.7883		480.172	1.15319
	480.16	1.79007		480.16	1.15092
	480.148	1.79203		480.148	1.14887
	480.136	1.79415		480.136	1.14704
	480.124	1.79637		480.124	1.14546
	480.112	1.79866		480.112	1.14416
	480.1	1.80098		480.1	1.14315
	480.087	1.80328		480.087	1.14246
	480.075	1.80551		480.075	1.1421
	480.063	1.80765		480.063	1.14209
	480.051	1.80965		480.051	1.14244
	480.039	1.81147		480.039	1.14315
	480.027	1.81309		480.027	1.14424
	480.014	1.81446		480.014	1.1457
	480.002	1.81556		480.002	1.14755
	479.99	1.81636		479.99	1.14976
	479.978	1.81685		479.978	1.15235
	479.966	1.81698		479.966	1.1553
	479.954	1.81677		479.954	1.15859
	479.942	1.81618		479.942	1.16222
	479.929	1.81522		479.929	1.16617
	479.917	1.81386		479.917	1.17042
	479.905	1.81213		479.905	1.17493
	479.893	1.81002		479.893	1.17969
	479.881	1.80753		479.881	1.18467
	479.869	1.80469		479.869	1.18983
	479.856	1.80149		479.856	1.19515
	479.844	1.79797		479.844	1.20058
	479.832	1.79415		479.832	1.2061
	479.82	1.79005		479.82	1.21165
	479.808	1.7857		479.808	1.2172
	479.796	1.78113		479.796	1.22271
	479.783	1.77638		479.783	1.22813
	479.771	1.77149		479.771	1.23343
	479.759	1.7665		479.759	1.23855
	479.747	1.76144		479.747	1.24346
	479.735	1.75637		479.735	1.24811
	479.723	1.75133		479.723	1.25246
	479.711	1.74636		479.711	1.25646
	479.698	1.74151		479.698	1.26007
	479.686	1.73684		479.686	1.26325
	479.674	1.73237		479.674	1.26597
	479.662	1.72816		479.662	1.26818
	479.65	1.72426		479.65	1.26985
	479.638	1.7207		479.638	1.27095
	479.625	1.71754		479.625	1.27143
	479.613	1.7148		479.613	1.27129
	479.601	1.71253		479.601	1.27049
	479.589	1.71077		479.589	1.269
	479.577	1.70955		479.577	1.26682
	479.565	1.70888		479.565	1.26391
	479.553	1.70881		479.553	1.26027
	479.54	1.70935		479.54	1.25588
	479.528	1.71053		479.528	1.25074
	479.516	1.71235		479.516	1.24485
	479.504	1.71482		479.504	1.2382
	479.492	1.71797		479.492	1.23081
	479.48	1.72177		479.48	1.22266
	479.467	1.72624		479.467	1.21378
	479.455	1.73136		479.455	1.20418
	479.443	1.73713		479.443	1.19386
	479.431	1.74353		479.431	1.18287
	479.419	1.75053		479.419	1.1712
	479.407	1.75813		479.407	1.15889
	479.394	1.76629		479.394	1.14597
	479.382	1.77497		479.382	1.13247
	479.37	1.78415		479.37	1.11841
	479.358	1.79378		479.358	1.10383
	479.346	1.80383		479.346	1.08876
	479.334	1.81425		479.334	1.07326
	479.322	1.825		479.322	1.05734
	479.309	1.83602		479.309	1.04105
	479.297	1.84728		479.297	1.02445
	479.285	1.85871		479.285	1.00755
	479.273	1.87026		479.273	0.99041
	479.261	1.88188		479.261	0.973068
	479.249	1.89352		479.249	0.955569
	479.236	1.90512		479.236	0.937956
	479.224	1.91663		479.224	0.920264
	479.212	1.92799		479.212	0.902542
	479.2	1.93915		479.2	0.884828
	479.188	1.95007		479.188	0.867156
	479.176	1.96069		479.176	0.849574
	479.164	1.97096		479.164	0.832113
	479.151	1.98085		479.151	0.814814
	479.139	1.9903		479.139	0.797703
	479.127	1.99928		479.127	0.780826
	479.115	2.00774		479.115	0.764201
	479.103	2.01567		479.103	0.747868
	479.091	2.02301		479.091	0.731849
	479.078	2.02975		479.078	0.716174
	479.066	2.03586		479.066	0.700864
	479.054	2.04134		479.054	0.685945
	479.042	2.04614		479.042	0.671435
	479.03	2.05027		479.03	0.657357
	479.018	2.05371		479.018	0.643724
	479.005	2.05647		479.005	0.630555
	478.993	2.05854		478.993	0.617859
	478.981	2.05991		478.981	0.605657
	478.969	2.06061		478.969	0.593955
	478.957	2.06063		478.957	0.582767
	478.945	2.06		478.945	0.572093
	478.933	2.05871		478.933	0.561951
	478.92	2.0568		478.92	0.552339
	478.908	2.0543		478.908	0.543268
	478.896	2.0512		478.896	0.534739
	478.884	2.04756		478.884	0.526759
	478.872	2.04338		478.872	0.519331
	478.86	2.03871		478.86	0.51246
	478.847	2.03357		478.847	0.506142
	478.835	2.028		478.835	0.500389
	478.823	2.02202		478.823	0.495192
	478.811	2.01568		478.811	0.490562
	478.799	2.009		478.799	0.486498
	478.787	2.00202		478.787	0.483003
	478.774	1.99477		478.774	0.480079
	478.762	1.98729		478.762	0.477726
	478.75	1.9796		478.75	0.47595
	478.738	1.97173		478.738	0.474751
	478.726	1.96373		478.726	0.47413
	478.714	1.95561		478.714	0.474098
	478.702	1.94739		478.702	0.47465
	478.689	1.93912		478.689	0.475791
	478.677	1.93079		478.677	0.477525
	478.665	1.92245		478.665	0.479855
	478.653	1.91409		478.653	0.482781
	478.641	1.90575		478.641	0.486309
	478.629	1.89742		478.629	0.490439
	478.616	1.88913		478.616	0.495175
	478.604	1.88088		478.604	0.500517
	478.592	1.87267		478.592	0.506469
	478.58	1.86451		478.58	0.513024
	478.568	1.85639		478.568	0.520191
	478.556	1.84832		478.556	0.527957
	478.544	1.8403		478.544	0.536327
	478.531	1.83231		478.531	0.545293
	478.519	1.82435		478.519	0.554855
	478.507	1.8164		478.507	0.564995
	478.495	1.80847		478.495	0.575714
	478.483	1.80052		478.483	0.586996
	478.471	1.79256		478.471	0.598833
	478.458	1.78456		478.458	0.61121
	478.446	1.77652		478.446	0.624106
	478.434	1.7684		478.434	0.637506
	478.422	1.76021		478.422	0.651395
	478.41	1.75191		478.41	0.665741
	478.398	1.7435		478.398	0.680527
	478.385	1.73496		478.385	0.69572
	478.373	1.72627		478.373	0.711303
	478.361	1.71742		478.361	0.727231
	478.349	1.70839		478.349	0.743479
	478.337	1.69919		478.337	0.760007
	478.325	1.68979		478.325	0.776788
	478.313	1.68018		478.313	0.793777
	478.3	1.67036		478.3	0.810937
	478.288	1.66031		478.288	0.82822
	478.276	1.65006		478.276	0.845588
	478.264	1.63959		478.264	0.862999
	478.252	1.62889		478.252	0.880407
	478.24	1.61798		478.24	0.897762
	478.227	1.60687		478.227	0.915025
	478.215	1.59555		478.215	0.932144
	478.203	1.58405		478.203	0.949081
	478.191	1.57238		478.191	0.965775
	478.179	1.56055		478.179	0.982194
	478.167	1.54858		478.167	0.998283
	478.155	1.53648		478.155	1.01401
	478.142	1.5243		478.142	1.02931
	478.13	1.51204		478.13	1.04417
	478.118	1.49974		478.118	1.05852
	478.106	1.48741		478.106	1.07235
	478.094	1.4751		478.094	1.0856
	478.082	1.46283		478.082	1.09825
	478.069	1.45063		478.069	1.11026
	478.057	1.43854		478.057	1.12161
	478.045	1.42659		478.045	1.13227
	478.033	1.41481		478.033	1.14222
	478.021	1.40323		478.021	1.15143
	478.009	1.39189		478.009	1.1599
	477.996	1.38082		477.996	1.1676
	477.984	1.37005		477.984	1.17453
	477.972	1.35961		477.972	1.18069
	477.96	1.34953		477.96	1.18606
	477.948	1.33984		477.948	1.19066
	477.936	1.33057		477.936	1.19449
	477.924	1.32174		477.924	1.19754
	477.911	1.31338		477.911	1.19985
	477.899	1.30549		477.899	1.20141
	477.887	1.29812		477.887	1.20225
	477.875	1.29125		477.875	1.2024
	477.863	1.28493		477.863	1.20186
	477.851	1.27914		477.851	1.20068
	477.838	1.27389		477.838	1.19888
	477.826	1.2692		477.826	1.19649
	477.814	1.26506		477.814	1.19355
	477.802	1.26148		477.802	1.19008
	477.79	1.25844		477.79	1.18614
	477.778	1.25593		477.778	1.18175
	477.766	1.25395		477.766	1.17695
	477.753	1.25248		477.753	1.17179
	477.741	1.25151		477.741	1.16631
	477.729	1.25102		477.729	1.16055
	477.717	1.25098		477.717	1.15454
	477.705	1.25137		477.705	1.14833
	477.693	1.25215		477.693	1.14196
	477.68	1.25331		477.68	1.13546
	477.668	1.25481		477.668	1.12888
	477.656	1.25662		477.656	1.12224
	477.644	1.2587		477.644	1.11559
	477.632	1.26102		477.632	1.10895
	477.62	1.26354		477.62	1.10237
	477.607	1.26622		477.607	1.09584
	477.595	1.26903		477.595	1.08942
	477.583	1.27192		477.583	1.08312
	477.571	1.27486		477.571	1.07696
	477.559	1.27781		477.559	1.07095
	477.547	1.28073		477.547	1.06512
	477.535	1.28358		477.535	1.05947
	477.522	1.28634		477.522	1.05401
	477.51	1.28896		477.51	1.04875
	477.498	1.29141		477.498	1.04368
	477.486	1.29366		477.486	1.03882
	477.474	1.29568		477.474	1.03415
	477.462	1.29743		477.462	1.02968
	477.449	1.29891		477.449	1.02538
	477.437	1.30008		477.437	1.02127
	477.425	1.30092		477.425	1.01731
	477.413	1.30141		477.413	1.0135
	477.401	1.30154		477.401	1.00982
	477.389	1.3013		477.389	1.00625
	477.377	1.30067		477.377	1.00279
	477.364	1.29966		477.364	0.999399
	477.352	1.29825		477.352	0.99607
	477.34	1.29645		477.34	0.992777
	477.328	1.29425		477.328	0.989503
	477.316	1.29166		477.316	0.986227
	477.304	1.28869		477.304	0.982929
	477.291	1.28535		477.291	0.979588
	477.279	1.28165		477.279	0.976194
	477.267	1.27761		477.267	0.972718
	477.255	1.27325		477.255	0.969159
	477.243	1.26857		477.243	0.965493
	477.231	1.26361		477.231	0.961714
	477.218	1.25839		477.218	0.957813
	477.206	1.25293		477.206	0.953783
	477.194	1.24726		477.194	0.949613
	477.182	1.24141		477.182	0.94531
	477.17	1.23539		477.17	0.940867
	477.158	1.22926		477.158	0.936299
	477.146	1.22302		477.146	0.931601
	477.133	1.21672		477.133	0.926788
	477.121	1.21038		477.121	0.921871
	477.109	1.20404		477.109	0.916864
	477.097	1.19772		477.097	0.911783
	477.085	1.19144		477.085	0.906654
	477.073	1.18525		477.073	0.901496
	477.06	1.17916		477.06	0.896336
	477.048	1.17321		477.048	0.891202
	477.036	1.16741		477.036	0.886122
	477.024	1.16179		477.024	0.881123
	477.012	1.15638		477.012	0.876254
	477	1.15118		477	0.871529
	476.988	1.14623		476.988	0.866996
	476.975	1.14153		476.975	0.862687
	476.963	1.13711		476.963	0.858642
	476.951	1.13296		476.951	0.854892
	476.939	1.12912		476.939	0.85148
	476.927	1.12557		476.927	0.848438
	476.915	1.12233		476.915	0.845805
	476.902	1.1194		476.902	0.843613
	476.89	1.11678		476.89	0.841893
	476.878	1.11447		476.878	0.840677
	476.866	1.11248		476.866	0.839997
	476.854	1.11079		476.854	0.839875
	476.842	1.1094		476.842	0.840339
	476.829	1.1083		476.829	0.841406
	476.817	1.10749		476.817	0.843101
	476.805	1.10694		476.805	0.845428
	476.793	1.10665		476.793	0.848405
	476.781	1.1066		476.781	0.852033
	476.769	1.10679		476.769	0.856324
	476.757	1.10719		476.757	0.861269
	476.744	1.10779		476.744	0.866868
	476.732	1.10857		476.732	0.873105
	476.72	1.10953		476.72	0.879978
	476.708	1.11062		476.708	0.887457
	476.696	1.11184		476.696	0.895527
	476.684	1.11318		476.684	0.904162
	476.671	1.11461		476.671	0.913334
	476.659	1.11613		476.659	0.923003
	476.647	1.11771		476.647	0.933136
	476.635	1.11934		476.635	0.943691
	476.623	1.12101		476.623	0.954629
	476.611	1.12269		476.611	0.965893
	476.598	1.12439		476.598	0.977442
	476.586	1.12609		476.586	0.989223
	476.574	1.12779		476.574	1.00118
	476.562	1.12946		476.562	1.01326
	476.55	1.13112		476.55	1.02539
	476.538	1.13275		476.538	1.03754
	476.526	1.13435		476.526	1.04964
	476.513	1.13593		476.513	1.06161
	476.501	1.13747		476.501	1.07342
	476.489	1.13899		476.489	1.085
	476.477	1.1405		476.477	1.0963
	476.465	1.14198		476.465	1.10725
	476.453	1.14346		476.453	1.11781
	476.44	1.14494		476.44	1.12792
	476.428	1.14644		476.428	1.13753
	476.416	1.14795		476.416	1.1466
	476.404	1.14951		476.404	1.15509
	476.392	1.15112		476.392	1.16294
	476.38	1.15281		476.38	1.17014
	476.368	1.15458		476.368	1.17664
	476.355	1.15645		476.355	1.18242
	476.343	1.15844		476.343	1.18745
	476.331	1.16058		476.331	1.19172
	476.319	1.16288		476.319	1.1952
	476.307	1.16536		476.307	1.1979
	476.295	1.16804		476.295	1.1998
	476.282	1.17094		476.282	1.20091
	476.27	1.17408		476.27	1.20123
	476.258	1.17749		476.258	1.20077
	476.246	1.18116		476.246	1.19955
	476.234	1.18514		476.234	1.19759
	476.222	1.18942		476.222	1.1949
	476.209	1.19404		476.209	1.19152
	476.197	1.19899		476.197	1.18748
	476.185	1.20431		476.185	1.18281
	476.173	1.20998		476.173	1.17756
	476.161	1.21604		476.161	1.17177
	476.149	1.22249		476.149	1.16547
	476.137	1.22932		476.137	1.15874
	476.124	1.23656		476.124	1.1516
	476.112	1.2442		476.112	1.14412
	476.1	1.25224		476.1	1.13635
	476.088	1.26068		476.088	1.12834
	476.076	1.26952		476.076	1.12015
	476.064	1.27876		476.064	1.11185
	476.051	1.28837		476.051	1.10347
	476.039	1.29837		476.039	1.09509
	476.027	1.30873		476.027	1.08675
	476.015	1.31944		476.015	1.07851
	476.003	1.33048		476.003	1.07042
	475.991	1.34184		475.991	1.06253
	475.979	1.35349		475.979	1.0549
	475.966	1.36543		475.966	1.04756
	475.954	1.3776		475.954	1.04056
	475.942	1.39002		475.942	1.03395
	475.93	1.40262		475.93	1.02774
	475.918	1.4154		475.918	1.02199
	475.906	1.42832		475.906	1.01671
	475.893	1.44135		475.893	1.01194
	475.881	1.45446		475.881	1.00769
	475.869	1.46762		475.869	1.00398
	475.857	1.48079		475.857	1.00083
	475.845	1.49394		475.845	0.998239
	475.833	1.50703		475.833	0.996212
	475.82	1.52003		475.82	0.994753
	475.808	1.53291		475.808	0.993857
	475.796	1.54563		475.796	0.99352
	475.784	1.55816		475.784	0.993721
	475.772	1.57046		475.772	0.99445
	475.76	1.5825		475.76	0.995688
	475.748	1.59424		475.748	0.997415
	475.735	1.60567		475.735	0.999595
	475.723	1.61673		475.723	1.00221
	475.711	1.62742		475.711	1.00522
	475.699	1.63769		475.699	1.0086
	475.687	1.64752		475.687	1.01231
	475.675	1.65689		475.675	1.01632
	475.662	1.66578		475.662	1.02057
	475.65	1.67416		475.65	1.02505
	475.638	1.68201		475.638	1.0297
	475.626	1.68932		475.626	1.03448
	475.614	1.69607		475.614	1.03936
	475.602	1.70225		475.602	1.04428
	475.59	1.70785		475.59	1.04923
	475.577	1.71286		475.577	1.05414
	475.565	1.71728		475.565	1.05899
	475.553	1.72111		475.553	1.06374
	475.541	1.72433		475.541	1.06834
	475.529	1.72695		475.529	1.07278
	475.517	1.72898		475.517	1.07702
	475.504	1.73043		475.504	1.08103
	475.492	1.73129		475.492	1.08478
	475.48	1.73159		475.48	1.08826
	475.468	1.73134		475.468	1.09143
	475.456	1.73054		475.456	1.09429
	475.444	1.72922		475.444	1.09682
	475.431	1.7274		475.431	1.099
	475.419	1.7251		475.419	1.10083
	475.407	1.72235		475.407	1.10231
	475.395	1.71916		475.395	1.10342
	475.383	1.71556		475.383	1.10417
	475.371	1.71159		475.371	1.10456
	475.359	1.70726		475.359	1.10461
	475.346	1.70262		475.346	1.10431
	475.334	1.69769		475.334	1.10368
	475.322	1.6925		475.322	1.10273
	475.31	1.6871		475.31	1.10149
	475.298	1.6815		475.298	1.09996
	475.286	1.67575		475.286	1.09816
	475.273	1.66988		475.273	1.09612
	475.261	1.66392		475.261	1.09386
	475.249	1.65792		475.249	1.09141
	475.237	1.65189		475.237	1.08878
	475.225	1.64589		475.225	1.086
	475.213	1.63993		475.213	1.0831
	475.2	1.63406		475.2	1.0801
	475.188	1.62831		475.188	1.07704
	475.176	1.6227		475.176	1.07393
	475.164	1.61727		475.164	1.0708
	475.152	1.61204		475.152	1.06767
	475.14	1.60705		475.14	1.06456
	475.128	1.60231		475.128	1.06151
	475.115	1.59787		475.115	1.05853
	475.103	1.59373		475.103	1.05564
	475.091	1.58991		475.091	1.05286
	475.079	1.58644		475.079	1.0502
	475.067	1.58334		475.067	1.04769
	475.055	1.58062		475.055	1.04533
	475.042	1.57829		475.042	1.04313
	475.03	1.57637		475.03	1.0411
	475.018	1.57486		475.018	1.03926
	475.006	1.57377		475.006	1.03761
	474.994	1.57311		474.994	1.03615
	474.982	1.57288		474.982	1.03488
	474.97	1.57308		474.97	1.03381
	474.957	1.5737		474.957	1.03294
	474.945	1.57475		474.945	1.03225
	474.933	1.57622		474.933	1.03175
	474.921	1.57811		474.921	1.03144
	474.909	1.58039		474.909	1.0313
	474.897	1.58307		474.897	1.03133
	474.884	1.58611		474.884	1.03152
	474.872	1.58953		474.872	1.03186
	474.86	1.59329		474.86	1.03234
	474.848	1.59737		474.848	1.03296
	474.836	1.60176		474.836	1.03369
	474.824	1.60643		474.824	1.03454
	474.811	1.61137		474.811	1.03549
	474.799	1.61654		474.799	1.03653
	474.787	1.62193		474.787	1.03766
	474.775	1.62751		474.775	1.03886
	474.763	1.63324		474.763	1.04012
	474.751	1.63912		474.751	1.04144
	474.739	1.64509		474.739	1.04281
	474.726	1.65115		474.726	1.04423
	474.714	1.65725		474.714	1.04569
	474.702	1.66338		474.702	1.04719
	474.69	1.66949		474.69	1.04873
	474.678	1.67558		474.678	1.05031
	474.666	1.68161		474.666	1.05192
	474.653	1.68753		474.653	1.05358
	474.641	1.69335		474.641	1.05528
	474.629	1.69902		474.629	1.05703
	474.617	1.70452		474.617	1.05883
	474.605	1.70983		474.605	1.06069
	474.593	1.71492		474.593	1.06262
	474.581	1.71977		474.581	1.06463
	474.568	1.72436		474.568	1.06673
	474.556	1.72866		474.556	1.06893
	474.544	1.73267		474.544	1.07124
	474.532	1.73636		474.532	1.07367
	474.52	1.73971		474.52	1.07623
	474.508	1.74272		474.508	1.07895
	474.495	1.74537		474.495	1.08182
	474.483	1.74764		474.483	1.08487
	474.471	1.74953		474.471	1.08809
[truncated: 63,540 more rows]

## Sheet: Middle
Purified glycogen
	Mussel Glycogen, 250k			Bovine Glycogen, 250k
	Chem shift (ppm)	Intensity		Chem shift (ppm)	Intensity
	498.723	0.663256		498.723	0.644359
	498.711	0.659587		498.711	0.642526
	498.699	0.655677		498.699	0.640673
	498.687	0.651542		498.687	0.638795
	498.675	0.647202		498.675	0.636896
	498.662	0.642673		498.663	0.634974
	498.65	0.637976		498.65	0.633029
	498.638	0.633132		498.638	0.631065
	498.626	0.62816		498.626	0.629079
	498.614	0.623086		498.614	0.627078
	498.602	0.617927		498.602	0.625064
	498.59	0.612706		498.59	0.623041
	498.577	0.60745		498.578	0.62101
	498.565	0.602177		498.565	0.618981
	498.553	0.596912		498.553	0.616959
	498.541	0.591678		498.541	0.61495
	498.529	0.586501		498.529	0.612962
	498.517	0.581402		498.517	0.611001
	498.504	0.576404		498.505	0.609077
	498.492	0.571532		498.492	0.607198
	498.48	0.56681		498.48	0.605374
	498.468	0.562256		498.468	0.603615
	498.456	0.557898		498.456	0.601929
	498.444	0.553754		498.444	0.600328
	498.431	0.549848		498.432	0.598819
	498.419	0.5462		498.419	0.597419
	498.407	0.542831		498.407	0.596131
	498.395	0.539762		498.395	0.594972
	498.383	0.537008		498.383	0.593948
	498.371	0.534592		498.371	0.593073
	498.359	0.532532		498.359	0.592353
	498.346	0.53084		498.347	0.591803
	498.334	0.529536		498.334	0.591426
	498.322	0.528635		498.322	0.591237
	498.31	0.528148		498.31	0.591241
	498.298	0.52809		498.298	0.591447
	498.286	0.528471		498.286	0.591859
	498.273	0.529306		498.274	0.592492
	498.261	0.530598		498.261	0.593344
	498.249	0.53236		498.249	0.594423
	498.237	0.534595		498.237	0.595731
	498.225	0.53731		498.225	0.597278
	498.213	0.54051		498.213	0.599061
	498.201	0.544199		498.201	0.601082
	498.188	0.548375		498.188	0.603346
	498.176	0.553038		498.176	0.60585
	498.164	0.558186		498.164	0.608592
	498.152	0.563816		498.152	0.611573
	498.14	0.569924		498.14	0.614785
	498.128	0.576503		498.128	0.618233
	498.115	0.583542		498.116	0.621903
	498.103	0.591033		498.103	0.625799
	498.091	0.598965		498.091	0.629903
	498.079	0.607324		498.079	0.63422
	498.067	0.616093		498.067	0.638733
	498.055	0.625257		498.055	0.643441
	498.042	0.634798		498.043	0.648326
	498.03	0.644697		498.03	0.653389
	498.018	0.654931		498.018	0.658614
	498.006	0.665478		498.006	0.663986
	497.994	0.67631		497.994	0.669498
	497.982	0.687404		497.982	0.675138
	497.97	0.698733		497.97	0.680894
	497.957	0.710268		497.958	0.686754
	497.945	0.721976		497.945	0.692705
	497.933	0.733829		497.933	0.698732
	497.921	0.745792		497.921	0.704829
	497.909	0.757834		497.909	0.710979
	497.897	0.769921		497.897	0.717165
	497.884	0.782016		497.885	0.723383
	497.872	0.794083		497.872	0.729618
	497.86	0.806087		497.86	0.735855
	497.848	0.817993		497.848	0.742084
	497.836	0.829762		497.836	0.748294
	497.824	0.841357		497.824	0.754476
	497.812	0.852742		497.812	0.760618
	497.799	0.863878		497.799	0.76671
	497.787	0.874733		497.787	0.772742
	497.775	0.885265		497.775	0.778707
	497.763	0.895443		497.763	0.784598
	497.751	0.905232		497.751	0.790401
	497.739	0.914596		497.739	0.796115
	497.726	0.923505		497.727	0.80173
	497.714	0.931928		497.714	0.807243
	497.702	0.939837		497.702	0.812647
	497.69	0.947197		497.69	0.817939
	497.678	0.95399		497.678	0.823114
	497.666	0.960186		497.666	0.828172
	497.653	0.965763		497.654	0.833102
	497.641	0.970705		497.641	0.83791
	497.629	0.97499		497.629	0.842592
	497.617	0.978606		497.617	0.847146
	497.605	0.981537		497.605	0.851568
	497.593	0.983773		497.593	0.855868
	497.581	0.985307		497.581	0.860036
	497.568	0.986134		497.569	0.864077
	497.556	0.986251		497.556	0.867993
	497.544	0.985659		497.544	0.871781
	497.532	0.984361		497.532	0.875451
	497.52	0.982361		497.52	0.878992
	497.508	0.979673		497.508	0.882416
	497.495	0.976305		497.496	0.885723
	497.483	0.972274		497.483	0.888915
	497.471	0.967595		497.471	0.891991
	497.459	0.962288		497.459	0.894957
	497.447	0.956377		497.447	0.897814
	497.435	0.949888		497.435	0.900563
	497.423	0.942847		497.423	0.903209
	497.41	0.935281		497.41	0.905751
	497.398	0.927229		497.398	0.908196
	497.386	0.918718		497.386	0.910536
	497.374	0.909788		497.374	0.912782
	497.362	0.90047		497.362	0.914932
	497.35	0.890811		497.35	0.916986
	497.337	0.880847		497.338	0.918945
	497.325	0.870617		497.325	0.92081
	497.313	0.860166		497.313	0.922584
	497.301	0.849538		497.301	0.924265
	497.289	0.838771		497.289	0.925857
	497.277	0.827912		497.277	0.927352
	497.264	0.816999		497.265	0.928756
	497.252	0.806087		497.252	0.93007
	497.24	0.795205		497.24	0.931287
	497.228	0.784405		497.228	0.932408
	497.216	0.773722		497.216	0.933435
	497.204	0.763199		497.204	0.934368
	497.192	0.752875		497.192	0.935202
	497.179	0.742786		497.18	0.935937
	497.167	0.73297		497.167	0.936573
	497.155	0.72346		497.155	0.937106
	497.143	0.714286		497.143	0.937539
	497.131	0.705481		497.131	0.93787
	497.119	0.697075		497.119	0.938094
	497.106	0.689087		497.107	0.938219
	497.094	0.681546		497.094	0.938232
	497.082	0.67447		497.082	0.938141
	497.07	0.667878		497.07	0.937943
	497.058	0.661783		497.058	0.937641
	497.046	0.656199		497.046	0.937232
	497.034	0.651139		497.034	0.936717
	497.021	0.646605		497.021	0.936096
	497.009	0.642603		497.009	0.935369
	496.997	0.639138		496.997	0.934539
	496.985	0.636204		496.985	0.93361
	496.973	0.633802		496.973	0.932578
	496.961	0.631924		496.961	0.931451
	496.948	0.63056		496.949	0.930224
	496.936	0.629704		496.936	0.928909
	496.924	0.62934		496.924	0.927503
	496.912	0.629451		496.912	0.926011
	496.9	0.630022		496.9	0.924438
	496.888	0.631035		496.888	0.922787
	496.875	0.632467		496.876	0.92106
	496.863	0.634303		496.863	0.91927
	496.851	0.636512		496.851	0.917413
	496.839	0.639075		496.839	0.915496
	496.827	0.641961		496.827	0.913524
	496.815	0.645153		496.815	0.91151
	496.803	0.648617		496.803	0.909449
	496.79	0.652331		496.791	0.907357
	496.778	0.656268		496.778	0.905232
	496.766	0.660398		496.766	0.903087
	496.754	0.664697		496.754	0.900922
	496.742	0.669139		496.742	0.898746
	496.73	0.673698		496.73	0.896565
	496.717	0.678348		496.718	0.894386
	496.705	0.683068		496.705	0.892216
	496.693	0.687833		496.693	0.89006
	496.681	0.69262		496.681	0.887926
	496.669	0.69741		496.669	0.885816
	496.657	0.702184		496.657	0.88374
	496.644	0.706926		496.645	0.881699
	496.632	0.711618		496.632	0.879703
	496.62	0.716245		496.62	0.877759
	496.608	0.720792		496.608	0.875866
	496.596	0.725257		496.596	0.874032
	496.584	0.729619		496.584	0.872261
	496.572	0.73388		496.572	0.870556
	496.559	0.738029		496.56	0.868926
	496.547	0.742062		496.547	0.867372
	496.535	0.745981		496.535	0.865893
	496.523	0.74978		496.523	0.8645
	496.511	0.753462		496.511	0.863193
	496.499	0.757032		496.499	0.861971
	496.486	0.760491		496.487	0.860839
	496.474	0.763847		496.474	0.8598
	496.462	0.767102		496.462	0.858855
	496.45	0.770267		496.45	0.858002
	496.438	0.773353		496.438	0.857244
	496.426	0.776367		496.426	0.856584
	496.414	0.779321		496.414	0.856018
	496.401	0.782222		496.401	0.85555
	496.389	0.785088		496.389	0.855178
	496.377	0.787928		496.377	0.854898
	496.365	0.790756		496.365	0.854715
	496.353	0.793585		496.353	0.854624
	496.341	0.796424		496.341	0.854621
	496.328	0.799293		496.329	0.854711
	496.316	0.802198		496.316	0.854886
	496.304	0.805153		496.304	0.855146
	496.292	0.80817		496.292	0.855484
	496.28	0.811261		496.28	0.855905
	496.268	0.814435		496.268	0.856398
	496.255	0.817704		496.256	0.856966
	496.243	0.821072		496.243	0.857598
	496.231	0.824553		496.231	0.858294
	496.219	0.828149		496.219	0.859051
	496.207	0.831872		496.207	0.859859
	496.195	0.83572		496.195	0.860718
	496.183	0.839699		496.183	0.861622
	496.17	0.843814		496.171	0.862565
	496.158	0.848065		496.158	0.863538
	496.146	0.85245		496.146	0.864542
	496.134	0.856972		496.134	0.865562
	496.122	0.861629		496.122	0.866599
	496.11	0.866414		496.11	0.867642
	496.097	0.871327		496.098	0.868684
	496.085	0.876363		496.085	0.86972
	496.073	0.881513		496.073	0.870743
	496.061	0.886774		496.061	0.871739
	496.049	0.892135		496.049	0.872704
	496.037	0.89759		496.037	0.873636
	496.025	0.903129		496.025	0.874516
	496.012	0.908743		496.012	0.875342
	496	0.914422		496	0.8761
	495.988	0.920156		495.988	0.876784
	495.976	0.925929		495.976	0.877387
	495.964	0.93174		495.964	0.877895
	495.952	0.937569		495.952	0.878302
	495.939	0.943409		495.94	0.878598
	495.927	0.949247		495.927	0.878771
	495.915	0.955076		495.915	0.878814
	495.903	0.96088		495.903	0.878717
	495.891	0.966651		495.891	0.878469
	495.879	0.972379		495.879	0.87806
	495.866	0.978054		495.867	0.877485
	495.854	0.983665		495.854	0.876731
	495.842	0.989205		495.842	0.875794
	495.83	0.994663		495.83	0.874657
	495.818	1.00003		495.818	0.873319
	495.806	1.00531		495.806	0.871769
	495.794	1.01048		495.794	0.870001
	495.781	1.01555		495.782	0.868006
	495.769	1.0205		495.769	0.865778
	495.757	1.02533		495.757	0.863309
	495.745	1.03004		495.745	0.860599
	495.733	1.03462		495.733	0.857641
	495.721	1.03907		495.721	0.854429
	495.708	1.04339		495.709	0.850958
	495.696	1.04757		495.696	0.847233
	495.684	1.05161		495.684	0.843245
	495.672	1.05551		495.672	0.838992
	495.66	1.05927		495.66	0.834483
	495.648	1.06288		495.648	0.829714
	495.636	1.06635		495.636	0.824689
	495.623	1.06967		495.623	0.819405
	495.611	1.07285		495.611	0.813869
	495.599	1.07587		495.599	0.808092
	495.587	1.07875		495.587	0.802076
	495.575	1.08148		495.575	0.795828
	495.563	1.08404		495.563	0.789355
	495.55	1.08646		495.551	0.782667
	495.538	1.08871		495.538	0.775779
	495.526	1.0908		495.526	0.768696
	495.514	1.09273		495.514	0.761434
	495.502	1.09448		495.502	0.754009
	495.49	1.09607		495.49	0.746432
	495.477	1.09747		495.478	0.738719
	495.465	1.09869		495.465	0.730886
	495.453	1.09972		495.453	0.722951
	495.441	1.10055		495.441	0.714934
	495.429	1.10118		495.429	0.706853
	495.417	1.10159		495.417	0.698722
	495.405	1.10179		495.405	0.69057
	495.392	1.10176		495.393	0.682409
	495.38	1.10149		495.38	0.674266
	495.368	1.10098		495.368	0.666161
	495.356	1.10021		495.356	0.658113
	495.344	1.09918		495.344	0.650149
	495.332	1.09787		495.332	0.642285
	495.319	1.09629		495.32	0.634543
	495.307	1.09441		495.307	0.626952
	495.295	1.09224		495.295	0.619528
	495.283	1.08975		495.283	0.612289
	495.271	1.08695		495.271	0.605262
	495.259	1.08383		495.259	0.598467
	495.247	1.08038		495.247	0.591921
	495.234	1.07658		495.234	0.585647
	495.222	1.07245		495.222	0.579661
	495.21	1.06798		495.21	0.573978
	495.198	1.06316		495.198	0.568619
	495.186	1.05798		495.186	0.563599
	495.174	1.05246		495.174	0.558931
	495.161	1.04659		495.162	0.554629
	495.149	1.04037		495.149	0.550709
	495.137	1.03382		495.137	0.547177
	495.125	1.02692		495.125	0.544045
	495.113	1.0197		495.113	0.541322
	495.101	1.01216		495.101	0.539016
	495.088	1.00431		495.089	0.53713
	495.076	0.996166		495.076	0.535671
	495.064	0.987739		495.064	0.53464
	495.052	0.979048		495.052	0.534039
	495.04	0.970113		495.04	0.533866
	495.028	0.960951		495.028	0.534124
	495.016	0.95158		495.016	0.534804
	495.003	0.942028		495.004	0.535909
	494.991	0.932319		494.991	0.537427
	494.979	0.922477		494.979	0.539351
	494.967	0.912528		494.967	0.541676
	494.955	0.902504		494.955	0.544392
	494.943	0.892433		494.943	0.547484
	494.93	0.882344		494.931	0.55094
	494.918	0.872274		494.918	0.554757
	494.906	0.862244		494.906	0.558907
	494.894	0.8523		494.894	0.563381
	494.882	0.842462		494.882	0.568163
	494.87	0.83277		494.87	0.573237
	494.857	0.823255		494.858	0.578583
	494.845	0.813952		494.845	0.584184
	494.833	0.804888		494.833	0.59002
	494.821	0.796098		494.821	0.596075
	494.809	0.787613		494.809	0.602324
	494.797	0.779461		494.797	0.608754
	494.785	0.771671		494.785	0.61534
	494.772	0.764271		494.773	0.622062
	494.76	0.757285		494.76	0.628904
	494.748	0.75074		494.748	0.63584
	494.736	0.744652		494.736	0.642855
	494.724	0.73905		494.724	0.649929
	494.712	0.733945		494.712	0.657041
	494.699	0.729357		494.7	0.664172
	494.687	0.725297		494.687	0.671304
	494.675	0.721777		494.675	0.678422
	494.663	0.718805		494.663	0.685507
	494.651	0.716388		494.651	0.692541
	494.639	0.714529		494.639	0.69951
	494.627	0.713226		494.627	0.706396
	494.614	0.712481		494.614	0.71319
	494.602	0.712287		494.602	0.719876
	494.59	0.712638		494.59	0.726438
	494.578	0.713521		494.578	0.732868
	494.566	0.714928		494.566	0.739156
	494.554	0.716839		494.554	0.745291
	494.541	0.71924		494.542	0.751263
	494.529	0.722111		494.529	0.757064
	494.517	0.725429		494.517	0.762688
	494.505	0.729171		494.505	0.768129
	494.493	0.733312		494.493	0.773381
	494.481	0.73782		494.481	0.778439
	494.468	0.742669		494.469	0.783301
	494.456	0.747828		494.456	0.787962
	494.444	0.753266		494.444	0.792421
	494.432	0.758949		494.432	0.796679
	494.42	0.764844		494.42	0.800733
	494.408	0.770914		494.408	0.804581
	494.396	0.777128		494.396	0.80823
	494.383	0.78345		494.384	0.811675
	494.371	0.789845		494.371	0.814922
	494.359	0.796276		494.359	0.817972
	494.347	0.802712		494.347	0.820831
	494.335	0.809118		494.335	0.823497
	494.323	0.815459		494.323	0.825978
	494.31	0.821708		494.311	0.828275
	494.298	0.82783		494.298	0.830394
	494.286	0.833796		494.286	0.832344
	494.274	0.839581		494.274	0.834124
	494.262	0.845159		494.262	0.83574
	494.25	0.850499		494.25	0.837201
	494.238	0.855584		494.238	0.838509
	494.225	0.860394		494.225	0.83967
	494.213	0.864908		494.213	0.840692
	494.201	0.869111		494.201	0.841578
	494.189	0.872988		494.189	0.842334
	494.177	0.876527		494.177	0.842969
	494.165	0.879719		494.165	0.843484
	494.152	0.882555		494.153	0.843886
	494.14	0.885031		494.14	0.844184
	494.128	0.887143		494.128	0.844379
	494.116	0.888895		494.116	0.844476
	494.104	0.890284		494.104	0.844486
	494.092	0.891312		494.092	0.844413
	494.079	0.891989		494.08	0.844258
	494.067	0.892319		494.067	0.844027
	494.055	0.892314		494.055	0.843727
	494.043	0.89198		494.043	0.843363
	494.031	0.891333		494.031	0.842943
	494.019	0.890385		494.019	0.842464
	494.007	0.889151		494.007	0.841937
	493.994	0.887648		493.995	0.841364
	493.982	0.885889		493.982	0.840753
	493.97	0.883896		493.97	0.840106
	493.958	0.881687		493.958	0.839425
	493.946	0.879276		493.946	0.838722
	493.934	0.876683		493.934	0.837995
	493.921	0.873932		493.922	0.837252
	493.909	0.871037		493.909	0.836495
	493.897	0.868018		493.897	0.835732
	493.885	0.864892		493.885	0.834965
	493.873	0.861677		493.873	0.834199
	493.861	0.858392		493.861	0.833437
	493.849	0.855052		493.849	0.832686
	493.836	0.851673		493.836	0.83195
	493.824	0.84827		493.824	0.831232
	493.812	0.844857		493.812	0.830538
	493.8	0.841446		493.8	0.829869
	493.788	0.838047		493.788	0.829234
	493.776	0.83467		493.776	0.828631
	493.763	0.831329		493.764	0.828069
	493.751	0.828027		493.751	0.82755
	493.739	0.824772		493.739	0.827076
	493.727	0.821571		493.727	0.826655
	493.715	0.818426		493.715	0.826283
	493.703	0.815341		493.703	0.825971
	493.69	0.812317		493.691	0.825718
	493.678	0.809354		493.678	0.825526
	493.666	0.806457		493.666	0.825398
	493.654	0.803621		493.654	0.825338
	493.642	0.800843		493.642	0.825343
	493.63	0.798124		493.63	0.825419
	493.618	0.795458		493.618	0.825562
	493.605	0.792842		493.606	0.825776
	493.593	0.790272		493.593	0.826064
	493.581	0.787745		493.581	0.826423
	493.569	0.785258		493.569	0.826849
	493.557	0.782801		493.557	0.827347
	493.545	0.780372		493.545	0.827912
	493.532	0.777971		493.533	0.828542
	493.52	0.77559		493.52	0.829238
	493.508	0.773227		493.508	0.829995
	493.496	0.770877		493.496	0.830811
	493.484	0.768543		493.484	0.831681
	493.472	0.766217		493.472	0.832602
	493.46	0.763903		493.46	0.833569
	493.447	0.7616		493.447	0.834581
	493.435	0.759308		493.435	0.835629
	493.423	0.757035		493.423	0.836709
	493.411	0.754773		493.411	0.837813
	493.399	0.752537		493.399	0.83894
	493.387	0.750326		493.387	0.84008
	493.374	0.748151		493.375	0.841231
	493.362	0.746016		493.362	0.842383
	493.35	0.743928		493.35	0.84353
	493.338	0.741901		493.338	0.844664
	493.326	0.739943		493.326	0.845782
	493.314	0.738065		493.314	0.846875
	493.301	0.736279		493.302	0.847935
	493.289	0.734596		493.289	0.848958
	493.277	0.733032		493.277	0.849934
	493.265	0.731599		493.265	0.850861
	493.253	0.730312		493.253	0.85173
	493.241	0.729182		493.241	0.852536
	493.229	0.728225		493.229	0.85327
	493.216	0.727457		493.216	0.853931
	493.204	0.726886		493.204	0.854513
	493.192	0.72653		493.192	0.855009
	493.18	0.726401		493.18	0.855416
	493.168	0.726509		493.168	0.85573
	493.156	0.726865		493.156	0.855947
	493.143	0.72748		493.144	0.856064
	493.131	0.728363		493.131	0.85608
	493.119	0.729523		493.119	0.855991
	493.107	0.730961		493.107	0.855797
	493.095	0.732685		493.095	0.855496
	493.083	0.734699		493.083	0.855086
	493.07	0.736999		493.071	0.854569
	493.058	0.739588		493.058	0.853944
	493.046	0.742459		493.046	0.853213
	493.034	0.745612		493.034	0.852377
	493.022	0.749035		493.022	0.851438
	493.01	0.752721		493.01	0.850397
	492.998	0.756656		492.998	0.849257
	492.985	0.760831		492.986	0.848022
	492.973	0.765227		492.973	0.846697
	492.961	0.769823		492.961	0.845284
	492.949	0.774603		492.949	0.843785
	492.937	0.779547		492.937	0.842207
	492.925	0.784622		492.925	0.840554
	492.912	0.789812		492.913	0.838832
	492.9	0.795083		492.9	0.837041
	492.888	0.800409		492.888	0.835189
	492.876	0.805759		492.876	0.833283
	492.864	0.811102		492.864	0.831324
	492.852	0.816403		492.852	0.829319
	492.84	0.821633		492.84	0.82727
	492.827	0.826751		492.827	0.825186
	492.815	0.831729		492.815	0.823069
	492.803	0.836527		492.803	0.820924
	492.791	0.841114		492.791	0.818754
	492.779	0.845453		492.779	0.816564
	492.767	0.849511		492.767	0.814356
	492.754	0.853256		492.755	0.812133
	492.742	0.856656		492.742	0.8099
	492.73	0.859678		492.73	0.80766
	492.718	0.862294		492.718	0.805412
	492.706	0.864475		492.706	0.803158
	492.694	0.866197		492.694	0.800904
	492.681	0.867434		492.682	0.798645
	492.669	0.868165		492.669	0.796386
	492.657	0.868372		492.657	0.794126
	492.645	0.868041		492.645	0.791861
	492.633	0.867155		492.633	0.789598
	492.621	0.865705		492.621	0.787333
	492.609	0.863683		492.609	0.785066
	492.596	0.861089		492.597	0.782792
	492.584	0.857915		492.584	0.780516
	492.572	0.85417		492.572	0.778231
	492.56	0.849859		492.56	0.775935
	492.548	0.844992		492.548	0.773632
	492.536	0.839579		492.536	0.771319
	492.523	0.833637		492.524	0.768992
	492.511	0.82719		492.511	0.766648
	492.499	0.820256		492.499	0.764286
	492.487	0.812864		492.487	0.761909
	492.475	0.805043		492.475	0.759514
	492.463	0.796824		492.463	0.757101
	492.451	0.788243		492.451	0.754665
	492.438	0.779338		492.438	0.752209
	492.426	0.770147		492.426	0.749734
	492.414	0.760714		492.414	0.747241
	492.402	0.751082		492.402	0.744729
	492.39	0.741295		492.39	0.742202
	492.378	0.731402		492.378	0.739663
	492.365	0.72145		492.366	0.737111
	492.353	0.711489		492.353	0.734552
	492.341	0.701566		492.341	0.731992
	492.329	0.691733		492.329	0.729434
	492.317	0.682037		492.317	0.726884
	492.305	0.672529		492.305	0.724348
	492.292	0.663257		492.293	0.721832
	492.28	0.654268		492.28	0.719346
	492.268	0.645605		492.268	0.716896
	492.256	0.637317		492.256	0.714493
	492.244	0.629442		492.244	0.712141
	492.232	0.622023		492.232	0.709859
	492.22	0.615095		492.22	0.70765
	492.207	0.608699		492.208	0.705525
	492.195	0.602858		492.195	0.703501
	492.183	0.597606		492.183	0.701584
	492.171	0.592971		492.171	0.699788
	492.159	0.58897		492.159	0.698123
	492.147	0.585622		492.147	0.696608
	492.134	0.582941		492.135	0.695247
	492.122	0.580938		492.122	0.694057
	492.11	0.579622		492.11	0.693049
	492.098	0.578993		492.098	0.692236
	492.086	0.579046		492.086	0.691627
	492.074	0.579777		492.074	0.691235
	492.062	0.581179		492.062	0.691072
	492.049	0.583236		492.049	0.691146
	492.037	0.585925		492.037	0.691469
	492.025	0.589226		492.025	0.692051
	492.013	0.593118		492.013	0.692895
	492.001	0.597566		492.001	0.694015
	491.989	0.602538		491.989	0.695412
	491.976	0.607997		491.977	0.697093
	491.964	0.613907		491.964	0.699064
	491.952	0.62022		491.952	0.701327
	491.94	0.626896		491.94	0.703886
	491.928	0.633886		491.928	0.706736
	491.916	0.641139		491.916	0.709881
	491.903	0.648606		491.904	0.713319
	491.891	0.656235		491.891	0.717046
	491.879	0.66397		491.879	0.721059
	491.867	0.67176		491.867	0.725348
	491.855	0.679546		491.855	0.729909
	491.843	0.687277		491.843	0.734732
	491.831	0.694897		491.831	0.739808
	491.818	0.702353		491.819	0.745123
	491.806	0.709591		491.806	0.750669
	491.794	0.716557		491.794	0.756427
	491.782	0.723204		491.782	0.762383
	491.77	0.729484		491.77	0.768524
	491.758	0.735345		491.758	0.774831
	491.745	0.740749		491.746	0.781284
	491.733	0.745651		491.733	0.787866
	491.721	0.750015		491.721	0.794552
	491.709	0.753804		491.709	0.801331
	491.697	0.756991		491.697	0.808175
	491.685	0.759539		491.685	0.815063
	491.672	0.761433		491.673	0.821972
	491.66	0.762645		491.66	0.828883
	491.648	0.763163		491.648	0.835773
	491.636	0.762973		491.636	0.842616
	491.624	0.762066		491.624	0.84939
	491.612	0.760439		491.612	0.856079
	491.6	0.758093		491.6	0.862654
	491.587	0.75503		491.588	0.869097
	491.575	0.751263		491.575	0.875387
	491.563	0.7468		491.563	0.881505
	491.551	0.741662		491.551	0.887431
	491.539	0.735867		491.539	0.893149
	491.527	0.729441		491.527	0.898637
	491.514	0.722412		491.515	0.903886
	491.502	0.714814		491.502	0.908875
	491.49	0.706678		491.49	0.913594
	491.478	0.698047		491.478	0.918031
	491.466	0.68896		491.466	0.922175
	491.454	0.679462		491.454	0.926019
	491.442	0.669597		491.442	0.929554
	491.429	0.659415		491.43	0.932775
	491.417	0.648966		491.417	0.935678
	491.405	0.638301		491.405	0.938261
	491.393	0.627474		491.393	0.940525
	491.381	0.616542		491.381	0.942469
	491.369	0.605552		491.369	0.944099
	491.356	0.594564		491.357	0.945418
	491.344	0.583631		491.344	0.946433
	491.332	0.572807		491.332	0.947148
	491.32	0.562146		491.32	0.947579
	491.308	0.551704		491.308	0.947731
	491.296	0.541528		491.296	0.94762
	491.283	0.531673		491.284	0.947257
	491.271	0.522181		491.271	0.94666
	491.259	0.513104		491.259	0.945843
	491.247	0.504482		491.247	0.944823
	491.235	0.49636		491.235	0.943619
	491.223	0.488775		491.223	0.942247
	491.211	0.481764		491.211	0.940734
	491.198	0.475359		491.199	0.939087
	491.186	0.469593		491.186	0.937338
	491.174	0.464486		491.174	0.935502
	491.162	0.460067		491.162	0.933602
	491.15	0.456352		491.15	0.931657
	491.138	0.45336		491.138	0.929688
	491.125	0.451099		491.126	0.927714
	491.113	0.44958		491.113	0.925759
	491.101	0.448806		491.101	0.923839
	491.089	0.448785		491.089	0.921971
	491.077	0.449504		491.077	0.920176
	491.065	0.450962		491.065	0.918473
	491.053	0.453147		491.053	0.916876
	491.04	0.456051		491.04	0.915398
	491.028	0.459652		491.028	0.914056
	491.016	0.463931		491.016	0.91286
	491.004	0.46887		491.004	0.911821
	490.992	0.47444		490.992	0.910953
	490.98	0.480612		490.98	0.910261
	490.967	0.487356		490.968	0.909755
	490.955	0.494637		490.955	0.909435
	490.943	0.502426		490.943	0.909308
	490.931	0.510678		490.931	0.909376
	490.919	0.51936		490.919	0.90964
	490.907	0.52843		490.907	0.910102
	490.894	0.537846		490.895	0.910751
	490.882	0.547565		490.882	0.911594
	490.87	0.557546		490.87	0.912619
	490.858	0.567742		490.858	0.91382
	490.846	0.578113		490.846	0.91519
	490.834	0.588613		490.834	0.91672
	490.822	0.599196		490.822	0.918399
	490.809	0.609822		490.81	0.920213
	490.797	0.620447		490.797	0.922153
	490.785	0.63103		490.785	0.924206
	490.773	0.641528		490.773	0.926354
	490.761	0.651901		490.761	0.928583
	490.749	0.662112		490.749	0.930878
	490.736	0.672124		490.737	0.933223
	490.724	0.681902		490.724	0.935601
	490.712	0.691409		490.712	0.937997
	490.7	0.700619		490.7	0.940391
	490.688	0.709495		490.688	0.942768
	490.676	0.718017		490.676	0.945113
	490.664	0.726156		490.664	0.94741
	490.651	0.733891		490.651	0.949639
	490.639	0.741198		490.639	0.951789
	490.627	0.74806		490.627	0.953844
	490.615	0.754464		490.615	0.955787
	490.603	0.760393		490.603	0.957606
	490.591	0.765838		490.591	0.959292
	490.578	0.770788		490.579	0.960834
	490.566	0.775235		490.566	0.962215
	490.554	0.779181		490.554	0.963433
	490.542	0.782617		490.542	0.964475
	490.53	0.785548		490.53	0.965337
	490.518	0.787972		490.518	0.966013
	490.505	0.789897		490.506	0.966498
	490.493	0.791327		490.493	0.966789
	490.481	0.79227		490.481	0.966886
	490.469	0.792732		490.469	0.96679
	490.457	0.792731		490.457	0.966498
	490.445	0.792274		490.445	0.966014
	490.433	0.791377		490.433	0.965342
	490.42	0.790055		490.421	0.964486
	490.408	0.788323		490.408	0.963455
	490.396	0.786198		490.396	0.962251
	490.384	0.783698		490.384	0.960889
	490.372	0.780842		490.372	0.959371
	490.36	0.777648		490.36	0.957711
	490.347	0.774136		490.348	0.955919
	490.335	0.770325		490.335	0.954008
	490.323	0.766235		490.323	0.951986
	490.311	0.761889		490.311	0.949869
	490.299	0.757301		490.299	0.947667
	490.287	0.752498		490.287	0.945398
	490.275	0.747494		490.275	0.943071
	490.262	0.742313		490.262	0.940704
	490.25	0.736968		490.25	0.938306
	490.238	0.73148		490.238	0.935892
	490.226	0.725871		490.226	0.933474
	490.214	0.720156		490.214	0.931067
	490.202	0.714348		490.202	0.928681
	490.189	0.708468		490.19	0.926332
	490.177	0.702529		490.177	0.924028
	490.165	0.696545		490.165	0.921777
	490.153	0.690532		490.153	0.919593
	490.141	0.684504		490.141	0.917484
	490.129	0.678471		490.129	0.915456
	490.116	0.672444		490.117	0.913517
	490.104	0.666437		490.104	0.911671
	490.092	0.660457		490.092	0.909926
	490.08	0.654516		490.08	0.908285
	490.068	0.648618		490.068	0.906746
	490.056	0.642776		490.056	0.905316
	490.044	0.636996		490.044	0.903992
	490.031	0.631284		490.032	0.902771
	490.019	0.625645		490.019	0.901656
	490.007	0.620087		490.007	0.900641
	489.995	0.614614		489.995	0.899722
	489.983	0.609228		489.983	0.898893
	489.971	0.603936		489.971	0.898146
	489.958	0.598741		489.959	0.897478
	489.946	0.593647		489.946	0.896879
	489.934	0.588656		489.934	0.896338
	489.922	0.583771		489.922	0.895846
	489.91	0.578995		489.91	0.895393
	489.898	0.574332		489.898	0.89497
	489.886	0.569781		489.886	0.894563
	489.873	0.565346		489.873	0.894159
	489.861	0.56103		489.861	0.893749
	489.849	0.556832		489.849	0.893321
	489.837	0.552758		489.837	0.892857
	489.825	0.548808		489.825	0.892349
	489.813	0.544983		489.813	0.891786
	489.8	0.541288		489.801	0.891153
	489.788	0.537719		489.788	0.890441
	489.776	0.534284		489.776	0.889634
	489.764	0.530983		489.764	0.888725
	489.752	0.527819		489.752	0.887702
	489.74	0.524792		489.74	0.886554
	489.727	0.521907		489.728	0.885274
	489.715	0.51916		489.715	0.88385
	489.703	0.516559		489.703	0.882282
	489.691	0.514102		489.691	0.880559
	489.679	0.511793		489.679	0.878674
	489.667	0.509633		489.667	0.876624
	489.655	0.507621		489.655	0.874409
	489.642	0.505763		489.643	0.872017
	489.63	0.504055		489.63	0.869457
	489.618	0.502501		489.618	0.866725
	489.606	0.501101		489.606	0.863821
	489.594	0.499853		489.594	0.86075
	489.582	0.498761		489.582	0.85751
	489.569	0.49782		489.57	0.854108
	489.557	0.497034		489.557	0.850551
	489.545	0.496396		489.545	0.846843
	489.533	0.495909		489.533	0.84299
	489.521	0.495568		489.521	0.839004
	489.509	0.495374		489.509	0.834894
	489.496	0.495319		489.497	0.830666
	489.484	0.495404		489.484	0.826332
	489.472	0.495623		489.472	0.821904
	489.46	0.495971		489.46	0.817395
	489.448	0.496445		489.448	0.812813
	489.436	0.497037		489.436	0.808177
	489.424	0.497743		489.424	0.803498
	489.411	0.498559		489.412	0.79879
	489.399	0.499473		489.399	0.794064
	489.387	0.50048		489.387	0.789334
	489.375	0.501575		489.375	0.784617
	489.363	0.502747		489.363	0.779927
	489.351	0.503993		489.351	0.775278
	489.338	0.505299		489.339	0.770678
	489.326	0.50666		489.326	0.766146
	489.314	0.508067		489.314	0.761695
	489.302	0.509509		489.302	0.757335
	489.29	0.510981		489.29	0.753081
	489.278	0.512472		489.278	0.74894
	489.266	0.513974		489.266	0.74493
	489.253	0.515478		489.253	0.741056
	489.241	0.516979		489.241	0.737328
	489.229	0.518463		489.229	0.733758
	489.217	0.519929		489.217	0.730354
	489.205	0.521364		489.205	0.727121
	489.193	0.522764		489.193	0.724068
	489.18	0.524124		489.181	0.721199
	489.168	0.525437		489.168	0.718524
	489.156	0.526694		489.156	0.716042
	489.144	0.527896		489.144	0.713759
	489.132	0.529035		489.132	0.711677
	489.12	0.530112		489.12	0.709801
	489.107	0.531119		489.108	0.708129
	489.095	0.53206		489.095	0.706664
	489.083	0.532929		489.083	0.705406
	489.071	0.533729		489.071	0.704353
	489.059	0.534463		489.059	0.703501
	489.047	0.535127		489.047	0.702856
	489.035	0.535726		489.035	0.702408
	489.022	0.536266		489.023	0.702159
	489.01	0.536747		489.01	0.702106
	488.998	0.537177		488.998	0.702241
	488.986	0.53756		488.986	0.702563
	488.974	0.537901		488.974	0.703066
	488.962	0.53821		488.962	0.703747
	488.949	0.538497		488.95	0.704601
	488.937	0.538765		488.937	0.705624
	488.925	0.539027		488.925	0.706809
	488.913	0.539291		488.913	0.708154
	488.901	0.539568		488.901	0.709651
	488.889	0.539868		488.889	0.711296
	488.877	0.540201		488.877	0.713085
	488.864	0.54058		488.864	0.715009
	488.852	0.541017		488.852	0.717069
	488.84	0.541519		488.84	0.719257
	488.828	0.542103		488.828	0.721569
	488.816	0.542774		488.816	0.724001
	488.804	0.543549		488.804	0.726548
	488.791	0.544434		488.792	0.729208
	488.779	0.545445		488.779	0.731976
	488.767	0.546587		488.767	0.734847
	488.755	0.547873		488.755	0.737821
	488.743	0.54931		488.743	0.740889
	488.731	0.550909		488.731	0.744054
	488.718	0.552674		488.719	0.747311
	488.706	0.554619		488.706	0.750658
	488.694	0.556742		488.694	0.754091
	488.682	0.559053		488.682	0.757607
	488.67	0.561556		488.67	0.761203
	488.658	0.564256		488.658	0.764879
	488.646	0.56715		488.646	0.768633
	488.633	0.570246		488.634	0.77246
	488.621	0.573539		488.621	0.776361
	488.609	0.577032		488.609	0.780329
	488.597	0.580721		488.597	0.784365
	488.585	0.584606		488.585	0.788466
	488.573	0.58868		488.573	0.792629
	488.56	0.59294		488.561	0.796851
	488.548	0.597379		488.548	0.801129
	488.536	0.601992		488.536	0.805461
	488.524	0.606767		488.524	0.809841
	488.512	0.611699		488.512	0.814267
	488.5	0.616775		488.5	0.818735
	488.488	0.621987		488.488	0.823242
	488.475	0.627323		488.475	0.827781
	488.463	0.63277		488.463	0.832349
	488.451	0.638316		488.451	0.836942
	488.439	0.643951		488.439	0.841556
	488.427	0.649653		488.427	0.846184
	488.415	0.655417		488.415	0.850819
	488.402	0.661224		488.403	0.855457
	488.39	0.667061		488.39	0.860094
	488.378	0.672911		488.378	0.86472
	488.366	0.678763		488.366	0.869331
	488.354	0.684603		488.354	0.873923
	488.342	0.690414		488.342	0.878489
	488.329	0.69618		488.33	0.883018
	488.317	0.701892		488.317	0.887508
	488.305	0.707535		488.305	0.891953
	488.293	0.713095		488.293	0.896343
	488.281	0.718562		488.281	0.900674
	488.269	0.723923		488.269	0.904941
	488.257	0.729168		488.257	0.909138
	488.244	0.734288		488.245	0.913256
	488.232	0.73927		488.232	0.917295
	488.22	0.74411		488.22	0.921242
	488.208	0.748798		488.208	0.925099
	488.196	0.753329		488.196	0.928859
	488.184	0.757695		488.184	0.932514
	488.171	0.761898		488.172	0.936063
	488.159	0.765924		488.159	0.939501
	488.147	0.769782		488.147	0.942826
	488.135	0.773462		488.135	0.946034
	488.123	0.776966		488.123	0.949124
	488.111	0.780297		488.111	0.952089
	488.099	0.783453		488.099	0.954931
	488.086	0.786439		488.086	0.957643
	488.074	0.789256		488.074	0.960233
	488.062	0.791906		488.062	0.962691
	488.05	0.794396		488.05	0.965019
	488.038	0.796731		488.038	0.967217
	488.026	0.798916		488.026	0.969287
	488.013	0.800958		488.014	0.97122
	488.001	0.802864		488.001	0.973027
	487.989	0.804639		487.989	0.974698
	487.977	0.806291		487.977	0.97624
	487.965	0.807826		487.965	0.977651
	487.953	0.809256		487.953	0.978932
	487.94	0.810581		487.941	0.980079
	487.928	0.811816		487.928	0.981096
	487.916	0.812963		487.916	0.981981
	487.904	0.814031		487.904	0.982734
	487.892	0.815026		487.892	0.983352
	487.88	0.815955		487.88	0.983835
	487.868	0.816821		487.868	0.984186
	487.855	0.817635		487.856	0.984396
	487.843	0.818393		487.843	0.984468
	487.831	0.819106		487.831	0.984396
	487.819	0.819774		487.819	0.984176
	487.807	0.8204		487.807	0.983805
	487.795	0.820987		487.795	0.983282
	487.782	0.821533		487.783	0.982596
	487.77	0.822042		487.77	0.981747
	487.758	0.822511		487.758	0.980727
	487.746	0.822938		487.746	0.979528
	487.734	0.823321		487.734	0.978147
	487.722	0.823659		487.722	0.976568
	487.709	0.823945		487.71	0.974793
	487.697	0.824178		487.697	0.972808
	487.685	0.824349		487.685	0.970604
	487.673	0.824456		487.673	0.968174
	487.661	0.824491		487.661	0.965508
	487.649	0.824447		487.649	0.962596
	487.637	0.824319		487.637	0.959428
	487.624	0.824098		487.625	0.955994
	487.612	0.823776		487.612	0.952287
	487.6	0.823344		487.6	0.948295
	487.588	0.822799		487.588	0.944008
	487.576	0.822127		487.576	0.939419
	487.564	0.821327		487.564	0.93452
	487.551	0.820386		487.552	0.929303
	487.539	0.819302		487.539	0.923758
	487.527	0.818067		487.527	0.917881
	487.515	0.81667		487.515	0.911666
	487.503	0.815115		487.503	0.905106
	487.491	0.813389		487.491	0.898201
	487.479	0.811493		487.479	0.890949
	487.466	0.809424		487.466	0.883346
	487.454	0.807178		487.454	0.875395
	487.442	0.804759		487.442	0.867097
	487.43	0.80216		487.43	0.858454
	487.418	0.79939		487.418	0.849471
	487.406	0.796446		487.406	0.840158
	487.393	0.793336		487.394	0.830519
	487.381	0.790062		487.381	0.820565
	487.369	0.786634		487.369	0.810311
	487.357	0.783056		487.357	0.799769
	487.345	0.779341		487.345	0.788957
	487.333	0.775497		487.333	0.777886
	487.32	0.771534		487.321	0.766581
	487.308	0.76747		487.308	0.75506
	487.296	0.763312		487.296	0.743346
	487.284	0.75908		487.284	0.731467
	487.272	0.754788		487.272	0.719446
	487.26	0.750452		487.26	0.707309
	487.248	0.74609		487.248	0.695087
	487.235	0.74172		487.236	0.682808
	487.223	0.737363		487.223	0.670508
	487.211	0.733033		487.211	0.658214
	487.199	0.728755		487.199	0.645961
	487.187	0.724544		487.187	0.633784
	487.175	0.720423		487.175	0.621717
	487.162	0.71641		487.163	0.609795
	487.15	0.712523		487.15	0.598055
	487.138	0.708785		487.138	0.586529
	487.126	0.705209		487.126	0.575254
	487.114	0.701818		487.114	0.564261
	487.102	0.698626		487.102	0.553589
	487.09	0.695646		487.09	0.54327
	487.077	0.6929		487.077	0.533337
	487.065	0.690394		487.065	0.523822
	487.053	0.688144		487.053	0.514749
	487.041	0.68616		487.041	0.506153
	487.029	0.684455		487.029	0.498059
	487.017	0.683028		487.017	0.490491
	487.004	0.681891		487.005	0.483471
	486.992	0.681044		486.992	0.477023
	486.98	0.680494		486.98	0.471164
	486.968	0.680234		486.968	0.465907
	486.956	0.680264		486.956	0.461269
	486.944	0.680582		486.944	0.457258
	486.931	0.681182		486.932	0.453886
	486.919	0.682052		486.919	0.451152
	486.907	0.683184		486.907	0.449061
	486.895	0.684565		486.895	0.447614
	486.883	0.686181		486.883	0.446806
	486.871	0.688017		486.871	0.446629
	486.859	0.690052		486.859	0.447077
	486.846	0.692268		486.847	0.448132
	486.834	0.694646		486.834	0.449786
	486.822	0.697156		486.822	0.452012
	486.81	0.699784		486.81	0.454799
	486.798	0.702496		486.798	0.458115
	486.786	0.705271		486.786	0.461946
	486.773	0.708078		486.774	0.466253
	486.761	0.710892		486.761	0.471012
	486.749	0.713687		486.749	0.47619
	486.737	0.716426		486.737	0.481755
	486.725	0.719089		486.725	0.487669
	486.713	0.72164		486.713	0.4939
	486.701	0.724054		486.701	0.500412
	486.688	0.726306		486.688	0.507162
	486.676	0.728361		486.676	0.514115
	486.664	0.730199		486.664	0.521232
	486.652	0.731789		486.652	0.528475
	486.64	0.733113		486.64	0.535806
	486.628	0.734141		486.628	0.543184
	486.615	0.734858		486.616	0.550572
	486.603	0.735236		486.603	0.557934
	486.591	0.735267		486.591	0.565238
	486.579	0.734927		486.579	0.572446
	486.567	0.734205		486.567	0.579531
	486.555	0.733092		486.555	0.586454
	486.542	0.731574		486.543	0.593193
	486.53	0.729648		486.53	0.599719
	486.518	0.727307		486.518	0.60601
	486.506	0.72455		486.506	0.612041
	486.494	0.721381		486.494	0.617798
	486.482	0.717795		486.482	0.623261
	486.47	0.713805		486.47	0.628418
	486.457	0.709417		486.458	0.633256
	486.445	0.704644		486.445	0.637774
	486.433	0.699493		486.433	0.641957
	486.421	0.693983		486.421	0.645811
	486.409	0.688132		486.409	0.649334
	486.397	0.681961		486.397	0.652536
	486.384	0.675489		486.385	0.655413
	486.372	0.668741		486.372	0.657983
	486.36	0.661743		486.36	0.660257
	486.348	0.654522		486.348	0.662247
	486.336	0.647104		486.336	0.663969
	486.324	0.639517		486.324	0.665444
	486.312	0.631794		486.312	0.666698
	486.299	0.623968		486.299	0.667747
	486.287	0.616066		486.287	0.66862
	486.275	0.608121		486.275	0.669339
	486.263	0.600168		486.263	0.669933
	486.251	0.592236		486.251	0.670434
	486.239	0.584356		486.239	0.670863
	486.226	0.57656		486.227	0.671253
	486.214	0.568877		486.214	0.671634
	486.202	0.561338		486.202	0.672033
	486.19	0.553967		486.19	0.672477
	486.178	0.546796		486.178	0.673002
	486.166	0.539846		486.166	0.673624
	486.153	0.533142		486.154	0.674375
	486.141	0.526703		486.141	0.675277
	486.129	0.520551		486.129	0.676355
	486.117	0.5147		486.117	0.677627
	486.105	0.509171		486.105	0.679116
	486.093	0.503968		486.093	0.680834
	486.081	0.499107		486.081	0.682797
	486.068	0.494594		486.069	0.685015
	486.056	0.490434		486.056	0.687504
	486.044	0.486627		486.044	0.69026
	486.032	0.483175		486.032	0.693291
	486.02	0.480073		486.02	0.696597
	486.008	0.477321		486.008	0.700178
	485.995	0.474906		485.996	0.704021
	485.983	0.472818		485.983	0.708124
	485.971	0.471047		485.971	0.712474
	485.959	0.469576		485.959	0.717054
	485.947	0.468394		485.947	0.721845
	485.935	0.467473		485.935	0.72683
	485.922	0.466797		485.923	0.731986
	485.91	0.466346		485.91	0.737287
	485.898	0.466095		485.898	0.742705
	485.886	0.466018		485.886	0.748209
	485.874	0.46609		485.874	0.753768
	485.862	0.466285		485.862	0.75935
	485.85	0.466575		485.85	0.764915
	485.837	0.466933		485.838	0.770432
	485.825	0.467331		485.825	0.77586
	485.813	0.467745		485.813	0.781166
	485.801	0.46814		485.801	0.786304
	485.789	0.468496		485.789	0.791242
	485.777	0.468786		485.777	0.795938
	485.764	0.468981		485.765	0.800356
	485.752	0.469066		485.752	0.804455
	485.74	0.469007		485.74	0.808202
	485.728	0.468793		485.728	0.811562
	485.716	0.468402		485.716	0.814502
	485.704	0.467811		485.704	0.816984
	485.692	0.467014		485.692	0.818985
	485.679	0.465993		485.679	0.820473
	485.667	0.464741		485.667	0.821429
	485.655	0.463242		485.655	0.821823
	485.643	0.461497		485.643	0.821639
	485.631	0.459501		485.631	0.820859
	485.619	0.457256		485.619	0.819474
	485.606	0.454758		485.607	0.817466
	485.594	0.452018		485.594	0.814838
	485.582	0.449041		485.582	0.811579
	485.57	0.445837		485.57	0.807696
	485.558	0.442416		485.558	0.803183
	485.546	0.438796		485.546	0.798055
	485.533	0.434992		485.534	0.792322
	485.521	0.431029		485.521	0.785999
	485.509	0.426919		485.509	0.779101
	485.497	0.422692		485.497	0.771651
	485.485	0.418372		485.485	0.763672
	485.473	0.413988		485.473	0.755193
	485.461	0.409564		485.461	0.74624
	485.448	0.405135		485.449	0.736851
	485.436	0.400726		485.436	0.727058
	485.424	0.396378		485.424	0.716904
	485.412	0.392112		485.412	0.706418
	485.4	0.387967		485.4	0.695651
	485.388	0.383976		485.388	0.684642
	485.375	0.380171		485.376	0.673436
	485.363	0.376582		485.363	0.662075
	485.351	0.373243		485.351	0.65061
	485.339	0.370186		485.339	0.63908
	485.327	0.367446		485.327	0.627542
	485.315	0.365041		485.315	0.616029
	485.303	0.363005		485.303	0.604596
	485.29	0.361366		485.29	0.593285
	485.278	0.360147		485.278	0.582141
	485.266	0.359368		485.266	0.571203
	485.254	0.35905		485.254	0.560512
	485.242	0.359214		485.242	0.550111
	485.23	0.359877		485.23	0.540036
	485.217	0.361045		485.218	0.530316
	485.205	0.362732		485.205	0.520991
	485.193	0.364949		485.193	0.512085
	485.181	0.367697		485.181	0.50363
	485.169	0.370982		485.169	0.495643
	485.157	0.374801		485.157	0.48815
	485.144	0.379152		485.145	0.48117
	485.132	0.38403		485.132	0.474714
	485.12	0.389425		485.12	0.468794
	485.108	0.395325		485.108	0.463419
	485.096	0.401714		485.096	0.458592
	485.084	0.408582		485.084	0.45432
	485.072	0.415901		485.072	0.450591
	485.059	0.423656		485.06	0.447408
	485.047	0.431817		485.047	0.444762
	485.035	0.440368		485.035	0.442644
	485.023	0.44927		485.023	0.441032
	485.011	0.458498		485.011	0.439922
	484.999	0.468022		484.999	0.439284
	484.986	0.477808		484.987	0.439104
	484.974	0.487822		484.974	0.439354
	484.962	0.49803		484.962	0.440014
	484.95	0.508391		484.95	0.441052
	484.938	0.518879		484.938	0.442446
	484.926	0.529447		484.926	0.444158
	484.914	0.540059		484.914	0.446165
	484.901	0.550685		484.901	0.448429
	484.889	0.561283		484.889	0.450929
	484.877	0.571812		484.877	0.453619
	484.865	0.582242		484.865	0.456477
	484.853	0.592537		484.853	0.459466
	484.841	0.602662		484.841	0.462561
	484.828	0.61258		484.829	0.465723
	484.816	0.622262		484.816	0.468926
	484.804	0.631679		484.804	0.472141
	484.792	0.640797		484.792	0.475343
	484.78	0.649594		484.78	0.478498
	484.768	0.658037		484.768	0.481588
	484.755	0.666106		484.756	0.484591
	484.743	0.673782		484.743	0.487482
	484.731	0.681038		484.731	0.490244
	484.719	0.687859		484.719	0.492862
	484.707	0.694232		484.707	0.495313
	484.695	0.700137		484.695	0.497599
	484.683	0.705567		484.683	0.499696
	484.67	0.71051		484.671	0.501601
	484.658	0.714958		484.658	0.50331
	484.646	0.71891		484.646	0.504819
	484.634	0.722359		484.634	0.506123
	484.622	0.725299		484.622	0.507229
	484.61	0.727739		484.61	0.508132
	484.597	0.72968		484.598	0.508846
	484.585	0.731121		484.585	0.509369
	484.573	0.732073		484.573	0.509717
	484.561	0.732541		484.561	0.509892
	484.549	0.732538		484.549	0.509914
	484.537	0.732071		484.537	0.509791
	484.525	0.731153		484.525	0.509536
	484.512	0.7298		484.512	0.509167
	484.5	0.728023		484.5	0.508703
	484.488	0.725839		484.488	0.508155
	484.476	0.723264		484.476	0.507544
	484.464	0.720314		484.464	0.506883
	484.452	0.717014		484.452	0.506196
	484.439	0.713373		484.44	0.505495
	484.427	0.709415		484.427	0.504802
	484.415	0.70516		484.415	0.50413
	484.403	0.700628		484.403	0.503501
	484.391	0.695838		484.391	0.502925
	484.379	0.690808		484.379	0.502422
	484.366	0.685561		484.367	0.502004
	484.354	0.68012		484.354	0.501686
	484.342	0.674503		484.342	0.501476
	484.33	0.668729		484.33	0.501393
	484.318	0.662817		484.318	0.501437
	484.306	0.656794		484.306	0.501625
	484.294	0.65067		484.294	0.501956
	484.281	0.644474		484.282	0.502441
	484.269	0.638216		484.269	0.50308
	484.257	0.631926		484.257	0.503879
	484.245	0.625613		484.245	0.504836
	484.233	0.619299		484.233	0.505954
	484.221	0.613002		484.221	0.507225
	484.208	0.606743		484.209	0.508656
	484.196	0.600535		484.196	0.510227
	484.184	0.594399		484.184	0.511946
	484.172	0.588348		484.172	0.513802
	484.16	0.582404		484.16	0.515783
	484.148	0.576582		484.148	0.517882
	484.135	0.570894		484.136	0.520088
	484.123	0.565364		484.123	0.522394
	484.111	0.560003		484.111	0.524789
	484.099	0.554826		484.099	0.527252
	484.087	0.549851		484.087	0.529781
	484.075	0.545094		484.075	0.532359
	484.063	0.540573		484.063	0.534974
	484.05	0.536296		484.051	0.537609
	484.038	0.532282		484.038	0.54026
	484.026	0.528549		484.026	0.542908
	484.014	0.525108		484.014	0.545545
	484.002	0.521974		484.002	0.548154
	483.99	0.519161		483.99	0.550729
	483.977	0.516683		483.978	0.553259
	483.965	0.514555		483.965	0.555735
	483.953	0.512787		483.953	0.558143
	483.941	0.511393		483.941	0.560482
	483.929	0.510385		483.929	0.562741
	483.917	0.509778		483.917	0.564919
	483.905	0.509577		483.905	0.567005
	483.892	0.509795		483.892	0.569001
	483.88	0.51044		483.88	0.570899
	483.868	0.511527		483.868	0.572705
	483.856	0.513053		483.856	0.574407
	483.844	0.515029		483.844	0.576016
	483.832	0.51746		483.832	0.57753
	483.819	0.520355		483.82	0.578956
	483.807	0.523711		483.807	0.580287
	483.795	0.527531		483.795	0.581537
	483.783	0.531811		483.783	0.58271
	483.771	0.536562		483.771	0.583815
	483.759	0.541766		483.759	0.584846
	483.746	0.547427		483.747	0.585826
	483.734	0.553537		483.734	0.586752
	483.722	0.560088		483.722	0.587641
	483.71	0.567067		483.71	0.588491
	483.698	0.574466		483.698	0.589321
	483.686	0.582269		483.686	0.590134
	483.674	0.590468		483.674	0.590945
	483.661	0.599035		483.662	0.591752
	483.649	0.607957		483.649	0.592569
	483.637	0.617214		483.637	0.593406
	483.625	0.626784		483.625	0.594274
	483.613	0.636641		483.613	0.59517
	483.601	0.646757		483.601	0.596109
	483.588	0.65711		483.589	0.597095
	483.576	0.667671		483.576	0.598135
	483.564	0.678407		483.564	0.599226
	483.552	0.689289		483.552	0.600381
	483.54	0.700282		483.54	0.601602
	483.528	0.711361		483.528	0.602891
	483.516	0.722479		483.516	0.604241
	483.503	0.733612		483.503	0.605659
	483.491	0.744721		483.491	0.607146
	483.479	0.755773		483.479	0.608699
	483.467	0.766726		483.467	0.610312
	483.455	0.77755		483.455	0.61199
	483.443	0.788208		483.443	0.613719
	483.43	0.798668		483.431	0.615506
	483.418	0.808893		483.418	0.617334
	483.406	0.818848		483.406	0.619206
	483.394	0.828499		483.394	0.621111
	483.382	0.837824		483.382	0.623046
	483.37	0.846782		483.37	0.624996
	483.357	0.855349		483.358	0.626959
	483.345	0.8635		483.345	0.628927
	483.333	0.871212		483.333	0.630893
	483.321	0.878453		483.321	0.632843
	483.309	0.885211		483.309	0.634775
	483.297	0.891463		483.297	0.636678
	483.285	0.8972		483.285	0.638552
	483.272	0.902398		483.273	0.640373
	483.26	0.907054		483.26	0.642148
	483.248	0.91116		483.248	0.64387
	483.236	0.91471		483.236	0.645531
	483.224	0.917701		483.224	0.647119
	483.212	0.920133		483.212	0.648636
	483.199	0.922009		483.2	0.650081
	483.187	0.923343		483.187	0.651446
	483.175	0.924136		483.175	0.652728
	483.163	0.924401		483.163	0.653929
	483.151	0.92416		483.151	0.655046
	483.139	0.923426		483.139	0.656084
	483.127	0.922219		483.127	0.657036
	483.114	0.920561		483.114	0.65791
	483.102	0.91848		483.102	0.658706
	483.09	0.916007		483.09	0.659432
	483.078	0.913162		483.078	0.660086
	483.066	0.909983		483.066	0.660682
	483.054	0.906503		483.054	0.661215
	483.041	0.902758		483.042	0.661701
	483.029	0.89878		483.029	0.662137
	483.017	0.89461		483.017	0.662539
	483.005	0.890281		483.005	0.662907
	482.993	0.88584		482.993	0.663259
	482.981	0.881316		482.981	0.66359
	482.968	0.876757		482.969	0.663916
	482.956	0.872196		482.956	0.664241
	482.944	0.867679		482.944	0.664582
	482.932	0.863236		482.932	0.664933
	482.92	0.858908		482.92	0.665305
	482.908	0.854733		482.908	0.665705
	482.896	0.850747		482.896	0.666146
	482.883	0.846979		482.884	0.666619
	482.871	0.843465		482.871	0.667138
	482.859	0.840234		482.859	0.667703
	482.847	0.837318		482.847	0.668321
	482.835	0.834739		482.835	0.66898
	482.823	0.832518		482.823	0.669696
	482.81	0.830683		482.811	0.67046
	482.798	0.829253		482.798	0.671275
	482.786	0.828238		482.786	0.672129
	482.774	0.827657		482.774	0.673024
	482.762	0.827517		482.762	0.673954
	482.75	0.827828		482.75	0.674913
	482.738	0.828591		482.738	0.675883
	482.725	0.829815		482.725	0.676868
	482.713	0.831489		482.713	0.677849
	482.701	0.833623		482.701	0.678823
	482.689	0.836196		482.689	0.679764
	482.677	0.839208		482.677	0.680668
	482.665	0.842643		482.665	0.681522
	482.652	0.84649		482.653	0.682308
	482.64	0.85073		482.64	0.683007
	482.628	0.855345		482.628	0.683609
	482.616	0.860311		482.616	0.68409
	482.604	0.865613		482.604	0.684445
	482.592	0.871217		482.592	0.684641
	482.579	0.877101		482.58	0.684676
	482.567	0.883238		482.567	0.684524
	482.555	0.889603		482.555	0.684176
	482.543	0.896154		482.543	0.683604
	482.531	0.902873		482.531	0.682804
	482.519	0.909724		482.519	0.681757
	482.507	0.916682		482.507	0.680449
	482.494	0.923705		482.495	0.678865
	482.482	0.930769		482.482	0.677001
	482.47	0.937846		482.47	0.674836
	482.458	0.944901		482.458	0.672373
	482.446	0.951908		482.446	0.669589
	482.434	0.958835		482.434	0.66649
	482.421	0.965657		482.422	0.663071
	482.409	0.972354		482.409	0.659328
	482.397	0.978892		482.397	0.655254
	482.385	0.985255		482.385	0.650857
	482.373	0.991421		482.373	0.646139
	482.361	0.997374		482.361	0.641105
	482.348	1.00309		482.349	0.635757
	482.336	1.00856		482.336	0.630109
	482.324	1.01377		482.324	0.62417
	482.312	1.01871		482.312	0.617954
	482.3	1.02337		482.3	0.611471
	482.288	1.02774		482.288	0.604739
	482.276	1.03183		482.276	0.597777
	482.263	1.03563		482.264	0.5906
	482.251	1.03913		482.251	0.58323
	482.239	1.04235		482.239	0.575691
	482.227	1.04529		482.227	0.568004
	482.215	1.04795		482.215	0.560197
	482.203	1.05034		482.203	0.552287
	482.19	1.05248		482.191	0.544306
	482.178	1.05436		482.178	0.536274
	482.166	1.05603		482.166	0.528228
	482.154	1.05746		482.154	0.520184
	482.142	1.0587		482.142	0.512171
	482.13	1.05976		482.13	0.504217
	482.118	1.06064		482.118	0.496356
	482.105	1.06138		482.105	0.4886
	482.093	1.06198		482.093	0.480981
	482.081	1.06247		482.081	0.473526
	482.069	1.06287		482.069	0.466257
	482.057	1.0632		482.057	0.459192
	482.045	1.06347		482.045	0.452358
	482.032	1.0637		482.033	0.445771
	482.02	1.06392		482.02	0.439455
	482.008	1.06414		482.008	0.433418
	481.996	1.06437		481.996	0.427683
	481.984	1.06463		481.984	0.422258
	481.972	1.06494		481.972	0.417158
	481.959	1.0653		481.96	0.412387
	481.947	1.06573		481.947	0.407959
	481.935	1.06625		481.935	0.403876
	481.923	1.06685		481.923	0.400146
	481.911	1.06755		481.911	0.396758
	481.899	1.06835		481.899	0.393728
	481.887	1.06927		481.887	0.391044
	481.874	1.07029		481.875	0.388706
	481.862	1.07142		481.862	0.386703
	481.85	1.07266		481.85	0.385032
	481.838	1.07401		481.838	0.383682
	481.826	1.07548		481.826	0.382648
	481.814	1.07704		481.814	0.381903
	481.801	1.07869		481.802	0.381449
	481.789	1.08043		481.789	0.381262
	481.777	1.08226		481.777	0.381337
	481.765	1.08415		481.765	0.381644
	481.753	1.0861		481.753	0.382174
	481.741	1.0881		481.741	0.382907
	481.729	1.09014		481.729	0.383834
	481.716	1.09219		481.716	0.384924
	481.704	1.09426		481.704	0.386165
	481.692	1.09632		481.692	0.387539
	481.68	1.09837		481.68	0.389034
	481.668	1.10039		481.668	0.390622
	481.656	1.10237		481.656	0.392295
	481.643	1.10429		481.644	0.394038
	481.631	1.10615		481.631	0.395833
	481.619	1.10793		481.619	0.397664
	481.607	1.10962		481.607	0.399527
	481.595	1.11121		481.595	0.401404
	481.583	1.11269		481.583	0.403291
	481.57	1.11406		481.571	0.405176
	481.558	1.1153		481.558	0.407051
	481.546	1.11642		481.546	0.408914
	481.534	1.11741		481.534	0.410766
	481.522	1.11826		481.522	0.412596
	481.51	1.11897		481.51	0.414411
	481.498	1.11955		481.498	0.416208
	481.485	1.11999		481.486	0.417998
	481.473	1.12031		481.473	0.419774
	481.461	1.12049		481.461	0.42155
	481.449	1.12056		481.449	0.423331
	481.437	1.12051		481.437	0.425134
	481.425	1.12036		481.425	0.426957
	481.412	1.12012		481.413	0.428818
	481.4	1.11979		481.4	0.430731
	481.388	1.11939		481.388	0.432709
	481.376	1.11892		481.376	0.434762
	481.364	1.11842		481.364	0.436908
	481.352	1.11788		481.352	0.43916
	481.34	1.11732		481.34	0.441545
	481.327	1.11676		481.327	0.444064
	481.315	1.11622		481.315	0.446738
	481.303	1.11571		481.303	0.449586
	481.291	1.11524		481.291	0.452624
	481.279	1.11483		481.279	0.455859
	481.267	1.11449		481.267	0.459313
	481.254	1.11424		481.255	0.462998
	481.242	1.1141		481.242	0.46693
	481.23	1.11406		481.23	0.471107
	481.218	1.11415		481.218	0.475556
	481.206	1.11437		481.206	0.480278
	481.194	1.11475		481.194	0.485281
	481.181	1.11526		481.182	0.49057
	481.169	1.11593		481.169	0.49615
	481.157	1.11677		481.157	0.502026
	481.145	1.11776		481.145	0.508199
	481.133	1.11892		481.133	0.514661
	481.121	1.12023		481.121	0.521416
	481.109	1.1217		481.109	0.528455
	481.096	1.12332		481.097	0.535778
	481.084	1.12508		481.084	0.543367
	481.072	1.12698		481.072	0.551219
	481.06	1.12899		481.06	0.559317
	481.048	1.13111		481.048	0.567656
	481.036	1.13332		481.036	0.576205
	481.023	1.1356		481.024	0.584958
	481.011	1.13793		481.011	0.593894
	480.999	1.1403		480.999	0.602994
	480.987	1.14268		480.987	0.612229
	480.975	1.14504		480.975	0.621585
	480.963	1.14736		480.963	0.631031
	480.951	1.14961		480.951	0.640552
	480.938	1.15177		480.938	0.650109
	480.926	1.15381		480.926	0.659689
	480.914	1.15569		480.914	0.669258
	480.902	1.1574		480.902	0.678791
	480.89	1.1589		480.89	0.68826
	480.878	1.16016		480.878	0.69764
	480.865	1.16115		480.866	0.706902
	480.853	1.16185		480.853	0.716026
	480.841	1.16222		480.841	0.724974
	480.829	1.16225		480.829	0.733736
	480.817	1.1619		480.817	0.742275
	480.805	1.16116		480.805	0.750577
	480.792	1.16		480.793	0.758613
	480.78	1.15839		480.78	0.766363
	480.768	1.15633		480.768	0.773809
	480.756	1.15379		480.756	0.780936
	480.744	1.15077		480.744	0.787719
	480.732	1.14724		480.732	0.794148
	480.72	1.14321		480.72	0.800208
	480.707	1.13866		480.708	0.805891
	480.695	1.13359		480.695	0.811179
	480.683	1.12801		480.683	0.816069
	480.671	1.12191		480.671	0.820555
	480.659	1.11531		480.659	0.824633
	480.647	1.1082		480.647	0.828292
	480.634	1.10061		480.635	0.831538
	480.622	1.09255		480.622	0.834368
	480.61	1.08403		480.61	0.836788
	480.598	1.07508		480.598	0.838794
	480.586	1.06572		480.586	0.840401
	480.574	1.05598		480.574	0.841605
	480.561	1.04589		480.562	0.842424
	480.549	1.03548		480.549	0.842858
	480.537	1.02479		480.537	0.842924
	480.525	1.01385		480.525	0.842628
	480.513	1.0027		480.513	0.841991
	480.501	0.991386		480.501	0.841016
	480.489	0.979947		480.489	0.839724
	480.476	0.968427		480.477	0.838124
	480.464	0.956873		480.464	0.836239
	480.452	0.945327		480.452	0.834076
	480.44	0.93384		480.44	0.831657
	480.428	0.922453		480.428	0.828996
	480.416	0.911221		480.416	0.826107
	480.403	0.900182		480.404	0.823007
	480.391	0.889392		480.391	0.819712
	480.379	0.878885		480.379	0.816238
	480.367	0.868716		480.367	0.8126
	480.355	0.85892		480.355	0.808811
	480.343	0.849542		480.343	0.804889
	480.331	0.840623		480.331	0.800843
	480.318	0.832198		480.318	0.796694
	480.306	0.824303		480.306	0.792441
	480.294	0.81697		480.294	0.78811
	480.282	0.81023		480.282	0.783704
	480.27	0.80411		480.27	0.779241
	480.258	0.798629		480.258	0.774718
	480.245	0.793814		480.246	0.770156
	480.233	0.789678		480.233	0.765557
	480.221	0.786239		480.221	0.760934
	480.209	0.783497		480.209	0.756286
	480.197	0.781466		480.197	0.751624
	480.185	0.780143		480.185	0.746953
	480.172	0.779531		480.173	0.742283
	480.16	0.779617		480.16	0.737609
	480.148	0.780398		480.148	0.732941
	480.136	0.781856		480.136	0.728282
	480.124	0.783978		480.124	0.723638
	480.112	0.786738		480.112	0.719001
	480.1	0.790112		480.1	0.714388
	480.087	0.794074		480.088	0.709792
	480.075	0.79859		480.075	0.705223
	480.063	0.803626		480.063	0.700673
	480.051	0.809141		480.051	0.696156
	480.039	0.815098		480.039	0.691666
	480.027	0.821456		480.027	0.68721
	480.014	0.82816		480.015	0.682786
	480.002	0.835168		480.002	0.678401
	479.99	0.842427		479.99	0.674055
	479.978	0.84989		479.978	0.669753
	479.966	0.857498		479.966	0.665498
	479.954	0.865197		479.954	0.661293
	479.942	0.872935		479.942	0.657143
	479.929	0.880657		479.929	0.653052
	479.917	0.888302		479.917	0.649024
	479.905	0.895817		479.905	0.645062
	479.893	0.903145		479.893	0.641173
	479.881	0.910234		479.881	0.637364
	479.869	0.917024		479.869	0.633634
	479.856	0.923466		479.857	0.629995
	479.844	0.929507		479.844	0.626448
	479.832	0.9351		479.832	0.623004
	479.82	0.940189		479.82	0.619663
	479.808	0.944731		479.808	0.616429
	479.796	0.948686		479.796	0.61331
	479.783	0.95201		479.784	0.610317
	479.771	0.954664		479.771	0.607445
	479.759	0.956613		479.759	0.604703
	479.747	0.957825		479.747	0.602093
	479.735	0.958271		479.735	0.599622
	479.723	0.957925		479.723	0.597289
	479.711	0.956762		479.711	0.595099
	479.698	0.954765		479.699	0.593052
	479.686	0.951923		479.686	0.591152
	479.674	0.948216		479.674	0.589395
	479.662	0.94364		479.662	0.587784
	479.65	0.938194		479.65	0.586316
	479.638	0.931875		479.638	0.584988
	479.625	0.924683		479.626	0.583796
	479.613	0.916628		479.613	0.58274
	479.601	0.90772		479.601	0.581809
	479.589	0.897973		479.589	0.581002
	479.577	0.8874		479.577	0.580308
	479.565	0.876026		479.565	0.579723
	479.553	0.863873		479.553	0.579233
	479.54	0.850966		479.54	0.578832
	479.528	0.837337		479.528	0.578507
	479.516	0.823016		479.516	0.578253
	479.504	0.808038		479.504	0.578048
	479.492	0.792439		479.492	0.577891
	479.48	0.776257		479.48	0.577754
	479.467	0.759534		479.468	0.577638
	479.455	0.742312		479.455	0.577518
	479.443	0.724637		479.443	0.577389
	479.431	0.70655		479.431	0.577226
	479.419	0.688098		479.419	0.577021
	479.407	0.669331		479.407	0.576757
	479.394	0.650299		479.395	0.576421
	479.382	0.631041		479.382	0.575997
	479.37	0.611615		479.37	0.57547
	479.358	0.592066		479.358	0.574829
	479.346	0.572443		479.346	0.574059
	479.334	0.552793		479.334	0.573146
	479.322	0.533166		479.322	0.572081
	479.309	0.513609		479.31	0.570854
	479.297	0.494169		479.297	0.569453
	479.285	0.474888		479.285	0.567866
	479.273	0.455812		479.273	0.566092
	479.261	0.436985		479.261	0.564121
	479.249	0.41845		479.249	0.561947
	479.236	0.400241		479.237	0.559566
	479.224	0.382402		479.224	0.556978
	479.212	0.36497		479.212	0.554181
	479.2	0.34798		479.2	0.551174
	479.188	0.331463		479.188	0.54796
	479.176	0.315449		479.176	0.544538
	479.164	0.299971		479.164	0.540921
	479.151	0.285056		479.151	0.537108
	479.139	0.270727		479.139	0.533111
	479.127	0.257011		479.127	0.528938
	479.115	0.243924		479.115	0.524596
	479.103	0.231492		479.103	0.520105
	479.091	0.219724		479.091	0.515466
	479.078	0.20864		479.079	0.510704
	479.066	0.198254		479.066	0.505826
	479.054	0.188575		479.054	0.500854
	479.042	0.179611		479.042	0.495801
	479.03	0.17137		479.03	0.490685
	479.018	0.163859		479.018	0.485525
	479.005	0.15708		479.006	0.48034
	478.993	0.151032		478.993	0.475146
	478.981	0.145719		478.981	0.469968
	478.969	0.141135		478.969	0.464822
	478.957	0.137281		478.957	0.459729
	478.945	0.134148		478.945	0.454702
	478.933	0.131733		478.933	0.449769
	478.92	0.130024		478.921	0.444943
	478.908	0.129013		478.908	0.440246
	478.896	0.128691		478.896	0.43569
	478.884	0.129043		478.884	0.431298
	478.872	0.130054		478.872	0.427083
	478.86	0.131717		478.86	0.423055
	478.847	0.134008		478.848	0.419236
	478.835	0.136916		478.835	0.415635
	478.823	0.140419		478.823	0.412262
	478.811	0.144503		478.811	0.409131
	478.799	0.149144		478.799	0.406246
	478.787	0.154324		478.787	0.403624
	478.774	0.160021		478.775	0.401258
	478.762	0.166213		478.762	0.399162
	478.75	0.172878		478.75	0.397332
	478.738	0.179992		478.738	0.395783
	478.726	0.18753		478.726	0.394502
	478.714	0.195469		478.714	0.393496
	478.702	0.203782		478.702	0.392754
	478.689	0.212446		478.69	0.392285
	478.677	0.221431		478.677	0.392074
	478.665	0.230717		478.665	0.392121
	478.653	0.240268		478.653	0.392411
	478.641	0.250063		478.641	0.392944
	478.629	0.260072		478.629	0.393706
	478.616	0.270269		478.617	0.394691
	478.604	0.280624		478.604	0.395882
	478.592	0.291111		478.592	0.397272
	478.58	0.301697		478.58	0.398848
	478.568	0.312358		478.568	0.400596
	478.556	0.323065		478.556	0.402502
	478.544	0.333788		478.544	0.404556
	478.531	0.344502		478.532	0.40674
	478.519	0.355175		478.519	0.409046
	478.507	0.365781		478.507	0.411454
	478.495	0.376291		478.495	0.413956
	478.483	0.386683		478.483	0.416534
	478.471	0.396924		478.471	0.41918
	478.458	0.406993		478.459	0.421876
	478.446	0.416861		478.446	0.424613
	478.434	0.426505		478.434	0.427378
	478.422	0.435902		478.422	0.430164
	478.41	0.445027		478.41	0.432954
	478.398	0.453858		478.398	0.435746
	478.385	0.462376		478.386	0.438527
	478.373	0.470559		478.373	0.441284
	478.361	0.478389		478.361	0.444018
	478.349	0.485847		478.349	0.446719
	478.337	0.492919		478.337	0.449383
	478.325	0.49959		478.325	0.452003
	478.313	0.505842		478.313	0.454572
	478.3	0.511671		478.301	0.457094
	478.288	0.517062		478.288	0.459559
	478.276	0.522008		478.276	0.461971
	478.264	0.5265		478.264	0.464324
	478.252	0.530534		478.252	0.466617
	478.24	0.534106		478.24	0.468851
	478.227	0.537219		478.228	0.471032
	478.215	0.539866		478.215	0.473151
	478.203	0.542056		478.203	0.475214
	478.191	0.543789		478.191	0.477224
	478.179	0.545071		478.179	0.479178
	478.167	0.545915		478.167	0.481077
	478.155	0.546323		478.155	0.482929
	478.142	0.546314		478.142	0.484728
	478.13	0.545895		478.13	0.486482
	478.118	0.545083		478.118	0.488187
	478.106	0.543898		478.106	0.489851
	478.094	0.542355		478.094	0.491469
	478.082	0.540476		478.082	0.493044
	478.069	0.538277		478.07	0.494576
	478.057	0.535786		478.057	0.496067
	478.045	0.533025		478.045	0.497513
	478.033	0.530022		478.033	0.498919
	478.021	0.526796		478.021	0.500279
	478.009	0.523382		478.009	0.501596
	477.996	0.519799		477.997	0.502866
	477.984	0.516084		477.984	0.504087
	477.972	0.512261		477.972	0.505252
	477.96	0.50836		477.96	0.506372
	477.948	0.50441		477.948	0.50743
	477.936	0.500439		477.936	0.508431
	477.924	0.496476		477.924	0.509369
	477.911	0.492554		477.912	0.510239
	477.899	0.488698		477.899	0.51104
	477.887	0.484935		477.887	0.511771
	477.875	0.481294		477.875	0.512426
	477.863	0.477796		477.863	0.512999
	477.851	0.474473		477.851	0.51349
	477.838	0.471347		477.839	0.513901
	477.826	0.468435		477.826	0.514221
	477.814	0.465762		477.814	0.514458
	477.802	0.463347		477.802	0.514607
	477.79	0.461209		477.79	0.514665
	477.778	0.459357		477.778	0.514634
	477.766	0.457813		477.766	0.514517
	477.753	0.456584		477.753	0.514315
	477.741	0.455679		477.741	0.514033
	477.729	0.455106		477.729	0.513669
	477.717	0.454868		477.717	0.513241
	477.705	0.454971		477.705	0.512739
	477.693	0.455418		477.693	0.512181
	477.68	0.456198		477.681	0.511573
	477.668	0.457313		477.668	0.510921
	477.656	0.458755		477.656	0.510239
	477.644	0.460517		477.644	0.509539
	477.632	0.462584		477.632	0.508831
	477.62	0.464946		477.62	0.508127
	477.607	0.467584		477.608	0.507447
	477.595	0.470489		477.595	0.506804
	477.583	0.473631		477.583	0.50621
	477.571	0.476994		477.571	0.505686
	477.559	0.480556		477.559	0.505246
	477.547	0.484292		477.547	0.504917
	477.535	0.488171		477.535	0.504704
	477.522	0.492171		477.523	0.504636
	477.51	0.496263		477.51	0.504724
	477.498	0.500419		477.498	0.504994
	477.486	0.504602		477.486	0.505459
	477.474	0.508788		477.474	0.506139
	477.462	0.512942		477.462	0.507047
	477.449	0.517036		477.45	0.508214
	477.437	0.521032		477.437	0.509642
	477.425	0.524904		477.425	0.511351
	477.413	0.528618		477.413	0.513359
	477.401	0.532146		477.401	0.515678
	477.389	0.535456		477.389	0.518314
	477.377	0.538518		477.377	0.521288
	477.364	0.541303		477.364	0.524598
	477.352	0.543787		477.352	0.52826
	477.34	0.545939		477.34	0.532274
	477.328	0.54774		477.328	0.536651
	477.316	0.549162		477.316	0.541384
	477.304	0.550192		477.304	0.546479
	477.291	0.550801		477.292	0.551928
	477.279	0.550979		477.279	0.557733
	477.267	0.550708		477.267	0.563881
	477.255	0.549979		477.255	0.570368
	477.243	0.548773		477.243	0.577182
	477.231	0.54709		477.231	0.584311
	477.218	0.544922		477.219	0.591738
	477.206	0.542264		477.206	0.599446
	477.194	0.539119		477.194	0.607416
	477.182	0.535483		477.182	0.615631
	477.17	0.531365		477.17	0.624061
	477.158	0.526767		477.158	0.63269
	477.146	0.5217		477.146	0.641485
	477.133	0.516175		477.134	0.650426
	477.121	0.510206		477.121	0.659478
	477.109	0.503809		477.109	0.668618
	477.097	0.496997		477.097	0.677811
	477.085	0.489795		477.085	0.687026
	477.073	0.48222		477.073	0.696235
	477.06	0.474299		477.061	0.70541
	477.048	0.466052		477.048	0.714508
	477.036	0.45751		477.036	0.72351
	477.024	0.448696		477.024	0.732375
	477.012	0.439645		477.012	0.741083
	477	0.43038		477	0.749591
	476.988	0.420933		476.988	0.757881
	476.975	0.411337		476.975	0.765923
	476.963	0.401624		476.963	0.773691
	476.951	0.391824		476.951	0.781154
	476.939	0.381969		476.939	0.788296
	476.927	0.372091		476.927	0.795096
	476.915	0.362226		476.915	0.80153
	476.902	0.352399		476.903	0.807584
	476.89	0.342646		476.89	0.813239
	476.878	0.332995		476.878	0.818488
	476.866	0.323479		476.866	0.823321
	476.854	0.314121		476.854	0.827723
	476.842	0.304951		476.842	0.831694
	476.829	0.295997		476.83	0.835228
	476.817	0.287286		476.817	0.838331
	476.805	0.278836		476.805	0.840999
	476.793	0.270672		476.793	0.843232
	476.781	0.262816		476.781	0.845046
	476.769	0.255288		476.769	0.846449
	476.757	0.2481		476.757	0.847446
	476.744	0.241269		476.744	0.848056
	476.732	0.234815		476.732	0.848289
	476.72	0.228745		476.72	0.848174
	476.708	0.223068		476.708	0.847713
	476.696	0.217794		476.696	0.846938
	476.684	0.212933		476.684	0.845863
	476.671	0.208488		476.672	0.844523
	476.659	0.204457		476.659	0.842924
	476.647	0.200849		476.647	0.841101
	476.635	0.197659		476.635	0.839079
	476.623	0.194891		476.623	0.836885
	476.611	0.192536		476.611	0.834533
	476.598	0.190593		476.599	0.832056
	476.586	0.189054		476.586	0.829476
	476.574	0.187917		476.574	0.82682
	476.562	0.18717		476.562	0.824107
	476.55	0.186804		476.55	0.821361
	476.538	0.186812		476.538	0.818601
	476.526	0.187184		476.526	0.815849
	476.513	0.187902		476.514	0.813117
	476.501	0.188962		476.501	0.810429
	476.489	0.19035		476.489	0.807793
	476.477	0.192053		476.477	0.805227
	476.465	0.194057		476.465	0.802736
	476.453	0.196348		476.453	0.80033
	476.44	0.198918		476.441	0.798015
	476.428	0.201754		476.428	0.795796
	476.416	0.20484		476.416	0.79367
	476.404	0.208167		476.404	0.791643
	476.392	0.21172		476.392	0.789705
	476.38	0.215492		476.38	0.787861
	476.368	0.219464		476.368	0.786089
	476.355	0.223635		476.355	0.784391
	476.343	0.227988		476.343	0.78275
	476.331	0.232523		476.331	0.781159
	476.319	0.237218		476.319	0.779598
	476.307	0.242073		476.307	0.778051
	476.295	0.247079		476.295	0.776499
	476.282	0.252233		476.283	0.77493
	476.27	0.257521		476.27	0.773317
	476.258	0.262944		476.258	0.771644
	476.246	0.268492		476.246	0.769887
	476.234	0.274168		476.234	0.768028
	476.222	0.279958		476.222	0.766039
	476.209	0.285865		476.21	0.763904
	476.197	0.291886		476.197	0.761602
	476.185	0.298017		476.185	0.759114
	476.173	0.304254		476.173	0.756414
	476.161	0.310595		476.161	0.75349
	476.149	0.31704		476.149	0.750319
	476.137	0.323588		476.137	0.746891
	476.124	0.330231		476.125	0.743186
	476.112	0.336972		476.112	0.739196
	476.1	0.343808		476.1	0.734909
	476.088	0.350737		476.088	0.73032
	476.076	0.357753		476.076	0.725417
	476.064	0.364854		476.064	0.7202
	476.051	0.372039		476.052	0.714668
	476.039	0.379303		476.039	0.708826
	476.027	0.386637		476.027	0.70267
	476.015	0.394041		476.015	0.696215
	476.003	0.401505		476.003	0.689466
	475.991	0.409032		475.991	0.682441
	475.979	0.416598		475.979	0.675145
	475.966	0.424207		475.966	0.667604
	475.954	0.431847		475.954	0.659832
	475.942	0.439514		475.942	0.65186
	475.93	0.447186		475.93	0.643703
	475.918	0.454859		475.918	0.635392
	475.906	0.462521		475.906	0.626951
	475.893	0.470164		475.894	0.618425
	475.881	0.477764		475.881	0.609827
	475.869	0.485316		475.869	0.601199
	475.857	0.492801		475.857	0.592576
	475.845	0.500209		475.845	0.583995
	475.833	0.507521		475.833	0.575486
	475.82	0.514721		475.821	0.567087
	475.808	0.5218		475.808	0.558834
	475.796	0.528734		475.796	0.550771
	475.784	0.53551		475.784	0.54292
	475.772	0.542114		475.772	0.535327
	475.76	0.548524		475.76	0.52802
	475.748	0.554735		475.748	0.521034
	475.735	0.56072		475.736	0.514399
	475.723	0.566472		475.723	0.508143
	475.711	0.571973		475.711	0.502295
	475.699	0.577215		475.699	0.496889
	475.687	0.582177		475.687	0.491931
	475.675	0.58685		475.675	0.487454
	475.662	0.591226		475.663	0.483471
	475.65	0.595294		475.65	0.479996
	475.638	0.599044		475.638	0.477043
	475.626	0.602468		475.626	0.47462
	475.614	0.605556		475.614	0.472733
	475.602	0.608315		475.602	0.471388
	475.59	0.610727		475.59	0.470571
	475.577	0.612797		475.577	0.470288
	475.565	0.614524		475.565	0.470531
	475.553	0.615911		475.553	0.471293
	475.541	0.616955		475.541	0.472549
	475.529	0.617663		475.529	0.474289
	475.517	0.618039		475.517	0.47649
	475.504	0.618093		475.505	0.479136
	475.492	0.617829		475.492	0.482191
	475.48	0.617258		475.48	0.485633
	475.468	0.61639		475.468	0.48943
	475.456	0.615246		475.456	0.493559
	475.444	0.61383		475.444	0.497972
	475.431	0.612155		475.432	0.502638
	475.419	0.610245		475.419	0.507521
	475.407	0.608117		475.407	0.512588
	475.395	0.605782		475.395	0.517789
	475.383	0.603263		475.383	0.523092
	475.371	0.600578		475.371	0.528458
	475.359	0.597748		475.359	0.533844
	475.346	0.594788		475.347	0.53921
	475.334	0.591722		475.334	0.544523
	475.322	0.588573		475.322	0.549735
	475.31	0.585359		475.31	0.554818
	475.298	0.582095		475.298	0.559733
	475.286	0.578807		475.286	0.564449
	475.273	0.575509		475.274	0.568928
	475.261	0.572229		475.261	0.573147
	475.249	0.568975		475.249	0.577078
	475.237	0.565766		475.237	0.580689
	475.225	0.56262		475.225	0.583964
	475.213	0.559553		475.213	0.586882
	475.2	0.556574		475.201	0.589425
	475.188	0.553698		475.188	0.59158
	475.176	0.55094		475.176	0.593329
	475.164	0.548305		475.164	0.59468
	475.152	0.545798		475.152	0.595611
	475.14	0.543429		475.14	0.596128
	475.128	0.541203		475.128	0.596236
	475.115	0.539127		475.116	0.595936
	475.103	0.537192		475.103	0.595233
	475.091	0.535403		475.091	0.594139
	475.079	0.53376		475.079	0.592664
	475.067	0.53226		475.067	0.590831
	475.055	0.530895		475.055	0.588647
	475.042	0.529653		475.043	0.586141
	475.03	0.528535		475.03	0.583329
	475.018	0.527533		475.018	0.580246
	475.006	0.526623		475.006	0.576907
	474.994	0.525805		474.994	0.573341
	474.982	0.525059		474.982	0.569576
	474.97	0.52438		474.97	0.56565
	474.957	0.523738		474.957	0.56158
	474.945	0.523125		474.945	0.5574
	474.933	0.522529		474.933	0.553147
	474.921	0.521931		474.921	0.548852
	474.909	0.521308		474.909	0.544536
	474.897	0.520646		474.897	0.540236
	474.884	0.519929		474.885	0.535977
	474.872	0.519145		474.872	0.531796
	474.86	0.518269		474.86	0.527704
	474.848	0.517291		474.848	0.523742
	474.836	0.51619		474.836	0.519931
	474.824	0.514962		474.824	0.516292
	474.811	0.513582		474.812	0.512843
	474.799	0.512043		474.799	0.509601
	474.787	0.510337		474.787	0.506584
	474.775	0.508455		474.775	0.503816
	474.763	0.506381		474.763	0.501299
	474.751	0.504114		474.751	0.499037
	474.739	0.501652		474.739	0.49705
	474.726	0.498992		474.727	0.495343
	474.714	0.496129		474.714	0.493904
	474.702	0.493066		474.702	0.492745
	474.69	0.489805		474.69	0.491861
	474.678	0.486353		474.678	0.491251
	474.666	0.482719		474.666	0.490903
	474.653	0.478908		474.654	0.49081
	474.641	0.474928		474.641	0.490959
	474.629	0.470802		474.629	0.491349
	474.617	0.466538		474.617	0.491954
	474.605	0.462148		474.605	0.492764
	474.593	0.457654		474.593	0.493758
	474.581	0.453083		474.581	0.494926
	474.568	0.448442		474.568	0.496241
	474.556	0.443765		474.556	0.49769
	474.544	0.439068		474.544	0.499245
	474.532	0.434379		474.532	0.500901
	474.52	0.429722		474.52	0.502618
	474.508	0.42512		474.508	0.504386
	474.495	0.420602		474.496	0.506184
	474.483	0.416197		474.483	0.507997
	474.471	0.411929		474.471	0.509794
	474.459	0.407824		474.459	0.511563
[truncated: 63,539 more rows]

## Sheet: Bottom
Transition phase
	ΔglgBXCAP, 250k			Wild type, 250k
	Chem shift (ppm)	Intensity		Chem shift (ppm)	Intensity
	498.723	2.13842		498.723	1.70494
	498.711	2.1453		498.711	1.70736
	498.699	2.15213		498.699	1.70965
	498.687	2.1589		498.687	1.71177
	498.675	2.16559		498.675	1.71372
	498.662	2.17218		498.662	1.71548
	498.65	2.17865		498.65	1.71703
	498.638	2.18498		498.638	1.71835
	498.626	2.19116		498.626	1.71944
	498.614	2.19716		498.614	1.72029
	498.602	2.20296		498.602	1.72087
	498.59	2.20856		498.59	1.72118
	498.577	2.21394		498.577	1.72121
	498.565	2.21907		498.565	1.72095
	498.553	2.22395		498.553	1.7204
	498.541	2.22857		498.541	1.71955
	498.529	2.2329		498.529	1.7184
	498.517	2.23695		498.517	1.71694
	498.504	2.2407		498.504	1.71518
	498.492	2.24415		498.492	1.71311
	498.48	2.24729		498.48	1.71073
	498.468	2.25011		498.468	1.70806
	498.456	2.25261		498.456	1.70508
	498.444	2.25479		498.444	1.70182
	498.431	2.25666		498.431	1.69827
	498.419	2.2582		498.419	1.69445
	498.407	2.25942		498.407	1.69036
	498.395	2.26034		498.395	1.68602
	498.383	2.26094		498.383	1.68143
	498.371	2.26125		498.371	1.67662
	498.359	2.26126		498.359	1.67159
	498.346	2.26098		498.346	1.66636
	498.334	2.26043		498.334	1.66095
	498.322	2.25962		498.322	1.65536
	498.31	2.25854		498.31	1.64963
	498.298	2.25723		498.298	1.64376
	498.286	2.25569		498.286	1.63777
	498.273	2.25393		498.273	1.63168
	498.261	2.25197		498.261	1.62551
	498.249	2.24982		498.249	1.61928
	498.237	2.24749		498.237	1.613
	498.225	2.24499		498.225	1.60669
	498.213	2.24235		498.213	1.60038
	498.201	2.23957		498.201	1.59406
	498.188	2.23666		498.188	1.58778
	498.176	2.23363		498.176	1.58153
	498.164	2.2305		498.164	1.57535
	498.152	2.22728		498.152	1.56923
	498.14	2.22398		498.14	1.56319
	498.128	2.2206		498.128	1.55726
	498.115	2.21716		498.115	1.55143
	498.103	2.21366		498.103	1.54573
	498.091	2.21009		498.091	1.54016
	498.079	2.20648		498.079	1.53473
	498.067	2.20282		498.067	1.52945
	498.055	2.19911		498.055	1.52433
	498.042	2.19536		498.042	1.51937
	498.03	2.19157		498.03	1.51457
	498.018	2.18772		498.018	1.50995
	498.006	2.18384		498.006	1.5055
	497.994	2.17989		497.994	1.50122
	497.982	2.17589		497.982	1.49711
	497.97	2.17183		497.97	1.49318
	497.957	2.1677		497.957	1.48942
	497.945	2.16349		497.945	1.48582
	497.933	2.1592		497.933	1.48239
	497.921	2.15483		497.921	1.47911
	497.909	2.15035		497.909	1.47598
	497.897	2.14576		497.897	1.47299
	497.884	2.14106		497.884	1.47014
	497.872	2.13623		497.872	1.46741
	497.86	2.13126		497.86	1.4648
	497.848	2.12616		497.848	1.46229
	497.836	2.1209		497.836	1.45988
	497.824	2.11548		497.824	1.45756
	497.812	2.10989		497.812	1.4553
	497.799	2.10414		497.799	1.45311
	497.787	2.0982		497.787	1.45097
	497.775	2.09208		497.775	1.44886
	497.763	2.08578		497.763	1.44678
	497.751	2.07928		497.751	1.44472
	497.739	2.0726		497.739	1.44266
	497.726	2.06572		497.726	1.4406
	497.714	2.05866		497.714	1.43851
	497.702	2.05142		497.702	1.4364
	497.69	2.04399		497.69	1.43425
	497.678	2.03639		497.678	1.43206
	497.666	2.02863		497.666	1.42981
	497.653	2.0207		497.653	1.4275
	497.641	2.01263		497.641	1.42511
	497.629	2.00443		497.629	1.42266
	497.617	1.99611		497.617	1.42012
	497.605	1.98769		497.605	1.4175
	497.593	1.97918		497.593	1.41479
	497.581	1.9706		497.581	1.41199
	497.568	1.96197		497.568	1.4091
	497.556	1.95331		497.556	1.40611
	497.544	1.94464		497.544	1.40304
	497.532	1.93599		497.532	1.39987
	497.52	1.92737		497.52	1.39662
	497.508	1.91881		497.508	1.39327
	497.495	1.91033		497.495	1.38985
	497.483	1.90196		497.483	1.38636
	497.471	1.89371		497.471	1.38279
	497.459	1.88562		497.459	1.37916
	497.447	1.87771		497.447	1.37547
	497.435	1.87		497.435	1.37173
	497.423	1.8625		497.423	1.36796
	497.41	1.85525		497.41	1.36415
	497.398	1.84826		497.398	1.36033
	497.386	1.84156		497.386	1.35648
	497.374	1.83515		497.374	1.35265
	497.362	1.82905		497.362	1.34882
	497.35	1.82329		497.35	1.34501
	497.337	1.81787		497.337	1.34123
	497.325	1.81279		497.325	1.33749
	497.313	1.80809		497.313	1.33381
	497.301	1.80374		497.301	1.33019
	497.289	1.79977		497.289	1.32665
	497.277	1.79618		497.277	1.3232
	497.264	1.79296		497.264	1.31984
	497.252	1.79011		497.252	1.31658
	497.24	1.78762		497.24	1.31344
	497.228	1.78549		497.228	1.31043
	497.216	1.78371		497.216	1.30755
	497.204	1.78226		497.204	1.30481
	497.192	1.78113		497.192	1.30221
	497.179	1.78031		497.179	1.29977
	497.167	1.77977		497.167	1.29749
	497.155	1.77949		497.155	1.29538
	497.143	1.77945		497.143	1.29343
	497.131	1.77962		497.131	1.29166
	497.119	1.77998		497.119	1.29007
	497.106	1.7805		497.106	1.28866
	497.094	1.78115		497.094	1.28742
	497.082	1.7819		497.082	1.28637
	497.07	1.78271		497.07	1.2855
	497.058	1.78355		497.058	1.2848
	497.046	1.7844		497.046	1.28429
	497.034	1.78521		497.034	1.28395
	497.021	1.78595		497.021	1.28379
	497.009	1.7866		497.009	1.28379
	496.997	1.7871		496.997	1.28397
	496.985	1.78744		496.985	1.2843
	496.973	1.78758		496.973	1.28478
	496.961	1.78749		496.961	1.28542
	496.948	1.78713		496.948	1.28621
	496.936	1.78649		496.936	1.28713
	496.924	1.78554		496.924	1.28818
	496.912	1.78423		496.912	1.28936
	496.9	1.78257		496.9	1.29065
	496.888	1.78052		496.888	1.29205
	496.875	1.77806		496.875	1.29356
	496.863	1.77519		496.863	1.29516
	496.851	1.77188		496.851	1.29685
	496.839	1.76813		496.839	1.29861
	496.827	1.76392		496.827	1.30045
	496.815	1.75926		496.815	1.30235
	496.803	1.75414		496.803	1.30431
	496.79	1.74856		496.79	1.30632
	496.778	1.74253		496.778	1.30838
	496.766	1.73604		496.766	1.31048
	496.754	1.72913		496.754	1.3126
	496.742	1.72178		496.742	1.31475
	496.73	1.71404		496.73	1.31693
	496.717	1.7059		496.717	1.31912
	496.705	1.69739		496.705	1.32132
	496.693	1.68855		496.693	1.32352
	496.681	1.67938		496.681	1.32573
	496.669	1.66993		496.669	1.32795
	496.657	1.66022		496.657	1.33015
	496.644	1.6503		496.644	1.33235
	496.632	1.64019		496.632	1.33454
	496.62	1.62992		496.62	1.33672
	496.608	1.61955		496.608	1.33889
	496.596	1.60912		496.596	1.34105
	496.584	1.59864		496.584	1.3432
	496.572	1.58819		496.572	1.34533
	496.559	1.57779		496.559	1.34745
	496.547	1.56749		496.547	1.34955
	496.535	1.55733		496.535	1.35164
	496.523	1.54736		496.523	1.35372
	496.511	1.53762		496.511	1.35579
	496.499	1.52815		496.499	1.35785
	496.486	1.51898		496.486	1.3599
	496.474	1.51017		496.474	1.36194
	496.462	1.50175		496.462	1.36398
	496.45	1.49376		496.45	1.36602
	496.438	1.48624		496.438	1.36805
	496.426	1.4792		496.426	1.37009
	496.414	1.4727		496.414	1.37213
	496.401	1.46677		496.401	1.37418
	496.389	1.46142		496.389	1.37623
	496.377	1.45668		496.377	1.3783
	496.365	1.45258		496.365	1.38038
	496.353	1.44913		496.353	1.38248
	496.341	1.44636		496.341	1.3846
	496.328	1.44427		496.328	1.38674
	496.316	1.44288		496.316	1.3889
	496.304	1.4422		496.304	1.39109
	496.292	1.44223		496.292	1.39332
	496.28	1.44297		496.28	1.39557
	496.268	1.44442		496.268	1.39787
	496.255	1.44659		496.255	1.4002
	496.243	1.44946		496.243	1.40258
	496.231	1.45302		496.231	1.405
	496.219	1.45726		496.219	1.40747
	496.207	1.46218		496.207	1.41
	496.195	1.46774		496.195	1.41258
	496.183	1.47394		496.183	1.41522
	496.17	1.48074		496.17	1.41793
	496.158	1.48813		496.158	1.42071
	496.146	1.49609		496.146	1.42356
	496.134	1.50457		496.134	1.42649
	496.122	1.51356		496.122	1.42949
	496.11	1.52303		496.11	1.43258
	496.097	1.53293		496.097	1.43577
	496.085	1.54324		496.085	1.43905
	496.073	1.55393		496.073	1.44243
	496.061	1.56496		496.061	1.44591
	496.049	1.57629		496.049	1.4495
	496.037	1.58789		496.037	1.45321
	496.025	1.59972		496.025	1.45704
	496.012	1.61176		496.012	1.46099
	496	1.62395		496	1.46507
	495.988	1.63628		495.988	1.46929
	495.976	1.6487		495.976	1.47365
	495.964	1.66118		495.964	1.47815
	495.952	1.67369		495.952	1.4828
	495.939	1.68619		495.939	1.48759
	495.927	1.69866		495.927	1.49255
	495.915	1.71107		495.915	1.49766
	495.903	1.72338		495.903	1.50293
	495.891	1.73558		495.891	1.50837
	495.879	1.74764		495.879	1.51397
	495.866	1.75953		495.866	1.51974
	495.854	1.77123		495.854	1.52567
	495.842	1.78273		495.842	1.53177
	495.83	1.79401		495.83	1.53804
	495.818	1.80505		495.818	1.54447
	495.806	1.81584		495.806	1.55106
	495.794	1.82637		495.794	1.5578
	495.781	1.83662		495.781	1.5647
	495.769	1.84659		495.769	1.57175
	495.757	1.85627		495.757	1.57893
	495.745	1.86566		495.745	1.58625
	495.733	1.87476		495.733	1.59369
	495.721	1.88356		495.721	1.60123
	495.708	1.89207		495.708	1.60889
	495.696	1.90029		495.696	1.61663
	495.684	1.90821		495.684	1.62444
	495.672	1.91586		495.672	1.63232
	495.66	1.92322		495.66	1.64024
	495.648	1.93032		495.648	1.64819
	495.636	1.93715		495.636	1.65614
	495.623	1.94373		495.623	1.66409
	495.611	1.95007		495.611	1.67201
	495.599	1.95618		495.599	1.67987
	495.587	1.96207		495.587	1.68767
	495.575	1.96775		495.575	1.69537
	495.563	1.97324		495.563	1.70295
	495.55	1.97853		495.55	1.71039
	495.538	1.98366		495.538	1.71766
	495.526	1.98864		495.526	1.72473
	495.514	1.99345		495.514	1.7316
	495.502	1.99815		495.502	1.73822
	495.49	2.00271		495.49	1.74457
	495.477	2.00716		495.477	1.75063
	495.465	2.01151		495.465	1.75637
	495.453	2.01576		495.453	1.76177
	495.441	2.01993		495.441	1.7668
	495.429	2.02403		495.429	1.77144
	495.417	2.02806		495.417	1.77567
	495.405	2.03202		495.405	1.77946
	495.392	2.03593		495.392	1.78279
	495.38	2.03979		495.38	1.78563
	495.368	2.0436		495.368	1.78798
	495.356	2.04737		495.356	1.78982
	495.344	2.05109		495.344	1.79113
	495.332	2.05477		495.332	1.79188
	495.319	2.05839		495.319	1.79208
	495.307	2.06198		495.307	1.79171
	495.295	2.06552		495.295	1.79076
	495.283	2.06901		495.283	1.78922
	495.271	2.07245		495.271	1.78709
	495.259	2.07581		495.259	1.78437
	495.247	2.07912		495.247	1.78104
	495.234	2.08235		495.234	1.77712
	495.222	2.08549		495.222	1.77261
	495.21	2.08855		495.21	1.76752
	495.198	2.09151		495.198	1.76184
	495.186	2.09437		495.186	1.75559
	495.174	2.09711		495.174	1.74879
	495.161	2.09972		495.161	1.74145
	495.149	2.10219		495.149	1.73358
	495.137	2.10452		495.137	1.7252
	495.125	2.1067		495.125	1.71634
	495.113	2.1087		495.113	1.70701
	495.101	2.11054		495.101	1.69725
	495.088	2.11219		495.088	1.68707
	495.076	2.11364		495.076	1.6765
	495.064	2.1149		495.064	1.66559
	495.052	2.11594		495.052	1.65434
	495.04	2.11677		495.04	1.6428
	495.028	2.11737		495.028	1.63101
	495.016	2.11774		495.016	1.61898
	495.003	2.11788		495.003	1.60676
	494.991	2.11778		494.991	1.59439
	494.979	2.11743		494.979	1.58189
	494.967	2.11684		494.967	1.56931
	494.955	2.116		494.955	1.55669
	494.943	2.11491		494.943	1.54404
	494.93	2.11358		494.93	1.53143
	494.918	2.112		494.918	1.51887
	494.906	2.11018		494.906	1.5064
	494.894	2.10812		494.894	1.49406
	494.882	2.10582		494.882	1.48188
	494.87	2.1033		494.87	1.46989
	494.857	2.10054		494.857	1.45813
	494.845	2.09758		494.845	1.44661
	494.833	2.09441		494.833	1.43538
	494.821	2.09105		494.821	1.42446
	494.809	2.0875		494.809	1.41387
	494.797	2.08377		494.797	1.40364
	494.785	2.07988		494.785	1.39377
	494.772	2.07583		494.772	1.38431
	494.76	2.07165		494.76	1.37526
	494.748	2.06734		494.748	1.36664
	494.736	2.06291		494.736	1.35846
	494.724	2.05839		494.724	1.35073
	494.712	2.05378		494.712	1.34347
	494.699	2.04909		494.699	1.33666
	494.687	2.04435		494.687	1.33034
	494.675	2.03957		494.675	1.32448
	494.663	2.03476		494.663	1.3191
	494.651	2.02992		494.651	1.31419
	494.639	2.02508		494.639	1.30976
	494.627	2.02025		494.627	1.30578
	494.614	2.01544		494.614	1.30226
	494.602	2.01065		494.602	1.29918
	494.59	2.0059		494.59	1.29654
	494.578	2.0012		494.578	1.29432
	494.566	1.99656		494.566	1.29251
	494.554	1.99198		494.554	1.29109
	494.541	1.98747		494.541	1.29005
	494.529	1.98303		494.529	1.28937
	494.517	1.97868		494.517	1.28902
	494.505	1.97441		494.505	1.28899
	494.493	1.97022		494.493	1.28927
	494.481	1.96611		494.481	1.28983
	494.468	1.96209		494.468	1.29064
	494.456	1.95816		494.456	1.29169
	494.444	1.9543		494.444	1.29295
	494.432	1.95052		494.432	1.29441
	494.42	1.94681		494.42	1.29604
	494.408	1.94317		494.408	1.29782
	494.396	1.93958		494.396	1.29972
	494.383	1.93604		494.383	1.30174
	494.371	1.93255		494.371	1.30384
	494.359	1.9291		494.359	1.30602
	494.347	1.92566		494.347	1.30824
	494.335	1.92225		494.335	1.3105
	494.323	1.91883		494.323	1.31278
	494.31	1.91541		494.31	1.31505
	494.298	1.91196		494.298	1.31731
	494.286	1.90849		494.286	1.31954
	494.274	1.90497		494.274	1.32173
	494.262	1.90141		494.262	1.32386
	494.25	1.89777		494.25	1.32594
	494.238	1.89407		494.238	1.32794
	494.225	1.89028		494.225	1.32986
	494.213	1.8864		494.213	1.33169
	494.201	1.88243		494.201	1.33342
	494.189	1.87834		494.189	1.33506
	494.177	1.87414		494.177	1.3366
	494.165	1.86982		494.165	1.33803
	494.152	1.86538		494.152	1.33936
	494.14	1.86082		494.14	1.34058
	494.128	1.85613		494.128	1.3417
	494.116	1.85131		494.116	1.34271
	494.104	1.84638		494.104	1.34362
	494.092	1.84132		494.092	1.34443
	494.079	1.83615		494.079	1.34515
	494.067	1.83088		494.067	1.34578
	494.055	1.8255		494.055	1.34632
	494.043	1.82004		494.043	1.34678
	494.031	1.81451		494.031	1.34718
	494.019	1.80892		494.019	1.3475
	494.007	1.80328		494.007	1.34777
	493.994	1.79761		493.994	1.34798
	493.982	1.79194		493.982	1.34815
	493.97	1.78628		493.97	1.34828
	493.958	1.78064		493.958	1.34838
	493.946	1.77507		493.946	1.34846
	493.934	1.76958		493.934	1.34853
	493.921	1.76419		493.921	1.34858
	493.909	1.75893		493.909	1.34864
	493.897	1.75383		493.897	1.34871
	493.885	1.74891		493.885	1.34879
	493.873	1.74421		493.873	1.34889
	493.861	1.73975		493.861	1.34902
	493.849	1.73554		493.849	1.34918
	493.836	1.73164		493.836	1.34939
	493.824	1.72806		493.824	1.34963
	493.812	1.72482		493.812	1.34993
	493.8	1.72195		493.8	1.35029
	493.788	1.71949		493.788	1.35071
	493.776	1.71745		493.776	1.35119
	493.763	1.71585		493.763	1.35174
	493.751	1.71472		493.751	1.35236
	493.739	1.71406		493.739	1.35306
	493.727	1.71392		493.727	1.35383
	493.715	1.71429		493.715	1.35468
	493.703	1.71518		493.703	1.35562
	493.69	1.71662		493.69	1.35664
	493.678	1.7186		493.678	1.35774
	493.666	1.72114		493.666	1.35893
	493.654	1.72424		493.654	1.3602
	493.642	1.72789		493.642	1.36156
	493.63	1.73209		493.63	1.36301
	493.618	1.73684		493.618	1.36454
	493.605	1.74213		493.605	1.36615
	493.593	1.74795		493.593	1.36785
	493.581	1.75428		493.581	1.36962
	493.569	1.7611		493.569	1.37148
	493.557	1.7684		493.557	1.37341
	493.545	1.77615		493.545	1.37541
	493.532	1.78433		493.532	1.37749
	493.52	1.79291		493.52	1.37963
	493.508	1.80185		493.508	1.38184
	493.496	1.81113		493.496	1.38411
	493.484	1.82071		493.484	1.38643
	493.472	1.83055		493.472	1.3888
	493.46	1.84061		493.46	1.39122
	493.447	1.85085		493.447	1.39367
	493.435	1.86123		493.435	1.39616
	493.423	1.8717		493.423	1.39868
	493.411	1.88222		493.411	1.40121
	493.399	1.89275		493.399	1.40376
	493.387	1.90325		493.387	1.40631
	493.374	1.91365		493.374	1.40886
	493.362	1.92391		493.362	1.4114
	493.35	1.93401		493.35	1.41391
	493.338	1.94388		493.338	1.4164
	493.326	1.95348		493.326	1.41884
	493.314	1.96277		493.314	1.42123
	493.301	1.97171		493.301	1.42357
	493.289	1.98026		493.289	1.42582
	493.277	1.98838		493.277	1.428
	493.265	1.99603		493.265	1.43008
	493.253	2.00318		493.253	1.43206
	493.241	2.0098		493.241	1.43392
	493.229	2.01586		493.229	1.43564
	493.216	2.02134		493.216	1.43722
	493.204	2.0262		493.204	1.43865
	493.192	2.03043		493.192	1.43991
	493.18	2.03402		493.18	1.44099
	493.168	2.03695		493.168	1.44188
	493.156	2.0392		493.156	1.44257
	493.143	2.04079		493.143	1.44304
	493.131	2.04169		493.131	1.44328
	493.119	2.04191		493.119	1.44329
	493.107	2.04146		493.107	1.44306
	493.095	2.04034		493.095	1.44257
	493.083	2.03856		493.083	1.44182
	493.07	2.03613		493.07	1.44079
	493.058	2.03308		493.058	1.43948
	493.046	2.02941		493.046	1.43789
	493.034	2.02516		493.034	1.43601
	493.022	2.02035		493.022	1.43384
	493.01	2.01501		493.01	1.43137
	492.998	2.00916		492.998	1.4286
	492.985	2.00284		492.985	1.42553
	492.973	1.99608		492.973	1.42216
	492.961	1.98892		492.961	1.4185
	492.949	1.98139		492.949	1.41455
	492.937	1.97354		492.937	1.41032
	492.925	1.96539		492.925	1.4058
	492.912	1.95699		492.912	1.40103
	492.9	1.94839		492.9	1.39599
	492.888	1.93961		492.888	1.3907
	492.876	1.93069		492.876	1.38518
	492.864	1.92169		492.864	1.37944
	492.852	1.91263		492.852	1.3735
	492.84	1.90355		492.84	1.36737
	492.827	1.89449		492.827	1.36108
	492.815	1.88548		492.815	1.35465
	492.803	1.87656		492.803	1.34809
	492.791	1.86774		492.791	1.34143
	492.779	1.85908		492.779	1.3347
	492.767	1.85058		492.767	1.32791
	492.754	1.84228		492.754	1.32111
	492.742	1.83419		492.742	1.3143
	492.73	1.82634		492.73	1.30753
	492.718	1.81873		492.718	1.30081
	492.706	1.8114		492.706	1.29418
	492.694	1.80434		492.694	1.28767
	492.681	1.79756		492.681	1.28129
	492.669	1.79107		492.669	1.27509
	492.657	1.78487		492.657	1.26909
	492.645	1.77897		492.645	1.26331
	492.633	1.77335		492.633	1.25779
	492.621	1.76801		492.621	1.25255
	492.609	1.76296		492.609	1.24761
	492.596	1.75816		492.596	1.24301
	492.584	1.75362		492.584	1.23875
	492.572	1.74931		492.572	1.23487
	492.56	1.74523		492.56	1.23139
	492.548	1.74135		492.548	1.22831
	492.536	1.73766		492.536	1.22566
	492.523	1.73413		492.523	1.22346
	492.511	1.73075		492.511	1.22171
	492.499	1.72748		492.499	1.22042
	492.487	1.72432		492.487	1.21961
	492.475	1.72123		492.475	1.21927
	492.463	1.7182		492.463	1.21941
	492.451	1.71519		492.451	1.22004
	492.438	1.71219		492.438	1.22114
	492.426	1.70918		492.426	1.22273
	492.414	1.70613		492.414	1.22477
	492.402	1.70303		492.402	1.22727
	492.39	1.69985		492.39	1.23022
	492.378	1.69657		492.378	1.2336
	492.365	1.6932		492.365	1.23739
	492.353	1.6897		492.353	1.24158
	492.341	1.68606		492.341	1.24613
	492.329	1.68228		492.329	1.25104
	492.317	1.67835		492.317	1.25627
	492.305	1.67426		492.305	1.26179
	492.292	1.67001		492.292	1.26758
	492.28	1.66559		492.28	1.2736
	492.268	1.66101		492.268	1.27982
	492.256	1.65627		492.256	1.28621
	492.244	1.65137		492.244	1.29273
	492.232	1.64633		492.232	1.29934
	492.22	1.64115		492.22	1.30601
	492.207	1.63583		492.207	1.3127
	492.195	1.6304		492.195	1.31938
	492.183	1.62487		492.183	1.326
	492.171	1.61926		492.171	1.33253
	492.159	1.61359		492.159	1.33893
	492.147	1.60787		492.147	1.34516
	492.134	1.60213		492.134	1.35119
	492.122	1.59638		492.122	1.35698
	492.11	1.59065		492.11	1.3625
	492.098	1.58496		492.098	1.36772
	492.086	1.57934		492.086	1.37261
	492.074	1.57381		492.074	1.37713
	492.062	1.56838		492.062	1.38126
	492.049	1.56309		492.049	1.38497
	492.037	1.55796		492.037	1.38825
	492.025	1.553		492.025	1.39106
	492.013	1.54823		492.013	1.3934
	492.001	1.54369		492.001	1.39524
	491.989	1.53937		491.989	1.39658
	491.976	1.53531		491.976	1.3974
	491.964	1.53151		491.964	1.39769
	491.952	1.52798		491.952	1.39746
	491.94	1.52474		491.94	1.39669
	491.928	1.5218		491.928	1.39539
	491.916	1.51915		491.916	1.39357
	491.903	1.5168		491.903	1.39123
	491.891	1.51477		491.891	1.38837
	491.879	1.51303		491.879	1.38502
	491.867	1.5116		491.867	1.38118
	491.855	1.51045		491.855	1.37687
	491.843	1.50959		491.843	1.37211
	491.831	1.50901		491.831	1.36693
	491.818	1.50868		491.818	1.36135
	491.806	1.5086		491.806	1.35539
	491.794	1.50875		491.794	1.34908
	491.782	1.5091		491.782	1.34245
	491.77	1.50964		491.77	1.33554
	491.758	1.51035		491.758	1.32837
	491.745	1.51119		491.745	1.32098
	491.733	1.51214		491.733	1.3134
	491.721	1.51318		491.721	1.30567
	491.709	1.51428		491.709	1.29782
	491.697	1.5154		491.697	1.2899
	491.685	1.51653		491.685	1.28193
	491.672	1.51762		491.672	1.27396
	491.66	1.51866		491.66	1.26601
	491.648	1.51962		491.648	1.25814
	491.636	1.52045		491.636	1.25036
	491.624	1.52115		491.624	1.24271
	491.612	1.52167		491.612	1.23524
	491.6	1.522		491.6	1.22796
	491.587	1.52212		491.587	1.22092
	491.575	1.52199		491.575	1.21414
	491.563	1.5216		491.563	1.20765
	491.551	1.52093		491.551	1.20148
	491.539	1.51997		491.539	1.19564
	491.527	1.5187		491.527	1.19017
	491.514	1.51711		491.514	1.18508
	491.502	1.51519		491.502	1.1804
	491.49	1.51294		491.49	1.17613
	491.478	1.51035		491.478	1.17229
	491.466	1.50743		491.466	1.1689
	491.454	1.50416		491.454	1.16596
	491.442	1.50057		491.442	1.16348
	491.429	1.49665		491.429	1.16146
	491.417	1.49242		491.417	1.15992
	491.405	1.48789		491.405	1.15884
	491.393	1.48308		491.393	1.15823
	491.381	1.478		491.381	1.15808
	491.369	1.47267		491.369	1.15839
	491.356	1.46713		491.356	1.15914
	491.344	1.46139		491.344	1.16033
	491.332	1.45547		491.332	1.16195
	491.32	1.44941		491.32	1.16398
	491.308	1.44324		491.308	1.16641
	491.296	1.43698		491.296	1.16921
	491.283	1.43068		491.283	1.17238
	491.271	1.42435		491.271	1.17588
	491.259	1.41803		491.259	1.17971
	491.247	1.41177		491.247	1.18383
	491.235	1.40557		491.235	1.18823
	491.223	1.39949		491.223	1.19287
	491.211	1.39355		491.211	1.19775
	491.198	1.38778		491.198	1.20282
	491.186	1.38222		491.186	1.20807
	491.174	1.37688		491.174	1.21346
	491.162	1.3718		491.162	1.21898
	491.15	1.36701		491.15	1.2246
	491.138	1.36251		491.138	1.23029
	491.125	1.35835		491.125	1.23603
	491.113	1.35453		491.113	1.24178
	491.101	1.35107		491.101	1.24753
	491.089	1.34799		491.089	1.25325
	491.077	1.34528		491.077	1.25891
	491.065	1.34297		491.065	1.2645
	491.053	1.34107		491.053	1.26999
	491.04	1.33955		491.04	1.27536
	491.028	1.33845		491.028	1.28059
	491.016	1.33773		491.016	1.28566
	491.004	1.33741		491.004	1.29055
	490.992	1.33746		490.992	1.29524
	490.98	1.33789		490.98	1.29973
	490.967	1.33866		490.967	1.30398
	490.955	1.33978		490.955	1.308
	490.943	1.34122		490.943	1.31177
	490.931	1.34294		490.931	1.31527
	490.919	1.34495		490.919	1.3185
	490.907	1.34719		490.907	1.32146
	490.894	1.34966		490.894	1.32412
	490.882	1.35232		490.882	1.3265
	490.87	1.35513		490.87	1.32858
	490.858	1.35808		490.858	1.33036
	490.846	1.36112		490.846	1.33185
	490.834	1.36424		490.834	1.33303
	490.822	1.36739		490.822	1.33392
	490.809	1.37053		490.809	1.33451
	490.797	1.37365		490.797	1.33482
	490.785	1.3767		490.785	1.33483
	490.773	1.37966		490.773	1.33458
	490.761	1.3825		490.761	1.33405
	490.749	1.38519		490.749	1.33326
	490.736	1.3877		490.736	1.33221
	490.724	1.39001		490.724	1.33093
	490.712	1.39209		490.712	1.32941
	490.7	1.39392		490.7	1.32768
	490.688	1.39549		490.688	1.32574
	490.676	1.39677		490.676	1.32362
	490.664	1.39775		490.664	1.32132
	490.651	1.39842		490.651	1.31887
	490.639	1.39878		490.639	1.31627
	490.627	1.3988		490.627	1.31355
	490.615	1.3985		490.615	1.31072
	490.603	1.39787		490.603	1.30781
	490.591	1.3969		490.591	1.30482
	490.578	1.39562		490.578	1.30179
	490.566	1.39401		490.566	1.29872
	490.554	1.3921		490.554	1.29564
	490.542	1.38989		490.542	1.29256
	490.53	1.3874		490.53	1.2895
	490.518	1.38464		490.518	1.2865
	490.505	1.38164		490.505	1.28355
	490.493	1.37841		490.493	1.28068
	490.481	1.37498		490.481	1.27792
	490.469	1.37138		490.469	1.27527
	490.457	1.36762		490.457	1.27276
	490.445	1.36373		490.445	1.27039
	490.433	1.35974		490.433	1.26819
	490.42	1.35569		490.42	1.26617
	490.408	1.35159		490.408	1.26435
	490.396	1.34748		490.396	1.26274
	490.384	1.34339		490.384	1.26136
	490.372	1.33935		490.372	1.2602
	490.36	1.33538		490.36	1.25929
	490.347	1.33152		490.347	1.25863
	490.335	1.32779		490.335	1.25824
	490.323	1.32421		490.323	1.25811
	490.311	1.32083		490.311	1.25825
	490.299	1.31764		490.299	1.25867
	490.287	1.31469		490.287	1.25938
	490.275	1.31198		490.275	1.26035
	490.262	1.30955		490.262	1.26161
	490.25	1.3074		490.25	1.26315
	490.238	1.30556		490.238	1.26496
	490.226	1.30403		490.226	1.26703
	490.214	1.30283		490.214	1.26937
	490.202	1.30196		490.202	1.27196
	490.189	1.30143		490.189	1.27479
	490.177	1.30126		490.177	1.27784
	490.165	1.30142		490.165	1.28112
	490.153	1.30194		490.153	1.28459
	490.141	1.30281		490.141	1.28825
	490.129	1.30402		490.129	1.29208
	490.116	1.30556		490.116	1.29606
	490.104	1.30744		490.104	1.30017
	490.092	1.30964		490.092	1.30438
	490.08	1.31214		490.08	1.30868
	490.068	1.31495		490.068	1.31305
	490.056	1.31804		490.056	1.31745
	490.044	1.32139		490.044	1.32187
	490.031	1.325		490.031	1.32627
	490.019	1.32885		490.019	1.33064
	490.007	1.33292		490.007	1.33494
	489.995	1.33719		489.995	1.33916
	489.983	1.34164		489.983	1.34326
	489.971	1.34626		489.971	1.34723
	489.958	1.35103		489.958	1.35103
	489.946	1.35593		489.946	1.35464
	489.934	1.36095		489.934	1.35803
	489.922	1.36606		489.922	1.36118
	489.91	1.37125		489.91	1.36407
	489.898	1.3765		489.898	1.36668
	489.886	1.38182		489.886	1.36899
	489.873	1.38716		489.873	1.37098
	489.861	1.39253		489.861	1.37262
	489.849	1.39792		489.849	1.37391
	489.837	1.40332		489.837	1.37483
	489.825	1.40871		489.825	1.37537
	489.813	1.4141		489.813	1.37552
	489.8	1.41947		489.8	1.37526
	489.788	1.42482		489.788	1.37461
	489.776	1.43015		489.776	1.37354
	489.764	1.43546		489.764	1.37206
	489.752	1.44075		489.752	1.37017
	489.74	1.44601		489.74	1.36788
	489.727	1.45126		489.727	1.36519
	489.715	1.4565		489.715	1.3621
	489.703	1.46172		489.703	1.35864
	489.691	1.46694		489.691	1.3548
	489.679	1.47217		489.679	1.35061
	489.667	1.4774		489.667	1.34609
	489.655	1.48266		489.655	1.34126
	489.642	1.48793		489.642	1.33613
	489.63	1.49325		489.63	1.33073
	489.618	1.4986		489.618	1.32508
	489.606	1.50401		489.606	1.31923
	489.594	1.50947		489.594	1.31319
	489.582	1.51501		489.582	1.30699
	489.569	1.52062		489.569	1.30067
	489.557	1.52631		489.557	1.29427
	489.545	1.53209		489.545	1.2878
	489.533	1.53797		489.533	1.28133
	489.521	1.54395		489.521	1.27486
	489.509	1.55002		489.509	1.26845
	489.496	1.55621		489.496	1.26213
	489.484	1.5625		489.484	1.25594
	489.472	1.5689		489.472	1.24991
	489.46	1.57541		489.46	1.24409
	489.448	1.58202		489.448	1.23849
	489.436	1.58874		489.436	1.23316
	489.424	1.59554		489.424	1.22814
	489.411	1.60244		489.411	1.22345
	489.399	1.60942		489.399	1.21913
	489.387	1.61647		489.387	1.2152
	489.375	1.62359		489.375	1.21169
	489.363	1.63076		489.363	1.20863
	489.351	1.63796		489.351	1.20604
	489.338	1.6452		489.338	1.20394
	489.326	1.65245		489.326	1.20235
	489.314	1.65969		489.314	1.20129
	489.302	1.66693		489.302	1.20077
	489.29	1.67413		489.29	1.2008
	489.278	1.68129		489.278	1.20138
	489.266	1.68838		489.266	1.20253
	489.253	1.69539		489.253	1.20425
	489.241	1.70231		489.241	1.20653
	489.229	1.70912		489.229	1.20938
	489.217	1.71581		489.217	1.21278
	489.205	1.72237		489.205	1.21673
	489.193	1.72877		489.193	1.22121
	489.18	1.73501		489.18	1.22622
	489.168	1.74109		489.168	1.23173
	489.156	1.74697		489.156	1.23773
	489.144	1.75267		489.144	1.24419
	489.132	1.75818		489.132	1.25108
	489.12	1.76349		489.12	1.25839
	489.107	1.76859		489.107	1.26609
	489.095	1.77349		489.095	1.27414
	489.083	1.77819		489.083	1.28251
	489.071	1.78268		489.071	1.29118
	489.059	1.78698		489.059	1.30009
	489.047	1.79109		489.047	1.30923
	489.035	1.79502		489.035	1.31855
	489.022	1.79877		489.022	1.32803
	489.01	1.80236		489.01	1.3376
	488.998	1.80581		488.998	1.34726
	488.986	1.80912		488.986	1.35695
	488.974	1.81233		488.974	1.36663
	488.962	1.81543		488.962	1.37628
	488.949	1.81846		488.949	1.38585
	488.937	1.82143		488.937	1.39531
	488.925	1.82436		488.925	1.40463
	488.913	1.82728		488.913	1.41376
	488.901	1.83021		488.901	1.42269
	488.889	1.83316		488.889	1.43137
	488.877	1.83617		488.877	1.43979
	488.864	1.83926		488.864	1.44791
	488.852	1.84245		488.852	1.4557
	488.84	1.84575		488.84	1.46315
	488.828	1.84919		488.828	1.47023
	488.816	1.8528		488.816	1.47693
	488.804	1.85658		488.804	1.48322
	488.791	1.86056		488.791	1.4891
	488.779	1.86475		488.779	1.49454
	488.767	1.86917		488.767	1.49954
	488.755	1.87381		488.755	1.50409
	488.743	1.8787		488.743	1.50819
	488.731	1.88384		488.731	1.51184
	488.718	1.88923		488.718	1.51502
	488.706	1.89487		488.706	1.51775
	488.694	1.90077		488.694	1.52002
	488.682	1.90691		488.682	1.52184
	488.67	1.91328		488.67	1.52322
	488.658	1.91989		488.658	1.52417
	488.646	1.9267		488.646	1.52469
	488.633	1.93371		488.633	1.52481
	488.621	1.94089		488.621	1.52452
	488.609	1.94822		488.609	1.52386
	488.597	1.95567		488.597	1.52283
	488.585	1.96322		488.585	1.52145
	488.573	1.97082		488.573	1.51974
	488.56	1.97845		488.56	1.51771
	488.548	1.98607		488.548	1.5154
	488.536	1.99363		488.536	1.51282
	488.524	2.0011		488.524	1.50998
	488.512	2.00843		488.512	1.50691
	488.5	2.01558		488.5	1.50363
	488.488	2.0225		488.488	1.50015
	488.475	2.02914		488.475	1.49651
	488.463	2.03546		488.463	1.49271
	488.451	2.04141		488.451	1.48878
	488.439	2.04693		488.439	1.48474
	488.427	2.05199		488.427	1.48061
	488.415	2.05653		488.415	1.47639
	488.402	2.0605		488.402	1.47212
	488.39	2.06387		488.39	1.46779
	488.378	2.06658		488.378	1.46344
	488.366	2.0686		488.366	1.45907
	488.354	2.06989		488.354	1.45469
	488.342	2.0704		488.342	1.45031
	488.329	2.07011		488.329	1.44595
	488.317	2.06898		488.317	1.44162
	488.305	2.06699		488.305	1.43732
	488.293	2.06412		488.293	1.43305
	488.281	2.06033		488.281	1.42883
	488.269	2.05563		488.269	1.42465
	488.257	2.04998		488.257	1.42053
	488.244	2.04339		488.244	1.41647
	488.232	2.03586		488.232	1.41245
	488.22	2.02739		488.22	1.4085
	488.208	2.01797		488.208	1.40459
	488.196	2.00763		488.196	1.40074
	488.184	1.99638		488.184	1.39694
	488.171	1.98424		488.171	1.39319
	488.159	1.97123		488.159	1.38948
	488.147	1.95739		488.147	1.38582
	488.135	1.94274		488.135	1.38218
	488.123	1.92733		488.123	1.37859
	488.111	1.9112		488.111	1.37501
	488.099	1.8944		488.099	1.37146
	488.086	1.87697		488.086	1.36792
	488.074	1.85898		488.074	1.36439
	488.062	1.84046		488.062	1.36086
	488.05	1.8215		488.05	1.35734
	488.038	1.80215		488.038	1.3538
	488.026	1.78247		488.026	1.35025
	488.013	1.76253		488.013	1.34668
	488.001	1.7424		488.001	1.34308
	487.989	1.72215		487.989	1.33946
	487.977	1.70185		487.977	1.3358
	487.965	1.68157		487.965	1.3321
	487.953	1.66138		487.953	1.32837
	487.94	1.64136		487.94	1.32458
	487.928	1.62157		487.928	1.32075
	487.916	1.60208		487.916	1.31687
	487.904	1.58296		487.904	1.31293
	487.892	1.56427		487.892	1.30894
	487.88	1.54609		487.88	1.3049
	487.868	1.52846		487.868	1.30079
	487.855	1.51146		487.855	1.29664
	487.843	1.49513		487.843	1.29242
	487.831	1.47952		487.831	1.28815
	487.819	1.4647		487.819	1.28382
	487.807	1.45069		487.807	1.27944
	487.795	1.43755		487.795	1.27501
	487.782	1.4253		487.782	1.27052
	487.77	1.41399		487.77	1.26599
	487.758	1.40364		487.758	1.26141
	487.746	1.39426		487.746	1.25679
	487.734	1.38589		487.734	1.25212
	487.722	1.37853		487.722	1.24743
	487.709	1.37219		487.709	1.2427
	487.697	1.36688		487.697	1.23794
	487.685	1.36259		487.685	1.23315
	487.673	1.35933		487.673	1.22834
	487.661	1.35707		487.661	1.22352
	487.649	1.35581		487.649	1.21869
	487.637	1.35554		487.637	1.21384
	487.624	1.35622		487.624	1.20899
	487.612	1.35783		487.612	1.20415
	487.6	1.36033		487.6	1.19931
	487.588	1.3637		487.588	1.19448
	487.576	1.3679		487.576	1.18967
	487.564	1.37289		487.564	1.18488
	487.551	1.37863		487.551	1.18011
	487.539	1.38507		487.539	1.17538
	487.527	1.39217		487.527	1.17069
	487.515	1.39987		487.515	1.16605
	487.503	1.40813		487.503	1.16145
	487.491	1.4169		487.491	1.15691
	487.479	1.42612		487.479	1.15243
	487.466	1.43574		487.466	1.14803
	487.454	1.44571		487.454	1.1437
	487.442	1.45598		487.442	1.13945
	487.43	1.46649		487.43	1.1353
	487.418	1.4772		487.418	1.13124
	487.406	1.48804		487.406	1.12729
	487.393	1.49898		487.393	1.12346
	487.381	1.50996		487.381	1.11974
	487.369	1.52094		487.369	1.11617
	487.357	1.53188		487.357	1.11272
	487.345	1.54273		487.345	1.10943
	487.333	1.55345		487.333	1.10629
	487.32	1.56401		487.32	1.10332
	487.308	1.57437		487.308	1.10053
	487.296	1.58449		487.296	1.09791
	487.284	1.59436		487.284	1.09549
	487.272	1.60394		487.272	1.09328
	487.26	1.61321		487.26	1.09127
	487.248	1.62215		487.248	1.08947
	487.235	1.63074		487.235	1.08791
	487.223	1.63897		487.223	1.08659
	487.211	1.64682		487.211	1.0855
	487.199	1.65429		487.199	1.08467
	487.187	1.66136		487.187	1.08409
	487.175	1.66806		487.175	1.08378
	487.162	1.67435		487.162	1.08374
	487.15	1.68025		487.15	1.08397
	487.138	1.68577		487.138	1.08448
	487.126	1.69091		487.126	1.08528
	487.114	1.69568		487.114	1.08637
	487.102	1.70009		487.102	1.08774
	487.09	1.70414		487.09	1.0894
	487.077	1.70786		487.077	1.09136
	487.065	1.71127		487.065	1.0936
	487.053	1.71437		487.053	1.09613
	487.041	1.71719		487.041	1.09895
	487.029	1.71974		487.029	1.10205
	487.017	1.72204		487.017	1.10542
	487.004	1.72412		487.004	1.10907
	486.992	1.72598		486.992	1.11298
	486.98	1.72766		486.98	1.11714
	486.968	1.72916		486.968	1.12154
	486.956	1.73053		486.956	1.12619
	486.944	1.73175		486.944	1.13105
	486.931	1.73287		486.931	1.13612
	486.919	1.7339		486.919	1.14139
	486.907	1.73485		486.907	1.14684
	486.895	1.73574		486.895	1.15245
	486.883	1.73659		486.883	1.15822
	486.871	1.73741		486.871	1.16412
	486.859	1.73821		486.859	1.17013
	486.846	1.73901		486.846	1.17624
	486.834	1.73982		486.834	1.18243
	486.822	1.74065		486.822	1.18868
	486.81	1.74151		486.81	1.19497
	486.798	1.74239		486.798	1.20129
	486.786	1.74333		486.786	1.20761
	486.773	1.7443		486.773	1.21391
	486.761	1.74533		486.761	1.22019
	486.749	1.74641		486.749	1.22641
	486.737	1.74755		486.737	1.23257
	486.725	1.74873		486.725	1.23864
	486.713	1.74998		486.713	1.24462
	486.701	1.75127		486.701	1.25048
	486.688	1.75262		486.688	1.25622
	486.676	1.75402		486.676	1.26182
	486.664	1.75547		486.664	1.26727
	486.652	1.75695		486.652	1.27256
	486.64	1.75848		486.64	1.27768
	486.628	1.76003		486.628	1.28263
	486.615	1.76161		486.615	1.2874
	486.603	1.76322		486.603	1.29199
	486.591	1.76484		486.591	1.29639
	486.579	1.76648		486.579	1.30062
	486.567	1.76813		486.567	1.30466
	486.555	1.76977		486.555	1.30852
	486.542	1.77141		486.542	1.31222
	486.53	1.77305		486.53	1.31575
	486.518	1.77468		486.518	1.31912
	486.506	1.77629		486.506	1.32235
	486.494	1.77789		486.494	1.32545
	486.482	1.77947		486.482	1.32843
	486.47	1.78102		486.47	1.3313
	486.457	1.78255		486.457	1.33409
	486.445	1.78407		486.445	1.33681
	486.433	1.78555		486.433	1.33947
	486.421	1.78701		486.421	1.3421
	486.409	1.78845		486.409	1.34472
	486.397	1.78987		486.397	1.34735
	486.384	1.79127		486.384	1.35001
	486.372	1.79265		486.372	1.35273
	486.36	1.79402		486.36	1.35551
	486.348	1.79537		486.348	1.35839
	486.336	1.79672		486.336	1.36139
	486.324	1.79807		486.324	1.36452
	486.312	1.79941		486.312	1.36781
	486.299	1.80076		486.299	1.37129
	486.287	1.80212		486.287	1.37494
	486.275	1.80349		486.275	1.37882
	486.263	1.80488		486.263	1.38292
	486.251	1.80629		486.251	1.38726
	486.239	1.80772		486.239	1.39186
	486.226	1.80919		486.226	1.39672
	486.214	1.81068		486.214	1.40186
	486.202	1.8122		486.202	1.40728
	486.19	1.81377		486.19	1.41298
	486.178	1.81536		486.178	1.41897
	486.166	1.817		486.166	1.42524
	486.153	1.81868		486.153	1.4318
	486.141	1.82038		486.141	1.43864
	486.129	1.82213		486.129	1.44575
	486.117	1.82391		486.117	1.45312
	486.105	1.82572		486.105	1.46075
	486.093	1.82756		486.093	1.4686
	486.081	1.82942		486.081	1.47668
	486.068	1.83129		486.068	1.48496
	486.056	1.83317		486.056	1.49341
	486.044	1.83506		486.044	1.50201
	486.032	1.83693		486.032	1.51074
	486.02	1.83879		486.02	1.51957
	486.008	1.84062		486.008	1.52847
	485.995	1.84242		485.995	1.53741
	485.983	1.84417		485.983	1.54635
	485.971	1.84585		485.971	1.55527
	485.959	1.84746		485.959	1.56413
	485.947	1.84899		485.947	1.57289
	485.935	1.85042		485.935	1.58152
	485.922	1.85173		485.922	1.58998
	485.91	1.85291		485.91	1.59824
	485.898	1.85395		485.898	1.60626
	485.886	1.85483		485.886	1.614
	485.874	1.85554		485.874	1.62143
	485.862	1.85607		485.862	1.62852
	485.85	1.85639		485.85	1.63523
	485.837	1.85649		485.837	1.64154
	485.825	1.85637		485.825	1.6474
	485.813	1.85601		485.813	1.65281
	485.801	1.85539		485.801	1.65772
	485.789	1.85451		485.789	1.66211
	485.777	1.85335		485.777	1.66597
	485.764	1.8519		485.764	1.66928
	485.752	1.85016		485.752	1.67201
	485.74	1.84811		485.74	1.67416
	485.728	1.84576		485.728	1.67571
	485.716	1.84308		485.716	1.67667
	485.704	1.84008		485.704	1.67701
	485.692	1.83675		485.692	1.67675
	485.679	1.8331		485.679	1.67588
	485.667	1.82912		485.667	1.67442
	485.655	1.8248		485.655	1.67236
	485.643	1.82016		485.643	1.66973
	485.631	1.81519		485.631	1.66652
	485.619	1.80991		485.619	1.66278
	485.606	1.80431		485.606	1.65851
	485.594	1.7984		485.594	1.65374
	485.582	1.79219		485.582	1.64849
	485.57	1.78569		485.57	1.64279
	485.558	1.77891		485.558	1.63668
	485.546	1.77187		485.546	1.63019
	485.533	1.76457		485.533	1.62335
	485.521	1.75703		485.521	1.61621
	485.509	1.74927		485.509	1.60879
	485.497	1.7413		485.497	1.60115
	485.485	1.73315		485.485	1.59331
	485.473	1.72482		485.473	1.58534
	485.461	1.71633		485.461	1.57725
	485.448	1.70772		485.448	1.5691
	485.436	1.69898		485.436	1.56094
	485.424	1.69016		485.424	1.55281
	485.412	1.68126		485.412	1.54474
	485.4	1.67231		485.4	1.53678
	485.388	1.66333		485.388	1.52896
	485.375	1.65433		485.375	1.52134
	485.363	1.64535		485.363	1.51394
	485.351	1.6364		485.351	1.5068
	485.339	1.6275		485.339	1.49996
	485.327	1.61868		485.327	1.49345
	485.315	1.60995		485.315	1.4873
	485.303	1.60133		485.303	1.48153
	485.29	1.59283		485.29	1.47617
	485.278	1.58449		485.278	1.47124
	485.266	1.57632		485.266	1.46677
	485.254	1.56833		485.254	1.46276
	485.242	1.56053		485.242	1.45923
	485.23	1.55295		485.23	1.45619
	485.217	1.5456		485.217	1.45364
	485.205	1.53848		485.205	1.4516
	485.193	1.53162		485.193	1.45006
	485.181	1.52502		485.181	1.44902
	485.169	1.51869		485.169	1.44847
	485.157	1.51265		485.157	1.44841
	485.144	1.50688		485.144	1.44881
	485.132	1.50142		485.132	1.44968
	485.12	1.49625		485.12	1.451
	485.108	1.49139		485.108	1.45273
	485.096	1.48683		485.096	1.45486
	485.084	1.48258		485.084	1.45738
	485.072	1.47863		485.072	1.46024
	485.059	1.475		485.059	1.46343
	485.047	1.47167		485.047	1.46691
	485.035	1.46864		485.035	1.47066
	485.023	1.46592		485.023	1.47464
	485.011	1.46349		485.011	1.47883
	484.999	1.46136		484.999	1.48317
	484.986	1.45951		484.986	1.48766
	484.974	1.45794		484.974	1.49223
	484.962	1.45665		484.962	1.49688
	484.95	1.45562		484.95	1.50155
	484.938	1.45485		484.938	1.50622
	484.926	1.45433		484.926	1.51085
	484.914	1.45406		484.914	1.51542
	484.901	1.45401		484.901	1.51988
	484.889	1.45419		484.889	1.52422
	484.877	1.45458		484.877	1.52839
	484.865	1.45517		484.865	1.53238
	484.853	1.45596		484.853	1.53615
	484.841	1.45693		484.841	1.5397
	484.828	1.45808		484.828	1.54298
	484.816	1.45939		484.816	1.54599
	484.804	1.46087		484.804	1.5487
	484.792	1.46248		484.792	1.55111
	484.78	1.46424		484.78	1.55319
	484.768	1.46612		484.768	1.55494
	484.755	1.46812		484.755	1.55634
	484.743	1.47024		484.743	1.5574
	484.731	1.47247		484.731	1.5581
	484.719	1.47479		484.719	1.55845
	484.707	1.4772		484.707	1.55844
	484.695	1.47971		484.695	1.55809
	484.683	1.48229		484.683	1.55738
	484.67	1.48494		484.67	1.55633
	484.658	1.48766		484.658	1.55495
	484.646	1.49045		484.646	1.55325
	484.634	1.49329		484.634	1.55123
	484.622	1.4962		484.622	1.54892
	484.61	1.49916		484.61	1.54632
	484.597	1.50216		484.597	1.54347
	484.585	1.50522		484.585	1.54035
	484.573	1.50832		484.573	1.537
	484.561	1.51146		484.561	1.53344
	484.549	1.51465		484.549	1.52969
	484.537	1.51788		484.537	1.52576
	484.525	1.52114		484.525	1.52168
	484.512	1.52445		484.512	1.51746
	484.5	1.52779		484.5	1.51313
	484.488	1.53117		484.488	1.5087
	484.476	1.53459		484.476	1.5042
	484.464	1.53804		484.464	1.49964
	484.452	1.54153		484.452	1.49504
	484.439	1.54506		484.439	1.49043
	484.427	1.54862		484.427	1.48581
	484.415	1.55221		484.415	1.48121
	484.403	1.55584		484.403	1.47664
	484.391	1.5595		484.391	1.47211
	484.379	1.56319		484.379	1.46764
	484.366	1.56692		484.366	1.46323
	484.354	1.57068		484.354	1.45891
	484.342	1.57446		484.342	1.45468
	484.33	1.57828		484.33	1.45055
	484.318	1.58211		484.318	1.44652
	484.306	1.58598		484.306	1.44261
	484.294	1.58986		484.294	1.43881
	484.281	1.59376		484.281	1.43512
	484.269	1.59769		484.269	1.43156
	484.257	1.60161		484.257	1.42813
	484.245	1.60556		484.245	1.42481
	484.233	1.6095		484.233	1.42161
	484.221	1.61346		484.221	1.41853
	484.208	1.6174		484.208	1.41557
	484.196	1.62135		484.196	1.41271
	484.184	1.62529		484.184	1.40997
	484.172	1.62921		484.172	1.40732
	484.16	1.63311		484.16	1.40477
	484.148	1.637		484.148	1.40231
	484.135	1.64085		484.135	1.39993
	484.123	1.64468		484.123	1.39763
	484.111	1.64847		484.111	1.39539
	484.099	1.65222		484.099	1.39322
	484.087	1.65593		484.087	1.3911
	484.075	1.65958		484.075	1.38903
	484.063	1.66319		484.063	1.387
	484.05	1.66675		484.05	1.385
	484.038	1.67024		484.038	1.38303
	484.026	1.67367		484.026	1.38108
	484.014	1.67704		484.014	1.37915
	484.002	1.68035		484.002	1.37724
	483.99	1.68358		483.99	1.37533
	483.977	1.68675		483.977	1.37342
	483.965	1.68985		483.965	1.37153
	483.953	1.69287		483.953	1.36963
	483.941	1.69582		483.941	1.36773
	483.929	1.69871		483.929	1.36583
	483.917	1.70152		483.917	1.36394
	483.905	1.70426		483.905	1.36204
	483.892	1.70694		483.892	1.36016
	483.88	1.70956		483.88	1.35827
	483.868	1.71211		483.868	1.35641
	483.856	1.7146		483.856	1.35455
	483.844	1.71704		483.844	1.35271
	483.832	1.71943		483.832	1.3509
	483.819	1.72178		483.819	1.34913
	483.807	1.72408		483.807	1.34739
	483.795	1.72635		483.795	1.3457
	483.783	1.72859		483.783	1.34406
	483.771	1.7308		483.771	1.34248
	483.759	1.733		483.759	1.34097
	483.746	1.73519		483.746	1.33954
	483.734	1.73737		483.734	1.3382
	483.722	1.73955		483.722	1.33696
	483.71	1.74174		483.71	1.33581
	483.698	1.74395		483.698	1.33478
	483.686	1.74617		483.686	1.33387
	483.674	1.74843		483.674	1.33309
	483.661	1.75071		483.661	1.33244
	483.649	1.75303		483.649	1.33194
	483.637	1.75539		483.637	1.33159
	483.625	1.7578		483.625	1.3314
	483.613	1.76026		483.613	1.33138
	483.601	1.76277		483.601	1.33152
	483.588	1.76534		483.588	1.33184
	483.576	1.76796		483.576	1.33234
	483.564	1.77064		483.564	1.33302
	483.552	1.77338		483.552	1.33389
	483.54	1.77617		483.54	1.33495
	483.528	1.77903		483.528	1.33619
	483.516	1.78193		483.516	1.33763
	483.503	1.78488		483.503	1.33926
	483.491	1.78787		483.491	1.34109
	483.479	1.79091		483.479	1.3431
	483.467	1.79397		483.467	1.34531
	483.455	1.79705		483.455	1.3477
	483.443	1.80015		483.443	1.35028
	483.43	1.80324		483.43	1.35304
	483.418	1.80634		483.418	1.35597
	483.406	1.8094		483.406	1.35908
	483.394	1.81244		483.394	1.36235
	483.382	1.81543		483.382	1.36579
	483.37	1.81835		483.37	1.36939
	483.357	1.82119		483.357	1.37313
	483.345	1.82393		483.345	1.37702
	483.333	1.82657		483.333	1.38105
	483.321	1.82907		483.321	1.38521
	483.309	1.83142		483.309	1.3895
	483.297	1.8336		483.297	1.3939
	483.285	1.83559		483.285	1.39841
	483.272	1.83738		483.272	1.40303
	483.26	1.83894		483.26	1.40775
	483.248	1.84025		483.248	1.41255
	483.236	1.84129		483.236	1.41744
	483.224	1.84205		483.224	1.42241
	483.212	1.84251		483.212	1.42745
	483.199	1.84265		483.199	1.43255
	483.187	1.84244		483.187	1.43772
	483.175	1.84189		483.175	1.44294
	483.163	1.84096		483.163	1.44822
	483.151	1.83965		483.151	1.45354
	483.139	1.83794		483.139	1.4589
	483.127	1.83581		483.127	1.4643
	483.114	1.83327		483.114	1.46974
	483.102	1.83029		483.102	1.4752
	483.09	1.82688		483.09	1.4807
	483.078	1.82302		483.078	1.48623
	483.066	1.81872		483.066	1.49178
	483.054	1.81396		483.054	1.49735
	483.041	1.80875		483.041	1.50295
	483.029	1.80309		483.029	1.50857
	483.017	1.79699		483.017	1.51421
	483.005	1.79045		483.005	1.51986
	482.993	1.78347		482.993	1.52554
	482.981	1.77607		482.981	1.53124
	482.968	1.76827		482.968	1.53695
	482.956	1.76006		482.956	1.54269
	482.944	1.75147		482.944	1.54844
	482.932	1.74252		482.932	1.55421
	482.92	1.73323		482.92	1.55999
	482.908	1.72362		482.908	1.56579
	482.896	1.71371		482.896	1.57162
	482.883	1.70353		482.883	1.57745
	482.871	1.6931		482.871	1.5833
	482.859	1.68246		482.859	1.58917
	482.847	1.67163		482.847	1.59505
	482.835	1.66065		482.835	1.60093
	482.823	1.64954		482.823	1.60683
	482.81	1.63834		482.81	1.61273
	482.798	1.62708		482.798	1.61864
	482.786	1.6158		482.786	1.62454
	482.774	1.60454		482.774	1.63044
	482.762	1.59332		482.762	1.63632
	482.75	1.58219		482.75	1.6422
	482.738	1.57117		482.738	1.64805
	482.725	1.56031		482.725	1.65388
	482.713	1.54963		482.713	1.65967
	482.701	1.53916		482.701	1.66543
	482.689	1.52896		482.689	1.67114
	482.677	1.51903		482.677	1.6768
	482.665	1.50942		482.665	1.68239
	482.652	1.50015		482.652	1.68791
	482.64	1.49125		482.64	1.69335
	482.628	1.48275		482.628	1.6987
	482.616	1.47466		482.616	1.70396
	482.604	1.46702		482.604	1.70911
	482.592	1.45983		482.592	1.71413
	482.579	1.45312		482.579	1.71903
	482.567	1.4469		482.567	1.72378
	482.555	1.44118		482.555	1.72839
	482.543	1.43598		482.543	1.73283
	482.531	1.43129		482.531	1.7371
	482.519	1.42712		482.519	1.74118
	482.507	1.42349		482.507	1.74508
	482.494	1.42037		482.494	1.74876
	482.482	1.41777		482.482	1.75224
	482.47	1.41569		482.47	1.75548
	482.458	1.41411		482.458	1.7585
	482.446	1.41302		482.446	1.76126
	482.434	1.41242		482.434	1.76378
	482.421	1.41227		482.421	1.76603
	482.409	1.41257		482.409	1.76801
	482.397	1.41328		482.397	1.76971
	482.385	1.4144		482.385	1.77114
	482.373	1.41589		482.373	1.77227
	482.361	1.41772		482.361	1.7731
	482.348	1.41987		482.348	1.77364
	482.336	1.42231		482.336	1.77387
	482.324	1.42501		482.324	1.77379
	482.312	1.42792		482.312	1.7734
	482.3	1.43103		482.3	1.7727
	482.288	1.4343		482.288	1.77169
	482.276	1.43769		482.276	1.77036
	482.263	1.44116		482.263	1.76873
	482.251	1.44469		482.251	1.76678
	482.239	1.44824		482.239	1.76452
	482.227	1.45177		482.227	1.76197
	482.215	1.45526		482.215	1.75911
	482.203	1.45867		482.203	1.75597
	482.19	1.46196		482.19	1.75254
	482.178	1.46512		482.178	1.74882
	482.166	1.4681		482.166	1.74484
	482.154	1.47089		482.154	1.74059
	482.142	1.47346		482.142	1.73609
	482.13	1.47578		482.13	1.73134
	482.118	1.47784		482.118	1.72636
	482.105	1.47962		482.105	1.72116
	482.093	1.48109		482.093	1.71575
	482.081	1.48225		482.081	1.71014
	482.069	1.48308		482.069	1.70435
	482.057	1.48358		482.057	1.69839
	482.045	1.48374		482.045	1.69226
	482.032	1.48355		482.032	1.68599
	482.02	1.48301		482.02	1.67958
	482.008	1.48213		482.008	1.67306
	481.996	1.48091		481.996	1.66643
	481.984	1.47935		481.984	1.65972
	481.972	1.47748		481.972	1.65292
	481.959	1.47528		481.959	1.64606
	481.947	1.47279		481.947	1.63915
	481.935	1.47001		481.935	1.6322
	481.923	1.46697		481.923	1.62523
	481.911	1.46368		481.911	1.61824
	481.899	1.46018		481.899	1.61125
	481.887	1.45647		481.887	1.60426
	481.874	1.45259		481.874	1.5973
	481.862	1.44856		481.862	1.59036
	481.85	1.44442		481.85	1.58346
	481.838	1.44018		481.838	1.57661
	481.826	1.43588		481.826	1.5698
	481.814	1.43155		481.814	1.56306
	481.801	1.42722		481.801	1.55637
	481.789	1.42291		481.789	1.54976
	481.777	1.41866		481.777	1.54322
	481.765	1.4145		481.765	1.53675
	481.753	1.41045		481.753	1.53035
	481.741	1.40655		481.741	1.52404
	481.729	1.40281		481.729	1.5178
	481.716	1.39927		481.716	1.51164
	481.704	1.39595		481.704	1.50555
	481.692	1.39288		481.692	1.49953
	481.68	1.39006		481.68	1.49358
	481.668	1.38752		481.668	1.4877
	481.656	1.38529		481.656	1.48187
	481.643	1.38337		481.643	1.4761
	481.631	1.38178		481.631	1.47037
	481.619	1.38053		481.619	1.46468
	481.607	1.37961		481.607	1.45903
	481.595	1.37905		481.595	1.45339
	481.583	1.37884		481.583	1.44778
	481.57	1.37899		481.57	1.44217
	481.558	1.37949		481.558	1.43657
	481.546	1.38033		481.546	1.43095
	481.534	1.38152		481.534	1.42532
	481.522	1.38303		481.522	1.41966
	481.51	1.38486		481.51	1.41396
	481.498	1.387		481.498	1.40823
	481.485	1.38943		481.485	1.40245
	481.473	1.39211		481.473	1.3966
	481.461	1.39506		481.461	1.39069
	481.449	1.39822		481.449	1.38471
	481.437	1.40159		481.437	1.37867
	481.425	1.40513		481.425	1.37253
	481.412	1.40883		481.412	1.36632
	481.4	1.41264		481.4	1.36001
	481.388	1.41655		481.388	1.35363
	481.376	1.42051		481.376	1.34715
	481.364	1.42451		481.364	1.34058
	481.352	1.42851		481.352	1.33392
	481.34	1.43249		481.34	1.32718
	481.327	1.43641		481.327	1.32036
	481.315	1.44022		481.315	1.31347
	481.303	1.44392		481.303	1.3065
	481.291	1.44748		481.291	1.29947
	481.279	1.45085		481.279	1.29239
	481.267	1.45402		481.267	1.28526
	481.254	1.45695		481.254	1.2781
	481.242	1.45963		481.242	1.27092
	481.23	1.46203		481.23	1.26373
	481.218	1.46412		481.218	1.25654
	481.206	1.4659		481.206	1.24938
	481.194	1.46733		481.194	1.24225
	481.181	1.46841		481.181	1.23517
	481.169	1.46912		481.169	1.22816
	481.157	1.46945		481.157	1.22124
	481.145	1.4694		481.145	1.21443
	481.133	1.46894		481.133	1.20773
	481.121	1.46809		481.121	1.20118
	481.109	1.46684		481.109	1.19478
	481.096	1.46519		481.096	1.18857
	481.084	1.46314		481.084	1.18255
	481.072	1.4607		481.072	1.17674
	481.06	1.45788		481.06	1.17117
	481.048	1.45469		481.048	1.16584
	481.036	1.45114		481.036	1.16078
	481.023	1.44724		481.023	1.156
	481.011	1.44301		481.011	1.15152
	480.999	1.43847		480.999	1.14735
	480.987	1.43364		480.987	1.14349
	480.975	1.42855		480.975	1.13996
	480.963	1.42321		480.963	1.13678
	480.951	1.41765		480.951	1.13394
	480.938	1.4119		480.938	1.13146
	480.926	1.40598		480.926	1.12934
	480.914	1.39992		480.914	1.12757
	480.902	1.39375		480.902	1.12618
	480.89	1.38751		480.89	1.12514
	480.878	1.38121		480.878	1.12446
	480.865	1.37488		480.865	1.12413
	480.853	1.36857		480.853	1.12416
	480.841	1.36229		480.841	1.12452
	480.829	1.35607		480.829	1.12521
	480.817	1.34995		480.817	1.12622
	480.805	1.34395		480.805	1.12753
	480.792	1.3381		480.792	1.12913
	480.78	1.33242		480.78	1.131
	480.768	1.32693		480.768	1.13312
	480.756	1.32167		480.756	1.13547
	480.744	1.31665		480.744	1.13803
	480.732	1.31188		480.732	1.14078
	480.72	1.3074		480.72	1.14368
	480.707	1.30321		480.707	1.14673
	480.695	1.29934		480.695	1.14989
	480.683	1.29579		480.683	1.15314
	480.671	1.29257		480.671	1.15644
	480.659	1.2897		480.659	1.15979
	480.647	1.28718		480.647	1.16313
	480.634	1.28502		480.634	1.16646
	480.622	1.28322		480.622	1.16974
	480.61	1.28178		480.61	1.17295
	480.598	1.2807		480.598	1.17606
	480.586	1.27998		480.586	1.17905
	480.574	1.27962		480.574	1.1819
	480.561	1.2796		480.561	1.18458
	480.549	1.27993		480.549	1.18707
	480.537	1.28059		480.537	1.18936
	480.525	1.28158		480.525	1.19142
	480.513	1.28287		480.513	1.19325
	480.501	1.28446		480.501	1.19481
	480.489	1.28634		480.489	1.19612
	480.476	1.28848		480.476	1.19715
	480.464	1.29087		480.464	1.19791
	480.452	1.2935		480.452	1.19837
	480.44	1.29634		480.44	1.19855
	480.428	1.29937		480.428	1.19844
	480.416	1.30259		480.416	1.19805
	480.403	1.30596		480.403	1.19738
	480.391	1.30946		480.391	1.19643
	480.379	1.31309		480.379	1.19522
	480.367	1.31682		480.367	1.19376
	480.355	1.32062		480.355	1.19206
	480.343	1.32448		480.343	1.19015
	480.331	1.32838		480.331	1.18803
	480.318	1.33231		480.318	1.18572
	480.306	1.33623		480.306	1.18326
	480.294	1.34014		480.294	1.18066
	480.282	1.34401		480.282	1.17795
	480.27	1.34783		480.27	1.17516
	480.258	1.35159		480.258	1.1723
	480.245	1.35527		480.245	1.16942
	480.233	1.35885		480.233	1.16654
	480.221	1.36232		480.221	1.1637
	480.209	1.36567		480.209	1.1609
	480.197	1.36889		480.197	1.1582
	480.185	1.37196		480.185	1.15562
	480.172	1.37487		480.172	1.15319
	480.16	1.37763		480.16	1.15092
	480.148	1.38021		480.148	1.14887
	480.136	1.38261		480.136	1.14704
	480.124	1.38483		480.124	1.14546
	480.112	1.38685		480.112	1.14416
	480.1	1.38868		480.1	1.14315
	480.087	1.3903		480.087	1.14246
	480.075	1.39172		480.075	1.1421
	480.063	1.39292		480.063	1.14209
	480.051	1.39392		480.051	1.14244
	480.039	1.3947		480.039	1.14315
	480.027	1.39526		480.027	1.14424
	480.014	1.3956		480.014	1.1457
	480.002	1.39573		480.002	1.14755
	479.99	1.39563		479.99	1.14976
	479.978	1.39531		479.978	1.15235
	479.966	1.39476		479.966	1.1553
	479.954	1.39399		479.954	1.15859
	479.942	1.39299		479.942	1.16222
	479.929	1.39178		479.929	1.16617
	479.917	1.39033		479.917	1.17042
	479.905	1.38865		479.905	1.17493
	479.893	1.38674		479.893	1.17969
	479.881	1.38461		479.881	1.18467
	479.869	1.38225		479.869	1.18983
	479.856	1.37965		479.856	1.19515
	479.844	1.37682		479.844	1.20058
	479.832	1.37376		479.832	1.2061
	479.82	1.37047		479.82	1.21165
	479.808	1.36693		479.808	1.2172
	479.796	1.36315		479.796	1.22271
	479.783	1.35914		479.783	1.22813
	479.771	1.35489		479.771	1.23343
	479.759	1.35039		479.759	1.23855
	479.747	1.34564		479.747	1.24346
	479.735	1.34065		479.735	1.24811
	479.723	1.33542		479.723	1.25246
	479.711	1.32993		479.711	1.25646
	479.698	1.3242		479.698	1.26007
	479.686	1.31822		479.686	1.26325
	479.674	1.31199		479.674	1.26597
	479.662	1.30552		479.662	1.26818
	479.65	1.2988		479.65	1.26985
	479.638	1.29184		479.638	1.27095
	479.625	1.28464		479.625	1.27143
	479.613	1.2772		479.613	1.27129
	479.601	1.26953		479.601	1.27049
	479.589	1.26163		479.589	1.269
	479.577	1.25351		479.577	1.26682
	479.565	1.24518		479.565	1.26391
	479.553	1.23664		479.553	1.26027
	479.54	1.22791		479.54	1.25588
	479.528	1.21899		479.528	1.25074
	479.516	1.2099		479.516	1.24485
	479.504	1.20064		479.504	1.2382
	479.492	1.19124		479.492	1.23081
	479.48	1.1817		479.48	1.22266
	479.467	1.17204		479.467	1.21378
	479.455	1.16228		479.455	1.20418
	479.443	1.15244		479.443	1.19386
	479.431	1.14253		479.431	1.18287
	479.419	1.13258		479.419	1.1712
	479.407	1.1226		479.407	1.15889
	479.394	1.11262		479.394	1.14597
	479.382	1.10266		479.382	1.13247
	479.37	1.09275		479.37	1.11841
	479.358	1.0829		479.358	1.10383
	479.346	1.07314		479.346	1.08876
	479.334	1.0635		479.334	1.07326
	479.322	1.054		479.322	1.05734
	479.309	1.04467		479.309	1.04105
	479.297	1.03554		479.297	1.02445
	479.285	1.02662		479.285	1.00755
	479.273	1.01795		479.273	0.99041
	479.261	1.00955		479.261	0.973068
	479.249	1.00144		479.249	0.955569
	479.236	0.993659		479.236	0.937956
	479.224	0.986222		479.224	0.920264
	479.212	0.979155		479.212	0.902542
	479.2	0.972484		479.2	0.884828
	479.188	0.966227		479.188	0.867156
	479.176	0.960402		479.176	0.849574
	479.164	0.955041		479.164	0.832113
	479.151	0.950149		479.151	0.814814
	479.139	0.945753		479.139	0.797703
	479.127	0.941866		479.127	0.780826
	479.115	0.9385		479.115	0.764201
	479.103	0.935675		479.103	0.747868
	479.091	0.9334		479.091	0.731849
	479.078	0.931675		479.078	0.716174
	479.066	0.93052		479.066	0.700864
	479.054	0.929937		479.054	0.685945
	479.042	0.929928		479.042	0.671435
	479.03	0.930496		479.03	0.657357
	479.018	0.93164		479.018	0.643724
	479.005	0.933358		479.005	0.630555
	478.993	0.935652		478.993	0.617859
	478.981	0.938503		478.981	0.605657
	478.969	0.941914		478.969	0.593955
	478.957	0.945874		478.957	0.582767
	478.945	0.950367		478.945	0.572093
	478.933	0.955382		478.933	0.561951
	478.92	0.960893		478.92	0.552339
	478.908	0.966898		478.908	0.543268
	478.896	0.973371		478.896	0.534739
	478.884	0.980289		478.884	0.526759
	478.872	0.987625		478.872	0.519331
	478.86	0.995367		478.86	0.51246
	478.847	1.00348		478.847	0.506142
	478.835	1.01194		478.835	0.500389
	478.823	1.02072		478.823	0.495192
	478.811	1.02979		478.811	0.490562
	478.799	1.03912		478.799	0.486498
	478.787	1.04867		478.787	0.483003
	478.774	1.05843		478.774	0.480079
	478.762	1.06834		478.762	0.477726
	478.75	1.07839		478.75	0.47595
	478.738	1.08854		478.738	0.474751
	478.726	1.09875		478.726	0.47413
	478.714	1.10899		478.714	0.474098
	478.702	1.11924		478.702	0.47465
	478.689	1.12945		478.689	0.475791
	478.677	1.13959		478.677	0.477525
	478.665	1.14963		478.665	0.479855
	478.653	1.15954		478.653	0.482781
	478.641	1.1693		478.641	0.486309
	478.629	1.17885		478.629	0.490439
	478.616	1.18818		478.616	0.495175
	478.604	1.19727		478.604	0.500517
	478.592	1.20607		478.592	0.506469
	478.58	1.21458		478.58	0.513024
	478.568	1.22275		478.568	0.520191
	478.556	1.23056		478.556	0.527957
	478.544	1.23801		478.544	0.536327
	478.531	1.24506		478.531	0.545293
	478.519	1.25169		478.519	0.554855
	478.507	1.25789		478.507	0.564995
	478.495	1.26364		478.495	0.575714
	478.483	1.26892		478.483	0.586996
	478.471	1.27374		478.471	0.598833
	478.458	1.27806		478.458	0.61121
	478.446	1.28188		478.446	0.624106
	478.434	1.2852		478.434	0.637506
	478.422	1.28801		478.422	0.651395
	478.41	1.2903		478.41	0.665741
	478.398	1.29207		478.398	0.680527
	478.385	1.29332		478.385	0.69572
	478.373	1.29405		478.373	0.711303
	478.361	1.29426		478.361	0.727231
	478.349	1.29396		478.349	0.743479
	478.337	1.29314		478.337	0.760007
	478.325	1.29182		478.325	0.776788
	478.313	1.29001		478.313	0.793777
	478.3	1.28771		478.3	0.810937
	478.288	1.28492		478.288	0.82822
	478.276	1.28168		478.276	0.845588
	478.264	1.27798		478.264	0.862999
	478.252	1.27384		478.252	0.880407
	478.24	1.26927		478.24	0.897762
	478.227	1.2643		478.227	0.915025
	478.215	1.25893		478.215	0.932144
	478.203	1.25319		478.203	0.949081
	478.191	1.24708		478.191	0.965775
	478.179	1.24064		478.179	0.982194
	478.167	1.23388		478.167	0.998283
	478.155	1.22682		478.155	1.01401
	478.142	1.21948		478.142	1.02931
	478.13	1.21189		478.13	1.04417
	478.118	1.20405		478.118	1.05852
	478.106	1.19599		478.106	1.07235
	478.094	1.18775		478.094	1.0856
	478.082	1.17932		478.082	1.09825
	478.069	1.17075		478.069	1.11026
	478.057	1.16204		478.057	1.12161
	478.045	1.15323		478.045	1.13227
	478.033	1.14433		478.033	1.14222
	478.021	1.13537		478.021	1.15143
	478.009	1.12635		478.009	1.1599
	477.996	1.11732		477.996	1.1676
	477.984	1.10828		477.984	1.17453
	477.972	1.09925		477.972	1.18069
	477.96	1.09026		477.96	1.18606
	477.948	1.08133		477.948	1.19066
	477.936	1.07247		477.936	1.19449
	477.924	1.0637		477.924	1.19754
	477.911	1.05504		477.911	1.19985
	477.899	1.04651		477.899	1.20141
	477.887	1.03811		477.887	1.20225
	477.875	1.02989		477.875	1.2024
	477.863	1.02182		477.863	1.20186
	477.851	1.01395		477.851	1.20068
	477.838	1.00628		477.838	1.19888
	477.826	0.998822		477.826	1.19649
	477.814	0.991588		477.814	1.19355
	477.802	0.984588		477.802	1.19008
	477.79	0.977834		477.79	1.18614
	477.778	0.971337		477.778	1.18175
	477.766	0.9651		477.766	1.17695
	477.753	0.959135		477.753	1.17179
	477.741	0.953446		477.741	1.16631
	477.729	0.948045		477.729	1.16055
	477.717	0.942925		477.717	1.15454
	477.705	0.938096		477.705	1.14833
	477.693	0.933566		477.693	1.14196
	477.68	0.929332		477.68	1.13546
	477.668	0.925397		477.668	1.12888
	477.656	0.921754		477.656	1.12224
	477.644	0.918415		477.644	1.11559
	477.632	0.915371		477.632	1.10895
	477.62	0.912619		477.62	1.10237
	477.607	0.910162		477.607	1.09584
	477.595	0.907993		477.595	1.08942
	477.583	0.906106		477.583	1.08312
	477.571	0.904498		477.571	1.07696
	477.559	0.903163		477.559	1.07095
	477.547	0.9021		477.547	1.06512
	477.535	0.901296		477.535	1.05947
	477.522	0.900747		477.522	1.05401
	477.51	0.900444		477.51	1.04875
	477.498	0.900381		477.498	1.04368
	477.486	0.900551		477.486	1.03882
	477.474	0.900939		477.474	1.03415
	477.462	0.901545		477.462	1.02968
	477.449	0.902355		477.449	1.02538
	477.437	0.903365		477.437	1.02127
	477.425	0.90456		477.425	1.01731
	477.413	0.905937		477.413	1.0135
	477.401	0.907486		477.401	1.00982
	477.389	0.909197		477.389	1.00625
	477.377	0.911068		477.377	1.00279
	477.364	0.913076		477.364	0.999399
	477.352	0.915237		477.352	0.99607
	477.34	0.917531		477.34	0.992777
	477.328	0.919949		477.328	0.989503
	477.316	0.922488		477.316	0.986227
	477.304	0.925148		477.304	0.982929
	477.291	0.927921		477.291	0.979588
	477.279	0.930801		477.279	0.976194
	477.267	0.933785		477.267	0.972718
	477.255	0.936881		477.255	0.969159
	477.243	0.940074		477.243	0.965493
	477.231	0.943372		477.231	0.961714
	477.218	0.94677		477.218	0.957813
	477.206	0.950274		477.206	0.953783
	477.194	0.953883		477.194	0.949613
	477.182	0.957603		477.182	0.94531
	477.17	0.961428		477.17	0.940867
	477.158	0.965377		477.158	0.936299
	477.146	0.969445		477.146	0.931601
	477.133	0.973641		477.133	0.926788
	477.121	0.977967		477.121	0.921871
	477.109	0.982441		477.109	0.916864
	477.097	0.987059		477.097	0.911783
	477.085	0.991834		477.085	0.906654
	477.073	0.996775		477.073	0.901496
	477.06	1.00189		477.06	0.896336
	477.048	1.0072		477.048	0.891202
	477.036	1.01269		477.036	0.886122
	477.024	1.01839		477.024	0.881123
	477.012	1.0243		477.012	0.876254
	477	1.03043		477	0.871529
	476.988	1.0368		476.988	0.866996
	476.975	1.0434		476.975	0.862687
	476.963	1.05026		476.963	0.858642
	476.951	1.05736		476.951	0.854892
	476.939	1.06474		476.939	0.85148
	476.927	1.07238		476.927	0.848438
	476.915	1.08031		476.915	0.845805
	476.902	1.08851		476.902	0.843613
	476.89	1.09699		476.89	0.841893
	476.878	1.10576		476.878	0.840677
	476.866	1.11483		476.866	0.839997
	476.854	1.12417		476.854	0.839875
	476.842	1.13381		476.842	0.840339
	476.829	1.14372		476.829	0.841406
	476.817	1.15391		476.817	0.843101
	476.805	1.16437		476.805	0.845428
	476.793	1.1751		476.793	0.848405
	476.781	1.18608		476.781	0.852033
	476.769	1.19729		476.769	0.856324
	476.757	1.20874		476.757	0.861269
	476.744	1.2204		476.744	0.866868
	476.732	1.23225		476.732	0.873105
	476.72	1.24427		476.72	0.879978
	476.708	1.25645		476.708	0.887457
	476.696	1.26876		476.696	0.895527
	476.684	1.28119		476.684	0.904162
	476.671	1.29369		476.671	0.913334
	476.659	1.30625		476.659	0.923003
	476.647	1.31883		476.647	0.933136
	476.635	1.33141		476.635	0.943691
	476.623	1.34396		476.623	0.954629
	476.611	1.35644		476.611	0.965893
	476.598	1.36882		476.598	0.977442
	476.586	1.38106		476.586	0.989223
	476.574	1.39314		476.574	1.00118
	476.562	1.40501		476.562	1.01326
	476.55	1.41665		476.55	1.02539
	476.538	1.42801		476.538	1.03754
	476.526	1.43907		476.526	1.04964
	476.513	1.44978		476.513	1.06161
	476.501	1.46011		476.501	1.07342
	476.489	1.47003		476.489	1.085
	476.477	1.4795		476.477	1.0963
	476.465	1.4885		476.465	1.10725
	476.453	1.49698		476.453	1.11781
	476.44	1.50493		476.44	1.12792
	476.428	1.51232		476.428	1.13753
	476.416	1.51911		476.416	1.1466
	476.404	1.52529		476.404	1.15509
	476.392	1.53082		476.392	1.16294
	476.38	1.5357		476.38	1.17014
	476.368	1.5399		476.368	1.17664
	476.355	1.54341		476.355	1.18242
	476.343	1.54622		476.343	1.18745
	476.331	1.54831		476.331	1.19172
	476.319	1.54969		476.319	1.1952
	476.307	1.55034		476.307	1.1979
	476.295	1.55026		476.295	1.1998
	476.282	1.54946		476.282	1.20091
	476.27	1.54794		476.27	1.20123
	476.258	1.5457		476.258	1.20077
	476.246	1.54277		476.246	1.19955
	476.234	1.53915		476.234	1.19759
	476.222	1.53485		476.222	1.1949
	476.209	1.52991		476.209	1.19152
	476.197	1.52433		476.197	1.18748
	476.185	1.51815		476.185	1.18281
	476.173	1.51139		476.173	1.17756
	476.161	1.50407		476.161	1.17177
	476.149	1.49625		476.149	1.16547
	476.137	1.48794		476.137	1.15874
	476.124	1.47917		476.124	1.1516
	476.112	1.47		476.112	1.14412
	476.1	1.46045		476.1	1.13635
	476.088	1.45057		476.088	1.12834
	476.076	1.4404		476.076	1.12015
	476.064	1.42997		476.064	1.11185
	476.051	1.41934		476.051	1.10347
	476.039	1.40854		476.039	1.09509
	476.027	1.39762		476.027	1.08675
	476.015	1.38662		476.015	1.07851
	476.003	1.37558		476.003	1.07042
	475.991	1.36455		475.991	1.06253
	475.979	1.35355		475.979	1.0549
	475.966	1.34264		475.966	1.04756
	475.954	1.33186		475.954	1.04056
	475.942	1.32123		475.942	1.03395
	475.93	1.3108		475.93	1.02774
	475.918	1.30059		475.918	1.02199
	475.906	1.29065		475.906	1.01671
	475.893	1.28098		475.893	1.01194
	475.881	1.27163		475.881	1.00769
	475.869	1.26262		475.869	1.00398
	475.857	1.25396		475.857	1.00083
	475.845	1.24568		475.845	0.998239
	475.833	1.2378		475.833	0.996212
	475.82	1.23032		475.82	0.994753
	475.808	1.22324		475.808	0.993857
	475.796	1.21659		475.796	0.99352
	475.784	1.21036		475.784	0.993721
	475.772	1.20456		475.772	0.99445
	475.76	1.19918		475.76	0.995688
	475.748	1.19421		475.748	0.997415
	475.735	1.18965		475.735	0.999595
	475.723	1.18549		475.723	1.00221
	475.711	1.1817		475.711	1.00522
	475.699	1.1783		475.699	1.0086
	475.687	1.17523		475.687	1.01231
	475.675	1.1725		475.675	1.01632
	475.662	1.17007		475.662	1.02057
	475.65	1.16793		475.65	1.02505
	475.638	1.16604		475.638	1.0297
	475.626	1.16438		475.626	1.03448
	475.614	1.16292		475.614	1.03936
	475.602	1.16164		475.602	1.04428
	475.59	1.1605		475.59	1.04923
	475.577	1.15947		475.577	1.05414
	475.565	1.15853		475.565	1.05899
	475.553	1.15764		475.553	1.06374
	475.541	1.15677		475.541	1.06834
	475.529	1.1559		475.529	1.07278
	475.517	1.15499		475.517	1.07702
	475.504	1.15402		475.504	1.08103
	475.492	1.15297		475.492	1.08478
	475.48	1.1518		475.48	1.08826
	475.468	1.15049		475.468	1.09143
	475.456	1.14903		475.456	1.09429
	475.444	1.1474		475.444	1.09682
	475.431	1.14557		475.431	1.099
	475.419	1.14353		475.419	1.10083
	475.407	1.14128		475.407	1.10231
	475.395	1.1388		475.395	1.10342
	475.383	1.13607		475.383	1.10417
	475.371	1.13311		475.371	1.10456
	475.359	1.12991		475.359	1.10461
	475.346	1.12647		475.346	1.10431
	475.334	1.12278		475.334	1.10368
	475.322	1.11887		475.322	1.10273
	475.31	1.11474		475.31	1.10149
	475.298	1.1104		475.298	1.09996
	475.286	1.10586		475.286	1.09816
	475.273	1.10114		475.273	1.09612
	475.261	1.09626		475.261	1.09386
	475.249	1.09124		475.249	1.09141
	475.237	1.08611		475.237	1.08878
	475.225	1.08088		475.225	1.086
	475.213	1.07559		475.213	1.0831
	475.2	1.07026		475.2	1.0801
	475.188	1.06493		475.188	1.07704
	475.176	1.05962		475.176	1.07393
	475.164	1.05436		475.164	1.0708
	475.152	1.04919		475.152	1.06767
	475.14	1.04414		475.14	1.06456
	475.128	1.03923		475.128	1.06151
	475.115	1.03451		475.115	1.05853
	475.103	1.03001		475.103	1.05564
	475.091	1.02574		475.091	1.05286
	475.079	1.02175		475.079	1.0502
	475.067	1.01806		475.067	1.04769
	475.055	1.01471		475.055	1.04533
	475.042	1.01171		475.042	1.04313
	475.03	1.00908		475.03	1.0411
	475.018	1.00686		475.018	1.03926
	475.006	1.00507		475.006	1.03761
	474.994	1.00371		474.994	1.03615
	474.982	1.00281		474.982	1.03488
	474.97	1.00238		474.97	1.03381
	474.957	1.00242		474.957	1.03294
	474.945	1.00295		474.945	1.03225
	474.933	1.00397		474.933	1.03175
	474.921	1.00548		474.921	1.03144
	474.909	1.00748		474.909	1.0313
	474.897	1.00997		474.897	1.03133
	474.884	1.01294		474.884	1.03152
	474.872	1.01637		474.872	1.03186
	474.86	1.02026		474.86	1.03234
	474.848	1.0246		474.848	1.03296
	474.836	1.02935		474.836	1.03369
	474.824	1.0345		474.824	1.03454
	474.811	1.04004		474.811	1.03549
	474.799	1.04592		474.799	1.03653
	474.787	1.05214		474.787	1.03766
	474.775	1.05864		474.775	1.03886
	474.763	1.06542		474.763	1.04012
	474.751	1.07242		474.751	1.04144
	474.739	1.07963		474.739	1.04281
	474.726	1.087		474.726	1.04423
	474.714	1.09449		474.714	1.04569
	474.702	1.10208		474.702	1.04719
	474.69	1.10972		474.69	1.04873
	474.678	1.11737		474.678	1.05031
	474.666	1.12502		474.666	1.05192
	474.653	1.1326		474.653	1.05358
	474.641	1.14008		474.641	1.05528
	474.629	1.14744		474.629	1.05703
	474.617	1.15465		474.617	1.05883
	474.605	1.16165		474.605	1.06069
	474.593	1.16843		474.593	1.06262
	474.581	1.17496		474.581	1.06463
	474.568	1.1812		474.568	1.06673
	474.556	1.18714		474.556	1.06893
	474.544	1.19274		474.544	1.07124
	474.532	1.19799		474.532	1.07367
	474.52	1.20287		474.52	1.07623
	474.508	1.20735		474.508	1.07895
	474.495	1.21144		474.495	1.08182
	474.483	1.21511		474.483	1.08487
	474.471	1.21836		474.471	1.08809
	474.459	1.22118		474.459	1.09151
[truncated: 63,539 more rows]
