# Supplementary material for: Glycogen phase-separation drives macromolecular rearrangement and asymmetric division in E. coli
Source: EMBO J. 2025 Nov 3;44(24):7434–76. doi: 10.1038/s44318-025-00621-y (PMC12706056; doi:10.1038/s44318-025-00621-y)
Supplement: Supplementary file 16 — Source data Fig. 3 [file 44318_2025_621_MOESM16_ESM.zip › Figure3/SourceData_Fig3A_README.txt]

The numerical data for the 13C CPMAS NMR spectra are provided with raw scaling of 250k. The spectra were scaled vertically (y-axis) manually in Adobe Illustrator to align the carbonyl intensity at ~175 ppm (whole cells) to produce the overlays in Figure 3A (top and bottom), or to align the glycogen carbons at ~70 ppm (glycogen-only) to produce the overlays in Figure 3A (middle). Spectra are shown for x-axis values of 0 to 250 ppm.
