# Supplementary material for: Glycogen phase-separation drives macromolecular rearrangement and asymmetric division in E. coli
Source: EMBO J. 2025 Nov 3;44(24):7434–76. doi: 10.1038/s44318-025-00621-y (PMC12706056; doi:10.1038/s44318-025-00621-y)
Supplement: Supplementary file 16 — Source data Fig. 3 [file 44318_2025_621_MOESM16_ESM.zip › Figure3/SourceData_Fig3C.xlsx]

## Sheet: Mix1glg
	Norm. ConstrictionOffset Expo	Norm. ConstrictionOffset Trans
	0.0138171	4.0853e-05
	0.0548103	1.4464e-05
	0.0163617	0.0205259
	0.00627127	0.017612
	0.00911481	0.00602125
	0.0156229	0.0727593
	0.00916829	0.0338268
	0.00571929	0.00547852
	0.00125391	0.00411427
	0.0178018	0.0332351
	0.00496295	0.00362116
	0.0287391	0.0253653
	0.010377	0.00538373
	0.000177662	0.0172517
	0.0141112	0.00680763
	0.020806	0.0139426
	0.0227524	0.00793965
	0.0298015	0.0378156
	0.0404024	0.0238121
	0.0323149	0.0615185
	0.0068678	0.0379737
	0.0355702	0.0115629
	0.0116436	0.0168955
	0.0215078	0.00158911
	0.00808993	0.0418864
	0.0367087	0.000642273
	0.00626287	0.0319988
	0.0115516	0.0169494
	0.00493429	0.0251737
	0.0162977	0.0394775
	0.0105882	0.0014242
	0.0599318	0.00490432
	0.0223812	0.0145306
	0.0117094	0.00449071
	0.027597	0.00543991
	0.00358728	0.00176064
	0.00210594	0.0102814
	0.00771816	3.02751e-05
	0.0142528	0.0393978
	0.0207309	0.0102869
	0.0113122	0.0182689
	0.0345935	0.0133403
	0.0157671	0.00729345
	0.00930472	0.0343225
	0.0354534	0.0222312
	0.0485541	0.039312
	0.0114109	0.0195271
	0.0245058	0.0265512
	0.00857238	0.0340939
	0.00656586	0.0455272
	0.0223333	0.0235627
	0.0122628	0.0185227
	0.0108073	0.000775818
	0.0301135	0.0090555
	0.0453464	0.0120729
	0.0171094	0.0296616
	0.0375087	0.0180584
	0.0525457	0.0328952
		0.0149708
		0.0447912
		0.0107059
		0.00187956
		0.00743959
		0.00186922
		0.0176787
		0.0350234
		0.0279073
		0.0213559
		0.00515554
		0.00477816
		0.050419
		0.0146395
		0.0129982
		0.030682
		0.0231761
		0.0322469
		0.0217244
		0.0250004
		0.0303734
		0.00352124
		0.00780684
		0.014531
		0.0223605
		0.0639319
		0.0196909
		0.0214917
		0.0562508
		0.0260163
		0.0276951
		0.00374081
		0.0119456

## Sheet: Mix1WT
	Norm. ConstrictionOffset Expo	Norm. ConstrictionOffset Trans
	0.0185862	0.016908
	0.0179	0.0117456
	0.00964488	0.0919389
	0.0370488	0.00719772
	0.0115117	0.0476893
	0.0259853	0.00798162
	0.00305549	0.0212863
	0.0235967	0.0195035
	0.022864	0.0299939
	0.00249942	0.0513593
	0.0227691	0.00791812
	0.0396659	0.00838171
	0.0074084	0.00950789
	0.00954205	0.106881
	0.00313626	0.0827532
	0.0097304	0.0372872
	0.0185007	0.0197959
	0.0213448	0.000869974
	0.00622883	0.023351
	0.0373072	0.0611929
	0.0212382	0.00188663
	0.0114272	0.0109531
	0.00453675	0.0607681
	0.0332507	0.004377
	0.0629188	0.036137
	0.00842624	0.0387769
	0.0292416	0.0287584
	0.00835841	0.0502239
	0.00673149	0.00386557
	0.0259659	0.0462468
	0.0193537	0.043056
	0.0502235	0.0149001
	0.0613583	0.0356663
	0.0330927	0.023348
	0.015286	0.0970207
	0.0683974	0.0365135
	0.0257284	0.00647784
	0.0128253	0.0149198
	0.0208605	0.0193039
	0.00740063	0.0349166
	0.0450519	0.0541393
	0.0241368	0.0161164
	0.00108946	0.0198882
	0.00814167	0.0154027
	0.0275061	0.0444672
	0.0305808	0.00547604
	0.0185307	0.0488261
	0.00523749	0.0201241
	0.0235135	0.0653133
	0.00617286	0.0170694
	0.0141013	0.00956918
	0.00400935	0.0376525
	0.0131951	0.0223371
	0.0131743	0.0458038
	0.00349606	0.0161282
	0.071249	0.0809274
	0.0188154	0.0376209
	0.0451132	0.0276953
	0.00427494	0.0493529
	0.0219371	0.0443
	0.0327407	0.056731
	0.0257443	0.0695247
	0.0561254	0.0433804
	0.0373217	0.0616263
	0.0460227	0.0139209
	0.00920717	0.0596717
	0.00500663	0.0562277
	0.0408837	0.000271597
	0.00923891	0.0168034
	0.0250671	0.0609055
	0.0266975	0.00688136
	0.0102332	0.00487871
	0.0111566	0.054323
	0.0118531	0.0813915
	0.0427669	0.0573462
	0.0010224	0.0332009
	0.0101841	0.0837192
	0.0235039	0.0193897
	0.00884934	0.0527063
	0.0130791	0.0601353
	0.0184143	0.0857252
	0.0284497	0.0065507
	0.00964236	0.0404397
	0.0351563	0.0173093
	0.0258122	0.0502462
	0.00600642	0.00354193
	0.0172018	0.03488
	0.0131722	0.0261239
	0.0267808	0.0453712
	0.00366276	0.0345448
	0.0153524	0.0096232
	0.0370825	0.0129987
	0.0288023	0.0905565
	0.00503588	0.058208
	0.0065064	0.0527012
	0.00100464	0.036614
	0.0160794	0.0153264
	0.0137757	0.0015571
		0.0329851
		0.0139075
		0.0173398
		0.0140745
		0.0365423
		0.0514508
		0.01338
		0.0693926
		0.014509
		0.0125474
		0.00725939
		0.0393601
		0.0658114
		0.0498204
		0.0704378
		0.0231733
		0.0383645
		0.0675613
		0.0156848
		0.0644226
		0.0189081
		0.0825913
		0.0604252
		0.0251667
		0.0420339
		0.0425142
		0.0921216
		0.0137275
		0.0132735
		0.0228935
		0.0138397
		0.0520823
		0.0508762
		0.0764512
		0.0567233
		0.0190721
		0.00653517
		0.0377816
		0.000901563
		0.0479794
		0.0770794
		0.0221385
		0.0792503
		0.0813311
		0.0266607
		0.00863968
		0.0666399
		0.04703
		0.036749
		0.0712589
		0.0125972
		0.0144933
		0.0190969
		0.042263
		0.0154803
		0.0533082
		0.0289221
		0.0590897
		0.0337584
		0.0112488
		0.0301452
		0.0199114
		0.0697478
		0.0596837
		0.0704368
		0.0282836
		0.017287
		0.0348358

## Sheet: Mix2glg
	Norm. ConstrictionOffset Expo	Norm. ConstrictionOffset Trans
	0.00270961	0.0213243
	0.00886414	0.0031258
	0.00979355	0.000858562
	0.00610029	0.00381802
	0.00183173	0.00516221
	0.00966169	0.0168117
	0.032449	0.0139466
	0.0187019	0.0319414
	0.02875	0.019226
	0.024501	0.00807831
	0.00628558	0.041396
	0.0273539	0.0351675
	0.0101172	0.0293038
	0.0150599	0.00819505
	0.0114854	0.0399988
	0.0342971	0.0295371
	0.0269057	0.0414141
	0.0206276	0.0295786
	0.00249402	0.0129391
	0.0390944	0.00514104
	0.0128034	0.0591113
	0.0457446	0.0260452
	0.048065	0.0069271
	0.039331	0.0178731
	0.0188816	0.014874
	0.00603545	0.00761936
	0.00829507	0.0363625
	0.00664352	0.00726709
	0.0346188	0.0220928
	0.0293688	0.00723806
	0.0120099	0.00317359
	0.00486976	0.0202778
	0.00183714	0.0247437
	0.0107993	0.0129953
	0.0332065	0.000227395
	0.00122612	0.00153814
	0.022894	0.0521657
	0.0120154	0.00774826
	0.0188412	0.00792873
	0.0123149	0.0109256
	0.00684406	0.00568309
	0.0461032	0.0108736
	0.00501668	0.00447772
	7.4279e-05	0.0170841
	0.019811	0.00593669
	0.018276	0.00118417
	0.0167267	0.0188272
	0.0273083	0.049793
	0.00642543	0.0295173
	0.0067824	0.0155012
	0.0582219	0.00448865
	0.0164314	0.00737172
	0.00522437	0.0238475
	0.00157296	0.00676131
	0.0395427	0.00832669
	0.00619787	0.026674
	0.00502549	0.000931539
	0.0247578	0.0160665
	0.012576	0.0103526
	0.0237613	0.0109835
	0.0260146	0.0235414
	0.0409198	0.0209918
	0.0235618	0.0117859
	0.00340951	0.00306372
	0.0713893	0.0264745
	0.0152995	0.0490741
	0.0422852	0.0337396
	0.0309568	0.00665547
		0.0366949
		0.00321389
		0.0346841
		0.0262905
		0.0244799
		0.0370432
		0.0288166
		0.00119541
		0.00699703
		0.00581502
		0.0541929
		0.0302633
		0.0043522
		0.00203776
		0.0237344
		0.0139159
		0.00270817
		0.0138216
		0.0252461
		0.024991
		0.0234793
		0.0402341
		0.00534669
		0.00673651
		0.019901
		0.0084376
		0.0280423
		0.0252526
		0.00787012
		0.0231247
		0.00694743
		0.0450163
		0.00465547
		0.00179092
		0.037765
		0.028852
		0.0212505
		0.0134499
		0.0193212
		0.00785505
		0.00947821
		0.00364771
		0.0114238
		0.00654065
		0.0185665
		0.0172025

## Sheet: Mix2WT
	Norm. ConstrictionOffset Expo	Norm. ConstrictionOffset Trans
	0.00357792	0.00985397
	0.0123772	0.00821111
	0.0199954	0.00776854
	0.0117538	0.0174741
	0.0207811	0.00138412
	0.0280826	0.036405
	0.0260988	0.102196
	0.0491833	0.0329891
	0.0215328	0.0264524
	0.0166251	0.050341
	0.0204629	0.097238
	0.015743	0.0311113
	0.0229307	0.0235793
	0.0570132	0.0131534
	0.0127614	0.0594076
	0.0383426	0.042444
	0.000402355	0.0520761
	0.0269024	0.0355759
	0.0283517	0.0348809
	0.00310151	0.0661531
	0.000684873	0.0400283
	0.0223137	0.0588537
	0.0114239	7.51008e-05
	0.0263029	0.0375785
	0.0547168	0.0379268
	0.0281411	0.00701225
	0.0231335	0.0628048
	0.0089747	0.0420021
	0.0066341	0.0464346
	0.0114917	0.0128677
	0.0540605	0.0191951
	0.0410226	0.0447363
	0.00902612	0.0240056
	0.0167359	0.0542325
		0.0533381
		0.00939311
		0.0592798
		0.0510386
		0.0545006
		0.0742946
		0.0451946
		0.0304542
		0.0646272
		0.0314153
		0.0757886
		0.0126128
		0.00825831
		0.0105161
		0.0361702
		8.57916e-05
		0.01611
		0.0370063
		0.0442165
		0.0392698
		0.0622174
		0.0595116
		0.107699
		0.0428684
		0.0184856
		0.0502428
		0.0479433
		0.0685986
		0.0611965
		0.0648578
		0.041289
		0.041455
		0.0215435
		0.0965077
		0.0683466
		0.0506597
		0.032443
		0.0443532
		0.0601505
		0.0189299
		0.0068696
		0.0564962
		0.0664037
		0.0282691
		0.0529354
		0.0500138
		0.00881871
		0.068005
		0.0275126
		0.0173944
		0.00119044
		0.0374703
		0.00896751
