# Supplementary material for: Glycogen phase-separation drives macromolecular rearrangement and asymmetric division in E. coli
Source: EMBO J. 2025 Nov 3;44(24):7434–76. doi: 10.1038/s44318-025-00621-y (PMC12706056; doi:10.1038/s44318-025-00621-y)
Supplement: Supplementary file 16 — Source data Fig. 3 [file 44318_2025_621_MOESM16_ESM.zip › Figure3/SourceData_Fig3D.xlsx]

## Sheet: Mix1glg
	Norm. NucleoidOffset Expo	Norm. NucleoidOffset Trans
	0.0430137	0.0251217
	0.0193692	0.00776997
	0.0193816	0.0562377
	0.00759441	0.0202454
	0.0454743	0.0109731
	0.00204909	0.0416705
	0.0207087	0.0409863
	0.0212915	0.0303593
	0.0124428	0.0389459
	0.00252883	0.0212719
	0.00589926	0.0358605
	0.0130373	0.0162683
	0.0359834	0.0215797
	0.0198369	0.00332257
	0.0161675	0.00822017
	0.027338	0.00421887
	0.0465999	0.00841034
	0.0252795	0.0231405
	0.0316209	0.0243606
	0.0354365	0.0334565
	0.0124483	0.0286683
	0.0435639	0.0177992
	0.0094232	0.0306598
	0.0297313	0.0194931
	0.00931009	0.019709
	0.0308587	0.0108228
	0.0129588	0.0286412
	0.00201363	0.0298875
	0.00153933	0.00310055
	0.00543722	0.0136155
	0.0479435	0.0205669
	0.0328444	0.00247642
	0.0269794	0.00127379
	0.0290295	0.0410714
	0.040253	0.0231086
	0.0299281	0.0122378
	0.019498	0.01555
	0.0291066	0.017317
	0.0117338	0.0282186
	0.0166136	0.00992808
	0.0355586	0.00723828
	0.0452495	0.0231587
	0.0197514	0.0159437
	0.0223631	0.0204157
	0.0326368	0.0157883
	0.000715603	0.00983316
	0.0430483	0.0010802
	0.0671265	0.0275093
	0.0555258	0.0428042
	0.010643	0.0120793
	0.0432494	0.00231182
	0.0378875	0.0100124
	0.0317268	0.00680456
	0.0555802	0.0181895
	0.00204644	0.0218361
	0.0602357	0.00562856
	0.0369984	0.0139449
	0.0362463	0.0412048
	0.047945	0.0373155
	0.00822214	0.0303756
	0.0167129	0.00156394
	0.0227984	0.0473075
	0.026243	0.040626
	0.0327369	0.0306165
	0.00583188	0.0054999
	0.0436134	0.0571734
	0.000599472	0.0183561
	0.00175452	0.00898934
	0.0287211	0.0610901
	0.00325563	0.000889591
	0.0130393	0.0290875
	0.0114445	0.0103526
	0.0258264	0.0139117
	0.0439201	0.0069923
	0.0428214	0.038479
	0.00937611	0.0265836
	0.0454077	0.0139699
	0.0255077	0.00237448
	0.0274706	0.0219692
	0.0232918	0.0520538
	0.0224727	0.00284267
	0.0430123	0.0154522
	0.0268822	0.00995077
	0.0475807	0.022846
	0.0346739	0.00124504
	0.0233884	0.0410313
	0.0613013	0.000545563
	0.00129252	0.0126554
	0.0632622	0.00283198
	0.0175683	0.0279269
	0.0128396	0.00718372
	0.0352922	0.00212497
	9.68276e-05	0.00770442
	0.000837215	0.00849133
	0.0186462	0.0261594
	0.0456358	0.0165171
	0.0428826	0.00306018
	0.0173727	0.00886306
	0.00350728	0.0275087
	0.019333	0.0262143
	0.0100001	0.0263602
	0.00228064	0.00497266
	0.0133563	0.000637864
	0.0178773	0.00955241
	0.0162842	0.0485102
	0.0279783	0.00689902
	0.0018785	0.0007648
	0.0219621	0.0280404
	0.0174716	0.00412004
	0.00754064	0.0352683
	0.000395043	0.00873946
	0.00661181	0.00958692
	0.00645952	0.0124281
	0.038009	0.00763412
	0.0409487	0.00477634
	0.0211556	0.023041
	0.00075538	0.0128656
	0.0160891	0.0205606
	0.00654155	0.0111201
	0.0280065	0.0130971
	0.00480829	0.0381726
	0.0492476	0.0356608
	0.0275579	0.0299776
	0.0436182	0.000759194
	0.0287078	0.0375878
	0.0184456	0.0503755
	0.0361909	0.0179529
	0.0216958	0.0152504
	0.0109726	0.0173997
	0.00842536	0.0145132
	0.0356993	0.00997311
	0.0229671	0.0254159
	0.0192167	0.0118665
	0.0330425	0.00452338
	0.0174447	0.0384571
	0.0310726	0.0427987
	0.00579846	0.0143203
	0.0128951	0.0266626
	0.00344224	0.0214625
	0.0204194	0.0291545
	0.0181125	0.010734
	0.00305773	0.0141878
	0.0126589	0.0121582
	0.0343433	0.00153049
	0.0613816	0.0203005
	0.0139684	0.0141516
	0.0134754	0.00620947
	0.0244286	0.00896441
	0.0410407	0.0296963
	0.0329307	0.0015415
	0.0204372	0.0183736
	0.0684849	0.0171737
	0.00733433	0.0458257
	0.00984871	0.0194661
	0.00717661	0.0102366
	0.0262956	0.00115261
	0.0147657	0.0136074
	0.0119215	0.0197533
	0.0488634	0.0631879
	0.0254975	0.00785349
	0.0168224	0.0165214
	0.0274784	0.00129755
	0.0462934	0.0109729
	0.0148543	0.0107632
	0.0111694	0.0139873
	0.0251498	0.0026408
	0.0207834	0.00472372
	0.0100038	0.00493133
	0.0574382	0.0139595
	0.0206732	0.0152871
	0.0188735	0.00853952
	0.00531094	0.00045767
	0.00223872	0.0580829
	0.000755257	0.00322718
	0.0151657	0.00183218
	0.030494	0.0176852
	0.0348088	0.00579208
	0.0198209	0.00495414
	0.00737126	0.000269265
	0.00964507	0.0196102
	0.0145494	0.00738339
	0.0151274	0.0304412
	0.0293845	0.009258
	0.0560038	0.0389054
	0.0120183	0.00434345
	0.0294812	0.0291808
	0.0221829	0.00448577
	0.00155069	0.00636923
	0.00189649	0.0385402
	0.00907169	0.0151793
	0.00493681	0.0347228
	0.0187581	0.00197281
	0.0152434	0.0121631
	0.00168157	0.0177759
	0.0228228	0.00367442
	0.04383	0.0130983
	0.0246287	0.00493873
	0.037453	0.02198
	0.00110968	0.033083
	0.0323051	0.00793111
	0.0100543	0.0395383
	0.0207036	0.0082859
	0.0462061	0.0218845
	0.00801829	0.0228459
	0.00533643	0.0338397
	0.0223374	0.00180741
	0.0191765	0.00462902
	0.0315522	0.0213388
	0.00234638	0.0178491
	0.0165171	0.00855439
	0.0136873	0.0320379
	0.0182043	0.0319242
	0.0107511	0.0458791
	0.0162383	0.0132676
	0.00517306	0.0182705
	0.0467998	0.0087958
	0.0125959	0.0090024
	0.0136116	0.038753
	0.0198731	0.0128549
	0.0105463	0.0096154
	0.0301328	0.0419706
	0.0356902	0.0469451
	0.00593587	0.00348531
	0.0197668	0.00109185
	0.035474	0.00269377
	0.0150359	0.000908983
	0.0363762	0.0301251
	0.00733559	0.00565161
	0.00337649	0.000610191
	0.0647273	0.00966535
	0.0332367	0.0171733
	0.0291122	0.0436617
	0.0398026	0.00324579
	0.0305008	0.00900474
	0.0204343	0.0115604
	0.0413892	0.0284114
	0.0118523	0.0079047
	0.015351	0.00230408
	0.026872	0.0333229
	0.00143299	0.0112528
	0.00685821	0.0110789
	0.00910358	0.00163158
	0.00967543	0.0310098
	0.0251654	0.0161281
	0.00610255	5.53588e-05
	0.00455597	0.0209524
	0.00608921	0.00852867
	0.0205619	0.0420101
	0.0223536	0.0599172
	0.0113103	0.00928704
	0.0289189	0.00204958
	0.0179568	0.0276092
	0.0184455	0.0406246
	0.00632648	0.00949072
	0.0266941	0.0320326
	0.0393486	0.0023504
	0.0389723	0.0630014
	0.0058669	0.0323776
	0.00185739	0.0253936
	0.00246489	0.00965443
	0.0291571	0.00370796
	0.0159628	0.00717817
	0.00905261	0.00665113
	0.00993694	0.0427691
	0.027733	0.00871042
	0.00852931	0.0463424
	0.0153544	0.00246982
	0.00433084	0.0284454
	0.0409431	0.0235613
	0.0155969	0.0191095
	0.011566	0.0391455
	0.0155538	0.0041657
	0.0166303	0.0136471
	0.00404576	0.0302157
	0.0103012	0.00173222
	0.0421656	0.029834
	0.0120832	0.00253092
	0.00900885	0.00483105
	0.0191664	0.0213124
	0.011758	0.0177324
	0.00369156	0.0497656
	0.00454986	0.0155804
	0.00547249	0.0313203
	0.0235765	0.0439198
	0.0250807	0.000414968
	0.0515771	0.0113752
	0.0284503	0.0102712
	0.0218201	0.0203413
	0.0317298	0.0323741
	0.0525703	0.0326901
	0.0174871	0.012439
	0.00338313	0.0189401
	0.0128143	0.00672482
	0.0194066	0.00488339
	0.00409829	0.014614
	0.025427	0.00279007
	0.0397692	0.0248701
	0.0127982	0.00235545
	0.00720887	0.000147212
	0.0063634	0.0255831
	0.0376673	0.00520098
	0.0437269	0.0261978
	0.00903044	0.0341022
	0.0176895	0.0229609
	0.0121708	0.0192741
	0.00514307	0.0428027
	0.0506998	0.0216079
	0.0267953	0.0184465
	0.0167612	0.0479824
	0.013917	0.00559407
	0.0124133	0.00764023
	0.00523045	0.00414079
	0.0392523	0.00936811
	0.0058621	0.00441661
	0.00777406	0.0284238
	0.000203542	0.0147261
	0.00465893	0.00512556
	0.00348664	0.0193044
	0.06623	0.00274089
	0.0402716	0.0231338
	0.0280009	0.0160779
	0.0414351	0.00627869
	0.00561256	0.000847213
	0.00965313	0.0066118
	0.0318124	0.0101534
	0.00955353	0.0155121
	0.00743343	0.00782644
	0.0108951	0.0127658
	0.0209387	0.00724764
	0.0193583	0.00741311
	0.0119803	0.0220625
	0.0139668	0.0044181
	0.00573355	0.0366248
	0.0220741	0.0121924
	0.00291877	0.0381638
	0.00929812	0.00567679
	0.0564025	0.0256251
	0.0376342	0.00198261
	0.0163095	0.0119426
	0.0160369	0.0139284
	0.00373638	0.00250549
	0.0250866	0.00570424
	0.0190644	0.0148182
	0.00534548	0.0062278
	0.0129134	0.00875722
	0.0171792	0.0247242
	0.0234397	0.0268666
	0.0245876	0.00931657
	0.0079976	0.0166836
	0.00295388	0.0125614
	0.00605144	0.00589769
	0.014676	0.00531315
	0.0104556	0.0188515
	0.0403848	0.0224843
	0.0198518	0.0106321
	0.0143706	0.00882783
	0.00816163	0.027021
	0.00566271	0.00479335
	0.0157168	0.0604454
	0.0206084	0.0132269
	0.00623118	0.0131302
	0.00836229	0.0299082
	0.00694582	0.00394868
	0.00749374	0.0364973
	0.00346651	0.0061851
	0.0172058	0.0498533
	0.0239365	0.0368983
	0.0202832	0.0532949
	0.0293276	0.0550734
	0.00855996	0.0306522
	0.0155415	0.043221
	0.0231129	0.0157473
	0.0319805	0.00640645
	8.699e-05	0.0421561
	0.0265369	0.00451188
	0.0395641	0.0152385
	0.0379051	0.00687945
	0.0132298	0.01013
	0.0475198	0.0185262
	0.032425	0.00894427
	0.0281845	0.0253579
	0.0269036	0.0149244
	0.0221511	0.025983
	0.01451	0.0122585
	0.00775909	0.0205951
	0.0081727	0.0147831
	0.0302921	0.00766148
	0.000900475	0.0182578
	0.000160977	0.00100571
	0.00366053	0.0131788
	0.0484982	0.0236931
	0.00510907	0.00981846
	0.0214412	0.0565757
	0.00411707	0.0299778
	0.021362	0.001887
	0.00221564	0.0243852
	0.0240483	0.0182769
	0.0105693	0.00146748
	0.0108937	0.00838309
	0.0561183	0.024071
	0.0201229	0.00414097
	0.00516864	0.0224031
	0.00471155	0.0278475
	0.00664632	0.0437334
	0.0309715	0.0173252
	0.0117046	0.00751315
	0.0243942	0.0124018
	0.0163003	0.0121141
	0.0202163	0.00908221
	0.00727702	0.0600987
	0.0376318	0.00765007
	0.00126189	0.0225645
	0.0212843	0.0445502
	0.0486817	0.0254508
	0.0151061	0.0156921
	0.0325549	0.00336082
	0.0568104	0.0220398
	0.0367392	0.031174
	0.0145665	0.000173437
	0.0227533	0.0186645
	0.00747841	0.0225261
	0.040824	0.0252586
	0.0553676	0.0458937
	0.0282235	0.0126959
	0.00651138	0.0434419
	0.0406776	0.0242908
	0.000495121	0.0203329
	0.00768981	0.0232453
	0.013927	0.0601899
	0.0179005	0.0203198
	0.0335191	0.0334146
	0.0266178	0.0441256
	0.0221113	0.00363709
	0.00327534	0.00949722
	0.00353452	0.0247551
	0.0376196	0.0174036
	0.0038534	0.0313944
	0.00990333	0.0419819
	0.0313364	0.0203553
	0.0551703	0.0397866
	0.0289363	0.02146
	0.0232721	0.0229909
	0.0156132	0.0330235
	0.0329804	0.0168787
	0.0307569	0.0102013
	0.0175785	0.00259081
	0.0069999	0.00598667
	0.00190513	0.0229057
	0.0120755	0.0299817
	0.00253413	0.000278041
	0.00276882	0.00521522
	0.0115466	0.0165069
	0.00384422	0.0122018
	0.0340405	0.0034249
	0.00235724	0.00170578
	0.0371128	0.0012452
	0.0275649	0.00424777
	0.0681878	0.00341898
	0.0311697	0.00285617
	0.0371095	0.00128996
	0.000757145	0.0115119
	0.0365156	0.0102287
	0.0353107	0.0123818
	0.0158616	0.00346041
	0.0241013	0.00226457
	0.0676293	0.0427882
	0.0272931	0.0294235
	0.0115981	0.0214022
	0.0494779	0.00387199
	0.0324533	0.00764674
	0.0278089	0.00489891
	0.027154	0.0141807
	0.0139459	0.0501258
	0.025571	0.0210221
	0.0129463	0.0424787
	0.0200313	0.0116983
	0.00259258	0.0292755
	0.000163759	0.0111687
	0.0212035	0.0593943
	0.00199856	0.0466131
	0.0113395	0.0235466
	0.0116123	0.0328083
	0.0194833	0.0567442
	0.00691063	0.0272429
	0.016258	0.043395
	0.00543881	0.0520814
	0.00300487	0.036667
	0.0218415	0.0135319
	0.0133947	0.0458071
	0.0329515	0.0253465
	0.00851395	0.0262858
	0.0221607	0.000528544
	0.0299441	0.0174693
	0.00250015	0.0256458
	0.0240854	0.0480552
	0.00683869	0.0253545
	0.0205193	0.0581306
	0.0122443	0.021403
	0.0197085	0.00971692
	0.0185284	0.0174355
	0.01239	0.00648815
	0.00742003	0.0248422
	3.94409e-05	0.000264224
	0.00744738	0.0231079
	0.00137247	0.0332674
	0.00406566	0.00796514
	0.0468992	0.020506
	0.011431	0.0136828
	0.0388756	0.00507665
	0.0107277	0.00426635
	0.00886365	0.0244944
	0.00933612	0.0167997
	0.00141099	0.0233148
	0.00140703	0.0240413
	0.00945709	0.0535241
	0.0134627	0.0137929
	0.0105031	0.00195697
	0.0466981	0.00225968
	0.00623782	0.0270741
	0.0458435	0.0330513
	0.0205544	0.00544167
	0.00832867	0.0104336
	0.00733683	0.0247533
	0.0183644	0.010578
	0.00903224	0.00377597
	0.0101945	0.00267776
	0.0305644	0.0275578
	0.0101945	0.0157363
	0.00541302	0.00284475
	0.0100749	0.00962358
	0.0182601	0.0280468
	0.0544936	0.023559
	0.0165418	0.0276201
	0.0386726	0.0132557
	0.0297828	0.0399865
	0.0229683	0.00923887
	0.000387146	0.0020211
	0.0350889	0.0402029
	0.00740537	0.0423564
	0.016086	0.0010556
	0.0249438	0.00816131
	0.0422984	0.0142638
	0.0334161	0.045274
	0.0125898	0.00577674
	0.0508435	0.0137969
	0.003194	0.00811831
	0.00638108	0.0296729
	0.036823	0.0607834
	0.0214508	0.0589165
	0.035636	0.0287436
	0.0562532	0.0514706
	0.0327123	0.041075
	0.00479944	0.00299502
	0.0229062	0.0351972
	0.010281	0.00060686
	0.0310865	0.0322368
	0.000117231	0.0105501
	0.00213916	0.0116209
	0.0393372	0.0341941
	0.0178237	0.0300256
	0.0348675	0.0179209
	0.00256159	0.00117126
	0.0564948	0.0218417
	0.0121637	0.0336486
	0.00229606	0.020824
	0.0376754	0.00465271
	0.017587	0.0154966
	0.00446185	0.0481119
	0.023826	0.0574118
	0.00935668	0.053604
	0.0431549	0.000395924
	0.00697995	0.00681891
	0.00440113	0.0150557
	0.0134379	0.0283923
	0.0175785	3.13948e-05
	0.0123781	0.032522
	0.0264421	0.0284958
	0.0578432	0.00685812
	0.0448765	0.0266742
	0.015879	0.0128065
	0.0275446	0.0218162
	0.0167516	0.0133763
	0.00729676	0.0336677
	0.00372437	0.00411319
	0.00334343	0.0146017
	0.0265849	0.00670706
	0.00490174	0.0101194
	6.79092e-06	0.0111784
	0.00954656	0.000141069
	0.0489528	0.000104561
	0.00484399	0.0214113
	0.0244764	0.0125335
	0.0402424	0.0201695
	0.023104	0.00125968
	0.00632063	0.00582042
	0.00291689	0.0183538
	0.0037228	0.0528827
	0.0513006	0.00642215
	0.0446296	0.00393535
	0.038692	0.0196561
	0.019834	0.0356466
	0.0270623	0.0279576
	0.0170071	0.0425531
	0.0430245	0.0397041
	0.00429978	0.0413729
	0.0174516	0.00112167
	0.00918258	0.0433424
	0.0181437	0.0182953
	0.0386277	0.0300212
	0.0203325	0.0120523
	0.0132886	0.0381705
	0.0219799	0.00742645
	0.0505623	0.0457595
	0.0230392	0.0323533
	0.0459062	0.0283856
	0.000775294	0.0325507
	0.0344598	0.0455391
	0.00679282	0.0530403
	0.0292663	0.0425489
	0.0281542	0.0531468
	0.0310658	0.0243594
	0.00262351	0.0302728
	0.0162759	0.0478304
	0.0196102	0.0134466
	0.0161869	0.0137636
	0.0120446	0.0246468
	0.027796	0.0130651
	0.00737714	0.0349773
	0.00587689	0.000312516
	0.0113233	0.039976
	0.00428134	0.0276572
	0.0182735	0.00734096
	0.029445	0.0379625
	0.033385	0.032697
	0.000730197	0.0343984
	0.0174236	0.0277675
	0.00135432	0.00472735
	0.0112272	0.0130167
	0.0343147	0.0125241
	0.00940659	0.024724
	0.00114922	0.0515626
	0.00138094	0.0443664
	0.00166432	0.00928133
	0.00558594	0.0242557
	0.0208486	0.0220961
	0.036816	0.00367757
	0.00471045	0.00865416
	0.00871508	0.0158168
	0.000878387	0.035355
	0.00991061	0.0121249
	0.0171379	0.009169
	0.00703858	0.00461167
	0.0390485	0.0340753
	0.0419827	0.0278916
	0.0271392	0.0187858
	0.0169707	0.034457
	0.0306834	0.0342324
	0.0203275	0.0202142
	0.0367008	0.00490131
	0.00632338	0.0180213
	0.0194482	0.0261905
	0.0294222	0.0313697
	0.00524847	0.00170273
	0.00957262	0.0160953
	0.00523743	0.0230411
	0.0262062	0.0133961
	0.00156364	0.029601
	0.0520884	0.0442681
	0.0597394	0.0422294
	0.0637724	0.00729971
	0.034711	0.000487543
	0.00607197	0.0109149
	0.0142172	0.041122
	0.0357492	0.0137521
	0.0427326	0.0202922
	0.0230865	0.0128629
	0.0605588	0.0151723
	0.0653198	0.0025869
	0.0413992	0.0208419
	0.048711	0.0337392
	0.00312537	0.00964315
	0.0616777	0.00532524
	0.0456994	0.0237186
	0.0259872	0.00264276
	0.00883762	0.00112787
	0.0170032	0.0299459
	0.0161655	0.00265076
	0.0190509	0.0181333
	0.02149	0.0127256
	0.0101097	0.0290671
	0.0140552	0.00185357
	0.02436	0.00649018
	0.03486	0.0498367
	0.0289765	0.0331082
	0.00596452	0.000401101
	0.055234	0.0108677
	0.0628834	0.0236865
	0.0170021	0.0121182
	0.0593198	0.00666013
	0.0653812	0.00309498
	0.0467097	0.0032715
	0.0373439	0.0307387
	0.0285501	0.0348295
	0.0324698	0.0329252
	0.0110581	0.0101348
	0.0293441	0.0253231
	0.0230838	0.000332005
	0.0224126	0.024521
	0.0148166	0.0394159
	0.0382189	0.0354151
	0.0307466	0.0207494
	0.0381581	0.000839386
	0.0405362	0.0258154
	0.0447374	0.00230682
		0.0156485
		0.00476431
		0.0522792
		0.0418741
		0.0181516
		0.0118503
		0.0232161
		0.0311705
		0.0404384
		0.0393504
		0.00812229
		0.0208464
		0.0169413
		0.0490481
		0.00171607
		0.00921521
		0.00257581
		0.0338602
		0.036581
		0.00382942
		0.00438274
		0.0344297
		0.00112724
		0.00812068
		0.00103464
		0.00181374
		0.0251603
		0.0207982
		0.00992353
		0.00672163
		0.0381066
		0.00933621
		0.0189099
		0.0120574
		0.0162889
		0.00949741
		0.0149864
		0.0401727
		0.0107842
		0.0083505
		0.0186658
		0.0262076
		0.000571752
		0.0284952
		0.0422525
		0.00479366
		0.0296809
		0.0156958
		0.0548927
		0.009904
		0.0451945
		0.0406849
		0.00459995
		0.0357909
		0.00141845
		0.0174959
		0.0138076
		0.0274813
		0.0402415
		0.054394
		0.00175142
		0.00257078
		0.0323777
		0.0524187
		0.000106649
		0.0146123
		0.00595495
		0.00963871
		0.00233912
		0.0232609
		0.0169278
		0.0407477
		0.0298213
		0.00335264
		0.0200215
		0.0445315
		0.0602056
		0.00329716
		0.0028654
		0.0120192
		0.018867
		0.000668595
		0.0141157
		0.00116406
		0.0268293
		0.0111466
		0.0505325
		0.0383936
		0.0347175
		0.000660775
		0.0111118
		0.0254759
		0.0243528
		0.0607002
		0.011355
		0.0372636
		0.0237886
		0.0314537
		0.0177711
		0.0211831
		0.0403288
		0.0115154
		0.00397816
		0.0126434
		0.0307413
		0.025526
		0.0146217
		0.00441203
		0.0470041
		0.027118
		0.00263676
		0.00313223
		0.00190776
		0.0373655
		0.0049623
		0.00921995
		0.00115927
		0.0100867
		0.0119636
		0.0227255
		0.024239
		0.0128001
		0.00388942
		0.00989787
		0.00656668
		0.00426721
		0.0187526
		0.00742142
		0.00552638
		0.03444
		0.0236673
		0.00485342
		0.0133118
		0.0105157
		0.00307825
		0.0215036
		0.00472196
		0.0161016
		0.0235507
		0.0144853
		0.0210951
		0.0540913
		0.000105531
		0.027335
		0.0450761
		0.00245528
		0.00017967
		0.0242282
		0.0234992
		0.0375285
		0.0209327
		0.033821
		0.0425483
		0.0219243
		0.00251612
		0.0608973
		0.00998489
		0.000201463
		0.00992118
		0.00902794
		0.0240363
		0.00672079
		0.0173561
		0.0308909
		0.0166073
		0.0536784
		0.00705558
		0.0126305
		0.0239055
		0.0108574
		0.0114452
		0.00328828
		0.0104029
		0.000925692
		0.0541843
		0.0167097
		0.0137428
		0.0347826
		0.0136463
		0.0185208
		0.0089898
		0.0044765
		0.0281332
		0.015355
		0.0259364
		0.0191021
		0.0355303
		0.0157269
		0.0618025
		0.0398018
		0.0100636
		0.00456437
		0.0353425
		0.0128
		0.0475431
		0.0317563
		0.0369917
		0.00436903
		0.00360808
		0.0296601
		0.0208498
		0.0342414
		0.0583794
		0.0180368
		0.0127226
		0.0287721
		0.011294
		0.00744915
		0.00594301
		0.000811508
		0.0105532
		0.00716462
		0.00685537
		0.0121862
		0.0317682
		0.0105856
		0.00603085
		0.00917069
		0.0306508
		0.0279675
		0.00236988
		0.00473062
		0.0205925
		0.0218761
		0.0315368
		0.0102678
		0.0207353
		0.00331727
		0.00654884
		0.0289048
		0.000200893
		0.0112661
		0.0168247
		0.00808579
		0.00839401
		0.0326082
		0.0247541
		0.0203707
		0.00669343
		0.0250067
		0.0126643
		0.0241644
		0.0138986
		0.00590888
		0.0224221
		0.00117686
		0.0104582
		0.0444692
		0.0299361
		0.0180618
		0.0151684
		0.0273154
		0.0533832
		0.00570341
		0.0223886
		0.00791323
		0.000186169
		0.0341673
		0.0150535
		0.0473149
		0.0534656
		0.0355965
		0.0249205
		0.03558
		0.0238474
		0.037
		0.0017485
		0.0523991
		0.0200234
		0.0342613
		0.0172753
		0.00532855
		0.0119848
		0.056976
		0.0370558
		0.019851
		0.030205
		0.0146871
		0.0139028
		0.0066055
		0.0260634
		0.00822531
		0.00834042
		0.0220188
		0.00728458
		0.00115443
		0.00450822
		0.0165303
		0.0252176
		0.0143655
		0.0115719
		0.0137788
		0.0118032
		0.0244604
		0.0166497
		0.021907
		0.00939184
		0.0068747
		0.0122576
		0.0161442
		0.0452172
		0.00768062
		0.0057777
		0.0200979
		0.0125627
		0.0022581
		0.00109543
		0.00296348
		0.0596402
		0.00401055
		0.038129
		0.002723
		0.0223811
		0.0116813
		0.0402309
		0.0202201
		0.00784365
		0.00423957
		0.00398221
		0.0154475
		0.0178112
		0.00293039
		0.00647484
		0.0128069
		0.00333227
		0.0066896
		0.00949367
		0.0270074
		0.0113096
		0.0296152
		0.0271074
		0.0225713
		0.00566918
		0.00410976
		0.0244729
		0.00428733
		0.0115483
		0.00479029
		0.0387477
		0.0232089
		0.00235505
		0.0029837
		0.00608229
		0.000291275
		0.0159604
		0.0183742
		0.00882559
		0.00579317
		0.00444059
		0.0303433
		0.0382032
		0.0323404
		0.0556959
		0.0125478
		0.0291893
		0.0201031
		0.0284911
		0.0126533
		0.0304319
		0.0514238
		0.0503036
		0.0265856
		0.00482407
		0.0162046
		0.0173009
		0.00782255
		0.00717143
		0.0267884
		0.0100058
		0.00842885
		0.0196821
		0.00748574
		0.0097373
		0.0313854
		0.0197052
		0.00695199
		0.0254087
		0.012972
		0.051547
		0.0167276
		0.019962
		0.00479893
		0.0198093
		0.00623726
		0.0282351
		0.0380199
		0.0172089
		0.0123685
		0.0553222
		0.035482
		0.00769194
		0.0108971
		0.00438825
		0.0110698
		0.00152688
		0.00899307
		0.00855699
		0.00318451
		0.0267928
		0.0419599
		0.0460839
		0.00119688
		0.0145783
		0.0330527
		0.030662
		0.0284244
		0.0329559
		0.0325024
		0.0327725
		0.056804
		0.00490981
		0.017294
		0.0582928
		0.00416309
		0.0227657
		0.0291108
		0.0288036
		0.00556979
		0.0196626
		0.0182163
		0.0273258
		0.0192053
		0.00388458
		0.0165717
		0.00839822
		0.0218624
		0.00954651
		0.0320212
		0.0117081
		0.0226686
		0.00195751
		0.0130075
		0.020392
		0.00278825
		0.0187082
		0.013023
		0.00918782
		0.00835352
		0.00228569
		0.00666282
		0.00955057
		0.00178243
		0.0206632
		0.00849421
		0.00360072
		0.0076039
		0.0221532
		0.00153049
		0.0359418
		0.0291969
		0.00548364
		0.028705
		0.0314868
		0.00915816
		0.0236426
		0.00896272
		0.0185174
		0.0507897
		0.0206606
		0.0283715
		0.0334308
		0.0133802
		0.0207209
		0.000612245
		0.0543463
		0.0174576
		0.0173192
		0.00555369
		0.0231382
		0.0324092
		0.00493973
		0.029494
		0.0184782
		0.0399553
		0.00658279
		0.00809477
		0.0169078
		0.040439
		0.00787924
		0.00577118
		0.0167009
		0.0122608
		0.00279184
		0.00470033
		0.00375281
		0.00432554
		0.0216644
		0.014624
		0.00886102
		0.0141622
		0.00602047
		0.0103348
		0.00774844
		0.00109522
		0.00176215
		0.0132013
		0.00945616
		0.000989813
		0.00303684
		0.0123619
		0.019186
		0.00486029
		0.00521832
		0.0376548
		0.049979
		0.0327177
		0.0491326
		0.0497187
		0.0442301
		0.0144423
		0.0161198
		0.0143692
		0.0238962
		0.0363516
		0.0485791
		0.0204506
		0.0167039
		0.0239563
		0.0456276
		0.0266673
		0.0100364
		0.0342766
		0.0120354
		0.00982117
		0.0100535
		0.00107805
		0.00379416
		0.00426534
		0.028467
		0.0208247
		0.0165537
		0.00333822
		0.00932578
		0.00152733
		0.0284351
		0.00324778
		0.00797061
		0.0174129
		0.00116159
		0.00278494
		0.00633263
		0.0273622
		1.98224e-05
		0.00521875
		0.000837028
		0.00306137
		0.0138292
		0.0298062
		0.00880597
		0.0306812
		0.00362225
		0.0104086
		0.0219231
		0.0327278
		0.0156731
		0.016624
		0.0224065
		0.0447717
		0.00950365
		0.0402884
		0.0370851
		0.0350049
		0.00880483
		0.000347874
		0.0498914
		0.0369223
		0.0460944
		0.0241567
		0.0309739
		0.0534929
		0.0379749
		0.00767914
		0.0147179
		0.0091581
		0.030533
		0.0316211
		0.0328561
		0.0125841
		0.0371989
		0.00299746
		0.00146616
		0.0286153
		0.047802
		0.0127452
		0.00485269
		0.012778
		0.0094896
		0.00294585
		0.0387145
		0.0375688
		0.00355021
		0.0260799
		0.0223185
		8.35189e-05
		0.0387574
		0.00808979
		0.00872353
		0.0393283
		0.00490907
		0.0219289
		0.0056799
		0.0097745
		0.00874966
		0.0278463
		0.0123259
		0.019683
		0.0111656
		0.0311202
		0.0224756
		0.0227595
		0.0550461
		0.0361878
		0.0384532
		0.0243839
		0.00179068
		0.0514978
		0.024682
		0.00452839
		0.0290385
		0.0178732
		0.00549516
		0.0224001
		0.0160091
		0.0115215
		0.0226373
		0.00389684
		0.00805695
		0.0174532
		3.32731e-05
		0.00295397
		0.0195774
		0.0214193
		0.00883104
		0.00487603
		0.00903509
		0.00232407
		0.0436906
		0.033123
		0.0169939
		0.00816113
		0.000990718
		0.0130705
		0.0404729
		0.0269601
		0.00708894
		0.00939309
		0.0103537
		0.0462154
		0.00237415
		0.0496838
		0.000453581
		0.00229545
		0.00965023
		0.0243328
		0.0039174
		0.0113195
		0.00209644
		0.0113333
		0.0396234
		0.0267671
		0.0152638
		0.00910301
		0.00453644
		0.035169
		0.0138339
		0.000690722
		0.0308846
		0.00638745
		0.000737456
		0.0166597
		0.0411558
		0.0354945
		0.0131733
		0.0050994
		0.0267642
		0.00439087
		0.0181267
		0.00278765
		0.0235569
		0.0275517
		0.0190345
		0.0208935
		0.0192624
		0.0375036
		0.0295502
		0.00480797
		0.0274978
		0.0140627
		0.0412636
		0.000242968
		0.00850761
		0.00818906
		0.00770693
		0.00785149
		0.0370099
		0.00931752
		0.00406548
		0.0490641
		0.0237989
		0.0262493
		0.0176729
		0.0234856
		0.00732992
		0.0126584
		0.00979719
		0.0195142
		0.0430688
		0.00651164
		0.000658126
		0.00267482
		0.0266904
		0.0154271
		0.019191
		0.00440493
		0.0210804
		0.027544
		0.0232532
		0.00972874
		0.00994318
		0.0317632
		0.0158836
		0.0327399
		0.00365407
		0.0110435
		0.0139766
		0.0381187
		0.00775154
		0.0135442
		0.0144091
		0.0307629
		0.00689211
		0.00944588
		0.0313944
		0.0287534
		0.0242357
		0.0528642

## Sheet: Mix1WT
	Norm. NucleoidOffset Expo	Norm. NucleoidOffset Trans
	0.0289147	0.0540574
	0.0129321	0.0457608
	0.0144458	0.0814934
	0.0210819	0.0234066
	0.0100574	0.090056
	0.0150406	0.119178
	0.0303894	0.0699785
	0.0358593	0.00795061
	0.00563898	0.0981327
	0.00677346	0.0713337
	0.00346979	0.0601361
	0.000857424	0.0518778
	0.0222946	0.107576
	0.000665996	0.0503952
	0.0236216	0.0181927
	0.0203164	0.0963538
	0.0397662	0.0749029
	0.00298168	0.0448745
	0.018295	0.029624
	0.00198744	0.0292954
	0.0299217	0.0456106
	0.0161318	0.0868241
	0.0667618	0.0347034
	0.0348357	0.0252769
	0.0154543	0.0461257
	0.0540465	0.0481826
	0.0604481	0.0441483
	0.020795	0.137123
	0.0190721	0.0632052
	0.0516371	0.0761005
	0.00352886	0.0786303
	0.0128103	0.102651
	0.0256466	0.0191282
	0.0304325	0.0394886
	0.026164	0.0989416
	0.0152946	0.120143
	0.0377973	0.103565
	0.0680736	0.0636928
	0.0265086	0.0616253
	0.0416218	0.0489332
	0.0471446	0.0322271
	0.0240631	0.0446748
	0.0582529	0.0154198
	0.0145389	0.0697452
	0.0586416	0.0537659
	0.0628539	0.0586435
	0.0752658	0.0632905
	0.061289	0.108143
	0.0704913	0.0850974
	0.0187767	0.0719759
	0.0270199	0.0157857
	0.0681712	0.0710537
	0.0138215	0.0502141
	0.0288742	0.0511755
	0.0496111	0.142796
	0.000419255	0.0260751
	0.0544974	0.0362563
	0.0110971	0.0400517
	0.0112418	0.153108
	0.056672	0.13856
	0.052652	0.0624566
	0.0245864	0.0477929
	0.0486007	0.0902192
	0.0408616	0.0643796
	0.0348537	0.0209873
	0.0228147	0.0123108
	0.0424108	0.0458144
	0.0480045	0.0513802
	0.00437708	0.0334482
	0.0523601	0.0737501
	0.0464352	0.0377801
	0.0296682	0.0381454
	0.0376955	0.0103423
	0.013909	0.104125
	0.0350289	0.0625482
	0.0521611	0.0450069
	0.0581034	0.00903514
	0.0282477	0.059912
	0.0300495	0.0564151
	0.00232755	0.088951
	0.0270404	0.00497806
	0.0531236	0.0603995
	0.00502962	0.0750426
	0.0478103	0.0716897
	0.0317931	0.0616966
	0.0146454	0.0158372
	0.0563712	0.129177
	0.0586864	0.0542089
	0.0390568	0.0898841
	0.0243512	0.115738
	0.0585193	0.0470238
	0.056622	0.0522008
	0.0573426	0.0410132
	0.074298	0.042782
	0.0710822	0.106618
	0.00321502	0.134611
	0.024367	0.00717009
	0.0336598	0.0650222
	0.0313125	0.0762747
	0.0612337	0.0366242
	0.0108167	0.00731499
	0.0378405	0.00386552
	0.0457771	0.100882
	0.0518713	0.0389917
	0.0484582	0.0306274
	0.0251074	0.0779088
	0.0502653	0.0611807
	0.0441249	0.00935896
	0.0281622	0.126938
	0.0234255	0.0197124
	0.0338375	0.00208884
	0.00212308	0.124776
	0.044539	0.0208747
	0.0423823	0.0684463
	0.0119614	0.041559
	0.0132908	0.0798577
	0.0155531	0.0793307
	0.0106102	0.0938471
	0.00222129	0.102996
	0.0399343	0.0451999
	0.0385988	0.106169
	0.00795035	0.0966353
	0.0198284	0.0649845
	0.035806	0.0402073
	0.0539169	0.0444785
	0.0429128	0.0369032
	0.00293591	0.017389
	0.0107718	0.0320377
	0.0094234	0.0121151
	0.00393176	0.0887485
	0.0317792	0.0696392
	0.0115396	0.00735885
	0.0120907	0.0209748
	0.00877443	0.0887847
	0.0520339	0.00974889
	0.00938516	0.0539003
	0.0411172	0.0939922
	0.0305712	0.075634
	0.0496986	0.0477741
	0.0142282	0.0499236
	0.0573007	0.0469625
	0.0501474	0.0225869
	0.0544912	0.138984
	0.0430275	0.0126113
	0.00996841	0.116969
	0.00201526	0.0692803
	0.0264159	0.150306
	0.000559723	0.0502792
	0.0245716	0.0946754
	0.0313567	0.0662041
	0.00747069	0.0249986
	0.0500147	0.0385263
	0.00230952	0.0143763
	0.0253244	0.0404855
	0.0417398	0.000199265
	0.0226529	0.0345524
	0.0480452	0.0606061
	0.00270149	0.0136466
	0.0268853	0.0152003
	0.0342591	0.00435197
	0.0226814	0.0830052
	0.000859201	0.0504655
	0.0024447	0.0838481
	0.0256206	0.0150168
	0.0575589	0.0606304
	0.0137704	0.0908016
	0.0226538	0.0632066
	0.016239	0.0772049
	0.00918246	0.0393484
	0.0149732	0.0144998
	0.00655822	0.0820273
	0.00637123	0.0562208
	0.0327746	0.0518577
	0.0253371	0.0540488
	0.00571966	0.0177308
	0.0300835	0.0532906
	0.00618018	0.0235209
	0.00799709	0.0196245
	0.0149729	0.0347535
	0.023944	0.0624534
	0.0222401	0.0077957
	0.0267428	0.0830583
	0.00532397	0.14892
	0.0135588	0.0384892
	0.0623767	0.0965899
	0.0181222	0.0168394
	0.0104105	0.0246175
	0.0262265	0.00286529
	0.0117163	0.0249823
	0.0111174	0.0312845
	0.0552931	0.154744
	0.00380885	0.0136989
	0.0277049	0.0678463
	0.0154975	0.067905
	0.0324954	0.140445
	0.0445941	0.054762
	0.0614363	0.0149792
	0.0259756	0.0452296
	0.000255487	0.0322906
	0.00226289	0.0383237
	0.026736	0.0251383
	0.00354376	0.120445
	0.0129726	0.051822
	0.00554752	0.0638367
	0.00892101	0.0566095
	0.0299546	0.0418555
	0.00290983	0.0854971
	0.00108845	0.0815727
	0.0039647	0.0393439
	0.0168063	0.034551
	0.0221531	0.113106
	0.0229309	0.0847558
	0.0132082	0.121545
	0.00101824	0.125271
	0.0181213	0.055754
	0.00849056	0.0104244
	0.0419164	0.112987
	0.0185417	0.00830148
	0.0263584	0.109191
	0.0232794	0.147243
	0.0259856	0.0433172
	0.0491938	0.0400726
	0.0700764	0.108078
	0.0457329	0.0402864
	0.0155305	0.0520554
	0.0129696	0.0215182
	0.0234917	0.0125292
	0.0174495	0.0151199
	0.0713778	0.0400512
	0.0376431	0.0285421
	0.0237469	0.0184777
	0.00204105	0.0508892
	0.00689453	0.105347
	0.0173275	0.00642094
	0.0220974	0.0720589
	0.0525453	0.0989747
	0.0395009	0.0949962
	0.0098325	0.103517
	0.0577752	0.00423169
	0.00692392	0.00981699
	0.0345829	0.0470816
	0.0247506	0.0424871
	0.0250249	0.0427381
	0.00480919	0.0514575
	0.000954433	0.0427018
	0.0159904	0.0403153
	0.0420367	0.0543817
	0.0420687	0.0128729
	0.00191549	0.0683493
	0.0146821	0.0181211
	0.0236528	0.0882993
	0.00242417	0.0446146
	0.0245189	0.0433775
	0.0194548	0.0669157
	0.0314173	0.0677593
	0.0168032	0.0158559
	0.0229506	0.0371917
	0.0121061	0.0100434
	0.00771874	0.0377984
	0.0137495	0.118576
	0.0530568	0.0934927
	0.00422571	0.0295352
	0.00953898	0.0855704
	0.0180724	0.0346047
	0.0704504	0.0437629
	0.0226374	0.0680031
	0.0196626	0.0258776
	0.00720103	0.0239298
	0.0108476	0.0520897
	0.0682084	0.0479286
	0.0072001	0.104305
	0.0380658	0.028719
	0.0756112	0.0568393
	0.0664769	0.0727085
	0.00142738	0.153265
	0.026298	0.0583817
	0.00890569	0.0423751
	0.000728068	0.0429799
	0.0574969	0.032431
	0.0138872	0.0962384
	0.00883317	0.0759209
	0.00292796	0.112971
	0.000761689	0.0877147
	0.0133593	0.000765507
	0.0103721	0.0810668
	0.0613525	0.0231524
	0.00541481	0.077052
	0.00373009	0.122278
	0.00751388	0.0644764
	0.0132682	0.0549845
	0.0412958	0.022299
	0.0106089	0.0697605
	0.0254327	0.0488275
	0.0289739	0.0933834
	0.0118015	0.0537365
	0.0129246	0.0639964
	0.014092	0.0166963
	0.0154528	0.0108519
	0.00459279	0.108155
	0.00729158	0.0638648
	0.0140912	0.0765373
	0.012165	0.0352245
	0.015978	0.0317285
	0.0116328	0.000652533
	0.0081891	0.0592083
	0.013916	0.0474651
	0.012382	0.130305
	0.00537684	0.0359658
	0.00610509	0.0744991
	0.011914	0.0481085
	0.0302264	0.0844078
	0.0149226	0.0822794
	0.0656289	0.0385483
	0.0379527	0.0582337
	0.00527826	0.143867
	0.0476201	0.0750779
	0.0132961	0.0208935
	0.0233454	0.00167922
	0.0177028	0.0726878
	0.0216654	0.0241367
	0.0135142	0.0435869
	0.00424548	0.0625186
	0.0331627	0.0184744
	0.0227978	0.0100621
	0.00755483	0.0863362
	0.00418677	0.00617907
	0.0170805	0.034589
	0.0441812	0.0338229
	8.02231e-06	0.00404042
	0.0162245	0.0951562
	0.0674219	0.0744097
	0.00826258	0.0146578
	0.00249033	0.0584889
	0.000943545	0.0871643
	0.014538	0.0655274
	0.0275514	0.0980524
	0.0420083	0.0162222
	0.0487925	0.0373868
	0.0561963	0.0150007
	0.0306219	0.0547942
	0.00219412	0.0160981
	0.0125206	0.0165546
	0.00855825	0.0209839
	0.03077	0.101654
	0.0215545	0.103614
	0.0277372	0.0858429
	0.00421607	0.0561653
	0.0228657	0.0530093
	0.0223747	0.07463
	0.0222252	0.0597948
	0.0317504	0.116551
	0.012694	0.00564692
	0.0355521	0.0503891
	0.0405886	0.0469616
	0.0218755	0.0632797
	0.0190445	0.0250473
	0.0319773	0.00604815
	0.0157588	0.0732943
	0.0609661	0.121328
	0.0113414	0.0862673
	0.0356435	0.0537156
	0.0433079	0.100051
	0.0341158	0.0571138
	0.0313026	0.0388157
	0.0240908	0.0853038
	0.067634	0.0521273
	0.0402749	0.0926546
	0.0262066	0.0631362
	0.0181763	0.00280491
	0.0166587	0.0362189
	0.00714252	0.0727959
	0.00746398	0.0316158
	0.0215203	0.0145306
	0.0170351	0.0621555
	0.0349346	0.0517956
	0.0453694	0.0397052
	0.0460717	0.0678706
	0.0193751	0.0859155
	0.00742712	0.0377692
	0.00939057	0.0445913
	0.0425909	0.0442447
	0.00850482	0.0306883
	0.00100636	0.108045
	0.0019241	0.0184303
	0.0313178	0.0789334
	0.00768105	5.15316e-06
	0.0388108	0.0181142
	0.0047704	0.0514608
	0.00322389	0.0978891
	0.0127144	0.0701398
	0.0398602	0.0229632
	0.0209332	0.0490617
	0.0393685	0.0427939
	0.00899836	0.0593307
	0.0111903	0.11006
	0.0140146	0.106209
	0.00594449	0.00254495
	0.0139366	0.0471102
	0.0131551	0.0165309
	0.0249669	0.0381113
	0.0452618	0.0586322
	0.0457112	0.059838
	0.019573	0.0520051
	0.0194211	0.124026
	0.0176031	0.0420976
	0.0111431	0.102232
	0.0293656	0.00563116
	0.022404	0.088397
	0.0422172	0.0782782
	0.0419808	0.0444805
	0.0549484	0.0748933
	0.0159433	0.00994797
	0.0590092	0.0216865
	0.0556333	0.0842553
	0.0115695	0.117166
	0.0247367	0.0100463
	0.0308952	0.000185155
	0.0419838	0.0518418
	0.0373834	0.0597021
	0.0410207	0.0639656
	3.99779e-05	0.0998489
	0.010006	0.00675583
	0.0373741	0.0506894
	0.012215	0.060052
	0.000106798	0.0278965
	0.0124517	0.0842987
	0.0365298	0.119015
	0.0210039	0.0981234
	0.03234	0.150555
	0.00813274	0.050982
	0.00652234	0.00140551
	0.0023593	0.080336
	0.00401973	0.0314227
	0.0110067	0.0673257
	0.00958065	0.0499077
	0.0213517	0.101748
	0.00797347	0.0321279
	0.0212411	0.0968211
	0.00745144	0.114884
	0.0479088	0.00819412
	0.00160265	0.0318185
	0.0373455	0.104128
	0.0229943	0.0798068
	0.025933	0.0731483
	0.00202723	0.0517184
	0.0123139	0.0785876
	0.0222559	0.0377035
	0.0401677	0.0973204
	0.0459953	0.0962796
	0.0758572	0.00420867
	0.00119737	0.00600902
	0.0567081	0.0493267
	0.0544861	0.0160156
	0.0481739	0.00884067
	0.0584805	0.0596133
	0.0478713	0.0568746
	0.0247397	0.0602485
	0.0366449	0.131777
	0.0629923	0.035165
	0.0103183	0.0186943
	0.01865	0.0626385
	0.0214921	0.0775443
	0.00298374	0.00310234
	0.0160425	0.0285638
	0.00454484	0.00687814
	0.0392742	0.080869
	0.00331469	0.0326385
	0.0108949	0.0539101
	0.0164097	0.0303338
	0.0131185	0.11422
	0.0513111	0.00664386
	0.00103983	0.0915165
	0.0124213	0.0662663
	0.00760794	0.0626029
	0.00663603	0.0557379
	0.00331747	0.0340116
	0.00357492	0.0214248
	0.00742373	0.0226657
	0.0226928	0.0883517
	0.00387313	0.0374284
	0.0217004	0.109023
	0.0200049	0.0635102
	0.0177224	0.0361593
	0.0369791	0.0438016
	0.0195825	0.0777907
	0.0450016	0.00637651
	0.00611036	0.0277382
	0.0678165	0.0475292
	0.058123	0.0359326
	0.0308577	0.0878751
	0.064242	0.0666227
	0.068096	0.0284614
	0.029767	0.119706
	0.0106785	0.0518795
	0.070245	0.0809876
	0.0267262	0.0641743
	0.0124202	0.0219501
	0.0431004	0.0926385
	0.0441067	0.0685672
	0.0325681	0.0398589
	0.00193076	0.0439065
	0.0153174	0.0167197
	0.00970448	0.0255662
	0.00359957	0.0470274
	0.0356464	0.0876687
	0.01933	0.0434278
	0.0237881	0.0850812
	0.0306237	0.0969739
	0.0430669	0.0573249
	0.0231022	0.098152
	0.0471731	0.0141579
	0.00594262	0.111477
	0.0275417	0.0447935
	0.0209437	0.0746296
	0.0393874	0.0838871
	0.0327992	0.0916733
	0.0547146	0.0542982
	0.0338384	0.150361
	0.0184101	0.00415547
	0.0496943	0.0241737
	0.00171597	0.138759
	0.0229328	0.124929
	0.0256847	0.0106294
	0.0266186	0.0459927
	0.0131024	0.0287823
	0.0468836	0.0225294
	0.00591337	0.063191
	0.0238314	0.0336851
	0.0179912	0.00182133
	0.0169307	0.00509155
	0.00976459	0.014276
	0.0105949	0.0799285
	0.00445984	0.0465782
	0.0208141	0.0618745
	0.0202126	0.0796799
	0.00568514	0.0431428
	0.0297915	0.0184591
	0.052544	0.0529852
	0.0326316	0.0151231
	0.0079002	0.0500573
	0.0105303	0.113386
	0.00592858	0.0506552
	0.0369328	0.0355487
	0.0174854	0.0820734
	0.024169	0.0007551
	0.0396532	0.105949
	0.0198914	0.0139079
	0.0282788	0.0732727
	0.00784597	0.0228184
	0.00170451	0.0902731
	0.00350933	0.0722334
	0.00495078	0.131316
	0.0130837	0.056002
	0.0363196	0.0477349
	0.00128539	0.0527106
	0.0133738	0.0996835
	0.00489951	0.0343812
	0.0124169	0.0516988
	0.000230244	0.0161125
	0.00291493	0.0441231
	0.00754915	0.045532
	0.00552576	0.0676184
	0.0154771	0.015398
	0.0259364	0.0239529
	0.0298341	0.0681904
	0.00381874	0.013383
	0.0215358	0.0290399
	0.0504392	0.0610682
	0.0135343	0.0525806
	0.00754019	0.035616
	0.00449367	0.0388222
	0.00565025	0.0444853
	0.0110778	0.0293536
	0.00169297	0.0838146
	0.0242026	0.0676208
	0.0318135	0.025959
	0.00309085	0.111703
	0.0232804	0.115085
	0.0285554	0.00775242
	0.0292626	0.0831467
	0.023503	0.0381668
	0.0133845	0.0757553
	0.035972	0.0381925
	0.0150701	0.0421425
	0.035478	0.0807924
	0.0198475	0.0561828
	0.0402197	0.0685473
	0.00681756	0.044963
	0.00271574	0.019418
	0.0382749	0.0104341
	0.02059	0.0155819
	0.00293695	0.0355812
	0.0029901	0.0354352
	0.0196316	0.0152892
	0.0018382	0.0214735
	0.0196396	0.00780858
	0.0262042	0.0113081
	0.0178914	0.0606274
	0.0203121	0.0422734
	0.0550962	0.0364415
	0.0123362	0.0297584
	0.0117445	0.135635
	0.0123815	0.0202702
	0.0117644	0.108565
	0.0126747	0.0548504
	0.0293256	0.0626034
	0.00716483	0.0667262
	0.0304627	0.0147051
	0.03182	0.00265413
	0.00456271	0.0520716
	0.0716441	0.038052
	0.0247489	0.111825
	0.00630838	0.0411372
	0.0365678	0.0274026
	0.0294826	0.0860174
	0.00496962	0.0757873
	0.0193775	0.0661331
	0.0579249	0.0654394
	0.00321659	0.0589843
	0.0240175	0.0896694
	0.0166905	0.012469
	0.020258	0.0612796
	0.0184367	0.0703887
	0.0147487	0.0375308
	0.0069343	0.0475279
	0.0414811	0.0497966
	0.0291995	0.0134798
	0.00272654	0.0636671
	0.0228486	0.049875
	0.0141329	0.0412615
	0.0173026	0.0484726
	0.0071839	0.0672728
	0.0193565	0.0584979
	0.0143481	0.108636
	0.0126408	0.0048595
	0.0163098	0.0400394
	0.029997	0.0377591
	0.0514724	0.125051
	0.0146175	0.0918393
	0.00510916	0.0426794
	0.00308095	0.0791049
	0.0242212	0.0118678
	0.0344464	0.0672566
	0.065056	0.0747564
	0.0143345	0.0266641
	0.00528221	0.0135907
	0.0063054	0.0813078
	0.0281851	0.0747215
	0.0273941	0.0306778
	0.0536772	0.024297
	0.0111998	0.0683373
	0.0346236	0.105182
	0.00662335	0.0646114
	0.0121206	0.0430173
	0.0259774	0.102363
	0.0231869	0.00488857
	0.00119772	0.0422146
	0.0314976	0.0578976
	0.0104567	0.0446395
	0.01317	0.0811296
	0.0166717	0.00917174
	0.0509969	0.0061237
	0.00150954	0.065652
	0.0249457	0.00144678
	0.0171248	0.021599
	0.00101728	0.113808
	0.0149022	0.0158222
	0.0334586	0.0072082
	0.0179197	0.0567819
	0.00741585	0.0690414
	0.0224003	0.0505325
	0.00313677	0.0291936
	0.0625868	0.0648274
	0.0256695	0.0547906
	0.000374946	0.0634222
	0.0653053	0.0639931
	0.0346939	0.0101894
	0.0112176	0.116031
	0.0179176	0.111205
	0.0401922	0.00368381
	0.0206849	0.0377023
	0.0578898	0.00332914
	0.00253995	0.0203238
	0.0130222	0.00690085
	0.00493448	0.0350249
	0.0249176	0.000350056
	0.00403619	0.0748026
	0.0621052	0.0181852
	0.0551123	0.0789047
	0.00847669	0.0257855
	0.000670867	0.0578414
	0.000138372	0.086988
	0.0100096	0.0202431
	0.00331738	0.0513614
	0.0117739	0.105952
	0.0185594	0.103043
	0.00436038	0.0021928
	0.000111902	0.000197738
	0.0170483	0.0347078
	0.00649893	0.0313673
	0.0170778	0.148674
	0.0366394	0.0222288
	0.030496	0.0996341
	0.00535438	0.0460039
	0.0220128	0.00936637
	0.00308076	0.0469736
	0.0279518	0.00184989
	0.0194575	0.0859571
	0.0108582	0.050294
	0.0301297	0.100202
	0.0479042	0.133687
	0.0684768	0.145851
	0.0436836	0.0124099
	0.0113117	0.0430677
	0.0125029	0.133153
	0.017936	0.0186186
	0.0390828	0.0764893
	0.00670885	0.0489135
	0.017807	0.0272605
	0.0139144	0.0875313
	0.0102909	0.0447097
	0.0305378	0.0785688
	0.0106227	0.0190407
	0.0459559	0.0763285
	0.0375394	0.00915876
	0.0510348	0.115154
	0.0450305	0.00628634
	0.00266562	0.114764
	0.0408503	0.0545588
	0.0509385	0.0701106
	0.00478876	0.095166
	0.0602464	0.0171516
	0.0098325	0.108148
	0.0381372	0.0722688
	0.0206469	0.0554305
	0.00771999	0.101296
	0.0023276	0.0582429
	0.0195967	0.0210342
	0.00284564	0.00436041
	0.017914	0.0862383
	0.0449758	0.0774115
	0.0144362	0.0662697
	0.0142	0.0507775
	0.020461	0.115866
	0.0479818	0.0342522
	0.00728274	0.11954
	0.0334233	0.0396359
	0.0163273	0.0238289
	0.0264545	0.0203632
	0.0540136	0.077943
	0.0356066	0.0178373
	0.0109618	0.0456124
	0.0385852	0.0554071
	0.0633854	0.0329256
	0.0195929	0.0448621
	0.00837019	0.0900416
	0.0381069	0.00309832
	0.0313127	0.0126939
	0.0511952	0.0608477
	0.0430899	0.0544074
	0.0445782	0.0879255
	0.0320061	0.0329269
	0.00514559	0.130997
	0.00602189	0.014452
	0.0254011	0.0226202
	0.0156627	0.0825678
	0.00907215	0.0605079
	0.0100513	0.0237622
	0.0226855	0.053674
	0.00135825	0.0489492
	0.0173217	0.0756454
	0.0217857	0.0767014
	0.0232528	0.0312956
	0.0185104	0.0286038
	0.0589237	0.0303485
	0.00387686	0.00562689
	0.00151391	0.0301085
	0.017426	0.0137763
	0.0269837	0.0138438
	0.00748471	0.0835276
	0.00886063	0.025563
	0.0469391	0.046294
	0.0201749	0.0731036
	0.027149	0.102941
	0.00555709	0.0162016
	0.0163058	0.0636598
	0.000673529	0.0071049
	0.00443424	0.0835235
	0.026943	0.0972606
	0.0188173	0.0279669
	0.0353878	0.0686216
	0.0571884	0.0120283
	0.0327331	0.113034
	0.0434829	0.0714038
	0.025098	0.0798771
	0.0014262	0.0781178
	0.0445351	0.0394094
	0.0158219	0.0448304
	0.00343333	0.108321
	0.0602115	0.0257228
	0.0314757	0.136589
	0.0240407	0.0845816
	0.0395221	0.0471535
	0.0315117	0.0958387
	0.019369	0.0576316
	0.0224043	0.108188
	0.0515146	0.00836364
	0.0129506	0.0743517
	0.0330528	0.120617
	0.0557352	0.128472
	0.0362465	0.0827962
	0.0362072	0.022933
	0.00235895	0.0700842
	0.0698938	0.0397436
	0.042474	0.0223604
	0.00418577	0.0409592
	0.0169346	0.104403
	0.0206387	0.0400536
	0.0311274	0.0199082
	0.0251966	0.0438972
	0.0396006	0.0187145
	0.0238169	0.0515896
	0.00367229	0.120572
	0.00127946	0.025311
	0.0138039	0.0168297
	0.0040683	0.0932432
	0.00163458	0.0318512
	0.0185078	0.0253509
	0.0442833	0.0756604
	0.0520928	0.0463394
	0.0217961	0.0270249
	0.00434931	0.0579793
	0.023282	0.100046
	0.0142727	0.0446164
	0.0275728	0.106228
	0.00325423	0.0262452
	0.00758591	0.0443962
	0.000343813	0.0384327
	0.024871	0.0780949
	0.0124753	0.137074
	0.0213995	0.00577909
	0.0152334	0.0070836
	0.0415734	0.0126382
	0.00516978	0.0650077
	0.00411044	0.0516845
	0.0299322	0.132734
	0.0157849	0.0295483
	0.020451	0.103388
	0.00725728	0.0693704
	0.0201855	0.0696306
	0.000471371	0.080268
	0.00293677	0.00716563
	0.00311331	0.0855327
	0.0156786	0.0592783
	0.0245576	0.0416915
	0.0113381	0.00959399
	0.00584814	0.0516605
	0.00827232	0.0755667
	0.0218258	0.00373668
	0.0360633	0.0123795
	0.0156055	0.0473917
	0.0247881	0.0537206
	0.0163178	0.0735854
	0.000819883	0.0389637
	0.0603468	0.0856741
	0.00645426	0.10923
	0.00966806	0.0971425
	0.0182176	0.100678
	0.010747	0.149418
	0.0126662	0.0537609
	0.0103671	0.0684746
	0.00145964	0.0189118
	0.00717472	0.0654256
	0.0398091	0.0818495
	0.0140401	0.0498221
	0.0530281	0.0702339
	0.0539966	0.0229589
	0.00239881	0.0533622
	0.0207598	0.0152469
	0.000590106	0.0675181
	0.0091051	0.048814
	0.000107826	0.0412145
	0.00634363	0.0263383
	0.0133765	0.113278
	0.0172712	0.0489596
	0.00176067	0.0443198
	0.0253798	0.102678
	0.00237622	0.0870968
	0.0121184	0.06382
	0.0125125	0.0634573
	0.0143	0.0584029
	0.00763607	0.130706
	0.0434819	0.0361017
	0.0245881	0.0504429
	0.0270612	0.102984
	0.0489655	0.0952005
	0.00980917	0.0636638
	0.0279519	0.0719563
	0.00772024	0.0457099
	0.0251632	0.0425444
	0.0197031	0.0310149
	0.0128466	0.0851547
	0.0280359	0.00921553
	0.0356822	0.0848537
	0.0445356	0.0934998
	0.0213137	0.00402889
	0.046876	0.0644712
	0.0294791	0.00711967
	0.0117009	0.074679
	0.0168644	0.0253256
	0.0361429	0.0722186
	0.00399399	0.00531122
	0.00272897	0.106633
	0.00821312	0.027254
	0.00419448	0.066373
	0.0601237	0.0867199
	0.0397887	0.0658529
	0.0387665	0.0156965
	0.020464	0.00564282
	0.0208294	0.0257259
	0.0278625	0.0690473
	0.00441725	0.0860185
	0.0136619	0.0724679
	0.00593096	0.00264688
	0.0117017	0.142929
	0.0128806	0.0365097
	0.00233207	0.138271
	0.00512974	0.0742153
	0.0193849	0.0284569
	0.0319516	0.00836465
	0.0165597	0.0174707
	0.00564129	0.053394
	0.00596549	0.10068
	0.00272463	0.077545
	0.0252045	0.0114992
	0.0142419	0.0215837
	0.010011	0.0923294
	0.0374752	0.0426896
	0.0170444	0.0781744
	0.0492282	0.0991554
	0.00186772	0.120161
	0.0175258	0.0514939
	0.0131666	0.109832
	0.00433143	0.00141109
	0.0364946	0.0482874
	0.0110688	0.0706643
	0.0355884	0.0809831
	0.0694862	0.0228968
	0.0114268	0.0165195
	0.015381	0.032953
	0.0273447	0.0455917
	0.0268588	0.00587889
	0.0430475	0.151042
	0.0108227	0.00245528
	0.00785012	0.0303255
	0.0311492	0.03189
	0.0221515	0.0868737
	0.0537438	0.136726
	0.0504948	0.0455994
	0.0219169	0.149322
	0.0234834	0.0455809
	0.0312191	0.0488846
	0.0342647	0.0268425
	0.0337064	0.0493691
	0.0469587	0.0130221
	0.0725266	0.102942
	0.0559138	0.117346
	0.00139207	0.072723
	0.0280916	0.0201177
	0.0538517	0.0258972
	0.0259279	0.0809016
	0.0433843	0.0393398
	0.00677482	0.123397
	0.00415793	0.0423219
	0.0165292	0.0825971
	0.00319593	0.065381
	0.0363673	0.0118929
	0.0222858	0.00932808
	0.0206088	0.0694485
	0.0074406	0.0589214
	0.0119501	0.0893131
	0.00504424	0.0680706
	0.0473392	0.0740187
	0.00750236	0.0522723
	0.0227688	0.101412
	0.00645296	0.0258769
	0.0399936	0.0346126
	0.00109675	0.0905801
	0.0167462	0.0767593
	0.0056708	0.0822884
	0.0242366	0.0362247
	0.00675926	0.0574802
	0.0351845	0.035566
	0.00166044	0.0579365
	0.00504502	0.0608452
	0.0269105	0.0805537
	0.0372919	0.064323
	0.0224113	0.00710831
	0.0206536	0.0103734
	0.00347956	0.0849725
	0.0378518	0.0218102
	0.0100751	0.0763011
	0.0457387	0.0811698
	0.0290802	0.0857682
	0.0298639	0.0466171
	0.0179699	0.0268567
	0.0259682	0.0658151
	0.0515763	0.0468523
	0.0312925	0.0242798
	0.0531961	0.0918571
	0.02131	0.0683857
	0.0309999	0.0343346
	0.0373113	0.0929024
	0.00780366	0.0535634
	0.0182325	0.0783932
	0.00187243	0.0103135
	0.0258399	0.0806454
	0.0530795	0.0309371
	0.029744	0.0707625
	0.0020924	0.0106648
	0.00797966	0.0217107
	0.000972531	0.0478954
	0.0690866	0.00633497
	0.0380308	0.00332472
	0.0251164	0.0609817
	0.0634565	0.00367722
	0.0268257	0.106824
	0.0228033	0.00685148
	0.0181941	0.00975889
	0.0195002	0.0218168
	0.00748045	0.0650102
	0.0019577	0.0416343
	0.00587312	0.041963
	0.0458823	0.0112458
	0.0319106	0.0630817
	0.00157974	0.0550332
	0.00818076	0.0522602
	0.0370203	0.0259921
	0.0305368	0.0625394
	0.0251306	0.0839932
	0.00579481	0.104951
	0.0407503	0.0346898
	0.00931025	0.0895838
	0.00748363	0.0450446
	0.0285875	0.12588
	0.0198689	0.0443102
	0.0652003	0.0172005
	0.0351144	0.0322272
	0.035931	0.0933696
	0.017375	0.00483925
	0.0394607	0.0591249
	0.0389334	0.0755359
	0.00299183	0.0674098
	0.0469711	0.0566042
	0.0177583	0.0735261
	0.000910998	0.0525399
	0.0184526	0.019788
	0.00617009	0.050171
	0.0201839	0.0145796
	0.0676036	0.0327458
	0.0254045	0.0508953
	0.00133364	0.057994
	0.0238519	0.134564
	0.00450445	0.0696088
	0.0222554	0.0475847
	0.0384098	0.0889093
	0.00519071	0.0483945
	0.00351769	0.0155865
	0.0153846	0.0460992
	0.00083513	0.0801199
	0.0094706	0.00586964
	0.0508343	0.0231145
	0.0142102	0.148936
	0.00928074	0.0608983
	0.0071085	0.00761873
	0.0161135	0.0957568
	0.0651566	0.0946073
	0.062043	0.0505781
	0.0489379	0.0503812
	0.00787096	0.0610405
	0.000570463	0.00810555
	0.00955003	0.0175828
	0.0142749	0.0626995
	0.00743774	0.0171158
	0.019507	0.118073
	0.036326	0.118069
	0.0218087	0.0585769
	0.0240964	0.0452105
	0.0558883	0.00162402
	0.00667742	0.106832
	0.0101859	0.0107574
	0.00836192	0.0647574
	0.029353	0.0188563
	0.0107003	0.0859054
	0.000607694	0.00584156
	0.00230024	0.0276451
	0.0038235	0.0320025
	0.032499	0.0295519
	0.0230962	0.00790986
	0.0377584	0.0491459
	0.00746512	0.0482497
	0.0407829	0.0452334
	0.0171243	0.0276381
	0.0354124	0.0337854
	0.0259276	0.0478749
	0.0175013	0.0452416
	0.00568894	0.0644205
	0.0345029	0.0826397
	0.00481198	0.101803
	0.0325388	0.0427696
	0.00464942	0.017405
	0.0165121	0.0464864
	0.00927451	0.0880359
	0.00270157	0.0536141
	0.0145351	0.0446026
	0.000735776	0.0313823
	0.0197179	0.0768343
	0.0240157	0.0115193
	0.052587	0.0109818
	0.0150934	0.0202103
	0.0672984	0.0324726
	0.020117	0.135789
	0.0135992	0.0494153
	0.0417896	0.0122955
	0.00149208	0.0408463
	0.0444188	0.0774951
	0.0478173	0.034747
	0.00358322	0.0362824
	0.027742	0.0313979
	0.014284	0.0629172
	0.0214744	0.00772617
	0.052644	0.0564425
	0.00478742	0.0140467
	0.00280307	0.015067
	0.0601329	0.0498986
	0.0192619	0.14381
	0.0128193	0.0444533
	0.00209323	0.0134686
	0.0160392	0.147654
	0.0559367	0.0477457
	0.0336048	0.075865
	0.0158922	0.104237
	0.0504297	0.052267
	0.0179468	0.0174122
	0.0461398	0.0601913
	0.0329378	0.0308133
	0.0264251	0.011421
	0.0135297	0.0242794
	0.00847931	0.0237416
	0.0102373	0.0566602
	0.0140276	0.067361
	0.0149734	0.0291954
	0.00848511	0.124322
	0.00293711	0.0714273
	0.0126176	0.0718984
	0.0222207	0.00250685
	0.0102024	0.0459953
	0.00523971	0.0354295
	0.0568173	8.35266e-05
	0.0666516	0.100066
	0.0452941	0.0292652
	0.0261467	0.0369485
	0.0268223	0.0282953
	0.026719	0.0406168
	0.034376	0.0846592
	0.0112337	0.00621303
	0.00838109	0.0177332
	0.0480834	0.031009
	0.0327913	0.000106579
	0.00447819	0.0140324
	0.0409988	0.00722537
	0.0191298	0.0431312
	0.0222326	0.0278125
	0.0162446	0.0753131
	0.0065525	0.0470427
	0.048784	0.0350578
	0.0166032	0.065761
	0.00771951	0.0662766
	0.0064201	0.0355617
	0.0138447	0.0179513
	0.015368	0.0421915
	0.0154148	0.0102384
	0.00380524	0.0434803
	0.00789215	0.10709
	0.0201403	0.0716396
	0.0182666	0.0515217
	0.00845546	0.0746763
	0.0311922	0.0999612
	0.00270197	0.0350452
	0.0302243	0.0453732
	0.0135567	0.0494843
	0.025209	0.0191505
	0.0325348	0.083289
	0.0590362	0.0488242
	0.020923	0.0963729
	0.0203286	0.0995753
	0.00919294	0.142194
	0.0213802	0.0745463
	0.00239463	0.105024
	0.0106859	0.0618597
	0.00114547	0.00383456
	0.0064347	0.104401
	0.0156272	0.0447847
	0.0312738	0.018556
	0.0324248	0.0540738
	0.00273784	0.046428
	0.0119605	0.0251228
	0.0237369	0.111984
	0.0116776	0.0885456
	0.0608987	0.0312719
	0.0624975	0.0287672
	0.0279001	0.0874733
	0.0616569	0.0944302
	0.0668896	0.00382999
	0.0025505	0.0214472
	0.0692563	0.0608806
	0.0541871	0.0510843
	0.0482637	0.111419
	0.0598927	0.0100119
	0.00125379	0.0200696
	0.0350181	0.0446783
	0.0172657	0.0639817
	0.0125808	0.0502153
	0.0172736	0.132091
	0.018273	0.0170591
	0.0616577	0.0418893
	0.0114001	0.120601
	0.00260169	0.02574
	0.0624095	0.0463028
	0.0240173	0.0297345
	0.000246696	0.0458569
	0.000975338	0.1168
	0.00352015	0.0183236
	0.010006	0.115653
	0.0163082	0.0819564
	0.00936774	0.0106936
	0.0408185	0.105123
	0.0103976	0.0147927
	0.0319142	0.0764988
	0.0166756	0.0209324
	0.0233683	0.00497024
		0.00610936
		0.00153986
		0.0127055
		0.0514102
		0.145859
		0.0295445
		0.0343693
		0.0126892
		0.0420896
		0.0270754
		0.018933
		0.0258664
		0.0561497
		0.00163314
		0.0287216
		0.0616719
		0.0184351
		0.0355296
		0.0593173
		0.00671982
		0.00772508
		0.0769157
		0.118111
		0.0281873
		0.0163721
		0.0624896
		0.104134
		0.0666695
		0.0286297
		0.116583
		0.0763875
		0.0189377
		0.100893
		0.0535926
		0.0362322
		0.0474604
		0.057658
		0.112311
		0.110773
		0.0227301
		0.0184287
		0.0964082
		0.0473346
		0.00912518
		0.00564383
		0.0637742
		0.0244138
		0.0203744
		0.0235026
		0.0799835
		0.0286899
		0.00157328
		0.0606875
		0.0497657
		0.0393423
		0.114697
		0.0121035
		0.0142214
		0.12498
		0.0310775
		0.0733029
		0.0640459
		0.00782883
		0.0449841
		0.117291
		0.0923691
		0.0477512
		0.0748482
		0.0530631
		0.0397572
		0.0217252
		0.0640477
		0.0641306
		0.00653425
		0.148054
		0.0708774
		0.00667367
		0.0276409
		0.0605103
		0.0774793
		0.0666721
		0.0683252
		0.100174
		0.0361569
		0.0255335
		0.0327937
		0.0449847
		0.0557477
		0.0553938
		0.0688064
		0.0804054
		0.052728
		0.146986
		0.108904
		0.0362495
		0.0408227
		0.0472115
		0.0118991
		0.0443883
		0.0452202
		0.0162243
		0.0186457
		0.0151498
		0.0168965
		0.0134372
		0.109691
		0.0558355
		0.0379106
		0.0964744
		0.0261972
		0.0654174
		0.015315
		0.0800739
		0.0519098
		0.0108525
		0.00970828
		0.149517
		0.134241
		0.00735669
		0.0474423
		0.00662419
		0.0683256
		0.0195056
		0.0397805
		0.0448384
		0.0502501
		0.128093
		0.000214195
		0.060921
		0.0369698
		0.0297815
		0.0425312
		0.0392093
		0.000803989
		0.138492
		0.0440291
		0.0960318
		0.00516418
		0.0354177
		0.0670418
		0.0377693
		0.0669513
		0.055231
		0.0595259
		0.0376974
		0.0358639
		0.0307094
		0.0463693
		0.09081
		0.0254787
		0.049441
		0.0255693
		0.0752794
		0.0778437
		0.0289189
		0.0698709
		0.092576
		0.0193657
		0.0640777
		0.0390487
		0.0509991
		0.0192091
		0.0333912
		0.0461616
		0.0773482
		0.0866949
		0.0117516
		0.0762938
		0.0224866
		0.0622453
		0.0161346
		0.0504519
		0.0253396
		0.0899174
		0.0211811
		0.0434857
		0.0431693
		0.0598019
		0.055527
		0.0265717
		0.0486294
		0.00566937
		0.0520282
		0.0249861
		0.0356059
		0.0326136
		0.0760682
		0.0682503
		0.0256606
		0.0232273
		0.00999197
		0.119473
		0.109785
		0.0736479
		0.0217712
		0.138666
		0.0378434
		0.0175426
		0.0587692
		0.0110859
		0.0556444
		0.000671405
		0.0147923
		0.0496964
		0.0472551
		0.0539165
		0.000599512
		0.0371067
		0.0571716
		0.0969193
		0.0407956
		0.10944
		0.0606174
		0.13761
		0.111415
		0.0232227
		0.0352079
		0.118599
		0.119417
		0.102517
		0.058568
		0.0175263
		0.0692265
		0.0175192
		0.14123
		0.0699749
		0.0622653
		0.0279499
		0.0347491
		0.0629386
		0.0503412
		0.0517603
		0.0186013
		0.000907883
		0.0578648
		0.106716
		0.092209
		0.0395045
		0.0735241
		0.0389691
		0.00341628
		0.00152476
		0.0181749
		0.0664579
		0.0607232
		0.0132975
		0.0480378
		0.00701507
		0.0987763
		0.0612196
		0.0842217
		0.134174
		0.0761765
		0.100188
		0.0239329
		0.0505748
		0.0934673
		0.0420004
		0.0817508
		0.0361885
		0.108895
		0.0135399
		0.0953623
		0.0509594
		0.0407678
		0.063022
		0.0663759
		0.0200984
		0.000625801
		0.0791597
		0.0379933
		0.134758
		0.0366414
		0.0738311
		0.0483566
		0.0421438
		0.140812
		0.0421914
		0.0319959
		0.0469986
		0.0677735
		0.0157784
		0.0678741
		0.000682391
		0.0159093
		0.0649848
		0.0395732
		0.0789848
		0.0634115
		0.108656
		0.0549807
		0.0332689
		0.0446255
		0.0527432
		0.00134851
		0.0791552
		0.0769906
		0.08345
		0.0697495
		0.12819
		0.00691339
		0.0987434
		0.00842453
		0.0764951
		0.0755388
		0.0757245
		0.0118297
		0.0483898
		0.0458062
		0.0774349
		0.109722
		0.0660056
		0.0911934
		0.0723282
		0.107032
		0.0401446
		0.108169
		0.133405
		0.0776594
		0.00304642
		0.0368285
		0.0958663
		0.00849255
		0.0372514
		0.0168758
		0.0172197
		0.00793621
		0.010579
		0.0514244
		0.0383498
		0.0345023
		0.060424
		0.0623156
		0.0408184
		0.0880631
		0.0136464
		0.00915436
		0.126431
		0.0576279
		0.111127
		0.0343987
		0.0180131
		0.0107833
		0.034568
		0.0652632
		0.0315477
		0.0587196
		0.00600249
		0.0484247
		0.127702
		0.123106
		0.0328225
		0.013125
		0.0258381
		0.11049
		0.0751183
		0.153976
		0.0389478
		0.107261
		0.0285288
		0.049538
		0.0607245
		0.0564848
		0.125305
		0.0584484
		0.00299558
		0.0636985
		0.122171
		0.0496021
		0.137533
		0.00126281
		0.0426897
		0.0377459
		0.0331446
		0.131819
		0.0345496
		0.0345247
		0.0455301
		0.0376355
		0.0532097
		0.0445194
		0.0623542
		0.0927211
		0.0277977
		0.0803305
		0.00786531
		0.0342042
		0.127203
		0.0628457
		0.0228727
		0.00316894
		0.0427538
		0.0829643
		0.0457585
		0.0147149
		0.0200987
		0.0400571
		0.025942
		0.0576424
		0.0220477
		0.0935421
		0.0481407
		0.0696278
		0.0570816
		0.0395034
		0.117331
		0.0161928
		0.050706
		0.023403
		0.0696195
		0.137511
		0.0291195
		0.0926414
		0.0580327
		0.085905
		0.0337056
		0.0611563
		0.0812443
		0.0602255
		0.0132494
		0.0668146
		0.0230595
		0.0924125
		0.0188609
		0.0279176
		0.0400181
		0.0689883
		0.0414388
		0.0330422
		0.0574138
		0.0041868
		0.0191939
		0.013067
		0.0368641
		0.016249
		0.0592318
		0.0866395
		0.0490138
		0.022701
		0.00674938
		0.134753
		0.0482435
		0.0169486
		0.0944849
		0.0303101
		0.0571386
		0.0167274
		0.0646667
		0.0416982
		0.00221594
		0.115725
		0.0479872
		0.104289
		0.00893255
		0.088377
		0.0226621
		0.0146167
		0.0271369
		0.00291987
		0.0852081
		0.00541686
		0.0304812
		0.0414486
		0.0204351
		0.0966856
		0.0572987
		0.0447158
		0.0340982
		0.0856815
		0.0529473
		0.0525034
		0.0748454
		0.0354976
		0.092597
		0.028043
		0.0157635
		0.0752184
		0.0599808
		0.0397842
		0.0577056
		0.0539012
		0.0606426
		0.00840334
		0.0081707
		0.0283513
		0.084091
		0.0494829
		0.0286844
		0.0522966
		0.0090561
		0.0777677
		0.0939758
		0.139121
		0.0194479
		0.00599422
		0.0161187
		0.0547396
		0.0509822
		0.0842973
		0.0643309
		0.0122541
		0.0118968
		0.0627873
		0.075387
		0.0253624
		0.144194
		0.0173706
		0.103023
		0.0521321
		0.121168
		0.0164537
		0.10862
		0.13676
		0.0530584
		0.0162805
		0.0956892
		0.0483101
		0.00919534
		0.0607978
		0.0308513
		0.044095
		0.100186
		0.0371681
		0.015125
		0.0323145
		0.0652258
		0.120958
		0.0135342
		0.0361496
		0.0747404
		0.0150851
		0.0872552
		0.0209078
		0.0278559
		0.0923559
		0.0595519
		0.100146
		0.0218074
		0.00663737
		0.0111657
		0.104662
		0.0455164
		0.0264766
		0.112924
		0.108339
		0.0491248
		0.0594928
		0.121118
		0.077064
		0.022853
		0.0632382
		0.135731
		0.019281
		0.0616287
		0.0986191
		0.0461232
		0.111158
		0.00847543
		0.0132414
		0.0965476
		0.0761622
		0.0298658
		0.0812579
		0.048409
		0.0546728
		0.046311
		0.00458804
		0.0534621
		0.028851
		0.0908174
		0.140101
		0.0255264
		0.0140386
		0.0322046
		0.046635
		0.134434
		0.0687365
		0.048645
		0.0747203
		0.0678137
		0.050918
		0.0608698
		0.00358664
		0.0660334
		0.00740229
		0.0992129
		0.0581504
		0.0286751
		0.0196962
		0.023597
		0.0135634
		0.148488
		0.0133506
		0.0525628
		0.0754991
		0.104235
		0.0429653
		0.0792179
		0.0651583
		0.137092
		0.117076
		0.0457658
		0.0727255
		0.00285244
		0.0127058
		4.62264e-05
		0.0579144
		0.0865916
		0.109759
		0.0355109
		0.0238175
		0.105354
		0.0709386
		0.0368003
		0.0636794
		0.0475473
		0.0133015
		0.0552801
		0.0409771
		0.0666029
		0.0995126
		0.0906787
		0.0390844
		0.04297
		0.0568795
		0.0643126
		0.134355
		0.0573287
		0.0904069
		0.028241
		0.125593
		0.139084
		0.0222109
		0.0974129
		0.0067409
		0.0462748
		0.00825491
		0.0553938
		0.0465895
		0.0162663
		0.0472937
		0.0532515
		0.0318504
		0.0587498
		0.0580372
		0.0562476
		0.033559
		0.00303654
		0.0369563
		0.0351289
		0.0577115
		0.0776351
		0.0305711
		0.0240213
		0.036041
		0.024322
		0.0884638
		0.079213
		0.0632785
		0.102766
		0.0748367
		0.00760637
		0.0545445
		0.0613111
		0.103734
		0.0431777
		0.0610745
		0.0626657
		0.00964046
		0.037726
		0.0737017
		0.10925
		0.0379581
		0.0234414
		0.0401467
		0.0423824
		0.0449227
		0.0983132
		0.0443934
		0.107791
		0.042537
		0.053226
		0.00841248
		0.0165297
		0.0444484
		0.0618866
		0.0126083
		0.0774653
		0.108863
		0.109631
		0.0473208
		0.0379874
		0.0988563
		0.0683418
		0.0590752
		0.05097
		0.156356
		0.00961246
		0.0260604
		0.105157
		0.104218
		0.0928787
		0.031188
		0.0907213
		0.0189755
		0.110012
		0.0499639
		0.0393624
		0.0278671
		0.0560174
		0.0632294
		0.101435
		0.00772742
		0.0844284
		0.0138824
		0.0937994
		0.0247786
		0.00492076
		0.029442
		0.0689732
		0.0226383
		0.0735918
		0.0126672
		0.0981305
		0.122362
		0.0599624
		0.027093
		0.0211708
		0.0524659
		0.0218627
		0.0382938
		0.0593164
		0.0533825
		0.0493242
		0.0825203
		0.146296
		0.0725673
		0.0764865
		0.150253
		0.0442893
		0.0193475
		0.123107
		0.0235304
		0.0983848
		0.0347768
		0.0881912
		0.0887059
		0.047253
		0.022727
		0.0875583
		0.0570351
		0.0644788
		0.132366
		0.133032
		0.0672557
		0.0382987
		0.0873709
		0.0631637
[truncated: 374 more rows]

## Sheet: Mix2glg
	Norm. NucleoidOffset Expo	Norm. NucleoidOffset Trans
	0.0312774	0.00510644
	0.0283522	0.0272195
	0.0262538	0.00473551
	0.0382174	0.00330285
	0.05654	0.0145576
	0.0162291	0.00158072
	0.0155206	0.00535352
	0.00352693	0.0395978
	0.0215661	0.0483619
	0.0205779	0.0187497
	0.014279	0.0219728
	0.0404939	0.00582511
	0.0194969	0.00352373
	0.0351341	0.00148484
	0.00740501	0.00350538
	0.016734	0.00403323
	0.0113851	0.000571594
	0.00142945	0.00509955
	0.0282256	0.00824056
	0.0427112	0.026548
	0.0177343	0.00630079
	0.000350597	0.012345
	0.00940654	0.0077292
	0.000671681	0.000743408
	0.00588107	0.0125193
	0.0109513	0.0086366
	0.0153599	0.0131993
	0.0478552	0.0137193
	0.01514	0.0535129
	0.0081593	0.0177003
	0.0282469	0.0317074
	0.00404186	0.0576237
	0.0153443	0.0212672
	0.0159559	0.00836612
	0.0222234	0.00547776
	0.00961796	0.00979021
	0.00392876	0.00701778
	0.0112188	0.00905769
	0.00350271	0.00503763
	0.00479618	0.00410635
	0.0533939	0.00485124
	0.0299388	0.0104937
	0.0405164	0.00955439
	0.00448688	0.0240658
	0.0229828	0.00481609
	0.0265292	0.00622711
	0.0104356	0.00707838
	0.0111433	0.0552116
	0.0122835	0.0120929
	0.0136253	0.0224266
	2.59308e-05	0.0239373
	0.0507418	0.0103599
	0.00062327	0.0304844
	0.00573124	0.0333209
	0.0139421	0.0379081
	0.00181445	0.0271836
	0.0129925	0.00272023
	0.027927	0.00797068
	0.00485958	0.0283673
	0.0152898	0.052227
	0.0117226	0.0134505
	0.0310016	0.0247515
	0.00660456	0.00653902
	0.0329102	0.0123861
	0.0317501	0.00170026
	0.00496156	0.0131161
	0.028543	0.0058443
	0.0157972	0.000640324
	0.0408026	0.0128946
	0.0465004	0.00223762
	0.0322777	0.00443082
	0.00711852	0.00320965
	0.0184624	0.0342535
	0.0361182	0.00247179
	0.0185973	0.01175
	0.0314573	0.01366
	0.00673303	0.0225454
	0.0112683	0.036959
	0.0127014	0.0263255
	0.0239304	0.0201287
	0.0122919	0.0533636
	0.00484057	0.010689
	0.0210693	0.0017331
	0.0200756	0.0418962
	0.00433039	0.0377343
	0.0454152	0.0473595
	0.0278526	0.0236316
	0.00966756	0.0214424
	0.00516603	0.000863425
	0.0196253	0.0205514
	0.0163547	0.0343806
	0.0451751	0.00392533
	0.00469138	0.00445983
	0.0106793	0.0123643
	0.00964471	0.00161035
	0.0125668	0.0236729
	0.0109709	0.0115105
	0.00822783	0.0124686
	0.00694669	0.00148384
	0.0526199	0.00606807
	0.00148191	0.000490121
	0.0425123	0.00841666
	0.0158652	0.00913554
	0.00229929	0.00919216
	0.00739265	0.0140813
	0.00444633	0.0139491
	0.0193762	0.00673721
	0.00568357	0.01015
	0.0283992	0.00908087
	0.00172454	0.0152176
	0.00637168	0.00752589
	0.023772	0.0167439
	0.00635908	0.00371322
	0.0156889	0.0174452
	0.00364945	0.00899545
	0.0180315	0.0108727
	0.00761933	0.00693647
	0.00598819	0.00969725
	0.0266994	0.0155255
	0.0486847	0.0112355
	0.00603024	0.00702107
	0.0107032	0.00879277
	0.0158032	0.0187133
	0.0204855	0.00721203
	0.0116821	0.0113167
	0.000844284	0.0126785
	0.0111515	0.0105111
	0.00266763	0.0371348
	0.00416411	0.000133096
	0.00980349	0.0176116
	0.0120091	0.0274718
	0.0492981	0.00379993
	0.00352232	0.00496041
	0.0109201	0.00410774
	0.01668	0.0301891
	0.0196294	0.0481821
	0.0205184	0.0145292
	0.0545522	0.00680663
	0.0115994	0.00300036
	0.000822845	0.00218618
	0.0171745	0.009633
	0.000230769	0.0264279
	0.0103195	0.00884288
	0.0220164	0.0527938
	0.00777409	0.0208194
	0.0368806	0.010764
	0.0137051	0.0161827
	0.0107314	0.0117619
	0.00803485	0.00624572
	0.00658849	0.000675016
	0.0232369	0.00174711
	0.00415161	0.00608313
	0.00347192	0.0348447
	0.0335974	0.0078253
	0.00780088	0.0125299
	0.00666382	0.00569457
	0.00504454	0.0262756
	0.033169	0.0210609
	0.0226102	0.0136518
	0.0196979	0.00343447
	0.0264197	0.00797973
	0.0443524	0.00279642
	0.0101823	0.0286403
	0.00494911	0.0270637
	0.0271098	0.0379005
	0.0108839	0.0398392
	0.0121865	0.0235133
	0.0546906	0.0109984
	0.0165618	0.0511102
	0.00231799	0.00411555
	0.0100229	0.00205529
	0.0197161	0.0196478
	0.00594307	0.00609756
	0.0164001	0.000114919
	0.0165455	0.0123326
	0.0262747	0.00125633
	5.53047e-05	0.00678484
	0.0404922	0.0111557
	0.0260173	0.025908
	0.014084	0.0345334
	0.0192667	0.0147348
	0.0163203	0.002382
	0.0043543	0.00722644
	0.0192407	0.000485936
	0.0262173	0.0131534
	0.034613	0.00507143
	0.0299113	0.0403425
	0.0113674	0.0178402
	0.011246	0.0104934
	0.0127919	0.0254464
	0.012515	0.00599239
	0.0280623	0.0458784
	0.00743437	0.0137636
	0.0532217	0.0174173
	0.0258459	0.0501415
	0.0381156	0.00710755
	0.0293174	0.0338748
	0.036987	0.0126446
	0.040518	0.0492613
	0.0101696	0.0135959
	0.02591	0.026008
	0.0519098	0.0156903
	0.0203891	0.000395366
	0.0207971	0.00998154
	0.0144091	0.0223101
	0.0495319	0.00902821
	0.0165761	0.0191099
	0.0238093	0.0007995
	0.00300192	0.0259669
	0.0242757	0.016996
	0.0156128	0.0312823
	0.0263361	0.00189464
	0.0242609	0.00395656
	0.0207762	0.00753274
	0.0285954	0.0369659
	0.0393599	0.0209501
	0.0422447	0.0234922
	0.00315739	0.00254634
	0.0359532	0.0254981
	0.0211686	0.00237834
	0.0186748	0.0224202
	0.0138933	0.0365751
	0.0154398	0.0142276
	0.00443004	0.00501213
	0.00281803	0.00117921
	0.0163695	0.0167208
	0.00118302	0.0237012
	0.00460401	0.00859875
	0.0127611	0.0238392
	0.00282726	0.0157783
	0.0325817	0.00264779
	0.027928	0.0116795
	0.0123422	0.0161125
	0.00415999	0.0127313
	0.0412443	0.00132705
	0.0498509	0.0176595
	0.0210004	0.0524636
	0.0403353	0.0205275
	0.0154345	0.000315669
	0.0321181	0.0184437
	0.0188847	0.00407353
	0.045313	0.0407261
	0.0225464	0.0367895
	0.0342082	0.0044426
	0.0499136	0.00829149
	0.0353267	0.0139595
	0.00478077	0.00457273
	0.0427634	0.00771657
	0.0116745	0.0301726
	0.0232735	0.00703421
	0.0316228	0.0135571
	0.0579417	0.03427
	0.0101412	0.00125449
	0.0246055	0.0342595
	0.0231657	0.0263724
	0.00675137	0.0140651
	0.00625675	0.0130935
	0.0181241	0.0461598
	0.00502317	0.0143208
	0.0530723	0.0316694
	0.0565799	0.00298059
	0.0232875	0.0281722
	0.0387105	0.0375035
	0.0369942	0.00498258
	0.00461629	0.0369035
	0.0279891	0.00462577
	0.000889483	0.0168699
	0.042174	0.00491699
	0.00304847	0.0224246
	0.00622772	0.0201441
	0.0067239	0.0268822
	0.0219063	0.0220978
	0.00850339	0.0314619
	0.000245604	0.00661885
	0.0271345	0.00456857
	0.000368719	0.0388558
	0.0024299	0.0161579
	0.0377639	0.00883734
	0.00534937	7.13248e-05
	0.00195709	0.0175556
	0.0128734	0.00642652
	0.00582701	0.00600995
	0.0304957	0.00864428
	0.0368203	0.00825339
	0.0363021	0.0226362
	0.0298374	0.0172936
	0.010847	0.0333263
	0.028604	0.0124248
	0.00650884	0.00667854
	0.0295019	0.00629324
	0.00706293	0.000602886
	0.000250082	0.00934007
	0.00165572	0.0258172
	0.00598142	0.00195891
	0.054997	0.0173025
	0.00244254	0.011294
	0.0547504	0.00160293
	0.0522165	0.027342
	0.0184901	0.00367939
	0.0307898	0.029152
	0.00579855	0.0137646
	0.0251507	0.00288504
	0.0385663	0.0195241
	0.014311	0.00370274
	0.00190902	0.0111797
	0.0293702	0.0495354
	0.00929202	0.0475419
	0.032919	0.00257978
	0.0061322	0.00729419
	0.0143947	0.0057267
	0.0275658	0.0222945
	0.010272	0.0213951
	0.00753925	0.0214154
	0.00379562	0.0409234
	0.00280411	0.0182423
	0.0346627	0.0555815
	0.00555274	0.00930176
	0.0277161	0.0122628
	0.00535252	0.0291344
	0.0143394	0.00473257
	0.00343455	0.000553248
	0.0290704	0.0134337
	0.0268912	0.00395159
	0.0184734	0.0176581
	0.0220585	0.00581369
	0.0235763	0.00239016
	0.0063038	0.0258333
	0.00224059	0.0157237
	0.0483738	0.0386418
	0.0153786	0.018787
	0.0222531	0.00730952
	0.0254925	0.00266046
	0.00890491	0.0270279
	0.0240889	0.0015193
	0.000691294	0.00748981
	0.0134627	0.0371587
	0.00567808	0.0180748
	0.0271403	0.007763
	0.0223374	0.0401652
	0.00125466	0.0301413
	0.0341473	0.0182573
	0.0481393	0.0112339
	0.0114509	0.00476902
	0.0049896	0.00537984
	0.0385843	0.0320474
	0.0216611	0.0139722
	0.016633	0.00913612
	0.0300806	0.0308089
	0.0313831	0.0270502
	0.0281091	0.0274142
	0.0235419	0.00595516
	0.0019023	0.0104537
	0.0267592	0.0127051
	0.0252347	0.00503101
	0.00265515	0.024968
	0.0122453	0.0385763
	0.0489021	0.0160147
	0.00152679	0.00452132
	0.0261841	0.0376698
	0.0471375	0.0294948
	0.0254898	0.00665678
	0.0360082	0.00506515
	0.000891688	0.0248397
	0.00960018	0.00658192
	0.0211115	0.0108111
	0.00456964	0.0039387
	0.00898934	0.0103305
	0.0351365	0.0190781
	0.00876068	0.00628795
	0.0109889	0.0083454
	0.00621618	0.00284693
	0.0433247	0.000158365
	0.0175697	0.0258765
	0.0108577	0.0058436
	0.0289591	0.00412684
	0.0544895	0.0167082
	0.0349346	0.0196162
	0.0141737	0.0196742
	0.0446086	0.029647
	0.0210606	0.00914076
	0.0289099	0.0106869
	0.0189891	0.00496301
	0.0315982	0.0114578
	0.0130843	0.00868947
	0.0310168	0.00022048
	0.00932721	0.0365793
	0.044322	0.0405387
	0.027972	0.0134373
	0.0180722	0.00744943
	0.0191215	0.021495
	0.017146	0.00140044
	0.0275438	0.0319374
	0.0276828	0.0107223
	0.000785035	0.0223684
	0.0374814	0.00012122
	0.00235348	0.00278794
	0.00583309	0.0157032
	0.00671533	0.0129426
	0.0103589	0.0040965
	0.0580262	0.0062092
	0.00913264	0.0536991
	0.0365717	0.0483633
	0.0106967	0.0171079
	0.00288381	0.0219904
	0.0146018	0.0256914
	0.00508908	0.0310817
	0.00775636	0.0120968
	0.0282659	0.00782597
	0.0182271	0.0120339
	0.00462489	0.00351356
	0.0363991	0.0153752
	0.00766064	0.0081095
	0.043865	0.00758319
	0.0353555	0.0273489
	0.0309914	0.00673084
	0.0147227	0.00635141
	0.00381861	0.00595887
	0.0324458	0.0141196
	0.00241876	0.00633353
	0.0234089	0.00599934
	0.0257352	0.029457
	0.00979327	0.00731768
	0.0113177	0.00694229
	0.0166042	0.000846364
	0.0196017	0.0132434
	0.0166689	0.0330567
	0.00563065	0.000126339
	0.0207537	0.029525
	0.0393708	0.0390351
	0.0137185	0.00396553
	0.0126092	0.0171379
	0.0072934	0.0400285
	0.0155663	0.0333411
	0.0237624	0.0235264
	0.00143581	0.0486345
	0.00234777	0.0450701
	0.00486939	0.0181668
	0.000123202	0.0196506
	0.00775811	0.0195227
	0.0362825	0.0202696
	0.00467789	0.044148
	0.00496483	0.00225255
	0.0160828	0.0307012
	0.00843275	0.0196861
	0.0348949	0.012872
	0.0378589	0.00209122
	0.02794	0.0238756
	0.01552	0.00449925
	0.00587148	0.0118301
	0.0389188	0.0278119
	0.0135629	0.00118567
	0.0152913	0.0510143
	0.0103548	0.00040991
	0.0076414	0.011066
	0.016579	0.00947666
	0.00447791	0.0271409
	0.0278119	0.000135964
	0.00654034	0.0074282
	0.0295903	0.00602809
	0.0260168	0.0400139
	0.0462276	0.00460414
	0.0122996	0.00552929
	0.0115519	0.0373282
	0.00668238	0.0160221
	0.00710868	0.047331
	0.0112425	0.0195666
	0.0124077	0.015542
	0.0122368	0.0294649
	0.0233891	0.000422156
	0.0343761	0.0529517
	0.00981252	0.0187607
	0.00914093	0.0094107
	0.0316686	0.0384736
	0.0234084	0.0408229
	0.0186202	0.0240197
	0.00834834	0.0282525
	0.0103506	0.0444977
	0.0278888	0.0386939
	0.00619937	0.0440474
	0.04351	0.0219632
	0.00226824	0.0137749
	0.0117408	0.0285564
	0.0219346	0.0296265
	0.0312774	0.0244766
	0.0147797	0.00531889
	0.0200597	0.0188213
	0.00369517	0.0145127
	0.0542421	0.0117484
	0.0275169	0.0110558
	0.0528316	0.0113903
	0.00151656	0.0151348
	0.0141983	0.00775667
	0.0079619	0.0100787
	0.0032164	0.0198403
	0.0374833	0.0296749
	0.0194102	0.0288041
	0.0254768	0.0475615
	0.00697065	0.00844246
	0.0131844	0.0106151
	0.00177046	0.0311533
	0.00724974	0.0162279
	0.00243039	0.000980998
	0.00133789	0.0119379
	0.039783	0.0129029
	0.0226371	0.00329208
	0.00996974	0.0159642
	0.031345	0.00829166
	0.0212161	0.00339831
	0.00401488	0.0130626
	0.000951233	0.0236594
	0.00157279	0.00210711
	0.0110096	0.0100125
	0.0150821	0.0318913
	0.00182597	0.027173
	0.0177794	0.00189672
	0.0239292	0.00247607
	0.0543007	0.0524892
	0.00665336	0.0193695
	0.0150533	0.0247704
	0.0123477	0.0263077
	0.00100815	0.00111062
	0.00640684	0.0240949
	0.00436574	0.00668215
	0.0111554	0.0417336
	0.0434393	0.0161541
	0.00725417	0.00597233
	0.0162277	0.000769354
	0.00685125	0.00258337
	0.0368344	0.0283056
	0.0178848	0.00302
	0.0235933	0.0436694
	0.0245219	0.0126366
	0.00552116	0.000422205
	0.0353279	0.0336673
	0.030584	0.0138001
	0.00786142	0.0156138
	0.00298305	0.0239771
	0.0182336	0.0129955
	0.00950494	0.00194517
	0.0228889	0.0448015
	0.00105675	0.0115963
	0.000792503	0.0276035
	0.0050157	0.0194283
	0.0255493	0.0200276
	0.0176291	0.0204472
	0.0167949	0.0215123
	0.0104182	0.0035806
	0.0191986	0.0132162
	0.00521608	0.00331275
	0.022932	0.0396824
	0.00798867	0.00322321
	0.0328918	0.00749394
	0.0152337	0.0067926
	0.0222713	0.0124179
	0.0212584	0.0145923
	0.0240036	0.0178284
	0.01736	0.0102211
	0.0088184	0.00810238
	0.0346403	0.0264939
	0.0139676	0.00787654
	0.0022963	0.00960326
	0.0275736	0.0032769
	0.0323836	0.00412435
	0.0565121	0.018858
	0.0186116	0.0215849
	0.016782	0.00061953
	0.0216164	0.0114892
	0.00227195	0.0018232
	0.00455079	0.0313639
	0.0120931	0.0169442
	0.0338359	0.0120156
	0.0145362	0.00212827
	0.0232732	0.000616844
	0.0153532	0.0136351
	0.00284839	0.00819842
	0.0125296	0.00263586
	0.0176233	0.00749199
	0.015377	0.0154481
	0.0067629	0.00842088
	0.0373768	0.00108051
	0.0111365	0.0234901
	0.00995818	0.000472533
	0.0248873	0.026698
	0.00173155	0.0526613
	0.00130426	0.00706803
	0.00222434	0.040299
	0.0142154	0.0167808
	0.0191477	0.022363
	0.00108638	0.00338214
	0.00168648	0.0582634
	8.84894e-05	0.050875
	0.000661976	0.0440137
	0.0124284	0.0256341
	0.0108067	0.0144385
	0.0165024	0.0172578
	0.0243367	0.0299307
	0.0192007	0.0172042
	0.0136532	0.015332
	0.00674515	0.0161534
	0.00498388	0.00563285
	0.035551	0.00707645
	0.00952878	0.0192645
	0.0521837	0.0308612
	0.0053488	0.0159747
	0.0213557	9.37499e-05
	0.00933992	0.0322815
	0.000299641	0.0391207
	0.0104948	0.0159548
	0.0305541	0.0304927
	0.00290787	0.00455765
	0.0125788	0.00332089
	0.0340557	0.0188816
	0.0257325	0.0197102
	0.00863891	0.00782309
	0.0241668	0.00019953
	0.00900571	0.0164517
	0.0373877	0.0127262
	0.0126642	0.0242065
	0.00482375	0.0410531
	0.00962105	0.0117562
	0.0100509	0.046588
	0.0487666	0.0216534
	0.0398734	0.0297641
	0.0447967	0.0231106
	0.0019707	0.0295388
	0.0206282	0.0117067
	0.0123956	0.0260455
	0.0382094	0.048724
	0.00609725	0.0260622
	0.0125146	0.0416041
	0.0159065	0.00834006
	0.0105846	0.00578166
	0.00503866	0.019573
	0.0204466	0.0289673
	0.00030024	0.0544856
	0.0583341	0.0461372
	0.0501767	0.0219153
	0.0172494	0.0213151
	0.0410249	0.00186509
	0.0276437	0.013761
	0.0177631	0.0183372
	0.00502188	0.0312935
	0.0153251	0.0316798
	0.0151078	0.00950844
	0.0365722	0.0225889
	0.0506629	0.0177026
	0.00317421	0.0153489
	0.00756431	0.0102795
	0.00705284	0.0101777
	0.000292447	0.0110178
	0.00730597	0.00667479
	0.0207312	0.0316375
	0.0172945	0.0286171
	0.00281373	0.0317794
	0.0112535	0.0154053
	0.0343745	0.018194
	0.00591716	0.00074877
	0.0253297	0.000502336
	0.0087371	0.0413111
	0.0322268	0.0118044
	0.03606	0.00332939
	0.0286926	0.0103084
	0.00731226	0.0187849
	0.0121136	0.014104
	0.00780966	0.00376597
	0.0175854	0.0210939
	0.0308355	0.0314869
	0.0325552	0.0225413
	0.0119621	0.0183787
	0.0134608	0.00627417
	0.0197741	0.00590808
	0.00524208	0.00277421
	0.00764773	0.0126407
	0.00631513	0.0124212
	0.011546	0.0203048
	0.0272042	0.00787504
	0.0377106	0.00113824
	0.00725145	0.00400128
	0.00131817	0.028626
	0.00721854	0.0173936
	0.0202272	0.0119988
	0.0125087	0.0112569
	0.00895401	0.000640504
	0.0224227	0.00919309
	0.00565951	0.0167814
	0.0204412	0.0134825
	0.00868089	0.0005228
	0.0163999	0.009918
	0.0289499	0.00338396
	0.00825314	0.0313157
	0.00647529	0.00193277
	0.00626708	0.0196826
	0.00643337	0.0258168
	0.00848556	0.00929508
	0.00631879	0.00323898
	0.00127531	0.000517108
	0.0178743	0.0262758
	0.0228699	0.0101394
	0.0334553	0.0294973
	0.0132971	0.03752
	0.028768	0.0183845
	0.0267	0.0285188
	0.0282808	0.00866517
	0.020356	0.00835903
	0.0143115	0.0267007
	0.0099132	0.00743385
	0.00814774	0.0175759
	0.0128949	0.0226956
	0.0028397	0.010935
	0.021925	0.0328989
	0.0308415	0.00480319
	0.00823592	0.005979
	0.0332923	0.0154342
	0.0302886	0.00476454
	0.0215816	0.0122494
	0.0060999	0.00624028
	0.015311	0.0540632
	0.016844	0.00156589
	0.0266253	0.0502351
	0.0256507	0.00882335
	0.0273643	0.0246464
	0.0101234	0.00709487
	0.0127341	0.0161967
	0.0135852	0.0114339
	0.028884	0.00273407
	0.0233457	0.0267421
	0.00488521	0.0206562
	0.0103583	0.00493928
	0.0287958	0.000961518
	0.00313418	0.0178562
	0.0184483	0.00203887
	0.0316413	0.0190409
	0.0259069	0.0139866
	0.0227195	0.0117077
	0.0388671	0.0171552
	0.0167015	0.00759297
	0.0149077	0.00300186
	0.0334581	0.00989042
	0.0550446	0.0150344
	0.00284064	0.0415045
	0.00712087	0.00523074
	0.00263139	0.0259259
	0.0187237	0.0133559
	0.0152958	0.0161597
	0.0149256	0.01871
	0.0412709	0.00191383
	0.00928143	0.00616087
	0.0115014	0.0020555
	0.00549871	0.0372125
	0.0217842	0.0233814
	0.0278694	0.0237515
	0.0271932	0.027658
	0.00243511	0.00332937
	0.018657	0.000159853
	0.0239031	0.0336195
	0.0143602	0.0387017
	0.0372955	0.0237394
	0.0107786	0.024926
	0.0128223	0.0134084
	0.0143538	0.0141866
	0.0123153	0.0108037
	0.0294645	0.028268
	0.00677069	0.0197294
	0.0295944	0.0306611
	0.0059549	0.00399849
	0.0325835	0.0131994
	0.0201822	0.0261989
	0.00123874	0.0305353
	0.0085285	0.0131367
	0.00998424	0.0135227
	0.0139282	0.01201
	0.0144757	0.0187273
	0.00155638	0.0484098
	0.0408599	0.00538581
	0.0116879	0.00336767
	0.00877533	0.0126892
	0.0150773	0.0124564
	0.00176883	0.0106402
	0.0284626	0.0140233
	0.0454146	0.00537643
	0.0194237	0.0440364
	0.0103547	0.0191656
	0.00483432	0.0153285
	0.0224558	0.00879043
	0.0153056	0.00932678
	0.00292493	0.00281339
	0.0353742	0.041491
	0.0394323	0.058269
	0.0248564	0.00508555
	0.00724674	0.0350826
	0.0189949	0.0325449
	0.0049146	0.0399136
	0.000833773	0.00939409
	0.0114834	0.00822355
	0.000598871	0.000381529
	0.0311184	0.0426447
	0.0117579	0.0285905
	0.0174992	0.032695
	0.0249338	0.0119486
	0.0280179	0.0186648
	0.0355084	0.0114033
	0.0231975	0.00309694
	0.00886625	0.0236095
	0.0520507	0.0139024
	0.00985192	0.0399171
	0.00959155	0.0271359
	0.0128875	0.0176711
	0.0213632	0.0295075
	0.00796213	0.0191739
	0.0247211	0.0105432
	0.0138106	0.0417039
	0.0103535	0.0246236
	0.045807	0.026725
	0.0105666	0.0187683
	0.00385727	0.00991633
	0.0353266	0.0208558
	0.0183119	0.013951
	0.0214823	0.0338833
	0.021079	0.0190167
	0.0268847	0.0144013
	0.00832864	0.0130179
	0.00459166	0.0197362
	0.00691395	0.0484434
	0.0425081	0.0496672
	0.0233594	0.0483694
	0.0296348	0.0228183
	0.0447797	0.0449222
	0.00631537	0.0341857
	0.0367782	0.00396427
	0.0110987	0.00993844
	0.0162871	0.0201445
	0.0034086	0.00139403
	0.023102	0.032938
	0.0125581	0.0172166
	0.0170287	0.0212567
	0.0283326	0.0275268
	0.0122211	0.00732044
	0.0303014	0.0233722
	0.0344106	0.0021812
	0.0127634	0.00968455
	0.00672333	0.00476598
	0.0396867	0.0308601
	0.0048781	0.0334936
	0.00753818	0.00253352
	0.00733151	0.00651073
	0.00291553	0.0187281
	0.0104216	0.0370241
	0.0177719	0.0178509
	0.0034531	0.00174274
	0.0056491	0.0163042
	0.0150603	0.0286568
	0.0109819	0.00309011
	0.00507916	0.000886927
	0.0036452	0.0365062
	0.0480362	0.0120455
	0.0100241	0.00346021
	0.0251343	0.0270195
	0.00257279	0.00422719
	3.83649e-05	0.00239206
	0.00411337	0.0122121
	0.0012149	0.000758386
	0.0175427	0.0560935
	0.0156685	0.0142245
	0.00711481	0.0296758
	0.0116196	0.00717002
	0.00255514	0.0522743
	0.0146598	0.0350757
	0.00134752	0.00450742
	0.0127527	0.0183091
	0.0190744	0.00398294
	0.00241981	0.0525748
	0.033544	0.0294761
	0.00998554	0.0369853
	0.0157423	0.00121258
	0.0265912	0.040717
	0.00342449	0.0339513
	0.0271407	0.0223257
	0.0156024	0.00618726
	0.0348747	0.0572862
	0.00441247	0.0466731
	0.0298501	0.0405172
	0.0414784	0.0265331
	0.0361564	0.0156999
	0.0258911	0.00192262
	0.0035161	0.0128026
	0.0128539	0.0488562
	0.00124494	0.0213903
	0.00773237	0.0478806
	0.0270381	0.0405946
	0.0083101	0.0163266
	0.00823764	0.045788
	0.00449374	0.0343078
	0.030904	0.037563
	0.0043064	0.000133765
	0.0335169	0.00873173
	0.00999188	0.0364633
	0.0166179	0.0124883
	0.0140807	0.0293064
	0.0316776	0.0294002
	0.000620142	0.0155277
	0.0149385	0.0258851
	0.0155878	0.0216706
	0.00938224	0.00768564
	0.0203767	0.0266764
	0.0345804	0.0139201
	0.0467178	0.00549451
	0.0337385	0.0125915
	0.00825669	0.000678223
	0.0529814	0.00477033
	0.0297541	0.0248657
	0.0284353	0.00263644
	0.00970818	0.0148553
	0.0208624	0.0114871
	0.000550818	0.0250253
	0.0182074	0.0317588
	0.017588	0.0030613
	0.00338755	0.0191385
	0.0226756	0.014085
	0.029777	0.00807631
	0.0165182	0.0216353
	0.00545888	0.0177302
	0.0236704	0.00661869
	0.0210749	0.00175926
	0.010705	0.029851
	0.00593026	0.00812215
	0.00745837	0.0131342
	0.0126003	0.00634384
	0.0389942	0.000305194
	0.0048076	0.0168248
	0.00512404	0.00985752
	0.00217998	0.0382869
	0.0330945	0.0288654
	0.00899471	0.0402037
	0.00340214	0.0159375
	0.0400284	0.00688619
	0.00865217	0.0244736
	0.00996873	0.0160399
	0.0152695	0.0122007
	0.00616978	0.0113985
	0.00488876	0.0118765
	0.0178472	0.0199591
	0.0134475	0.0265866
	0.0207615	0.0223045
	0.0294069	0.00877736
	0.0282643	0.00624579
	0.00406749	0.0230633
	0.0285711	0.0073501
	0.00623853	0.000634568
	0.00403797	0.00548102
	0.000255973	0.000459917
	0.00179217	0.00765186
	0.00202418	0.0261311
	0.0259918	0.00871848
	0.0139519	0.00263744
	0.0238387	0.0125723
	0.00900069	0.0188311
	0.0127246	0.0199909
	0.00239988	0.0108326
	0.00642002	0.0153367
	0.0352533	0.0428213
	0.026727	0.0550964
	0.0253167	0.0320833
	0.00346043	0.0533592
	0.0023463	0.0131692
	0.00822659	0.0532025
	0.0112765	0.0280172
	0.0104942	0.00346796
	0.000750952	0.00712745
	0.0434168	0.0341356
	0.0157281	0.0315375
	0.00194107	0.0261094
	0.019981	0.0433272
	0.0156374	0.0017329
	0.000318316	0.0354502
	0.00702207	0.0249051
	0.0110722	0.00247086
	3.5222e-05	0.00742476
	0.0203556	0.0242582
	0.000551462	0.0159967
	0.000258659	0.02483
	0.00516429	0.035742
	0.00177682	0.00388413
	0.0167138	0.00903284
	0.0395247	0.00848651
	0.00837714	0.00475441
	0.0182468	0.0314743
	0.00226741	0.00953877
	0.0164722	0.0119025
	0.0369054	0.0111622
	0.00301355	0.00647421
	0.0174218	0.04067
	0.0387481	0.0302956
	0.0030621	0.041372
	0.0156974	0.00703313
	0.0121721	0.00619171
	0.00155473	0.0233766
	0.000448256	0.000872738
	0.00940165	0.0107572
	0.0250066	0.0401056
	0.00953625	0.0108436
	0.0376993	0.0147504
	0.03977	0.0150473
	0.0226204	0.00589753
	0.00271356	0.027764
	0.00303923	0.0247539
	0.0213027	0.0229035
	0.0512264	0.035891
	0.00477762	0.0401222
	0.0227385	0.00804561
	0.0386064	0.0267972
	0.0124071	0.00178158
	0.0123416	0.0115534
	0.013211	0.00447476
	0.00571424	0.00406727
	0.00510914	0.0192967
	0.00946874	0.0311921
	0.029188	0.0313836
	0.000734842	0.0334194
	0.00556903	0.0165127
	0.00123742	0.00337056
	0.00118881	0.038247
	0.0158277	0.0439531
	0.0276513	0.0477957
	0.0545728	0.0166052
	0.00983632	0.023736
	0.00157072	0.0414476
	0.0333649	0.0477447
	0.00604051	0.019183
	0.0224865	0.027829
	0.0143416	0.00401646
	0.0411918	0.0126342
	0.013319	0.0407229
	0.0216459	0.0156516
	0.0296865	0.00596822
	0.0141657	0.0447165
	0.0425039	0.00879208
	0.0525732	0.00832838
	0.0224518	0.000819577
	0.01207	0.00492914
	0.0105399	0.0180958
	0.00628078	0.0350424
	0.00649756	0.0245719
	0.0078047	0.0248443
	0.0330216	0.0176142
	0.00207336	0.00793628
	0.00418181	0.011195
	0.00180385	0.0476997
	0.00156817	0.0032062
	0.00914366	0.00122337
	0.0323343	0.00480125
	0.0214406	0.0209788
	0.00541431	0.00446021
	0.000945493	0.0166468
	0.0122055	0.0207986
	0.0134701	0.0151817
	0.0187433	0.0238945
	0.0211247	0.0337781
	0.01154	0.01655
	0.0571612	0.0157572
	0.00693446	0.0298986
	0.0263058	0.00796848
	0.0114082	0.00829109
	0.00756761	0.0217376
	0.00380095	0.0202781
	0.0331862	0.0107237
	0.00207311	0.0059033
	0.0142909	0.000641881
	0.0160272	0.00284917
	0.0114137	0.00740155
	0.00242964	0.00168976
	0.0438117	0.00911711
	0.0514719	0.0125082
	0.0078821	0.00773878
	0.00959537	0.0021695
	0.00748826	0.0113846
	0.0104365	0.0175463
	0.00211218	0.000492712
	0.0312409	0.0323988
	0.0337519	0.0140069
	0.0234956	0.00359582
	0.0316768	0.00468805
	0.0101885	0.0263975
	0.0090545	0.0108737
	0.0436876	0.0215721
	0.0135976	0.0109773
	0.00607875	0.0194213
	0.0435975	0.0509463
	0.024858	0.0124674
	0.00611613	0.0100792
	0.00106986	0.0435985
	0.0168959	0.00117181
	0.0001359	0.00448506
	0.023367	0.0208885
	0.00477731	0.010708
	0.0268182	0.0180862
	0.000621484	0.0197915
	0.00876167	0.023772
	0.000115416	0.0159747
	0.0158449	0.0373544
	0.0476765	0.00495246
	0.0178002	0.045145
	0.0224125	0.0088748
	0.0353732	0.000598343
	0.0050161	0.0328661
	0.00178173	0.0290694
	0.0339313	0.00502483
	0.0069284	0.0100066
	0.0403112	0.0220841
	0.0455185	0.0133887
	0.0137792	0.00950454
	0.0222091	0.0191686
	0.0103595	0.0141817
	0.04351	0.0023292
	0.00221391	0.0135072
	7.14946e-05	0.00525086
	0.013815	0.0303144
	0.000922477	0.00654908
	0.0336671	0.0181075
	0.00756199	0.0062024
	0.012341	0.0040004
	0.0172236	0.0172013
	0.0110493	0.0128626
	0.0299343	0.0132103
	0.00456656	0.00762773
	0.00563341	0.0471455
	0.0122352	0.0474027
	0.00460245	0.0423528
	0.0029799	0.0243533
	0.00343896	0.0160813
	0.0275606	0.0251459
	0.0056546	0.0289241
	0.00593637	0.0136995
	0.0435286	0.00222978
	0.0110674	0.0250163
	0.0200871	0.00753934
	0.0232987	0.0282125
	0.0152936	0.0381281
	0.00402078	0.0211287
	0.00380647	0.0182821
	0.0151081	0.0164958
	0.00103459	0.00745083
	0.0112389	0.0022341
	0.0079841	0.0134081
	0.0142369	0.0262032
	0.0570322	0.00818219
	0.024261	0.0359134
	0.0144614	0.01691
	0.038254	0.012708
	0.00684686	0.0309579
	0.00681436	0.00635296
	0.0182425	0.0323822
	0.00895128	0.0102254
	0.0208967	0.00436139
	0.0110601	0.00603999
	0.00609279	0.0284687
	0.0119578	0.00543022
	0.00620465	0.0266616
	0.0121447	0.0456882
	0.0116448	0.0144858
	0.0132813	0.00578135
	0.00653613	0.0292864
	0.0131846	0.0161405
	0.0148265	0.0200514
	0.0127607	0.0217172
	0.00728839	0.0213686
	0.00116853	0.01318
	0.0279318	0.0223664
	0.00532447	0.0455425
	0.0199392	0.0198801
	0.0478512	0.0232398
	0.000753927	0.00598721
	0.00153359	0.0303327
	0.0120084	0.00834893
	0.0203802	0.0087055
	0.00766517	0.00106435
	0.0166163	0.000116657
	0.0123555	0.0275598
	0.0196495	0.0153083
	0.0330884	0.00926865
	0.00132564	0.00879024
	0.0104224	0.0105723
	0.00491019	0.00398506
	0.0102693	0.0181643
	0.0216253	0.00512305
	0.0168363	0.00721874
	0.010407	0.0161227
	0.00393264	0.00465539
	0.0236013	0.0348762
	0.0139525	0.0459913
	0.00425086	0.00296468
	0.016401	0.0352698
	0.0160125	0.0190311
	0.000323406	0.000362125
	0.0224849	0.0305117
	0.0129692	0.0246427
	0.0112737	0.0152138
	0.0172475	0.0111677
	0.00717969	0.00683709
	0.00524556	0.000170533
	0.05765	0.0406244
	0.00227859	0.00126816
	0.00363019	0.00302094
	0.00353114	0.0153791
	0.0500512	0.00984615
	0.0373277	0.0426494
	0.0229869	0.0139188
	0.0104481	0.00871155
	0.0129172	0.019158
	0.00943509	0.0197745
	0.033337	0.00149625
	0.015812	0.0443317
	0.00850431	0.00455827
	0.0129816	0.00623751
	0.041254	0.0125451
	0.036421	0.0381526
	0.0439241	0.0203755
	0.0254113	0.0326635
	0.0241163	0.0255385
	0.0339867	0.018181
	0.0244943	0.00385784
	0.00692333	0.0586266
	0.0114782	0.0413889
	0.011531	0.0127018
	0.00133498	0.00947863
	0.0212431	0.0482693
	0.0103075	0.0293735
	0.0109053	0.0589876
	0.00875404	0.0277817
	0.00598649	0.0468296
	0.0144436	0.0132334
	0.0142435	0.0234671
	0.00903768	0.0392015
	0.0347098	0.0235147
	0.0190613	0.0186513
	0.00801909	0.0295554
	0.0060825	0.0230063
	0.0233544	0.0153822
	0.00929926	0.00516082
	0.00470326	0.0531888
	0.00114489	0.00265449
	0.00269628	0.0279691
	0.00186052	0.00430193
	0.00325479	0.00078205
	0.0110185	0.00771623
	0.0177785	0.00455711
	0.0123061	0.0330603
	0.0212589	0.00511412
	0.0130722	0.0158333
	0.00747556	0.0378029
	0.0368846	0.00870399
	0.0457386	0.026212
	0.0233676	0.00787923
	0.0498202	0.0367003
	0.0036447	0.0140025
	0.0197189	0.00441592
	0.0196869	0.0172553
	0.0178543	0.00185284
	0.0506047	0.0312449
	0.0435016	0.00985154
	0.0355421	0.0112991
	0.00428761	0.019906
	0.0271241	0.0189601
	0.0149514	0.0485142
	0.00900255	0.00721215
	0.023937	0.00438563
	0.00357506	0.0255984
	0.0242479	0.0272461
	0.0387198	0.0168648
	0.00254243	0.0472574
	0.0118067	0.00684275
	0.0221068	0.0156657
	0.000249488	0.0169609
	0.00592829	0.00360092
	0.0119482	0.0170552
	0.0388195	0.0226802
	0.0323525	0.00224914
	0.00644037	0.0342611
	0.0252672	0.0463899
	0.00499146	0.00409206
	0.00925128	0.00339889
	0.0184473	0.0130828
	0.0399817	0.0136558
	0.0161024	0.000418779
	8.20974e-05	0.00673076
	0.00844032	0.0479755
	0.0112622	0.00867483
	0.0484091	0.00867261
	0.00534616	0.0131136
	0.0204066	0.0163945
	0.00753794	0.0130774
	0.0385602	0.00467957
	0.0261661	0.00335575
	0.0104495	0.027506
	0.0468703	0.0171233
	0.0178028	0.0443394
	0.0134341	0.0200758
	0.0267623	0.0336694
	0.00562035	0.034893
	0.00625605	0.0187212
	0.0136814	0.0268109
	0.0172748	0.0457972
	0.02124	0.0128892
	0.00330366	0.0223376
	0.00780602	0.0156165
	0.00144038	0.00609033
	0.0053617	0.00271423
	0.00738674	0.00548563
	0.0125732	0.0206919
	0.0134645	0.0553962
	0.00208606	0.0158318
	0.0174469	0.0229223
	0.00694536	0.0104238
	0.023786	0.0220689
	0.0360925	0.0124467
	0.0227661	0.0228951
	0.0428609	0.0251867
	0.0264707	0.00510238
	0.00115767	0.0415435
	0.00329004	0.0134678
	0.00704315	0.0110457
	0.00755086	0.0274562
	0.00353658	0.0106448
	0.0142331	0.0034842
	0.0249439	0.00778355
	0.00994163	0.030948
	0.00886021	0.0123564
	0.0026731	0.0130052
	0.033725	0.0156234
	0.0175653	0.0264573
	0.0395401	0.0328562
	0.0215089	0.0420038
	0.0335665	0.00182711
	0.0140351	0.00712636
	0.0085543	0.0230408
	0.0211613	0.00579808
	0.0180752	0.0146625
	0.0493519	0.000812126
	0.0231889	0.0181285
	0.0184064	0.00768661
	0.0167754	0.0346515
	0.0168865	0.0391781
	0.00625733	0.00651323
	0.00478123	0.0273169
	0.0125607	0.0482099
	0.052225	0.0207641
	0.0135336	0.00731783
	0.0270671	0.000653384
	0.0111261	0.0469528
	0.0282316	0.00572301
	0.0147489	0.0385815
	0.00135084	0.0348269
	0.00697025	0.0327562
	0.00142464	0.0257552
	0.00827884	0.0169497
	0.0380128	0.0211351
	0.0157602	0.0247118
	0.00998021	0.0233144
	0.0127479	0.028974
	0.000583498	0.0124248
	0.0152783	0.00322001
	0.0211021	0.0306
	0.0102118	0.00982147
	0.0115167	0.0280943
	0.0113773	0.0115467
	0.0120059	0.019107
	0.0518209	0.00809886
	0.0186637	0.0296321
	0.0404481	0.0393598
	0.048554	0.0141066
	0.00414183	0.0202737
	0.00855123	0.00184527
	0.0079581	0.010126
	0.0147646	0.00327203
	0.000717778	0.0150554
	0.0264207	0.00513726
	0.00716184	0.0452131
	0.0231108	0.0252197
	0.0363081	0.0220094
	0.014511	0.0379576
	0.0290672	0.0182556
	0.00170891	0.00201763
	0.0215844	0.0276328
	0.0438294	0.0225335
	0.00123232	0.0333215
	0.0114565	0.00351613
	0.0086254	0.0116011
	0.0298791	0.0301308
	0.00488406	0.00895295
	0.0311976	0.00401053
	0.0123654	0.0145237
	0.00586676	0.0232442
	0.0207223	0.0175339
	0.0174824	0.000510203
	0.0032839	0.0181946
	0.0185029	0.0197959
	0.00915454	0.000699282
	0.0161755	0.0139151
	0.00077196	0.0172436
	0.0181591	0.0123468
	0.0248066	0.0370874
	0.0089526	0.0253958
	0.0166995	0.0267331
	0.0172204	0.0242737
	0.0349501	0.00224012
	0.000452962	0.0229146
	0.0012649	0.0206028
	0.0314486	0.0132075
	0.011142	0.0286507
	0.0505618	0.00715398
	0.0264367	0.0158984
	0.0112554	0.0194764
	0.00763605	0.0240923
	0.014689	0.0332189
	0.00785355	0.024515
	0.0236686	0.0106332
	0.000175413	0.00486726
	0.00273541	5.60698e-05
	0.000852532	0.0191033
	0.000985144	0.0161548
	0.00988824	0.00899769
	0.00797484	0.0296936
	0.00454864	0.0275038
	0.0298612	0.0270937
	0.006269	0.0372019
	0.0109154	0.0303026
	0.0112031	0.035356
	0.0293598	0.00788678
	0.00219925	0.00842092
	0.0117097	0.0369707
	0.00436118	0.0420479
	0.0199179	0.0274412
	0.0281838	0.0423217
	0.0119324	0.0505937
	0.0254645	0.0374157
	0.0543115	0.0483559
	0.0190328	0.0227936
	0.00786973	0.0189546
	0.00432865	0.022783
	0.0135862	0.0244596
	0.000759744	0.0333595
	0.0387065	0.0182409
	0.0068745	0.0336391
	0.00244401	0.0402481
	0.00199284	0.0383483
	0.0329433	0.00926964
	0.0169927	0.00174496
	0.0283751	0.0278338
	0.0108225	0.0316524
	0.0306051	0.0205152
	0.0214021	0.0399045
	0.0251946	0.0460525
	0.00175389	0.0477346
	0.0259049	0.0522967
	0.0125888	0.0112426
	0.0227283	0.0425454
	0.0436	0.00929069
	0.0178411	0.0321374
	0.00289263	0.0439072
	0.00410666	0.0116561
	0.00125941	0.0358431
	0.0299119	0.0243201
	0.0344538	0.0324994
	0.0272279	4.58326e-05
	0.0113553	0.00864385
	0.00168275	0.000311984
	0.0198439	0.0233948
	0.0055675	0.0146744
	0.00925637	0.0248874
	0.00532986	0.0240406
	0.0015272	0.00255109
	0.0166103	0.0239764
	0.00592509	0.00154202
	0.00546041	0.00526411
	0.00195525	0.0176635
	0.00836796	0.02084
	0.0233849	0.0118415
	0.00656807	0.0152059
	0.0254953	0.00784548
	0.0476015	0.000699246
	0.0162111	0.0291709
	0.00221144	0.0150198
	0.0304879	0.0107499
	0.00998335	0.00773136
	0.0095159	0.01831
	0.0161442	0.00546337
	0.0449118	0.0063104
	0.0194503	0.0122406
	0.0265271	0.00849653
	0.00801255	0.0140945
	0.010009	0.0210429
	0.000592831	0.0101479
	0.00173729	0.00502684
	0.0143109	0.0100396
	0.0183663	0.00721618
	0.0132855	0.0140962
	0.00707881	0.00813951
	0.0179073	0.00719589
	0.00453369	0.0189333
	0.0122345	0.0186006
	0.0144115	0.0285081
	0.0237282	0.0176634
	0.0492225	0.0438421
	0.0109809	0.0382811
	0.00103286	0.00940466
	0.0243777	0.0257779
	0.00198138	0.0123454
	0.00479981	0.0121789
	0.0106991	0.018192
	0.0244377	0.0170811
	0.00336335	0.0147472
	0.0256793	0.0326906
	0.00583628	0.0236212
	0.0055171	0.0376115
	0.0310083	0.0219748
	0.00216311	0.0204525
	0.00189499	0.00882524
	0.0320627	0.00100588
	0.0138313	0.00265393
	0.0089768	0.0118128
	0.00413354	0.0274938
	0.040917	0.00369727
	0.00681147	0.0140812
	0.0304446	0.0155619
	0.0150153	0.0114516
	0.0236689	0.0157543
	0.020949	0.015233
	0.00618896	0.0264562
	0.0140297	0.00255297
	0.0285051	0.00295357
	0.0368288	0.0345476
	0.0479067	0.0143235
	0.00774298	0.0114176
	0.0292664	0.00796459
	0.0138361	0.00899131
	0.0235606	0.0217563
	0.0148595	0.00922382
	0.00657229	0.0250376
	0.00756291	0.0221029
	0.0261363	0.0538314
	0.0415484	0.031365
	0.0320246	0.00335071
	0.00734042	0.0125034
	0.0101	0.00786159
	0.00620757	0.0251262
	0.0289953	0.00287064
	0.0113901	0.0263958
	0.0100204	0.00620846
	0.0118687	0.0182428
	0.00527059	0.0146158
	0.00962237	0.0073004
	0.0390897	0.02123
	0.0223167	0.00766137
	0.0220465	0.0565539
	0.017582	0.0271536
	0.0194981	0.00224564
	0.0409217	0.051406
	0.0276845	0.0416552
	0.0376025	0.0489664
	0.0156299	0.00111882
	0.0253549	0.00482732
	0.0065383	0.00954702
	0.000111716	0.0454366
	0.0115898	0.0414455
	0.00705619	0.0423107
	0.0137567	0.0131549
	0.0105455	0.0020355
	0.0238149	0.0161657
	0.0482402	0.00347493
	0.0165194	0.0295805
	0.0149523	0.0151322
	0.0285353	0.0444087
	0.0173301	0.00231873
	0.0108585	0.0280909
	0.00312818	0.00523424
	0.0552746	0.0306841
	0.00971198	0.0113934
	0.0500504	0.036813
	0.0121806	0.00310044
	0.0209752	0.00974215
	0.019832	0.00182342
	0.0204109	0.0348203
	0.00728411	0.0213629
	0.0196913	0.0154452
	0.0330737	0.00294075
	0.00461543	0.00158166
	0.00490348	0.0128005
	0.0317553	0.00150822
	0.0428989	0.0446597
	0.0073312	0.011844
	0.0262455	0.0171097
	0.00270025	0.0210887
	0.0315557	0.0236306
	0.00204124	0.00841252
	0.0100995	0.0119656
	0.024539	0.0187705
	0.00368456	0.0180328
	0.00287415	0.0136555
	0.023877	0.00297052
	0.00642012	0.00650047
	0.0106645	0.0103966
	0.00571161	0.0170874
	0.00359621	0.00635633
	0.0329107	0.015918
	0.0366938	0.0133233
	0.00270271	0.0114081
	0.0236177	0.0171265
	0.025628	0.00961425
	0.0034571	0.00276791
	0.00352894	0.0227117
	0.0118839	0.00908203
	0.00267381	0.0440931
	0.012135	0.011221
	0.0361076	0.0167668
	0.0239906	0.00775894
	0.00274942	0.00557544
	0.019583	0.00829904
	0.0270713	0.00238656
	0.00320242	0.0173538
	0.00675058	0.0384339
	0.0117023	0.0354366
	0.00955846	0.0359747
	0.0256483	0.0165904
	0.000759682	0.0345617
	0.0137244	0.00172
	0.0140875	0.0115797
	0.0174597	0.0112345
	0.00168331	0.0512165
	0.025889	0.0161366
	0.0230873	0.00999624
	0.0191335	0.0280075
	0.00200961	0.012811
	0.00158274	0.00748869
	0.0287602	0.0165221
	0.0586022	0.0108135
	0.00510816	0.0369808
	0.00352739	0.0199627
	0.0434036	0.00500163
	0.00643775	0.00160364
	0.00717076	0.00745131
	0.00639446	0.0229506
	0.0262604	0.0113869
	0.00197985	0.0161634
	0.00755064	0.00899333
	0.023187	0.0116491
	0.00975767	0.0196844
	0.00861213	0.0106423
	0.0207422	0.0370194
	0.0379595	0.0411116
	0.0189362	0.00623906
	0.0133714	0.00705609
	0.00675187	0.00816389
	0.00735386	0.00494842
	0.0063145	0.0209565
	0.00479141	0.0260564
	0.0128013	0.00439465
	0.0364315	0.00918165
	0.010485	0.0111995
	0.014645	0.0242161
	0.0208182	0.0266025
	0.0108767	0.0289268
	0.00867667	0.0100934
	0.0165856	0.00178993
	0.021205	0.0152207
	0.0233567	0.000263272
	0.00915996	0.0102519
	0.0145816	0.0325353
	0.0553379	0.0123688
	0.00966835	0.000148979
	0.0351769	0.0144913
	0.0514005	0.0266342
	0.0246858	0.0168981
	0.0322617	0.0152861
	0.013124	0.0523495
	0.0390939	0.0233032
	0.0507318	0.0537037
	0.0489981	0.0443474
	0.0125952	0.04288
	0.0437921	0.0310827
	0.010995	0.0272411
	0.0240716	0.00187672
	0.00052065	0.00136935
	0.00676813	0.0440128
	0.023241	0.0433971
	0.00349484	0.034054
	0.0127804	0.0185623
	0.0254793	0.0323207
	0.0175264	0.0239297
	0.0197913	0.00841786
	0.0374787	0.015623
	0.00113114	0.0173759
	0.000226853	0.0329234
	0.0195971	0.0136989
	0.0197773	0.0149376
	0.00233196	0.0356147
	0.0108488	0.0262733
	0.0358956	0.0149247
	0.0564051	0.0422852
	0.00505677	0.00276331
	0.0155197	0.030973
	0.0177184	0.00635302
	0.0283786	0.00451373
	0.0272147	0.0325636
	0.00600395	0.00232263
	0.000818306	0.000249947
	0.0217694	0.0205457
	0.0467157	0.0297227
	0.00591779	0.0113592
	0.0250423	0.00125502
	0.0266956	0.0397804
	0.018709	0.00229152
	0.0222747	0.0537594
	0.0224218	0.0371533
	0.00770615	0.0443731
	0.01131	0.00593328
	0.0225522	0.00440035
	0.00207957	0.0102965
	0.0102544	0.000623202
	0.0383096	0.00215414
	0.00655588	0.00898961
	0.000975157	0.0480944
	0.00423142	0.0276275
	0.0194888	0.0333159
	0.0438502	0.0158004
	0.00136261	0.0101909
	0.0293029	0.0336518
	0.0560573	0.0139686
	0.0513972	0.0153129
	0.0273262	0.00691037
	0.0109061	0.000198018
	0.000796126	0.00194101
	0.0187701	0.0465496
	0.043691	0.0583936
	0.0243256	0.00306762
	0.0353127	0.000381246
	0.0272337	0.040842
	0.00767135	0.0060833
	0.00420964	0.0129692
	0.0155674	0.00217585
	0.00538327	0.00225232
	0.0243923	0.00418788
	0.0105147	0.0167259
	0.0118318	0.00695861
	0.000697566	0.0156412
	0.0123115	0.00678245
	0.0102907	0.0247457
	0.012547	0.00262433
	0.0301316	0.0198295
	0.00546548	0.0241342
	0.0325505	0.02224
		0.00663831
		0.00274982
		0.0072852
		0.012002
		0.00702558
		0.0316131
		0.0503674
		0.0124096
		0.0059717
		0.0123662
		0.0225389
		0.00346287
		0.018528
		0.0112597
		0.0036556
		0.0111505
		0.010889
		0.00166484
		0.00714872
		0.00402526
		0.0128866
		0.0241535
		0.0571818
		0.000661118
		0.00638473
		0.0409771
		0.0289695
		0.012578
		0.0366045
		0.0230185
		0.0304749
		0.0154446
		0.0350475
		0.0235165
		0.0330367
		0.0281098
		0.0282114
		0.0153631
		0.0312662
		0.0316196
		0.0420433
		0.0438689
		0.0183486
		0.0170562
		0.0368177
		0.0307783
		0.0188143
		0.00640753
		0.0324086
		0.00502482
		0.0316072
		0.01254
		0.0304309
		0.0142147
		0.00511363
		0.0152232
		0.0205687
		0.00450547
		0.0185754
		0.0141528
		0.00153144
		0.0364214
		0.00967182
		0.045499
		0.0240636
		0.0338891
		0.0580149
		0.030566
		0.0516711
		0.0522007
		0.0432887
		0.0099755
		0.0391743
		0.0429962
		0.0348635
		0.0122242
		0.0414971
		0.00553438
		0.0065063
		0.0526086
		0.00166489
		0.00975054
		0.00136424
		0.0225334
		0.0437632
		0.0245471
		0.0510311
		0.0212991
		6.27821e-05
		0.00869543
		0.020162
		0.0239735
		0.011764
		0.0212085
		0.0100139
		0.0209517
		0.025023
		0.0224712
		0.00110422
		0.0494258
		0.0567871
		0.0285708
		0.0201122
		0.0245022
		0.0178679
		0.0293737
		0.00807605
		0.0235632
		0.0196221
		0.0134139
		0.0184378
		0.00013004
		0.0207288
		0.00532687
		0.0285683
		0.0172491
		0.0270248
		0.0171151
		0.00388876
		0.00971463
		0.0287909
		0.0185606
		0.00701826
		0.0553785
		0.00446278
		0.00163078
		0.00497603
		0.0116173
		0.0196894
		0.0405929
		0.0242391
		0.00613606
		0.00870211
		0.0236019
		0.00895277
		0.0140629
		0.0188393
		0.0124552
		0.0129897
		0.02932
		0.000841309
		0.0240059
		0.0299406
		0.00694258
		0.00713935
		0.0286779
		0.0236429
		0.0279575
		0.000868905
		0.00411161
		0.005498
		0.0244185
		0.0236039
		0.0418948
		0.0221445
		0.0418682
		0.00953497
		0.0270857
		0.0547326
		0.0406554
		0.000215607
		0.0166199
		0.016828
		0.0060358
		0.0272986
		0.00262633
		0.0286928
		0.0362157
		0.0301049
		0.00571192
		0.0351711
		0.0149403
		0.035488
		0.0233236
		0.0185831
		0.0189953
		0.0174015
		0.00200716
		0.0360744
		0.0474857
		0.0152182
		0.0192006
		0.0202845
		0.0112994
		0.000111758
		0.0496427
		0.0272414
		0.00916666
		0.0337638
		0.0147074
		0.0405818
		0.0100875
		0.0123363
		0.00661727
		0.0177391
		0.0296902
		0.026756
		0.00487905
		0.0191962
		0.0271706
		0.0447238
		0.011712
		0.0222176
		0.00489515
		0.00215895
		0.0104651
		0.011625
		0.0101451
		0.0112118
		0.0184457
		0.041862
		0.0544297
		0.00707623
		0.013178
		0.011138
		0.0207284
		0.00393097
		0.000496721
		0.0314044
		0.00645656
		0.00912596
		0.019977
		0.0352319
		0.00463169
		0.0155279
		0.016069
		0.0390627
		0.0185904
		0.0160255
		0.0290977
		0.0428225
		0.0433884
		0.0140361
		0.034104
		0.00207934
		0.0402751
		0.00731863
		0.0236961
		0.0295255
		0.0286995
		0.0283214
		0.0206096
		0.0300944
		0.0301351
		0.0554317
		0.00299134
		0.0198251
		0.00065462
		0.029784
		0.014224
[truncated: 174 more rows]

## Sheet: Mix2WT
	Norm. NucleoidOffset Expo	Norm. NucleoidOffset Trans
	0.0494555	0.0024063
	0.0112003	0.0863277
	0.00106888	0.0272158
	0.00408249	0.0737974
	0.0125373	0.00851563
	0.0724324	0.0179771
	0.0121419	0.0631087
	0.009848	0.0771738
	0.0123418	0.030452
	0.00206288	0.0438568
	0.0228028	0.0467677
	0.00115984	0.0971427
	0.0259276	0.0916447
	0.0643822	0.0325183
	0.0469898	0.0796865
	0.0194436	0.0171084
	0.00179627	0.113555
	0.0265418	0.0889016
	0.0070581	0.061737
	0.0344547	0.116411
	0.0135672	0.0802259
	0.0402464	0.130083
	0.0202296	0.101809
	0.028766	0.0192197
	0.00695899	0.0703365
	0.0609843	0.108321
	0.0165838	0.0499611
	0.00847735	0.133104
	0.0275232	0.0727819
	0.00779413	0.140828
	0.00127497	0.0502445
	0.000728651	0.00687255
	0.00604032	0.128183
	0.0115895	0.0132775
	0.0149532	0.0690054
	0.0422378	0.0787232
	0.0578122	0.113993
	0.0374759	0.0154955
	0.0140888	0.0283394
	0.00582675	0.132132
	0.0396816	0.0243317
	0.0266881	0.00794446
	0.0206616	0.0597662
	0.00989386	0.0197353
	0.00677295	0.0231161
	0.0164295	0.0280132
	0.00538325	0.0136067
	0.0143972	0.155282
	0.0337258	0.0754819
	0.072609	0.0520454
	0.000405915	0.0409868
	0.0184621	0.0182485
	0.00421318	0.114991
	0.0409213	0.0402369
	0.0561285	0.065628
	0.0105212	0.102185
	0.0116262	0.0277499
	0.0110714	0.0897353
	0.012238	0.0349212
	0.00935853	0.108778
	0.00785917	0.0534772
	0.0125715	0.0139934
	0.0411628	0.0156269
	0.00380391	0.118288
	0.0410414	0.137229
	0.0259829	0.0273084
	0.0090094	0.0708837
	0.030016	0.0905099
	0.0425213	0.00835015
	0.0556502	0.0525241
	0.0054349	0.00972073
	0.0225452	0.0652746
	0.0149587	0.0546299
	0.0240088	0.0297719
	0.0334638	0.0929352
	0.00167113	0.0207835
	0.0250293	0.0869025
	0.0680015	0.00312997
	0.00168079	0.00559943
	0.0310194	0.0555197
	0.00721451	0.0433645
	0.0160178	0.0281554
	0.0746377	0.000575744
	0.0231623	0.0358524
	0.0146667	0.0666414
	0.0764607	0.0322433
	0.0104732	0.139398
	0.0530081	0.0577136
	0.0393341	0.0218501
	0.0591572	0.0206543
	0.028476	0.0662405
	0.0412773	0.000667524
	0.0434454	0.0414105
	0.00309555	0.00167729
	0.0260131	0.0169537
	0.0324963	0.0266567
	0.0869719	0.0633627
	0.0227137	0.091985
	0.0500741	0.0838613
	0.027101	0.0298973
	0.0183058	0.147008
	0.0248334	0.0767512
	0.00987347	0.0156579
	0.0605722	0.117982
	0.00423576	0.0838203
	0.00342957	0.0505197
	0.0282444	0.0592458
	0.017368	0.0414073
	0.0129215	0.0419854
	0.019832	0.0842785
	0.0233996	0.0655371
	0.00366909	0.0431158
	0.0255183	0.0286556
	0.0343183	0.034337
	0.0822164	0.0784838
	0.028536	0.0177779
	0.0503497	0.017391
	0.0394174	0.0454589
	0.0276977	0.0516258
	0.0207211	0.143488
	0.0225608	0.0328183
	0.00195221	0.0537853
	0.0159907	0.080024
	0.0871186	0.0257125
	0.00914681	0.0268671
	0.00612483	0.116367
	0.00526988	0.0364224
	0.0894183	0.0318825
	0.00247305	0.0199517
	0.0241619	0.0462836
	0.0210488	0.0850151
	0.0178248	0.120623
	0.0332741	0.0154525
	0.0242516	0.0713107
	0.0598584	0.0804066
	0.0210835	0.0835748
	0.000286323	0.082058
	0.0118947	0.0607188
	0.0559665	0.102491
	0.019903	0.0368363
	0.0424792	0.0985608
	0.0590334	0.0876674
	0.0015733	0.00142034
	0.00261605	0.0314156
	0.0229316	0.0311881
	0.0401496	0.0303122
	0.0672083	0.10356
	0.0508738	0.0336346
	0.00727274	0.0401844
	0.0642759	0.0686878
	0.0295488	0.0441589
	0.0271922	0.031168
	0.0685381	0.130775
	0.0386745	0.00203733
	0.0515154	0.00147751
	0.0371824	0.0030962
	0.052225	0.0404384
	0.0256819	0.0677338
	0.00496359	0.00770692
	0.0496642	0.0613775
	0.0263941	0.0281386
	0.00190225	0.13834
	0.0365175	0.113618
	0.0316181	0.0273692
	0.0358481	0.018962
	0.00885057	0.0313482
	0.0203638	0.0311632
	0.00870651	0.00777907
	0.00650486	0.0237263
	0.0130234	0.0173064
	0.0315075	0.0412848
	0.0526896	0.0593932
	0.0434247	0.0113898
	0.00544583	0.0346946
	0.0213493	0.100362
	0.0553685	0.0151593
	0.0380764	0.0701958
	0.0130985	0.00693668
	0.0305108	0.0140765
	0.00643046	0.00135002
	0.0194056	0.0856135
	0.0267624	0.100652
	0.0247883	0.0119512
	0.0147207	0.0493631
	0.0626661	0.0311414
	0.0449228	0.10986
	0.0249171	0.0099092
	0.0181629	0.0432423
	0.000925528	0.0125116
	0.0544257	0.0546956
	0.00520373	0.0503612
	0.0218788	0.0568749
	0.017133	0.0738131
	0.0319776	0.097883
	0.0034574	0.105791
	0.0071366	0.0489529
	0.0159715	0.0789394
	0.0350238	0.0480975
	0.0535135	0.0324614
	0.0115382	0.0664586
	0.00366224	0.0648894
	0.0174204	0.100467
	0.0385712	0.112821
	0.039376	0.000460138
	0.0423591	0.105555
	0.0236315	0.0828585
	0.0207915	0.0404983
	0.0471991	0.12352
	0.0123632	0.0490504
	0.044213	0.0404104
	0.0403496	0.0267606
	0.068791	0.0586933
	0.0327949	0.0200118
	0.0348018	0.0770122
	0.0679218	0.0870741
	0.00706016	0.038347
	0.0454789	0.00950658
	0.0173126	0.0251798
	0.0331731	0.0177201
	0.00349265	0.0451956
	0.0653518	0.123135
	0.0464186	0.149626
	0.026175	0.0488622
	0.0308493	0.0127151
	0.0228207	0.104901
	0.0772313	0.0310732
	0.0593237	0.105813
	0.0315114	0.0763124
	0.0515361	0.0892411
	0.0433032	0.000855113
	0.0030269	0.044605
	0.0289747	0.0447684
	0.0103133	0.0633074
	0.0354486	0.0447136
	0.0298897	0.0696254
	0.00899789	0.00973998
	0.0272012	0.0826476
	0.000307435	0.0534092
	0.00367774	0.00716549
	0.0640381	0.0201777
	0.00669022	0.110761
	0.0160901	0.0422518
	2.07745e-06	0.0368454
	0.010465	0.0538922
	0.00896399	0.0439721
	0.0180672	0.02739
	0.0150728	0.0182973
	0.0374053	0.0258701
	0.0225021	0.0149715
	0.00541651	0.045401
	0.0143494	0.072527
	0.00132533	0.0481668
	0.00052363	0.119309
	0.00329967	0.00986732
	0.0129219	0.00630066
	0.0602012	0.0295223
	0.0335986	0.0132188
	0.0528199	0.0576801
	0.00483172	0.103667
	0.0687634	0.0108563
	0.0529203	0.13855
	0.0112571	0.016882
	0.0463055	0.0514978
	0.0449191	0.0695688
	0.0202665	0.0338791
	0.0207498	0.0723851
	0.0269802	0.0218546
	0.0124627	0.0264903
	0.0142435	0.0364195
	0.0105569	0.0265828
	0.0255006	0.00778287
	0.0548435	0.0148288
	0.00178678	0.0177263
	0.00120872	0.0144692
	0.0202196	0.0710911
	0.00980139	0.0963744
	0.0585832	0.0393547
	0.0619763	0.05949
	0.00999543	0.100978
	0.0216593	0.0847506
	0.00530186	0.0896428
	0.0322393	0.13145
	0.0159191	0.0675763
	0.0249297	0.0598838
	0.0578296	0.0199424
	0.0196407	0.0728481
	0.00126374	0.0275367
	0.00020514	0.0561388
	0.0392575	0.051019
	0.000205482	0.0197457
	0.0121346	0.0386782
	0.0297729	0.101306
	0.0262985	0.0836327
	0.0391798	0.0908939
	0.075981	0.0450669
	0.0315712	0.148846
	0.0400546	0.0614449
	0.0139014	0.0567711
	0.00536043	0.0472982
	0.00479056	0.00722404
	0.0517938	0.0248343
	0.0227192	0.0144187
	7.08531e-05	0.0930056
	0.02718	0.0382855
	0.0264398	0.0931542
	0.0559653	0.0640658
	0.00860078	0.0644689
	0.00130203	0.0865447
	0.00403484	0.108949
	0.00990472	0.015982
	0.0482983	0.0135444
	0.0137017	0.0672081
	0.00762741	0.000647734
	0.0197477	0.104538
	0.0475957	0.117736
	0.0235037	0.004263
	0.042718	0.0296414
	0.0716128	0.0398739
	0.0705564	0.0119247
	0.0558119	0.0609383
	0.0628932	0.0442767
	0.0257481	0.0412794
	0.0436803	0.114915
	0.024729	0.0262269
	0.00452127	0.0349218
	0.0132464	0.0435539
	0.01896	0.045008
	0.0474098	0.062798
	0.00331732	0.0394801
	0.0022005	0.126377
	0.0184901	0.08576
	0.0384181	0.0897112
	0.0496029	0.0332005
	0.0485315	0.0695002
	0.0788731	0.0467478
	0.053468	0.0102985
	0.00264441	0.0439315
	0.0149439	0.00174866
	0.0375547	0.0336081
	0.00103804	0.0450011
	0.0302506	0.0765682
	0.00132236	0.106678
	0.0341584	0.0825036
	0.0304251	0.0261454
	0.0505688	0.0844993
	0.0609507	0.0209835
	0.00226075	0.010092
	0.0112993	0.0199792
	0.0197981	0.0825156
	0.000806356	0.0370088
	0.0346393	0.129835
	0.0222238	0.0225268
	0.00784293	0.0479404
	0.0144884	0.0579271
	0.0396201	0.0206175
	0.00431072	0.0428795
	0.0509314	0.0480897
	0.00249275	0.0477998
	0.0131884	0.000308744
	0.0121402	0.00735832
	0.0127125	0.0867841
	0.0483762	0.0282888
	0.0591465	0.0442766
	0.0229699	0.0515097
	0.0333907	0.0964197
	0.0518144	0.111602
	0.00228373	0.0306106
	0.0412025	0.0176452
	0.0220265	0.0886492
	0.00218767	0.00186003
	0.0846242	0.0835524
	0.0734777	0.0116863
	0.0610869	0.0564927
	0.0206289	0.07419
	0.00238819	0.126226
	0.0388746	0.0587965
	0.0703456	0.0169257
	0.0259184	0.0134715
	0.0558641	0.00938567
	0.024408	0.106346
	0.0205795	0.0512241
	0.00141116	0.064226
	0.00174958	0.0682358
	0.0125903	0.138393
	0.00652963	0.0710807
	0.0100221	0.137087
	0.0247972	0.0385367
	0.0364554	0.091481
	0.0127208	0.0618639
	0.0157036	0.101437
	0.0115332	0.0173154
	0.0247277	0.0175998
	0.0129735	0.0854036
	0.0432447	0.00169475
	0.0179102	0.0192057
	0.0250577	0.0300509
	0.0184374	0.108713
	0.0700311	0.0542546
	0.0405667	0.00644856
	0.05042	0.055763
	0.0316308	0.117134
	0.0225439	0.0757068
	0.0258908	0.0207314
	0.020114	0.0948526
	0.0216222	0.0450015
	0.0391983	0.00834634
	0.0590913	0.0469506
	0.086342	0.00457439
	0.0117331	0.0303581
	0.0234831	0.000101449
	0.0159181	0.0144397
	0.0346158	0.105372
	0.0275042	0.0654892
	0.0377412	0.0347814
	0.0170108	0.0812637
	0.0384343	0.0641212
	0.00844283	0.111502
	0.0369736	0.072467
	0.0129639	0.0747246
	0.0101131	0.0124666
	0.00266735	0.0287909
	0.0110911	0.0363207
	0.00330731	0.0915059
	0.00749042	0.0947503
	0.0271341	0.0299068
	0.0115469	0.0108415
	0.0132517	0.0606585
	0.00350187	0.0988747
	0.0701852	0.0180333
	0.0778777	0.0346299
	0.0721208	0.0620924
	0.0677671	0.0662503
	0.00470312	0.057554
	0.00529624	0.0779634
	0.0133786	0.0683754
	0.0737217	0.0233457
	0.0201714	0.0504116
	0.029028	0.0189868
	0.0203129	0.106616
	0.0642032	0.0464476
	0.00953141	0.0300602
	0.02012	0.000348066
	0.0279161	0.00249642
	0.00535745	0.0784571
	0.0326652	0.0923323
	0.0290985	0.0208177
	0.024699	0.01834
	0.0113014	0.0571751
	0.0331631	0.0322555
	0.0366332	0.088275
	0.0111843	0.152847
	0.0356446	0.0545208
	0.0497231	0.0181593
	0.00333371	0.113306
	0.0217553	0.0306111
	0.000287047	0.0566357
	0.012045	0.0711502
	0.0443128	0.0546575
	0.0273578	0.0740141
	0.0505171	0.0294413
	0.0109512	0.028015
	0.0273128	0.0265579
	0.0207781	0.126687
	0.0596523	0.0690138
	0.011993	0.116233
	0.0344408	0.00346231
	0.00657676	0.0298281
	0.0076235	0.124078
	0.0285359	0.0270037
	0.0780629	0.0781517
	0.014501	0.0698732
	0.0119974	0.0148876
	0.00448746	0.152986
	0.0783992	0.100567
	0.0110781	0.00557899
	0.0308158	0.0387399
	0.00602874	0.0605772
	0.0282445	0.0324202
	0.0775944	0.0700851
	0.0132886	0.0425229
	0.0226847	0.0793133
	0.0476596	0.0358104
	0.00561333	0.0458028
	0.00580444	0.0415431
	0.0413265	0.0792194
	0.015766	0.0225338
	0.0736011	0.0164574
	0.0376929	0.0450104
	0.0112286	0.0167728
	0.0190366	0.0280183
	0.00738383	0.00306843
	0.043355	0.0733383
	0.00832736	0.055015
	0.0246523	0.0323234
	0.00866023	0.0676539
	0.0175117	0.0349137
	0.000817216	0.0273593
	0.0293268	0.0458041
	0.0116079	0.0183593
	0.0612493	0.0603242
	0.0569914	0.0346749
	0.0398724	0.0141066
	0.0251471	0.0551767
	0.0187421	0.0850573
	0.0198213	0.00988209
	0.0536923	0.103041
	0.0480535	0.0123893
	0.0209331	0.11627
	0.0134088	0.0522919
	0.0153222	0.00329797
	0.0306369	0.0687986
	0.0218441	0.0216429
	0.00466474	0.0773171
	0.0170794	0.0532308
	0.0628319	0.0358447
	0.0603862	0.00637286
	0.0287026	0.087964
	0.0128052	0.0419927
	0.0133036	0.0552075
	0.0194748	0.0174179
	0.0128405	0.0465669
	0.0531859	0.0438052
	0.0116393	0.0483007
	0.0248595	0.0616181
	0.0130076	0.0570927
	0.0240928	0.0266664
	0.00900168	0.075994
	0.0164003	0.0634748
	0.0264577	0.0886381
	0.00170544	0.0507245
	0.0226711	0.057238
	0.061448	0.0361719
	0.0172702	0.0234433
	0.017483	0.0132032
	0.00385237	0.00544885
	0.0480936	0.0564208
	0.0337803	0.0355257
	0.07873	0.0281465
	0.00876801	0.0936078
	0.0237513	0.00775745
	0.056981	0.0840375
	0.020205	0.0216386
	0.0535944	0.0670758
	0.0245555	0.0507247
	0.0142325	0.0926003
	0.00846948	0.0424399
	0.0162588	0.000812474
	0.0713924	0.0253468
	0.0226086	0.0266787
	0.0576538	0.0643174
	0.00761519	0.137761
	0.0258125	0.0768147
	0.0357858	0.0550025
	0.0426499	0.149625
	0.0204725	0.0465507
	0.0153939	0.00319428
	0.0105803	0.0363365
	0.0173015	0.0908801
	0.0113114	0.0126045
	0.0521374	0.0648003
	0.0125902	0.0439794
	0.00383246	0.0377928
	0.0586707	0.0503659
	0.0501235	0.0621869
	0.0345612	0.000155067
	0.0469482	0.0220218
	0.0323083	0.0711806
	0.0771727	0.0594754
	0.00783437	0.0404108
	0.0306759	0.0354294
	0.0200928	0.0487107
	0.0846609	0.0925656
	0.0199126	0.0213904
	0.00287526	0.0597676
	0.0552387	0.00389323
	0.00872796	0.111564
	0.0616684	0.072269
	0.0426937	0.0142157
	0.0316278	0.11033
	0.0188493	0.068656
	0.00668266	0.0854888
	0.0456396	0.0923935
	0.0557499	0.00933211
	0.0148833	0.0620569
	0.0366717	0.0270337
	0.0163266	0.03729
	0.0049207	0.0726419
	0.0167101	0.0786193
	0.00299383	0.0244093
	0.0111204	0.068908
	0.0346646	0.12589
	0.0185459	0.0143456
	0.0635704	0.0610286
	0.0102351	0.00705775
	0.00564787	0.0298944
	0.0056556	0.0608436
	0.0409408	0.098931
	0.0123154	0.0182852
	0.0401642	0.0253363
	0.0107367	0.0664972
	0.0129716	0.0122789
	0.00888736	0.0622913
	0.0221597	0.00598027
	0.00624331	0.023387
	0.0349893	0.0816073
	0.0173244	0.0419842
	0.0257663	0.0757092
	0.0129106	0.0437647
	0.066197	0.0918945
	0.0153356	0.0399993
	0.00597965	0.103279
	0.0458365	0.0407661
	0.00287399	0.0455237
	0.0437033	0.0583712
	0.0212651	0.0363359
	0.0417088	0.0381638
	0.00958466	0.00949647
	5.3352e-05	0.0611679
	0.0039867	0.0340878
	0.00319041	0.0272312
	0.0597712	0.0543721
	0.0135952	0.0179611
	0.0660403	0.0363284
	0.0741816	0.0433975
	0.0144329	0.131354
	0.0104921	0.0679511
	0.0180695	0.0118887
	0.0325745	0.0536619
	0.00230551	0.0741245
	0.0109989	0.0632475
	0.0294892	0.0104461
	0.00897638	0.0675587
	0.0187084	0.0708756
	0.0469197	0.129792
	0.0236175	0.0224502
	0.0316008	0.0490533
	0.0591459	0.100148
	0.0673416	0.055453
	0.0297276	0.0854399
	0.00297938	0.0294985
	0.00698229	0.00874631
	0.0144903	0.0366889
	0.085778	0.00514365
	0.0169497	0.0391942
	0.0099712	0.0222815
	0.0196805	0.0527878
	0.0157326	0.0384926
	0.00344857	0.0359529
	0.0168003	0.0532724
	0.0346605	0.104777
	0.0508358	0.0302542
	0.0442303	0.0156349
	0.0199809	0.0493826
	0.0124319	0.10402
	0.016669	0.00852971
	0.0124646	0.0133938
	0.0225798	0.114529
	0.0317708	0.0770963
	0.0778999	0.0661168
	0.0832959	0.119097
	0.0601731	0.0257045
	0.0210727	0.121795
	0.0371585	0.0648039
	0.0168261	0.0240105
	0.00928093	0.104637
	0.0326923	0.0389015
	0.000569679	0.0270602
	0.015018	0.0017438
	0.00119548	0.0478029
	0.0119116	0.0742113
	0.0254252	0.0221954
	0.0288104	0.00219829
	0.0549947	0.0683543
	0.00803512	0.00626055
	0.0079011	0.0289122
	0.0150534	0.0513387
	0.0194219	0.0606241
	0.0522426	0.0510302
	0.0491747	0.0636965
	0.00933877	0.0233154
	0.0132137	0.0464433
	0.0227924	0.0223911
	0.00169856	0.0806682
	0.0142202	0.0245889
	0.0119254	0.0840347
	0.0294801	0.0191871
	0.00356375	0.015969
	0.00218661	0.0223724
	0.0165835	0.0145887
	0.0147211	0.0617952
	0.0333984	0.0807734
	0.060234	0.0756446
	0.0337701	0.026733
	0.0187899	0.103627
	0.00321098	0.0398198
	0.00476668	0.0527311
	0.0142205	0.07183
	0.0234387	0.0903786
	0.011301	0.0386311
	0.0346125	0.0228942
	0.0610594	0.0126248
	0.0363658	0.0379153
	0.00231122	0.107031
	0.0111611	0.0202241
	0.0547587	0.0354306
	0.0283303	0.018609
	0.0298462	0.0560096
	0.00643968	0.00170968
	0.0511798	0.0549412
	0.000497233	0.0579267
	0.00672991	0.0494253
	0.0231512	0.0394439
	0.0347836	0.0766671
	0.0498813	0.0659239
	0.0210884	0.0649869
	0.0245099	0.045738
	0.0104343	0.0755135
	0.0154077	0.0395578
	0.00784816	0.0582386
	0.0304511	0.0232254
	0.0335607	0.0120736
	0.063452	0.0468593
	0.0338116	0.140487
	0.0462454	0.0615896
	0.0362339	0.0166487
	0.0322128	0.108778
	0.0435255	0.00212481
	0.0195897	0.0855976
	0.0146958	0.0379708
	0.0165759	0.0960508
	5.09365e-05	0.106946
	0.0169733	0.0614112
	0.0151812	0.0298487
	0.0245565	0.100415
	0.0347502	0.0044783
	0.0157861	0.0790535
	0.00635053	0.113058
	0.0556174	0.0605158
	0.017847	0.0755024
	0.0290772	0.130664
	0.0799345	0.094239
	0.0303143	0.0184173
	0.0221385	0.0219964
	0.0544899	0.0763658
	0.0386246	0.10595
	0.0300826	0.0248385
	0.0453991	0.111874
	0.029695	0.0415122
	0.0501956	0.0419255
	0.0180673	0.0323261
	0.0473296	0.155359
	0.0111898	0.0486888
	0.059441	0.0224077
	0.0228318	0.046421
	0.0104245	0.0610252
	0.0104078	0.0546648
	0.0585569	0.00757085
	0.0240111	0.102771
	0.0565683	0.0197295
	0.0299819	0.0888069
	0.0232819	0.0977077
	0.0191339	0.104863
	0.000385572	0.0681349
	0.0226729	0.025485
	0.0105982	0.0676817
	0.0256424	0.00682376
	0.000985632	0.0383983
	0.0267221	0.0606811
	0.00793566	0.0655224
	0.000745087	0.142529
	0.0485174	0.0467458
	0.0410977	0.00365357
	0.0154044	0.00485631
	0.0160148	0.0878247
	0.00728822	0.0420597
	0.0252906	0.00354707
	0.0273387	0.121632
	0.0154178	0.0045996
	0.0246269	0.105653
	0.0214139	0.110867
	0.0198428	0.0710766
	0.0391918	0.0440351
	0.00901226	0.0534532
	0.0368295	0.00710239
	0.0795257	0.0245417
	0.0135134	0.0229001
	0.0338478	0.0336824
	0.00242926	0.0358875
	0.00719689	0.00146615
	0.00519671	0.0568039
	0.00919186	0.0451441
	0.0122513	0.0830595
	0.00957921	0.00485549
	0.0323814	0.0953147
	0.00144153	0.00573918
	0.0103752	0.0376974
	0.0365061	0.00372771
	0.0606494	0.00375606
	0.0143843	0.0614365
	0.0691541	0.0409878
	0.0631604	0.0725085
	0.0467797	0.10538
	0.00856549	0.0159873
	0.00260148	0.020507
	0.0345923	0.108558
	0.00637457	0.0442135
	0.0247784	0.0816963
	0.0126191	0.0126956
	0.020022	0.116529
	0.0236026	0.0451004
	0.0136384	0.0436289
	0.0602796	0.0245386
	0.0647588	0.0506632
	0.025423	0.0769554
	0.0028091	0.0755275
	0.00268845	0.0190395
	0.045983	0.0307339
	0.0115646	0.0819546
	0.0512037	0.0012192
	0.0157017	0.0806766
	0.0231816	0.0164557
	0.00627389	0.117331
	0.00941635	0.0176234
	0.0774249	0.0301572
	0.00170485	0.143626
	0.078479	0.148066
	0.0240779	0.0233683
	0.0148595	0.018285
	0.029516	0.0685449
	0.0859591	0.00285058
	0.00555935	0.0401021
	0.0273365	0.00186862
	0.0366914	0.0205233
	0.0011483	0.104721
	0.0290191	0.0794327
	0.0158021	0.0246158
	0.0137425	0.0887579
	0.0386408	0.0904519
	0.0602161	0.0124582
	0.0261893	0.102295
	0.0055189	0.0628247
	0.046216	0.0240223
	0.0195753	0.0595977
	0.0119845	0.0145558
	0.0374096	0.0730565
	0.0156112	0.0340323
	0.0655386	0.0584085
	0.004305	0.150726
	0.0161882	0.0233316
	0.0118933	0.0358931
	0.00450607	0.0451476
	0.0199052	0.111903
	0.0121787	0.0649834
	0.0197325	0.108992
	0.0704988	0.00429262
	0.0184306	0.0817105
	0.00733969	0.0634878
	0.0106685	0.109119
	0.00939546	0.0561708
	0.0699003	0.0488776
	0.00124562	0.0877543
	0.0178824	0.121254
	0.0423363	0.0576893
	0.000214784	0.0202018
	0.0116692	0.110094
	0.0038672	0.113022
	0.0264556	0.00606625
	0.021137	0.0335399
	0.00968778	0.0626514
	0.0787639	0.0116413
	0.0217788	0.0602958
	0.0406995	0.134116
	0.0314718	0.0138671
	0.0497152	0.0133353
	0.0528407	0.063994
	0.065428	0.0366655
	0.0391485	0.0946359
	0.0074976	0.13007
	0.0666752	0.00610686
	0.0705114	0.00919118
	0.0820042	0.0353708
	0.0320119	0.0811918
	0.0217265	0.0754157
	0.0475408	0.051156
	0.0895535	0.023452
	0.0680146	0.0331983
	0.027999	0.0199213
	0.0253241	0.0139762
	0.0364601	0.116968
	0.00249394	0.0748648
	0.00398436	0.0394497
	0.0193394	0.00346271
	0.023063	0.0051182
	0.00899245	0.0476143
	0.0801681	0.0396341
	0.0546068	0.119552
	0.0451627	0.102909
	0.0437047	0.116334
	0.00695509	0.0299875
	0.017889	0.032001
	0.0367261	0.0560742
	0.0198656	0.00936773
	0.0131477	0.00180272
	0.00790638	0.119972
	0.0130209	0.0517923
	0.00195109	0.149083
	0.0125733	0.0557055
	0.00343984	0.0360926
	0.0210657	0.0270701
	0.0575809	0.0943816
	0.00576252	0.0106358
	0.00245811	0.00308565
	0.00452728	0.0176854
	0.0166948	0.0635761
	0.0148666	0.0509478
	0.0110143	0.0295682
	0.00502803	0.116429
	0.027584	0.0472581
	0.0302748	0.0635128
	0.0277929	0.0170135
	0.00142298	0.103215
	0.0147955	0.0059266
	0.0155903	0.0839238
	0.0237932	0.0488095
	0.0104166	0.0738231
	0.0120935	0.0448345
	0.0548959	0.00882782
	0.0252413	0.0794643
	0.0208658	0.0959874
	0.0070058	0.0130147
	0.00465659	0.0144017
	0.00982424	0.0109188
	0.00841777	0.0579723
	0.0169366	0.0879703
	0.00260407	0.039486
	0.00672998	0.0478577
	0.0274705	0.00454503
	0.0667693	0.126028
	0.0866311	0.0354659
	0.0493679	0.00742978
	0.0259001	0.000547068
	0.00894779	0.00172148
	0.0492505	0.00436665
	0.0490309	0.00220396
	0.00474542	0.0331317
	0.00332044	0.0503058
	0.00742068	0.0218826
	0.0680255	0.0856078
	0.0398297	0.0126179
	0.00451292	0.0758578
	0.02455	0.130347
	0.00704907	0.0549556
	0.0123436	0.00974546
	0.0680251	0.00599024
	0.0665944	0.0572578
	0.00993118	0.0576475
	0.00942306	0.0979316
	0.0250655	0.00750924
	0.0135985	0.103468
	0.00938999	0.00829683
	0.0525309	0.0496392
	0.0232137	0.0702612
	0.0391255	0.0135858
	0.002936	0.0806474
	0.0127125	0.0910829
	0.0306433	0.00156991
	0.0190913	0.0147919
	0.00368817	0.0100355
	0.02026	0.0364078
	0.0526014	0.015272
	0.0579407	0.0359177
	0.0333394	0.0546344
	0.000633724	0.0083409
	0.0399784	0.0701604
	0.0132221	0.0970394
	0.0572814	0.0801216
	0.0444504	0.0520864
	0.0307905	0.0163095
	0.0225255	0.0329105
	0.0246484	0.0933814
	0.0431841	0.0297935
	0.0236713	0.0561032
	0.0544404	0.00346118
	0.015892	0.0464752
	0.0439643	0.0403702
	0.067403	0.0486071
	0.0407858	0.0479823
	0.0320427	0.0620318
	0.0323751	0.0474157
	0.0170295	0.0612152
	0.0383717	0.0271411
	0.0480894	0.118153
	0.0269711	0.0712486
	0.044305	0.0687584
	0.0141434	0.0239994
	0.0331567	0.0196549
	0.0467184	0.104742
	0.00276973	0.00887201
	0.0330961	0.0232683
	0.000832205	0.0500873
	0.02156	0.0390604
	0.0493546	0.0763081
	0.0364322	0.00103923
	0.0232002	0.00612454
	0.0207417	0.0111409
	0.0232746	0.0394857
	0.000735577	0.0785812
	0.00604953	0.0331969
	0.00263567	0.022878
	0.0220721	0.0186147
	0.0106263	0.0748361
	0.0123276	0.0494257
	0.00487908	0.0270056
	0.0137028	0.109607
	0.00954778	0.0204072
	0.0405245	0.0638642
	0.0130216	0.0414996
	0.00123912	0.0456397
	0.0215147	0.10519
	0.0123998	0.0515721
	0.00674542	0.043852
	0.0205997	0.0310414
	0.0201237	0.0443727
	0.0523613	0.087646
	0.0700835	0.0209483
	0.0198371	0.0826016
	0.0420002	0.012344
	0.0245538	0.0561689
	0.0620396	0.0287394
	0.0866529	0.106348
	0.0642557	0.0292031
	0.00512351	0.00092114
	0.0139856	0.0616806
	0.0531359	0.0273065
	0.0280556	0.00607975
	0.0701901	0.0942282
	0.0326205	0.0239612
	0.031987	0.0382732
	0.0828151	0.0356789
	0.0167044	0.0233936
	0.00923738	0.0308624
	0.0436646	0.0429898
	0.0330908	0.0405768
	0.00649613	0.118837
	0.0201264	0.0981907
	0.0400324	0.0961543
	0.00801444	0.120419
	0.0174321	0.118812
	0.00103247	0.0521206
	0.0260124	0.0883015
	0.0113087	0.0317226
	0.0169117	0.0445589
	0.011985	0.0423474
	0.0100459	0.0536885
	0.0162139	0.0611248
	0.0100404	0.0434553
	0.0512587	0.111655
	0.0103736	0.116631
	0.0183818	0.0515564
	0.0198544	0.0239632
	0.00442294	0.0433805
	0.00288776	0.0604668
	0.0455199	0.0280246
	0.00513391	0.0833618
	0.034028	0.0341243
	0.00876863	0.0807782
	0.0187841	0.0618704
	0.0314017	0.031231
	0.00345519	0.0529466
	0.00354145	0.144899
	0.0190534	0.0174883
	0.0775276	0.0367978
	0.031921	0.133394
	0.0318104	0.00515475
	0.0238369	0.0629131
	0.0731802	0.0493133
	0.0141537	0.076191
	0.0225943	0.0890429
	0.0252145	0.118919
	0.00413126	0.0158778
	0.00232213	0.069499
	0.0529507	0.023555
	0.0289238	0.0656776
	0.0292719	0.100064
	0.0104754	0.1144
	0.00487733	0.0814498
	0.00706663	0.0333206
	0.0228752	0.103025
	0.0396187	0.015635
	0.0475516	0.0894581
	0.00865903	0.0794517
	0.00417768	0.0488157
	0.0424396	0.0948394
	0.0427231	0.0167123
	0.0644719	0.0247303
	0.0393841	0.0738642
	0.0522905	0.0823839
	0.016258	0.0208492
	0.021174	0.065594
	0.0135443	0.0950834
	0.027077	0.135041
	0.00896562	0.0425478
	0.0287035	0.00844993
	0.0477688	0.0412851
	0.0703771	0.0168224
	0.0758155	0.0385038
	0.0301096	0.136303
	0.0364489	0.0059019
	0.0619973	0.0393293
	0.0270576	0.0268262
	0.0183824	0.0545688
	0.0148229	0.0253976
	0.0824419	0.0476239
	0.00597975	0.0326287
	0.0311403	0.0296693
	0.030752	0.0773433
	0.0531739	0.0628761
	0.00900676	0.0399856
	0.0208047	0.0694381
	0.0373319	0.0172298
	0.0631889	0.0433055
	0.0253788	0.0665117
	0.036244	0.0287211
	0.0335195	0.068785
	0.0337872	0.0281353
	0.0571612	0.00400844
	0.0339593	0.0657085
	0.0125874	0.00632378
	0.0355343	0.0878544
	0.0785758	0.0146002
	0.0341901	0.0300593
	0.0139788	0.0529095
	0.00630134	0.0292133
	0.0423947	0.0436853
	0.0797693	0.0888253
	0.0557521	0.08141
	0.00519591	0.00685635
	0.0494429	0.0127527
	0.0267522	0.0186672
	0.0194707	0.0902194
	0.0483983	0.0594053
	0.0575421	0.0533967
	0.00678713	0.046209
	0.0100375	0.0133756
	0.0300944	0.00769501
	0.00787178	0.0117578
	0.0109771	0.0699657
	0.0141817	0.0386484
	0.0208987	0.0346686
	0.00848877	0.0522534
	0.00344481	0.104074
	0.0288883	0.0735496
	0.00813785	0.0258356
	0.00582597	0.0275954
	0.037714	0.0966733
	0.0108158	0.0473154
	0.0317082	0.0911589
	0.0125126	0.0185112
	0.00884921	0.106438
	0.0113078	0.0364924
	0.0353228	0.0436399
	0.0381641	0.0396485
	6.3499e-05	0.0631312
	0.0878887	0.0690912
	0.0160983	0.0953151
	0.0149395	0.0190057
	0.0573301	0.0210657
	0.0114315	0.0801308
	0.0415263	0.0525035
	0.000397908	0.0477673
	0.0468938	0.0798353
	0.0272769	0.124686
	0.0102969	0.065832
	0.00550404	0.0287388
	0.0330978	0.0981303
	0.00975241	0.0848046
	0.00232372	0.000898877
	0.0334495	0.102197
	0.0332967	0.0618036
	0.0457097	0.0105172
	0.00887588	0.0383588
	0.0200497	0.0969199
	0.0400098	0.0963626
	0.00881095	0.0448632
	0.0100315	0.0219555
	0.00367842	0.152397
	0.00352953	0.0551059
	0.0288443	0.00420329
	0.0551958	0.00951538
	0.0282603	0.0381067
	0.0166884	0.0382101
	0.0408122	0.0414825
	0.0157951	0.155124
	0.00886722	0.0459341
	0.0336395	0.131981
	0.0243377	0.0722593
	0.0172487	0.0957354
	0.0195317	0.0834282
	0.0161204	0.0276595
	0.0457222	0.0428413
	0.00128172	0.020575
	0.000997568	0.0365059
	0.0233583	0.0228488
	0.0647611	0.0232341
	0.00286088	0.0900977
	0.000559148	0.0897347
	0.00287276	0.0524457
	0.048808	0.0475278
	0.00860818	0.0771211
	0.0477911	0.078358
	0.0113545	0.0820435
	0.0126447	0.021462
	0.0130966	0.0421289
	0.00380806	0.0652664
	0.00653863	0.010823
	0.0507975	0.0110128
	0.0582724	0.0224783
	0.0464659	0.00306715
	0.0123405	0.0924599
	0.037605	0.0628648
	0.0366317	0.0297034
	0.0182958	0.0222934
	0.0520567	0.0725013
	0.0162652	0.062397
	0.00544669	0.0106984
	0.0132737	0.0463819
	0.0167922	0.0798236
	0.0396312	0.036391
	0.0135319	0.0618521
	0.0498534	0.0168727
	0.0175135	0.088808
	0.0287567	0.120995
	0.0205291	0.083611
	0.0139561	0.0303626
	0.032279	0.114717
	0.0259088	0.0245816
	0.0290214	0.0164063
	0.0058496	0.0726139
	0.0594999	0.0801928
	0.0436471	0.0280294
	0.0221038	0.074994
	0.00170376	0.0945013
	0.0357556	0.0358377
	0.0278688	0.0654363
	0.00596519	0.0414739
	0.00530294	0.0441657
	0.0403477	0.00952125
	0.0212047	0.0122145
	0.0187495	0.0332477
	0.0818802	0.0789607
	0.00296413	0.0468829
	0.0333759	0.0648039
	0.0385422	0.00519163
	0.0184153	0.0337888
	0.00466366	0.0646408
	0.00400998	0.108265
	0.0432437	0.0348784
	0.00518509	0.0858987
	0.00499943	0.00817751
	0.0839044	0.0260225
	0.0333794	0.0602577
	0.0602612	0.0875339
	0.00439952	0.0429912
	0.00371806	0.0439612
	0.0491194	0.0625285
	0.0266534	0.074836
	0.0328191	0.0575707
	0.0216429	0.0077501
	0.0425829	0.0288189
	0.0281143	0.0798192
	0.0364941	0.133005
	0.0175803	0.0985367
	0.00582261	0.0372243
	0.032311	0.0492271
	0.00668273	0.0738412
	0.0158091	0.0941653
	0.0425056	0.0390328
	0.0314931	0.0592796
	0.0128895	0.0447828
	0.0209958	0.0131601
	0.00364054	0.0807298
	0.0133814	0.0116716
	0.0243891	0.109866
	0.0135824	0.0298617
	0.0169215	0.0591215
	0.0532498	0.0080381
	0.0032422	0.0345251
	0.0256219	0.00524576
	0.0181477	0.00744323
	0.00924964	0.103864
	0.026871	0.0331293
	0.0286196	0.0264765
	0.00559594	0.00814873
	0.00190564	0.031073
		0.0287504
		0.067683
		0.0311979
		0.0543697
		0.030074
		0.0212454
		0.00752648
		0.0629821
		0.0159343
		0.032398
		0.0227023
		0.00873391
		0.0528029
		0.0496747
		0.0341646
		0.00358854
		0.00637855
		0.0520475
		0.0108265
		0.048287
		0.0919369
		0.0570567
		0.0470007
		0.0708162
		0.0389408
		0.0512468
		0.12035
		0.117495
		0.0478959
		0.0477442
		0.119072
		0.0742877
		0.0887735
		0.053754
		0.039689
		0.0598826
		0.000301772
		0.0341277
		0.0941348
		0.0457401
		0.0706536
		0.0145779
		0.101068
		0.00530894
		0.0107652
		0.0528464
		0.0168166
		0.065651
		0.0962416
		0.0823755
		0.0610586
		0.0524695
		0.000457498
		0.0727754
		0.129442
		0.0883381
		0.0578524
		0.102636
		0.000153118
		0.0838704
		0.0260483
		0.0412857
		0.070557
		0.0880459
		0.0110629
		0.0448626
		0.041085
		0.122024
		0.0407452
		0.0348039
		0.0922386
		0.0188909
		0.0702946
		0.0393065
		0.0149923
		0.00561569
		0.0101129
		0.0281166
		0.00825251
		0.0559464
		0.0114303
		0.00411641
		0.00258183
		0.00611219
		0.0247657
		0.093049
		0.0214516
		0.0775922
		0.017794
		0.0801469
		0.105962
		0.0514524
		0.0557763
		0.0258068
		0.0346036
		0.0300091
		0.0533534
		0.0192429
		0.00447214
		0.0629836
		0.0479913
		0.0149984
		0.0432119
		0.0803471
		0.0336853
		0.0283753
		0.0999173
		0.0282352
		0.0753864
		0.0228965
		0.0727639
		0.0734575
		0.113348
		0.0328713
		0.0171098
		0.0454566
		0.0830018
		0.053301
		0.0857304
		0.107862
		0.0012061
		0.0785907
		0.0727397
		0.0461439
		0.0375747
		0.0131515
		0.066653
		0.0850941
		0.0798158
		0.023875
		0.000709704
		0.0603698
		0.00274384
		0.046158
		0.136084
		0.011136
		0.00516903
		0.103183
		0.00742442
		0.0482263
		0.0151506
		0.0517422
		0.0546356
		0.0933632
		0.0324782
		0.0193767
		0.0572271
		0.0381054
		0.0117001
		0.0807225
		0.00323225
		0.00597492
		0.0360755
		0.0300018
		0.00149908
		0.00229712
		0.0641073
		0.11498
		0.127973
		0.14852
		0.0830005
		0.0552197
		0.0200777
		0.0226721
		0.014668
		0.0738903
		0.0225012
		0.0823589
		0.00640483
		0.0914756
		0.0649623
		0.039843
		0.0457347
		0.0602335
		0.0383843
		0.0424225
		0.035977
		0.0559586
		0.0155602
		0.00423564
		0.0705274
		0.00911089
		0.00607314
		0.0581589
		0.0680528
		0.00290801
		0.0552591
		0.0401881
		0.0553782
		0.0648148
		0.0122217
		0.0423893
		0.0414563
		0.0214983
		0.0708253
		0.0599511
		0.000205655
		0.0459206
		0.0279271
		0.00155822
		0.0856689
		0.0305473
		0.0667996
		0.0298211
		0.00131278
		0.055392
		0.0983208
		0.0583089
		0.0174438
		0.0161307
		0.003047
		0.0197323
		0.0585866
		0.0595467
		0.1006
		0.00406371
		0.136248
		0.0717094
		0.0403428
		0.118606
		0.045111
		0.0471991
		0.0344603
		0.0252604
		0.0165728
		0.10193
		0.0994738
		0.134051
		0.0527991
		0.00873512
		0.102017
		0.0507224
		0.0834571
		0.0232036
		0.117782
		0.0078462
		0.112134
		0.0354791
		0.050398
		0.0269826
		0.00564612
		0.0228038
		0.0148183
		0.0213341
		0.0986981
		0.0528034
		0.0775142
		0.0525445
		0.0894104
		0.0736699
		0.00869888
		0.00912051
		0.00400486
		0.0233489
		0.0313678
		0.00438157
		0.0441148
		0.0195802
		0.0771245
		0.0439455
		0.0705129
		0.0630713
		0.0499714
		0.0114933
		0.0813
		0.0540893
		0.0350088
		0.102775
		0.0645828
		0.0321937
		0.0547566
		0.0481601
		0.0779432
		0.0795398
		0.0276223
		0.0894631
		0.0615298
		0.0535798
		0.0567834
		0.0300595
		0.0373259
		0.0698019
		0.00138761
		0.123426
		0.111705
		0.0361271
		0.112
		0.0844187
		0.0573336
		0.0273066
		0.00954345
		0.034436
		0.0720099
		0.0565848
		0.0414191
		0.0126708
		0.0508665
		0.0283566
		0.0230309
		0.0367787
		0.0667317
		0.0878257
		0.0943271
		0.08842
		0.012551
		0.0967698
		0.0687638
		0.0300089
		0.0782609
		0.00705646
		0.0722611
		0.0708472
		0.0216815
		0.0376009
		0.0770627
		0.113665
		0.0506021
		0.101827
		0.0128457
		0.0467438
		0.0409926
		0.00999277
		0.0375587
		0.00234556
		0.00948564
		0.0705282
		0.0582955
		0.0851122
		0.093246
		0.0107734
		0.00105829
		0.072823
		0.0338842
		0.0677313
		0.0087923
		0.0273902
		0.0773058
		0.0267003
		0.000531754
		0.043724
		0.0942571
		0.147675
		0.017508
		0.0429907
		0.0964195
		0.0688048
		0.0734504
		0.0619018
		0.0204861
		0.0393285
		0.0973023
		0.0212572
		0.054798
		0.130513
		0.098338
		0.0818046
		0.0656951
		0.034085
		0.0357487
		0.039048
		0.0728995
		0.0261724
		0.103298
		0.0345121
		0.056769
		0.0689011
		0.035182
		0.0761207
		0.0237018
		0.0239344
		0.0453928
		0.0831857
		0.0548626
		0.0205922
		0.0595871
		0.125322
		0.0186742
		0.0791371
		0.0163557
		0.0591398
		0.0433563
		0.0631314
		0.0771633
		0.0218092
		0.062773
		0.0142962
		0.0353698
		0.0751082
		0.0336414
		0.0650303
		0.0488572
		0.0235883
		0.0987556
		0.0713802
		0.0936036
		0.103147
		0.0524606
		0.094115
		0.0435847
		0.0234278
		0.0723571
		0.0615275
		0.0747919
		0.0190505
		0.103207
		0.0642837
		0.0368953
		0.028018
		0.0205732
		0.0635047
		0.0932444
		0.0700158
		0.0372707
		0.0322214
		0.110468
		0.0501394
		0.120953
		0.0496684
		0.0267538
		0.00926489
		0.049302
		0.0878246
		0.0661006
		0.0328831
		0.012248
		0.0601226
		0.134572
		0.0902116
		0.0820877
		0.0489571
		0.056989
		0.115735
		0.0323089
		0.111912
		0.0388069
		0.0577793
		0.0561078
		0.0548845
		0.0722918
		0.0349352
		0.0138274
		0.109529
		0.00708948
		0.0962193
		0.0606523
		0.0246984
		0.0351061
		0.0468754
		0.0509475
		0.0937369
		0.0250048
		0.0443726
		0.0527683
		0.0196094
		0.0713272
		0.0723505
		0.00550027
		0.0390934
		0.126538
		0.024927
		0.0586628
		0.0751926
		0.0043215
		0.0669796
		0.123695
		0.001966
		0.0668258
		0.13079
		0.0345584
		0.045664
		0.0703336
		0.00168915
		0.0479131
		0.0305206
		0.0549673
		0.0356181
		0.0202368
		0.0612041
		0.0952143
		0.0881157
		0.091814
		0.0343738
		0.0935471
		0.100071
		0.0265707
		0.0852278
		0.0060819
		0.0822081
		0.0655949
		0.0562983
		0.064909
		0.0390084
		0.0800047
		0.0257861
		0.076234
		0.0181938
		0.102719
		0.0343555
		0.0051866
		0.0730249
		0.0117869
		0.0198737
		0.0759821
		0.119222
		0.0774255
		0.119727
		0.0397074
		0.105894
		0.00139336
		0.0711076
		0.0146401
		0.0432659
		0.0321884
		0.112874
		0.0203661
		0.0211055
		0.0933795
		0.0431563
		0.0430135
		0.0383774
		0.0485679
		0.121937
		0.0424537
		0.00880472
		0.0336512
		0.0400383
		0.037728
		0.021636
		0.0545548
		0.0362048
		0.037115
		0.116602
		0.0583826
		0.0275068
		0.0494395
		0.0260355
		0.061462
		0.0101166
		0.022063
		0.0132208
		0.076715
		0.082926
		0.0533785
		0.0967675
		0.0463168
		0.00901481
		0.010817
		0.0890488
		0.0598059
		0.0225105
		0.0202159
		0.00092993
		0.0427774
		0.0147735
		0.0631003
		0.0466372
		0.0616813
		0.0873713
		0.0863851
		0.0673665
		0.0423164
		0.0368948
		0.0254954
		0.0897697
		0.0831287
		0.0126412
		0.0618933
		0.0215134
		0.0615808
		0.0403584
		0.0408457
		0.066522
		0.0423102
		0.0881186
		0.0105671
		0.00726
		0.0392687
		0.0483459
		0.0493084
		0.0434458
		0.0791126
		0.0212565
		0.0918273
		0.0422366
		0.0611815
		0.0514771
		0.0802978
		0.0582445
		0.0715688
		0.0136817
		0.015602
		0.0497192
		0.065536
		0.0538912
		0.0106106
		0.03759
		0.0243859
		0.0331803
		0.0657023
		0.0236456
		0.0546347
		0.0907203
		0.0946254
		0.0905096
		0.0576785
		0.0203491
		0.00423094
		0.0753844
		0.0925151
		0.0702879
		0.100641
		0.0563615
		0.0688144
		0.0453388
		0.071903
		0.017843
		0.0123942
		0.0160966
		0.0034561
		0.00782777
		0.109552
		0.0675868
		0.034228
		0.142872
		0.00175146
		0.0706782
		0.0294738
		0.0526714
		0.0544512
		0.0625731
		0.0908349
		0.0394203
		0.0746578
		0.0282944
		0.00976658
		0.0910978
		0.106747
		0.0492366
		0.00539158
		0.00587723
		0.0426669
		0.0737596
		0.0419874
		0.105882
		0.137721
		0.0818068
		0.0719831
		0.0647008
		0.0405715
		0.0634546
		0.0617216
		0.0140796
		0.0727714
		0.0315155
		0.073847
		0.0703185
		0.0953604
		0.00641855
		0.150698
		0.0105741
		0.127728
		0.0123609
		0.0720551
		0.00559683
		0.0406101
		0.0627693
		0.0502437
		0.0324703
		0.12227
		0.0368876
		0.0814698
		0.0177589
		0.067729
		0.0437541
		0.0853233
		0.0580215
		0.0501539
		0.0216212
		0.0172623
		0.0465535
		0.0123017
		0.0309403
		0.00867005
		0.0392948
		0.0645209
		0.0308866
		0.0378222
		0.00943409
		0.0238442
		0.0726931
		0.00839051
		0.039637
		0.0323528
		0.117377
		0.0640757
		0.0627321
		0.0326988
		0.0296674
		0.0877866
		0.00557443
		0.0468619
		0.0437781
		0.0454648
		0.0810205
		0.00769645
[truncated: 248 more rows]
