# Supplementary material for: Glycogen phase-separation drives macromolecular rearrangement and asymmetric division in E. coli
Source: EMBO J. 2025 Nov 3;44(24):7434–76. doi: 10.1038/s44318-025-00621-y (PMC12706056; doi:10.1038/s44318-025-00621-y)
Supplement: Supplementary file 16 — Source data Fig. 3 [file 44318_2025_621_MOESM16_ESM.zip › Figure3/SourceData_Fig3E.xlsx]

## Sheet: Exponential
	Norm. msfGFP pole difference	Norm. RplA-mCherry pole difference
	1.07795	1.19469
	1.06295	0.889068
	1.07903	0.962053
	1.01536	0.814097
	1.1881	0.786559
	1.00048	0.883212
	1.07438	1.0197
	1.04366	1.08206
	0.773688	0.9377
	1.12003	0.981254
	1.1177	1.09255
	1.23525	1.10278
	0.892696	0.910031
	0.998742	1.0886
	0.977998	1.04066
	1.14993	1.03547
	1.03505	0.974187
	1.11388	1.19044
	0.803938	1.04987
	1.02325	1.17031
	0.827614	1.08331
	1.14073	0.952646
	1.07254	1.27356
	1.17347	0.990178
	1.02159	0.901799
	1.06013	0.841215
	0.986565	0.872274
	1.31349	1.06856
	1.15178	1.10066
	1.02425	1.13623
	1.21858	1.01739
	1.11343	0.977565
	1.01283	1.03982
	0.936326	1.03506
	1.21963	1.11803
	0.815896	1.21744
	0.979242	1.21161
	0.959064	0.970783
	1.03337	0.818678
	0.959657	0.994824
	0.859717	1.00086
	1.07434	1.06902
	1.03411	1.06504
	1.10932	1.10581
	1.04071	1.0375
	1.07009	0.995783
	1.1784	1.25524
	1.10547	1.08012
	1.26326	1.04075
	1.25507	1.03449
	1.21921	0.960336
	1.12005	0.988483
	1.01615	0.789855
	1.09349	1.26756
	0.995803	1.03603
	1.11393	1.09816
	0.872402	0.884177
	0.99162	0.887131
	1.2152	1.11432
	1.24965	1.35996
	1.20892	1.28687
	1.07496	1.15223
	1.23309	1.17459
	0.823526	0.963642
	0.921006	1.14672
	1.0454	0.986591
	0.963927	1.1065
	1.16495	0.914149
	0.773003	0.884159
	1.00922	1.34821
	1.07236	1.08841
	1.04314	1.02549
	1.07603	1.04342
	1.0789	1.29101
	0.863135	1.00871
	1.23802	1.19586
	1.08718	1.1186
	0.753866	0.882243
	0.947393	1.21775
	0.981563	1.09817
	0.847197	1.24163
	1.04143	0.845956
	1.04314	1.11634
	1.38544	1.04506
	1.08788	0.867362
	1.12573	1.12813
	0.916098	0.858764
	1.32914	1.05238
	1.10346	1.08033
	0.911528	1.28171
	1.07555	1.01541
	1.06457	0.950304
	1.11168	1.39491
	0.797878	0.952445
	0.912293	1.01018
	0.881961	0.968103
	1.11846	1.02557
	1.08101	0.963785
	0.945023	1.09455
	0.987983	1.08979
	0.734205	1.05473
	0.965609	0.998774
	1.02925	1.07235
	1.10185	1.06171
	1.07864	1.09236
	0.849544	0.989482
	0.904469	1.2001
	1.09578	1.05904
	1.20863	1.08416
	0.905836	1.1736
	0.894217	0.913936
	0.869689	0.921344
	1.01595	1.04262
	1.23272	1.15943
	1.13626	1.16891
	1.07259	0.885702
	0.989557	0.908685
	1.011	1.13875
	1.10447	1.03344
	0.958547	1.07707
	1.01513	1.07923
	1.31432	0.903391
	0.901113	1.17147
	1.16527	1.00107
	0.92777	0.916253
	0.947679	0.787315
	1.90612	0.822009
	1.03079	0.962106
	0.988642	0.946869
	1.10517	1.00448
	1.10475	1.11505
	0.932773	1.10092
	1.071	1.09588
	0.909959	0.897628
	1.02061	1.11858
	1.52315	0.94914
	1.17151	0.873319
	0.888047	1.033
	0.939791	0.964031
	1.13677	1.02369
	0.963682	1.07325
	0.960143	1.23883
	1.15956	1.11741
	1.20794	0.898441
	1.2092	1.08672
	1.12406	1.12147
	1.08527	1.02026
	1.09098	1.18502
	0.990659	0.869097
	1.08083	0.942662
	1.04133	1.29909
	1.22298	0.891597
	1.25508	0.950555
	2.01911	1.08853
	0.828092	0.866324
	0.708022	0.843104
	1.18138	1.00013
	1.05664	0.967674
	1.1225	0.926675
	1.04409	1.0082
	1.09973	1.22635
	1.04748	0.910808
	1.08338	0.95627
	1.13572	1.03141
	0.92776	1.10099
	0.88095	1.09455
	1.01136	0.987056
	1.11832	1.04983
	1.44158	1.06971
	0.910432	1.15007
	1.10571	0.974903
	1.03067	1.01478
	1.05361	1.1745
	1.0468	0.857448
	1.15165	0.881221
	1.15016	0.901286
	1.09752	0.84754
	0.987481	0.943599
	1.04152	1.05416
	1.17416	0.930347
	1.07369	1.11312
	1.3121	1.00235
	0.951799	0.780212
	1.08313	1.12766
	1.12586	0.849111
	1.1961	1.07101
	0.969167	1.08101
	1.22518	1.35625
	0.87715	0.833219
	1.0942	1.04701
	1.02355	0.99727
	1.30667	1.13809
	0.970329	1.07626
	0.939123	1.14317
	1.19399	0.908801
	1.0159	1.00541
	1.0867	1.06741
	1.15776	0.802331
	1.39389	1.01883
	1.01362	1.1203
	0.988858	0.937869
	1.11598	1.06828
	1.14316	0.962624
	0.933772	1.08181
	1.08698	1.0781
	1.13988	0.964944
	1.0831	1.15481
	0.93683	1.13995
	1.07589	1.16117
	0.977534	0.935007
	1.1368	1.12604
	1.1539	0.982931
	0.890335	1.17896
	1.01934	1.26373
	1.13157	1.03759
	1.01947	1.05553
	0.82922	1.04488
	0.842958	0.909767
	1.1968	1.12709
	0.976663	0.811345
	0.991047	1.11539
	1.00757	0.881657
	1.00783	0.920211
	0.94781	0.975751
	1.11374	1.12814
	1.13526	1.12806
	1.04412	1.15689
	0.968351	0.965703
	1.36916	0.866921
	0.944584	0.822891
	0.989716	1.0583
	0.980574	0.911796
	0.934728	0.886282
	0.945839	0.767306
	1.3541	0.861797
	1.02974	1.03809
	1.04941	1.12504
	1.03745	0.795208
	0.923324	1.0445
	1.41445	0.902317
	0.947818	1.10549
	0.912776	1.06982
	1.16352	1.24157
	1.15492	0.929542
	1.19234	1.14554
	0.928731	1.01605
	0.892161	0.987666
	1.04743	1.04165
	1.19686	1.26881
	1.13405	1.1289
	1.2536	1.13719
	0.981672	0.962478
	0.848094	1.17948
	1.0691	1.06084
	1.19997	0.928864
	1.00193	1.14008
	1.13844	1.26611
	1.07904	1.17372
	0.998096	0.952856
	0.993243	1.2016
	1.36039	0.886661
	0.880028	0.993197
	1.25931	1.27405
	0.957257	0.927005
	0.910902	0.894059
	1.06573	1.12401
	1.14479	0.715712
	1.09442	1.16434
	0.966526	1.23758
	1.04822	0.955547
	1.13044	0.932927
	1.01852	0.994587
	1.20925	0.907706
	1.2907	1.19306
	0.966549	0.791825
	0.903823	0.974337
	1.12093	1.01521
	1.22111	0.824946
	1.05753	0.95498
	1.02637	0.992403
	0.933151	1.22087
	0.993017	0.973963
	0.94889	1.12441
	1.08276	1.12891
	1.06032	0.924268
	0.934103	0.866176
	0.882668	0.838855
	1.22423	1.14353
	1.2109	0.881623
	0.970378	1.25429
	0.986302	0.869385
	1.33596	1.20661
	1.00206	1.15737
	1.13697	0.965591
	0.953359	0.899513
	1.11194	1.07737
	0.966018	1.027
	1.02038	0.871365
	0.925184	1.14908
	0.875142	0.984943
	0.999473	1.32873
	1.12532	1.05689
	1.17071	0.975408
	1.23639	0.936375
	1.02468	1.01515
	1.0805	0.881108
	1.01537	1.18285
	1.01809	1.12141
	1.14473	0.902688
	1.21289	1.025
	0.931677	0.793753
	1.27855	1.00451
	1.18155	0.976032
	1.03612	1.06308
	1.08648	0.7823
	1.17411	1.00284
	0.995759	1.20421
	1.09022	1.02387
	0.99302	1.16915
	1.00945	0.851142
	1.07126	1.21003
	0.766163	0.936474
	0.937233	1.12012
	0.949535	1.21484
	1.06632	1.04268
	1.05575	1.1617
	1.03948	0.8942
	1.42453	0.83774
	0.975918	1.08682
	1.02027	0.957761
	1.36422	1.16405
	1.04566	1.00249
	1.19569	1.00742
	1.07507	1.1255
	0.96964	1.10658
	0.9639	1.19216
	1.07995	0.99057
	0.956307	1.01939
	0.974451	0.996153
	1.13449	1.23502
	1.37026	1.02148
	0.999186	0.905651
	1.27699	0.878163
	0.838603	1.10845
	0.946684	1.33955
	1.29796	0.935616
	0.889141	0.909628
	1.16806	0.999462
	1.18767	0.945774
	0.72403	1.20957
	1.06212	1.07259
	1.19066	1.26312
	0.84408	1.07996
	1.22212	1.01365
	1.19745	0.954569
	0.928953	0.700132
	1.15641	0.958697
	0.977881	1.11501
	1.20203	0.999479
	0.753385	0.885392
	1.23401	0.991841
	1.03279	1.03681
	1.32996	1.01671
	1.00617	1.01471
	1.07785	1.11521
	1.07174	1.0848
	1.0189	1.10722
	1.10055	1.16317
	1.22437	1.01732
	0.838549	1.04011
	1.3425	0.815263
	0.888241	0.887617
	1.15656	1.18002
	0.951116	0.987685
	1.01252	1.08926
	1.27591	1.11442
	1.09744	0.849541
	0.918781	0.821434
	1.16655	1.08099
	1.06308	0.888757
	1.04088	1.35798
	1.14915	1.05367
	0.900259	1.06624
	0.931367	0.963621
	1.08679	0.793267
	1.16863	1.19072
	1.18851	1.28953
	1.18299	1.04691
	1.0475	1.22941
	1.18184	1.13153
	1.19427	1.13363
	1.11177	1.15779
	1.10159	1.1319
	0.89936	0.924121
	0.985916	0.914964
	0.789477	0.780567
	1.17085	1.1361
	1.1965	0.894727
	1.0826	1.07208
	1.08024	1.13048
	1.15908	1.33752
	1.06834	1.07293
	0.990014	0.995609
	1.07579	1.13772
	1.28008	1.30631
	1.25636	1.34795
	1.25823	0.842913
	0.950177	0.893512
	1.24745	0.983136
	1.22444	1.25386
	0.857844	0.9782
	1.09277	1.01481
	1.16161	1.18066
	1.12559	0.78713
	1.395	0.905524
	1.00451	0.98286
	1.08823	1.07762
	0.913544	1.19679
	1.20602	1.2449
	1.02823	1.12974
	1.07614	0.892715
	1.04947	1.23107
	0.978794	1.03943
	1.25503	1.13007
	0.915593	0.888371
	0.797368	0.974153
	1.07768	1.2422
	1.02346	1.03958
	1.05009	1.02917
	1.15166	1.16539
	1.16102	1.09745
	1.2514	1.07967
	0.866618	0.845261
	1.1754	1.15294
	1.07994	1.13226
	1.20967	1.20699
	0.876095	1.16262
	1.03491	1.12048
	1.04079	1.20588
	1.10346	0.919415
	1.11218	0.933321
	1.22542	1.21771
	1.10439	1.15663
	1.11262	0.964617
	1.25639	0.907247
	1.30947	1.16842
	1.19717	0.836445
	1.14745	1.12817
	1.40818	0.945443
	0.971823	1.06129
	1.06283	1.27552
	0.988024	1.15982
	0.853081	1.06513
	0.921628	1.15324
	0.949192	1.08356
	0.949022	0.967563
	0.781738	0.90142
	1.13556	1.21035
	1.11985	1.02561
	0.993566	1.08861
	1.33488	1.10806
	1.0455	1.1303
	1.17485	0.989691
	1.17732	1.33576
	0.827756	1.00715
	0.836644	0.875841
	1.21718	0.961001
	1.15563	0.958738
	0.999685	1.20059
	1.00407	0.873818
	1.14145	1.03231
	1.40437	1.1306
	1.08905	1.08013
	1.11758	0.876206
	1.06327	0.928511
	1.20915	0.947496
	1.00609	1.02928
	1.25459	1.16206
	0.915462	0.788121
	1.01487	1.09013
	1.14089	1.08473
	1.08038	0.965512
	1.12951	0.813583
	0.801971	0.945952
	1.13422	1.195
	1.23891	1.19036
	0.997376	0.904955
	1.01636	0.903347
	1.34023	1.03232
	0.778908	1.06483
	1.15265	1.14653
	0.982679	0.960041
	1.11795	0.906055
	1.03412	1.22433
	1.06201	0.760435
	1.09271	1.19544
	1.0098	1.17079
	0.99954	0.992912

## Sheet: Transition phase
	Norm. msfGFP pole difference	Norm. RplA-mCherry pole difference
	1.14302	1.08602
	1.38529	0.860276
	1.22756	0.825096
	1.15657	0.871525
	1.13876	1.01564
	0.894586	1.19933
	1.06316	1.17223
	1.10613	1.06853
	0.910722	1.13051
	1.15979	0.632829
	1.16681	0.865307
	1.07845	1.45312
	1.08955	0.926084
	1.12743	1.12818
	0.730367	1.15339
	1.11059	0.917493
	0.775631	0.977262
	0.962878	0.967834
	1.21981	0.900936
	1.08843	1.21885
	1.13234	0.903312
	0.889912	1.06276
	1.05435	0.97853
	1.16058	1.07778
	0.882319	0.981455
	1.00024	1.28571
	1.02426	0.892527
	0.903198	1.22574
	1.14098	1.0039
	0.846514	1.01253
	1.2185	1.04454
	1.39942	0.85167
	1.45038	1.12854
	1.11039	1.34262
	1.00441	1.19225
	1.16764	1.04691
	1.11761	1.13325
	1.03547	0.922244
	1.03553	0.884779
	0.982664	1.28012
	0.994184	1.03742
	1.17476	0.903736
	0.965749	1.41147
	1.53468	0.820098
	1.13435	1.23295
	1.00944	1.16927
	1.18271	1.26993
	0.910143	1.33547
	1.12676	1.48333
	1.16939	1.06133
	1.20152	0.890705
	0.96177	1.22794
	0.886156	1.08405
	0.937509	1.45951
	0.877757	1.53912
	1.02547	0.919607
	1.28785	0.938105
	1.02192	1.12138
	1.16347	1.19516
	0.865391	1.24764
	1.10295	1.33557
	1.06185	0.889557
	0.915769	1.15498
	0.994362	0.916289
	1.10213	0.814271
	1.07416	1.1702
	1.0472	0.902554
	1.03364	1.21492
	1.08484	0.736558
	1.15495	1.15642
	0.903182	0.932679
	0.950552	0.968137
	1.23013	0.972242
	0.94657	1.27029
	1.18874	1.00366
	1.03169	1.11757
	1.19746	0.828977
	1.41727	0.972762
	1.03645	1.14727
	0.998806	1.34426
	1.64754	0.87479
	1.43799	1.18153
	0.910102	1.50315
	0.994179	1.28115
	0.889165	1.09064
	1.14642	0.783326
	0.921153	1.38291
	1.235	0.912159
	1.48617	1.27585
	1.16718	0.746422
	1.00696	0.983396
	1.26232	1.0914
	0.882067	1.2694
	1.19505	0.886365
	1.32754	1.10937
	1.09484	0.945922
	1.35713	1.07091
	1.19597	1.16462
	1.17519	1.30929
	1.12721	0.824474
	1.23829	0.871369
	1.15459	1.02529
	1.20621	1.17285
	1.12326	1.0233
	0.875648	0.729421
	1.04559	0.87807
	0.961697	1.0506
	1.16278	1.27036
	1.09915	1.04424
	1.11375	1.19831
	0.925535	1.30853
	1.06484	1.09324
	1.16833	0.934935
	1.13868	0.858661
	1.61197	1.15955
	1.03977	1.10658
	1.12618	1.00097
	1.04108	1.0203
	0.943124	0.914763
	1.05007	0.92221
	0.909664	1.35892
	1.24363	1.06814
	1.64156	1.01308
	0.964516	0.916069
	1.2436	1.07534
	1.05663	1.04071
	1.13562	0.755254
	1.37529	0.982242
	0.853756	1.04199
	1.23085	1.08484
	1.04831	0.746157
	1.18001	0.936638
	1.26929	0.75816
	1.20488	1.15118
	0.918861	1.24142
	1.16865	0.914089
	1.36841	0.856283
	1.23411	0.816939
	1.08188	0.90477
	1.29589	0.956695
	1.18469	0.865136
	0.863045	1.24851
	0.944424	1.04901
	1.08196	0.717407
	1.00667	1.36678
	0.930189	1.18925
	1.57575	1.16074
	1.07997	0.830229
	0.837444	0.867277
	0.899501	1.08132
	0.923978	1.32491
	1.32522	0.930488
	1.07094	0.783294
	0.840111	1.32913
	1.08748	1.12059
	0.925549	1.44657
	1.09419	0.8614
	0.924045	0.941171
	0.948756	0.716768
	1.68856	0.766248
	0.951208	0.98001
	1.36495	0.980944
	0.931481	0.998547
	1.14811	0.927343
	1.22806	1.10106
	1.08523	1.47485
	0.82967	0.706534
	1.03332	1.01293
	1.2104	1.22167
	1.40719	0.715254
	1.57199	1.05836
	1.1938	1.28746
	0.931279	1.05424
	1.0286	1.3119
	1.18978	0.879198
	1.49172	1.16879
	1.21891	1.13794
	1.10187	1.18693
	0.902393	1.00596
	1.06823	1.01885
	1.21691	0.951818
	1.11982	1.21022
	1.21127	0.885325
	1.00294	1.0541
	1.20754	1.09131
	1.10282	1.02416
	1.01624	1.38109
	1.08271	1.00503
	1.44696	0.865139
	0.92935	0.957465
	1.13808	1.40479
	1.36391	1.00416
	1.3064	0.914761
	1.24213	1.23027
	1.01612	1.40447
	1.15416	1.12181
	1.06552	0.772121
	0.932371	0.972481
	1.15687	1.23467
	0.896973	1.43157
	0.999184	1.18626
	1.60437	0.980241
	1.20966	0.909748
	1.90536	0.97643
	0.878206	0.931252
	1.40595	0.880686
	1.08247	1.43482
	1.65154	1.12739
	1.24152	0.862614
	1.00893	1.48155
	1.04048	0.825433
	1.13678	1.03261
	1.09998	1.03409
	1.09987	0.980733
	0.997598	0.823393
	1.15549	0.928274
	1.07438	1.2226
	1.03896	1.3254
	1.16439	1.20203
	1.23847	1.14628
	1.26091	1.04036
	1.13964	0.970116
	0.959268	1.47652
	0.924744	1.4371
	1.24129	1.12861
	1.2201	1.13585
	1.25091	1.38888
	1.00756	1.55451
	1.12925	1.16259
	1.46822	1.11033
	0.783144	1.236
	0.843498	0.605669
	0.7479	1.01838
	1.18119	0.779045
	1.54581	1.13551
	1.23711	1.13907
	1.41468	0.731688
	1.11638	0.971172
	1.22497	0.852227
	1.12431	0.999166
	1.12632	1.0931
	1.52406	0.889481
	1.07052	1.06237
	1.33429	1.12825
	0.976098	1.06463
	1.05657	1.03015
	1.28704	1.00076
	1.32727	1.07334
	1.09962	1.23833
	1.01036	0.835554
	1.19465	1.15232
	1.06822	1.08563
	0.87665	1.04278
	1.05883	1.25688
	0.885612	1.07714
	1.17934	1.0988
	0.924934	0.872499
	1.01403	0.92889
	1.23209	0.993357
	1.21926	1.10201
	1.69279	1.00849
	1.39202	1.14352
	1.12319	1.01102
	1.09944	1.05001
	1.11907	0.99663
	1.51885	1.00174
	1.20014	0.966224
	1.39197	0.929961
	1.28587	1.12213
	1.08221	0.843265
	1.2338	0.929376
	1.29855	0.90593
	1.17612	1.35628
	0.877683	0.913988
	1.10738	0.979564
	1.28815	0.985114
	1.18668	0.647248
	0.980857	1.24672
	0.935963	1.21858
	1.15571	1.14948
	1.03979	0.964287
	1.19382	1.50022
	0.973142	1.3685
	1.11236	1.07295
	0.716609	0.937646
	1.12941	1.18982
	1.16341	1.26232
	1.09661	1.03816
	1.0418	0.945308
	1.08711	0.96647
	1.0619	1.26341
	1.01668	1.19702
	1.16723	1.20514
	0.885364	1.05464
	0.980149	1.04483
	1.00587	1.21197
	1.10886	1.22935
	0.747411	0.812058
	1.13381	1.03789
	1.04127	1.19771
	0.883259	1.52743
	1.11749	0.938854
	1.54519	0.652748
	1.11401	1.09909
	1.29136	0.885097
	1.34327	0.937204
	1.32419	0.786881
	1.1892	0.789798
	1.46327	0.840195
	1.15554	1.05489
	0.960525	1.11227
	1.10445	1.01287
	1.13088	1.06009
	1.32603	1.04948
	1.39809	1.04002
	1.09143	0.994839
	1.34587	0.985405
	0.951664	0.901402
	1.04464	1.28533
	1.17139	1.10885
	1.05122	1.0554
	1.33604	0.970349
	1.07177	1.09282
	1.10712	0.881001
	0.919358	1.00796
	1.06794	0.990038
	1.08343	1.1063
	1.40687	0.921273
	1.19856	1.17893
	1.22123	1.07269
	1.16769	1.0662
	0.966322	1.39879
	1.14691	1.05371
	1.05422	1.17533
	1.13507	1.138
	1.14398	1.09586
	0.939422	1.10029
	1.04174	1.3804
	1.03567	0.95573
	1.0509	1.01119
	0.761017	0.922013
	1.26441	1.29833
	1.20974	1.15267
	1.10458	1.15346
	1.00964	1.51055
	0.887517	1.00988
	1.37455	1.12241
	1.41621	0.830655
	0.981519	1.00932
	1.28599	0.783491
	1.34376	0.985493
	1.59601	0.956234
	1.15406	0.912307
	1.24044	0.939496
	0.888202	1.29476
	1.29342	1.12748
	1.11477	1.05082
	1.18359	1.029
	0.941756	1.30146
	1.42358	0.986256
	1.47487	0.808276
	1.63325	0.982139
	1.2609	1.08396
	1.34316	1.47478
	1.0895	1.52147
	0.83682	1.19046
	1.1082	0.613705
	1.33655	0.813614
	0.938598	1.25179
	0.97735	1.32201
	1.48781	0.713107
	1.17726	0.99056
	0.993091	1.33391
	0.900915	1.10795
	0.933375	1.08297
	0.988123	1.08247
	1.36367	0.860838
	0.894817	1.26919
	0.93753	1.29681
	0.909789	1.05022
	1.08298	0.824105
	1.06474	0.990544
	0.878513	0.922403
	0.967989	1.16976
	0.99672	1.1202
	0.766124	0.977177
	1.06473	1.23396
	0.995371	0.875447
	1.15072	1.37315
	1.41363	1.1592
	1.20318	1.40706
	1.11892	0.882783
	1.33024	1.12903
	0.909612	1.1293
	1.17908	1.12302
	1.01226	0.896834
	1.65664	0.880545
	1.03418	0.912859
	1.39025	1.20701
	1.22351	0.947239
	1.44892	0.913521
	0.687988	0.799688
	1.2609	0.85907
	1.44334	0.933376
	0.797716	0.91818
	1.07427	1.29412
	1.04858	1.52659
	0.92451	1.29616
	1.09173	0.958632
	0.980422	0.891607
	0.990372	0.758679
	1.11855	1.10297
	1.24015	1.19916
	1.13159	1.58525
	1.23038	0.979404
	0.962473	1.08951
	1.1272	0.889239
	1.37614	1.42836
	1.22139	1.16717
	0.983732	1.20213
	0.975551	1.29652
	1.23565	0.878908
	1.23956	1.12093
	1.31404	0.940394
	1.14509	1.51775
	1.18806	0.956332
	1.29972	0.963194
	1.05249	1.07011
	1.28041	1.12186
	1.03349	1.19679
	0.921308	1.19159
	1.01615	1.14988
	1.26851	0.956676
	1.14624	0.915241
	1.40501	0.830107
	0.987912	1.17128
	1.00032	0.841291
	1.11865	1.17274
	1.09576	1.02894
	1.08049	0.869957
	1.04951	1.13862
	0.938112	1.17247
	1.14121	1.16085
	1.08622	1.28343
	1.6307	0.771014
	1.01487	1.06474
	1.10075	1.12228
	0.995622	1.20533
	0.97429	1.19237
	1.04161	1.05715
	1.14838	1.18427
	0.950113	1.11674
	1.08334	1.27094
	1.00662	1.26858
	1.05567	1.24867
	1.00937	1.0338
	0.798546	0.867276
	1.05358	0.94655
	1.26828	1.23909
	1.00821	1.0142
	0.999753	1.06416
	1.09055	1.39303
	1.13899	1.05922
	0.957896	1.35432
	1.05971	1.17587
	1.10499	1.15531
	1.13696	1.45626
	1.28473	0.986078
	1.41757	1.15788
	1.16329	1.01687
	0.920296	1.19192
	1.19597	1.13526
	1.21668	1.0176
	1.17176	0.884303
	0.991449	1.12479
	1.12436	0.912885
	1.03725	0.917313
	0.99202	1.10362
	1.12125	0.853085
	0.983882	1.08587
	1.55112	1.00566
	1.33989	0.957986
	1.01049	1.15498
	1.01657	1.41316
	0.918322	1.12584
	0.924073	1.19037
	1.0613	1.19972
	0.766262	1.42851
	0.999106	1.32593
	1.20154	1.2863
	0.759299	0.903971
	0.841847	1.05136
	0.84497	1.55257
	1.1818	1.50094
	1.30215	1.01449
	0.986292	1.39751
	1.41129	0.945719
	0.894713	0.756535
	1.18775	1.0988
	0.897917	1.24511
	1.21053	0.907563
	0.758136	1.09861
	0.936147	0.767104
	1.03672	1.11774
	0.830071	1.01372
	1.10678	0.862028
	1.66733	0.967753
	0.940869	1.0732
	1.05459	0.936999
	1.41531	1.17606
	1.22506	0.864189
	1.11801	1.10871
	1.01485	1.12196
	0.931172	1.21171
	1.36746	0.934573
	1.06398	1.34471
	1.10723	1.03943
	1.33875	1.07852
	0.9632	0.813193
	1.10542	1.01239
	0.948282	0.895503
	1.04447	0.871744
	1.05529	1.1613
	1.26924	1.04845
	1.03194	1.24717
	1.05855	0.958809
	1.12397	1.10425
	1.1622	1.03873
	1.21026	0.993543
	1.09017	1.13992
	1.14898	1.13474
	1.0836	1.30694
	0.918493	1.31604
	0.913983	1.21345
	0.898827	1.00172
	0.967459	1.19323
	0.965552	1.09551
	1.32762	1.16742
	0.957205	1.13295
	1.02461	1.02163
	0.901603	1.37658
	1.15693	1.40972
	0.846007	1.11993
	1.26578	1.26001
	1.05905	0.742549
	0.79185	0.916029
	1.45907	1.26166
	1.44765	1.04339
	1.01306	1.05489
	1.47199	0.993942
	1.14206	0.906738
	1.01928	1.10077
	0.968239	1.30678
	1.03898	1.18186
	1.14397	1.16505
	0.824977	1.2041
	0.886833	1.22707
	1.19722	0.804234
	0.842857	0.97875
	1.35728	0.885184
	1.27433	0.735663
	1.33219	0.950541
	0.919832	1.19818
	1.25113	1.02918
	1.19155	0.888061
	0.76324	0.97602
	0.991348	1.1528
	1.10015	0.826081
	0.959367	0.983987
	1.11956	0.821957
	1.02049	1.01083
	1.04031	1.19616
	1.35056	0.93516
	1.06154	0.749397
	1.06556	1.01181
	0.913152	1.166
	0.974393	1.16292
	1.25895	1.08822
	1.14942	0.963124
	0.940301	0.905236
	0.692353	0.755805
	1.46654	1.29343
	1.12833	1.02886
	0.876932	1.22509
	1.34251	1.03407
	0.74899	1.12159
	1.22587	0.80931
	1.2774	1.00703
	1.12792	0.949947
	1.24285	1.12892
	0.837134	1.29293
	1.27987	0.936299
	1.17005	1.03822
	1.19433	1.1491
	1.31366	1.39632
	1.04581	0.733295
	1.26862	1.07128
	1.19449	0.971856
	1.10879	1.10281
	1.423	1.03061
	1.32604	0.95125
	1.15229	1.32543
	1.3137	0.762322
	1.49712	1.15892
	1.09258	0.778931
	1.24102	1.16507
	0.961793	1.19512
	1.03205	1.04434
	1.12784	1.09881
	0.971023	1.0375
	1.15577	1.14625
	1.44676	1.09972
	1.40179	0.799654
	1.11675	1.0937
	1.32516	0.990058
	1.05819	1.24066
	1.26603	0.883426
	1.03411	0.992991
	1.05448	1.09319
	0.943873	0.989834
	0.94332	1.22764
	1.11952	1.33489
	1.24287	1.15672
	1.11791	1.13308
	0.864713	0.988078
	1.31448	0.992317
	0.878032	1.14397
	0.896788	1.51352
	1.36091	0.795389
	0.81952	1.54737
	1.38938	1.02966
	1.46488	1.00602
	1.12023	1.1509
	1.18231	0.913651
	1.29692	1.01035
	1.17578	0.817001
	1.39263	1.20518
	1.07476	1.14702
	1.3076	0.921664
	1.06186	1.17836
	1.36565	1.00148
	1.0168	1.07775
	1.30331	1.00145
	1.04275	0.990714
	1.47303	1.3583
	0.912935	1.25664
	1.0114	1.49938
	1.17664	1.38635
	0.931069	1.22843
	1.13302	1.16304
	1.17177	0.767523
	1.00114	0.969738
	1.17834	0.923979
	1.18321	1.05414
	1.20561	0.919338
	0.979371	1.27822
	0.922586	0.984195
	1.15513	0.947379
	1.0662	1.24386
	1.17253	1.27765
	1.34081	1.0207
	1.24671	1.41004
	0.889241	0.808035
	1.4164	1.20449
	0.993479	0.91973
	0.959701	1.49389
	1.18539	1.14954
	0.984449	0.862995
	1.03536	1.06788
	1.41051	1.18555
	0.958838	1.37205
	1.12409	1.11945
	0.915185	1.294
	1.36519	1.0216
	0.912654	1.27022
	1.33742	1.02072
	1.22858	1.10841
	1.01976	1.06899
	1.13102	0.829241
	0.993506	1.23719
	1.2338	0.932337
	1.18707	0.922858
	1.24797	0.864284
	1.76792	0.910682
	1.32307	0.79662
	1.08463	1.38183
	0.86504	1.48387
	1.42126	1.4685
	0.751184	1.24074
	1.30457	1.14942
	0.96814	1.38869
	1.09313	1.11697
	1.23432	1.13922
	0.907642	1.04193
	0.987619	0.948613
	0.805869	0.962126
	1.22824	1.21007
	1.34227	0.912396
	1.12001	1.06184
	1.22678	1.39766
	0.955528	1.10336
	1.13466	1.0523
	0.86927	1.02784
	0.810567	1.12319
	0.957938	1.4332
	0.712454	0.979299
	0.865554	1.25286
	1.15225	0.973324
	1.25716	1.15371
	1.11634	1.15952
	1.15026	0.790785
	1.11571	1.12864
	1.09334	1.16982
	1.23191	1.39719
	0.95091	1.12931
	0.90802	1.15667
	1.06741	1.21654
	0.989096	1.04061
	0.995396	0.994102
	1.01422	0.767631
	0.956021	1.11153
	0.997044	1.19083
	1.08406	1.03485
	0.852764	1.20685
	1.29278	1.03684
	1.33431	0.782093
	1.20472	1.16302
	0.911752	0.962145
	0.9923	1.09117
	1.0156	0.929277
	1.05206	1.14496
	1.4732	0.789041
	0.960342	1.19064
	1.26715	0.997983
	1.10965	1.281
	0.91515	1.25606
	0.863922	1.01045
	0.996031	0.892676
	0.984226	1.01651
	1.05988	1.13885
	1.47341	1.175
	1.02458	1.15914
	1.16551	0.996473
	1.03418	0.955026
	1.12965	1.00721
	1.31487	1.11104
	1.11017	1.54186
	1.10938	0.873796
	1.0548	1.06898
	1.37568	0.978549
	1.04442	1.04743
	1.1344	1.07923
	1.12471	0.943214
	1.17043	1.47979
	1.04651	0.971546
	0.923848	1.48405
	1.40297	1.10898
	1.11731	0.771554
	1.04139	0.746885
	1.03531	0.692597
	1.16422	0.782494
	0.806833	1.31116
	1.83119	1.04138
	0.953727	0.831387
	0.932851	1.09014
	1.12318	1.24954
	1.23234	0.938115
	0.982032	1.31818
	1.09922	0.975822
	0.967783	1.07911
	0.939026	1.49554
	1.6379	1.36403
	0.992142	0.803982
	0.98819	1.17494
	1.24954	0.918485
	0.943938	0.945768
	0.900146	1.01798
	1.40872	0.814867
	1.20203	1.16256
	0.991034	1.06048
	1.06217	1.05715
	0.848839	1.01888
	0.868103	1.44101
	1.17348	1.01616
	1.22316	1.01158
	1.28333	1.30117
	1.09484	0.935709
	0.922439	0.877794
	1.2876	0.823714
	1.15753	1.21289
	0.99118	1.09822
	0.926328	1.17222
	1.24124	0.851297
	0.997043	1.15687
	1.02205	1.12551
	1.17563	1.2185
	0.986312	0.982857
	1.33382	1.2686
	1.10758	0.941184
	1.08502	1.15103
	1.06759	0.991381
	1.09988	1.04867
	1.08724	0.959482
	0.97807	0.841144
	0.965904	0.935503
	1.32191	1.11113
	1.27473	1.04365
	1.20393	1.32444
	0.91776	0.979284
	0.882154	1.05933
	1.09104	1.11473
	1.05649	1.1914
	1.40137	1.00845
	1.04688	1.11774
	1.27601	1.27143
	1.32245	1.08382
	1.17697	0.95504
	0.948894	1.37475
	0.951942	1.17782
	1.19083	1.1022
	1.26081	1.10862
	1.52021	0.957408
	0.97033	1.21556
	1.0643	1.33042
	1.05274	0.776548
	1.20727	1.29034
	1.07766	0.902099
	0.781158	1.39056
	1.20415	1.36615
	0.941457	0.945578
	0.905571	1.53592
	1.36338	0.730602
	1.14739	1.04495
	0.952618	1.36413
	0.940582	1.17074
	1.35185	1.01706
	0.986356	0.982742
	1.06448	1.20314
	1.25998	1.07935
	1.25283	0.986738
	0.941535	0.939826
	1.17613	0.928688
	1.53784	1.14245
	1.29641	1.16269
	1.02355	1.46892
	1.08601	0.934736
	0.987882	1.10015
	1.1878	0.930339
	1.02711	1.16036
	1.115	0.9613
	1.00565	1.11299
	1.38158	0.903499
	0.955428	1.33881
	0.824031	1.14676
	1.02429	0.699754
	1.17111	1.01366
	1.69724	0.961644
	1.18541	0.945641
	0.943544	1.43298
	1.44255	1.32844
	0.887354	0.944108
	1.08546	0.922028
	0.988864	1.23872
	1.16376	0.878565
	0.937517	1.23884
	1.05341	1.11944
	1.23844	1.26762
	0.662601	0.878167
	1.02742	1.08349
	1.32243	0.8149
	1.09656	1.04269
	0.964199	1.086
	1.2736	0.964426
	1.19759	1.21148
	1.29324	1.05557
	0.907558	0.714317
	1.53208	1.16484
	1.17212	0.907397
	1.13924	1.44288
	1.20714	1.19114
	1.01455	0.896486
	1.46492	1.10089
	1.15675	1.30182
	0.858948	1.02089
	1.4752	1.0963
	1.31593	1.09664
	1.362	0.863243
	1.29787	1.00691
	1.21535	1.44929
	0.818358	1.13733
	1.10805	1.00006
	0.89005	1.17065
	1.23976	1.08223
	1.21389	0.961619
	1.23475	1.02141
	1.20329	1.20403
	0.991043	1.15814
	0.950913	1.15276
	1.44436	0.850481
	1.15671	1.48218
	0.987512	1.1992
	1.03583	1.51503
	1.0137	0.994183
	1.10378	1.19973
	0.883611	1.36534
	1.23885	1.33921
	0.946892	0.850669
	1.2032	1.22348
	1.10628	1.10135
	1.16442	1.12523
	1.09495	1.41834
	1.17128	1.14259
	1.0378	1.0877
	1.2053	1.03853
	1.08941	0.941141
	1.19541	0.954509
	0.991653	1.21813
	0.882549	1.19586
	1.2158	1.31487
	0.940203	1.21255
	1.10202	1.30918
	1.09683	1.19411
	1.31765	0.771305
	1.11209	1.23556
	1.35197	0.994706
	1.39391	1.10296
	0.669601	1.06054
	1.14312	1.27991
	1.22162	1.06979
	1.16879	0.91499
	1.081	0.89615
	0.785346	1.03641
	0.778485	1.41348
	0.939497	1.47444
	1.29995	1.12843
	1.13741	0.971638
	0.940672	1.44882
	1.30759	1.42505
	0.888019	1.10687
	0.821733	0.933684
	1.47041	1.00932
	1.19025	1.14318
	1.35168	1.44683
	0.805319	1.13453
	1.16595	1.26566
	0.992475	1.39057
	1.50823	1.05938
	1.09709	1.29815
	1.2232	0.90952
	1.20534	0.759232
	0.999994	1.31352
	1.09975	0.978026
	1.09905	1.1437
	1.11195	1.17165
	1.11164	1.00624
	0.954659	1.17233
	1.07987	0.917073
	1.12207	0.963925
	1.18449	1.12177
	0.940783	1.16031
	0.943906	1.238
	1.30537	1.08275
	1.32819	1.12412
	0.977891	0.947689
	0.980509	1.44385
	1.45384	1.01786
	1.12802	0.941063
	1.24689	1.09484
	0.922683	1.08925
	0.930567	1.23959
	1.28137	1.0179
	0.890429	0.797708
	1.00854	0.974202
	1.0882	1.05656
	1.01581	0.96346
	1.07157	1.14963
	1.18407	1.09481
	1.01124	1.04506
	1.24111	1.27881
	1.22882	1.1636
	1.45569	0.911951
	1.04028	0.980354
	1.01351	1.00506
	0.977863	1.419
	1.13899	0.926582
	1.07986	1.10896
	1.26511	0.999524
	0.988491	1.27738
	1.37444	1.12243
	1.0509	0.93691
	1.11532	1.14805
	0.827848	1.02479
	1.18499	0.949934
	1.14511	1.22083
	1.18122	1.29338
	1.52077	0.877484
	1.13694	1.05481
	1.23413	0.958665
	0.905894	1.1609
	1.01385	1.19495
	1.07979	1.19366
	1.15398	1.24289
	1.09096	0.959845
	1.0338	1.26136
	1.36103	1.23723
	1.45544	1.0589
	0.994632	1.26434
	1.26823	1.03688
	0.98719	1.41944
	1.10019	1.17419
	1.10067	1.14242
	1.15101	0.999013
	1.27898	1.24397
	1.21524	1.32699
	0.866815	1.06385
	1.532	0.991158
	1.25733	0.929741
	1.34094	0.714903
	1.51052	0.678456
	0.923933	1.47702
	1.27169	0.808302
	1.4332	0.869137
	0.975865	1.25857
	1.34625	1.05774
	1.05745	1.06569
	1.11714	1.18785
	1.26298	0.931587
	1.15795	0.925025
	0.922265	1.36711
	1.33584	1.07257
	1.26713	1.11535
	1.14673	1.01644
	0.899404	1.15849
	1.21702	0.891219
	1.04273	1.01525
	0.976828	0.988224
	1.227	0.980735
	0.928582	0.922538
	1.04474	1.22557
	1.06489	1.26261
	1.00039	1.08207
	1.01667	1.018
	1.08336	0.800031
	1.05487	1.28366
	1.01847	1.41814
	1.44444	0.893369
	1.25095	1.13747
	1.10389	1.35474
	1.08844	1.12557
	1.41002	0.854938
	1.40338	1.01358
	1.41328	1.13745
	1.2119	0.927724
	0.865234	1.17105
	0.927269	1.42094
	1.34575	0.923217
	0.882707	1.25751
	1.0363	0.906287
	0.978059	1.42817
	1.04462	1.09057
	1.1711	1.12489
	1.62268	1.06895
	1.04081	1.01548
	0.945703	1.12657
	1.31254	1.15405
	0.949043	1.20146
	1.55493	0.849609
	1.13721	0.68891
	1.39698	1.08189
	1.0281	0.740227
	1.63984	0.895125
	1.39631	1.28791
	0.95082	1.27459
	1.0179	1.06856
	1.23429	0.928469
	1.02987	1.143
	0.944013	1.05876
	1.20461	1.1815
	1.19203	0.89742
	0.921905	1.47335
	1.11724	0.78249
	1.20811	1.09422
	0.848096	1.22112
	1.16131	0.976344
	0.966394	1.24465
	1.27847	1.1459
	1.05106	1.51837
	1.28441	0.848904
	1.06794	1.27245
	1.051	1.17153
	1.02472	0.952572
	1.29321	0.962331
	1.79076	1.1763
	1.16572	1.07827
	1.30505	0.977471
	0.728521	0.963871
	0.925399	0.843211
	1.25563	0.779373
	0.765845	1.21278
	1.32201	1.14011
	0.820187	1.39733
	0.951373	0.981027
	0.913883	1.26511
	1.19497	1.13202
	1.51023	0.701658
	1.26915	0.82168
	1.26966	0.744745
	1.26158	1.01228
	1.05864	1.00969
	1.00236	1.32463
	1.28553	0.976657
	1.24209	0.813372
	1.12168	1.11435
	1.13888	1.19216
	1.09332	1.02014
	0.945638	1.02796
	0.934324	1.1416
	1.50066	1.01
	1.26752	0.848206
	1.02759	1.22677
	0.95085	1.1767
	1.16667	0.921192
	1.12588	0.890978
	1.02968	1.16696
	1.22268	1.16965
	1.3595	1.14822
	1.204	1.26747
	0.899343	0.913457
	0.974349	1.3905
	0.957248	0.887574
	1.04313	1.23538
	0.999831	1.0151
	1.11054	1.15476
	0.979393	1.40106
	1.02366	1.12095
	0.947008	1.32105
	1.26446	1.42834
	1.00351	0.973757
	1.13114	1.22288
	1.10397	1.17804
	1.06396	0.940645
	1.14289	1.27684
	1.01656	1.13781
	1.09284	1.14173
	0.909876	0.912864
	1.55134	0.882349
	1.02753	1.07393
	0.877791	0.943048
	1.01794	1.12794
	0.993491	1.45953
	1.30681	0.836519
	1.21874	1.14833
	1.07431	1.2547
	1.03894	1.28334
	1.24849	1.0514
	1.17226	1.07943
	1.05754	1.06585
	1.35495	1.02195
	1.16671	1.0155
	1.00453	1.21603
	1.3013	0.978372
	0.760961	1.21609
	1.09148	1.26904
	1.0712	1.03143
	1.29152	0.971061
	0.879228	1.16779
	1.36995	0.842609
	0.937612	1.21772
	1.19478	0.901138
	1.48461	1.06003
	1.11251	1.05664
	0.919794	0.977629
	1.25788	1.30007
	1.28362	1.0199
	1.25835	0.954173
	1.12052	1.00494
	1.16738	1.04008
	0.750125	0.950513
	1.13188	1.28826
	1.22553	1.17157
	1.26956	1.11154
	1.22079	0.897238
	1.2211	0.887796
	1.18771	1.10182
	1.03458	1.03014
	0.887483	1.03067
	1.14644	1.21138
	1.09724	0.999411
	1.14516	1.27041
	0.840281	0.790937
	1.25367	1.12349
	1.19191	1.21218
	0.887343	0.93162
	1.05691	1.20217
	1.20431	0.991176
	1.20306	0.981371
	1.03354	1.28429
	1.29766	0.943544
	0.962642	1.56114
	1.16689	0.814305
	1.01992	1.18479
	1.58696	0.898249
	1.1571	1.15075
	1.03571	0.895537
	0.982674	1.29744
	1.17837	1.04224
	1.42279	0.913102
	1.2195	0.76988
	1.41798	0.911018
	0.983534	0.716968
	1.29879	0.922024
	0.80432	1.1509
	1.06597	1.01861
	0.944222	1.13955
	1.44971	0.848351
	1.22527	0.809745
	1.13927	0.879808
	1.50764	0.718971
	1.40836	0.993072
	1.46366	1.24027
	1.27326	1.40659
	1.27603	0.987512
	1.03358	0.945687
	0.795332	0.982866
	1.26081	1.2918
	0.781556	1.30881
	1.41595	0.814895
	1.07892	1.15767
	1.00767	1.24864
	1.15684	0.829573
	0.877642	1.18691
	1.11401	1.47607
	1.04733	0.946955
	0.731041	1.24773
	1.08454	1.17629
	1.27991	1.06998
	1.26699	0.843432
	0.905965	0.949377
	0.958188	1.10231
	1.23127	1.21809
	0.991684	1.19126
	0.902814	0.972927
	1.00417	0.912755
	1.09012	0.927355
	1.27349	0.966805
	0.991021	0.848781
	0.922561	1.45118
	0.982119	0.899918
	0.958802	1.26422
	0.983805	1.06028
	1.21645	0.987634
	1.23986	1.08465
	0.966536	1.5328
	1.20798	1.07245
	1.04245	1.15563
	0.852786	1.22213
	0.864446	0.858251
	0.978922	1.21134
	1.02962	1.09641
	1.12922	1.09904
	0.79113	1.15154
	0.899354	1.1645
	0.967429	1.05558
	0.970564	0.878339
	1.0279	1.17478
	1.0815	1.00196
	1.06599	0.877964
	0.959967	1.43198
	1.15466	0.904701
	1.36191	1.00408
	1.13393	1.18552
	1.0013	1.30106
	1.1381	1.15865
	0.935616	1.17932
	1.15067	1.05257
	1.05969	1.02667
	1.62494	0.927862
	0.844445	0.948001
	1.02745	0.952681
	1.87189	1.23256
	1.2045	0.777185
	1.21197	0.956698
	1.05934	1.15028
	1.34149	0.796152
	1.20969	1.36999
	1.14182	1.03295
	0.943313	0.735372
	1.533	0.986186
	1.18105	0.96199
	1.06276	0.794077
	1.05118	1.07021
	1.04606	1.04763
	1.01963	1.26542
	1.02997	0.939398
	1.22695	0.867922
	1.0223	1.0882
	0.989465	1.1535
	1.09433	0.965486
	1.71583	1.10035
	1.58086	1.03539
	1.13653	1.29708
	0.912602	1.06706
	1.0989	1.19206
	1.27307	0.986423
	1.09116	0.9226
	1.13665	1.07326
	1.16079	1.10758
	1.16689	1.16905
	1.23149	1.13108
	0.973781	1.16388
	1.45931	1.03788
	1.0658	1.2163
	0.808215	0.854555
	1.01387	1.00326
	0.993754	1.29916
	1.31359	1.24097
	1.20033	1.21744
	1.33211	1.09176
	0.946639	1.14616
	1.43719	0.862731
	1.41031	0.952611
	1.11919	1.01507
	1.30797	0.87357
	1.77304	1.32945
	1.08443	0.838006
	1.13299	0.935309
	0.996251	0.978026
	1.23427	0.920537
	1.28585	0.953445
	1.18296	0.972433
	1.31119	0.883463
	1.80517	0.923531
	1.4294	1.18117
	1.04634	1.19834
	1.34975	0.843442
	1.11295	1.39923
	1.21871	1.12111
	1.13135	0.910239
	1.16673	1.04353
	1.02388	0.853794
	1.13245	0.891666
	1.42337	0.936373
	0.961534	1.11927
	0.955468	1.20599
	0.806449	1.36285
	0.925578	1.40512
	0.900341	1.29015
	1.12988	1.24549
	1.38987	0.657448
	1.09299	0.977844
	1.0307	1.10581
	1.07806	1.27659
	1.13169	1.51025
	1.05132	0.895775
	0.901391	1.19395
	1.11047	0.958182
	1.43543	1.09334
	1.34928	0.861552
	1.14812	1.50901
	1.13251	0.88277
	1.00761	1.09486
	1.00134	1.10808
	1.08527	1.01551
	1.20966	1.17207
	1.1033	1.32524
	0.936007	1.50588
	1.34476	1.16556
	1.0655	1.19018
	0.888803	1.08569
	0.931408	1.37197
	1.47525	0.844461
	0.993689	1.28525
	1.05528	1.21793
	1.19179	0.878915
	1.20472	1.07679
	0.953518	1.03344
	1.27431	0.910973
	1.09865	0.900755
	0.972593	1.16456
	1.32544	0.903841
	1.1097	1.13084
	1.0128	1.28689
	0.996442	1.19198
	1.32713	1.23739
	0.912631	1.21455
	1.28974	0.796583
	0.875033	1.11013
	0.999149	1.17085
	1.09193	1.03239
	0.9799	0.849233
	1.25519	1.21896
	1.15577	0.986256
	1.25555	0.860733
	1.08888	1.17044
	1.21505	1.27204
	0.889956	1.02688
	1.06044	0.965132
	0.968526	0.848841
	1.20569	0.92409
	0.889204	1.18461
	0.848896	0.872343
	0.933766	1.39747
	0.930875	1.02771
	1.13733	1.17759
	0.899257	1.04387
	1.06585	0.990233
	1.4193	1.188
	1.27327	1.09537
	1.09766	0.827627
	1.2935	0.889272
	1.14505	1.00089
	1.2276	0.778521
	1.08551	0.881478
	1.04699	1.38668
	0.943274	1.22767
	1.04414	1.18959
	1.22602	1.04197
	1.20219	1.10832
	1.04366	1.06617
	1.12977	1.2792
	1.33214	1.01265
	0.802936	0.858807
	0.982105	1.20566
	1.01044	0.84294
	1.08678	1.08064
	1.13039	1.16539
	1.00753	0.937535
	1.18602	0.947288
	0.914375	0.715803
	1.16583	1.04546
	0.892169	1.57256
	1.29296	0.797402
	1.39385	1.20373
	1.07885	1.09293
	1.16376	1.15389
	0.963451	1.30393
	0.998548	1.37201
	0.893182	0.981743
	1.13924	0.979009
	1.07181	1.15688
	0.91499	1.40035
	0.803877	0.965513
	1.19222	0.86142
	0.999299	1.12319
	0.941377	1.42756
	0.947657	1.1317
	1.14095	0.957235
	1.2281	1.04215
	1.13384	1.07874
	1.34974	0.918137
	1.02903	1.0561
	1.20833	0.921425
	1.18063	0.923272
	1.3336	1.10032
	1.37041	1.04185
	1.02861	1.318
	1.20183	0.925772
	1.0202	1.07368
	0.944998	1.07754
	1.31069	0.936498
	1.15185	0.998348
	1.12387	0.798434
	0.847371	1.24529
	1.12249	1.32501
	1.17038	1.31386
	0.985698	0.770297
	1.85266	1.15853
	1.0773	1.18156
	0.987073	1.09341
	1.04949	1.03843
	0.847709	1.32849
	1.01094	0.897183
	1.46811	0.881083
	1.05629	1.19338
	0.736223	0.678409
	0.915339	0.936208
	0.910612	1.56162
	1.2141	1.25338
	1.26802	1.09171
	1.13208	0.983242
	1.57394	0.901954
	1.04432	0.975666
	0.832188	1.01311
	1.08659	1.27188
	1.43285	0.907626
	1.27892	0.841265
	1.27537	1.19462
	0.936486	0.791631
	1.3695	1.02774
	1.05282	1.26273
	1.52602	0.981694
	1.43911	1.02936
	1.14751	1.21988
	1.24871	0.985217
	1.11503	1.09059
	1.5	0.937738
	1.06	1.10131
	1.03233	1.08109
	1.04346	0.961909
	1.1766	1.02802
	1.00832	1.35238
	1.18582	1.18635
	1.00962	1.20182
	1.03352	0.926877
	1.12559	1.2647
	0.959741	0.996809
	0.993504	0.983062
	1.08827	1.20549
	1.84608	1.37813
	1.07302	0.739667
	1.09751	1.23345
	1.01237	1.04413
	1.13411	1.0051
	1.30768	1.01519
	0.90656	0.971045
	1.1425	1.0104
	1.14306	0.871822
	1.07312	1.14405
	1.10163	1.03867
	0.835672	1.17828
	1.25697	1.361
	0.995812	1.49565
	1.06921	1.47506
	1.09557	0.995256
	1.17392	1.06582
	1.06731	0.914975
	1.00091	1.14415
	1.07858	1.24938
	0.971057	1.22599
	1.21337	0.856815
	1.23928	0.940302
	1.18173	0.86905
	0.958372	1.15585
	1.05228	1.16745
	0.916005	1.18114
	1.19624	1.06757
	1.12276	1.30074
	1.05892	1.13227
	1.15584	1.03986
	1.27579	0.737654
	0.935713	1.13489
	1.36893	0.796287
	1.08054	0.879776
	1.10196	0.852121
	0.90193	1.38679
	1.01441	1.14764
	1.26063	0.844622
	1.08057	1.35693
	0.915398	1.29635
	0.829009	0.888444
	0.936204	1.41475
	1.06158	0.852956
	0.790904	0.935054
	1.21108	1.33772
	1.22891	1.11556
	0.858087	1.082
	1.22939	1.30492
	1.12267	1.29758
	0.945511	1.21828
	1.03357	1.33186
	1.07069	1.13025
	1.15068	1.17228
	0.802157	0.902437
	1.0924	1.0446
	1.25306	1.41339
	0.917297	1.40031
	1.03742	1.00377
	1.21475	1.00925
	0.819715	0.831998
	1.0941	1.22778
	0.7614	0.907121
	1.02501	1.15077
	1.2113	0.996045
	1.16948	1.03815
	1.03159	1.03682
	0.954333	1.02743
	1.00622	1.03858
	1.06796	1.05272
	1.27398	1.26364
	0.920314	0.992772
	1.0698	1.17139
	1.24828	1.40933
	1.36554	1.39418
	1.29651	1.15721
	1.0396	1.07339
	1.22728	0.867101
	1.00681	1.07369
	0.904698	1.07568
	0.972728	0.828404
	0.867837	0.967782
	1.06069	0.983272
	1.96436	0.884218
	1.12559	0.98092
	0.96338	1.46748
	1.28998	1.20528
	1.48493	1.04052
	0.988654	1.10213
	1.32948	1.08039
	1.18745	0.840947
	1.19636	0.806858
	1.03055	1.45574
	1.33444	0.762138
	1.24874	1.02798
	1.17659	1.19885
	0.950345	0.743958
	0.933481	1.24525
	1.23786	1.09631
	1.62076	1.16781
	0.973203	1.50848
	1.12104	0.967737
	1.04625	1.40563
	1.3373	0.885685
	1.32747	0.844378
	1.51099	1.00367
	1.04569	1.17957
	0.867741	1.09354
	0.961727	1.25613
	1.31164	0.957835
	1.20557	1.08391
	0.928457	0.966857
	0.898442	1.25572
	1.14914	1.03875
	0.977404	1.01914
	0.967986	1.31396
	1.09124	1.41895
	1.16333	0.931354
	0.828199	1.00358
	0.960917	1.02962
	0.843307	1.41304
	0.945883	1.14965
	1.56903	0.946772
	0.892498	0.969516
	1.01197	1.25694
	1.28377	1.11309
	1.37267	1.48438
	0.980773	0.878204
	1.23631	1.13286
	1.23759	1.3355
	1.09136	0.985946
	1.42902	1.28006
	1.15722	1.23953
	0.96126	1.16082
	0.916993	1.08699
	1.18411	1.1759
	1.76153	1.19815
	1.18561	0.666685
	1.34648	0.944743
	1.13413	0.664177
	1.05953	1.02657
	1.13729	1.07437
	1.47436	1.15401
	0.994592	1.25434
	1.22355	0.950781
	1.22755	0.927058
	1.07225	1.18388
	0.934432	1.51546
	1.33645	0.951517
	1.27294	1.00049
	1.12593	1.09101
	1.2695	1.47345
	0.761535	1.22365
	1.00323	1.25899
	1.00416	1.17794
	0.992101	1.04305
	1.17168	1.21196
	1.05082	1.32704
	1.05441	1.19615
	0.922934	1.05143
	0.954276	1.29314
	1.13812	1.09786
	1.22178	1.25406
	1.20121	1.07995
	1.12975	0.919795
	1.06888	1.24988
	0.908262	0.796419
	1.54176	1.13655
	1.17374	0.912273
	1.28008	0.953681
	0.779098	1.21816
	1.01202	1.46806
	1.27005	0.924696
	1.05255	0.763607
	1.21529	0.901473
	1.27749	1.10817
	0.908861	1.0533
	0.871774	1.17978
	1.02365	1.16175
	1.08576	1.10308
	1.29336	1.04929
	1.03438	1.20981
	1.28312	0.955135
	0.967832	1.27236
	0.910672	0.932337
	1.52032	1.07497
	0.95143	1.03986
	1.4055	1.03181
	1.12159	1.00293
	1.42172	1.08075
	1.13399	1.21227
	1.3431	1.06774
	1.65275	1.09947
	1.19275	1.58649
	1.04771	1.11443
	1.0277	1.05619
	1.13784	1.01275
	0.913548	1.38135
	1.08212	1.19035
	1.0514	1.17355
	1.34783	1.21845
	1.48405	1.32279
	1.00463	1.35157
	1.08103	1.12281
	1.26254	0.849389
	0.907594	1.06581
	1.58708	1.09552
	1.27951	1.15528
	1.21765	0.877863
	1.1755	1.52225
	1.12089	1.30204
	1.11887	1.16047
	1.15683	1.05792
	0.989328	1.26934
	1.05149	1.10887
	0.894905	1.04422
	0.902501	0.818518
	0.879205	1.04749
	0.85733	1.04193
	1.28759	0.817726
	1.36981	0.73777
	0.929999	1.26114
	1.21864	1.31322
	0.891728	1.41316
	0.907995	1.28443
	1.09353	1.35002
	0.941677	1.03216
	0.892072	1.15215
	1.01466	1.05845
	1.03099	1.2513
	0.985884	1.41465
	0.917497	1.12795
	1.09132	1.20162
	1.02882	1.46584
	1.17036	0.995817
	1.19807	0.863881
	1.07189	0.970955
	1.03807	1.04574
	1.08231	1.27703
	1.11603	1.08766
	1.18922	1.30347
	1.04639	1.55181
	1.29557	0.979672
	1.04891	0.974357
	0.915364	1.01102
	1.30107	1.09869
	1.17249	1.1532
	0.866808	1.09091
	1.17229	1.10485
	0.809984	1.53885
	1.15836	0.991293
	0.905824	1.15318
	1.38294	1.17806
	0.982546	0.862418
	1.36335	1.12114
	0.932746	1.24145
	1.07543	1.07273
	1.14948	1.18127
	0.957782	1.32855
	1.22355	1.00319
	1.07833	1.22944
	1.01129	1.07288
	1.11062	1.08243
	1.39291	0.99881
	1.11895	0.948423
	0.996211	0.832077
	0.915989	1.17148
	0.950964	1.2599
	1.21946	1.12284
	1.17336	1.37074
	1.22234	1.04143
	1.04195	1.47319
	1.21133	1.10264
	1.39393	0.730119
	1.10534	1.42728
	1.52485	0.702124
	1.27622	1.01841
	1.24231	0.587506
	0.991564	1.19393
	0.790905	1.08582
	1.2561	1.01995
	1.2475	0.930463
	1.03857	1.3032
	0.866993	1.17772
	1.28299	0.880302
	0.981607	1.33415
	1.12154	0.99149
	1.24302	1.08802
	1.05213	1.2056
	1.0367	1.17254
	0.898392	1.22064
	1.11145	1.05807
	1.13736	1.22923
	1.06784	0.972175
	1.28764	1.31819
	1.28792	1.03223
	0.759715	0.767135
	1.16366	0.90304
	1.35642	0.959969
	1.0487	1.02249
	1.04098	0.886854
	1.26614	1.07313
	1.21603	0.916717
	0.930658	0.957928
	1.22301	1.35149
	0.900786	0.860527
	1.26028	1.16362
	1.24704	0.907281
	0.986194	1.17734
	0.999432	1.17961
	1.26295	1.0916
	1.05924	1.10212
	1.21457	0.886981
	1.43552	0.882662
	1.17622	0.962126
	1.18047	1.22151
	1.57543	0.787738
	1.31707	1.1202
	1.4912	1.01546
	1.2375	1.34411
	0.880955	1.32344
	1.03904	1.40924
	0.978788	1.35976
	1.06029	1.4846
	1.03475	1.03354
	1.47393	1.1988
	1.14066	0.893557
	1.33022	1.10175
	1.16767	1.19694
	1.29702	1.03316
	0.95376	1.11637
	1.41134	1.00449
	1.02338	1.19369
	1.06009	1.03896
	1.19116	1.12843
	1.06955	0.730736
	1.34355	1.15989
	1.19909	0.747531
	1.10005	0.972013
	1.38272	0.942779
	1.17656	1.01512
	1.17028	1.09064
	1.31716	0.740817
	1.28208	0.814333
	0.944701	1.06947
	1.14825	0.810018
	0.912481	1.02712
	1.32778	0.854001
	0.998094	1.13701
	0.824234	1.26824
	1.5661	1.10474
	0.853795	1.01333
	0.842271	1.33846
	1.1773	0.871317
	1.37484	0.886593
	1.24413	1.09377
	1.31796	0.973566
	0.877727	1.13781
	0.836479	1.38396
	0.704763	1.17872
	1.20982	1.09221
	1.4597	1.04402
	1.13224	0.968205
	1.0212	1.05325
	0.935137	1.06881
	1.63215	1.0925
	1.12888	0.810545
	0.868639	1.05035
	1.11575	1.12637
	0.942964	1.14647
	1.20532	1.21207
	0.75428	0.858636
	1.01306	1.27424
	0.951646	0.956353
	1.02187	0.997034
	0.976088	1.06504
	1.12289	1.01597
	1.23927	1.37828
	1.06975	0.961551
	1.14148	1.39747
	1.20781	1.23929
	1.51793	1.0771
	1.49624	1.21708
	1.16392	1.01578
	1.05701	0.922409
	0.920128	1.18779
	0.793891	1.26738
	1.21449	0.943245
	0.966985	1.31656
	0.810442	0.925465
	1.1293	1.15373
	1.08719	1.05328
	0.856657	1.14403
	0.926778	1.08185
	0.875577	1.09302
	1.26032	0.968832
	0.759222	0.777398
	1.02922	0.98277
	0.999922	1.15435
	1.03634	1.16212
	0.975117	1.10742
	1.37147	1.01992
	1.31432	1.02133
	0.9221	0.771128
	1.02941	1.00939
	0.976637	1.37499
	1.16235	1.07915
	1.07883	1.06725
	1.27617	1.13697
	0.97007	1.01986
	1.28789	0.961114
	0.933119	1.04847
	1.2244	1.05833
	1.07343	1.08395
	1.08492	1.02517
	1.09103	1.31411
	1.16751	0.947811
	1.03433	0.822929
	1.26517	1.16062
	1.38661	0.998391
	1.16602	0.870409
	0.876899	1.20953
	1.0435	1.10751
	1.25396	1.3856
	1.25675	0.999333
	1.00947	1.44414
	0.934458	0.961338
	1.51749	0.84276
	0.970094	0.939389
	1.15123	1.02259
	1.08947	1.4254
	1.12804	0.804344
	1.16762	1.28882
	1.11643	1.15502
	1.01211	1.21919
	1.1979	1.3476
	1.06216	0.835629
	0.944893	1.26292
	1.24562	1.05418
	1.07416	0.952028
	1.11518	1.23211
	1.09091	0.984706
	1.31872	0.807376
	0.945056	1.16158
	1.12403	0.896602
	0.896356	1.00091
	1.07346	0.796726
	1.04592	1.27723
	1.4121	0.98079
	1.03955	0.895698
	1.36729	0.914394
	1.13413	0.794496
	0.906678	1.26612
	1.44785	0.738632
	1.02498	1.35182
	1.6818	1.17064
	1.19026	0.769988
	1.30137	1.1316
	1.30931	1.14418
	1.35979	0.828117
	1.12799	1.0587
	1.14603	1.03397
	0.999023	0.634023
	0.867544	0.972417
	0.960415	1.16666
	0.689604	1.08056
	0.957967	1.24168
	1.11085	1.03045
	1.24269	1.13479
	1.01656	1.56779
	1.08538	1.1466
	1.0327	1.11394
	0.893015	0.964912
	1.00377	0.803613
	1.09664	1.04687
	1.13732	0.822167
	0.972935	1.01908
	0.9452	1.09349
	1.12845	1.27569
	1.08645	0.95198
	0.795057	1.19384
	0.879982	1.10257
	1.31591	0.898493
	1.08511	1.31314
	1.25084	1.23537
	1.09153	1.07585
	0.957799	1.30198
	1.40984	0.965809
	1.0083	1.02001
	1.03317	1.36093
	1.03255	1.05197
[truncated: 808 more rows]
