# Supplementary material for: Glycogen phase-separation drives macromolecular rearrangement and asymmetric division in E. coli
Source: EMBO J. 2025 Nov 3;44(24):7434–76. doi: 10.1038/s44318-025-00621-y (PMC12706056; doi:10.1038/s44318-025-00621-y)
Supplement: Supplementary file 16 — Source data Fig. 3 [file 44318_2025_621_MOESM16_ESM.zip › Figure3/SourceData_Fig3F.xlsx]

## Sheet: Exponential
	Norm. RNaseE ΔMTS-mCherry
	-0.0726614
	0.111902
	0.118262
	0.0264062
	0.0928796
	0.139734
	0.0893569
	0.148402
	0.0240074
	-0.0149224
	0.346384
	0.360969
	-0.122288
	0.122853
	0.142771
	0.184766
	0.0227692
	0.148579
	0.074064
	0.0876443
	-0.0758829
	0.0361204
	0.0347899
	0.118432
	0.0257518
	-0.0988349
	0.121364
	0.0547103
	-0.0735051
	-0.0486491
	0.199492
	0.149293
	0.0752735
	0.0151693
	-0.0127026
	-0.0548064
	0.167568
	0.084797
	-0.133507
	-0.0235337
	0.155483
	-0.113181
	0.154931
	-0.0173796
	0.127708
	0.091533
	-0.163805
	0.0290695
	0.216518
	-0.218555
	0.272079
	0.0751355
	0.00305688
	0.153741
	-0.0866987
	0.244243
	0.118055
	0.0314419
	-0.0213234
	-0.113724
	0.314998
	0.0618988
	-0.0216538
	0.234067
	0.206628
	0.18261
	0.172156
	0.0367343
	-0.129337
	0.0455349
	0.00830468
	-0.0266501
	-0.228788
	0.148167
	-0.141804
	-0.0708191
	0.06428
	0.135881
	-0.17308
	0.117138
	-0.225396
	0.0724313
	0.105861
	0.144668
	0.203813
	-0.0317755
	0.184913
	-0.121425
	0.00485926
	0.0204137
	-0.0128083
	-0.0181261
	-0.0794223
	0.179482
	0.0393504
	0.0922747
	0.293845
	0.0379723
	-0.232475
	0.0599932
	0.0745002
	0.00670461
	0.0128358
	0.169643
	0.0485837
	0.116284
	0.14625
	-0.0601267
	0.0102907
	-0.0190895
	0.0162323
	0.0834931
	0.0264798
	0.105073
	0.0909127
	0.0586564
	0.0186465
	-0.0156847
	-0.115227
	0.107163
	0.11509
	0.0664311
	-0.041988
	-0.110961
	0.0678375
	0.0884083
	0.0121959
	-0.0881692
	-0.000262495
	0.0782521
	0.0812068
	0.131716
	-0.00756839
	0.0106109
	-0.0933166
	0.0613368
	0.00230039
	0.163185
	0.292745
	0.0320565
	0.0435585
	-0.0436007
	-0.0170269
	-0.0991854
	0.0655538
	0.0142903
	0.185579
	0.137971
	0.0189538
	0.0027099
	0.0041385
	0.00764147
	0.152131
	-0.0307223
	0.116327
	0.202473
	-0.0720865
	-0.0638803
	0.0927178
	0.0132757
	0.14698
	0.014534
	-0.032662
	0.10108
	0.343435
	0.0674085
	0.228549
	-0.0874111
	0.0168694
	-0.0289495
	0.164181
	0.152212
	-0.025643
	-0.168315
	-0.00716617
	0.291328
	0.148325
	0.0101066
	-0.0174103
	0.0789141
	0.112338
	0.155275
	0.119513
	-0.0699197
	0.142338
	0.000178391
	0.0399543
	0.00775458
	0.154219
	0.173011
	0.016168
	-0.0621578
	0.0182679
	0.0583422
	0.248069
	0.00473603
	0.020559
	0.0437255
	0.200611
	0.0569676
	0.272378
	0.073086
	0.111909
	0.12475
	-0.0133464
	-0.0938593
	0.170763
	-0.118638
	0.129409
	-0.148966
	0.110433
	0.036357
	-0.0397376
	0.102035
	-0.0198803
	0.0154963
	-0.018915
	0.0195463
	0.184573
	0.0723764
	-0.122226
	0.00112616
	0.236748
	-0.147835
	0.127236
	-0.00240538
	0.070385
	-0.0550323
	-0.0654793
	0.156306
	-0.0080009
	0.112004
	0.162008
	0.113205
	0.105976
	0.0136976
	-0.126212
	0.0956592
	0.00992648
	-0.148568
	-0.131638
	0.106401
	-0.0346757
	0.0887811
	0.104013
	0.0584108
	0.0250676
	-0.0608045
	0.319897
	-0.00348252
	0.277569
	-0.0646361
	0.155926
	-0.0103594
	0.0722501
	0.0268263
	0.0888824
	-0.023284
	0.138965
	-0.024184
	0.275643
	-0.0392977
	0.145434
	-0.0608838
	0.085775
	-0.0483949
	-0.0714589
	0.223871
	-0.0419013
	-0.0238617
	0.100365
	-0.024108
	0.0544986
	-0.040424
	-0.0217366
	0.222955
	0.0135539
	-0.0756514
	0.123807
	-0.148872
	0.0406134
	0.117164
	-0.00861713
	-0.0302497
	0.154095
	-0.0829998
	0.0509892
	-0.0262178
	0.0757008
	-0.152693
	0.00825001
	0.0292815
	0.00832763
	0.0381721
	0.0378165
	0.124562
	0.0601873
	0.158206
	0.242258
	-0.19051
	-0.0333942
	0.0879025
	-0.0120935
	-0.168221
	0.141377
	0.116231
	0.0769102
	0.205109
	0.0372894
	-0.0721021
	0.212997
	-0.0346578
	0.147192
	-0.0419395
	0.05749
	0.0571092
	-0.108232
	-0.0410853
	0.105069
	0.201895
	-0.0857813
	0.152255
	0.0102031
	0.239458
	0.182236
	0.255912
	0.0817812
	0.170867
	0.184239
	0.0992842
	-0.0260941
	0.10557
	0.00242424
	-0.0105126
	0.233725
	-0.0767711
	0.0283603
	-0.0506292
	0.0254559
	-0.00744243
	-0.105656
	-0.0772233
	0.0225527
	0.0181971
	0.146764
	0.116228
	0.294382
	-0.0732194
	0.258727
	-0.0910834
	0.0968374
	0.0652154
	0.0491254
	0.0983524
	0.037845
	0.172495
	0.211312
	0.017274
	0.210634
	0.168354
	0.0421605
	0.0312611
	0.0786642
	0.0275403
	0.223185
	0.0767381
	-0.069839
	0.0617405
	0.0764448
	0.0969099
	0.0427731
	-0.0532945
	0.10307
	0.195009
	-0.0587007
	-0.0107612
	0.11695
	0.0214281
	-0.0599086
	0.132392
	0.0368097
	-0.107815
	-0.128031
	0.189502
	0.0597373
	0.0160981
	0.0760104
	-0.0369351
	0.0417067
	0.0906559
	-0.0134405
	-0.217931
	0.114883
	0.300766
	-0.0620657
	0.055875
	0.085134
	0.00348694
	0.182045
	0.116822
	0.149184
	0.0746265
	-0.190538
	0.387794
	-0.210151
	0.160315
	0.0173119
	0.260306
	0.0724901
	0.0436814
	0.0322211
	-0.0118923
	0.0979907
	0.0805385
	0.0739922
	0.104442
	0.216058
	-0.020815
	-0.00480935
	0.129966
	0.361841
	-0.0701222
	0.18505
	-0.00539053
	0.166994
	-0.0140445
	0.204188
	0.339904
	0.171026
	-0.0149949
	0.00624143
	-0.0058207
	0.139499
	-0.164667
	0.160737
	0.0482464
	0.100376
	0.211307
	-0.05051
	0.199667
	0.160017
	-0.0745294
	-0.149339
	-0.0645108
	0.11966
	-0.0511647
	-0.133
	-0.0416188
	-0.0610494
	0.098266
	-0.042407
	0.0699619
	0.125929
	-0.00921482
	-0.138772
	0.189013
	0.0463664
	0.00885641
	0.101393
	0.0192815
	-0.0748107
	-0.0342617
	0.0257242
	0.0677903
	0.0755056
	0.0735163
	0.0236856
	0.0348332
	0.184561
	-0.00908819
	-0.0335179
	-0.25832
	-0.0374325
	-0.088716
	0.137512
	0.0845067
	0.0686052
	-0.0589249
	0.07857
	-0.0743378
	-0.0530017
	0.0155492
	0.178775
	0.124515
	0.152072
	0.145492
	-0.0449744
	0.236135
	0.00228658
	0.129801
	0.230511
	-0.00538126
	-0.0754062
	0.192457
	-0.162069
	-0.202804
	0.358008
	0.0653326
	0.3281
	0.037132
	-0.257299
	0.148801
	0.0580497
	0.320863
	0.0955442
	0.255443
	0.133298
	-0.00707991
	0.0568965
	0.200136
	0.0277006
	0.00858665
	-0.0841477
	-0.0181457
	-0.0041643
	-0.058742
	-0.0409103
	-0.0709862
	0.0183219
	-0.0713038
	0.192196
	0.0842944
	-0.062528
	0.0390661
	-0.00761433
	-0.187308
	-0.0764962
	0.00386003
	0.1193
	0.195237
	-0.045364
	0.190248
	0.257746
	-0.167299
	0.149758
	-0.0995318
	-0.0353318
	0.0756204
	0.0799212
	-0.0157133
	0.216244
	0.0982238
	0.065276
	0.0302596
	0.190533
	0.136118
	0.221915
	0.236482
	0.162113
	0.064179
	0.139756
	-0.0640338
	0.172732
	0.210423
	0.121905
	0.0947778
	0.12998
	-0.0186815
	-0.0180328
	-0.272534
	-0.187215
	0.212444
	0.0878214
	0.0830933
	0.171677
	0.0387364
	0.106414
	-0.17011
	0.314033
	-0.051504
	0.13957
	0.0649029
	0.0305832
	-0.068828
	0.0875448
	-0.106954
	0.0193926
	0.0826829
	-0.0482591
	0.146298
	-0.0367029
	0.184104
	0.271065
	0.0737209
	0.0544675
	0.158099
	0.106267
	0.0229507
	0.0191396
	0.0826037
	0.0224507
	0.0606529
	0.0613384
	-0.170566
	-0.187709
	0.227008
	0.0201423
	0.114262
	0.0747578
	-0.00238915
	0.0146142
	-0.0449572
	0.102701
	-0.041556
	-0.0618489
	0.070129
	0.0635035
	0.0140348
	0.0522649
	-0.119662
	-0.0339799
	0.261096
	-0.159735
	0.266654
	0.300386
	-0.0790271
	0.159647
	0.0510576
	0.302836
	0.203833
	-0.138206
	0.230806
	0.0115391
	0.178608
	0.0924999
	-0.0987813
	0.0459841
	0.13907
	0.183151
	-0.000143355
	0.0686757
	0.00121922
	0.104372
	-0.0909902
	0.131093
	0.0826025
	0.302868
	0.0621932
	0.300634
	0.0342764
	-0.0010143
	0.100048
	-0.0962023
	0.288363
	-0.157841
	0.246148
	-0.158791
	0.173002
	0.107802
	0.248978
	-0.0962041
	-0.082284
	-0.00336319
	0.109419
	0.304742
	-0.172533
	-0.0948691
	-0.022354
	-0.0205088
	0.163756
	-0.0178444
	-0.14224
	-0.0570957
	0.041088
	0.0692608
	-0.0351936
	0.219894
	0.0274683
	0.00690566
	0.080622
	0.107061
	-0.0227148
	-0.199302
	0.169283
	0.106091
	0.0937531
	-0.0257028
	-0.0494011
	-0.0640612
	0.0356943
	0.066441
	0.0716712
	0.185058
	0.231972
	0.108697
	-0.00217355
	0.135684
	-0.105206
	-0.00871861
	0.159851
	0.0396395
	0.0988014
	-0.0803187
	0.0502477
	0.0258271
	-0.0929578
	-0.14816
	0.0916608
	-0.0591228
	-0.125766
	0.000600397
	-0.139953
	0.137116
	0.103012
	0.0518612
	-0.167966
	0.112287
	0.257479
	0.141697
	0.0248789
	0.0833702
	0.295973
	-0.182577
	0.0895312
	0.0497912
	-0.0998287
	0.00407827
	-0.120897
	0.162656
	0.0782837
	0.136911
	-0.00507809
	0.0840869
	-0.0664622
	-0.0168472
	0.0435477
	-0.083541
	0.0250358
	0.107009
	0.0792531
	0.0531728
	-0.0305778
	0.152715
	-0.115779
	0.0268089
	-0.0106464
	0.177476
	0.24096
	0.00922436
	0.158489
	-0.00996485
	0.233267
	0.0756225
	-0.102201
	0.195737
	0.0647731
	-0.0595503
	-0.0791017
	0.0872806
	-0.0514801
	0.0713166
	0.172386
	-0.0270488
	-0.0266661
	-0.00397232
	0.0895794
	0.251386
	0.0807469
	0.104973
	0.106371
	0.0994876
	-0.0412294
	-0.0476168
	0.0311819
	-0.0378457
	0.0916327
	0.154505
	0.0915803
	0.291646
	-0.0310281
	-0.0824545
	0.0700297
	-0.0175436
	0.387634
	0.104595
	0.155675
	0.0211196
	0.16724
	0.128096
	0.0309313
	0.336031
	0.0343766
	-0.092723
	0.0152406
	0.217726
	0.145777
	0.0334062
	-0.0783484
	-0.00925522
	-0.000567847
	0.0179741
	0.142673
	-0.0213947
	0.218517
	-0.0294003
	0.0985232
	0.164596
	0.0466833
	-0.0723053
	-0.0698452
	0.219303
	0.0203514
	0.0823746
	-0.0314556
	-0.040947
	-0.0375654
	0.000572434
	-0.0710643
	-0.135695
	0.296672
	0.035492
	0.160736
	0.0541337
	0.328637
	0.144221
	-0.214772
	-0.0333052
	0.049016
	-0.122298
	0.341825
	-0.0207564
	-0.0175331
	0.131359
	0.0136848
	-0.0288944
	-0.0469885
	0.0308064
	0.0209029
	0.0345669
	-0.0976584
	-0.00322601
	0.0914578
	-0.18889
	-0.00610776
	0.0801845
	0.281071
	-0.0922622
	0.0678904
	0.293011
	-0.0847442
	0.0276252
	-0.0334061
	-0.119644
	-0.0693286
	0.266874
	0.212985
	0.169819
	-0.00472069
	0.0870995
	0.122634
	-0.0136784
	-0.0453951
	0.0166881
	0.139545
	0.2191
	0.0405756
	0.108289
	-0.00432758
	-0.0346834
	-0.0258356
	2.85484e-07
	0.0920716
	0.0616064
	-0.0437326
	0.0633386
	-0.175327
	-0.0399209
	0.038484
	0.203277
	-0.0400652
	0.000860557
	0.118764
	-0.104496
	-0.106216
	-0.149271
	0.150422
	-0.0988439
	0.108473
	0.201719
	0.178087
	0.0107173
	0.0799485
	0.188276
	0.0553886
	-0.0154455
	0.267476
	-0.0523179
	0.17984
	-0.163503
	-0.30691
	0.149488
	0.165362
	0.0439734
	-0.0732265
	-0.0334287
	0.0948645
	0.0735218
	-0.0431033
	0.274854
	-0.166022
	-0.164065
	0.177104
	-0.0369757
	0.0160313
	-0.0830365
	0.0492172
	0.244754
	0.0308031
	-0.00187636
	-0.0789167
	0.0211896
	-0.00645653
	-0.101853
	0.0647441
	-0.210287
	-0.087871
	0.107379
	0.0386311
	0.288944
	-0.107144
	-0.211226
	-0.0662288
	0.17323
	0.10745
	-0.0072817
	0.17884
	0.0707065
	-0.0724112
	0.0795487
	0.136578
	-0.133254
	0.0141191
	0.105838
	-0.0250472
	-0.189966
	0.232755
	-0.00454303
	0.262086
	0.0178231
	0.186308
	-0.108135
	0.158205
	0.0897783
	0.0487117
	0.0327183
	0.236299
	-0.0249557
	0.134298
	-0.235429
	0.151286
	0.22272
	0.0428324
	-0.0542647
	0.21079
	-0.0619907
	-0.182864
	0.0291114
	0.0643038
	0.0653836
	-0.0929489
	-0.0495509
	-0.0809414
	0.317492
	0.0600263
	0.237145
	0.108049
	-0.0588283
	0.25557
	-0.144925
	-0.0172801
	0.0702241
	-0.156553
	0.030314
	0.152547
	0.103386
	0.17859
	-0.0551562
	0.217441
	-0.133873
	0.0704727
	-0.0851988
	0.064916
	0.296373
	0.0520344
	0.00281804
	0.187649
	0.0625221
	-0.00141779
	0.114801
	0.264526
	-0.0176214
	0.357216
	0.00372925
	0.0421446
	-0.0644503
	0.0889926
	-0.143065
	-0.000338206
	-0.0190506
	-0.207586
	0.131479
	0.128732
	-0.148468
	0.134587
	0.127271
	0.204756
	-0.0636699
	0.222878
	-0.0404326
	-0.131856
	0.278394
	-0.0393183
	0.0579725
	-0.0474503
	0.00920776
	0.126691
	-0.0865267
	-0.020287
	0.147778
	-0.0364115
	0.0446746
	0.0669869
	0.162072
	-0.0524123
	-0.192912
	0.18237
	0.114396
	0.00644737
	0.168071
	0.0533959
	0.0554484
	-0.0331105
	0.15292
	0.257045
	0.0880404
	0.355439
	-0.249591
	0.083418
	0.171424
	0.348349
	0.200304
	-0.0281366
	0.2475
	-0.0844553
	0.0866894
	-0.00340188
	0.332069
	-0.0274551
	0.072522
	-0.0945524
	0.27754
	0.0236973
	0.0250891
	0.0363343
	-0.170533
	-0.045349
	0.0978317
	0.0574271
	-0.0120957
	-0.0818253
	0.0722292
	0.339263
	0.0619606
	0.0556751
	0.0104056
	0.032575
	0.0562978
	-0.0516681
	0.0730473
	0.24469
	-0.0127574
	0.156943
	0.130279
	-0.0363682
	-0.143753
	0.156174
	0.303023
	0.0227826
	-0.0394632
	-0.0327348
	0.0469246
	-0.139882
	0.0949906
	-0.0493416
	0.0385614
	-0.0136672
	0.220792
	-0.197059
	-0.0484876
	-0.109868
	-0.0244506
	-0.0625397
	0.0800919
	0.0175917
	-0.144021
	-0.178356
	-0.0416007
	0.0773293
	-0.0771039
	-0.132406
	-0.0710631
	0.334839
	0.137734
	-0.0589751
	-0.0371383
	0.129241
	0.0664525
	-0.0959021
	0.330227
	0.280931
	0.183448
	-0.0848758
	-0.0241782
	-0.0131957
	-0.0223862
	0.138925
	-0.245515
	-0.048951
	0.0175652
	0.00261352
	-0.111515
	0.0494285
	0.162083
	0.191321
	0.284616
	-0.0344124
	-0.149991
	0.170596
	0.0708064
	-0.111522
	-0.024063
	0.0464968
	-0.0926289
	0.0549524
	-0.0771069
	0.0779665
	0.161887
	0.19204
	0.225049
	0.163132
	0.124448
	0.0655181
	0.000817228
	0.176906
	-0.280173
	-0.0321359
	0.046256
	0.022412
	0.0864551
	0.0830317
	0.0948633
	0.0479931
	-0.094963
	-0.186603
	-0.0999382
	0.202061
	0.149399
	0.141848
	-0.265516
	-0.298595
	-0.002187
	-0.0311361
	-0.119055
	0.126823
	0.0100912
	0.112658
	-0.123976
	-0.153897
	0.00768493
	-0.270331
	-0.00432504
	0.0102126
	0.16735
	0.176844
	0.251234
	0.0084987
	0.146778
	-0.27918
	-0.0998567
	-0.0266966
	0.0624812
	0.0875104
	-0.0271234
	0.0283135
	-0.132031
	-0.269876
	-0.173387
	0.120083
	0.0698462
	-0.118136
	0.151111
	0.182081
	0.0278274
	-0.00450541
	-0.107873
	-0.0220652
	-0.00436843
	-0.104116
	0.0567752
	-0.0257938
	0.04396
	0.0869958
	-0.247177
	-0.249784
	0.0599202
	-0.0320369
	0.0174609
	0.144938
	-0.134781
	0.078726
	-0.104551
	0.0815554
	0.134256
	-0.0500565
	0.0752156
	0.00575914
	-0.182044
	0.0228667
	-0.0354709
	0.105794
	0.0856697
	0.0633181
	0.184057
	0.0883939
	-0.224104
	0.24419
	0.102939
	0.142964
	0.0477345
	0.209542
	-0.131972
	0.0309743
	0.038929
	-0.195951
	0.114248
	-0.12068
	-0.0619652
	-0.172291
	-0.176573
	0.0901648
	0.0172238
	0.0556202
	-0.0482098
	0.0758023
	0.0653485
	0.0793171
	-0.176547
	0.0547731
	0.136316
	-0.0104549
	0.010989
	0.156614
	0.0133853
	0.0664115
	0.210319
	0.144139
	0.0629061
	0.0292022
	0.161755
	-0.116925
	-0.0205407
	0.0173387
	0.234456
	0.0713488
	0.110149
	-0.0140685
	-0.0845902
	0.00206399
	0.0451781
	0.0209012
	0.104225
	0.0823486
	-0.154625
	0.0401751
	0.0476784
	-0.000632298
	0.0648719
	-0.00791902
	0.239254
	-0.0849332
	0.0489578
	0.00382975
	0.0277972
	0.203886
	-0.0884837
	0.213016
	-0.0959498
	-0.198099
	0.0473907
	0.0500162
	0.266555
	0.0803579
	0.337165
	0.204398
	0.0585105
	0.0727269
	0.0162571
	0.107055
	-0.0469387
	0.0247588
	-0.0268349
	-0.114001
	0.0169126
	0.282218
	-0.0669033
	0.102073
	-0.156691
	-0.020287
	0.0709447
	0.189897
	0.170956
	0.184587
	0.0147808
	-0.00351971
	-0.053485
	0.0690571
	0.0276567
	-0.0816681
	-0.0594309
	-0.161795
	-0.0570884
	0.107282
	0.272795
	-0.0553961
	-0.0513156
	-0.0149801
	0.0385217
	-0.0156588
	0.204515
	-0.00777057
	0.132481
	0.0831202
	-0.0358644
	-0.0613356
	-0.00903196
	0.124006
	0.187863
	0.145808
	-0.0366454
	0.036836
	-0.140448
	-0.0138565
	0.163923
	0.090851
	0.0371321
	-0.187536
	-0.124834
	-0.0159738
	0.0746296
	0.0342659
	0.160748
	-0.0195948
	0.0879444
	0.163803
	-0.0457884
	0.0470252
	0.201962
	0.0338375
	0.0415014
	-0.0416449
	-0.0338794
	0.0284884
	0.0417288
	-0.0444407
	-0.134548
	0.00376056
	-0.0253479
	-0.0823403
	0.13735
	-0.111019
	-0.201085
	-0.105328
	-0.0335192
	-0.277138
	0.0326239
	-0.0432705
	0.118841
	0.0885945
	0.193378
	0.210223
	0.293903
	0.24032
	0.147138
	0.0633417
	0.055453
	0.0769818
	0.355598
	0.157435
	0.105919
	0.169701
	-0.109181
	0.115735
	-0.0763116
	-0.0160416
	0.214091
	0.0173694
	0.0929252
	-0.0368252
	0.0070401
	0.0383729
	0.170534
	0.21199
	0.0328413
	0.110038
	-0.161211
	0.0948357
	-0.046102
	0.131381
	0.0935324
	0.0482015
	0.102446
	0.126328
	-0.000394258
	0.223066
	-0.107557
	0.149891
	0.0896754
	0.0377285
	0.0102468
	-0.00975545
	-0.0625554
	0.197972
	0.109294
	-0.11312
	0.11287
	0.0566727
	0.0616773
	-0.0160525
	0.0652668
	-0.00387092
	0.0328392
	0.0315452
	0.0516289
	-0.0270016
	0.0918416
	0.00313107
	0.00318443
	-0.175133
	0.139298
	0.165284
	-0.126056
	0.0328139
	0.11101
	0.0120115
	-0.104857
	0.0201292
	0.113738
	0.133568
	0.237803
	0.032917
	0.222032
	0.134229
	0.0805812
	0.047441
	0.38614
	0.0594182
	0.101894
	0.0140036
	-0.0659643
	-0.0088341
	0.00623689
	-0.156139
	0.106713
	0.257199
	0.0183253
	0.212967
	0.142222
	0.0900971
	0.0762106
	-0.0656921
	0.0780992
	0.214598
	0.299565
	-0.0237591
	0.18868
	0.0770276
	-0.0970958
	0.0793954
	0.00253087
	-0.222251
	0.0591485
	-0.049237
	0.0922145
	-0.0273886
	0.137508
	0.0545016
	0.080543
	-0.217757
	-0.0221702
	0.0707492
	0.288513
	-0.105117
	-0.0754032
	0.0560142
	0.0139468
	0.246474
	0.0600796
	0.294908
	-0.00912981
	-0.00790955
	0.025272
	-0.106407
	-0.0124315
	-0.238539
	0.206548
	0.259632
	0.0303412
	0.184483
	0.0430101
	0.241936
	0.0522105
	0.134252
	0.0698254
	0.100025
	0.104287
	-0.00283653
	0.113145
	0.020905
	0.0963037
	-0.0395008
	0.117188
	0.0284148
	0.00542902
	0.0257251
	0.153276
	0.0801382
	0.0307136
	0.0923721
	-0.045134
	-0.108289
	-0.0337535
	-0.0436046
	0.0113779
	0.244484
	-0.225694
	0.0185841
	-0.096005
	-0.177985
	-0.0482461
	-0.0110546
	-0.0361602
	0.0512909
	0.0407075
	-0.0646925
	0.180926
	0.0112738
	0.128087
	-0.0615651
	-0.122653
	0.247919
	0.0970969
	0.186953
	-0.0475772
	0.0854432
	-0.0606186
	0.047117
	-0.191539
	-0.215779
	0.0769737
	-0.215634
	0.10812
	-0.111572
	0.33271
	0.155447
	0.0486023
	0.296716
	0.182102
	0.196191
	0.267001
	-0.0620808
	0.124223
	-0.116641
	0.092236
	0.00927186
	0.070208
	-0.046049
	0.0606539
	0.0340405
	0.0930859
	0.20331
	-0.0602734
	-0.0277535
	0.346989
	-0.125896
	-0.0113073
	0.0283184
	-0.00335624
	-0.0681944
	0.00671144
	0.204539
	-0.0388674
	0.152615
	0.0389618
	0.133242
	-0.129869
	-0.0808206
	0.0470198
	0.044827
	0.234567
	0.0519603
	0.194842
	0.074129
	0.103623
	0.10145
	-0.0785438
	0.174473
	-0.301715
	-0.183143
	-0.0217905
	0.0185758
	-0.0110352
	0.18035
	0.0202658
	0.252451
	0.0841297
	-0.0394709
	0.0550238
	0.107702
	0.102036
	0.0504214
	0.186209
	0.143421
	0.0300152
	0.0439549
	-0.0412522
	-0.0335092
	-0.0664792
	-0.100605
	-0.000400983
	-0.00608057
	-0.0151268
	0.0654474
	-0.183814
	0.0247784
	-0.059403
	0.115555
	-0.0300137
	0.0427287
	0.153773
	0.218284
	-0.0588114
	0.105643
	-0.0568821
	-0.00401512
	0.218461
	0.100469
	0.0620747
	0.0920675
	-0.0405986
	0.095737
	0.0195711
	0.0618945
	0.175135
	0.14606
	0.220367
	0.166484
	0.0376791
	0.0222627
	0.128288
	-0.0699231
	-0.164062
	0.048731
	0.283201
	-0.0363283
	0.126599
	0.196172
	-0.0366433
	-0.0547167
	-0.085062
	-0.159696
	0.0474559
	0.0281942
	0.0952596
	0.156389
	0.0361547
	-0.0018793
	0.0209317
	0.0406527
	0.026067
	0.0284823
	-0.0697853
	0.130686
	-0.0525462
	0.208899
	0.130389
	-0.211367
	0.0168707
	0.136454
	-0.053079
	-0.0377943
	-0.050063
	0.0674465
	-0.030194
	0.146898
	0.140993
	0.0939038
	0.00823338
	0.0851746
	0.0561265
	0.152207
	0.139428
	0.0151732
	0.17931
	-0.0192573
	-0.00642001
	-0.054925
	-0.0668385
	0.0164369
	0.0286164
	-0.0321864
	-0.0491564
	0.180007
	0.0098565
	-0.128917
	-0.09847
	0.154028
	-0.0567594
	0.151216
	-0.0693491
	-0.0893484
	0.11325
	-0.145644
	0.0658614
	-0.307222
	0.0475294
	-0.0408368
	0.114784
	0.0306667
	-0.083555
	0.00910925
	-0.0620025
	0.120084
	0.146634
	0.0405897
	-0.166621
	-0.0840748
	-0.0123181
	-0.00927274
	-0.081886
	0.0672072
	-0.127815
	-0.143504
	0.0210653
	0.151147
	-0.0128861
	0.00569823
	0.0648115
	0.0113833
	0.0836694
	-0.163541
	0.310219
	-0.156698
	0.00604629
	0.186416
	0.059756
	0.0428377
	0.115513
	0.068972
	0.320885
	0.00644078
	0.239402
	-0.0189443
	0.179069
	-0.0705339
	0.160956
	0.0998296
	0.182979
	-0.193909
	0.0495991
	0.201956
	-0.0644534
	0.021711
	-0.0313761
	0.183139
	0.134731
	0.126257
	-0.0142951
	0.311234
	-0.0926777
	-0.0896336
	0.224365
	0.184806
	-0.217562
	0.0101122
	0.0198384
	-0.00576802
	-0.0975267
	-0.00519778
	-0.00134098
	0.068136
	-0.0366402
	-0.0859844
	-0.0122894
	-0.0896149
	-0.0764789
	0.175986
	0.0471791
	-0.0287635
	0.00187198
	0.0272445
	-0.0824613
	0.113421
	0.0954251
	0.103725
	0.258687
	0.222882
	0.0658316
	0.132466
	0.0585125
	0.0443049
	0.0484148
	0.0744207
	0.137954
	0.0982728
	-0.158105
	-0.161879
	-0.142371
	0.0667047
	0.127111
	-0.0872994
	0.0667013
	0.0662732
	0.00842877
	0.31381
	0.0341038
	-0.00397994
	-0.0278876
	0.0958603
	0.232056
	-0.0371487
	-0.124618
	0.120325
	0.220122
	-0.197334
	-0.276851
	0.0849223
	0.0393831
	0.0716562
	-0.0944384
	0.0344817
	0.112546
	0.0266203
	-0.0306051
	-0.093232
	-0.229213
	0.156322
	0.153113
	-0.010497
	-0.0937108
	0.0856607
	-0.0230411
	-0.0343646
	-0.144493
	0.1344
	0.176798
	0.103028
	0.0785888
	-0.120164
	0.0408455
	0.0670675
	0.10302
	0.0488724
	0.159453
	0.170968
	0.00548208
	-0.101563
	0.0774283
	0.259518
	0.0157856
	0.0169084
	0.133278
	0.114579
	0.0767438
	0.223034
	0.0443494
	0.353461
	0.0425613
	-0.0505938
	0.0840438
	0.00375872
	-0.0648724
	0.184176
	0.146235
	-0.130849
	-0.0784495
	-0.1766
	0.208707
	-0.0393402
	-0.0759801
	-0.22032
	0.0186208
	-0.0252667
	0.10631
	0.0577443
	-0.0421675
	-0.0179229
	-0.161812
	0.0341125
	-0.038066
	0.0832553
	0.00896945
	0.0162154
	-0.0410656
	0.0239793
	0.0151348
	0.00865487
	0.114917
	-0.0468567
	0.0532137
	-0.102748
	0.0520572
	-0.144387
	-0.0109409
	0.0157823
	-0.114209
	0.0680454
	0.0897224
	0.0135757
	0.15463
	-0.0398641
	-0.0223157
	0.194064
	0.170741
	0.333545
	-0.0351725
	0.100889
	0.13328
	0.139715
	-0.0945023
	0.0140906
	0.142919
	-0.0614535
	-0.0426762
	-0.160008
	0.136328
	0.0378656
	-0.056746
	0.0430172
	0.168384
	-0.0691952
	0.0176484
	0.16975
	0.169369
	-0.0901948
	-0.0893956
	0.189573
	0.0713757
	-0.0457749
	-0.0701538
	-0.199604
	0.196215
	0.0472143
	0.138684
	0.0222183
	0.0860383
	-0.161108
	0.0646951
	0.00633669
	0.189392
	-0.157266
	0.161036
	0.228048
	0.182512
	0.0448484
	-0.0544644
	0.17871
	-0.0654079
	0.00399037
	0.0675817
	0.0792045
	-0.105841
	0.0700403
	-0.0775701
	0.0039451
	0.100896
	0.0890513
	-0.120623
	-0.0942833
	0.153345
	0.0832196
	0.0234741
	-0.102187
	0.159289
	-0.0286423
	0.0141474
	-0.06281
	0.0910347
	-0.0409608
	0.32249
	-0.0461794
	-0.187172
	-0.0262398
	-0.0550648
	-0.00164399
	0.0579161
	0.167753
	0.189879
	-0.00603595
	0.243513
[truncated: 465 more rows]

## Sheet: Transition phase
	Norm. RNaseE ΔMTS-mCherry
	-0.183541
	0.00483912
	0.0970916
	0.131061
	0.185835
	0.0566633
	0.14618
	-0.134582
	-0.164173
	-0.0365119
	-0.110045
	0.152322
	-0.16799
	-0.0412577
	-0.204708
	-0.110444
	0.303574
	-0.0150464
	0.268674
	0.0335053
	-0.0325317
	0.101127
	0.089536
	-0.00851181
	0.316504
	-0.0438647
	0.020701
	-0.0149641
	-4.26455e-05
	-0.0442282
	0.207768
	0.000650564
	0.0843244
	0.109273
	0.0712748
	-0.0732489
	0.142402
	-0.00875799
	0.0521112
	-0.116301
	-0.0336888
	-0.023341
	0.254039
	-0.0473741
	-0.30134
	0.118343
	0.0725901
	-0.264597
	-0.0557031
	-0.0849561
	-0.124285
	-0.0532325
	0.316656
	0.188967
	0.269407
	0.288096
	0.0395076
	0.261288
	0.16833
	0.2072
	0.294519
	-0.0652262
	0.00475551
	-0.358435
	0.134811
	-0.0532181
	0.0413828
	-0.0987151
	0.16707
	0.178471
	0.157555
	0.0407492
	0.158093
	0.072632
	-0.144205
	-0.0228163
	0.152495
	-0.0780839
	0.0128455
	0.0379978
	-0.244132
	0.15148
	0.0638266
	-0.0705358
	0.0643772
	0.0632743
	0.0157972
	-0.0857393
	-0.0987259
	0.0213648
	0.00475233
	0.0927706
	0.134655
	-0.262322
	-0.145465
	0.000524842
	0.180778
	-0.0135353
	-0.000774063
	0.0616955
	-0.117578
	0.0692051
	0.182263
	-0.19384
	0.300861
	-0.0825538
	0.172863
	-0.0357672
	0.0378268
	-0.104222
	0.216084
	0.0783353
	0.0446779
	0.155088
	0.0412281
	0.128202
	0.0283617
	0.101115
	0.17913
	-0.0902257
	-0.229716
	-0.00213193
	0.363864
	-0.183636
	0.199685
	0.133021
	-0.119037
	0.0822661
	0.192799
	0.0858744
	-0.1385
	0.134626
	0.0297303
	-0.228201
	0.148849
	0.211714
	-0.0255517
	-0.0817364
	0.127064
	0.0472652
	0.060626
	-0.00161401
	-0.0826951
	0.0806805
	0.113758
	0.00950943
	0.101216
	0.0484312
	0.167578
	-0.00858876
	0.0350921
	0.112579
	0.151439
	0.203239
	-0.13767
	-0.0220384
	-0.0477919
	0.00535809
	-0.0121567
	0.0512804
	0.123076
	0.161285
	-0.0452331
	0.0505691
	0.456907
	0.258622
	0.0567253
	-0.064155
	-0.119165
	0.084549
	0.269566
	-0.0720629
	0.246565
	0.17277
	0.099197
	-0.000964962
	0.132569
	0.189079
	0.143807
	0.112486
	-0.0136586
	-0.0666797
	0.356617
	0.214743
	-0.0522268
	-0.173558
	0.238541
	-0.100633
	0.00425766
	0.297209
	-0.0211477
	-0.0666016
	0.0708487
	0.0823213
	0.0493141
	0.057467
	0.0566651
	0.0723474
	0.131855
	-0.0298948
	0.00394195
	-0.0966883
	-0.148018
	0.141081
	0.0607567
	-0.0249475
	-0.0230788
	0.27632
	0.0741216
	0.460359
	0.0707442
	0.191716
	0.192808
	0.106234
	0.16659
	-0.0268308
	-0.00319267
	0.29552
	0.00129224
	-0.132267
	0.0315761
	0.0144937
	-0.00988149
	0.00704742
	-0.0278675
	0.133288
	-0.278499
	0.0601429
	0.0778759
	0.124963
	0.138314
	0.173325
	0.124278
	0.207802
	-0.0413796
	0.0282709
	-0.153551
	0.0654141
	-0.00375615
	0.011215
	-0.163132
	-0.180548
	-0.0521514
	-0.161861
	0.145245
	0.282176
	-0.168627
	0.299801
	0.229872
	0.229879
	0.318684
	0.429746
	-0.0403268
	0.209728
	0.114676
	0.340122
	-0.170425
	-0.203246
	0.0219316
	0.184525
	0.190025
	0.0686848
	0.231007
	0.14408
	0.0265035
	0.0971886
	-0.137226
	-0.0471863
	0.0326052
	0.137475
	-0.0470232
	0.170582
	0.118646
	0.196221
	-0.0174155
	-0.152556
	0.112061
	0.0443052
	-0.0639944
	-0.317391
	0.173979
	0.10983
	0.0926159
	0.0922075
	0.229946
	0.00194506
	0.0311634
	0.054444
	0.338491
	0.100041
	0.029926
	0.19872
	0.151282
	0.154782
	0.103532
	-0.172537
	0.130236
	0.0429535
	0.357446
	0.0236016
	-0.0210293
	0.164742
	0.151936
	0.135732
	-0.139559
	0.256085
	0.172827
	0.22577
	0.0404984
	0.0904827
	0.0906766
	0.274077
	0.0894921
	0.0178967
	0.046553
	0.0771967
	-0.0111226
	-0.140926
	0.0269001
	0.203637
	0.156677
	0.256898
	0.424101
	0.182756
	-0.0572574
	0.00406264
	0.00480929
	0.0423481
	0.113817
	-0.0758178
	0.189183
	0.0406492
	0.120181
	0.00713976
	0.0804669
	0.0245286
	-0.0478543
	0.149766
	0.144649
	-0.163598
	0.0285908
	0.0750688
	0.0187605
	-0.0261672
	0.239506
	-0.322488
	0.141541
	0.0451436
	0.131574
	-0.014521
	0.278882
	-0.0972214
	0.116591
	0.0448477
	0.103899
	0.0389133
	0.0973178
	0.0230801
	-0.126246
	0.212985
	-0.00483561
	-0.15982
	0.000413929
	-0.212893
	0.165623
	0.155212
	-0.237737
	-0.103943
	0.218403
	0.256206
	0.296341
	0.0574681
	-0.0203542
	-0.0856525
	-0.025265
	-0.184285
	0.260063
	0.159727
	0.0743069
	0.141251
	0.0935997
	-0.0627581
	0.044448
	0.0533591
	-0.035893
	0.1211
	-0.112046
	0.0479165
	0.176
	0.0495909
	0.123189
	0.184919
	-0.108182
	-0.041367
	0.108958
	-0.0271777
	0.0417375
	-0.0782857
	-0.102052
	0.130979
	0.0197279
	0.0703661
	0.103797
	0.139365
	0.137468
	-0.0337339
	0.0903232
	0.202692
	0.0713172
	0.24238
	-0.0266179
	0.0366621
	-0.089172
	0.148569
	0.0712188
	-0.010282
	0.00771294
	0.189994
	-0.102051
	0.24623
	0.0535524
	-0.0540733
	-0.0603311
	-0.181761
	0.0772537
	0.0935419
	0.209193
	0.0386664
	0.250816
	0.204144
	0.28375
	-0.30016
	-0.126199
	0.193822
	0.108323
	0.170073
	0.286321
	0.0935682
	-0.0340659
	0.00288117
	0.134202
	-0.0793451
	0.220211
	-0.262776
	-0.0644555
	-0.262939
	0.422958
	0.0664075
	0.183368
	0.1223
	-0.014859
	0.390868
	0.0175151
	0.154856
	0.0767757
	-0.241177
	0.0671592
	0.0106956
	0.0926658
	0.143549
	-0.108017
	-0.0770579
	0.0609785
	0.186215
	0.0880891
	0.108673
	0.0612547
	-0.0249257
	0.163564
	-0.136592
	-0.00220338
	0.0930798
	0.061423
	0.0563823
	0.00773051
	0.0018285
	0.0403477
	0.21454
	0.153617
	0.241339
	0.166514
	0.0897798
	0.250073
	-0.0568814
	0.154161
	-0.0183693
	-0.174019
	-0.0139681
	0.0871498
	0.0851995
	-0.0721422
	0.177533
	0.115011
	-0.0300678
	0.00720078
	0.280794
	0.0426956
	-0.015546
	0.344308
	-0.239165
	-0.0916256
	-0.0180582
	-0.0425526
	0.0214094
	-0.0780496
	-0.153097
	0.215288
	0.15313
	-0.0494482
	0.104813
	0.238856
	-0.278988
	0.29021
	-0.00427927
	0.340366
	0.135659
	-0.196326
	-0.00467843
	0.046831
	-0.160763
	0.232431
	-0.0141006
	-0.0521879
	0.205042
	0.0182725
	-0.154062
	0.0727679
	0.20771
	0.153514
	0.225828
	0.144065
	-0.058448
	0.00626093
	0.261947
	0.0593306
	-0.12235
	-0.141613
	-0.0331887
	-0.120924
	0.110915
	0.189499
	0.115693
	0.212083
	-0.0219972
	0.338544
	-0.0206288
	0.182275
	-0.188912
	0.158937
	0.204124
	-0.0184846
	0.194279
	-0.124123
	0.280542
	-0.0314173
	0.078435
	-0.0761107
	0.135563
	-0.100296
	-0.0070357
	-0.249386
	-0.118794
	0.0339647
	-0.0644867
	0.174644
	0.193581
	0.290924
	-0.239656
	0.126168
	0.0428281
	-0.117395
	0.0451103
	0.220487
	0.0942934
	0.393252
	-0.03192
	0.194418
	-0.000440968
	0.0276492
	0.253161
	0.0556598
	0.0848687
	-0.268014
	0.209058
	0.213863
	-0.192425
	0.0367019
	-0.000823259
	0.111058
	0.325602
	-0.0148261
	0.00703254
	-0.13908
	0.135672
	0.132756
	-0.0860831
	0.0851282
	0.143113
	-0.0360653
	0.0775716
	0.251775
	0.0978041
	-0.0847106
	0.113303
	-0.138294
	0.0614398
	-0.102088
	0.0399418
	0.16574
	0.0110112
	-0.0655728
	0.176678
	0.309025
	0.140958
	-0.0577827
	0.117546
	0.0409414
	-0.00807411
	0.123415
	0.132523
	-0.0106825
	0.197127
	-0.0417059
	-0.176453
	0.145826
	0.235369
	0.254111
	0.184856
	0.0972312
	0.222739
	0.240938
	-0.176626
	0.328709
	-0.00244761
	0.00756462
	0.140737
	-0.0437835
	0.0714868
	-0.0114713
	-0.0270718
	-0.17642
	-0.0280068
	0.0691587
	-0.0274674
	0.0473328
	0.0412694
	-0.163357
	0.208364
	0.322754
	0.0533016
	0.226775
	0.280117
	0.251366
	0.13406
	0.0429739
	0.16003
	-0.0841758
	-0.0055616
	0.0037187
	0.0238949
	0.244661
	-0.0960162
	0.0650438
	0.0621971
	0.121399
	0.130688
	0.0686258
	0.383207
	0.0503433
	0.138737
	-0.189297
	0.137895
	0.0515949
	0.137494
	0.0789187
	0.180305
	0.211105
	-0.0120522
	0.107452
	0.160896
	0.038923
	-0.31903
	-0.0287026
	-0.103101
	0.240157
	0.0571011
	0.0744381
	-0.0146957
	0.21665
	0.0546808
	0.228937
	0.0345767
	-0.049428
	0.0686054
	0.00958793
	0.151928
	-0.15475
	-0.0136836
	0.370821
	-0.127782
	0.110168
	0.246196
	0.0717388
	0.0738629
	-0.233861
	0.160805
	0.11982
	0.200821
	0.177621
	0.033323
	0.0829405
	0.331602
	0.0426057
	0.0150998
	0.0750649
	0.0354411
	0.0519982
	-0.0616137
	0.0295737
	0.191033
	-0.132109
	-0.121167
	-0.203064
	0.303725
	0.298267
	0.130823
	0.190285
	-0.0514512
	0.315789
	-0.0100444
	0.15866
	0.313432
	-0.0324869
	0.103163
	-0.12175
	-0.0261253
	-0.0185457
	0.0436912
	0.219725
	0.0282362
	0.0527857
	-0.0100507
	-0.0347124
	0.069685
	-0.0103136
	0.14094
	0.0907771
	-0.047235
	-0.0721084
	0.134038
	0.246787
	-0.0861947
	-0.137261
	0.22671
	-0.0106668
	0.108746
	-0.190491
	-0.12284
	0.172854
	-0.149576
	0.134112
	0.0744359
	0.129983
	0.0375611
	0.225394
	0.119664
	-0.190848
	-0.0583604
	0.186591
	-0.0292681
	0.0109064
	-0.00384494
	-0.0340849
	-0.0016735
	0.145045
	0.143514
	-0.184461
	0.254972
	0.138276
	0.177926
	0.15703
	0.238509
	0.0336011
	0.15002
	0.0327162
	-0.0258177
	-0.122602
	0.423592
	0.10256
	0.194176
	0.217548
	0.0458586
	0.082393
	0.0307333
	0.100212
	-0.0854139
	-0.134865
	0.0523678
	-0.0182254
	-0.0381645
	0.18598
	-0.206991
	-0.08272
	-0.0865017
	0.111452
	-0.0459909
	-0.0913388
	-0.017014
	0.0616997
	0.084351
	0.170156
	0.115356
	0.0968855
	0.2292
	0.208767
	0.0906146
	-0.0880324
	0.0497634
	0.210576
	0.0852948
	-0.161772
	-0.1597
	-0.222268
	-0.0912307
	0.182847
	0.224671
	-0.0535962
	-0.0634672
	-0.0702335
	-0.0953529
	0.120683
	-0.132576
	0.19463
	-0.0402665
	0.204883
	0.150978
	-0.00288608
	0.134259
	-0.198379
	0.192291
	0.00910849
	0.0926174
	-0.194746
	-0.122019
	-0.0524286
	0.081892
	-0.155516
	-0.0321872
	0.0221045
	-0.136027
	0.226764
	0.315664
	0.114359
	0.0990399
	0.0946613
	0.297015
	-0.121779
	-0.234302
	0.130533
	-0.0218452
	0.241957
	0.0440617
	-0.0449486
	0.0123187
	-0.00223475
	-0.0537318
	-0.0733764
	0.0857651
	-0.0463444
	-0.0293347
	0.00176659
	-0.0132901
	0.0347907
	-0.00456164
	0.0348707
	0.239914
	0.0351011
	0.219877
	0.190441
	0.0972479
	0.0583382
	-0.103112
	0.13131
	0.131483
	-0.0353114
	0.26533
	-0.0563972
	0.145647
	-0.0395769
	0.0150706
	0.165234
	-0.16013
	0.0727249
	0.0578875
	0.247783
	-0.0328764
	0.128899
	0.0784784
	0.013946
	0.0257744
	0.0574169
	-0.111825
	-0.134825
	0.0175916
	-0.0731209
	0.146995
	-0.00577567
	0.205425
	-0.163607
	-0.0650104
	0.189915
	0.29401
	0.0842
	0.222773
	0.0247684
	-0.00472803
	0.423618
	0.0410811
	-0.088859
	0.323953
	0.217791
	0.334046
	0.040669
	0.10865
	0.0587841
	-0.0681283
	-0.340177
	-0.0310456
	-0.249371
	-0.125123
	0.138619
	0.0492248
	0.326955
	0.196025
	0.289226
	0.339638
	-0.131274
	0.211779
	-0.0992217
	-0.126934
	-0.000845842
	-0.00811241
	-0.138799
	-0.021546
	0.0931295
	0.133623
	0.130681
	0.12037
	-0.0220616
	0.108579
	0.109147
	-0.103619
	0.0620622
	0.0378714
	-0.0645522
	0.0955163
	0.220992
	0.193106
	0.148435
	-0.0889954
	-0.0116165
	0.245964
	0.28655
	0.215426
	-0.00925548
	0.0959891
	0.0702546
	0.282819
	0.156981
	-0.207631
	0.148576
	0.235883
	-0.0630425
	-0.156732
	-0.0571234
	0.212987
	-0.274402
	0.0963856
	0.236419
	0.228317
	-0.0463509
	0.0590909
	-0.119776
	0.0123636
	-0.128955
	0.141046
	0.13697
	0.334327
	0.120644
	0.280583
	-0.197764
	0.0740267
	0.273905
	0.0943302
	0.00255078
	0.260335
	0.0340748
	0.101677
	0.0590541
	0.124472
	0.0706344
	0.286454
	0.131693
	0.101971
	-0.0296977
	-0.352495
	-0.212665
	0.01112
	-0.162008
	-0.054132
	0.23853
	0.19952
	0.143652
	-0.010436
	0.21858
	0.203362
	0.230689
	-0.137236
	0.265939
	0.218858
	-0.0131007
	0.203036
	0.189719
	0.016487
	0.164654
	0.119786
	-0.0290148
	0.125568
	0.223537
	-0.0972597
	0.0887261
	0.0599423
	0.13647
	0.0503942
	0.0810947
	-0.0482481
	-0.20417
	0.114988
	0.0946158
	0.0828797
	-0.0847461
	-0.0847252
	-0.0787513
	-0.134941
	-0.176318
	0.166824
	0.204498
	0.234957
	0.157892
	0.279866
	0.0752445
	-0.0733188
	0.0673936
	0.00718754
	0.0624325
	0.336547
	0.0870083
	-0.117777
	0.190782
	0.0482085
	0.0110657
	-0.091823
	0.273748
	0.246166
	-0.0630852
	-0.0489465
	-0.16588
	0.154238
	-0.0736946
	-0.0926762
	0.0102286
	0.0455115
	0.149489
	-0.274172
	0.0320439
	-0.00820138
	-0.228138
	0.174223
	-0.177384
	0.104498
	-0.191165
	0.0909181
	-0.00565993
	-0.323387
	0.137323
	-0.165205
	0.178133
	-0.0245174
	-0.0608866
	0.0299641
	0.125865
	-0.0404654
	0.0599687
	0.124629
	0.0385605
	0.0559962
	0.180885
	-0.0708745
	0.0914364
	0.121454
	0.0380811
	0.212847
	-0.220399
	0.0406178
	-0.10917
	0.0249328
	-0.184073
	0.117753
	0.164602
	0.0950841
	-0.0827448
	0.20412
	0.0576054
	0.14013
	0.102795
	-0.0650348
	-0.0313085
	0.102407
	0.329583
	-0.0793611
	0.098637
	0.143735
	0.140285
	-0.0981994
	0.124403
	-0.112864
	0.0566968
	-0.0593678
	0.0517539
	0.1013
	0.192329
	0.229213
	0.175626
	0.129668
	0.144708
	-0.107914
	-0.03784
	0.0265526
	0.19961
	0.101461
	0.197915
	0.111302
	0.126296
	0.206232
	0.0677248
	-0.134109
	0.0736528
	-0.122803
	-0.143756
	-0.0715371
	0.0752516
	0.207382
	0.121212
	-0.004222
	0.0419859
	-0.0589099
	-0.100405
	-0.0386373
	-0.00548782
	0.107476
	0.416589
	0.0722621
	0.225146
	0.033047
	-0.0650487
	-0.0982115
	0.157497
	-0.114612
	-0.117
	-0.0266432
	0.201878
	-0.0559623
	-0.146248
	0.211719
	0.0413562
	-0.0053226
	0.168591
	0.0267083
	0.113464
	-0.242217
	-0.0862846
	0.0890215
	-0.0856539
	0.156738
	0.0420566
	0.000733634
	-0.0240464
	0.0813699
	0.0982794
	0.109711
	-0.0486819
	0.108388
	0.116484
	0.00377392
	0.169416
	0.0858056
	-0.0408259
	-0.0201933
	-0.0306743
	0.302611
	0.145794
	-0.120064
	-0.0325763
	0.00163761
	-0.185054
	0.219088
	0.130897
	0.197187
	0.224002
	0.221495
	0.35379
	-0.24603
	0.0158875
	-0.0952905
	0.160655
	-0.161465
	0.0258798
	-0.163812
	-0.0179209
	0.258221
	-0.00281127
	-0.181588
	-0.120565
	0.148371
	0.0383405
	-0.0598872
	-0.0303568
	-0.056638
	-0.125517
	-0.048434
	0.198832
	0.184192
	0.059632
	0.184044
	-0.0885438
	0.0817855
	-0.0331842
	-0.140237
	0.219046
	0.0553999
	-0.0212414
	-0.0524586
	0.108278
	0.0237834
	0.198394
	-0.0241793
	0.178203
	-0.00940601
	0.0279178
	0.132557
	-0.00375373
	-0.244654
	-0.365691
	-0.0917241
	0.0931416
	0.02417
	0.0435447
	-0.13883
	0.252078
	0.183474
	0.0933187
	-0.093755
	-0.014022
	0.0368397
	0.0841364
	-0.068714
	0.0412938
	0.214573
	0.259171
	-0.0913412
	-0.0241427
	0.117963
	0.00143342
	0.193313
	0.155637
	0.125537
	-0.0606851
	-0.029377
	0.139064
	0.102436
	-0.143917
	0.189605
	-0.150442
	0.106036
	0.243544
	0.143017
	-0.0594819
	-0.0313732
	-0.116819
	0.101367
	0.0917595
	-0.148187
	0.267114
	-0.312233
	0.140182
	-0.000381932
	0.0109174
	0.210397
	-0.0487771
	-0.153039
	-0.0567125
	-0.0243316
	-0.0666508
	0.254643
	0.0422587
	0.0875008
	0.152659
	-0.153597
	0.115894
	0.215623
	-0.0987372
	-0.0126917
	0.0674463
	0.0722494
	-0.0639903
	0.132711
	-0.366106
	-0.0173086
	-0.0144934
	0.0877911
	-0.0763813
	0.329666
	-0.0317153
	0.134941
	-0.141606
	0.22791
	0.0653184
	0.0254071
	-0.0214177
	0.0169087
	-0.0781261
	0.227
	0.218157
	0.0553767
	0.216066
	0.173502
	-0.137056
	-0.0609025
	-0.011942
	0.0592781
	0.347345
	-0.0492982
	-0.182837
	0.0768503
	0.0438388
	0.0485891
	0.260309
	0.287222
	0.123451
	0.17655
	-0.000729053
	0.0180483
	0.166688
	-0.129055
	0.324082
	0.150448
	-0.176258
	0.0216382
	0.0875917
	0.041893
	0.0273408
	0.285701
	0.346726
	0.168297
	0.0810259
	0.126253
	-0.0541481
	-0.012994
	0.270641
	-0.0992022
	-0.0156653
	-0.0608238
	0.109394
	0.339897
	0.00853191
	-0.0183073
	-0.0314982
	0.206834
	0.22997
	-0.150673
	0.243591
	-0.132276
	0.324998
	0.0133495
	0.374024
	0.0358016
	0.0650114
	0.216121
	0.106975
	0.191977
	0.230512
	0.0589677
	-0.27067
	0.0185286
	0.188507
	-0.0832808
	0.223487
	0.251491
	-0.106219
	-0.00437245
	0.203623
	0.176942
	0.0261096
	0.132024
	-0.139195
	0.348367
	0.231281
	0.374122
	0.215756
	-0.0722123
	0.0626377
	0.309754
	0.135196
	0.0957959
	0.0422964
	0.179483
	0.31039
	0.0650365
	0.153597
	0.081793
	-0.0776945
	0.0370925
	-0.189121
	0.0552297
	-0.176834
	0.0423516
	0.234142
	0.0988538
	-0.017958
	0.154021
	0.127195
	0.0043839
	0.0752889
	0.0580363
	0.21481
	0.242593
	0.163112
	0.0960622
	0.275399
	0.222109
	0.0448255
	0.252732
	0.247171
	0.0447955
	0.0609685
	0.295743
	-0.0957959
	0.234224
	-0.114394
	-0.169413
	-0.157267
	-0.0733398
	-0.0202948
	0.235857
	0.110413
	0.0450241
	-0.15812
	0.076556
	-0.203268
	-0.00490896
	0.078608
	-0.142947
	-0.230674
	0.0778945
	0.0131049
	0.0545281
	0.33387
	-0.0174006
	0.00313106
	0.202241
	0.0901486
	-0.187958
	-0.170081
	0.115234
	0.0332337
	-0.307597
	0.0634164
	-0.1063
	0.0778644
	-0.237279
	0.182955
	0.257896
	0.108793
	-0.0134975
	0.0665626
	0.245307
	-0.156576
	-0.0227091
	-0.0975294
	-0.185558
	0.00600779
	0.103264
	0.0538041
	-0.324115
	0.342644
	0.219239
	0.0366599
	0.263659
	-0.023757
	0.0857256
	0.0721005
	0.0477101
	-0.00661258
	-0.030425
	0.26395
	0.112681
	0.0593876
	-0.126987
	0.191862
	0.0543547
	0.129785
	0.0926102
	0.0201882
	0.304929
	0.164745
	0.217406
	0.0979368
	0.0942993
	-0.0414068
	-0.032946
	-0.115836
	-0.198147
	-0.1979
	0.114516
	0.189607
	0.0615262
	-0.0741477
	-0.205997
	-0.0904521
	-0.0367508
	0.128158
	0.168997
	0.0188303
	-0.0558301
	-0.19786
	0.232878
	0.108445
	0.167141
	-0.0983133
	0.155773
	0.266302
	-0.0185127
	-0.0272781
	0.107083
	-0.0333022
	0.0801564
	-0.0375395
	0.202432
	0.129447
	0.210097
	0.0308812
	0.0819886
	0.126402
	0.132239
	0.0539792
	-0.0956995
	-0.0871533
	-0.0371385
	-0.0431289
	0.273688
	0.0397002
	0.16322
	-0.0269115
	0.121511
	-0.127786
	0.198072
	0.154436
	-0.288285
	0.0382975
	-0.161832
	0.188243
	-0.0314083
	-0.0494861
	0.132511
	-0.0243425
	0.0825265
	0.0273546
	0.166002
	0.0923072
	0.200074
	0.0273275
	0.192715
	0.0178414
	-0.0628261
	0.186766
	-0.103535
	0.322254
	-0.0542418
	0.0814098
	-0.110769
	-0.097246
	0.0777522
	0.136995
	-0.0610624
	0.150435
	0.0714823
	-0.0741427
	0.181734
	-0.148259
	0.0164073
	-0.0496008
	0.115832
	-0.117673
	0.0326923
	0.0640798
	-0.204335
	0.0237272
	0.14627
	0.116959
	0.152723
	-0.169028
	-0.0141903
	0.166769
	0.214521
	-0.0306066
	0.0804549
	0.0149868
	-0.108079
	0.066386
	0.302
	0.163897
	0.327982
	-0.0498858
	0.132657
	0.234292
	0.159674
	0.058331
	-0.117888
	-0.0692292
	-0.00625104
	0.0564608
	-0.0856098
	0.196782
	0.0756453
	0.017421
	0.093103
	0.293631
	0.182329
	-0.0705528
	-0.00886856
	-0.0355813
	0.0985554
	0.0801275
	0.162957
	-0.173985
	0.259791
	-0.0548995
	0.00917753
	0.118337
	0.0587531
	0.304974
	0.0161126
	0.0973558
	0.163768
	0.483853
	0.0126268
	-0.0418612
	0.0723704
	0.0552022
	0.341648
	0.0272711
	0.216057
	0.304673
	0.163434
	0.169088
	0.0522336
	-0.0901091
	-0.0928608
	0.0391867
	-0.21948
	0.365135
	-0.013239
	0.153491
	0.291761
	-0.0868994
	0.036344
	-0.0415283
	0.225192
	-0.291003
	0.195032
	-0.10064
	0.101287
	0.0763794
	-0.171583
	-0.175701
	0.258632
	0.0924623
	-0.240908
	-0.00969664
	-0.138823
	0.0648582
	0.160683
	-0.0132337
	-0.0686083
	0.00194798
	0.110324
	0.00167394
	0.0953915
	0.12063
	-0.0351037
	0.0569637
	-0.0195602
	0.268006
	0.0590345
	-0.0467545
	0.021028
	-0.0330151
	0.0202216
	0.189738
	0.0845874
	0.174977
	-0.0507892
	-0.0238339
	0.0334363
	-0.0509914
	0.198045
	0.23454
	-0.0103208
	-0.159428
	-0.0848306
	0.0151445
	-0.0124221
	-0.143831
	0.0851042
	0.103842
	0.0560937
	0.0696924
	0.097381
	0.0750647
	0.033906
	-0.134351
	-0.314639
	0.0939752
	0.0788957
	0.342008
	-0.0668027
	0.0984327
	-0.0980219
	-0.059935
	0.251129
	0.0299505
	0.237104
	0.128782
	0.0721524
	0.0495187
	0.0444023
	0.167742
	0.0520583
	-0.0375916
	0.0108197
	-0.162565
	-0.0863283
	-0.225119
	-0.136721
	0.130707
	0.128558
	-0.187407
	-0.111269
	-0.208622
	-0.116868
	0.0472832
	-0.0391145
	0.126738
	0.065512
	0.330814
	0.237285
	0.104646
	0.126504
	0.143216
	0.0358319
	0.12732
	0.232182
	0.00455481
	-0.0357194
	0.130653
	-0.0835611
	-0.0333454
	0.075854
	0.0145911
	-0.136745
	0.123311
	0.0275923
	-0.0196447
	0.0666849
	-0.0418586
	0.0561921
	-0.00658488
	0.0111392
	0.0723624
	0.0292934
	-0.0682496
	-0.0580912
	-0.0123996
	0.120278
	0.342285
	0.135518
	0.0220144
	0.0926522
	0.415009
	0.176382
	-0.123483
	0.080179
	0.282839
	-0.0963447
	-0.0551345
	-0.181554
	0.0932104
	0.160748
	0.0431724
	-0.0751459
	-0.0235436
	0.243866
	-0.142765
	-0.12199
	-0.146791
	0.169916
	0.0838133
	0.0844469
	0.0299655
	0.172745
	0.02824
	0.116187
	-0.231765
	0.111206
	-0.204268
	0.176783
	0.113292
	0.0790578
	0.279565
	-0.192379
	0.216709
	0.1462
	0.171002
	0.155042
	0.0344263
	-0.0141868
	0.112614
	0.278298
	-0.0900733
	0.03853
	0.120113
	0.162635
	0.155169
	0.138741
	0.302023
	0.0620592
	-0.0345386
	0.0554808
	0.104986
	-0.0796147
	-0.122823
	0.0282609
	0.129154
	-0.0943555
	0.0128205
	0.0178969
	-0.0878791
	0.0986547
	0.0833635
	0.0693527
	-0.156631
	-0.146013
	0.0850243
	-0.142257
	0.005947
	-0.161737
	-0.20512
	0.208993
	0.453727
	0.0309984
	0.432756
	-0.136839
	0.0859827
	-0.128191
	-0.116383
	-0.0313098
	0.380359
	0.137711
	0.0470998
	-0.108529
	0.159044
	-0.0639499
	-0.039588
	-0.00186191
	0.00317114
	-0.173046
	0.016536
	0.264234
	0.31558
	-0.121962
	0.195318
	-0.125482
	-0.147609
	-0.0983768
	0.145239
	-0.105841
	0.174961
	0.0410765
	0.00296926
	-0.00272678
	0.157916
	0.315628
	0.0111047
	0.0369876
	0.198654
	-0.22031
	0.157197
	0.184181
	-0.00341443
	0.10931
	0.0778732
	-0.0186705
	0.053044
	-0.0267846
	0.18487
	0.0778342
	0.133292
	-0.021118
	0.335622
	0.302912
	-0.0427288
	0.198733
	-0.119221
	-0.0782297
	0.161329
	0.0757143
	-0.289279
	0.00963441
	0.317479
	0.0139992
	-0.0741864
	-0.286477
	-0.0445407
	0.273148
	-0.17242
	-0.0464146
	0.161825
	-0.345847
	0.0499767
	-3.03228e-05
	0.0910996
	-0.0531713
	0.139351
	0.145007
	-0.0552679
	0.483831
	0.308714
	-0.128686
	0.0641942
	0.166972
	0.156651
	0.0675487
	-0.0374157
	0.136901
	-0.0147271
	0.0675173
	0.138391
	-0.079496
	0.113044
	0.221696
	-0.100356
	0.256739
	0.111506
	0.188572
	-0.0689578
	-0.156155
	-0.0572651
	0.0743937
	0.0707858
	-0.145855
	0.201461
	-0.240214
	0.323189
	0.241665
	0.210187
	0.422501
	0.187126
	0.117572
	0.284958
	0.0489223
	0.0143827
	0.0507676
	0.391413
	-0.119144
	0.118097
	0.0821081
	0.215065
	0.150858
	0.239478
	0.088158
	0.0239638
	-0.21138
	0.224148
	-0.0909959
	-0.036256
	0.19661
	-0.00302775
	0.16489
	-0.132767
[truncated: 1,328 more rows]
