# Supplementary material for: Glycogen phase-separation drives macromolecular rearrangement and asymmetric division in E. coli
Source: EMBO J. 2025 Nov 3;44(24):7434–76. doi: 10.1038/s44318-025-00621-y (PMC12706056; doi:10.1038/s44318-025-00621-y)
Supplement: Supplementary file 16 — Source data Fig. 3 [file 44318_2025_621_MOESM16_ESM.zip › Figure3/SourceData_Fig3G.xlsx]

## Sheet: WT
	Normalized cell length	Phase (AU)	DAPI (AU)	Glycogen sensor (AU)	mScarlet-I (AU)
	0.0147268	0.00242177	7.37333e-05	0.00164558	0.000287918
	0.0327701	0.00809187	0.000210504	0.00728397	0.00149987
	0.05084	0.0113532	0.000624427	0.0132734	0.00276086
	0.0689452	0.014077	0.00085769	0.0198731	0.00438554
	0.0870744	0.0159988	0.00173339	0.0275227	0.00634543
	0.105234	0.0174329	0.00199896	0.0339254	0.00803269
	0.123416	0.018471	0.0026782	0.0375345	0.00935072
	0.141628	0.019277	0.00292705	0.0409051	0.010778
	0.15985	0.0198521	0.00264757	0.0438309	0.0120534
	0.178096	0.0204167	0.00338757	0.0479198	0.013759
	0.196342	0.0204627	0.00403753	0.0463945	0.0138867
	0.214591	0.0206249	0.00412558	0.047414	0.0151232
	0.232845	0.0204887	0.00506089	0.0465662	0.0155184
	0.251103	0.0202543	0.00526652	0.0440442	0.0156378
	0.269362	0.0205651	0.00743106	0.0445699	0.0169992
	0.287621	0.0204858	0.00840147	0.0408545	0.0173975
	0.305881	0.0212597	0.0110719	0.0393329	0.0193786
	0.324143	0.0207601	0.0128069	0.0330273	0.0195547
	0.342404	0.0206829	0.0163004	0.0267939	0.0211011
	0.360664	0.0203873	0.0183775	0.0212746	0.0211599
	0.378937	0.0205017	0.0229212	0.0173508	0.0230419
	0.397198	0.0204363	0.0273593	0.0143377	0.0242488
	0.415465	0.0208095	0.0294736	0.0124619	0.0250205
	0.433725	0.0199588	0.0315021	0.0102078	0.0247732
	0.451979	0.0201286	0.0335495	0.00900733	0.02574
	0.470233	0.0200085	0.0343293	0.00778365	0.0260377
	0.488481	0.0196991	0.0353122	0.00697165	0.0257838
	0.506739	0.0197989	0.0355061	0.00679192	0.0263077
	0.524989	0.0194415	0.0341922	0.00625598	0.0254843
	0.543239	0.0190375	0.0343489	0.00644685	0.0250093
	0.561478	0.0191918	0.0349851	0.00646508	0.025793
	0.579719	0.0187067	0.0325154	0.00613104	0.0247835
	0.597953	0.0187464	0.0322769	0.00626013	0.0248257
	0.616192	0.0190428	0.0321741	0.00709505	0.024908
	0.634431	0.0191099	0.0318961	0.00726545	0.024706
	0.652672	0.019795	0.0328569	0.00747239	0.0259835
	0.670908	0.0198003	0.032611	0.00756419	0.0254334
	0.689151	0.0201411	0.0331644	0.00740258	0.0258043
	0.7074	0.0202662	0.0332676	0.00739154	0.0263238
	0.725655	0.020285	0.0328872	0.00756554	0.0262302
	0.743906	0.020469	0.032331	0.0073097	0.0259899
	0.762161	0.0194737	0.0306569	0.0068873	0.0243355
	0.780418	0.0202623	0.0318537	0.00775381	0.0253329
	0.798676	0.020156	0.0309604	0.00808939	0.0247012
	0.816919	0.0194227	0.0245479	0.00883586	0.0217143
	0.835178	0.0199132	0.0225779	0.0108266	0.0218471
	0.853445	0.019823	0.0192998	0.0133012	0.0207073
	0.871694	0.0191545	0.0136017	0.0153592	0.0179551
	0.889941	0.0188092	0.0113832	0.0166739	0.0166681
	0.908187	0.0179459	0.00916721	0.018163	0.0149065
	0.926438	0.0162574	0.00596787	0.0168831	0.0117142
	0.944679	0.0149125	0.0043931	0.0155745	0.00971813
	0.962937	0.0122234	0.00339104	0.0117159	0.00698
	0.981156	0.00940232	0.00220859	0.00819823	0.00478938
	0.999369	0.00350563	0.000511843	0.00221335	0.00139137
	1	0	0	0	0

## Sheet: ∆glgBXCAP
	Normalized cell length	Phase (AU)	DAPI (AU)	Glycogen sensor (AU)	mScarlet-I (AU)
	0.0255666	0.0051205	0.000924373	0.00195943	0.00278048
	0.0541937	0.0144016	0.00455119	0.00729022	0.00821052
	0.0828881	0.0203022	0.00625072	0.0122964	0.0133542
	0.111563	0.023295	0.0102725	0.015587	0.0171871
	0.140234	0.0256573	0.0140096	0.0200137	0.0217502
	0.168906	0.0282628	0.01842	0.0241578	0.0253671
	0.197595	0.030473	0.0266557	0.0268907	0.0295099
	0.226295	0.0317793	0.0316656	0.0299866	0.0321554
	0.255005	0.0325585	0.034271	0.0321821	0.0340446
	0.283725	0.0332768	0.0385778	0.0367566	0.0361124
	0.312454	0.0322485	0.036894	0.0342548	0.0350571
	0.34118	0.0338656	0.042274	0.0372287	0.0382127
	0.369904	0.0339988	0.0419643	0.0393563	0.0392908
	0.398661	0.0328146	0.0405209	0.0361334	0.0369535
	0.427405	0.0340448	0.0418937	0.0385228	0.0391109
	0.456138	0.033817	0.0389683	0.0379255	0.0382602
	0.484872	0.0335727	0.04077	0.0383392	0.0389795
	0.51361	0.0343423	0.0413746	0.0389651	0.0398246
	0.542345	0.0343951	0.0411807	0.0399768	0.0396752
	0.571085	0.0351345	0.0432659	0.0406891	0.0400644
	0.599823	0.0338295	0.0404499	0.0377995	0.0382737
	0.62857	0.033761	0.0409392	0.0384611	0.0385049
	0.657304	0.0342738	0.0418836	0.0371409	0.037799
	0.686027	0.0344322	0.04088	0.0383013	0.038081
	0.714752	0.0330634	0.0371044	0.034599	0.0347773
	0.743465	0.0325206	0.0359249	0.0342212	0.0334495
	0.772157	0.0327325	0.0348962	0.0346056	0.0329846
	0.800887	0.0319387	0.0320714	0.0333345	0.0307353
	0.829568	0.0304386	0.0277462	0.0294934	0.0279752
	0.858231	0.0288536	0.0236528	0.0271929	0.0245864
	0.88688	0.0268244	0.0181797	0.0234706	0.0207852
	0.91552	0.0234401	0.0137588	0.0187081	0.0159087
	0.944118	0.0200384	0.00936551	0.0133384	0.0113257
	0.972703	0.0148346	0.00626055	0.00806047	0.00666081
	1	0.00565748	0.00218193	0.00276092	0.00225197
