# Supplementary material for: Glycogen phase-separation drives macromolecular rearrangement and asymmetric division in E. coli
Source: EMBO J. 2025 Nov 3;44(24):7434–76. doi: 10.1038/s44318-025-00621-y (PMC12706056; doi:10.1038/s44318-025-00621-y)
Supplement: Supplementary file 16 — Source data Fig. 3 [file 44318_2025_621_MOESM16_ESM.zip › Figure3/SourceData_Fig3H.xlsx]

## Sheet: DAPI vs glycogen sensor
	X	Y
	-1	1.52464
	-0.979798	2.90013
	-0.959596	4.01107
	-0.939394	4.27666
	-0.919192	3.81395
	-0.89899	3.14096
	-0.878788	2.60876
	-0.858586	2.26741
	-0.838384	2.04224
	-0.818182	1.87117
	-0.79798	1.71114
	-0.777778	1.53689
	-0.757576	1.36258
	-0.737374	1.22353
	-0.717172	1.13202
	-0.69697	1.06429
	-0.676768	0.987783
	-0.656566	0.888316
	-0.636364	0.779955
	-0.616162	0.695712
	-0.59596	0.645223
	-0.575758	0.605514
	-0.555556	0.560629
	-0.535354	0.512255
	-0.515152	0.465784
	-0.494949	0.425189
	-0.474747	0.390779
	-0.454545	0.361697
	-0.434343	0.336042
	-0.414141	0.309562
	-0.393939	0.284172
	-0.373737	0.265338
	-0.353535	0.252811
	-0.333333	0.245724
	-0.313131	0.243504
	-0.292929	0.240032
	-0.272727	0.228588
	-0.252525	0.206271
	-0.232323	0.171952
	-0.212121	0.133881
	-0.191919	0.110717
	-0.171717	0.109869
	-0.151515	0.119983
	-0.131313	0.128491
	-0.111111	0.130767
	-0.0909091	0.12696
	-0.0707071	0.119682
	-0.0505051	0.111408
	-0.030303	0.102791
	-0.010101	0.0933822
	0.010101	0.081085
	0.030303	0.0658675
	0.0505051	0.0540195
	0.0707071	0.0511884
	0.0909091	0.0545476
	0.111111	0.0570893
	0.131313	0.0567702
	0.151515	0.0552852
	0.171717	0.0516397
	0.191919	0.0445389
	0.212121	0.0357234
	0.232323	0.028564
	0.252525	0.0263518
	0.272727	0.029533
	0.292929	0.0334889
	0.313131	0.0325425
	0.333333	0.0263149
	0.353535	0.0188921
	0.373737	0.013997
	0.393939	0.011942
	0.414141	0.0100818
	0.434343	0.00690204
	0.454545	0.00353046
	0.474747	0.00154123
	0.494949	0.00143593
	0.515152	0.0026983
	0.535354	0.00407744
	0.555556	0.00467254
	0.575758	0.00503635
	0.59596	0.0057178
	0.616162	0.00607629
	0.636364	0.00535538
	0.656566	0.00358389
	0.676768	0.00167808
	0.69697	0.000519151
	0.717172	0.000101837
	0.737374	1.28481e-05
	0.757576	1.01501e-06
	0.777778	5.0211e-08
	0.79798	1.55534e-09
	0.818182	3.01679e-11
	0.838384	3.66407e-13
	0.858586	2.78662e-15
	0.878788	1.32706e-17
	0.89899	3.95729e-20
	0.919192	7.38928e-23
	0.939394	8.6398e-26
	0.959596	6.3256e-29
	0.979798	2.89999e-32
	1	8.32507e-36

## Sheet: mScarlet-1 vs glycogen sensor
	X	Y
	-1	1.04814
	-0.979798	1.46738
	-0.959596	1.84877
	-0.939394	2.12469
	-0.919192	2.26288
	-0.89899	2.27298
	-0.878788	2.19215
	-0.858586	2.06336
	-0.838384	1.91973
	-0.818182	1.77963
	-0.79798	1.64954
	-0.777778	1.52978
	-0.757576	1.41968
	-0.737374	1.31997
	-0.717172	1.23257
	-0.69697	1.15881
	-0.676768	1.09752
	-0.656566	1.04472
	-0.636364	0.994935
	-0.616162	0.944141
	-0.59596	0.892133
	-0.575758	0.842769
	-0.555556	0.801295
	-0.535354	0.770532
	-0.515152	0.748829
	-0.494949	0.731154
	-0.474747	0.712079
	-0.454545	0.688244
	-0.434343	0.659061
	-0.414141	0.626042
	-0.393939	0.591618
	-0.373737	0.558148
	-0.353535	0.527521
	-0.333333	0.501306
	-0.313131	0.480605
	-0.292929	0.465468
	-0.272727	0.454005
	-0.252525	0.442554
	-0.232323	0.427138
	-0.212121	0.405377
	-0.191919	0.377414
	-0.171717	0.345377
	-0.151515	0.311982
	-0.131313	0.279488
	-0.111111	0.249734
	-0.0909091	0.224586
	-0.0707071	0.205817
	-0.0505051	0.193895
	-0.030303	0.18694
	-0.010101	0.181318
	0.010101	0.173663
	0.030303	0.162674
	0.0505051	0.149116
	0.0707071	0.134529
	0.0909091	0.120049
	0.111111	0.106268
	0.131313	0.0938027
	0.151515	0.083479
	0.171717	0.0759253
	0.191919	0.0709546
	0.212121	0.0675261
	0.232323	0.0643292
	0.252525	0.0605656
	0.272727	0.0562411
	0.292929	0.0518882
	0.313131	0.0479872
	0.333333	0.0445601
	0.353535	0.0411928
	0.373737	0.0374386
	0.393939	0.0332258
	0.414141	0.0289542
	0.434343	0.0251886
	0.454545	0.0222151
	0.474747	0.0198697
	0.494949	0.0177169
	0.515152	0.0153816
	0.535354	0.0127596
	0.555556	0.0100218
	0.575758	0.00748563
	0.59596	0.00548936
	0.616162	0.004269
	0.636364	0.00384881
	0.656566	0.00400293
	0.676768	0.00435619
	0.69697	0.00456934
	0.717172	0.0044971
	0.737374	0.00418991
	0.757576	0.00377491
	0.777778	0.00331277
	0.79798	0.00278308
	0.818182	0.00216644
	0.838384	0.00152055
	0.858586	0.000963462
	0.878788	0.000605997
	0.89899	0.000511387
	0.919192	0.000686042
	0.939394	0.00108536
	0.959596	0.00159055
	0.979798	0.00201801
	1	0.00218554
