# Supplementary material for: Glycogen phase-separation drives macromolecular rearrangement and asymmetric division in E. coli
Source: EMBO J. 2025 Nov 3;44(24):7434–76. doi: 10.1038/s44318-025-00621-y (PMC12706056; doi:10.1038/s44318-025-00621-y)
Supplement: Supplementary file 16 — Source data Fig. 3 [file 44318_2025_621_MOESM16_ESM.zip › Figure3/SourceData_Fig3I.xlsx]

## Sheet: Sheet1
	Norm. Nucleoid offset	Norm. difference of Glycogen sensor polar area
	0.0668155	0.0433628
	-0.0847899	-0.0534598
	0.0118644	-0.0231849
	0.0413178	0.0459837
	0.00343727	-0.02598
	-0.0326681	-0.0393497
	0.0456872	-0.0147049
	0.00390605	0.00924711
	-0.0145368	-0.0223643
	0.0460417	0.0112
	0.0427153	0.0251994
	0.00543929	0.0119525
	-0.0256003	-0.00854183
	-0.0272614	-0.00282814
	-0.0652393	-0.0448586
	0.0023074	0.0450036
	0.0544728	0.0407363
	-0.00198857	-0.0166198
	-0.0661807	-0.0155053
	0.0263158	0.00796867
	0.0150581	0.0247115
	0.0525365	0.0191828
	-0.121474	-0.0533745
	0.051504	0.0176087
	-0.00309302	0.0169754
	-0.0256362	-0.0417581
	0.0702155	0.0275407
	0.135802	0.090029
	-0.0579964	-0.025607
	-0.0521174	-0.0191264
	-0.0115182	-0.0257952
	0.122967	0.0650985
	0.013452	-0.0147083
	0.0799794	0.00532916
	-0.123193	-0.063694
	0.0172347	0.0238484
	0.196596	0.0623791
	0.242671	-0.00830492
	0.178332	0.00414592
	-0.0664231	-0.0348875
	0.117186	0.0370224
	-0.00645864	-0.0709283
	0.0499267	0.0284867
	-0.0745971	-0.0948822
	-0.0415306	-0.0147495
	0.0229917	0.0280597
	0.152944	0.0466141
	0.0454832	-0.00267975
	-0.0681543	-0.0668058
	0.100168	0.0397709
	-0.0238729	-0.0449477
	-0.0267403	-0.0198066
	0.171504	0.0308585
	0.139142	0.110256
	-0.0331796	-0.00709778
	0.0843041	0.0437168
	-0.115325	-0.103928
	-0.00747446	-0.00398976
	0.0825903	0.0638114
	-0.0244709	-0.0804261
	0.00542367	-0.0213377
	0.0757147	0.00857005
	-0.00407388	0.0124899
	0.0588823	0.0131955
	0.126105	0.0422301
	-0.0738953	-0.0252593
	0.00373983	0.00387097
	-0.0929683	-0.0783269
	-0.0288679	-0.0050351
	-0.0145637	0.0186911
	0.0117552	0.0265412
	0.0440837	0.0105774
	0.0527542	0.00387385
	0.0387264	0.0143838
	0.0442239	0.0146462
	-0.0042468	0.0039103
	0.0750814	0.0255186
	0.0683584	0.0112112
	-0.0578955	-0.0764298
	0.206803	0.0411935
	-0.099397	-0.0759961
	0.118832	0.0531406
	-0.0637693	-0.0596059
	-0.0686062	-0.00984954
	-0.0118693	-0.0420949
	-0.0403689	-0.0300291
	-0.0117006	-0.0216705
	0.000569802	0.0410923
	0.181812	0.0755398
	-0.230771	-0.0635959
	-0.0269213	-0.00103065
	-0.00658922	-0.00878381
	-0.105275	-0.0273912
	-0.000946373	-0.00711843
	-0.0348256	-0.0462031
	0.114127	0.0814153
	0.0532695	0.020783
	0.0766301	0.122688
	0.127463	0.0649062
	-0.126499	-0.0278611
	-0.0578071	-0.00717861
	0.0815995	-0.0045868
	0.0836304	0.0756388
	0.0949752	0.0594499
	0.00268222	-0.0002397
	-0.0546518	-0.0682987
	0.0152646	0.00630197
	0.046828	0.0653244
	-0.0324792	-0.00256
	-0.0629306	-0.0110448
	0.0245145	0.015211
	0.0599249	0.00271119
	-0.0338666	-0.120749
	-0.0300064	-0.0228925
	0.0321522	0.0537129
	0.0389297	0.0384
	0.0982899	0.0257644
	0.111015	0.115176
	0.124206	0.0816185
	-0.0415023	-0.0319119
	0.0632234	0.0366647
	0.0585693	-0.0589099
	0.065356	0.030797
	0.00361503	-0.0113427
	-0.0190298	-0.0222135
	-0.144967	-0.0991874
	0.0560107	0.00688085
	0.119505	0.135745
	0.12816	0.0806039
	0.0966053	0.02202
	-0.136901	-0.087737
	0.03446	0.0103634
	-0.0122104	0.000625
	0.0182774	0.00344856
	0.0429784	0.0234246
	0.00790965	-0.00105635
	-0.0155064	-0.00909517
	0.170975	0.0232819
	0.00288297	0.00073073
	0.0557141	-0.0126568
	-0.0512591	-0.0251233
	0.196595	0.01927
	-0.0310264	-0.0237333
	0.097779	0.0523624
	0.0315872	0.0716535
	0.0834311	0.0166486
	0.113708	-0.0142286
	0.190494	0.085716
	0.0122643	-0.000693776
	-0.047413	-0.0282603
	0.0655819	0.0152571
	-0.0225067	-0.00818674
	0.0575953	0.018949
	-0.0329066	-0.0880154
	-0.0158985	0.00993385
	0.105716	0.0185535
	0.164878	0.0945757
	-0.0992656	-0.0284828
	0.0966363	0.0560972
	0.0192154	0.00862171
	0.126782	0.0789055
	0.0494664	0.0115801
	-0.0840327	-0.0314921
	0.116462	0.0620369
	-0.0670323	-0.0218023
	-0.110406	-0.0684343
	-0.0196813	-0.0142685
	-0.0035926	-0.0168055
	-0.0592692	-0.0249592
	0.0781504	0.0540742
	-0.101292	-0.0532776
	0.06855	0.0749097
	-0.0244483	-0.0418561
	0.000171802	-0.020963
	0.112252	0.086278
	-0.0584907	-0.0154763
	0.0273604	-0.00907329
	0.00314161	-0.0215344
	0.0631159	0.00360078
	-0.0168556	-0.0281549
	0.0450433	-0.00614553
	0.143393	0.0610018
	0.0339076	-0.00542041
	-0.0148414	-0.00454571
	0.014353	-0.0156757
	0.223276	-0.00815963
	0.00307411	-0.0317426
	0.042804	0.0297281
	-0.00689771	0.0265843
	-0.033955	0.0147639
	0.109401	0.034492
	0.0621206	-0.0226072
	-0.0390372	-0.0222699
	-0.0304697	-0.0037642
	-0.0645836	-0.0534618
	-0.0561802	-0.0274804
	-0.0309865	-0.0248727
	0.0141234	0.00548475
	-0.0257439	0.00932851
	-0.0372061	-0.0316186
	-0.0352094	-0.0303147
	-0.0787361	-0.0633897
	-0.0194978	-0.0161581
	0.011465	-0.00132239
	0.0785856	0.0231389
	0.0629355	0.0681572
	0.189455	0.0834104
	-0.0134675	-0.00197247
	0.0873927	-0.0402314
	0.0637288	0.0556079
	0.156466	0.0252974
	0.0299275	0.00104992
	0.0173535	0.00389236
	0.074773	0.0221673
	-0.082879	-0.0397365
	-0.000909335	-0.00802234
	-0.0364124	-0.0731551
	-0.0643473	-0.0723598
	0.0574796	0.0541714
	-0.00507915	-0.0192139
	0.015603	0.0400514
	0.120941	0.0469251
	0.0500529	0.0516887
	0.0664504	0.0324838
	0.0687336	0.0062291
	0.0613167	-0.00485682
	-0.0987655	-0.0421893
	-0.00128034	0.00248991
	0.00118284	-0.0187385
	0.0871942	0.0468948
	0.110896	0.0501427
	0.0541396	-0.00317691
	-0.0849222	-0.0277864
	0.00955473	-0.00158102
	-0.0546264	-0.0461919
	0.00374696	0.0417227
	-0.060494	-0.0557326
	0.0514921	0.0208473
	-0.064224	-0.0541307
	-0.106354	-0.043018
	-0.0814258	-0.0423259
	-0.0966407	-0.0473626
	-0.053511	-0.0241709
	0.16948	0.0766667
	0.0796319	0.0102161
	-0.0395221	0.00696303
	-0.0475899	-0.0522217
	0.0437946	0.0296352
	-0.0414848	-0.0520279
	0.257068	0.0983862
	0.134447	0.124228
	0.194328	0.0227723
	0.0994459	0.0298382
	0.00588468	-0.00859343
	-0.0518701	-0.0189767
	-0.134714	-0.0681751
	0.101752	0.0901557
	0.0225983	-0.011539
	-0.0151328	0.00356617
	0.132111	0.0591089
	0.0284048	0.0105189
	0.0356197	0.00904976
	0.015676	-0.0138436
	0.0670309	0.0382272
	-0.0136486	-0.0162753
	-0.0466733	-0.0191492
	0.151599	0.0650787
	-0.0642697	-0.0786291
	-0.0558062	-0.0769644
	0.146789	0.00761758
	0.155138	0.0123692
	0.0146809	0.0109845
	0.159837	0.0616254
	-0.0017374	-0.0263156
	-0.0386424	-0.0594834
	-0.0136231	0.0380552
	-0.0705174	-0.0143938
	-0.0182473	-0.00406007
	0.168142	0.0785697
	-0.0231799	-0.0131148
	0.112086	0.0480749
	-0.00811681	-0.0114361
	0.0537489	0.00350476
	0.0333536	0.0148161
	0.217075	0.0591404
	0.131577	0.0113462
	0.0642016	0.055168
	-0.0385368	-0.0941386
	0.126809	0.014531
	0.0862533	0.103509
	-0.11576	-0.109056
	0.164187	0.0114868
	0.0542242	0.00738955
	0.154911	0.115371
	-0.0642518	-0.107723
	0.0761065	0.0334625
	0.025417	-0.00364824
	0.00896049	-0.0256951
	0.121682	-0.0077365
	-0.0123235	0.0146778
	-0.0810459	-0.0639917
	0.0866117	0.0113386
	0.000817967	-0.00412019
	0.0932749	0.0566428
	-0.133646	-0.0875489
	0.12538	0.0687204
	-0.103194	-0.0591752
	-0.0282592	-0.0197825
	-0.00722914	0.00514191
	0.220383	0.100121
	0.10544	0.027013
	0.122693	0.0720706
	0.150216	0.0151172
	-0.0347042	-0.00951437
	-0.0408109	-0.0445534
	0.109284	0.060475
	0.0143995	-0.028124
	0.0178744	-0.00905409
	-0.0217623	-0.0515267
	0.0396361	0.0162586
	0.0385465	0.0173294
	-0.0470448	-0.00627516
	0.113615	0.0322705
	-0.00816571	-0.0130393
	0.0567752	0.0574316
	0.00338732	-0.0308709
	0.125444	0.0675227
	0.0443547	0.0183213
	0.0492713	0.00993697
	-0.0131146	0.0193997
	-0.240674	-0.00729434
	-0.058937	-0.0121271
	-0.0116896	0.00716489
	-0.00112113	-0.00105132
	-0.0136406	0.00870636
	-0.0166757	0.0185746
	0.106477	0.0178
	-0.00225122	0.00642515
	0.0979213	0.0231649
	-0.0250963	0.00271207
	0.0635993	0.070302
	0.201693	0.0448925
	-0.00874543	-0.00441685
	-0.0359189	-0.00669112
	-0.00979288	0.0191014
	0.0224738	0.0145272
	0.0383925	0.0129765
	-0.106306	-0.114337
	-0.243624	-0.00583279
	0.0231333	0.041151
	-0.110297	-0.0904832
	0.0560057	0.039429
	0.108355	0.034327
	0.117545	0.083317
	0.129607	0.0359907
	0.155191	0.105907
	0.18613	0.0561832
	-0.0483778	-0.061602
	-0.112294	-0.0725279
	-0.00392724	-0.0402642
	-0.002382	-0.012939
	-0.078437	-0.117414
	-0.0057791	0.00290549
	-0.0502994	-0.0749582
	-0.0310672	0.017082
	-0.032314	-0.0327916
	0.0420543	0.0099125
	0.055989	0.0346856
	0.0296914	-0.00422928
	0.0861397	0.121461
	-0.0345185	-0.00941462
	0.0990806	0.0408886
	-0.00503459	0.00295462
	0.0692635	0.00540606
	0.0477946	0.0226184
	-0.00406824	-0.00285174
	-0.0984725	-0.0416299
	-0.00146456	-0.0179049
	-0.0343556	-0.026013
	-0.0508251	0.00837542
	-0.0290768	-0.0275517
	0.0216582	0.00349509
	0.0316619	0.00414966
	-0.0339526	-0.0272
	-0.0570973	-0.0135866
	0.00885089	0.00391289
	0.0194589	-0.0208201
	0.0771437	0.0499443
	-0.0599532	0.0357356
	0.100842	0.0550577
	-0.0710942	-0.0693684
	-0.0265711	0.00274
	0.0886174	-0.0899189
	-0.236623	0.0312426
	0.0593492	-0.0341131
	-0.14486	-0.0530674
	-0.0159911	-0.00309529
	0.0704696	0.0668189
	0.0711029	-0.00343132
	-0.0552237	-0.0528886
	0.0471709	0.0100376
	-0.0253456	0.0203203
	0.0213765	-0.0133146
	0.0103129	-0.0235757
	-0.0138813	-0.0305123
	0.157011	0.0572823
	-0.0247078	-0.0282204
	0.0935156	0.042015
	-0.0722505	-0.048325
	-0.00580748	-0.0120957
	0.134034	0.0476944
	0.0456821	0.0462161
	0.0592751	0.0334584
	0.0408787	-0.0238474
	-0.0341487	-0.101136
	0.0496293	0.0350921
	0.0836087	0.031435
	-0.0282691	-0.0158635
	0.0547229	0.0373359
	-0.0220826	-0.0113432
	0.0563812	-0.0981364
	-0.0718699	-0.0130825
	-0.0072052	-0.00921072
	0.0615942	0.0436693
	0.123639	0.0637948
	0.0901973	0.0657099
	0.0513649	0.0278575
	-0.0478078	-0.0150696
	-0.0419073	-0.0300262
	0.0110017	-0.0173792
	-0.0262633	-0.01742
	-0.0742078	-0.0195023
	0.0888283	0.0276626
	0.021971	0.0199094
	0.0793429	0.0283502
	-0.00915741	-0.00384928
	0.0122291	-0.00472848
	0.0288013	-0.00637895
	0.077709	0.0496302
	0.0260847	-0.0036165
	-0.110581	-0.0624823
	-0.101903	-0.0330776
	-0.017027	0.0040493
	0.0105808	-0.0204078
	0.0391543	0.0217961
	0.139339	0.147613
	-0.0826295	-0.0167417
	-0.0586891	-0.0301034
	-0.00401537	0.00741486
	-0.0604315	-0.0119797
	0.0801386	0.0442503
	-0.0376709	-0.0877675
	0.121555	0.0839417
	0.178758	0.0825187
	0.00769235	-0.0204874
	-0.0509297	-0.130689
	0.153568	0.0209397
	-0.036739	-0.0181004
	-0.0981203	-0.138002
	0.0374537	0.0145564
	0.0175867	-0.00838382
	0.0703511	0.0357347
	-0.0468712	-0.0283718
	0.144628	0.060434
	0.0262114	-0.0129654
	-0.0297739	-0.0197369
	-0.131324	-0.0583487
	-0.0813224	-0.0175825
	0.00956673	0.00405471
	-0.0302049	-0.0308543
	-0.0278625	-0.000635831
	-0.0165663	-0.0476086
	-0.0122369	-0.0263273
	0.0281231	0.00947067
	-0.00368219	0.00308418
	0.141522	-0.00295811
	-0.0324172	-0.0479844
	0.0257363	0.0262695
	-0.033875	-0.00866614
	0.0303182	0.0108832
	0.0787972	0.0135743
	-0.0262386	-0.0174756
	-0.112972	-0.0755448
	-0.0390019	0.00505668
	0.141232	0.00395
	-0.00548831	-0.00852713
	-0.136066	-0.0727738
	0.0277529	0.0385233
	0.0751368	0.0109986
	0.224801	0.0393419
	0.125109	0.0457527
	0.0893614	0.0833466
	-0.0336523	-0.0323482
	-0.0671838	-0.00563431
	-0.026351	-0.0161861
	0.0211069	0.0392693
	-0.0209393	-0.0335628
	0.0151927	0.08512
	-0.00182676	-0.00116667
	0.0476695	0.0147107
	-0.0819716	-0.0499112
	0.139163	0.00363506
	-0.0464541	-0.0310677
	0.141885	0.0445447
	0.222914	0.0548086
	0.141653	0.04917
	0.0358536	0.00662326
	-0.0124742	-0.0257259
	0.132496	-0.0126905
	-0.058062	-0.0631337
	0.0244318	-0.0056233
	-0.142983	-0.0579512
	0.0767433	0.0260439
	0.057671	-0.00409937
	0.0409006	0.0417215
	0.144961	0.120067
	-0.0646524	-0.0754716
	0.00753253	0.0119956
	0.0319401	0.000938667
	-0.0638718	-0.0696686
	-0.0358948	-0.0476835
	-0.0156858	0.00299922
	-9.37e-05	-0.018
	-0.020057	-0.0193881
	-0.0389379	-0.0462148
	-0.0302017	-0.046294
	-0.0752311	-0.0373491
	-0.0543931	-0.0307439
	0.06055	0.050532
	-0.0767464	-0.0549707
	0.00930029	-0.0136501
	-0.104899	-0.0502242
	0.0674665	0.0351696
	-0.103514	-0.0240997
	0.00130438	-0.00114767
	-0.0496164	-0.0296791
	0.0045188	-0.00931048
	-0.014661	-0.0133149
	-0.0482688	-0.0277516
	-0.05814	-0.037709
	0.0294587	-0.0068375
	0.152311	-0.0625774
	0.0797431	0.0556779
	-0.0733986	-0.0143092
	-0.0510338	-0.00337328
	-0.035698	0.00550167
	0.189451	0.0626988
	0.0910961	0.0388112
	0.12247	0.0331671
	0.0609425	0.0187511
	0.0441454	0.0253004
	0.178512	0.0149288
	0.060827	0.0104127
	0.141942	0.0798343
	-0.0478496	-0.0267184
	-0.0458767	-0.00813333
	0.211703	0.0974015
	0.0166445	0.00483265
	-0.0270206	-0.0163254
	-0.0757584	-0.080507
	0.0698798	0.0883216
	0.00384064	-0.0115092
	0.0333086	-0.0420739
	0.15376	-0.00886021
	0.00781798	-0.0215957
	-0.0733986	-0.067072
	0.00223767	0.00347448
	0.0215672	0.00996571
	0.0718859	0.0467006
	-0.0436733	0.00436381
	-0.0636145	-0.0655544
	-0.0411841	-0.0369741
	0.030301	-0.00110372
	0.0171861	0.0199195
	0.00949384	0.00187817
	-0.00636151	-0.0618954
	0.0453529	0.0139658
	-0.0227539	0.0112234
	0.0440726	0.0222804
	0.034072	0.00225355
	-0.0177554	-0.0315639
	-0.0975261	-0.0674931
	-0.103554	-0.0208154
	-0.0380433	0.020678
	0.0688614	-0.00279878
	-0.00274507	0.0406843
	-0.00215649	0.0238034
	-0.119261	-0.0643817
	0.0212066	-0.00246708
	-0.0977448	-0.108672
	0.104464	0.0567612
	0.061837	-0.0215107
	0.208337	-0.0192907
	-0.0575028	-0.0718851
	-0.0118853	-0.029269
	0.0477097	0.032038
	0.0744238	0.0367339
	0.169672	0.056881
	0.181611	0.0902584
	0.091188	0.0770314
	-0.0951595	-0.0698532
	0.126322	0.0319103
	-0.0660196	-0.0334909
	-0.045412	0.00434464
	-0.0564004	-0.00629822
	0.115104	0.0262715
	0.00104736	0.0115109
	-0.0460617	-0.00155257
	-0.123943	-0.0741832
	-0.146923	-0.0594324
	0.0262219	-0.0255878
	0.100495	0.0549109
	0.124755	0.00434129
	-0.0188668	-0.0312522
	-0.0253504	0.00172214
	0.0432646	-0.0132806
	-0.026416	-0.0110396
	-0.0205796	-0.0256135
	-0.0354686	-0.0260668
	0.00636173	-0.00521183
	0.0287146	0.00507626
	0.212064	0.0367337
	0.0954867	0.0140106
	0.0283023	0.008003
	0.1614	0.105181
	-0.0705045	-0.0383765
	-0.0868944	-0.143275
	0.0604481	0.0497874
	0.0758672	0.0363144
	0.016551	-0.016206
	-0.00315253	-0.00734484
	-0.0770365	-0.0112471
	0.0192656	0.00430968
	0.0911238	0.00874095
	-0.0135471	-0.0165074
	-0.0470928	-0.00120148
	0.0968739	0.0447666
	0.102066	0.0312964
	0.0866114	0.0117006
	-0.052104	-0.0104835
	0.012132	-0.0153399
	-0.0838383	-0.0382997
	-0.0325469	-0.0043227
	0.0356122	0.00291223
	0.0630979	0.0227991
	0.0285743	0.0140906
	0.024691	0.0770158
	0.0420166	0.0404178
	0.0213677	-0.00357814
	-0.00848053	0.0156682
	0.0502577	-0.00475695
	0.0128528	0.00533333
	-0.0216708	-0.0545684
	-0.00357343	-0.0239873
	0.00439427	-0.0116018
	-0.0238572	-0.0209991
	-0.0775598	-0.0628983
	0.112558	0.024661
	0.0280504	0.0113442
	0.186519	0.080456
	0.0118808	0.0162064
	-0.0438371	-0.019285
	-0.0233731	-0.0100391
	-0.0106964	-0.0213309
	0.0150306	0.00951264
	0.0199075	0.0208667
	-0.0344479	-0.0158682
	-0.0308475	-0.0439598
	-0.0258209	-0.034093
	-0.102888	-0.0408553
	-0.00827744	0.00627368
	0.0562097	-0.00730619
	0.0298253	0.0132191
	-0.037247	-0.0678935
	0.0152827	0.00850515
	0.071341	0.0231818
	-0.141192	-0.0519143
	0.0158118	-0.00230494
	0.0181064	-0.00042905
	-0.00782559	0.0326907
	-0.0275616	-0.00632898
	0.0640376	0.0221464
	0.0841294	0.0365013
	0.0270671	0.0202361
	0.00439167	-0.0310988
	0.132803	0.0649095
	0.0636341	0.00394754
	-0.055031	-0.0211894
	-0.044987	-0.06626
	-0.0198869	-0.00284535
	-0.0244082	-0.0148361
	0.094845	0.0572495
	0.142713	0.0661749
	-0.163903	-0.0938754
	0.0543271	0.0475296
	-0.0203323	0.00135724
	0.0324431	0.00547899
	0.00413349	-0.0111323
	0.117981	0.0289307
	0.0529332	0.0300335
	-0.0628634	-0.0517408
	0.287135	0.0194008
	0.0509667	-0.0019373
	0.0677682	0.0622283
	0.041451	-0.00180774
	0.0553186	0.042409
	0.0128758	-0.0130274
	-0.0466151	-0.00278274
	0.0720256	0.010536
	-0.0453342	-0.0600806
	0.235629	0.143194
	0.0122715	0.004
	-0.0387187	0.00589327
	-0.106246	-0.0271392
	-0.0154261	0.00515556
	-0.0431713	-0.0233609
	0.10144	-0.0051431
	-0.0311695	-0.0166423
	-0.118649	-0.0921911
	0.0386917	0.0541205
	0.0119454	-0.000677889
	-0.0203089	-0.0101032
	0.0761688	0.00852163
	-0.0117747	0.00207646
	-0.0787331	-0.0369435
	0.0605616	0.0821733
	-0.00330507	0.000761905
	-0.0262863	-0.0970892
	0.0776702	0.0287213
	0.0821137	0.0652092
	0.114974	0.0707086
	-0.064924	-0.0550197
	-0.0410874	-0.0321615
	-0.0848317	-0.0489457
	-0.00538973	-0.0117026
	-0.0164037	-0.0179083
	0.0265957	0.00707549
	-0.0691361	-0.0848655
	-0.0520795	-0.0137737
	0.0927984	0.0704677
	0.041354	-0.0725455
	-0.0190003	0.017015
	-0.104151	-0.0423953
	0.0315534	0.0324531
	0.020179	0.0126709
	-0.05336	-0.0191906
	0.0531785	0.00376149
	0.0199571	-0.0154504
	0.0403141	0.0185732
	-0.0756756	-0.0570465
	0.20882	0.00882573
	0.0368658	0.0340708
	0.0829044	0.0122825
	0.00612173	-0.0182619
	0.112428	0.126802
	-0.0812639	-0.0724603
	-0.0858493	-0.033615
	-0.0733026	-0.0579175
	0.124432	0.0440072
	-0.0476201	-0.028381
	-0.0204481	0.0122477
	-0.0240522	0.00430999
	0.0413455	-0.00664288
	0.061479	-0.0163064
	0.147658	0.0744843
	0.00116885	0.0286233
	-0.0525815	-0.0272233
	0.0332993	-0.0122418
	-0.0183753	-0.0463339
	-0.052059	0.00194634
	-0.0781479	-0.0442222
	-0.00935651	-0.0289819
	-0.070501	-0.076773
	-0.0952757	-0.0306028
	0.125713	0.0423011
	0.0549626	0.0113191
	-0.00711894	-0.0229969
	-0.0412291	-0.044
	-0.0168782	-0.00247931
	0.0200531	-0.000735484
	-0.0360174	-0.0105924
	0.12582	0.0418486
	-0.0153637	-0.0174488
	0.0141151	-0.00858909
	-0.102199	-0.0748327
	-0.0874661	-0.0266496
	0.0171884	0.0375248
	-0.018218	-0.0275714
	0.0949876	0.0901509
	-0.115686	-0.0688251
	0.0423664	0.0274604
	0.196539	0.0901005
	-0.00731806	-0.0114913
	0.122228	0.0116171
	0.143462	0.0100069
	-0.0268726	0.0193907
	-0.00250398	0.0584905
	0.0091959	0.00755637
	-0.0553923	-0.0364756
	-0.0439455	-0.0233464
	0.132463	0.0239374
	0.00537222	0.0196208
	-0.00580111	-0.0109036
	-0.0160295	-0.00182792
	0.0085458	-0.0124289
	-0.18037	-0.104045
	0.00284375	-0.0243677
	0.0389904	-0.00547809
	0.0683264	0.0178047
	-0.0685033	-0.0296814
	-0.036357	0.00171357
	0.10271	0.0591639
	-0.0394141	-0.0333589
	0.136727	0.13312
	-0.086994	-0.0743153
	0.103626	0.12444
	-0.00156295	-0.0319367
	0.119268	0.0717034
	0.0436679	0.00773333
	0.0203781	0.0252929
	-0.0523571	-0.0403056
	0.0955197	0.0307976
	-0.0881677	-0.0546695
	0.0853147	-0.0234581
	0.0537021	0.0390812
	0.095605	0.0883409
	0.178687	-0.0592778
	0.179701	0.112254
	-0.063922	-0.0190642
	0.0598938	0.0248011
	0.0149936	-0.00269231
	-0.0521163	-0.0550154
	-0.0489742	-0.0203356
	-0.10195	-0.039295
	0.177817	0.0238933
	0.0737988	0.0367464
	-0.0434127	-0.00978983
	0.0855216	0.0152303
	0.0677131	0.00298053
	0.0842136	0.0122941
	0.0737556	0.0425867
	-0.0209885	-0.0124093
	-0.0502005	-0.0232917
	-0.0125233	-0.00414018
	0.0174726	0.0245082
	0.136647	-0.0121574
	-0.00200301	-0.0251122
	0.0397161	0.0486547
	-0.0821792	-0.0461655
	0.136511	0.0741744
	-0.0925839	-0.0634749
	0.0994648	0.0447946
	0.00900359	-0.013895
	0.0922569	0.0124469
	0.0482813	0.016371
	0.0448564	0.010925
	-0.0244216	0.00536166
	-0.100775	-0.0381775
	0.187571	0.0215312
	-0.022746	-0.0423619
	-0.0215122	-0.0093033
	0.0311718	0.00622903
	-0.00693955	-0.012885
	-0.00694221	0.00697872
	-0.0411012	-0.0221122
	0.133203	0.0148628
	0.0860907	0.0610854
	0.190522	0.0681545
	-0.0651847	-0.0116515
	0.0545968	0.0403403
	-0.0672177	-0.0819891
	-0.0734703	-0.0400318
	-0.0676218	-0.0333021
	-0.0998812	-0.0770052
	0.00138838	-0.0132621
	-0.0136309	-0.00512
	-0.0499588	-0.030992
	0.0722095	0.029688
	0.0454066	0.0223274
	-0.0496189	-0.0246646
	0.14418	-0.00601678
	0.0831367	0.0111378
	-0.0629287	-0.0201903
	0.0793222	0.0306459
	-0.0510058	-0.0463887
	-0.0735938	-0.0475721
	0.070222	0.0579126
	-0.080416	-0.0332838
	-0.0604907	-0.0263064
	-0.180555	-0.0363311
	-0.0156417	-0.0181937
	0.147872	0.0180394
	-0.0254319	-0.0141017
	-0.0182983	-0.0151818
	-0.0139209	0.00190463
	0.0467757	0.0173504
	0.148257	-0.0563508
	0.116751	0.0137904
	-0.0343258	-0.0117376
	0.00533445	-0.0170447
	0.0269888	-0.00820698
	-0.0250852	-0.0396655
	0.0232363	0.00472405
	0.124407	0.0898468
	-0.0427324	-0.0504977
	-0.00561702	-0.014602
	-0.027836	0.000732847
	0.0779001	0.02974
	-0.103958	-0.0923004
	0.0253989	-0.00194773
	-0.0444987	-0.0837261
	-0.00539586	0.00451779
	0.201804	0.0419897
	-0.033576	-0.0248244
	-0.100051	-0.0535482
	0.07201	0.032476
	0.0351497	-0.0075889
	-0.00254286	-0.000288858
	0.15683	0.0755547
	0.15573	0.0848034
	0.0565478	0.0639761
	0.0806433	0.0372547
	0.00875643	-0.0231355
	0.0422119	0.0424153
	-0.0564282	-0.0437372
	-0.0294762	-0.0441404
	-0.0283154	-0.012987
	0.0151796	0.000591576
	-0.0216256	-0.0932022
	-0.0194805	-0.0127529
	0.0900704	-0.00284817
	-0.0526078	-0.0226201
	0.0469999	0.0228683
	0.0443215	0.00376165
	-0.0687647	-0.0978696
	0.0458952	0.0207574
	0.016729	0.0100496
	0.0454641	0.062314
	-0.0830831	-0.0455369
	0.0573396	0.0194596
	0.0504878	-0.0205474
	0.107551	0.0272283
	-0.0324846	-0.00931002
	0.0601442	0.00525425
	0.0796856	0.0397673
	-0.0201125	0.001051
	0.0581733	0.015424
	-0.0652456	-0.0245942
	0.125679	0.0260154
	0.0606302	0.0222581
	0.0984346	0.0337067
	-0.0223432	-0.0534931
	0.0380416	-0.00317849
	0.0617425	0.0630931
	0.15145	0.0142766
	0.00961444	0.01203
	0.0607866	0.0245525
	-0.0772119	-0.0472749
	0.023193	0.00865185
	-0.0565662	-0.0139524
	0.0271794	0.018486
	-0.0538374	-0.0131151
	-0.00737469	-0.00975161
	0.148513	0.0745348
	-0.0360005	-0.0464
	-0.0404919	-0.0280853
	-0.00497388	-0.0150535
	-0.00810101	0.00728865
	0.0993247	0.0135843
	-0.0528534	-0.029502
	0.048297	0.00955536
	0.125767	0.0140973
	0.0280353	0.0287093
	0.00257822	0.0159151
	-0.0165419	0.00291513
	0.0253338	0.0346132
	0.00154876	-0.00466336
	0.0368023	0.0559136
	0.0619188	0.0285105
	0.125652	0.0425937
	-0.0942542	-0.0776219
	0.157403	0.042686
	0.0106693	0.00995028
	-0.0196241	-0.0130542
	0.0218153	0.0113195
	0.0538241	0.0337183
	0.0450696	0.0439079
	0.203263	0.0513218
	-0.0261128	-0.00683243
	-0.0503172	-0.0158073
	0.106234	0.0682128
	0.0491489	0.025318
	0.23317	0.0623159
	-0.0629412	-0.0194129
	0.0606234	0.0176097
	-0.0432955	-0.0701963
	-0.0464843	-0.0195705
	-0.00870918	0.00503861
	-0.0127011	0.00740362
	0.081894	0.0805868
	0.0759227	0.0492902
	0.0547497	0.0359607
	-0.12831	-0.0372479
	-0.0238763	-0.0264086
	0.0323167	0.0508677
	0.153948	0.101148
	0.101541	0.0387124
	-0.00373716	-0.0708658
	-0.0871033	-0.0611879
	0.024588	-0.0101382
	-0.044543	-0.0176344
	-0.0430263	-0.026423
	0.0535388	-0.0259515
	-0.0758737	-0.0434939
	-0.0277491	-0.004496
	0.110347	0.0714117
	-0.128847	-0.0888175
	-0.0364428	-0.0254725
	0.0201799	0.00722947
	0.0186936	0.0216211
	0.130313	0.0709615
	-0.0402629	-0.0145412
	0.122062	0.0639434
	0.165768	0.0493144
	0.0188061	0.0329798
	-0.0887429	-0.103234
	-0.0798745	-0.0615419
	-0.0367043	-0.0227178
	0.0646259	0.026624
	-0.165432	-0.0687225
	0.0734522	-0.00271807
	0.0192643	0.0161488
	-0.0831864	-0.0280171
	0.0639028	0.0205027
	-0.0975659	-0.0643783
	0.0305876	0.0131384
	0.0722405	0.0191074
	0.075767	0.0535315
	-0.0387475	-0.0213234
	-0.113362	-0.132601
	-0.0595074	-0.00822286
	0.0492599	0.0610644
	-0.0181328	-0.00133984
	0.0910074	-0.0286662
	0.0691333	0.0289945
	0.0962806	0.0727561
	0.051604	0.00595916
	-0.0507149	-0.0785561
	-0.0188164	0.00116403
	-0.0446658	-0.0293597
	-0.127342	-0.0534161
	-0.0766784	-0.0385668
	-0.0424299	-0.0144671
	-0.0639217	-0.0277129
	0.165325	0.0535136
	0.107121	0.027741
	-0.0212927	-0.00225145
	-0.206916	0.0310491
	-0.128195	0.110801
	-0.246855	-0.0626862
	-0.0175004	-0.04128
	-0.0264525	-0.0272282
	0.00855472	-0.00118384
	-0.00479503	-0.0142809
	0.00974569	0.0333339
	0.0420857	0.039205
	0.14065	0.0622188
	0.0333054	0.0113138
	0.00777006	-0.0104543
	0.115356	0.00491652
	-0.00705672	-0.0119964
	0.142825	0.0277207
	-0.0870659	-0.0348285
	0.174262	0.139123
	0.0878649	-0.0117694
	0.0231285	-0.00411876
	-0.0126724	-0.00128897
	0.0607491	-0.00536384
	0.152458	0.055551
	-0.0277539	-0.0212797
	-0.0347842	-0.0138091
	0.0614231	0.00919357
	-0.0400343	-0.0126548
	-0.00568494	-0.0137646
	0.0163685	0.0701641
	0.00872185	0.00577995
	-0.0403892	-0.0347279
	-0.0227482	0.0185917
	-0.0171772	-0.0146722
	-0.0287817	-0.0266991
	0.0752037	0.0643373
	-0.0595837	0.0044768
	0.123359	0.0103962
	0.0632075	-0.00450277
	-0.172715	0.122016
	0.118193	0.0784391
	0.0443721	-0.00789136
	-0.0116716	-0.017667
	0.0448372	0.0413786
	0.112583	-0.0423268
	-0.0101144	-0.0306286
	0.0710573	0.0301352
	-0.0175896	-0.0195208
	0.0668253	0.040274
	-0.135734	-0.0270481
	0.0275592	0.0263904
	-0.046974	-0.0807175
	-0.0534031	-0.0764536
	0.0444212	0.001632
	0.0232754	0.0090275
	0.0221008	0.0186775
	0.0249747	0.00506495
	0.0831439	0.0390768
	-0.028842	-0.0168267
	-0.0138259	-0.019892
	0.0221217	0.0267165
	-0.0528834	-0.0211442
	0.0318992	0.034449
	0.0908908	0.0203746
	0.123153	0.0201326
	0.0762954	0.0208936
	-0.01407	-0.0116792
	-0.0680998	-0.109232
	0.02536	0.0306432
	0.0781623	0.00289949
	-0.00539778	-0.0739804
	-0.14854	-0.0759424
	0.070819	0.0329956
	0.0932027	0.0776879
	0.0488739	0.0332771
	-0.168375	-0.0821824
	-0.04413	-0.0332956
	0.010053	-0.00525276
	-0.0166406	-0.0111332
	0.0800624	0.00987837
	-0.0369548	-0.0693112
	-0.00968827	-0.0584483
	0.0873913	0.0542803
	0.0318581	0.029911
	-0.0208384	-0.0118239
	0.161788	0.023568
	0.0265289	0.00143633
	0.00210413	-0.0123112
	-0.0101574	0.00478158
	-0.109416	-0.0906169
	0.120838	-0.0823973
	-0.0995352	-0.0446139
	0.0336655	0.00874048
	0.0486803	-0.00158424
	0.149878	0.0175451
	-0.0214971	-0.00982202
	0.00684046	-0.0496273
	-0.000777381	-0.00836923
	0.0280912	0.0186667
	-0.032582	-0.0179425
	0.0522296	0.0411171
	-0.0270819	-0.00572016
	-0.0138378	0.0059011
	0.063803	0.0333906
	0.0256369	0.00410508
	-0.0117807	-0.0212402
	-0.060302	-0.0424609
	0.0523553	0.0165374
	0.150592	-0.0129362
	0.0340306	0.00922873
	-0.0440769	-0.0368641
	0.136706	0.0757569
	-0.00571148	0.0158536
	-0.144471	-0.056726
	0.101965	0.0221905
	-0.022184	-0.01708
	0.13306	-0.00621892
	0.103296	0.0666334
	0.0306062	-0.021532
	0.104214	0.0282015
	0.0523917	0.022692
	-0.0702362	-0.0198761
	-0.0619563	-0.046873
	-0.0480926	-0.0465927
	0.0516537	0.00524868
	-0.0242135	0.0164023
	0.0329581	0.0106326
	-0.00109242	0.00189026
	0.0387122	0.0333829
	0.143384	0.0167936
	-0.0478065	-0.0784
	-0.0777205	-0.0338525
	0.0267528	-0.0323757
	0.00387881	-0.00195506
	0.038984	0.0125563
	-0.00219844	0.0159864
	0.0106133	-0.0252899
	0.113283	0.0475238
	0.128359	-0.0699571
	0.0300848	0.0231986
	0.0485206	0.0182179
	-0.0235216	-0.0259039
	0.156313	0.0572458
	-0.0578255	0.0139719
	-0.0488403	-0.072815
	-0.0228677	-0.0151218
	0.0599878	0.0243404
	-0.0131499	-0.0139131
	0.0584201	0.032961
	-0.0220786	-0.0488225
	0.0506974	0.0172126
	0.0860041	0.0440172
	0.12196	-0.0218861
	-0.0754904	-0.029805
	-0.00782097	-0.00792934
	0.105192	0.0756877
	0.0405139	0.00602476
	-0.127141	-0.104448
	0.0503511	0.0581633
	-0.1365	-0.0919882
	0.0155484	0.0157484
	-0.0453566	-0.0382089
	-0.0146655	-0.0390438
	-0.0206784	-0.0191114
	-0.0854331	-0.100058
	0.0219714	0.00902116
	0.161651	0.115563
	0.0603212	0.0286597
	0.0360418	0.0225021
	0.140253	0.0231647
	0.100803	-0.016631
	-0.00160035	-0.003303
	-0.00891421	-0.0170066
	-0.0396758	0.00732569
	0.169993	0.0456745
	0.128815	0.00726228
	-0.0555354	-0.0244595
	-0.0651704	-0.0327612
	0.0229439	0.0870703
	0.00268872	-0.0133159
	0.0352846	0.0262334
	-0.00580051	0.0034798
	0.0648518	0.0317265
	-0.0309294	-0.0171987
	-0.0404656	-0.0199881
	0.0672028	0.0237425
	0.124991	0.0601789
	-0.0398566	-0.0833488
	0.0385242	0.0212091
	0.0148579	0.0336542
	0.132558	0.00622487
	0.00402447	-0.00321489
	-0.0138201	-0.0143015
	0.0103373	-0.0224551
	-0.0253507	-0.0085946
	-0.0986711	0.0347375
	0.098356	0.0552995
	0.0330984	0.0232851
	0.0471743	-0.00309787
	-0.0324244	-0.0146525
	0.0971094	0.0182408
	-0.00516	0.00457388
	-0.000859298	-0.0201944
	-0.0387458	-0.00350846
	0.0423409	0.0118181
	-0.0232976	-0.0248092
	0.0598689	-0.00616642
	0.0198458	-0.00270357
	-0.130484	-0.0577437
	-0.0178527	-0.0109163
	0.0256755	-0.0139424
	-0.0465196	-0.0234075
	-0.0168393	-0.0149539
	-0.0170231	-0.00241149
	0.092189	0.0631492
	0.0141047	0.00880348
	-0.0475512	-0.0326857
	0.0323252	0.0132923
	-0.0563124	-0.0402612
	0.0403723	0.0699099
	-0.0586652	-0.0563221
	0.153623	0.0448137
	0.0370116	0.0164717
	0.0628088	0.0203578
	0.0292518	0.0368609
	0.0375379	0.0506348
	0.019588	0.0250667
	-0.0455224	-0.0538667
	0.016544	0.00122832
	-0.107819	-0.0815653
	0.0956484	0.0487096
	-0.0705239	-0.0293407
	-0.0260216	-0.024269
	-0.0808371	-0.020997
	0.11643	0.0886343
	-0.0395611	-0.0450271
	-0.036434	-0.0401398
	-0.0490991	-0.0804347
	0.114516	0.0940599
	0.14653	0.032746
	0.00781458	-0.0155756
	0.0197445	-0.00223142
	-0.0365849	-0.0380316
	0.0229427	0.0195118
	0.128739	0.0252663
	0.0187653	0.0251359
	-0.112715	-0.0616688
	0.0664382	0.0137526
	-0.0633398	-0.0301415
	0.049067	0.0143189
	0.0230752	-0.00354813
	0.0479685	0.0209071
	-0.00551099	0.0132416
	0.0042306	0.00347576
	-0.142356	-0.150738
	-0.00660408	-0.0171634
	-0.0388124	-0.0248467
	-0.0873269	-0.0355771
	0.0327395	-0.0125619
	0.123643	0.0878064
	0.124979	0.0601551
	0.00825484	0.00177954
	-0.0261333	-0.0588262
	0.166548	0.0103206
	-0.0592177	-0.0225695
	-0.0662858	-0.0561215
	-0.00800752	0.0131284
	-0.0427478	0.00132016
	0.00206019	0.0116856
	0.0771464	0.0614301
	0.02848	-0.0165031
	0.0134703	0.0135677
	-0.123524	-0.0662789
	-0.00714288	-0.00459402
	-0.0163679	-0.00766798
	-0.0268301	-0.00923534
	0.0175848	0.00570391
	-0.105152	-0.0311069
	-0.0403722	-0.0251325
	-0.0638637	-0.0189833
	-0.091479	-0.0453629
	0.0172085	0.000549199
	-0.026037	0.0152498
	0.0186154	0.0290902
	-0.0688418	-0.00884444
	0.0243169	0.0134067
	0.0364983	0.0508313
	0.0145447	-0.00967507
	0.0407091	0.015161
	-0.0665451	-0.0383697
	-0.0186227	0.0077555
	0.0355687	0.0106782
	0.157397	0.00739145
	0.00765254	-0.01117
	0.05092	0.046025
	-0.0186346	0.0133348
	0.0340656	-0.018711
	0.0553302	0.00410115
	0.121605	0.0278345
	0.0729033	0.0410373
	-0.00964896	-0.018899
	0.0964441	0.0723183
	-0.0461813	-0.0420139
	-0.0237629	-0.000971058
	-0.00293383	-0.011187
	0.0215607	0.0206163
	0.0259832	0.0278243
	-0.0220925	-0.00705979
	-0.0144926	-0.00136667
	-0.00453621	-0.0185033
	0.0397275	0.038809
	-0.0248764	-0.0120438
	0.152083	0.0209472
	-0.0280432	-0.0367797
	0.119606	0.0394473
	0.130428	0.0779832
	0.146824	0.00922271
	-0.0300999	-0.0144348
	0.0519821	0.0289073
	-0.0737489	-0.0590301
	-0.0599603	-0.042363
	0.0218946	-0.0356091
	-0.0106238	-0.0491296
	0.00172752	-0.000562007
	0.09272	0.0150421
	-0.0921031	0.0248809
	0.0698007	0.00435692
	-0.0716825	-0.0907135
	0.015635	0.00848593
	-0.00629098	0.00111886
	0.00728607	-0.0153685
	0.0278644	-0.00655346
	-0.029802	0.00982857
	0.136985	0.0799276
	-0.071965	0.00658174
	-0.011209	0.046958
	0.0364293	0.0414004
	-0.0744514	-0.018696
	0.105418	-0.00412376
	0.139521	0.0190515
	0.00643755	-0.0135746
	0.140181	-0.00639293
	-0.0716092	-0.0719062
	0.0480901	0.0312322
	-0.0547924	-0.059993
	0.0694406	0.0623403
	-0.0585418	-0.0209128
	-0.0513219	-0.00961566
	-0.115818	-0.0594133
	-0.0516882	-0.0190999
	0.0533235	0.033877
	0.0191533	-0.00970171
	0.0726652	0.0452216
	0.106743	0.0342106
	-0.0404942	-0.0541191
	0.0275366	0.0157593
	-0.0462931	-0.0194196
	0.157082	0.106745
	0.0434028	0.0138564
	0.0503004	0.0479149
	-0.0975517	-0.0777116
	0.0888216	0.0296354
	0.0028206	0.00878028
	-0.0384277	-0.00477554
	0.0563678	0.0314798
	0.00186634	-0.0226353
	0.0780417	0.0317148
	-0.0123843	-0.0275701
	-0.00543539	0.025744
	0.0482325	0.00565404
	-0.00506503	-0.0139438
	0.112331	0.0954905
	-0.0526061	-0.00462486
	0.0230384	0.037891
	-0.0267601	-0.00483726
	0.0780405	0.0313879
	0.0167641	-0.0449968
	0.0627374	0.0367651
	0.017659	0.0222713
	-0.0708801	-0.0756524
	-0.0146149	-0.00854098
	-0.00881194	0.008385
	0.0763464	0.0339952
	-0.0305369	-0.00705302
	0.00447538	0.00630165
	-0.0511015	-0.0250415
	-0.0371356	0.01334
	0.0139837	0.00718326
	-0.0375803	-0.00313997
	-0.11941	-0.0795462
	0.0596994	0.10055
	0.0797052	0.00693443
	0.108518	0.0132812
	0.0406037	0.0612903
	0.0229394	0.0339757
	0.0112626	0.0239253
	-0.0277934	0.0184677
	0.0586779	-0.00226369
	-0.0611135	-0.0398644
	0.0699624	0.0430626
	0.0173795	-0.0621219
	-0.0971786	-0.0174057
	0.105969	0.0633774
	0.0161336	0.00464299
	-0.0793558	-0.0512275
	-0.0460317	-0.0556415
	0.0370405	-0.046843
	-0.121068	-0.0760822
	0.155897	0.0500657
	0.0916503	0.0330347
	-0.0860018	-0.0836796
	0.239057	0.104172
	0.0231873	-0.015848
	0.00502861	0.0214481
	0.0571789	0.058347
	0.149128	0.00632422
	-0.0773437	-0.0549731
	0.0597361	-0.0160731
	-0.0243604	0.00282904
	-0.0105146	-0.0108008
	0.063125	-0.004384
	0.00945736	-0.00880178
	-0.0471457	-0.0576407
	0.0380429	0.0394615
	0.0345963	-0.0272378
	-0.0599916	-0.12972
	-0.130484	-0.0896857
	0.0492389	0.0221639
	-0.0356132	-0.0322198
	-0.0462553	-0.0229882
	0.0452155	0.0121346
	0.0500428	0.0218796
	0.180602	0.100097
	0.000256148	-0.00842389
	0.0430454	0.0411936
	0.0564229	0.024679
	-0.041432	-0.0460662
	-0.027922	-0.00540893
	-0.12622	-0.108268
	0.0416197	0.0239844
	0.0479024	0.0421816
	-0.0254594	0.00860043
	0.0657144	0.0163207
	0.0825143	0.0466034
	0.0533801	0.00634034
	0.0214426	-0.0090931
	-0.00969109	-0.0071171
	0.121735	0.00301404
	0.0159305	-0.0183433
	0.128618	0.109626
	-0.119674	-0.0035802
	-0.0238212	0.00744756
	0.0608615	-0.00379228
	-0.00904698	-0.0245974
	-0.0807067	-0.00943888
	-0.00806486	0.016229
	-0.0180481	0.00633483
	-0.0828149	-0.0548825
	0.149104	0.0137759
	-0.0356553	0.00299504
	0.023078	0.0264367
	0.0717206	0.0510952
	-0.0172667	-0.0165051
	0.0542221	0.0284053
	0.166388	0.0290592
	-0.032509	-0.0247471
	-0.00181045	-0.0115501
	-0.063303	-0.049173
	0.0490343	0.0192655
	0.0467174	0.0531117
	0.0319596	-0.0384646
	-0.158313	-0.0993679
	-0.0872681	-0.0908238
	-0.0846242	-0.029571
	0.0261981	0.0101333
	-0.0389076	-0.0173347
	-0.00298258	0.0134258
	-0.0474231	-0.0114003
	0.113654	0.0305264
	0.0540294	0.00531951
	0.0236755	0.0157202
	0.0775863	0.0201203
	0.0846419	-0.116195
	-0.129642	-0.097634
	0.0320841	-0.0159663
	0.0682267	0.0619625
	0.125059	0.0303306
	0.048162	0.0128951
	-0.0606135	-0.0387235
	0.0326386	0.00162568
	-0.168888	-0.0948466
	0.0236517	0.0345218
	-0.130767	-0.0683991
	-0.012093	0.0283674
	-0.125101	-0.0744129
	-0.0177529	-0.0352088
	0.00404406	0.00527896
	0.0281992	0.0294147
	-0.12525	-0.0477497
	-0.110014	-0.100017
	0.0116424	0.021799
	-0.107642	-0.0240518
	-0.0130443	-0.00911741
	0.0185032	-0.0267414
	0.00929182	0.0836785
	0.0817562	0.00649657
	0.0153889	-0.00726744
	0.155644	0.0296488
	-0.0370682	-0.0562864
	0.0925496	0.0385917
	-0.0191765	-0.011979
	0.0962954	0.0411987
	0.064253	0.00779972
	0.0085726	0.0150665
	-0.113369	-0.0407529
	-0.0123608	-0.0159628
	-0.0362794	-0.00177855
	-0.0777482	-0.0823602
	-0.00792874	0.00895276
	-0.00701303	0.0385929
	0.0705315	-0.00481843
	0.0110744	-0.0134232
	-0.0310503	-0.0209107
	0.0316589	-0.0154452
	0.0172687	0.0247897
	0.036401	0.00738583
	-0.0543486	-0.015693
	-0.0335561	-0.0477021
	-0.0463333	-0.0106201
	-0.0102948	0.0103526
	0.032622	0.0555602
	0.0414315	0.0658202
	-0.00279918	-0.0122379
	-0.0115833	0.00195895
	0.00129996	-0.000421557
	-0.0331943	-0.0290166
	0.151851	0.110185
	0.0501547	0.0408833
	0.141388	0.0248114
	0.0505475	-0.0368618
	-0.0284894	0.00580793
	0.158187	0.00760205
	0.0714669	0.0253264
	-0.00577003	-0.00764281
	0.0101974	0.00612088
	-0.0265029	-0.0248712
	0.0763885	0.0608
	0.0846272	0.00455987
	-0.0117539	0.000897314
	0.000262314	-0.109845
	-0.130098	-0.150561
	0.0166618	0.0147124
	-0.0498335	-0.011212
	-0.14911	-0.142087
	0.0994112	-0.0185822
	-0.00307329	-0.0418243
	0.0515741	0.028856
	-0.0382146	-0.0240154
	0.0329027	-0.0345467
	-0.0482749	-0.0422631
	0.0804886	0.0226326
	0.0847352	-0.0277825
	-0.0559222	-0.0215144
	-0.129797	-0.123918
	-0.0349598	-0.0217842
	-0.117477	-0.0437458
	-0.0336357	0.00323005
	-0.0240045	0.00555954
	0.0859375	0.0685635
	-0.065935	-0.0202809
	0.1696	0.049275
	-0.0394797	-0.0295009
	0.0747463	0.023516
	0.0456696	0.0536054
	0.128002	0.0748973
	-0.0121224	-0.00239879
	-0.00311988	-0.0204471
	0.0166217	0.0184734
	-0.0287534	0.00558995
	0.0252429	0.0266667
	0.0668393	0.0586157
	-0.0287078	-0.00869578
	0.141709	0.0133415
	-0.0534797	0.00163424
	0.0520816	-0.00802581
	0.1129	0.0247295
	-0.0931793	-0.0631129
	-0.050267	0.0824106
	-0.00698853	-0.0292906
	-0.09956	-0.0239042
	-0.0476984	-0.035317
	0.0491933	0.024005
	0.00322466	-0.0311115
	-0.00683493	-0.00113909
	0.00890284	-0.00354349
	0.00587024	-0.0290994
	0.0370626	-0.00194614
	-0.00550472	-0.0298921
	0.0686057	0.00831545
	0.00529303	0.0261575
	0.0965345	0.022776
	0.11235	0.0823936
	-0.0229136	-0.0481945
	-0.0755426	-0.0263762
	-0.0345222	-0.0195228
	0.0620486	0.0590268
	0.010879	0.0304205
	-0.02241	-0.0607851
	-0.0592814	-0.0528912
	0.0627668	0.0278852
	0.066381	0.00846565
	0.0571506	0.0277253
	0.0642218	0.0233549
	0.123685	0.0772452
	-0.14688	-0.0963455
	0.087788	0.0609764
	0.19007	0.0155672
	0.0244844	-0.00552695
	-0.0615766	-0.0591965
	0.0276661	0.0159757
	-0.0139679	-0.0103306
	0.059818	0.0356051
	-0.019909	-0.0265231
	-0.042437	-0.0335477
	-0.141252	-0.0425448
	-0.0181617	-0.00432571
	-0.0860597	-0.0544035
	-0.108849	-0.0521526
	-0.0680996	-0.0433496
	0.118706	-0.0107156
	0.0127921	-0.00716999
	0.0744261	0.064391
	0.0577637	0.0154394
	0.0336364	0.0242025
	-0.0386518	0.0217995
	0.00651104	-0.012504
	-0.032576	-0.00638748
	0.0853021	0.0282826
	-0.0622192	-0.0241236
	-0.00121947	0.00110276
	0.0249798	0.0270859
	-0.105515	-0.0592777
	-0.0218601	-0.0142804
	-0.0304468	-0.00372833
	-0.0182936	-0.0673388
	0.0804206	0.0271847
	-0.00313302	0.0647421
	-0.051413	-0.0324803
	-0.000939573	0.00211933
	0.0647472	-0.00145755
	-0.0279326	-0.0561941
	-0.0853664	-0.0584754
	0.0451345	-0.00201818
	0.144133	0.0948142
	0.0262879	0.00469714
	-0.00506803	0.0138779
	-0.0510578	-0.0111128
	-0.0862735	-0.0335692
	-0.145323	0.0274116
	-0.0561923	-0.0547414
	0.242478	0.0565138
	0.0344309	0.0384838
	0.015755	0.0159672
	0.0427283	0.0151412
	0.0145468	0.0182055
	0.0768532	0.053674
	-0.0208223	-0.0199053
	-0.0156832	-0.0135561
	0.0225408	-0.0163979
	-0.0658945	-0.0165754
	-0.0730666	-0.0497303
	-0.0242914	-0.00461372
	-0.0277921	-0.0186542
	0.0489113	0.00583778
	0.080988	0.0117953
	-0.123682	-0.0589184
	0.178679	0.0617751
	0.0498877	-0.00377767
	-0.109253	-0.0273081
	-0.0251647	0.0331367
	0.00848618	-0.00314839
	0.0556174	-0.0039845
	0.138798	-0.0041196
	-0.0618635	-0.0256672
	-0.00171743	-0.00631489
	-0.0356056	-0.0240587
	0.0492883	0.00520835
	-0.063655	-0.0571305
	0.108658	0.0151987
	-0.049375	0.00742441
	0.135034	0.0701867
	-0.0106219	0.00569735
	-0.0340309	-0.0166045
	0.0123008	0.00682897
	-0.00176486	-0.0565217
	0.0660621	0.0287245
	0.00750773	0.0206833
	-0.062986	-0.00715458
	0.0866003	-0.0190543
	-0.0286947	0.010437
	0.0505457	-0.0141342
	-0.167175	-0.0306629
	0.115524	0.00516414
	-0.0393722	0.00436103
	-0.0898632	-0.0450207
	0.0858678	0.0393311
	0.118284	0.062053
	-0.00611697	0.00641526
	0.0533613	0.0454119
	0.0825732	0.0653674
	-0.0113804	-0.0450084
	0.0110251	-0.00819956
	0.047148	0.0393708
	-0.0130988	0.0187287
	0.160455	0.0500428
	-0.0343405	-0.0125173
	-0.143612	-0.0310927
	0.038708	0.0553995
	0.0261427	-0.00946723
	0.0297461	0.0211014
	0.106607	0.0137073
	0.000641277	-0.00911831
	-0.0160913	-0.0125538
	0.0185434	0.100307
	0.162535	0.0309657
	-0.0364397	-0.0280402
	-0.0910378	-0.0426804
	-0.0676128	-0.0374817
	0.104359	0.0103934
	-0.045052	0.00305302
	0.0792095	0.0207226
	-0.0428089	-0.0226632
	0.0948907	-0.0243948
	0.0334058	-0.0101265
	0.0777464	0.0726586
	0.00486581	0.00931147
	0.0718804	0.00760538
	0.104473	0.0712693
	-0.0124385	0.0110044
	-0.0179703	-0.0170228
	-0.0948672	-0.0589622
	-0.0208105	0.0209401
	-0.0640115	-0.0092406
	0.114332	0.0744677
	-0.0055112	0.00735446
	-0.0224963	-0.0136317
	-0.0577716	-0.0100229
	-0.00599478	-0.0132586
	0.0785283	0.0413164
	0.0315858	0.0291126
	-0.0233823	-0.0161309
	-0.0423784	-0.00821539
	0.0488552	0.033862
	0.0204987	0.0018625
	-0.0179197	0.0127023
	-0.0387194	-0.0453928
	0.0232778	-0.00331195
	-0.0303083	-0.0608939
	0.14738	-0.131026
	0.0162605	0.00701038
	-0.0880567	-0.0273611
	0.17556	-0.0188573
	0.0130795	-0.0232155
	0.175269	0.0906779
	-0.0551037	-0.0659266
	-0.126392	-0.0843762
	0.0438397	-0.0375171
	-0.207027	0.0318037
	0.125165	0.0114938
	0.0934136	0.0432172
	-0.00871398	-0.0112842
	0.0421212	0.0088493
	0.0892996	0.0739498
	-0.0486032	-0.0289775
	0.124589	0.0410637
	0.0428637	0.0611407
	0.0815844	0.0148889
	-0.00334322	-0.0192498
	-0.0321347	-0.0209931
	0.140734	0.0119871
	0.103956	0.0238619
	0.1049	0.0752637
	0.0573811	0.0238205
	-0.0208223	-0.0141871
	0.00553734	-0.00937868
	0.024364	-0.036301
	0.0707224	0.0288925
	-0.111364	-0.0449607
	-0.00111066	-0.0230772
	-0.0177542	-0.0486226
	-0.0514059	-0.0358321
	0.0725868	0.00756085
	-0.0170789	-0.0105493
	-0.000890452	-0.00490348
	-0.0464972	-0.0506401
	-0.0126583	0.0123335
	0.184201	0.0487137
	-0.165482	-0.082925
	-0.0363691	0.00114572
	-0.00286305	-0.0124477
	-0.0243414	-0.0366919
	0.250408	0.0123622
	0.00775091	0.00216524
	0.0337507	0.0076849
	-0.0422232	-0.00122697
	0.11749	0.0525872
	-0.0783587	-0.0403386
	-0.00367161	0.00150337
	0.0835157	0.022414
	0.143282	0.014071
	0.0486517	-0.0168876
	-0.0986307	-0.0696484
	-0.0504502	-0.0645415
	-0.0174053	-0.035181
	0.0180309	-0.00732106
	0.148704	0.0607265
	0.0443744	-0.00137423
	-0.0589433	-0.0186376
	0.104323	0.0619666
	0.129194	0.0183146
	0.0351605	0.00477532
	-0.029063	-0.0112828
	0.0383737	-0.0136882
	0.02431	-0.00770023
	0.0894324	0.0224578
	0.000246801	0.00668563
	0.093717	0.0636162
	-0.0218523	-0.0362606
	0.126802	0.0527299
	-0.170318	-0.0958556
	-0.0481047	-0.0535094
	-0.0189609	-0.0568319
	0.0398091	0.00807188
	0.0810197	0.0815638
	-0.0129788	-0.04448
	-0.041234	-0.00544408
	0.0212953	0.00902651
	-0.0234293	0.0122464
	0.0140874	0.0659575
	-0.0634342	-0.115204
	0.105523	0.0607326
	-0.018286	-0.0261949
	0.163667	0.0705976
	-0.0319847	0.0132866
	-0.0671072	-0.0433888
	0.0841077	0.0175108
	-0.0404083	-0.0318197
	-0.011326	-0.0126479
	-0.0373609	-0.00585199
	-0.0820465	-0.0209217
	0.0187221	-0.00355451
	0.0961717	0.074424
	0.0277514	-0.00308918
	-0.00903774	-0.002368
	-0.0506703	-0.046003
	-0.0785052	-0.0520876
	-0.0611055	-0.00624523
	-0.00817674	-0.0182363
	0.091176	0.0562215
	-0.0617449	-0.0744
	0.0310104	0.021665
	0.167904	0.177829
	0.0861019	0.0349682
	0.0772368	0.0309299
	-0.0403476	-0.0560906
	0.0213419	0.0208041
	-0.0431482	-0.00984514
	0.0561203	-0.00222888
	0.0503918	-0.00753704
	0.00977909	-0.00980545
	0.0932924	0.0167262
	-0.0704625	-0.00518919
	-0.0161253	0.00575694
	-0.0271666	-0.0325942
	0.0100567	-0.01994
	-0.0202725	-0.0580587
	-0.00127839	0.0105462
	-0.00901124	-0.00357895
	-0.102237	-0.0405051
	0.0692352	0.0368091
	0.0936078	0.111912
	-0.0789718	-0.0116953
	0.143204	0.0554244
	0.113924	-0.0181006
	-0.0153527	-0.00945224
	0.0103941	-0.0029754
	0.057489	0.0212509
	0.0348755	0.0103577
	0.129264	-0.0147573
	0.0616332	0.0322059
	-0.0364522	-0.00876054
	0.067972	0.0283207
	0.111538	0.0302709
	-0.020881	-0.00401013
	-0.0735884	-0.0273878
	-0.00566468	0.0292917
	0.0670717	0.0318326
	0.0307377	0.0338567
	-0.0159922	-0.0180343
	-0.0564884	-0.0210646
	0.186273	0.0632705
	-0.0358662	-0.0477278
	-0.0095266	-0.0300068
	-0.0738289	-0.0309645
	-0.00384466	-0.0106864
	0.041863	0.0204094
	-0.0372251	-0.0554402
	0.0392729	0.0132562
	-0.0282637	-0.0377758
	-0.0205973	-0.0114892
	0.0984828	0.0362346
	-0.0926892	-0.0151459
	0.084294	-0.019
	0.0484329	0.00905387
	0.0222207	0.0226742
	-0.019541	0.00886592
	-0.121322	-0.0681367
	0.0742188	0.0673611
	-0.00755141	-0.0165505
	0.109849	-0.012213
	-0.111719	-0.0445115
	-0.112055	-0.0670703
	-0.0631809	-0.0349958
	-0.022547	-0.0069632
	-0.146189	-0.0581352
	0.0719191	0.0295403
	-0.0358277	0.021714
	0.0524073	-0.0100825
	0.0240237	0.0128365
	-0.0340948	-0.062052
	-0.0405422	-0.0122398
	0.0196843	-0.0162795
	-0.0121599	-0.00641511
	-0.0439234	-0.04171
	0.0770814	0.0344452
	0.0212736	0.00488599
	0.103267	0.0659438
	0.0123423	-0.0111311
	-0.0162162	0.00749244
	0.0273525	0.00507606
	0.151706	0.0616619
	0.0773849	0.0485755
	0.0613211	-0.0150123
	-0.0839632	-0.0213649
[truncated: 3,795 more rows]
