# Supplementary material for: Glycogen phase-separation drives macromolecular rearrangement and asymmetric division in E. coli
Source: EMBO J. 2025 Nov 3;44(24):7434–76. doi: 10.1038/s44318-025-00621-y (PMC12706056; doi:10.1038/s44318-025-00621-y)
Supplement: Supplementary file 17 — Source data Fig. 4 [file 44318_2025_621_MOESM17_ESM.zip]

Archive with 4 entries (3 files):
- Figure4/
- Figure4/SourceData_Fig4C.xlsx
- Figure4/SourceData_Fig4D.xlsx
- Figure4/SourceData_Fig4E.xlsx
