# Supplementary material for: Glycogen phase-separation drives macromolecular rearrangement and asymmetric division in E. coli
Source: EMBO J. 2025 Nov 3;44(24):7434–76. doi: 10.1038/s44318-025-00621-y (PMC12706056; doi:10.1038/s44318-025-00621-y)
Supplement: Supplementary file 17 — Source data Fig. 4 [file 44318_2025_621_MOESM17_ESM.zip › Figure4/SourceData_Fig4C.xlsx]

## Sheet: Norm. Glycogen sensor pole area
Abbreviations
NaN (Not a number)
		Wild type (Glycogen sensor)
		Norm. Glycogen sensor pole area
	Generations	1	2	3	4	5	6	7	8	9	10	11	12	13	14
		0.0633737	0.0659898	0.127527	0.0929487	0.218914	0.213836	0.219203	0.198804	0.212733	0.138436	0.205689	0.312139	0.286458	0.440273
		0.104358	0.0865052	0.0875133	0.0820611	0.101031	0.102618	0.130626	0.126183	0.244286	0.197266	0.25995	0.292149	0.298039	0.313008
		0.0377185	0.048401	0.0581498	0.0942957	0.100105	0.106127	0.128855	0.143876	0.182857	0.140187	0.163784	0.182301	0.388027	0.38036
		0.0390848	0.0615551	0.073494	0.182371	0.0876289	0.0953254	0.14771	0.181694	0.239394	0.304795	0.162023	0.213008	0.301426	0.428241
		0.0707692	0.269592	0.305263	0.0942957	0.25539	0.161235	0.203209	0.23588	0.234801	0.237542	0.335025	0.283333	0.370288	0.25876
		0.109557	0.179558	0.135628	0.137008	0.0911493	0.0886889	0.133858	0.209139	0.13808	0.220438	0.143059	0.2848	0.290683	0.316109
		0.0322333	0.0786988	0.103208	0.236607	0.165138	0.110857	0.138599	0.121704	0.111665	0.137022	0.232558	0.213938	0.230769	0.276446
		0.0617284	0.143082	0.218615	0.114439	0.273063	0.19821	0.205882	0.139222	0.258449	0.223738	0.143353	0.527054	0.288217	0.407216
		0.145161	0.0548523	0.0970464	0.264559	0.139326	0.157845	0.302053	0.203883	0.14759	0.2079	0.342736	0.292187	0.284863	0.365617
		0.032967	0.189189	0.232274	0.129179	0.258123	0.143006	0.127004	0.113956	0.160221	0.195985	0.274419	0.338877	0.225705	0.397849
		0.128302	0.0884058	0.134021	0.11305	0.153251	0.112871	0.135849	0.115343	0.274671	0.302795	0.351415	0.263091	0.240978	0.321727
		0.0558659	0.0586701	0.117148	0.185897	0.22242	0.0781528	0.0933573	0.294686	0.177196	0.235887	0.285491	0.228886	0.195464	0.40678
		0.0362903	0.0935374	0.214458	0.285078	0.129813	0.118436	0.141207	0.263761	0.230284	0.217791	0.174956	0.224	0.292049	0.3267
		0.0531792	0.108929	0.20979	0.207513	0.202643	0.267462	0.242464	0.135236	0.037037	0.110497	0.213879	0.434343	0.283333	0.296448
		0.0814978	0.101149	0.141919	0.343511	0.302198	0.276667	0.31453	0.0317848	0.253582	0.224535	0.30572	0.175676	0.392324	0.543624
		0.0740181	0.102689	0.222664	0.124738	0.122744	0.154887	0.234086	0.190813	0.14614	0.191534	0.18429	0.229064	0.33162	0.445141
		0.0704483	0.210145	0.124031	0.178253	0.0690209	0.092901	0.117706	0.207301	0.292049	0.259962	0.193705	0.213099	0.25952	NaN
		0.0400593	0.0985222	0.116814	0.230769	0.123696	0.188172	0.147117	0.140399	0.146753	0.169468	0.280916	0.341837	0.260365	NaN
		0.0787084	0.0472313	0.136082	0.257218	0.267717	0.242678	0.171756	0.318702	0.145455	0.145614	0.21764	0.184136	0.249653	NaN
		0.206422	0.0957854	0.162063	0.0708592	0.0740741	0.0948718	0.208719	0.122494	0.263598	0.240715	0.113346	0.234925	0.229965	NaN
		0.162933	0.270777	0.0795455	0.129568	0.168053	0.194103	0.127127	0.180505	0.158841	0.243207	0.182517	0.240631	0.252646	NaN
		0.0130208	0.0803279	0.0940819	0.0716804	0.11172	0.11168	0.25265	0.263432	0.186401	0.161243	0.217119	0.186495	0.417457	NaN
		0.121417	0.0641953	0.0660694	0.313609	0.144408	0.181699	0.119628	0.199461	0.214859	0.231539	0.144598	0.209139	0.331768	NaN
		0.195699	0.148206	0.25641	0.142317	0.0998797	0.122892	0.130252	0.146667	0.237805	0.173785	0.168653	0.263533	0.431078	NaN
		0.0590238	0.183274	0.1949	0.347458	0.293173	0.125	0.178738	0.234469	0.20516	0.261644	0.192308	0.168293	0.333948	NaN
		0.0428571	0.0816327	0.171795	0.124145	0.158009	0.159243	0.146307	0.2423	0.166213	0.26683	0.190361	0.235294	0.298571	NaN
		0.100811	0.0697279	0.15604	0.161215	0.144828	0.1324	0.195789	0.256803	0.237609	0.217016	0.176471	0.276438	0.332414	NaN
		0.180556	0.0879211	0.102888	0.137681	0.284768	0.30394	0.274699	0.199029	0.210214	0.311355	0.318786	0.181087	0.374749	NaN
		0.066482	0.134474	0.095	0.195652	0.172454	0.203414	0.115351	0.200461	0.25908	0.191155	0.219697	0.216833	NaN	NaN
		0.0445026	0.103129	0.0935601	0.168067	0.192118	0.194492	0.22314	0.155754	0.187361	0.233071	0.21755	0.223629	NaN	NaN
		0.0134639	0.090249	0.0956044	0.131988	0.189744	0.173844	0.186289	0.183084	0.247706	0.166934	0.278302	0.175869	NaN	NaN
		0.0674249	0.0477137	0.105426	0.181598	0.197753	0.14178	0.180412	0.192586	0.191624	0.198188	0.209591	0.196347	NaN	NaN
		0.115063	0.0769231	0.184049	0.168966	0.225376	0.147594	0.217448	0.20777	0.161972	0.151079	0.178794	0.189723	NaN	NaN
		0.0419664	0.0787546	0.123596	0.1	0.208723	0.151203	0.196491	0.156469	0.129723	0.204047	0.174644	0.473684	NaN	NaN
		0.0582011	0.0737052	0.0865922	0.162202	0.149025	0.210793	0.301775	0.18541	0.247692	0.19697	0.173724	0.490476	NaN	NaN
		0.0397219	0.0403769	0.129264	0.153355	0.189286	0.271795	0.1571	0.276522	0.173196	0.161064	0.203846	0.251605	NaN	NaN
		0.0675477	0.114105	0.271739	0.112038	0.195008	0.134503	0.266962	0.133612	0.14922	0.228142	0.172662	0.210423	NaN	NaN
		0.0647249	0.183486	0.171026	0.163447	0.150685	0.197724	0.338346	0.10793	0.146526	0.273703	0.248773	0.352853	NaN	NaN
		0.0306644	0.135506	0.0882051	0.0971302	0.175943	0.335312	0.13704	0.206003	0.232176	0.200553	0.250693	0.284591	NaN	NaN
		0.027673	0.0610687	0.251908	0.243767	0.147541	0.192308	0.175159	0.267943	0.125721	0.20154	0.395393	0.27163	NaN	NaN
		0.0940171	0.108731	0.142216	0.11701	0.105263	0.112434	0.155148	0.113346	0.2	0.236515	0.19666	0.241026	NaN	NaN
		0.11859	0.129815	0.17734	0.103194	0.129987	0.0777778	0.0810556	0.130194	0.270588	0.23489	0.293839	0.25	NaN	NaN
		0.17551	0.0973154	0.19685	0.0862832	0.0852916	0.11295	0.134146	0.206767	0.173256	0.248634	0.345408	0.282517	NaN	NaN
		0.06571	0.0694143	0.0936556	0.189062	0.118151	0.0933962	0.184319	0.2375	0.148262	0.242816	0.2896	0.240717	NaN	NaN
		0.0799373	0.157233	0.13624	0.0978916	0.105927	0.107713	0.274725	0.158228	0.162063	0.230072	0.301444	0.378698	NaN	NaN
		0.101538	0.112981	0.075419	0.144769	0.133333	0.191939	0.183016	0.167606	0.230241	0.201869	0.275304	0.259551	NaN	NaN
		0.0663329	0.0833333	0.201887	0.0972644	0.172345	0.242739	0.200903	0.145228	0.149457	0.22541	0.234803	0.351648	NaN	NaN
		0.108499	0.107728	0.0744048	0.110305	0.117057	0.126386	0.116711	0.121547	0.212121	0.217853	0.152174	0.509333	NaN	NaN
		0.0532481	0.0613811	0.116928	0.0923535	0.243446	0.342657	0.14497	0.25538	0.248521	0.204651	0.271782	0.345404	NaN	NaN
		0.0486957	0.0875706	0.0777989	0.257485	0.0898588	0.0665083	0.139616	0.241779	0.259554	0.171937	0.197561	0.291667	NaN	NaN
		0.0759625	0.089983	0.187732	0.178191	0.132995	0.126341	0.213189	0.193846	0.210648	0.290064	0.281588	NaN	NaN	NaN
		0.0589411	0.123769	0.10766	0.280374	0.0690355	0.080891	0.132692	0.138141	0.189565	0.219089	0.240426	NaN	NaN	NaN
		0.214156	0.0671533	0.173567	0.0653061	0.255952	0.352475	0.126904	0.208394	0.320251	0.259446	0.20339	NaN	NaN	NaN
		0.0826727	0.156	0.0972803	0.277027	0.115891	0.104491	0.149805	0.248535	0.167375	0.230321	0.218914	NaN	NaN	NaN
		0.0993103	0.161232	0.16899	0.198885	0.57265	0.138501	0.111737	0.276289	0.213483	0.238095	0.437653	NaN	NaN	NaN
		0.0518135	0.148092	0.167266	0.320276	0.135166	0.149282	0.170732	0.174439	0.244037	0.198543	0.304094	NaN	NaN	NaN
		0.0690722	0.122699	0.269868	0.18913	0.266462	0.139752	0.223361	0.123822	0.219613	0.208531	0.210027	NaN	NaN	NaN
		0.0300231	0.200234	0.13843	0.171812	0.144759	0.230612	0.150068	0.259169	0.208092	0.195578	0.225143	NaN	NaN	NaN
		0.0847222	0.0920863	0.0986842	0.146589	0.205527	0.228512	0.134615	0.173745	0.215385	0.203779	0.257911	NaN	NaN	NaN
		0.170927	0.0530896	0.138564	0.141593	0.278557	0.169675	0.159272	0.243775	0.170683	0.172917	0.359459	NaN	NaN	NaN
		0.0657216	0.127592	0.0625698	0.306034	0.127778	0.121477	0.342679	0.183386	0.270553	0.242175	0.424731	NaN	NaN	NaN
		0.0993631	0.0307549	0.34903	0.117207	0.103578	0.12729	0.347756	0.284848	0.179577	0.228999	0.335494	NaN	NaN	NaN
		0.0825472	0.258427	0.162105	0.139013	0.118036	0.22619	0.368715	0.233221	0.187994	0.149329	0.168099	NaN	NaN	NaN
		0.0839532	0.114019	0.122053	0.217729	0.156934	0.277439	0.161943	0.174194	0.11071	0.235955	0.274648	NaN	NaN	NaN
		0.041963	0.0807175	0.207436	0.330729	0.198658	0.263258	0.218447	0.186466	0.226061	0.248996	0.2673	NaN	NaN	NaN
		0.105335	0.125	0.23913	0.194004	0.209472	0.109438	0.269939	0.154197	0.170732	0.319767	0.256741	NaN	NaN	NaN
		0.0517688	0.173611	0.126335	0.218143	0.141248	0.22087	0.123535	0.198263	0.232941	0.273183	0.20944	NaN	NaN	NaN
		0.188544	0.119658	0.108833	0.296667	0.205421	0.352475	0.241958	0.168884	0.233161	0.292645	0.288922	NaN	NaN	NaN
		0.0840841	0.0775988	0.214502	0.213043	0.228417	0.215633	0.180617	0.240336	0.520161	0.223529	0.258108	NaN	NaN	NaN
		0.0812013	0.140704	0.233276	0.164596	0.319343	0.113616	0.135492	0.106195	0.176672	0.246459	0.247405	NaN	NaN	NaN
		0.0743902	0.196927	0.147887	0.314286	0.0940975	0.157428	0.229412	0.299857	0.322816	0.213152	0.441118	NaN	NaN	NaN
		0.0950764	0.130363	0.269978	0.0966312	0.110147	0.263226	0.200297	0.171504	0.208976	0.197884	0.412037	NaN	NaN	NaN
		0.0971014	0.187747	0.0914855	0.100782	0.238168	0.107178	0.138544	0.186139	0.190161	0.229418	0.275813	NaN	NaN	NaN
		0.0750988	0.0723742	0.102941	0.165899	0.08829	0.145646	0.317029	0.183588	0.241427	0.266187	0.199357	NaN	NaN	NaN
		0.189723	0.0922078	0.138024	0.12	0.134742	0.1682	0.143243	0.312036	0.394737	0.13811	NaN	NaN	NaN	NaN
		0.166667	0.0937129	0.126736	0.135286	0.144175	0.118603	0.587097	0.14553	0.227642	0.193194	NaN	NaN	NaN	NaN
		0.137224	0.131757	0.118563	0.20404	0.229921	0.331169	0.149733	0.195946	0.185855	0.255088	NaN	NaN	NaN	NaN
		0.101124	0.0974478	0.179688	0.198113	0.28178	0.28189	0.125714	0.201742	0.240789	0.289641	NaN	NaN	NaN	NaN
		0.111811	0.132328	0.22479	0.329694	0.298673	0.215152	0.231689	0.160177	0.255269	0.187332	NaN	NaN	NaN	NaN
		0.0666667	0.159164	0.127381	0.25239	0.156105	0.2	0.103837	0.280587	0.215292	0.28642	NaN	NaN	NaN	NaN
		0.0651997	0.0657658	0.311644	0.23601	0.187683	0.153846	0.208511	0.288525	0.259684	0.204678	NaN	NaN	NaN	NaN
		0.072523	0.125214	0.0988095	0.147952	0.107843	0.2066	0.153355	0.131313	0.221429	0.533499	NaN	NaN	NaN	NaN
		0.193925	0.0740741	0.135884	0.238011	0.160668	0.185879	0.0770164	0.126316	0.220588	0.200424	NaN	NaN	NaN	NaN
		0.0757991	0.0810277	0.0893401	0.0863388	0.167832	0.366812	0.155779	0.234522	0.232179	0.1471	NaN	NaN	NaN	NaN
		0.0984456	0.2	0.117647	0.129754	0.174648	0.155556	0.174745	0.187617	0.23783	0.177953	NaN	NaN	NaN	NaN
		0.11041	0.108475	0.127494	0.13155	0.229833	0.150838	0.248915	0.297794	0.195305	NaN	NaN	NaN	NaN	NaN
		0.134006	0.102757	0.10177	0.131461	0.245536	0.237245	0.112554	0.14873	0.199485	NaN	NaN	NaN	NaN	NaN
		0.19715	0.0834213	0.307512	0.361949	0.211667	0.151002	0.162634	0.15016	0.175172	NaN	NaN	NaN	NaN	NaN
		0.0521523	0.227074	0.188991	0.31295	0.234519	0.0665069	0.158311	0.278161	0.290541	NaN	NaN	NaN	NaN	NaN
		0.0909091	0.119149	0.291866	0.131469	0.133609	0.108924	0.133283	0.181511	0.201711	NaN	NaN	NaN	NaN	NaN
		0.0501535	0.12605	0.151365	0.227941	0.0702703	0.13035	0.301653	0.153846	0.264892	NaN	NaN	NaN	NaN	NaN
		0.0807217	0.103734	0.141026	0.226263	0.237327	0.190667	0.335227	0.180606	0.174439	NaN	NaN	NaN	NaN	NaN
		0.228792	0.0897598	0.0966811	0.114957	0.216981	0.203655	0.175647	0.200328	0.220994	NaN	NaN	NaN	NaN	NaN
		0.0662651	0.104566	0.0969793	0.165138	0.223154	0.151408	0.172628	0.201207	0.244104	NaN	NaN	NaN	NaN	NaN
		0.0829016	0.0681818	0.140203	0.240275	0.20341	0.18481	0.203435	0.190476	0.182927	NaN	NaN	NaN	NaN	NaN
		0.0598739	0.0892626	0.160862	0.190625	0.168889	0.13879	0.330556	0.179118	0.321053	NaN	NaN	NaN	NaN	NaN
		0.161554	0.188235	0.124719	0.244094	0.256372	0.225201	0.190415	0.1571	0.196507	NaN	NaN	NaN	NaN	NaN
		0.0740741	0.095636	0.297521	0.169231	0.125135	0.204509	0.184023	0.20915	0.177253	NaN	NaN	NaN	NaN	NaN
		0.104583	0.180645	0.19598	0.284753	0.27044	0.268786	0.200318	0.215223	0.0989761	NaN	NaN	NaN	NaN	NaN
		0.0809659	0.110526	0.169145	0.154399	0.110324	0.152749	0.130964	0.253541	NaN	NaN	NaN	NaN	NaN	NaN
		0.0592755	0.0953912	0.109357	0.196246	0.236407	0.166403	0.204211	0.196822	NaN	NaN	NaN	NaN	NaN	NaN
		0.0876827	0.297059	0.129524	0.12083	0.28041	0.267442	0.161453	0.235376	NaN	NaN	NaN	NaN	NaN	NaN
		0.0826986	0.182573	0.170927	0.170956	0.238994	0.179554	0.215739	0.402299	NaN	NaN	NaN	NaN	NaN	NaN
		0.0832313	0.126162	0.180905	0.290146	0.166113	0.297753	0.217456	0.152393	NaN	NaN	NaN	NaN	NaN	NaN
		0.137803	0.247727	0.323529	0.212251	0.141268	0.35041	0.160691	0.0951792	NaN	NaN	NaN	NaN	NaN	NaN
		0.0859574	0.110577	0.142857	0.151832	0.189239	0.169069	0.289786	NaN	NaN	NaN	NaN	NaN	NaN	NaN
		0.255051	0.103406	0.0816024	0.105505	0.292719	0.192412	0.234375	NaN	NaN	NaN	NaN	NaN	NaN	NaN
		0.123128	0.238806	0.219344	0.13059	0.177966	0.107312	0.27096	NaN	NaN	NaN	NaN	NaN	NaN	NaN
		0.080148	0.0542875	0.242762	0.281496	0.196841	0.130882	0.170077	NaN	NaN	NaN	NaN	NaN	NaN	NaN
		0.0833333	0.125589	0.105263	0.134817	0.348592	0.149087	0.303855	NaN	NaN	NaN	NaN	NaN	NaN	NaN
		0.175347	0.0675105	0.288703	0.249235	0.0994264	0.192112	0.169492	NaN	NaN	NaN	NaN	NaN	NaN	NaN
		0.122835	0.121547	0.256944	0.418468	0.140468	0.224265	0.127846	NaN	NaN	NaN	NaN	NaN	NaN	NaN
		0.16	0.237347	0.25641	0.233746	0.143302	0.124859	0.264706	NaN	NaN	NaN	NaN	NaN	NaN	NaN
		0.109777	0.150362	0.0831146	0.0799663	0.16388	0.248756	0.31	NaN	NaN	NaN	NaN	NaN	NaN	NaN
		0.0697987	0.11849	0.100645	0.130631	0.202265	0.23366	0.224818	NaN	NaN	NaN	NaN	NaN	NaN	NaN
		0.0943152	0.062387	0.134266	0.197138	0.179078	0.309463	0.180347	NaN	NaN	NaN	NaN	NaN	NaN	NaN
		0.2	0.0723026	0.0938776	0.141283	0.283619	0.15	0.274348	NaN	NaN	NaN	NaN	NaN	NaN	NaN
		0.0894207	0.109091	0.100983	0.132139	0.198095	0.202166	0.178276	NaN	NaN	NaN	NaN	NaN	NaN	NaN
		0.0958231	0.11018	0.114123	0.177586	0.253036	0.307432	0.225641	NaN	NaN	NaN	NaN	NaN	NaN	NaN
		0.0550756	0.114173	0.212	0.270428	0.16	0.219282	0.187339	NaN	NaN	NaN	NaN	NaN	NaN	NaN
		0.0919708	0.0694444	0.0812425	0.130971	0.289044	0.0942712	NaN	NaN	NaN	NaN	NaN	NaN	NaN	NaN
		0.137871	0.177677	0.263291	0.332564	0.212336	0.210873	NaN	NaN	NaN	NaN	NaN	NaN	NaN	NaN
		0.050519	0.0453737	0.115339	0.132026	0.137363	0.173502	NaN	NaN	NaN	NaN	NaN	NaN	NaN	NaN
		0.0846262	0.217494	0.215517	0.284574	0.152174	0.283737	NaN	NaN	NaN	NaN	NaN	NaN	NaN	NaN
		0.0989876	0.0702875	0.282528	0.30137	0.183639	0.22629	NaN	NaN	NaN	NaN	NaN	NaN	NaN	NaN
		0.0523939	0.0945055	0.332574	0.288396	0.121622	0.226636	NaN	NaN	NaN	NaN	NaN	NaN	NaN	NaN
		0.0593525	0.246809	0.153846	0.13648	0.327731	0.265306	NaN	NaN	NaN	NaN	NaN	NaN	NaN	NaN
		0.0859482	0.197368	0.109827	0.140083	0.145917	0.237864	NaN	NaN	NaN	NaN	NaN	NaN	NaN	NaN
		0.101818	0.268786	0.112216	0.126214	0.291751	0.182181	NaN	NaN	NaN	NaN	NaN	NaN	NaN	NaN
		0.10375	0.097867	0.0806271	0.0888158	0.219365	NaN	NaN	NaN	NaN	NaN	NaN	NaN	NaN	NaN
		0.0512017	0.0800395	0.220455	0.301075	0.285714	NaN	NaN	NaN	NaN	NaN	NaN	NaN	NaN	NaN
		0.097973	0.109489	0.171362	0.156751	0.155738	NaN	NaN	NaN	NaN	NaN	NaN	NaN	NaN	NaN
		0.0369437	0.0712719	0.145833	0.220755	0.169399	NaN	NaN	NaN	NaN	NaN	NaN	NaN	NaN	NaN
		0.147887	0.117284	0.177665	0.207715	0.209346	NaN	NaN	NaN	NaN	NaN	NaN	NaN	NaN	NaN
		0.054722	0.111111	0.144635	0.257649	NaN	NaN	NaN	NaN	NaN	NaN	NaN	NaN	NaN	NaN
		0.0725894	0.102233	0.26979	0.166157	NaN	NaN	NaN	NaN	NaN	NaN	NaN	NaN	NaN	NaN
		0.152364	0.137815	0.265583	0.214137	NaN	NaN	NaN	NaN	NaN	NaN	NaN	NaN	NaN	NaN
		0.166058	0.0859564	0.0736728	0.100942	NaN	NaN	NaN	NaN	NaN	NaN	NaN	NaN	NaN	NaN
		0.155894	0.138329	NaN	NaN	NaN	NaN	NaN	NaN	NaN	NaN	NaN	NaN	NaN	NaN
		0.068836	0.227273	NaN	NaN	NaN	NaN	NaN	NaN	NaN	NaN	NaN	NaN	NaN	NaN
		0.0600572	0.0506108	NaN	NaN	NaN	NaN	NaN	NaN	NaN	NaN	NaN	NaN	NaN	NaN
		0.0842572	NaN	NaN	NaN	NaN	NaN	NaN	NaN	NaN	NaN	NaN	NaN	NaN	NaN
		0.0567297	NaN	NaN	NaN	NaN	NaN	NaN	NaN	NaN	NaN	NaN	NaN	NaN	NaN
		0.0651429	NaN	NaN	NaN	NaN	NaN	NaN	NaN	NaN	NaN	NaN	NaN	NaN	NaN
		0.135593	NaN	NaN	NaN	NaN	NaN	NaN	NaN	NaN	NaN	NaN	NaN	NaN	NaN
		0.0794702	NaN	NaN	NaN	NaN	NaN	NaN	NaN	NaN	NaN	NaN	NaN	NaN	NaN
		0.0992806	NaN	NaN	NaN	NaN	NaN	NaN	NaN	NaN	NaN	NaN	NaN	NaN	NaN
		0.0731995	NaN	NaN	NaN	NaN	NaN	NaN	NaN	NaN	NaN	NaN	NaN	NaN	NaN
		0.0894855	NaN	NaN	NaN	NaN	NaN	NaN	NaN	NaN	NaN	NaN	NaN	NaN	NaN
		0.135802	NaN	NaN	NaN	NaN	NaN	NaN	NaN	NaN	NaN	NaN	NaN	NaN	NaN
		0.0291971	NaN	NaN	NaN	NaN	NaN	NaN	NaN	NaN	NaN	NaN	NaN	NaN	NaN

## Sheet: Stats Norm. GS pole area
		Wild type (Glycogen sensor)
	Mean	0.0926859	0.119756	0.158967	0.184396	0.184683	0.183402	0.195421	0.194507	0.210967	0.221027	0.246687	0.27436	0.302585	0.370269
	Std	0.00382354	0.00472492	0.00583902	0.00645216	0.00629205	0.0061922	0.00677941	0.00573514	0.00619572	0.00606573	0.00859908	0.0125791	0.0115244	0.018781
	Gen	1	2	3	4	5	6	7	8	9	10	11	12	13	14
