# Supplementary material for: Glycogen phase-separation drives macromolecular rearrangement and asymmetric division in E. coli
Source: EMBO J. 2025 Nov 3;44(24):7434–76. doi: 10.1038/s44318-025-00621-y (PMC12706056; doi:10.1038/s44318-025-00621-y)
Supplement: Supplementary file 17 — Source data Fig. 4 [file 44318_2025_621_MOESM17_ESM.zip › Figure4/SourceData_Fig4D.xlsx]

## Sheet: Time
Abbreviations
NaN (Not a number)
	Time (min)
Lineage	1	2	3	4	5	6	7	8	9	10	11	12	13	14	15	16	17	18	19	20	21	22	23	24	25	26	27	28	29	30	31	32	33	34	35	36	37	38	39	40	41	42	43	44	45	46	47	48	49
	30	30	30	30	30	30	30	30	30	30	30	30	30	30	30	30	30	30	30	30	30	30	30	30	30	30	30	30	30	30	30	30	30	30	30	30	30	30	30	30	30	30	30	30	30	30	30	30	30
	60	60	60	60	60	60	60	60	60	60	60	60	60	60	60	60	60	60	60	60	60	60	60	60	60	60	60	60	60	60	60	60	60	60	60	60	60	60	60	60	60	60	60	60	60	60	60	60	60
	90	90	90	90	90	90	90	90	90	90	90	90	90	90	90	90	90	90	90	90	90	90	90	90	90	90	90	90	90	90	90	90	90	90	90	90	90	90	90	90	90	90	90	90	90	90	90	90	90
	120	120	120	120	120	120	120	120	120	120	120	120	120	120	120	120	120	120	120	120	120	120	120	120	120	120	120	120	120	120	120	120	120	120	120	120	120	120	120	120	120	120	120	120	120	120	120	120	120
	150	150	150	150	150	150	150	150	150	150	150	150	150	150	150	150	150	150	150	150	150	150	150	150	150	150	150	150	150	150	150	150	150	150	150	150	150	150	150	150	150	150	150	150	150	150	150	150	150
	180	180	180	180	180	180	180	180	180	180	180	180	180	180	180	180	180	180	180	180	180	180	180	180	180	180	180	180	180	180	180	180	180	180	180	180	180	180	180	180	180	180	180	180	180	180	180	180	180
	210	210	210	210	210	210	210	210	210	210	210	210	210	210	210	210	210	210	210	210	210	210	210	210	210	210	210	210	210	210	210	210	210	210	210	210	210	210	210	210	210	210	210	210	210	210	210	210	210
	240	240	240	240	240	240	240	240	240	240	240	240	240	240	240	240	240	240	240	240	240	240	240	240	240	240	240	240	240	240	240	240	240	240	240	240	240	240	240	240	240	240	240	240	240	240	240	240	240
	270	270	270	270	270	270	270	270	270	270	270	270	270	270	270	270	270	270	270	270	270	270	270	270	270	270	270	270	270	270	270	270	270	270	270	270	270	270	270	270	270	270	270	270	270	270	270	270	270
	300	300	300	300	300	300	300	300	300	300	300	300	300	300	300	300	300	300	300	300	300	300	300	300	300	300	300	300	300	300	300	300	300	300	300	300	300	300	300	300	300	300	300	300	300	300	300	300	300
	330	330	330	330	330	330	330	330	330	330	330	330	330	330	330	330	330	330	330	330	330	330	330	330	330	330	330	330	330	330	330	330	330	330	330	330	330	330	330	330	330	330	330	330	330	330	330	330	330
	360	360	360	360	360	360	360	360	360	360	360	360	360	360	360	360	360	360	360	360	360	360	360	360	360	360	360	360	360	360	360	360	360	360	360	360	360	360	360	360	360	360	360	360	360	360	360	360	360
	390	390	390	390	390	390	390	390	390	390	390	390	390	390	390	390	390	390	390	390	390	390	390	390	390	390	390	390	390	390	390	390	390	390	390	390	390	390	390	390	390	390	390	390	390	390	390	390	390
	420	420	420	420	420	420	420	420	420	420	420	420	420	420	420	420	420	420	420	420	420	420	420	420	420	420	420	420	420	420	420	420	420	420	420	420	420	420	420	420	420	420	420	420	420	420	420	420	420
	450	450	450	450	450	450	450	450	450	450	450	450	450	450	450	450	450	450	450	450	450	450	450	450	450	450	450	450	450	450	450	450	450	450	450	450	450	450	450	450	450	450	450	450	450	450	450	450	450
	480	480	480	480	480	480	480	480	480	480	480	480	480	480	480	480	480	480	480	480	480	480	480	480	480	480	480	480	480	480	480	480	480	480	480	480	480	480	480	480	480	480	480	480	480	480	480	480	480
	510	510	510	510	510	510	510	510	510	510	510	510	510	510	510	510	510	510	510	510	510	510	510	510	510	510	510	510	510	510	510	510	510	510	510	510	510	510	510	510	NaN	510	510	510	510	NaN	510	510	510
	540	540	540	540	540	540	540	540	540	540	540	540	540	540	540	540	540	540	540	540	540	540	540	540	540	540	540	540	540	540	540	540	540	540	540	540	540	NaN	540	540	NaN	540	540	540	540	NaN	540	540	540
	570	570	570	570	570	570	570	570	570	570	570	570	570	NaN	570	570	570	570	570	570	570	570	570	570	570	570	570	570	570	570	570	570	570	570	NaN	570	570	NaN	NaN	570	NaN	570	570	570	570	NaN	570	570	570
	600	600	600	600	600	600	600	600	600	600	600	600	600	NaN	600	600	600	600	600	600	600	600	600	600	600	NaN	600	600	600	600	NaN	600	600	600	NaN	600	600	NaN	NaN	600	NaN	600	600	600	600	NaN	600	600	600
	630	630	630	630	630	630	630	630	630	630	NaN	630	630	NaN	630	630	630	630	630	630	630	630	630	630	630	NaN	630	630	630	630	NaN	630	630	630	NaN	630	630	NaN	NaN	630	NaN	630	630	630	630	NaN	630	630	630
	660	660	660	660	660	660	660	660	660	660	NaN	660	660	NaN	660	660	660	660	660	660	660	660	660	660	660	NaN	660	660	660	660	NaN	660	660	660	NaN	660	660	NaN	NaN	660	NaN	660	660	660	660	NaN	660	660	660
	690	690	690	690	690	690	690	690	690	690	NaN	690	690	NaN	690	690	690	690	690	690	690	690	690	690	690	NaN	690	690	690	690	NaN	690	690	690	NaN	690	690	NaN	NaN	690	NaN	690	690	690	690	NaN	690	690	690
	720	720	720	720	720	720	720	720	720	720	NaN	720	720	NaN	720	720	720	720	720	720	720	720	720	720	720	NaN	720	720	720	720	NaN	720	720	720	NaN	720	720	NaN	NaN	720	NaN	720	720	720	720	NaN	720	720	720
	750	750	750	750	750	750	750	750	750	750	NaN	750	750	NaN	750	750	750	750	750	750	NaN	750	750	750	750	NaN	750	750	NaN	750	NaN	750	750	750	NaN	750	750	NaN	NaN	750	NaN	750	750	750	750	NaN	750	750	750
	780	780	780	780	780	780	780	780	780	780	NaN	780	780	NaN	780	780	780	780	780	780	NaN	780	780	780	780	NaN	780	780	NaN	780	NaN	780	780	780	NaN	780	780	NaN	NaN	780	NaN	780	780	780	780	NaN	780	780	780
	810	810	810	810	810	810	NaN	810	810	810	NaN	810	810	NaN	810	810	810	810	810	810	NaN	810	810	810	810	NaN	810	810	NaN	810	NaN	810	810	810	NaN	810	810	NaN	NaN	810	NaN	810	810	810	810	NaN	810	810	810
	840	840	840	840	840	840	NaN	840	840	840	NaN	840	840	NaN	840	840	840	840	840	840	NaN	840	840	840	840	NaN	840	840	NaN	840	NaN	840	840	840	NaN	840	840	NaN	NaN	840	NaN	840	840	840	840	NaN	840	840	840
[truncated: 105 more columns]

## Sheet: Norm. Glycogen_OldPole Area
Abbreviations
NaN (Not a number)
	Norm. Glycogen sensor pole area
Lineage	1	2	3	4	5	6	7	8	9	10	11	12	13	14	15	16	17	18	19	20	21	22	23	24	25	26	27	28	29	30	31	32	33	34	35	36	37	38	39	40	41	42	43	44	45	46	47	48	49
	0.0633737	0.104358	0.0377185	0.0390848	0.0707692	0.109557	0.0322333	0.0617284	0.145161	0.032967	0.128302	0.0558659	0.0362903	0.0531792	0.0814978	0.0740181	0.0704483	0.0400593	0.0787084	0.206422	0.162933	0.0130208	0.121417	0.195699	0.0590238	0.0428571	0.100811	0.180556	0.066482	0.0445026	0.0134639	0.0674249	0.115063	0.0419664	0.0582011	0.0397219	0.0675477	0.0647249	0.0306644	0.027673	0.0940171	0.11859	0.17551	0.06571	0.0799373	0.101538	0.0663329	0.108499	0.0532481
	0.0659898	0.0865052	0.048401	0.0615551	0.11	0.179558	0.0756677	0.0786988	0.0987654	0.0548523	0.189189	0.0884058	0.121622	0.0586701	0.0935374	0.108929	0.101149	0.159016	0.102689	0.120991	0.122085	0.0472313	0.0718114	0.270777	0.0803279	0.0641953	0.148206	0.166423	0.0927419	0.0816327	0.0697279	0.0879211	0.134474	0.0263913	0.090249	0.0477137	0.0769231	0.0787546	0.0737052	0.0403769	0.114105	0.183486	0.11713	0.0610687	0.108731	0.129815	0.0973154	0.136054	0.0694143
	0.127527	0.0875133	0.0440035	0.073494	0.119816	0.0922242	0.10559	0.103208	0.143082	0.0549915	0.134969	0.134021	0.123173	0.0509745	0.214458	0.20979	0.141919	0.117853	0.222664	0.210145	0.0985222	0.136082	0.0957854	0.20765	0.0940819	0.0660694	0.25641	0.183274	0.0548469	0.171795	0.0822785	0.102888	0.20059	0.103129	0.0935601	0.0956044	0.105426	0.184049	0.123596	0.092033	0.129264	0.166667	0.135506	0.0882051	0.251908	0.142216	0.17734	0.140884	0.0936556
	0.228111	0.0929487	0.0581498	0.0942957	0.269592	0.135628	0.0603385	0.137008	0.218615	0.0785908	0.232274	0.129179	0.0871122	0.134349	0.132956	0.173776	0.207513	0.12987	0.343511	0.112077	0.133226	0.0945559	0.162063	0.10613	0.129568	0.0716804	0.208044	0.1949	0.0796992	0.116095	0.0684211	0.124145	0.156044	0.095	0.195652	0.168067	0.131988	0.129386	0.168966	0.0865922	0.0956633	0.271739	0.171026	0.163447	0.111575	0.0921697	0.243767	0.19685	0.103194
	0.206625	0.101031	0.0820611	0.0961776	0.291444	0.0776915	0.077357	0.165138	0.157969	0.0970464	0.183616	0.153251	0.102067	0.170807	0.185897	0.285078	0.145885	0.169078	0.302966	0.124031	0.116814	0.230769	0.257218	0.0798747	0.168053	0.11172	0.313609	0.0789474	0.105719	0.142317	0.15604	0.138378	0.161215	0.137681	0.284768	0.142212	0.192118	0.181598	0.118166	0.1	0.125152	0.2261	0.0747012	0.195008	0.0971302	0.25	0.158301	0.124318	0.105263
	0.149077	0.102618	0.100105	0.0629742	0.278161	0.0942957	0.0873635	0.0973822	0.236607	0.114439	0.264559	0.0917692	0.117021	0.109001	0.22242	0.204489	0.202643	0.141146	0.241436	0.124738	0.178253	0.127325	0.268657	0.0795455	0.132743	0.11168	0.141221	0.100167	0.153518	0.0998797	0.167813	0.158009	0.102426	0.087994	0.245961	0.172454	0.194492	0.236084	0.197753	0.225376	0.162202	0.232168	0.112038	0.117041	0.150685	0.169514	0.175943	0.11701	0.112434
	0.218914	0.130626	0.106127	0.0773525	0.19965	0.0911493	0.0948207	0.110857	0.251318	0.133939	0.258123	0.112871	0.131185	0.117148	0.100433	0.129813	0.267462	0.119604	0.197597	0.122744	0.064133	0.123696	0.259067	0.0708592	0.194103	0.127127	0.144408	0.0998308	0.0913108	0.122892	0.347458	0.159243	0.144828	0.186579	0.20292	0.203414	0.102459	0.170047	0.0973872	0.134031	0.208723	0.213918	0.189286	0.134503	0.197724	0.175913	0.116545	0.147541	0.150538
	0.173522	0.126183	0.128855	0.0876289	0.208267	0.0886889	0.108769	0.138599	0.273063	0.139326	0.185222	0.135849	0.160494	0.11305	0.0781528	0.112371	0.180828	0.124871	0.302198	0.154887	0.0690209	0.188172	0.229607	0.0740741	0.208719	0.140399	0.181699	0.121163	0.15213	0.119628	0.328321	0.178738	0.115613	0.102215	0.30394	0.189218	0.115351	0.189744	0.14178	0.147594	0.122044	0.174638	0.173219	0.1571	0.172021	0.119965	0.335312	0.192308	0.090566
	0.213836	0.167296	0.143876	0.0953254	0.305263	0.133858	0.0626828	0.209139	0.167401	0.0992204	0.143006	0.203883	0.111018	0.108925	0.0933573	0.118436	0.242464	0.143162	0.30102	0.234086	0.092901	0.122667	0.202759	0.0948718	0.207301	0.14614	0.25265	0.119454	0.126154	0.122494	0.304762	0.0948814	0.1324	0.122296	0.312381	0.180567	0.146667	0.173844	0.186289	0.180412	0.119485	0.141294	0.271795	0.183084	0.266962	0.141602	0.227704	0.137157	0.215686
	0.160151	0.244286	0.182857	0.14771	0.222707	0.0865052	0.208489	0.234801	0.19821	0.157845	0.127004	0.175032	0.163309	0.213483	0.113956	0.141207	0.294686	0.179554	0.291351	0.205479	0.117706	0.126344	0.190715	0.171756	0.253582	0.191534	0.241283	0.0951327	0.236842	0.146753	0.284501	0.215506	0.146307	0.15	0.322204	0.274699	0.186401	0.22314	0.2423	0.256803	0.151203	0.153355	0.226391	0.210214	0.292244	0.172557	0.309771	0.13704	0.236467
	0.219203	0.174312	0.111019	0.127503	0.282772	0.169369	0.453125	0.229042	0.205882	0.302053	0.139222	0.258449	0.190476	0.104621	0.14759	0.160229	0.256944	0.185237	0.232558	0.263761	0.135236	0.147117	0.267717	0.103292	0.192929	0.213879	0.318702	0.140888	0.186795	0.169468	0.244742	0.130366	0.180505	0.179979	0.30506	0.210784	0.243207	0.234469	0.189935	0.184413	0.217448	0.131793	0.301775	0.261644	0.193401	0.18894	0.338346	0.156469	0.266467
	0.173198	0.197266	0.140187	0.181694	0.203905	0.131792	0.466993	0.237542	0.10118	0.532468	0.114533	0.250789	0.244807	0.14014	0.2079	0.0892857	0.274671	0.243007	0.276667	0.232143	0.230284	0.183922	0.265979	0.190813	0.224535	0.228886	0.23796	0.195473	0.22735	0.18429	0.223054	0.197661	0.117497	0.136397	0.256845	0.199461	0.18985	0.168331	0.237805	0.20516	0.210728	0.141249	0.189013	0.144152	0.192586	0.222494	0.279693	0.187361	0.299525
	0.198804	0.25995	0.163784	0.159437	0.182371	0.158404	0.531323	0.132626	0.121704	0.550122	0.111665	0.169753	0.159509	0.138979	0.117442	0.115343	0.211584	0.191341	0.227994	0.172982	0.157764	0.0604878	0.242678	0.156406	0.147275	0.164815	0.187433	0.140647	0.143493	0.162374	0.293173	0.241144	0.145455	0.192669	0.206012	0.213376	0.21764	0.214859	0.143401	0.231539	0.122872	0.149025	0.155754	0.144598	0.25908	0.238727	0.151371	0.217016	0.215496
	0.212733	0.173453	0.165854	0.239394	0.25539	0.174672	0.595652	0.162023	0.0838926	0.594966	0.137022	0.223738	0.228169	0.123188	0.143353	0.160221	0.302795	0.153216	0.31453	0.171257	0.132964	0.0317848	0.302059	0.130779	0.174956	0.230769	0.292049	0.203209	0.182706	0.224	0.153305	0.167696	0.145614	0.231377	0.195789	0.166017	0.152457	0.301663	0.161243	0.150327	0.199029	0.222607	0.237609	0.184136	0.26683	0.177481	0.20777	0.121758	0.222491
	0.123142	0.292149	0.143852	0.194161	0.0426487	0.225914	0.662763	0.213008	0.13808	0.604494	0.0923767	0.155074	0.216179	0.138462	0.213938	0.12455	0.215837	0.264368	NaN	0.177196	0.217791	0.037037	0.270103	0.113766	0.263091	0.212987	0.194226	0.18626	0.085446	0.204978	0.0970232	0.225225	0.128093	0.193001	0.263432	0.158841	0.175676	NaN	0.113346	0.182517	0.166213	0.210793	0.111707	0.240978	0.365672	0.240629	0.170279	0.168653	0.233843
	0.138436	0.241856	0.182301	0.185515	0.161235	0.245734	0.639309	0.223065	0.220438	0.642857	0.143059	0.232558	0.193689	0.0890538	0.248722	0.195985	0.274419	0.235593	NaN	0.174046	0.197585	0.110497	0.266958	0.302632	0.212885	0.428241	0.259962	0.156688	0.119488	0.191117	0.125	0.286093	0.193705	0.179856	0.177507	0.240715	0.284863	NaN	0.229064	0.151558	0.164398	0.161692	0.173785	0.316109	0.427586	0.215921	0.208243	0.234925	0.275
	0.205689	0.226926	0.298039	0.181818	0.112641	0.680328	0.644397	0.388027	0.229677	0.686499	0.137767	0.245482	0.373814	0.317774	0.301426	0.342736	0.236057	0.225962	NaN	0.235887	0.285491	0.161017	NaN	0.282427	0.290683	0.355805	0.212077	0.252354	0.183908	0.183276	0.130252	0.254054	0.218284	0.320908	0.263598	0.223124	0.243932	NaN	0.180617	0.213099	NaN	0.196491	0.217119	0.280362	0.647841	NaN	0.251037	0.195464	0.353043
	0.19962	0.286458	0.272921	0.196907	0.203209	0.433929	0.690745	0.336788	0.184287	0.684435	0.127778	0.236702	0.621528	0.115248	0.290262	0.300716	0.292187	0.240876	NaN	0.245487	0.2046	0.158863	NaN	0.206704	0.253493	0.334967	0.185734	0.245583	0.257642	0.288217	0.157439	0.450628	0.434343	0.241952	0.231959	0.280916	0.377778	NaN	0.170435	0.225705	NaN	0.151316	0.212996	0.374088	0.636364	NaN	0.213904	0.276446	0.268448
	0.19398	0.268203	0.236136	0.304795	0.148221	0.340591	0.729216	0.266055	0.169464	0.655532	0.283333	0.2848	0.858369	NaN	0.23099	0.248856	0.273517	0.227157	NaN	0.248264	0.338877	0.183473	NaN	0.198556	0.38036	NaN	0.30572	0.233883	0.257576	0.295732	0.37619	0.330346	0.288462	0.227556	NaN	0.251244	0.329932	NaN	NaN	0.25876	NaN	0.200461	0.215603	0.337043	0.694611	NaN	0.198551	0.235294	0.365354
	0.201309	0.287467	0.440273	0.268139	0.143075	0.329971	0.715556	0.245169	0.335025	0.682377	0.633065	0.2944	0.915556	NaN	0.313008	0.527054	0.295008	0.226716	NaN	0.191401	0.387244	0.156707	NaN	0.183411	0.345828	NaN	0.320565	0.244378	0.375427	0.325228	NaN	0.348259	0.281879	0.426209	NaN	0.257611	0.329186	NaN	NaN	0.39485	NaN	0.198598	0.341837	0.351648	0.58427	NaN	0.1841	0.270859	0.697248
	0.312139	0.28438	0.45777	0.247774	0.23588	0.709343	0.689038	0.260756	0.324547	0.668033	NaN	0.287736	0.889381	NaN	0.311301	0.482759	0.29652	0.22276	NaN	0.351415	0.370288	0.135279	NaN	0.318807	0.35434	NaN	0.310976	0.243722	0.325	0.309668	NaN	0.341646	0.262931	0.423913	NaN	0.235782	0.319507	NaN	NaN	0.408511	NaN	0.293478	0.297927	0.337705	0.628834	NaN	0.160594	0.256111	0.684713
	0.362018	0.458084	0.440536	0.247076	0.295533	0.683636	0.724706	0.2346	0.286174	0.676149	NaN	0.281646	0.793706	NaN	0.289474	0.466667	0.22644	0.44557	NaN	0.333333	0.397368	0.101316	NaN	0.34466	0.709424	NaN	0.334792	0.240469	0.341176	0.353135	NaN	0.639098	0.295983	0.428931	NaN	0.215054	0.316315	NaN	NaN	0.375246	NaN	0.175824	0.25	0.311897	0.594595	NaN	0.147541	0.256466	0.699346
	0.373494	0.443778	0.429752	0.237814	0.284746	0.706107	0.690307	0.239159	0.3024	0.644737	NaN	0.298246	0.812977	NaN	0.301075	0.43487	0.208877	0.447802	NaN	0.292035	0.396985	0.12713	NaN	0.312977	0.709424	NaN	0.389294	0.256296	0.302158	0.316993	NaN	0.739003	0.271552	0.348542	NaN	0.191646	0.29528	NaN	NaN	0.379245	NaN	0.154018	0.262211	0.316591	0.561047	NaN	0.162853	0.209916	0.659236
	0.319527	0.425787	0.435216	0.234139	0.262799	0.658088	0.749361	0.22114	0.302782	0.657778	NaN	0.284091	0.866379	NaN	0.298056	0.410359	0.211488	0.471233	NaN	0.285714	0.478261	0.104439	NaN	0.35443	0.718421	NaN	0.355091	0.261654	0.231144	0.354671	NaN	0.676923	0.26226	0.347118	NaN	0.188564	0.308219	NaN	NaN	0.37594	NaN	0.160088	0.266319	0.307692	0.593168	NaN	0.180328	0.253813	0.681818
	0.340176	0.441617	0.427861	0.24697	0.251592	0.73029	0.69378	0.264075	0.292528	0.641723	NaN	0.312399	0.870079	NaN	0.281938	0.413725	0.199741	0.456825	NaN	0.291667	NaN	0.167759	NaN	0.340852	0.690104	NaN	0.340483	0.263952	NaN	0.339655	NaN	0.733591	0.296053	0.325255	NaN	0.19197	0.295216	NaN	NaN	0.395789	NaN	0.272109	0.267956	0.287791	0.56129	NaN	0.156773	0.25431	0.721649
	0.380952	0.412202	0.416949	0.250375	0.243056	0.641221	0.809942	0.200282	0.298387	0.593137	NaN	0.285251	0.90367	NaN	0.267108	0.414894	0.191744	0.449721	NaN	0.324324	NaN	0.178851	NaN	0.327189	0.690909	NaN	0.357955	0.295652	NaN	0.340989	NaN	0.751799	0.292056	0.303109	NaN	0.166265	0.271283	NaN	NaN	0.390099	NaN	0.214932	0.278215	0.296784	0.607903	NaN	0.155096	0.245772	0.699275
	0.360704	0.385757	0.440476	0.233184	0.260135	0.734783	NaN	0.253576	0.310726	0.518703	NaN	0.292007	0.834043	NaN	0.298246	0.407843	0.193506	0.440443	NaN	0.356287	NaN	0.19401	NaN	0.306792	0.683117	NaN	0.368564	0.262079	NaN	0.313665	NaN	0.686667	0.283871	0.29359	NaN	0.163636	0.271283	NaN	NaN	0.369811	NaN	0.140515	0.256659	0.305514	0.561605	NaN	0.215116	0.248932	0.712329
	0.290123	0.394659	0.421687	0.237879	0.224913	0.76699	NaN	0.246736	0.299685	0.557252	NaN	0.279146	0.840637	NaN	0.307359	0.385519	0.193421	0.415978	NaN	0.283237	NaN	0.194481	NaN	0.321782	0.675258	NaN	0.368132	0.265988	NaN	0.322476	NaN	0.759398	0.303879	0.294041	NaN	0.151404	0.259343	NaN	NaN	0.377609	NaN	0.133333	0.260546	0.29491	0.537791	NaN	0.16369	0.254565	0.690647
[truncated: 105 more columns]

## Sheet: Norm. Nucleoid offset
Abbreviations
NaN (Not a number)
	Norm. Nucleoid offset
Lineage	1	2	3	4	5	6	7	8	9	10	11	12	13	14	15	16	17	18	19	20	21	22	23	24	25	26	27	28	29	30	31	32	33	34	35	36	37	38	39	40	41	42	43	44	45	46	47	48	49
	0.018003	0.0110643	0.0211884	0.0132187	0.0279484	0.0340584	0.0373776	0.0637967	0.0583517	0.0503964	0.0733529	0.0369503	0.0206266	0.0289803	0.038	0.0207431	0.0440046	0.0298264	0.0491468	0.133168	0.0921251	0.00119703	0.0652853	0.069887	0.0398102	0.0171695	0.0581557	0.0307948	0.039519	0.00622417	0.0390791	0.0349814	0.0492592	0.0768017	0.0636641	0.0169169	0.0205228	0.0394331	0.0203049	0.0127879	0.0521108	0.0648584	0.104286	0.0291874	0.00630611	0.0959086	0.038142	0.0740176	0.0187646
	0.0158256	0.0641826	0.0409786	0.0132017	0.0899485	0.0864549	0.0422381	0.0546782	0.0363157	0.0157665	0.116761	0.10583	0.0569007	0.0130841	0.104333	0.042991	0.0610468	0.0607034	0.0333679	0.0914459	0.0321747	0.0186045	0.0355548	0.156609	0.050139	0.0339353	0.0879135	0.0510709	0.0727899	0.0305294	0.0742019	0.0464279	0.0591862	0.00582603	0.044046	0.00597425	0.00888305	0.048225	0.0521593	0.0152824	0.0511461	0.0679653	0.0838435	0.0147586	0.0538813	0.0988204	0.0639325	NaN	0.0224181
	0.0505527	0.0469705	0.0350383	0.0366185	0.0722508	0.0881736	0.0528631	0.0659207	0.0729458	0.0409317	0.0713642	0.0522362	0.055789	0.0182344	0.149218	0.127316	0.0745645	0.0706737	0.153222	0.136991	0.0587889	0.0876537	0.0556497	0.078015	0.0166677	0.0358164	0.171669	0.0450037	0.0531032	0.132199	0.0430014	0.044857	NaN	0.0600971	0.0821087	0.109497	0.0469067	0.0991754	0.0796178	0.0482176	0.0685454	0.0741992	0.0463473	0.0514999	0.163087	0.0613886	0.126108	0.0784513	0.0455807
	NaN	0.0776023	0.0567035	0.109669	0.0974283	0.108499	0.102974	0.121493	0.0584217	0.056058	0.147638	0.0642142	0.0377415	0.053202	0.0646517	0.0984668	0.150977	0.0671421	0.190252	0.0513549	0.121759	0.043527	0.104464	0.0546147	0.049639	0.0675581	0.105478	0.0440656	0.0737536	0.013862	0.029853	0.0749335	0.079676	0.0310003	0.136818	0.135168	0.0570394	0.093552	0.185845	0.0162725	0.0856174	0.169254	0.131672	0.091948	0.0621545	0.0612285	0.204954	0.108965	0.0854361
	0.107429	0.0784097	0.0603567	0.0898907	0.121457	0.0388565	0.0894866	0.0994796	0.0440847	0.0568504	0.0930468	0.120022	0.0480454	0.134839	0.156704	0.183002	0.127093	0.0785171	0.239306	0.0556829	0.0786844	0.0843005	0.133501	0.0345436	0.105356	0.087843	0.195458	0.0568563	0.0596331	0.0733588	0.0583368	0.0869004	0.0934223	0.0911116	0.201555	0.101012	0.114972	0.100034	0.102177	0.0775403	0.101758	0.139257	0.0654837	0.13676	0.0734583	0.180039	0.134502	0.0637347	0.0620598
	0.0639014	0.105066	0.0839852	0.0295803	0.0986173	0.053766	0.104665	0.0741611	0.134878	0.130335	0.127128	0.0542122	0.0526313	0.0973322	0.142595	0.0951765	0.149096	0.0804692	0.166178	0.0862903	0.0990583	0.0366464	0.133388	0.048393	0.0762229	0.0748852	0.0584997	0.0872326	0.0773872	0.0864905	0.0195281	0.0948796	0.0452982	0.0596957	0.192642	0.118967	0.0939762	0.15788	0.129034	0.142557	0.113721	0.124511	0.0591476	0.0809672	0.118239	0.102858	0.105315	0.0615571	0.0791345
	0.118274	0.125969	0.0627196	0.0698578	0.0894092	0.0694502	0.141371	0.0823325	0.123668	0.136761	0.131536	0.070872	0.104459	0.0821332	0.0586757	0.0690482	0.191595	0.0693524	0.186399	0.0622947	0.0385775	0.0360963	0.125907	0.0511216	0.122999	0.0657862	0.0767483	0.0679475	0.0287556	0.0546145	0.140736	0.102502	0.0655635	0.121933	0.159202	0.150264	0.0611653	0.0869934	0.0789097	0.0737393	0.155785	0.101484	0.100836	0.0890958	0.151551	0.144687	0.0607341	0.0988266	0.0766508
	0.0667988	0.139513	0.0919516	0.0643981	0.0643151	0.0666898	0.146251	0.0876287	0.142536	0.15705	0.0843885	0.101618	0.0822503	0.085794	0.0383765	0.0760858	0.130147	0.0969148	0.192165	0.0992964	0.040914	0.138745	0.101428	0.0877705	0.11436	0.0773283	0.113088	0.0596197	0.139838	0.0595191	0.160376	0.14873	0.0753154	0.0113586	0.208853	0.138601	0.0826375	0.0973672	0.0745621	0.066925	0.0795976	0.0841988	0.0995898	0.110912	0.11513	0.0840665	0.26261	0.174281	0.0565834
	0.0899857	0.164088	0.126191	0.0273165	0.190784	0.0974011	0.0491173	0.136462	0.0738523	0.13926	0.0853376	0.140654	0.0816984	0.0509771	0.0269968	0.0318493	0.194174	0.0933608	0.157424	0.174436	0.0602704	0.0271423	0.0980205	0.0836308	0.134238	0.108188	0.152073	0.0547026	0.0738558	0.0687209	0.134229	0.0658475	0.0919727	0.0970665	0.209064	0.116387	0.119065	0.0958647	0.104316	0.0813877	0.0850572	0.0619122	0.169489	0.14346	0.233386	0.0934844	0.141735	0.0827945	0.165203
	0.09445	0.188248	0.191305	0.121363	0.137832	0.0583785	0.205347	0.16012	0.106007	0.152182	0.0915792	0.115393	0.124037	0.176599	0.0932107	0.064731	0.218363	0.129552	0.128382	0.129	0.0668023	0.0138463	0.0831347	0.117469	0.17353	0.146351	0.138632	0.148269	0.15074	0.129789	0.0995601	0.165173	0.087216	0.139982	0.177192	0.17127	0.124882	0.184528	0.152295	0.201686	0.171941	0.19884	0.109927	0.133263	0.186308	0.0944964	0.187265	0.106603	0.154329
	0.118153	0.147695	0.117372	0.0758872	0.160195	0.161348	NaN	0.132552	0.141241	0.218917	0.116154	0.226742	0.147094	0.0731063	0.122722	0.0685279	0.192298	0.137338	0.122506	0.172362	0.0893529	0.111915	0.171016	0.0810188	0.120914	0.12188	0.225353	0.0700828	0.120326	0.139558	0.0836771	0.0966666	0.0970104	0.144531	0.172888	0.12352	0.175441	0.20423	0.0946244	0.129441	0.196145	0.134956	0.162455	0.148859	0.142792	0.161142	0.243561	0.103439	0.198253
	0.088412	0.172073	0.149239	0.139167	0.0788494	0.0651793	NaN	0.170461	0.0533776	NaN	0.0690278	0.195325	0.170149	0.0972527	0.170057	0.0303168	0.195645	0.153991	0.133059	0.178118	0.154472	0.13707	0.176476	0.13711	0.134882	0.175999	0.14295	0.145013	0.157351	0.131878	0.0771387	0.142562	0.0761057	0.0228106	0.155493	0.144233	0.125967	0.18405	0.160439	0.16497	0.153949	0.0754795	0.129397	0.133463	0.158836	0.151412	0.22847	0.111352	0.245594
	0.0919126	0.191654	0.181684	0.0974318	0.106595	0.114479	NaN	0.0757647	0.0781041	NaN	0.0871881	0.114283	0.0924338	0.0787763	0.0701838	0.0386458	0.142475	0.141551	0.108613	0.111493	0.112053	0.0167666	0.164547	0.119924	0.0894905	0.116418	0.104179	0.0768185	0.109208	0.121865	0.18605	0.171641	0.0853763	0.11614	0.106448	0.113773	0.167455	0.156013	0.110345	0.14654	0.0700725	0.122548	0.0831627	0.129953	0.209953	0.1713	0.119767	0.156716	0.166117
	0.113934	0.144323	0.150713	0.215093	0.114402	0.120354	NaN	0.0977897	0.0784956	NaN	0.0915727	0.158181	0.153373	0.107388	0.0787668	0.06427	0.253187	0.0927507	0.158304	0.144159	0.0852444	0.0190751	0.17777	0.0856797	0.101544	0.156457	0.179462	0.15606	0.104944	0.146081	0.0476833	0.107678	0.0975804	0.0809291	0.113414	0.0939834	0.104615	0.169573	0.0996623	0.0972912	0.214313	0.0694973	0.158304	0.141941	0.202236	0.128455	0.135129	0.087847	0.158528
	0.0614061	0.233176	0.139945	0.11321	0.00413286	0.261794	NaN	0.149769	0.0751782	NaN	0.0569661	0.103283	0.144461	0.111484	0.15066	0.129545	0.163964	0.163235	NaN	0.111087	0.157752	0.0287857	0.11753	0.070648	0.168742	0.136403	0.0902709	0.137079	0.0892955	0.123154	0.0403701	0.164256	0.10827	0.160595	0.203671	0.111954	0.130965	NaN	0.133683	0.105285	0.0976061	0.138617	0.0708778	0.19344	0.26627	0.171516	0.127125	0.111708	0.161112
	0.0930575	0.192576	0.14149	0.13457	0.0704805	0.128524	NaN	0.164731	0.123943	NaN	0.103355	0.166494	0.152843	0.0915544	0.200994	0.130474	0.204494	0.145829	NaN	0.159606	0.115817	0.0355199	0.152774	0.210981	0.136666	0.285454	0.167956	0.101737	0.0834886	0.0965694	0.077768	0.185937	0.1534	0.0624382	0.104985	0.178304	0.192967	NaN	0.158463	0.070639	0.0868589	0.0644059	0.168853	0.228441	0.300739	0.130901	NaN	0.164177	0.10039
	0.185766	0.158622	0.242875	0.125624	0.0490543	NaN	NaN	0.277986	0.113483	NaN	0.110308	0.199791	0.275719	0.240853	0.210814	0.239106	0.182448	0.161281	NaN	0.180842	0.201393	0.0287335	NaN	0.219797	0.190658	0.247732	0.152324	0.201913	0.130553	0.0829255	0.0491634	0.179471	0.179508	0.206969	0.159394	0.156591	0.177141	NaN	0.150527	0.140011	NaN	0.120793	0.150904	0.180691	0.43596	NaN	0.145496	0.119537	0.22126
	0.119706	0.223811	0.194601	0.126905	0.107665	0.259152	NaN	0.211998	0.106818	NaN	0.0216678	0.181472	NaN	0.0840924	0.17076	0.216041	0.220415	0.16715	NaN	0.187144	0.128393	0.0156702	NaN	0.133579	0.174674	0.248045	0.1334	0.162506	0.196076	0.182198	0.0376211	0.283581	0.283157	0.174615	0.14614	0.203694	0.260639	NaN	0.131807	0.132888	NaN	0.0856852	0.176909	0.279694	NaN	NaN	0.152588	0.202421	0.165958
	0.116534	0.213092	0.182098	0.209047	0.0871752	0.191729	NaN	0.173271	0.054171	NaN	0.206664	0.227972	NaN	NaN	0.152827	0.196158	0.204821	0.165368	NaN	0.176939	0.244736	0.0718473	NaN	0.137096	0.272333	NaN	0.149447	0.140664	0.123472	0.15193	NaN	0.289542	0.212286	0.117772	NaN	0.155256	0.252844	NaN	NaN	0.0313897	NaN	0.12587	0.147314	0.266742	NaN	NaN	0.121539	0.178265	0.187573
	0.106241	0.231592	0.307994	0.182301	0.082019	0.195321	NaN	0.217686	0.236051	NaN	NaN	0.2237	NaN	NaN	0.187551	0.342607	0.222563	0.167922	NaN	0.13839	0.250281	0.0377085	NaN	0.116422	0.265096	NaN	0.17175	0.145279	0.22445	0.193532	NaN	0.261144	0.196134	0.332613	NaN	0.185806	0.244779	NaN	NaN	0.266983	NaN	0.129072	0.21726	0.25749	NaN	NaN	0.11709	0.21236	NaN
	0.165084	0.158072	0.312655	0.181205	0.135774	NaN	NaN	0.13799	0.221763	NaN	NaN	0.230147	NaN	NaN	0.203878	0.307017	0.230688	0.166054	NaN	0.185059	0.231558	0.0587965	NaN	0.244356	0.255792	NaN	0.159349	0.147744	0.209598	0.158679	NaN	0.260569	0.171515	0.266647	NaN	0.166716	0.243314	NaN	NaN	0.271526	NaN	0.10848	0.210345	0.231975	0.375515	NaN	0.101666	0.203055	NaN
	0.148733	NaN	0.305385	0.1909	0.123337	NaN	NaN	0.101363	0.201183	NaN	NaN	0.216064	NaN	NaN	0.18774	0.309059	0.136994	0.275881	NaN	0.187031	0.25794	0.0477627	NaN	0.220538	NaN	NaN	0.180639	0.153566	0.219744	0.241636	NaN	NaN	0.179485	0.249613	NaN	0.148516	0.243252	NaN	NaN	0.248332	NaN	0.0891741	0.15286	0.218715	NaN	NaN	0.0945499	0.185929	NaN
	0.118157	NaN	0.292242	0.157672	0.11338	NaN	NaN	0.114999	0.19557	NaN	NaN	0.198748	NaN	NaN	0.178271	0.294536	0.130127	0.274228	NaN	0.161249	0.250883	0.0565617	NaN	0.21252	NaN	NaN	0.167989	0.147665	0.142464	0.20923	NaN	NaN	0.157229	0.251781	NaN	0.127103	0.216345	NaN	NaN	0.240428	NaN	0.0953686	0.173526	0.221235	0.379294	NaN	0.0916968	0.165641	NaN
	0.120814	NaN	0.295292	0.179546	0.124165	NaN	NaN	0.0813284	0.185384	NaN	NaN	0.208019	NaN	NaN	0.179802	0.276477	0.119487	0.272808	NaN	0.164147	0.286055	0.0345921	NaN	0.202467	NaN	NaN	0.158371	0.13931	0.0387268	0.202413	NaN	NaN	0.175733	0.251091	NaN	0.13062	0.230421	NaN	NaN	0.242034	NaN	0.100801	0.159152	0.220099	NaN	NaN	0.106483	0.192465	NaN
	0.0860713	NaN	0.283238	0.170872	0.119481	NaN	NaN	0.141275	0.191317	NaN	NaN	0.206228	NaN	NaN	0.198721	0.263621	0.119855	0.268868	NaN	0.151606	NaN	0.0703656	NaN	0.202841	NaN	NaN	0.164518	0.140298	NaN	0.155771	NaN	NaN	0.178131	0.238166	NaN	0.11732	0.218594	NaN	NaN	0.234789	NaN	0.103967	0.137676	0.221847	0.342736	NaN	0.114074	0.17934	NaN
	0.0989924	NaN	0.296649	0.164997	0.129408	NaN	NaN	0.0674942	0.191916	NaN	NaN	0.188747	NaN	NaN	0.168372	0.277237	0.110788	0.253742	NaN	0.135628	NaN	0.099128	NaN	0.149035	NaN	NaN	0.165786	0.122386	NaN	0.21707	NaN	NaN	0.152743	0.230567	NaN	0.116655	0.215087	NaN	NaN	0.243613	NaN	0.0987693	0.131399	0.215409	NaN	NaN	0.100734	0.182391	NaN
	0.0822072	0.304046	0.304343	0.163594	0.119319	NaN	NaN	0.116283	0.168624	NaN	NaN	0.194959	NaN	NaN	0.187092	0.268421	0.106125	0.254726	NaN	0.160935	NaN	0.0997377	NaN	0.154576	NaN	NaN	0.157953	0.120432	NaN	0.1225	NaN	NaN	0.151049	0.221984	NaN	0.11075	0.209508	NaN	NaN	0.231964	NaN	0.0997977	0.108302	0.255109	NaN	NaN	0.110925	0.163631	NaN
	0.102299	0.294754	NaN	0.163577	0.109446	NaN	NaN	0.130306	0.169592	NaN	NaN	0.19581	NaN	NaN	0.15465	0.237659	0.101527	0.253055	NaN	0.135911	NaN	0.102878	NaN	0.167245	NaN	NaN	0.184986	0.119854	NaN	0.120556	NaN	NaN	0.163333	0.214169	NaN	0.107175	0.200927	NaN	NaN	0.238554	NaN	0.100358	0.126767	0.23001	0.344176	NaN	0.106704	0.180919	NaN
[truncated: 105 more columns]
