# Supplementary material for: Glycogen phase-separation drives macromolecular rearrangement and asymmetric division in E. coli
Source: EMBO J. 2025 Nov 3;44(24):7434–76. doi: 10.1038/s44318-025-00621-y (PMC12706056; doi:10.1038/s44318-025-00621-y)
Supplement: Supplementary file 17 — Source data Fig. 4 [file 44318_2025_621_MOESM17_ESM.zip › Figure4/SourceData_Fig4E.xlsx]

## Sheet: Norm. Nucleoid offset
Abbreviations
NaN (Not a number)
		Wild type (Glycogen sensor)																ΔglgBXCAP
		Norm. Nucleoid offset																Norm. Nucleoid offset
	Generations	1	2	3	4	5	6	7	8	9	10	11	12	13	14		Generations	1	2	3	4	5	6	7	8	9	10	11	12	13	14
		0.018003	0.0158256	0.0505527	0.0776023	0.118274	0.0899857	0.118153	0.0919126	0.113934	0.0930575	0.185766	0.165084	0.223811	0.307994			7.52844e-05	0.0601132	0.0825032	0.0554004	0.0403049	0.0372646	0.0242642	0.0395572	0.0379436	0.0548492	0.0390289	0.00283365	NaN	NaN
		0.0110643	0.0641826	0.0469705	0.0603567	0.0784097	0.105066	0.125969	0.139513	0.188248	0.172073	0.191654	0.233176	0.242875	0.187551			0.00690038	0.0164001	0.036276	0.0335276	0.018988	0.00526332	0.00634628	0.0136468	0.0369718	0.0111055	0.0343949	0.0450887	NaN	NaN
		0.0211884	0.0409786	0.0567035	0.109669	0.0839852	0.0627196	0.0919516	0.126191	0.191305	0.149239	0.181684	0.14149	0.277986	0.272333			0.00832717	0.0753798	0.0278458	0.0296571	0.0330059	0.0242121	0.0432693	0.00338195	0.0193206	0.0460822	0.0539981	0.0370267	NaN	NaN
		0.0132187	0.0132017	0.0366185	0.106595	0.0643981	0.0273165	0.121363	0.139167	0.215093	0.209047	0.0977897	0.149769	0.210814	0.285454			0.0369186	0.0150073	0.0610599	0.0246287	0.0285055	0.0159829	0.0059102	0.031474	0.0535927	0.0859983	0.0507882	NaN	NaN	NaN
		0.0279484	0.0974283	0.190784	0.053766	0.114402	0.0704805	0.107665	0.135774	0.16012	0.170461	0.236051	0.206664	0.231558	0.0313897			0.00668131	0.0109183	0.0011676	0.0370867	0.0309341	0.0337429	0.0609132	0.0151615	0.067108	0.0373301	0.0110971	NaN	NaN	NaN
		0.0340584	0.0864549	0.108499	0.121493	0.0694502	0.0666898	0.0974011	0.136462	0.0751782	0.123943	0.103355	0.227972	0.190658	0.228441			0.00403106	0.0022341	0.0333284	0.00453095	0.0251714	0.0315913	0.0334842	0.00140235	0.0388938	0.0289751	0.0480467	NaN	NaN	NaN
		0.0373776	0.0546782	0.0659207	0.134878	0.0994796	0.0823325	0.0876287	0.0781041	0.0871881	0.0915727	0.166494	0.15066	0.156457	0.202421			0.00590345	0.0641688	0.0326504	0.0545166	0.11015	0.00359107	0.0355911	0.0263104	0.0687126	0.0179092	0.033013	NaN	NaN	NaN
		0.0637967	0.0729458	0.0584217	0.130335	0.142536	0.106007	0.141241	0.116154	0.226742	0.158181	0.0787668	0.342607	0.182198	0.267004			0.0218909	0.0162167	0.0913014	0.0188293	0.0240692	0.0138606	0.0487275	0.0377912	0.0718355	0.0354675	0.0469417	NaN	NaN	NaN
		0.0583517	0.0157665	0.0568504	0.127128	0.15705	0.152182	0.218917	0.140654	0.122722	0.170057	0.239106	0.220415	0.192967	0.254625			0.00153146	0.0282808	0.0571835	0.0498431	0.0487016	0.00210463	0.0128649	0.0114853	0.0196811	0.0113185	0.0397523	NaN	NaN	NaN
		0.0503964	0.116761	0.147638	0.0642142	0.131536	0.0853376	0.0915792	0.0932107	0.06427	0.130474	0.204494	0.244736	0.132888	0.254932			0.248859	0.00260288	0.0244375	0.048896	0.0824833	0.05635	0.0224041	0.0317053	0.0514534	0.0436107	0.104849	NaN	NaN	NaN
		0.0733529	0.10583	0.0522362	0.085794	0.120022	0.070872	0.101618	0.0386458	0.195645	0.253187	0.185059	0.168742	0.19344	0.231839			0.0250968	0.0649276	0.144536	0.00814626	0.0149915	0.00323507	0.0476447	0.0773949	0.0470592	0.0954024	0.00992556	NaN	NaN	NaN
		0.0369503	0.0130841	0.0821332	0.156704	0.142595	0.0383765	0.0269968	0.218363	0.111087	0.180842	0.201393	0.175999	0.119537	0.289836			0.0138923	0.0439013	0.0184377	0.0233222	0.0647629	0.0820005	0.00924686	0.0308756	0.0341774	0.0392018	NaN	NaN	NaN	NaN
		0.0206266	0.104333	0.149218	0.183002	0.0690482	0.0318493	0.064731	0.172362	0.154472	0.157752	0.101544	0.146081	0.212465	0.220696			0.0701347	0.0252886	0.11471	0.0978783	0.026411	0.0038071	0.0100238	0.0128052	0.0224364	0.0679969	NaN	NaN	NaN	NaN
		0.0289803	0.042991	0.127316	0.150977	0.149096	0.191595	0.194174	0.0893529	0.0287857	0.0355199	0.12188	0.283157	0.209368	0.23184			0.0169906	0.0356104	0.0115388	0.00673264	0.0316777	0.00706478	0.0707953	0.0820805	0.102725	0.0396564	NaN	NaN	NaN	NaN
		0.038	0.0610468	0.0745645	0.190252	0.192165	0.133059	0.158304	0.0190751	0.17353	0.134882	0.149447	0.130965	0.311023	0.350722			0.0296978	0.00904085	0.0292634	0.0343356	0.0868653	0.0117976	0.0707852	0.0273058	0.0233	0.024505	NaN	NaN	NaN	NaN
		0.0207431	0.0333679	0.153222	0.0862903	0.0622947	0.0992964	0.174436	0.13711	0.108188	0.146351	0.131878	0.158463	0.22535	0.317659			0.0171128	0.0426929	0.048767	0.0181302	0.0598321	0.0145637	0.0464789	0.00571219	0.0152198	0.0110967	NaN	NaN	NaN	NaN
		0.0440046	0.136991	0.0556829	0.0990583	0.040914	0.0602704	0.0668023	0.134238	0.179462	0.167956	0.1534	0.140011	0.087228	NaN			0.0138174	0.00718174	0.0207981	0.0551391	0.00846812	0.0169112	0.0611535	0.044512	0.0720879	0.0344283	NaN	NaN	NaN	NaN
		0.0298264	0.0587889	0.0786844	0.0843005	0.0360963	0.138745	0.111915	0.0773283	0.129789	0.139558	0.203694	0.21726	0.17323	NaN			0.00945826	0.0265511	0.0334942	0.0825284	0.00420138	0.0212649	0.124064	0.0806022	0.0112426	NaN	NaN	NaN	NaN	NaN
		0.0491468	0.0186045	0.0876537	0.133501	0.171016	0.164547	0.117469	0.225353	0.0853763	0.0975804	0.167455	0.141941	0.159868	NaN			0.00236281	0.0348239	0.0737946	0.065222	0.00223374	0.0288872	0.00157104	0.00890184	0.0060276	NaN	NaN	NaN	NaN	NaN
		0.133168	0.0556497	0.104464	0.0511216	0.0877705	0.0836308	0.11436	0.0687209	0.159394	0.178304	0.133683	0.164177	0.188719	NaN			0.00736965	0.00546477	0.00565687	0.00735126	0.0698051	0.056282	0.0392346	0.00344158	NaN	NaN	NaN	NaN	NaN	NaN
		0.0921251	0.156609	0.048393	0.049639	0.105356	0.122999	0.0657862	0.0970104	0.111954	0.175441	0.105285	0.16237	0.198939	NaN			0.0373541	0.0247589	0.01923	0.0366571	0.192187	0.0393107	0.0236517	0.0565562	NaN	NaN	NaN	NaN	NaN	NaN
		0.00119703	0.050139	0.0166677	0.0675581	0.087843	0.0748852	0.152073	0.203671	0.124882	0.0996623	0.150904	0.105625	0.274043	NaN			0.00760721	7.84153e-05	0.0186142	0.0704525	0.0278065	0.00129812	0.0334786	0.0172928	NaN	NaN	NaN	NaN	NaN	NaN
		0.0652853	0.0339353	0.0358164	0.195458	0.0767483	0.113088	0.0595191	0.144233	0.156013	0.14654	0.129953	0.129722	0.229171	NaN			0.0547348	0.00829055	0.0533889	0.0699367	0.0821229	0.0248016	0.0676599	0.0322098	NaN	NaN	NaN	NaN	NaN	NaN
		0.069887	0.0879135	0.171669	0.0733588	0.0864905	0.0546145	0.0491634	0.119065	0.160439	0.168853	0.111708	0.203181	0.254735	NaN			0.036025	0.014872	0.0750202	0.198012	0.0400468	0.0140233	0.0396798	0.000236583	NaN	NaN	NaN	NaN	NaN	NaN
		0.0398102	0.0450037	0.0440656	0.140736	0.18605	0.077768	0.14873	0.20423	0.16497	0.148859	0.16654	0.146813	0.173106	NaN			0.052789	0.0223666	0.0236034	0.0203441	0.0191239	0.0135094	0.0301015	0.0781109	NaN	NaN	NaN	NaN	NaN	NaN
		0.0171695	0.0305294	0.132199	0.0749335	0.0948796	0.102502	0.087216	0.152295	0.0976061	0.202236	0.12666	0.121481	0.164897	NaN			0.0103077	0.0504837	0.0446963	0.0191285	0.00327546	0.00431873	0.0194348	0.0218524	NaN	NaN	NaN	NaN	NaN	NaN
		0.0581557	0.0742019	0.0583368	0.0934223	0.0655635	0.0919727	0.113414	0.201686	0.158304	0.156716	0.107847	0.15953	0.227284	NaN			0.0172741	0.0870147	0.137424	0.0278302	0.0470281	0.0812236	0.00178716	NaN	NaN	NaN	NaN	NaN	NaN	NaN
		0.0307948	0.0464279	0.044857	0.0911116	0.201555	0.208853	0.17127	0.214313	0.133263	0.229466	0.242219	0.105311	0.215036	NaN			0.00810359	0.00205142	2.27508e-05	0.0033688	0.0360756	0.054383	NaN	NaN	NaN	NaN	NaN	NaN	NaN	NaN
		0.039519	0.0591862	0.0310003	0.136818	0.118967	0.150264	0.0826375	0.12587	0.209953	0.0906188	0.137638	0.148052	NaN	NaN			0.0446181	0.0341311	0.00751457	0.0485159	0.0187698	0.00488467	NaN	NaN	NaN	NaN	NaN	NaN	NaN	NaN
		0.00622417	0.0600971	0.0821087	0.135168	0.114972	0.0939762	0.184528	0.0831627	0.111352	0.13084	0.142593	0.169659	NaN	NaN			0.0338692	0.0147829	0.00825765	0.0330198	0.0393171	0.0391179	NaN	NaN	NaN	NaN	NaN	NaN	NaN	NaN
		0.0390791	0.044046	0.109497	0.0570394	0.0973672	0.0958647	0.104316	0.14346	0.144736	0.118911	0.204137	0.104861	NaN	NaN			0.0347615	0.0199006	0.0629953	0.0503041	0.0192621	0.073475	NaN	NaN	NaN	NaN	NaN	NaN	NaN	NaN
		0.0349814	0.00597425	0.0469067	0.100034	0.129034	0.0745621	0.0813877	0.158836	0.124399	0.139804	0.152823	0.149755	NaN	NaN			0.0364683	0.00964312	0.0141511	0.0434569	0.00111772	0.0665805	NaN	NaN	NaN	NaN	NaN	NaN	NaN	NaN
		0.0492592	0.00888305	0.0991754	0.185845	0.142557	0.066925	0.196145	0.135129	0.089947	0.132093	0.136968	0.0794139	NaN	NaN			0.029459	0.0400135	0.079165	0.0234767	0.0296703	NaN	NaN	NaN	NaN	NaN	NaN	NaN	NaN	NaN
		0.0768017	0.048225	0.0796178	0.0775403	0.155785	0.171941	0.120793	0.103439	0.0977472	0.10992	0.122337	0.317104	NaN	NaN			0.0712697	0.0276084	0.0344838	0.0642168	0.0120741	NaN	NaN	NaN	NaN	NaN	NaN	NaN	NaN	NaN
		0.0636641	0.0521593	0.0162725	0.113721	0.122548	0.138617	0.162455	0.148124	0.174504	0.152657	0.131347	0.2897	NaN	NaN			0.0131546	0.0436525	0.0383412	0.00735227	0.00640418	NaN	NaN	NaN	NaN	NaN	NaN	NaN	NaN	NaN
		0.0169169	0.0152824	0.0685454	0.19884	0.100836	0.169489	0.110912	0.168068	0.214026	0.091893	0.188368	0.162592	NaN	NaN			0.0229108	0.0475768	0.0198297	0.0524839	0.0398201	NaN	NaN	NaN	NaN	NaN	NaN	NaN	NaN	NaN
		0.0205228	0.0511461	0.169254	0.0591476	0.13676	0.0890958	0.233386	0.0891238	0.136336	0.158233	0.0990296	0.123117	NaN	NaN			0.0134454	0.00569024	0.0353109	0.00630279	NaN	NaN	NaN	NaN	NaN	NaN	NaN	NaN	NaN	NaN
		0.0394331	0.0679653	0.131672	0.091948	0.118239	0.151551	0.243561	0.0505565	0.075063	0.191656	0.137303	0.205462	NaN	NaN			0.0277676	0.000508892	0.0355529	0.013859	NaN	NaN	NaN	NaN	NaN	NaN	NaN	NaN	NaN	NaN
		0.0203049	0.0463473	0.0514999	0.0734583	0.105315	0.26261	0.106603	0.123318	0.171688	0.145769	0.181263	0.233001	NaN	NaN			0.0163221	0.00354501	0.11628	0.0525436	NaN	NaN	NaN	NaN	NaN	NaN	NaN	NaN	NaN	NaN
		0.0127879	0.0147586	0.163087	0.204954	0.0988266	0.174281	0.135715	0.17016	0.0957997	0.129178	0.305708	0.166226	NaN	NaN			0.0045502	0.111166	0.13937	0.0901333	NaN	NaN	NaN	NaN	NaN	NaN	NaN	NaN	NaN	NaN
		0.0521108	0.0538813	0.0613886	0.0615571	0.0620598	0.0791345	0.115896	0.0800521	0.150207	0.11469	0.126507	0.135627	NaN	NaN			NaN	0.0397533	NaN	NaN	NaN	NaN	NaN	NaN	NaN	NaN	NaN	NaN	NaN	NaN
		0.0648584	0.0988204	0.126108	0.0854361	0.0412711	0.0294334	0.0657268	0.0686031	0.132882	0.168223	0.20517	0.120619	NaN	NaN			NaN	0.00699556	NaN	NaN	NaN	NaN	NaN	NaN	NaN	NaN	NaN	NaN	NaN	NaN
		0.104286	0.0639325	0.108965	0.0988416	0.0443955	0.072666	0.0768132	0.142165	0.138431	0.167644	0.27325	0.180579	NaN	NaN
		0.0291874	0.0224181	0.0455807	0.0722928	0.0705302	0.0302298	0.164568	0.150122	0.114462	0.179539	0.185067	0.216379	NaN	NaN
		0.00630611	0.0688959	0.0556043	0.0193707	0.0348296	0.0775806	0.184983	0.0814851	0.0802546	0.150393	0.201534	0.242606	NaN	NaN
		0.0959086	0.0864872	0.0429904	0.0827456	0.109231	0.110619	0.109863	0.150473	0.151017	0.125247	0.203276	0.196321	NaN	NaN
		0.038142	0.0714608	0.105562	0.0698852	0.13425	0.19308	0.195107	0.0997678	0.10002	0.166337	0.145769	0.260953	NaN	NaN
		0.0740176	0.0601868	0.0617975	0.0679171	0.0706736	0.0705248	0.0654626	0.0934581	0.158337	0.183489	0.102467	0.409392	NaN	NaN
		0.0187646	0.00220489	0.0945741	0.0396607	0.15658	0.232232	0.0691641	0.160092	0.156673	0.13821	0.193354	0.244925	NaN	NaN
		0.0293156	0.049337	0.0325926	0.192768	0.0609218	0.03453	0.0677355	0.0929442	0.136767	0.140694	0.122558	0.188264	NaN	NaN
		0.0518376	0.0498638	0.148541	0.171124	0.0604616	0.0448463	0.15686	0.0992601	0.159102	0.233706	0.14701	NaN	NaN	NaN
		0.0297337	0.1238	0.0634429	0.18139	0.0387404	0.0545649	0.0819143	0.10205	0.132394	0.167408	0.145237	NaN	NaN	NaN
		0.0314823	0.0364283	0.114214	0.0251166	0.201803	0.269639	0.0803796	0.150583	0.217246	0.172048	0.162218	NaN	NaN	NaN
		0.0727943	0.121164	0.0314395	0.161713	0.0362255	0.0631395	0.0981811	0.20226	0.137648	0.151228	0.140122	NaN	NaN	NaN
		0.0227572	0.0464762	0.114419	0.0909564	0.369892	0.0638059	0.104427	0.172908	0.166744	0.134041	0.279991	NaN	NaN	NaN
		0.0632934	0.120678	0.0753621	0.239824	0.125555	0.0801815	0.12155	0.0979644	0.16485	0.126738	0.12027	NaN	NaN	NaN
		0.0434908	0.0534756	0.157939	0.103499	0.159799	0.0999013	0.121678	0.0791676	0.176555	0.150556	0.120266	NaN	NaN	NaN
		0.00245309	0.149208	0.0827357	0.114495	0.0805532	0.129885	0.0997137	0.233772	0.14149	0.138286	0.138736	NaN	NaN	NaN
		0.0729683	0.0185903	0.0567449	0.0566893	0.146314	0.102073	0.0955691	0.172829	0.14861	0.110101	0.181361	NaN	NaN	NaN
		0.0603461	0.0284971	0.085068	0.0911706	0.206067	0.0710209	0.0907756	0.173466	0.1336	0.0968032	0.168262	NaN	NaN	NaN
		0.0597024	0.0678274	0.0694701	0.150893	0.0508299	0.108435	0.12219	0.113885	0.189918	0.137395	0.330511	NaN	NaN	NaN
		0.0820818	0.0193163	0.111344	0.0542858	0.0948856	0.0949836	0.246722	0.177397	0.10929	0.163991	0.233081	NaN	NaN	NaN
		0.0398185	0.130538	0.0695574	0.092719	0.0780125	0.0862782	0.122716	0.161277	0.107105	0.0699593	0.172341	NaN	NaN	NaN
		0.0232111	0.0521541	0.0631747	0.132278	0.0168264	0.223878	0.0870855	0.103126	0.0676307	0.144804	0.147391	NaN	NaN	NaN
		0.00488511	0.042897	0.111412	0.159582	0.124503	0.115227	0.119025	0.0907389	0.148918	0.182251	0.177632	NaN	NaN	NaN
		0.0482861	0.0656733	0.1387	0.114221	0.0895636	0.0737219	0.122717	0.0884847	0.134928	0.152412	0.187838	NaN	NaN	NaN
		0.0232164	0.157159	0.0240083	0.113514	0.081892	0.124942	0.115724	0.175115	0.165098	0.151134	0.161322	NaN	NaN	NaN
		0.0859523	0.0867416	0.0665106	0.170536	0.114746	0.238603	0.209635	0.107829	0.115593	0.264719	0.18995	NaN	NaN	NaN
		0.0606383	0.0289177	0.0978485	0.0662524	0.152535	0.087212	0.127508	0.185273	0.27969	0.153804	0.186938	NaN	NaN	NaN
		0.0202049	0.108422	0.119615	0.0988574	0.211728	0.124031	0.10379	0.0521737	0.107217	0.192641	0.154917	NaN	NaN	NaN
		0.034856	0.0935225	0.149632	0.185077	0.0852045	0.152468	0.123695	0.212891	0.220873	0.158392	0.346329	NaN	NaN	NaN
		0.0232326	0.0933766	0.187955	0.0045654	0.113172	0.195568	0.132831	0.108187	0.132558	0.160996	0.276248	NaN	NaN	NaN
		0.0584639	0.112343	0.0510499	0.110191	0.191023	0.0500555	0.0937718	0.114	0.12888	0.19284	0.199398	NaN	NaN	NaN
		0.00487846	0.0391501	0.10173	0.119792	0.0528298	0.0947987	0.216739	0.11471	0.155699	0.217677	0.103978	NaN	NaN	NaN
		0.0441022	0.0528583	0.0853784	0.0334275	0.0818194	0.124957	0.0876672	0.218609	0.114647	0.0957257	NaN	NaN	NaN	NaN
		0.0899113	0.0518206	0.00175421	0.058508	0.0817775	0.0629215	0.354882	0.0567245	0.0738757	0.132439	NaN	NaN	NaN	NaN
		0.0659111	0.000892122	0.0511715	0.14032	0.145966	0.135738	0.111655	0.132822	0.102993	0.204313	NaN	NaN	NaN	NaN
		0.0626889	0.0311689	0.0962686	0.121371	0.136081	0.124443	0.0701043	0.101506	0.165093	0.171908	NaN	NaN	NaN	NaN
		0.0744667	0.0551146	0.128632	0.217436	0.175268	0.147977	0.146799	0.0772355	0.0743188	0.116276	NaN	NaN	NaN	NaN
		0.0681175	0.050637	0.0433932	0.157015	0.088333	0.104297	0.0512824	0.184093	0.118998	0.23087	NaN	NaN	NaN	NaN
		0.033823	0.0153453	0.23054	0.131089	0.118089	0.126977	0.137573	0.205184	0.217421	0.0940376	NaN	NaN	NaN	NaN
		0.0451076	0.0605081	0.0436412	0.0816776	0.0542859	0.136889	0.117132	0.091719	0.137065	0.288031	NaN	NaN	NaN	NaN
		0.0570061	0.0365921	0.0741037	0.137293	0.112212	0.135677	0.0518049	0.0494507	0.160912	0.14092	NaN	NaN	NaN	NaN
		0.0373513	0.0440593	0.0258446	0.0441805	0.117059	0.22415	0.0857349	0.152131	0.137266	0.0486404	NaN	NaN	NaN	NaN
		0.0321557	0.102312	0.0614473	0.129549	0.103129	0.103939	0.116675	0.118624	0.162476	0.116342	NaN	NaN	NaN	NaN
		0.0597668	0.0772748	0.0593131	0.0948726	0.0771447	0.0850504	0.164307	0.23988	0.161658	NaN	NaN	NaN	NaN	NaN
		0.0241388	0.0269119	0.0689584	0.033961	0.116832	0.163767	0.0337392	0.0887917	0.166639	NaN	NaN	NaN	NaN	NaN
		0.135027	0.0304226	0.1772	0.175112	0.10044	0.0759541	0.118039	0.129047	0.109921	NaN	NaN	NaN	NaN	NaN
		0.0178402	0.143638	0.11493	0.165839	0.169048	0.0207026	0.0764406	0.178617	0.111396	NaN	NaN	NaN	NaN	NaN
		0.010324	0.0626241	0.0990085	0.0015201	0.0523913	0.08148	0.0684192	0.15852	0.144433	NaN	NaN	NaN	NaN	NaN
		0.0205364	0.00525042	0.105394	0.143976	0.0283458	0.0953898	0.185364	0.125853	0.22916	NaN	NaN	NaN	NaN	NaN
		0.0429766	0.0442677	0.0766167	0.0778981	0.150198	0.160509	0.164408	0.14141	0.115035	NaN	NaN	NaN	NaN	NaN
		0.200458	0.0417943	0.0816995	0.0601036	0.15315	0.155397	0.0415561	0.138378	0.167807	NaN	NaN	NaN	NaN	NaN
		0.0265448	0.0230331	0.00692089	0.107038	0.184133	0.105251	0.0519034	0.1341	0.204991	NaN	NaN	NaN	NaN	NaN
		0.0541175	0.0324133	0.0621166	0.172059	0.141423	0.11976	0.143306	0.120664	0.111616	NaN	NaN	NaN	NaN	NaN
		0.0183265	0.0443666	0.0696528	0.144296	0.0532631	0.057425	0.166184	0.12625	0.118424	NaN	NaN	NaN	NaN	NaN
		0.119521	0.102641	0.0816907	0.149725	0.118029	0.153518	0.102119	0.09781	0.139036	NaN	NaN	NaN	NaN	NaN
		0.0418136	0.0492355	0.110833	0.0346531	0.0650861	0.128745	0.126885	0.181994	0.113137	NaN	NaN	NaN	NaN	NaN
		0.0408371	0.0671115	0.077294	0.175255	0.168257	0.136456	0.0662739	0.179746	0.0616328	NaN	NaN	NaN	NaN	NaN
		0.0137886	0.0573791	0.106957	0.0837053	0.062327	0.154777	0.0957235	0.178148	NaN	NaN	NaN	NaN	NaN	NaN
		0.0195466	0.0519603	0.0578156	0.157367	0.0878719	0.125206	0.122091	0.0757555	NaN	NaN	NaN	NaN	NaN	NaN
		0.0268783	0.156763	0.0184896	0.0385698	0.196316	0.160876	0.134576	0.180179	NaN	NaN	NaN	NaN	NaN	NaN
		0.0073134	0.0616843	0.0741386	0.0702782	0.130866	0.161503	0.15599	0.270848	NaN	NaN	NaN	NaN	NaN	NaN
		0.001707	0.0573494	0.0860138	0.169997	0.103937	0.107324	0.152118	0.10425	NaN	NaN	NaN	NaN	NaN	NaN
		0.0442551	0.116866	0.188105	0.0670524	0.110211	0.228776	0.103925	0.020287	NaN	NaN	NaN	NaN	NaN	NaN
		0.0299605	0.0127664	0.0452195	0.0884755	0.0896986	0.115605	0.182638	NaN	NaN	NaN	NaN	NaN	NaN	NaN
		0.0991494	0.0673774	0.117375	0.0718455	0.140839	0.105671	0.149257	NaN	NaN	NaN	NaN	NaN	NaN	NaN
		0.0472833	0.0367606	0.0400097	0.0315193	0.0990737	0.0792137	0.199776	NaN	NaN	NaN	NaN	NaN	NaN	NaN
		0.0352307	0.0606853	0.124005	0.136643	0.11802	0.105318	0.111879	NaN	NaN	NaN	NaN	NaN	NaN	NaN
		0.0391389	0.0975111	0.047659	0.0810673	0.219426	0.128017	0.147816	NaN	NaN	NaN	NaN	NaN	NaN	NaN
		0.0414674	0.0445494	0.156083	0.168586	0.0919281	0.160686	0.119206	NaN	NaN	NaN	NaN	NaN	NaN	NaN
		0.0214663	0.0631728	0.169906	0.27081	0.0982363	0.136967	0.122661	NaN	NaN	NaN	NaN	NaN	NaN	NaN
		0.0617829	0.12451	0.159192	0.156107	0.137462	0.0814259	0.103633	NaN	NaN	NaN	NaN	NaN	NaN	NaN
		0.0399388	0.0872215	0.0591396	0.0454967	0.093313	0.131676	0.16373	NaN	NaN	NaN	NaN	NaN	NaN	NaN
		0.0155475	0.0778848	0.0557113	0.0290697	0.157281	0.172832	0.101382	NaN	NaN	NaN	NaN	NaN	NaN	NaN
		0.0396326	0.0340169	0.137534	0.143246	0.113309	0.0653659	0.103969	NaN	NaN	NaN	NaN	NaN	NaN	NaN
		0.063996	0.0496629	0.0458041	0.071792	0.154849	0.120219	0.189789	NaN	NaN	NaN	NaN	NaN	NaN	NaN
		0.0157725	0.0851591	0.0822114	0.0813969	0.117288	0.068503	0.138261	NaN	NaN	NaN	NaN	NaN	NaN	NaN
		0.043231	0.0749584	0.071858	0.0913834	0.0812465	0.227195	0.115534	NaN	NaN	NaN	NaN	NaN	NaN	NaN
		0.0469829	0.0539191	0.0866842	0.139163	0.171891	0.143615	0.0735515	NaN	NaN	NaN	NaN	NaN	NaN	NaN
		0.00851425	0.0521659	0.0479034	0.0985933	0.161788	0.0991915	NaN	NaN	NaN	NaN	NaN	NaN	NaN	NaN
		0.0489339	0.111756	0.118463	0.208295	0.12993	0.0760061	NaN	NaN	NaN	NaN	NaN	NaN	NaN	NaN
		0.0326379	0.0283365	0.100631	0.10694	0.0748536	0.110584	NaN	NaN	NaN	NaN	NaN	NaN	NaN	NaN
		0.00123296	0.0909149	0.0612991	0.136954	0.129124	0.186478	NaN	NaN	NaN	NaN	NaN	NaN	NaN	NaN
		0.0695244	0.0288127	0.176383	0.202552	0.113317	0.164672	NaN	NaN	NaN	NaN	NaN	NaN	NaN	NaN
		0.0156841	0.0574039	0.154013	0.149277	0.157065	0.157859	NaN	NaN	NaN	NaN	NaN	NaN	NaN	NaN
		0.0330253	0.139251	0.0862347	0.123871	0.187196	0.188483	NaN	NaN	NaN	NaN	NaN	NaN	NaN	NaN
		0.0530575	0.121316	0.0654276	0.0979515	0.0650576	0.102046	NaN	NaN	NaN	NaN	NaN	NaN	NaN	NaN
		0.0271952	0.139231	0.0778706	0.0824695	0.213857	0.119622	NaN	NaN	NaN	NaN	NaN	NaN	NaN	NaN
		0.0607054	0.0490654	0.0305278	0.0472684	0.142511	NaN	NaN	NaN	NaN	NaN	NaN	NaN	NaN	NaN
		0.051244	0.0478849	0.148242	0.178497	0.206986	NaN	NaN	NaN	NaN	NaN	NaN	NaN	NaN	NaN
		0.0488166	0.0410226	0.0719259	0.0213349	0.0845621	NaN	NaN	NaN	NaN	NaN	NaN	NaN	NaN	NaN
		0.0155726	0.0456779	0.0740558	0.128955	0.0424441	NaN	NaN	NaN	NaN	NaN	NaN	NaN	NaN	NaN
		0.032192	0.0650864	0.13479	0.165309	0.12563	NaN	NaN	NaN	NaN	NaN	NaN	NaN	NaN	NaN
		0.0265411	0.0361232	0.164209	0.165478	NaN	NaN	NaN	NaN	NaN	NaN	NaN	NaN	NaN	NaN
		0.000472465	0.0611188	0.119243	0.0863322	NaN	NaN	NaN	NaN	NaN	NaN	NaN	NaN	NaN	NaN
		0.0791871	0.079159	0.138166	0.132719	NaN	NaN	NaN	NaN	NaN	NaN	NaN	NaN	NaN	NaN
		0.122396	0.0848979	0.0313404	0.0476943	NaN	NaN	NaN	NaN	NaN	NaN	NaN	NaN	NaN	NaN
		0.0577055	0.071021	NaN	NaN	NaN	NaN	NaN	NaN	NaN	NaN	NaN	NaN	NaN	NaN
		0.0648526	0.00786983	NaN	NaN	NaN	NaN	NaN	NaN	NaN	NaN	NaN	NaN	NaN	NaN
		0.0234907	0.0220322	NaN	NaN	NaN	NaN	NaN	NaN	NaN	NaN	NaN	NaN	NaN	NaN
		0.0312064	NaN	NaN	NaN	NaN	NaN	NaN	NaN	NaN	NaN	NaN	NaN	NaN	NaN
		0.0374379	NaN	NaN	NaN	NaN	NaN	NaN	NaN	NaN	NaN	NaN	NaN	NaN	NaN
		0.0395883	NaN	NaN	NaN	NaN	NaN	NaN	NaN	NaN	NaN	NaN	NaN	NaN	NaN
		0.0489905	NaN	NaN	NaN	NaN	NaN	NaN	NaN	NaN	NaN	NaN	NaN	NaN	NaN
		0.0174397	NaN	NaN	NaN	NaN	NaN	NaN	NaN	NaN	NaN	NaN	NaN	NaN	NaN
		0.0401274	NaN	NaN	NaN	NaN	NaN	NaN	NaN	NaN	NaN	NaN	NaN	NaN	NaN
		0.0570837	NaN	NaN	NaN	NaN	NaN	NaN	NaN	NaN	NaN	NaN	NaN	NaN	NaN
		0.174497	NaN	NaN	NaN	NaN	NaN	NaN	NaN	NaN	NaN	NaN	NaN	NaN	NaN
		0.0696134	NaN	NaN	NaN	NaN	NaN	NaN	NaN	NaN	NaN	NaN	NaN	NaN	NaN
		0.0030339	NaN	NaN	NaN	NaN	NaN	NaN	NaN	NaN	NaN	NaN	NaN	NaN	NaN

## Sheet: Stats Norm. Nucleoid offset
		Wild type (Glycogen sensor)
	Mean	0.0444142	0.0619587	0.088234	0.110067	0.114519	0.116113	0.122338	0.132196	0.140446	0.151497	0.169534	0.18576	0.20213	0.245921
	Std	0.0025506	0.00305758	0.00386021	0.0044645	0.00439936	0.00454074	0.00457753	0.00487756	0.00433584	0.00476557	0.0063693	0.00923905	0.0091637	0.0179623
	Gen	1	2	3	4	5	6	7	8	9	10	11	12	13	14
		ΔglgBXCAP
	Mean	0.0279961	0.0286117	0.0478	0.0421774	0.0396018	0.0277095	0.0366877	0.0304541	0.0420942	0.0402902	0.0428942	0.0283163	NaN	NaN
	Std	0.0063421	0.00393308	0.00620722	0.00557343	0.00617141	0.00433014	0.00530638	0.00502831	0.00589648	0.00595332	0.00760361	0.0129522	NaN	NaN
	Gen	1	2	3	4	5	6	7	8	9	10	11	12	13	14
