# Supplementary material for: Glycogen phase-separation drives macromolecular rearrangement and asymmetric division in E. coli
Source: EMBO J. 2025 Nov 3;44(24):7434–76. doi: 10.1038/s44318-025-00621-y (PMC12706056; doi:10.1038/s44318-025-00621-y)
Supplement: Supplementary file 18 — Source data Fig. 5 [file 44318_2025_621_MOESM18_ESM.zip]

Archive with 6 entries (5 files):
- Figure5/
- Figure5/SourceData_Fig5A.xlsx
- Figure5/SourceData_Fig5B.xlsx
- Figure5/SourceData_Fig5C.xlsx
- Figure5/SourceData_Fig5D.xlsx
- Figure5/SourceData_Fig5E.xlsx
