# Supplementary material for: Glycogen phase-separation drives macromolecular rearrangement and asymmetric division in E. coli
Source: EMBO J. 2025 Nov 3;44(24):7434–76. doi: 10.1038/s44318-025-00621-y (PMC12706056; doi:10.1038/s44318-025-00621-y)
Supplement: Supplementary file 18 — Source data Fig. 5 [file 44318_2025_621_MOESM18_ESM.zip › Figure5/SourceData_Fig5A.xlsx]

## Sheet: Sheet1
	Norm. Constriction offset	Norm. Nucleoid CentroidDistance
	-0.0558479	0.0558479
	-0.05706	0.05706
	0.0623554	0.0623554
	-0.0445696	0.0445696
	0.00335677	0.00335677
	0.0516548	0.0516548
	-0.00815361	0.00815361
	-0.025042	0.025042
	0.0448436	0.0448436
	-0.013233	0.013233
	0.0196071	0.0196071
	0.00402581	0.00402581
	0.0762504	0.0762504
	0.0584545	0.0584545
	0.0458201	0.0458201
	0.00484806	0.00484806
	0.0289167	0.0289167
	0.0438227	0.0438227
	-0.00756363	0.00756363
	0.0375844	0.0375844
	-0.0273221	0.0273221
	-0.020027	0.020027
	-0.0208973	0.0208973
	-0.0145759	0.0145759
	-0.00178489	0.00178489
	0.00498011	0.00498011
	0.0209805	0.0209805
	0.0722267	0.0722267
	-0.0418518	0.0418518
	0.0272589	0.0272589
	0.0135098	0.0135098
	0.0685326	0.0685326
	-0.0366808	0.0366808
	0.0563625	0.0563625
	0.0549678	0.0549678
	-0.0498298	0.0498298
	-0.0227792	0.0227792
	-0.0293448	0.0293448
	-0.0432519	0.0432519
	0.0184546	0.0184546
	0.00712015	0.00712015
	0.0337276	0.0337276
	-0.0279616	0.0279616
	0.054278	0.054278
	-3.49172e-05	3.49172e-05
	0.00420114	0.00420114
	-0.0612857	0.0612857
	0.0736782	0.0736782
	-0.0299588	0.0299588
	-0.0317689	0.0317689
	-0.0417598	0.0417598
	0.0188593	0.0188593
	-0.0320944	0.0320944
	0.0575932	0.0575932
	0.0244002	0.0244002
	-0.0541977	0.0541977
	-0.0715393	0.0715393
	-0.0483134	0.0483134
	0.0351954	0.0351954
	-0.0665711	0.0665711
	-0.0283108	0.0283108
	-0.0104341	0.0104341
	0.0181112	0.0181112
	0.043553	0.043553
	-0.0565848	0.0565848
	0.0322902	0.0322902
	0.0206212	0.0206212
	0.0403756	0.0403756
	0.0174451	0.0174451
	-0.00528882	0.00528882
	0.024351	0.024351
	0.000755694	0.000755694
	-0.0243151	0.0243151
	0.00297371	0.00297371
	-0.0526664	0.0526664
	0.00521886	0.00521886
	0.0561791	0.0561791
	0.0437812	0.0437812
	-0.0244047	0.0244047
	0.00854148	0.00854148
	-0.00234091	0.00234091
	-0.0514134	0.0514134
	0.0382806	0.0382806
	0.00545068	0.00545068
	-0.0580657	0.0580657
	0.0318044	0.0318044
	0.0634023	0.0634023
	0.0275258	0.0275258
	0.0136052	0.0136052
	0.0399148	0.0399148
	-0.0157867	0.0157867
	0.0160916	0.0160916
	-0.038094	0.038094
	0.0381364	0.0381364
	0.0798355	0.0798355
	0.046184	0.046184
	0.00232834	0.00232834
	0.0505545	0.0505545
	-0.0260558	0.0260558
	0.0417811	0.0417811
	0.0290478	0.0290478
	-0.0347039	0.0347039
	0.0261167	0.0261167
	0.0540364	0.0540364
	-0.0420419	0.0420419
	0.0291794	0.0291794
	-0.0418451	0.0418451
	0.0215192	0.0215192
	-0.0226964	0.0226964
	0.0181302	0.0181302
	-0.0154575	0.0154575
	-0.0206169	0.0206169
	-0.0663705	0.0663705
	-0.0207328	0.0207328
	0.0334337	0.0334337
	-0.0653905	0.0653905
	-0.0227885	0.0227885
	0.0171439	0.0171439
	0.0493444	0.0493444
	-0.031475	0.031475
	0.000745911	0.000745911
	0.0672834	0.0672834
	-0.0117937	0.0117937
	0.0197035	0.0197035
	-0.0245869	0.0245869
	0.0395132	0.0395132
	-0.0515801	0.0515801
	0.00364485	0.00364485
	-0.0140273	0.0140273
	-0.00845613	0.00845613
	0.050287	0.050287
	-0.00949371	0.00949371
	0.0240929	0.0240929
	0.0442023	0.0442023
	-0.0182278	0.0182278
	0.0211805	0.0211805
	-0.0232886	0.0232886
	0.0353051	0.0353051
	0.0104927	0.0104927
	0.0192423	0.0192423
	-0.0231541	0.0231541
	0.0317019	0.0317019
	-0.0324886	0.0324886
	-0.0399577	0.0399577
	0.047505	0.047505
	-0.0410024	0.0410024
	0.0107978	0.0107978
	-0.0242643	0.0242643
	0.0278258	0.0278258
	0.0536034	0.0536034
	-0.0409483	0.0409483
	-0.0133801	0.0133801
	0.0418292	0.0418292
	-0.016608	0.016608
	0.0558407	0.0558407
	-0.0193283	0.0193283
	-0.0752974	0.0752974
	-0.0525865	0.0525865
	0.00724532	0.00724532
	0.01423	0.01423
	0.0281551	0.0281551
	-0.0439998	0.0439998
	-0.0250425	0.0250425
	0.00290667	0.00290667
	0.0125231	0.0125231
	0.0198404	0.0198404
	-0.0212694	0.0212694
	0.00247125	0.00247125
	0.0167468	0.0167468
	0.0564475	0.0564475
	-0.0256578	0.0256578
	-0.0649428	0.0649428
	0.00576327	0.00576327
	-0.0121856	0.0121856
	-0.0295903	0.0295903
	0.0156413	0.0156413
	0.0442543	0.0442543
	0.0203244	0.0203244
	-0.0499133	0.0499133
	0.00888977	0.00888977
	-0.0468394	0.0468394
	-0.00697449	0.00697449
	-0.0317576	0.0317576
	0.0637694	0.0637694
	-0.0461493	0.0461493
	-0.0193417	0.0193417
	-0.0390152	0.0390152
	0.00405969	0.00405969
	0.0530529	0.0530529
	0.0204655	0.0204655
	-0.0127905	0.0127905
	0.0611394	0.0611394
	0.020683	0.020683
	0.00904223	0.00904223
	0.0731545	0.0731545
	0.0209693	0.0209693
	-0.00592687	0.00592687
	0.0175711	0.0175711
	-0.0205436	0.0205436
	0.0205323	0.0205323
	0.0526397	0.0526397
	0.0413211	0.0413211
	-0.0190635	0.0190635
	0.0137066	0.0137066
	-0.0393803	0.0393803
	0.073701	0.073701
	0.0252234	0.0252234
	0.00281108	0.00281108
	0.0227383	0.0227383
	-0.0380683	0.0380683
	0.0207475	0.0207475
	-0.0400501	0.0400501
	0.00482093	0.00482093
	-0.0287479	0.0287479
	-0.0578556	0.0578556
	-0.0105525	0.0105525
	-0.0375845	0.0375845
	-0.0286643	0.0286643
	-0.0528248	0.0528248
	0.0214621	0.0214621
	-0.0257743	0.0257743
	0.0276868	0.0276868
	-0.0261087	0.0261087
	-0.0146869	0.0146869
	0.0296146	0.0296146
	0.0738843	0.0738843
	0.0198384	0.0198384
	0.037619	0.037619
	-0.0582321	0.0582321
	-0.0496419	0.0496419
	-0.0300043	0.0300043
	-0.00927997	0.00927997
	0.0474575	0.0474575
	-0.046156	0.046156
	-0.0214892	0.0214892
	-0.0288951	0.0288951
	0.0608879	0.0608879
	-0.055139	0.055139
	0.0674366	0.0674366
	0.0170675	0.0170675
	-0.0505242	0.0505242
	-0.03536	0.03536
	-0.00691146	0.00691146
	-0.0160945	0.0160945
	-0.0336419	0.0336419
	-0.0191953	0.0191953
	-0.0548686	0.0548686
	-0.00876578	0.00876578
	0.0428079	0.0428079
	-0.042286	0.042286
	-0.0415126	0.0415126
	-0.0019617	0.0019617
	0.0573089	0.0573089
	0.0532888	0.0532888
	-0.0773523	0.0773523
	0.0484728	0.0484728
	-0.0495739	0.0495739
	-0.0357217	0.0357217
	0.0476237	0.0476237
	-0.0416279	0.0416279
	0.0394588	0.0394588
	-0.0237149	0.0237149
	0.0305324	0.0305324
	-0.0240447	0.0240447
	-0.0441578	0.0441578
	-0.050675	0.050675
	0.0295107	0.0295107
	0.0266694	0.0266694
	0.017717	0.017717
	0.0113534	0.0113534
	0.0388064	0.0388064
	0.03343	0.03343
	-0.0393324	0.0393324
	0.0110603	0.0110603
	-0.0137824	0.0137824
	0.014242	0.014242
	0.0347226	0.0347226
	-0.0157302	0.0157302
	-0.0125027	0.0125027
	-0.0352538	0.0352538
	-0.0151357	0.0151357
	-0.01831	0.01831
	0.0461454	0.0461454
	0.0625334	0.0625334
	0.0561849	0.0561849
	-0.0505443	0.0505443
	-0.077454	0.077454
	0.0310815	0.0310815
	0.032952	0.032952
	-0.072041	0.072041
	0.00695188	0.00695188
	-0.029989	0.029989
	-0.0290655	0.0290655
	-0.0313223	0.0313223
	-0.00425653	0.00425653
	-0.0242474	0.0242474
	-0.0436238	0.0436238
	0.0379134	0.0379134
	0.00583132	0.00583132
	-0.0301427	0.0301427
	0.0645607	0.0645607
	0.0239477	0.0239477
	-0.0476724	0.0476724
	-0.0429973	0.0429973
	-0.0344225	0.0344225
	-0.0159221	0.0159221
	-0.00837413	0.00837413
	-0.0631168	0.0631168
	0.0258479	0.0258479
	-0.0106494	0.0106494
	0.0277968	0.0277968
	-0.0556648	0.0556648
	-0.0448754	0.0448754
	0.0141883	0.0141883
	-0.0487299	0.0487299
	-0.0622816	0.0622816
	-0.0583563	0.0583563
	-0.0303955	0.0303955
	-0.0482452	0.0482452
	0.0129103	0.0129103
	0.0596217	0.0596217
	-0.0330255	0.0330255
	0.02934	0.02934
	-0.0282983	0.0282983
	-0.0145276	0.0145276
	-0.0522085	0.0522085
	0.0559976	0.0559976
	-0.057361	0.057361
	-0.030644	0.030644
	-0.00827834	0.00827834
	-0.0192029	0.0192029
	-0.0328645	0.0328645
	0.012313	0.012313
	-0.0177689	0.0177689
	0.0219902	0.0219902
	-0.0637983	0.0637983
	0.0360922	0.0360922
	-0.0607653	0.0607653
	0.0170299	0.0170299
	-0.0284068	0.0284068
	0.0350716	0.0350716
	0.0344459	0.0344459
	0.011928	0.011928
	-0.0205919	0.0205919
	-0.0492582	0.0492582
	0.0190463	0.0190463
	-0.0487394	0.0487394
	-0.0267227	0.0267227
	0.0486461	0.0486461
	-0.000556969	0.000556969
	-9.84073e-05	9.84073e-05
	0.00864008	0.00864008
	0.0276599	0.0276599
	0.0247546	0.0247546
	-0.0129622	0.0129622
	-0.00601944	0.00601944
	0.0103606	0.0103606
	-0.0444734	0.0444734
	-0.0019601	0.0019601
	-0.00952257	0.00952257
	-0.0629263	0.0629263
	-0.0286405	0.0286405
	0.0346924	0.0346924
	0.0116891	0.0116891
	-0.0608446	0.0608446
	0.0450745	0.0450745
	-0.00275959	0.00275959
	0.0528688	0.0528688
	-0.0227976	0.0227976
	0.0471988	0.0471988
	-0.0201592	0.0201592
	0.0135261	0.0135261
	-0.0254515	0.0254515
	-0.0422855	0.0422855
	0.0346591	0.0346591
	-0.0177867	0.0177867
	0.00483356	0.00483356
	0.0622436	0.0622436
	0.0186911	0.0186911
	0.027428	0.027428
	-0.0360797	0.0360797
	-0.0247683	0.0247683
	-0.00718134	0.00718134
	-0.0374284	0.0374284
	-0.0296112	0.0296112
	0.0140321	0.0140321
	-0.00153496	0.00153496
	-0.0358697	0.0358697
	-0.0434289	0.0434289
	0.0326285	0.0326285
	-0.0185356	0.0185356
	0.0584896	0.0584896
	0.00495196	0.00495196
	-0.0163705	0.0163705
	-0.0180907	0.0180907
	-0.0142964	0.0142964
	0.0497809	0.0497809
	0.0247099	0.0247099
	-0.029871	0.029871
	-0.0635713	0.0635713
	-0.0529817	0.0529817
	0.0128687	0.0128687
	0.0560333	0.0560333
	-0.0149944	0.0149944
	-0.0326837	0.0326837
	-0.0290541	0.0290541
	-0.0170446	0.0170446
	0.0312614	0.0312614
	0.0510353	0.0510353
	0.0274966	0.0274966
	0.0242514	0.0242514
	-0.0570576	0.0570576
	-0.0102092	0.0102092
	0.0236361	0.0236361
	0.0383317	0.0383317
	-0.0440017	0.0440017
	0.0405368	0.0405368
	0.0867947	0.0867947
	0.0304242	0.0304242
	-0.0142357	0.0142357
	-0.0140009	0.0140009
	0.0516525	0.0516525
	-0.0219602	0.0219602
	0.0151657	0.0151657
	-0.0457248	0.0457248
	0.0245471	0.0245471
	0.0305987	0.0305987
	0.0246354	0.0246354
	0.0465932	0.0465932
	-0.0206669	0.0206669
	0.0243139	0.0243139
	0.0462156	0.0462156
	0.0102356	0.0102356
	-0.0508933	0.0508933
	0.0693467	0.0693467
	0.052551	0.052551
	-0.0498484	0.0498484
	-0.018602	0.018602
	0.0501901	0.0501901
	0.00598489	0.00598489
	-0.020404	0.020404
	0.06116	0.06116
	-0.0371324	0.0371324
	0.0365452	0.0365452
	-0.0723652	0.0723652
	0.0287443	0.0287443
	0.0374703	0.0374703
	0.0206452	0.0206452
	-0.0405918	0.0405918
	0.0168792	0.0168792
	-0.0196215	0.0196215
	0.0693272	0.0693272
	-0.0340177	0.0340177
	-7.53364e-05	7.53364e-05
	-0.0436819	0.0436819
	0.00734953	0.00734953
	-0.0486839	0.0486839
	0.0363685	0.0363685
	-0.024273	0.024273
	-0.00906204	0.00906204
	-0.0180659	0.0180659
	-0.0233824	0.0233824
	0.0267081	0.0267081
	0.0024987	0.0024987
	-0.0341919	0.0341919
	0.0272546	0.0272546
	-0.0115751	0.0115751
	-0.0541963	0.0541963
	-0.0206226	0.0206226
	-0.0144637	0.0144637
	0.0830245	0.0830245
	0.0342175	0.0342175
	0.0192403	0.0192403
	0.0385411	0.0385411
	0.013344	0.013344
	0.0156288	0.0156288
	-0.00981068	0.00981068
	0.0427368	0.0427368
	0.0500425	0.0500425
	0.041326	0.041326
	0.0234597	0.0234597
	0.0153744	0.0153744
	-0.0316427	0.0316427
	-0.0621301	0.0621301
	-0.0509399	0.0509399
	-0.0256057	0.0256057
	-0.00421375	0.00421375
	0.0339123	0.0339123
	0.0473646	0.0473646
	-0.0336041	0.0336041
	-0.0261021	0.0261021
	-0.0584421	0.0584421
	0.0314792	0.0314792
	0.0310697	0.0310697
	0.0105491	0.0105491
	-0.0198684	0.0198684
	0.021025	0.021025
	0.0235795	0.0235795
	0.017818	0.017818
	-0.0445516	0.0445516
	0.034128	0.034128
	0.0418944	0.0418944
	0.0179854	0.0179854
	-0.00821287	0.00821287
	0.0300063	0.0300063
	0.00173322	0.00173322
	0.0145767	0.0145767
	0.0195962	0.0195962
	0.0561424	0.0561424
	0.0376939	0.0376939
	-0.0512463	0.0512463
	-2.07806e-05	2.07806e-05
	0.0734221	0.0734221
	0.0247384	0.0247384
	-0.0270626	0.0270626
	-0.0643797	0.0643797
	0.0413561	0.0413561
	0.0507567	0.0507567
	0.0164826	0.0164826
	-0.012027	0.012027
	-0.0198446	0.0198446
	0.0158145	0.0158145
	-0.032931	0.032931
	-0.046791	0.046791
	0.0262677	0.0262677
