# Supplementary material for: Glycogen phase-separation drives macromolecular rearrangement and asymmetric division in E. coli
Source: EMBO J. 2025 Nov 3;44(24):7434–76. doi: 10.1038/s44318-025-00621-y (PMC12706056; doi:10.1038/s44318-025-00621-y)
Supplement: Supplementary file 18 — Source data Fig. 5 [file 44318_2025_621_MOESM18_ESM.zip › Figure5/SourceData_Fig5B.xlsx]

## Sheet: Sheet1
	Difference in cell area between future daughter cells (µm^2)	Difference in Glycogen sensor area between future daughter cells (µm^2)
	0.181026	0.0482787
	0.221637	0.132684
	0.32467	0.188184
	0.36289	0.0955226
	0.213083	0.308049
	0.265313	0.214902
	0.125369	0.0448134
	0.16279	0.0977726
	0.211892	0.0903403
	0.208497	0.284498
	0.195616	0.135452
	0.150356	0.0557502
	0.295004	0.175969
	0.148748	0.0690939
	0.409232	0.0941349
	0.391812	0.426904
	0.495872	0.483704
	0.209234	0.0731942
	0.753173	0.231648
	0.297246	0.138015
	0.487068	0.496648
	0.132935	-0.00290864
	0.162704	0.125981
	0.552226	0.527146
	0.147847	0.0323322
	0.501148	0.262985
	0.491192	0.250378
	0.374752	0.153766
	0.218407	0.0323322
	0.174291	0.0738763
	0.215608	0.129485
	0.536891	0.415167
	0.144099	0.0209093
	0.149862	-0.0153978
	0.177882	0.0681374
	0.449687	0.126577
	0.317136	0.323917
	0.242366	0.091971
	0.305486	0.189587
	0.424756	0.174464
	0.16326	0.311068
	0.249437	0.089721
	0.281652	0.0841624
	0.14729	0.0513285
	0.27879	0.162131
	0.493112	0.468173
	0.137161	0.130693
	0.404442	0.404027
	0.347296	0.151978
	0.164162	0.0518538
	0.211147	0.108788
	0.176086	0.0695878
	0.391828	0.107196
	0.325462	0.106169
	0.618121	0.520827
	0.17462	0.0569419
	0.372831	0.363611
	0.31037	0.0672202
	0.167509	0.107008
	0.236705	0.0621477
	0.245549	0.0756011
	0.221488	0.177074
	0.236831	0.0479181
	0.17952	0.114668
	0.179324	0.0759853
	0.165675	0.0180477
	0.461196	0.199261
	0.239418	0.276823
	0.259496	0.089572
	0.48136	0.15034
	0.171923	0.0202899
	0.520317	0.165902
	0.603374	0.490933
	0.278124	0.112449
	0.198415	0.110481
	0.223111	0.154236
	0.322059	0.206372
	0.458076	0.0563774
	0.141371	0.0310934
	0.411725	0.22304
	0.375285	0.465594
	0.229673	0.116675
	0.158399	0.115742
	0.239739	0.0242021
	0.147463	0.10279
	0.262499	0.210308
	0.206702	0.065221
	0.274651	0.22649
	0.164907	0.114785
	0.764863	0.347492
	0.160461	-0.0125989
	0.183895	0.095256
	0.19092	0.0605718
	0.296948	0.0920886
	0.198517	0.0485766
	0.219238	0.011807
	0.183534	0.123747
	0.426488	0.183644
	0.278579	0.022195
	0.315199	0.134911
	0.169861	0.0903795
	0.400138	0.031948
	0.404324	0.020337
	0.272887	0.216462
	0.141622	0.061787
	0.572289	0.46931
	0.207133	0.116714
	0.143817	0.14101
	0.17306	0.142461
	0.269335	0.254243
	0.364623	0.17005
	0.349876	0.0599133
	0.329288	0.221872
	0.342577	0.128921
	0.187603	0.0871024
	0.452619	0.376155
	0.223095	0.104593
	0.218791	0.0580552
	0.256196	0.352996
	0.257693	0.0768242
	0.226921	0.0533669
	0.283189	0.123159
	0.344991	0.0908656
	0.258187	0.103668
	0.256156	0.15495
	0.333263	0.324302
	0.259849	0.152065
	0.537526	0.443971
	0.164726	0.045817
	0.349233	0.158517
	0.281566	0.183072
	0.410785	0.155773
	0.190002	0.0677768
	0.269578	0.100658
	0.199622	0.0721358
	0.364254	0.205071
	0.274047	0.0978354
	0.504222	0.173789
	0.277481	0.180171
	0.44285	0.0869534
	0.520725	0.346599
	0.452603	0.111069
	0.241503	0.120728
	0.4594	0.136698
	0.271499	0.149877
	0.159803	0.240249
	0.21139	0.0778904
	0.132567	0.147039
	0.430455	0.601054
	0.261472	0.150802
	0.280507	0.0401173
	0.129799	0.0253546
	0.324074	0.169023
	0.284945	0.125001
	0.389374	0.255725
	0.159568	0.0566205
	0.192292	0.155122
	0.213256	0.160924
	0.219348	0.133633
	0.270245	0.042093
	0.191147	0.100603
	0.267187	0.162641
	0.140454	0.0632061
	0.420475	0.35632
	0.369178	0.146428
	0.378256	0.223205
	0.200673	0.187376
	0.249814	0.254212
	0.185118	0.0708971
	0.407954	0.414697
	0.306183	0.114574
	0.810342	0.67602
	0.335536	0.104382
	0.155044	0.0983371
	0.231476	0.305243
	0.235341	0.0319715
	0.421486	0.13495
	0.270386	0.299417
	0.158337	0.106836
	0.195459	0.460867
	0.267117	0.0460522
	0.485704	0.19876
	0.211217	0.153413
	0.36035	0.122963
	0.578498	0.41131
	0.321683	0.0945269
	0.211986	0.0870318
	0.415818	0.0545899
	0.165651	0.00339472
	0.146679	0.101889
	0.239606	0.103606
	0.557847	0.0786901
	0.147839	0.120219
	0.159952	0.103904
	0.175937	0.100485
	0.455034	0.289672
	0.319527	0.22108
	0.356375	0.0870946
	0.5721	0.362114
	0.138737	0.0107094
	0.197756	0.135303
	0.256203	0.0812459
	0.273498	0.373231
	0.138196	0.125064
	0.412031	0.11749
	0.436492	0.158054
	0.778387	0.475731
	0.194071	0.285807
	0.144146	0.101003
	0.247509	0.0406974
	0.203958	0.0320578
	0.198556	0.165197
	0.17916	0.0600309
	0.321628	0.15172
	0.131837	0.0325125
	0.216572	0.226435
	0.306207	0.176541
	0.183252	0.0871416
	0.142962	0.133358
	0.139231	0.0215835
	0.327383	0.19513
	0.191186	0.147212
	0.351397	0.172033
	0.233703	0.0172088
	0.421086	0.222836
	0.235067	0.0605405
	0.343235	0.223448
	0.233742	0.0842878
	0.347179	0.177678
	0.427186	0.500412
	0.161606	0.0996699
	0.235161	0.0835195
	0.309178	0.108129
	0.537252	0.201323
	0.213664	0.119019
	0.166482	0.0114386
	0.162586	0.0798582
	0.149117	0.112684
	0.356297	0.029941
	0.31113	0.0825317
	0.577706	0.189007
	0.216031	0.10733
	0.168693	0.116236
	0.130952	0.0665538
	0.165016	0.0310307
	0.231194	0.0790664
	0.385203	0.221464
	0.257277	0.0311562
	0.214393	0.116902
	0.200406	0.0558835
	0.275921	0.116792
	0.334533	0.124742
	0.151994	0.0436531
	0.331561	0.137498
	0.323329	0.413066
	0.408472	0.360954
	0.210284	0.229108
	0.222656	0.165738
	0.203291	0.170983
	0.279096	0.0956872
	0.252346	0.357175
	0.305172	0.21901
	0.184397	0.0642723
	0.19916	0.201958
	0.366512	0.175302
	0.528722	0.243589
	0.217552	0.127024
	0.139144	0.0470086
	0.257309	0.126318
	0.192692	0.0166208
	0.252189	0.15945
	0.239418	0.0481062
	0.231437	0.308041
	0.836269	0.250394
	0.216227	0.0430651
	0.199293	0.229508
	0.183409	0.0458954
	0.13992	0.0756952
	0.274071	0.0181104
	0.392549	0.196956
	0.2001	0.00860048
	0.27861	0.0796779
	0.363854	0.13836
	0.409036	0.197176
	0.255702	0.198368
	0.169814	0.0919475
	0.444442	0.483524
	0.223965	0.157537
	0.42848	0.124342
	0.309272	0.389076
	0.378766	0.190159
	0.409899	0.206717
	0.357661	0.123747
	0.400412	0.137388
	0.290519	0.114213
	0.390503	0.171257
	0.226286	0.0795211
	0.208121	0.11778
	0.263659	0.128505
	0.20689	0.125801
	0.169956	0.0911635
	0.452697	0.41229
	0.436327	0.208387
	0.21509	0.0837861
	0.20758	0.0496664
	0.20892	0.0464834
	0.253851	0.131179
	0.312236	0.313804
	0.305227	0.162131
	0.581422	0.500819
	0.182782	0.0303565
	0.227376	0.102994
	0.221794	0.0565656
	0.226913	0.0164562
	0.263204	0.0628454
	0.261542	0.057867
	0.201527	0.0920024
	0.268896	0.0753894
	0.372478	0.473685
	0.287171	0.0951854
	0.301965	0.199199
	0.36946	0.529035
	0.222507	0.131908
	0.197646	0.226944
	0.175138	0.214941
	0.149642	0.0158211
	0.263197	0.0663734
	0.236729	0.1315
	0.248301	0.483571
	0.395026	0.334525
	0.313373	0.204459
	0.167831	0.046452
	0.592657	0.540192
	0.373741	0.189258
	0.265196	0.0593645
	0.202492	0.0748955
	0.498616	0.142829
	0.377872	0.234816
	0.164326	-0.00025088
	0.16493	0.0834411
	0.34449	0.197341
	0.279935	0.194981
	0.357018	0.0403917
	0.152174	0.0617949
	0.405014	0.0786352
	0.240508	0.336328
	0.331828	0.489498
	0.299747	0.149673
	0.206364	0.298241
	0.202923	0.112896
	0.41523	0.251789
	0.179567	0.0674475
	0.302992	0.284412
	0.286583	0.0333122
	0.228442	0.100219
	0.205792	0.088443
	0.264137	0.0407053
	0.184569	0.0787842
	0.284129	0.0375614
	0.158313	0.00388864
	0.182923	0.0386198
	0.28311	0.0766125
	0.29734	0.159293
	0.285878	0.264898
	0.196674	0.142116
