# Supplementary material for: Glycogen phase-separation drives macromolecular rearrangement and asymmetric division in E. coli
Source: EMBO J. 2025 Nov 3;44(24):7434–76. doi: 10.1038/s44318-025-00621-y (PMC12706056; doi:10.1038/s44318-025-00621-y)
Supplement: Supplementary file 18 — Source data Fig. 5 [file 44318_2025_621_MOESM18_ESM.zip › Figure5/SourceData_Fig5C.xlsx]

## Sheet: Mix1Expo
	Cell area ΔglgBXCAP (µm^2)	Area WT (µm^2)
	2.5333	2.891
	2.3716	2.0972
	1.3818	2.4451
	2.2638	2.6411
	1.8522	2.9204
	1.9943	2.7587
	2.2099	1.6954
	2.2491	2.0629
	2.0041	2.1805
	2.2589	2.8812
	2.793	2.254
	3.1948	2.7489
	1.3573	2.4255
	1.4161	2.3373
	2.1266	2.6901
	1.8179	2.4549
	2.2148	2.6999
	2.3226	2.3863
	2.2099	1.6023
	2.9694	2.1021
	2.6117	3.1409
	1.3867	2.7734
	2.6019	2.2491
	1.5043	1.2348
	1.5288	1.5876
	2.7342	1.5582
	1.421	2.1658
	1.5092	1.5876
	2.3912	2.1805
	2.2589	2.3079
	2.45	2.3079
	1.7248	2.5235
	1.7983	2.0531
	2.5137	1.4994
	2.9204	2.842
	2.4745	2.3569
	2.7734	2.5088
	2.1462	2.0874
	2.5333	1.8424
	2.9449	2.5431
	1.5386	2.6558
	2.2589	3.1948
	1.9992	2.7146
	1.9943	2.0335
	1.5043	1.6856
	1.8767	2.2246
	2.0139	2.2589
	1.911	3.0282
	2.2883	2.303
	1.4847	1.8816
	1.8816	2.0776
	1.8571	2.8714
	1.5533	1.6219
	1.7934	2.6803
	2.1952	3.0723
	1.7542	1.5582
	1.6366	2.0335
	2.6754	1.6562
	2.8469	2.9155
	2.8175	3.2193
	2.6068	2.2099
	1.4112	2.6705
	2.2932	1.9012
	1.2005	1.9747
	2.2393	2.6264
	2.744	2.695
	2.2638	2.4108
	2.0629	1.8179
	2.0482	2.3422
	3.0821	2.597
	2.3079	1.7591
	1.7199	2.7342
	2.0923	2.744
	2.0776	2.3422
	2.2736	2.0041
	1.6807	1.7542
	1.5239	2.7734
	1.8326	2.6313
	2.2197	2.6901
	2.891	2.5725
	3.2879	2.7832
	2.7881	2.0433
	1.813	2.597
	2.1805	2.2393
	2.5676	2.205
	2.6019	2.4647
	1.764	2.4745
	2.0139	2.3961
	2.793	2.5725
	1.9747	1.9257
	3.1703	2.7636
	2.7391	1.4455
	2.1413	2.6656
	1.9551	2.8224
	2.6166	2.1658
	2.1217	2.1707
	2.4353	1.7248
	2.1707	2.45
	2.0972	1.7346
	1.6464	1.9404
	2.1119	2.1854
	1.9992	2.7097
	2.7048	2.3863
	2.9694	1.8914
	1.47	2.1168
	1.5239	2.3716
	1.6562	2.6754
	2.5039	2.4843
	2.3226	3.0331
	1.9894	1.9306
	2.8077	2.2197
	1.7836	2.3667
	2.401	2.1952
	1.5043	2.156
	1.8228	2.5823
	1.7493	2.793
	2.254	2.6313
	1.8424	1.8277
	2.6509	3.136
	2.1609	2.3618
	1.7052	3.2046
	1.9453	1.8571
	1.1123	2.7538
	1.5386	2.1315
	1.7493	2.5333
	1.3671	1.5386
	2.8322	2.3275
	1.9453	1.7199
	1.813	1.9502
	2.1658	2.2344
	2.0188	1.8522
	2.1413	1.372
	1.5925	1.5974
	2.4745	2.1462
	2.7097	1.6268
	1.4994	2.1609
	2.6264	2.2785
	1.9257	1.7836
	2.0335	2.4794
	2.3716	3.0527
	1.9404	1.6366
	1.4553	3.1017
	2.0972	2.1511
	2.0188	1.9502
	2.94	1.7297
	2.0384	1.764
	3.0919	2.1805
	1.7395	2.548
	2.3961	1.8522
	1.9943	2.5676
	1.5827	2.303
	2.1364	2.3275
	2.8469	1.8816
	1.3622	1.4945
	2.0384	1.7248
	2.303	1.4651
	2.3569	1.96
	2.3226	2.7195
	2.7636	2.3079
	2.0972	2.0482
	3.0527	2.9057
	1.911	3.087
	2.2932	2.5578
	2.695	3.038
	3.0331	2.1952
	2.597	2.1364
	2.5186	2.6362
	2.2736	2.5088
	1.6366	1.5533
	1.4994	2.0188
	1.9257	2.5578
	1.5337	2.4451
	2.3569	2.3765
	1.4749	2.3226
	2.6705	2.1266
	1.9992	2.7391
	1.6121	1.6121
	2.8959	2.3814
	1.9649	2.6019
	2.3324	2.0286
	1.47	2.5431
	2.5088	2.3912
	2.744	2.4647
	1.9404	1.9012
	2.1609	2.2932
	1.7444	2.2687
	1.7101	2.4402
	2.7391	1.8228
	2.9008	1.96
	2.1413	1.6905
	2.4157	1.8375
	2.1707	1.9551
	2.1168	2.1021
	1.7738	2.1119
	1.7591	2.2393
	2.107	2.646
	2.1364	1.7836
	2.2491	2.3177
	3.2144	1.8571
	2.0335	2.4794
	1.4994	2.0678
	2.6264	2.352
	2.3618	1.7395
	1.6366	2.1021
	2.3275	2.205
	1.2789	1.6023
	2.793	2.8959
	2.058	1.9404
	1.9943	2.0923
	2.0188	2.0776
	2.8371	1.4259
	2.5333	1.2397
	1.9698	2.9645
	1.9796	2.4108
	2.4206	2.3226
	2.3667	2.5382
	2.3814	2.1168
	1.9698	1.5239
	2.1756	2.4549
	1.764	2.8616
	1.9747	2.5088
	2.6166	1.8816
	2.1511	2.2932
	2.3471	2.058
	2.9449	2.7048
	2.1168	2.4696
	1.8424	2.3422
	3.1605	2.4696
	1.7542	2.8567
	2.352	2.4843
	2.1413	2.2981
	2.2932	2.5872
	1.3475	2.2638
	2.6411	2.4745
	1.6709	2.401
	2.1756	1.8326
	2.0482	2.401
	2.0433	2.254
	2.8224	2.842
	1.9992	2.3177
	1.8963	2.0139
	1.7248	2.7734
	1.9747	1.9208
	2.4745	2.6558
	1.8522	3.0086
	1.4504	2.352
	1.2985	2.9841
	2.0629	2.2589
	2.205	2.6313
	1.4749	1.8277
	2.205	1.8375
	2.0825	2.5382
	2.1952	2.5725
	2.1952	2.1266
	2.2344	1.9992
	2.2932	1.9649
	2.3226	2.4794
	2.1021	2.7195
	1.8277	2.1413
	1.7836	2.5382
	2.2932	2.2393
	2.2883	1.2887
	2.3079	1.617
	2.1658	2.8812
	1.6219	3.0282
	1.7052	2.205
	1.5827	2.1952
	2.7587	2.1021
	2.1609	2.2687
	2.107	2.4794
	2.3373	2.6558
	1.3132	1.5974
	2.205	2.2932
	1.7836	2.6068
	1.4063	3.0625
	1.3377	1.617
	1.5533	2.7342
	2.5823	3.2144
	2.4598	2.4696
	2.6509	2.1658
	1.4651	1.4308
	2.0286	2.2589
	2.0923	1.5729
	2.4794	2.3618
	1.8081	1.5337
	1.9502	2.0776
	1.9551	1.6905
	2.4108	1.7738
	2.744	2.0874
	2.0923	2.3863
	2.6019	2.3618
	1.7493	2.5872
	1.5778	3.0772
	2.0041	2.0727
	1.8865	2.1364
	3.2291	2.7342
	2.156	2.156
	2.6215	2.4843
	1.5876	2.1119
	2.2785	2.3226
	1.5925	2.1266
	2.1168	2.9302
	2.2981	1.764
	3.0086	2.2589
	1.9208	2.5186
	2.3667	1.7395
	1.9796	1.9257
	2.1805	2.9694
	1.8473	1.7689
	1.6121	1.3377
	2.4255	2.7881
	2.8224	3.2438
	2.891	2.2491
	2.2491	2.1707
	1.4553	2.6999
	2.9743	2.1854
	2.5725	2.6215
	2.1658	2.4745
	1.7983	2.401
	1.764	2.5088
	3.087	2.2589
	1.3034	2.0972
	2.3275	1.9698
	2.1021	2.7636
	2.0825	2.5578
	1.6121	2.0825
	2.1168	2.3618
	2.0825	1.5925
	2.8861	1.4161
	2.3814	2.1119
	1.8816	1.3573
	1.6317	2.4353
	1.8424	2.0874
	1.6317	2.2393
	2.0286	2.891
	2.2344	3.0282
	2.0286	2.8616
	2.9498	2.4206
	2.548	2.6264
	3.0331	1.9208
	1.9453	2.0678
	2.3275	3.1752
	2.0188	2.5823
	2.7097	2.5431
	2.8812	2.9645
	2.2491	2.0433
	1.8032	1.6905
	2.3765	1.8865
	2.7685	1.5092
	2.1119	1.9992
	2.646	2.6705
	2.1903	2.3765
	1.9404	1.7836
	2.7391	1.911
	2.0286	1.4749
	2.9596	2.1021
	2.5235	2.1805
	2.7881	2.2099
	1.8865	2.401
	2.3471	1.7689
	1.9208	1.9551
	1.5778	2.7489
	2.548	2.891
	2.303	2.3422
	2.744	2.058
	1.8767	2.2981
	2.2393	2.4402
	2.0188	2.3128
	2.6117	2.205
	1.8914	1.8718
	2.2834	2.3863
	2.0384	1.4749
	2.0482	2.3422
	2.3569	1.8375
	2.3177	1.5288
	2.5627	2.0041
	2.1315	2.1903
	2.3912	2.744
	1.6317	2.3471
	2.0629	2.0433
	2.5578	2.107
	2.0678	2.8322
	2.0041	2.5676
	2.2197	2.8175
	1.6317	2.6215
	2.9939	2.695
	2.0678	2.0825
	3.136	3.0968
	1.8081	1.8718
	1.8571	2.1658
	3.0968	2.2932
	1.8081	2.7734
	1.4651	2.3961
	2.3765	3.0674
	3.1262	2.4843
	1.421	1.7738
	2.2148	2.2785
	1.6513	2.2687
	2.3569	2.205
	2.9841	1.7738
	1.7297	1.5582
	2.0237	1.6464
	2.1364	2.45
	1.96	2.6754
	2.5039	2.0188
	2.0874	2.156
	2.1756	1.8228
	2.1854	2.2981
	1.6709	2.1658
	2.2687	2.1952
	2.9694	1.666
	1.6415	2.1413
	1.4357	2.4255
	1.8228	2.2736
	1.9747	1.9649
	2.8273	2.5088
	2.4598	1.5386
	2.3226	2.4059
	1.9208	1.8424
	2.45	2.0531
	2.2246	2.0825
	2.0482	2.7685
	1.6758	3.0674
	2.6019	2.5137
	2.2344	2.9057
	2.2197	2.7342
	2.8371	1.8228
	2.7685	2.4451
	2.4206	1.7885
	1.5337	2.7146
	2.3177	2.8028
	1.6464	2.5872
	1.8522	2.1364
	1.4308	1.715
	2.156	1.5484
	2.1168	2.4304
	2.0923	2.0678
	2.4549	2.2295
	3.2046	2.1462
	2.5921	2.1707
	2.6558	3.1115
	2.5088	2.744
	1.8767	2.2589
	1.7052	2.2834
	1.5239	1.7787
	3.0527	2.4843
	3.0331	3.0478
	2.7587	2.2736
	2.1413	2.4255
	1.6905	2.5382
	2.4549	2.6803
	1.8179	2.0188
	1.911	2.0825
	2.2883	1.8179
	2.6313	2.3275
	1.8326	2.1707
	2.1364	1.8375
	1.8032	2.4794
	2.4255	2.3863
	2.1315	2.3716
	1.3671	2.3128
	1.9159	2.5235
	1.9061	2.0384
	1.8179	2.5823
	2.3912	2.254
	2.401	1.8914
	2.5235	2.6509
	2.058	1.715
	1.4896	2.1756
	1.5288	2.2491
	1.813	1.5484
	2.45	1.3867
	1.7346	2.2344
	2.6901	2.2099
	1.5043	2.7244
	2.3863	1.6415
	2.3765	2.4696
	1.6758	2.0825
	1.7199	2.2393
	2.3226	2.6803
	2.3716	2.3667
	2.3079	2.7881
	2.4255	1.8179
	2.8273	2.2932
	2.4941	2.4647
	2.2834	2.1364
	1.5631	1.7689
	2.0041	2.0972
	2.7538	2.8371
	2.2785	2.4892
	1.6268	2.0629
	2.0041	1.9698
	1.8277	2.1462
	3.0968	2.793
	1.8277	2.1266
	2.7734	2.9204
	2.2589	2.6607
	2.6411	2.352
	2.7146	2.4206
	2.8812	2.1021
	1.274	1.9943
	3.136	2.0923
	1.8669	1.9943
	2.0335	2.5088
	1.6072	2.0629
	1.9159	2.2785
	2.0629	2.9743
	1.4798	2.4059
	2.0629	2.5088
	1.9355	2.0433
	2.2736	2.2589
	1.5239	2.1413
	1.911	2.352
	1.5925	2.8126
	2.5088	2.8665
	1.8914	2.6803
	2.3716	2.4451
	2.3618	2.0727
	1.8424	2.6901
	2.1413	2.5333
	1.8179	2.0727
	2.2687	2.2001
	2.2099	2.156
	2.4843	2.8714
	2.7293	2.401
	2.1315	2.1168
	2.2932	2.1021
	1.9404	2.0531
	2.2001	2.45
	1.9894	2.7391
	1.9159	1.7297
	2.5382	2.891
	2.4304	2.695
	2.5039	2.0188
	2.695	2.3226
	2.3569	3.1017
	1.8571	2.3961
	1.8571	1.7787
	2.9596	2.1707
	1.6366	1.9943
	2.058	2.2491
	2.2736	3.038
	2.5137	1.6562
	1.9208	2.6901
	1.4308	2.1021
	1.5729	1.8816
	2.8175	2.0678
	1.9698	2.5039
	2.0874	2.6411
	2.3226	2.1119
	1.9502	1.7591
	2.4549	2.6411
	1.9404	1.715
	2.1854	1.6709
	2.4451	1.6954
	1.3083	1.6121
	1.8179	1.9943
	1.3083	2.1854
	1.8032	2.3177
	2.8273	2.2001
	1.8816	2.254
	2.6607	2.0188
	1.6317	2.2442
	1.5288	2.5137
	1.7542	2.0237
	2.5235	1.7199
	2.1903	2.0629
	2.2687	1.715
	1.7983	2.94
	2.6558	2.2197
	1.9796	3.0478
	1.4945	2.1805
	2.4108	2.8763
	2.0433	2.0188
	2.4353	1.9502
	2.6901	2.5529
	1.9159	2.94
	2.205	2.9498
	2.2589	2.5186
	2.5725	2.0139
	2.0384	2.7685
	2.303	2.7489
	1.5337	2.3226
	2.8518	2.3373
	1.3377	1.9453
	2.1168	1.5778
	2.3912	2.1266
	1.8718	2.1609
	2.1903	2.7244
	2.2393	2.205
	2.156	2.8224
	1.5043	2.2736
	2.499	3.2536
	1.4945	2.0776
	2.4647	2.0237
	2.058	1.911
	2.5774	2.5676
	1.9796	1.7885
	2.4059	1.6366
	2.0482	1.8963
	2.3961	1.8914
	2.4843	1.6954
	1.8669	1.6513
	2.0531	2.3618
	1.2201	2.7293
	1.9502	2.2785
	2.3667	2.9498
	1.5141	2.0727
	1.9355	2.5725
	1.9502	2.891
	1.8571	2.5529
	1.9208	1.6807
	2.0482	1.6513
	2.3618	2.1364
	1.7787	1.9257
	1.617	1.7934
	1.7885	2.5627
	1.4455	1.8571
	2.1707	1.6317
	3.0625	2.9155
	1.8081	1.8277
	2.3373	2.0384
	2.352	2.4353
	1.5729	2.3765
	1.3916	1.568
	2.5529	2.2295
	2.0041	2.2981
	1.862	2.2638
	1.6072	2.8518
	1.6072	1.7444
	2.3422	2.0776
	1.6954	1.9453
	1.5533	2.3373
	2.2246	2.6803
	1.6611	1.9649
	2.1903	2.4745
	1.9257	2.1119
	1.8326	3.0037
	2.2099	1.8816
	2.1021	1.9306
	2.2001	2.6264
	2.5676	2.2981
	1.4357	2.0923
	2.0531	2.6264
	2.2687	2.4892
	3.0233	1.7738
	2.0335	2.0825
	2.0776	2.7489
	1.9649	1.7003
	1.5533	1.8963
	2.6362	2.6803
	2.1364	2.6411
	2.254	2.2932
	2.4157	2.6803
	1.3426	2.0776
	2.1903	2.7587
	1.7885	2.1756
	2.0335	2.1854
	2.4451	2.6215
	1.9012	2.9841
	2.0874	2.2491
	2.1364	1.568
	2.2393	2.7146
	1.8522	2.009
	1.8326	1.421
	2.6901	1.8179
	2.3961	1.8326
	2.3569	2.156
	2.2197	1.813
	2.0139	1.8424
	1.8179	2.4843
	2.5872	2.5284
	1.9502	2.5823
	3.0527	1.6317
	1.8424	2.4108
	1.4847	2.6166
	1.911	2.0335
	2.3275	2.6705
	2.3765	1.9159
	2.3863	2.4745
	2.7048	3.2536
	1.8473	2.3765
	2.5088	2.2295
	2.6558	2.0923
	1.5092	2.9743
	1.4406	2.7342
	1.6513	2.107
	1.9355	2.8028
	1.666	2.0825
	1.9943	2.4598
	2.1266	1.8914
	1.7885	1.7101
	2.891	2.3373
	2.1952	2.7391
	2.0923	1.7689
	2.0727	1.9894
	1.6366	2.2001
	1.7248	2.5676
	1.9061	2.3814
	2.1266	2.3422
	1.8473	1.8228
	2.2246	2.2785
	2.5235	2.3471
	1.8032	2.1658
	2.1511	1.4847
	1.8767	2.8273
	1.8032	2.107
	2.1266	2.1217
	2.4941	2.5382
	1.4847	2.5529
	1.9894	2.9939
	2.2295	1.7934
	1.4798	1.4602
	1.5337	2.7783
	2.3716	2.6803
	1.7787	2.401
	2.3814	2.6901
	2.4353	2.2785
	2.205	2.4255
	1.372	2.6068
	1.4357	2.0384
	2.9498	1.6905
	2.7538	2.45
	1.274	2.5823
	2.5529	2.8371
	1.813	2.2687
	1.9796	2.3471
	1.7003	2.5382
	2.7097	1.9306
	2.6656	2.2246
	1.3279	2.1119
	2.2981	2.0923
	2.646	2.156
	1.96	2.9106
	2.891	2.3275
		2.2932
		2.2736
		2.2785
		2.1021
		2.4941
		1.7542
		1.6268
		2.0923
		1.5778
		1.6268
		2.1217
		2.2393
		3.0429
		2.9057
		1.7885
		2.0923
		2.1168
		1.5582
		2.1903
		2.7832
		2.3471
		2.5088
		2.4255
		1.7787
		2.0482
		3.1115
		1.8669
		2.3128
		2.8371
		2.352
		2.842
		2.2344
		1.9551
		1.8375
		1.8914
		2.6068
		1.8522
		2.1707
		1.7542
		2.3667
		2.2148
		1.9208
		2.3177
		2.4451
		1.7248
		1.5778
		1.7836
		1.5729
		1.6758
		2.3128
		2.3324
		2.4745
		2.5774
		3.0821
		1.764
		2.6019
		3.2193
		1.9894
		2.4059
		2.0286
		2.597
		2.7048
		1.8963
		1.9355
		1.8326
		2.0923
		2.0874
		1.9698
		1.8914
		2.2589
		2.4255
		2.3618
		2.7097
		2.5774
		2.6117
		2.0923
		2.4745
		2.8175
		2.5431
		2.9939
		2.156
		2.5039
		2.2442
		2.6117
		1.7738
		2.2883
		2.5921
		2.2344
		2.156
		2.2393
		2.7538
		2.0139
		2.7048
		2.5088
		1.5141
		1.8326
		1.8669
		2.6558
		1.8032
		2.3128
		2.1315
		2.4059
		2.2834
		1.8571
		2.254
		2.2834
		2.2883
		1.6366
		1.9355
		1.6072
		1.9306
		1.9502
		2.1217
		1.7444
		2.5284
		2.5627
		2.8077
		2.4255
		3.0135
		2.156
		2.7538
		2.1364
		1.7444
		2.1805
		2.0923
		2.1609
		1.7836
		2.3618
		1.6562
		2.1658
		1.8767
		2.499
		1.2299
		2.5921
		2.0139
		2.3863
		1.9796
		2.7685
		1.2985
		1.6807
		3.0723
		2.2491
		2.0923
		2.5235
		1.9453
		2.7783
		1.617
		2.2295
		2.303
		1.6219
		2.254
		2.4108
		2.45
		2.0727
		1.8375
		2.3716
		1.96
		1.7395
		1.8081
		2.4451
		1.8914
		2.0972
		2.1168
		2.5284
		2.4108
		2.1903
		2.7685
		2.3667
		2.6999
		2.0286
		1.8375
		2.303
		2.0237
		2.6411
		2.2099
		2.3569
		2.45
		1.6856
		2.8224
		2.7489
		1.9698
		2.5333
		2.5774
		2.1364
		1.9453
		2.842
		1.8669
		2.0678
		1.6807
		2.0923
		1.8522
		2.3226
		1.7836
		2.4745
		3.087
		2.2932
		1.7395
		2.009
		2.9351
		2.6852
		1.7248
		1.8718
		2.1854
		2.3324
		2.2246
		1.9159
		2.0188
		2.7979
		1.9208
		2.4451
		2.0776
		2.5088
		2.5333
		2.1854
		2.1119
		1.7248
		2.1413
		2.3863
		2.4892
		2.6705
		2.2638
		1.813
		1.9159
		2.6117
		2.2246
		2.5823
		2.7979
		1.9404
		3.1507
		1.9943
		3.0086
		2.1413
		1.7052
		1.8914
		1.7052
		2.1511
		1.8571
		1.8032
		2.2589
		1.6954
		2.4745
		2.4402
		2.0188
		2.2295
		2.5529
		2.3863
		2.4941
		2.5186
		1.8522
		2.2148
		2.0874
		2.5431
		2.3961
		2.3422
		1.9796
		1.8375
		1.7542
		2.3618
		2.3324
		1.323
		2.0972
		3.0184
		2.2246
		2.2393
		2.4108
		2.2883
		2.3765
		2.0825
		1.9551
		2.8028
		2.009
		1.6023
		1.8522
		2.1805
		1.7689
		2.6313
		2.646
		2.2295
		2.8812
		2.2883
		2.5872
		2.7636
		1.7983
		2.156
		2.7293
		2.94
		2.2589
		3.0968
		2.4941
		2.1315
		2.0776
		1.4161
		1.8669
		3.0037
		2.0335
		1.8865
		2.6558
		2.5284
		2.2736
		2.401
		2.8714
		2.1511
		1.9061
		2.7979
		2.9155
		2.5627
		2.6754
		2.2295
		2.3226
		2.3079
		2.1952
		2.8665
		2.2981
		1.8522
		2.7146
		2.9057
		2.0433
		2.3618
		2.3814
		1.4847
		2.7195
		1.8522
		2.1021
		2.1217
		2.1511
		3.3859
		2.4647
		2.0041
		2.0139
		2.8567
		1.6317
		1.7836
		2.1266
		1.8277
		2.205
		2.3814
		1.911
		1.9453
		2.3275
		2.0237
		2.3618
		1.5582
		1.911
		2.695
		2.2736
		2.7048
		1.617
		2.8518
		2.3618
		1.4847
		1.8816
		2.4402
		2.6411
		2.4647
		1.8816
		2.9498
		1.7787
		2.3079
		2.3912
		2.6999
		1.9355
		2.4157
		1.8669
		2.401
		2.3912
		2.6803
		2.1658
		1.9012
		2.4892
		2.4059
		2.0041
		2.5333
		2.5088
		2.2148
		2.7636
		1.9404
		1.3181
		1.9159
		2.8616
		2.4304
		2.6558
		2.5333
		2.5431
		2.6705
		1.8914
		2.1315
		2.0041
		2.9792
		2.2197
		1.8914
		2.2736
		2.0825
		2.0923
		2.5872
		2.7195
		2.5872
		1.9992
		2.5382
		2.4892
		2.7146
		2.695
		2.0874
		2.3912
		1.813
		2.2491
		2.3177
		1.7052
		1.8865
		2.1511
		2.7587
		2.5676
		3.1703
		2.3765
		1.7395
		3.0282
		2.2148
		2.4892
		1.7297
		2.0139
		2.0727
		2.3569
		1.96
		2.2099
		2.1609
		2.1413
		2.3569
		2.3863
		1.7934
		1.5239
		1.5631
		1.617
		2.2344
		1.911
		2.3422
		2.7538
		3.1703
		2.3128
		2.2834
		2.1315
		3.0772
		2.3863
		2.3667
		2.3422
		2.548
		1.7983
		1.6268
		2.1903
		3.1017
		1.8473
		2.2687
		2.4745
		2.6215
		2.5235
		1.9208
		2.7244
		2.6705
		1.9404
		1.9159
		2.4402
		2.5676
		1.8081
		1.6954
		2.1462
		2.6362
		2.4696
		2.2344
		1.7689
		1.8963
		2.8812
		1.9453
		2.8469
		2.7342
		2.4304
		2.1266
		2.303
		2.0139
		2.4108
		1.9551
		1.6415
		2.1805
		2.3814
		2.3569
		2.2001
		3.1311
		2.9743
		2.0335
		2.3079
		1.9061
		2.695
		1.6562
		2.0041
		2.0335
		2.5774
		1.9208
		2.3814
		2.0041
		2.2344
		2.8077
		2.3324
		1.96
		1.7003
		2.5088
		2.45
		1.7787
		1.862
		2.3569
		2.401
		2.7146
		2.8224
		2.6215
		2.3961
		1.3328
		1.8767
		2.9057
		1.9061
		2.7097
		2.5725
		3.185
		2.499
		2.5186
		2.9449
		2.9939
		2.3422
		2.2393
		2.4647
		3.0086
		2.9449

## Sheet: Mix1Trans
	Cell area ΔglgBXCAP (µm^2)	Area WT (µm^2)
	1.1711	2.2491
	1.7787	2.5872
	1.4014	2.3863
	2.0433	1.7052
	2.4647	2.009
	1.2593	1.7101
	1.2985	1.4308
	2.1168	2.0335
	1.127	1.8914
	1.3377	1.3377
	1.568	2.0629
	2.2589	2.1952
	1.127	1.715
	1.6611	2.4451
	1.2103	1.4259
	1.2397	2.3226
	1.4455	1.8277
	1.372	2.1903
	2.0384	1.7738
	1.2348	1.4406
	2.058	1.3818
	1.5141	2.2001
	1.2299	1.4406
	1.7493	2.0188
	1.2789	1.2495
	1.3328	1.8669
	1.5631	1.5435
	1.2348	2.1364
	1.225	2.9694
	1.4063	1.5778
	1.3524	1.323
	1.9992	1.5288
	2.0237	1.2299
	1.1907	1.9992
	1.127	1.8032
	1.7003	1.8718
	1.2789	2.0335
	1.4455	1.3965
	1.421	2.695
	1.5337	1.6954
	1.3132	1.4847
	1.8424	2.6215
	1.0927	1.9404
	2.1658	1.3524
	1.5631	1.5778
	1.6317	2.0188
	1.2936	1.519
	1.323	1.8522
	1.7787	1.5925
	1.4847	2.3471
	1.7591	1.6611
	1.4749	1.9894
	1.2593	1.7689
	1.6219	1.6709
	1.2936	1.862
	1.5876	1.2495
	1.1662	1.4063
	1.2495	2.2099
	1.4014	1.7346
	1.9257	1.4602
	1.5043	1.2005
	1.7297	1.7787
	1.2103	2.2148
	2.401	1.5925
	1.6513	1.7738
	1.1858	2.1119
	1.5925	1.9698
	1.323	2.4353
	1.5288	2.5431
	1.323	1.7395
	1.3769	1.225
	1.4455	2.0629
	1.0584	2.8126
	1.617	2.646
	1.3916	1.7738
	1.1417	1.9453
	1.2005	2.1315
	1.323	1.7738
	0.9947	2.352
	1.8767	2.0041
	1.2691	1.421
	2.0139	1.1074
	2.2442	2.0188
	1.4014	1.9306
	1.0388	1.4455
	1.5043	1.6905
	1.9159	2.2001
	1.9306	1.7052
	1.6758	1.6464
	1.47	2.6117
	1.4749	1.666
	1.47	1.5043
	1.4847	2.6215
	2.0678	1.5043
	1.3475	2.0384
	1.3279	1.4749
	1.8669	1.4259
	1.274	2.3716
	1.1956	1.4308
	0.9604	1.6856
	1.9404	1.7199
	1.2838	1.9943
	1.5043	1.9992
	1.9698	1.2789
	1.1809	1.9894
	1.5827	2.4059
	1.3181	2.2736
	1.3034	2.058
	2.1854	2.3128
	1.4847	1.5925
	1.2642	2.5137
	1.2201	1.9747
	1.2789	1.8228
	2.2834	1.9061
	1.4406	2.5774
	1.1466	1.3671
	1.2054	1.8424
	1.7493	1.8571
	1.5435	2.0874
	1.1907	2.0188
	1.3377	1.4259
	1.4945	2.2148
	2.2638	1.7787
	1.3377	2.0727
	1.8767	2.058
	1.1809	2.3716
	1.2446	3.1605
	1.1809	2.1903
	1.6464	1.6513
	1.8522	2.0629
	1.5435	1.5484
	2.0286	2.597
	1.2593	1.4455
	1.7101	1.5827
	1.96	2.2834
	1.3818	1.4602
	1.3377	1.6562
	1.2446	2.2736
	1.6856	1.8718
	1.2201	1.4308
	1.3524	2.4304
	1.3867	2.1217
	1.1564	2.4255
	1.7689	1.4651
	1.2397	2.3961
	1.1319	1.3181
	1.715	2.2295
	1.0045	1.6415
	1.2397	1.4014
	1.4553	2.5137
	1.5337	1.6317
	1.4063	2.0874
	1.2005	2.4696
	1.7101	1.3034
	1.6121	2.2589
	2.0335	1.3181
	1.1466	1.3034
	1.2936	2.6019
	1.3034	1.6758
	1.5925	2.3618
	1.6317	2.0874
	1.1956	1.4014
	1.078	1.9208
	1.3965	1.4945
	1.1319	2.45
	1.4651	2.1756
	1.4406	1.764
	1.4063	2.0482
	1.2887	1.9502
	2.0237	2.2148
	1.4651	2.6901
	1.4896	1.7248
	1.2054	1.4259
	1.1711	1.6905
	1.3573	2.6117
	1.274	2.0482
	1.0143	1.4945
	1.5141	1.4749
	1.5876	1.9355
	1.8522	1.813
	1.5484	2.7146
	2.3912	1.7297
	1.8032	1.3965
	1.5435	2.0874
	1.9404	1.5337
	1.3965	2.1266
	1.2201	2.4353
	1.274	2.548
	1.9796	1.5631
	1.2544	1.3671
	1.3524	1.7003
	1.3132	2.2246
	1.3769	1.6513
	1.4847	1.7493
	1.1809	1.274
	1.2642	2.1952
	2.1707	1.7052
	1.5043	2.1462
	1.4798	2.2785
	1.8277	2.5823
	1.4798	1.3524
	1.8767	1.6513
	1.7101	1.9306
	1.0437	1.7052
	1.0829	3.0968
	1.0437	1.9453
	1.3573	1.4063
	1.8571	2.1315
	2.0237	1.6366
	1.1711	2.2638
	1.4945	2.254
	2.1609	2.1658
	1.5239	2.2785
	1.2397	1.7199
	1.4896	2.3912
	1.5337	2.2295
	1.96	2.9988
	1.4014	2.0433
	1.176	1.9796
	1.1858	1.6072
	1.4308	1.6758
	2.205	2.1805
	1.0682	2.0972
	2.0335	2.4206
	1.2495	1.5729
	1.2495	2.0237
	1.2789	2.4402
	1.1907	1.5533
	1.3573	1.7346
	1.0976	1.47
	1.6464	1.7052
	1.2299	1.6611
	1.568	1.6954
	1.2446	1.2348
	1.8326	2.1854
	1.323	1.4798
	2.2001	1.7248
	1.8767	1.7052
	1.1368	1.4504
	1.2544	1.666
	1.911	2.1217
	1.7346	1.5729
	1.3916	2.2393
	1.8424	1.7395
	1.7493	1.8032
	1.4063	2.2148
	1.3769	2.009
	1.3083	2.3961
	2.0825	1.323
	1.8767	2.0531
	1.5582	1.3916
	1.3965	1.9894
	1.8914	1.5729
	1.5092	2.0776
	1.2446	1.5631
	1.2446	2.0335
	2.4108	1.2348
	1.5533	2.0727
	1.3818	2.2001
	1.2054	1.4945
	1.8277	1.6513
	1.5827	1.3965
	1.96	2.2883
	1.3181	1.5631
	1.4357	1.5435
	1.1123	1.5974
	1.2495	1.8816
	1.617	1.9404
	2.1462	2.1511
	1.2348	2.058
	1.1368	1.274
	1.323	2.4598
	1.078	1.6611
	1.1515	1.8032
	2.1805	1.8032
	1.3328	1.1172
	1.4063	1.176
	1.4994	1.9551
	1.6905	1.6611
	1.519	1.323
	1.4014	1.9453
	1.2642	1.9453
	1.7591	1.4602
	1.5533	1.6072
	1.862	1.6268
	1.4504	1.9502
	1.3965	1.2152
	1.9257	2.2442
	1.4259	3.1115
	2.2295	1.4063
	1.2593	1.4945
	1.0339	2.1217
	1.7542	2.156
	1.6072	1.5729
	2.0727	1.1368
	1.2005	1.6954
	1.2691	1.2397
	1.6121	1.5239
	1.0633	2.1217
	1.7052	1.1956
	1.1662	2.3618
	1.6709	1.9551
	2.009	1.6562
	0.9849	1.2495
	1.3083	2.0482
	2.009	2.2638
	2.1217	2.2099
	1.3279	2.5235
	1.9012	1.5974
	1.2103	2.3961
	1.3524	1.3377
	1.2397	1.9159
	1.7836	2.009
	0.9751	2.5235
	1.8277	1.4553
	1.4357	2.4206
	1.1515	1.6611
	1.3181	1.4798
	1.9943	1.6317
	1.4847	2.4157
	1.6954	1.6856
	1.3573	2.4157
	1.5141	2.5235
	1.8277	1.7934
	1.3034	2.3569
	1.2348	2.5284
	1.2887	2.2785
	2.2834	2.0874
	1.8865	2.1854
	1.9355	2.1119
	1.9061	1.5092
	1.9404	1.764
	2.0874	1.9404
	1.519	1.0486
	1.2152	2.3569
	1.2544	1.0731
	2.1364	2.2148
	1.2642	2.4549
	1.4994	1.8522
	1.2495	1.5974
	1.3132	1.7836
	1.3279	1.8767
	1.3916	2.6656
	1.2593	1.2201
	1.6513	2.1021
	1.7738	2.3128
	1.5435	1.7101
	1.8865	1.4798
	1.3279	1.6856
	1.7346	1.3328
	1.7346	2.5774
	1.7248	1.1662
	1.6905	1.2593
	1.6709	1.2985
	1.2691	2.5676
	1.8571	1.9502
	2.009	1.7101
	1.4651	2.3961
	1.2201	1.6856
	1.3573	1.3671
	1.7444	1.4847
	1.3916	2.4941
	1.2299	2.4941
	1.6562	1.6415
	1.4014	1.3867
	2.2001	1.8424
	0.9506	2.0825
	1.4455	1.5092
	1.2152	1.2495
	2.0139	1.4651
	1.1368	1.8326
	1.4259	2.0678
	1.2838	2.2393
	1.5239	1.6219
	1.2593	1.5288
	1.2691	1.5435
	1.2054	1.862
	1.6219	2.5774
	1.6954	1.1564
	1.5288	2.3814
	1.1858	1.519
	1.1613	1.3524
	1.2005	1.4259
	1.2838	1.666
	1.2593	1.7493
	1.7297	2.2344
	2.2491	2.8077
	1.1662	1.5533
	1.862	1.3279
	1.0192	2.2589
	1.0731	2.0433
	1.3573	2.3471
	1.7738	1.8669
	1.2348	1.568
	1.6366	1.6023
	1.0682	2.1168
	1.5827	2.2344
	1.9012	2.0237
	0.9996	2.3667
	2.3667	1.4014
	1.2593	1.5484
	1.5288	1.6807
	1.5337	2.1952
	1.1319	2.7342
	2.0384	1.5337
	2.2197	1.3671
	1.568	2.499
	1.274	1.372
	1.7395	2.5088
	1.1123	1.421
	1.3328	2.499
	1.3181	1.2544
	1.3671	1.5386
	1.4112	1.5925
	1.7934	2.0678
	0.98	1.4014
	1.323	1.6709
	1.2985	2.1315
	1.2005	1.7101
	1.2397	2.4206
	0.9849	2.2932
	1.127	2.1119
	1.9943	1.6807
	1.4112	1.7003
	1.9845	2.1952
	1.1809	1.8375
	1.2201	2.3863
	1.3916	1.5092
	1.5435	2.0825
	1.8277	2.0286
	1.3181	1.9502
	1.4357	1.4455
	1.3867	1.9159
	1.225	1.9894
	1.1172	1.7983
	1.4553	1.7003
	1.2642	2.4108
	1.2789	1.764
	1.1858	2.3275
	1.3916	2.5186
	1.3132	1.3622
	1.3916	1.6758
	1.6954	1.7787
	1.1662	1.9894
	1.7885	1.3279
	1.2544	1.7689
	1.2103	1.3524
	0.9947	2.2589
	1.4994	1.5876
	1.6562	1.5876
	1.5337	2.1805
	1.6366	2.3226
	1.1711	2.1168
	1.8473	1.715
	2.0286	1.4651
	1.4308	1.7199
	1.2838	2.2981
	1.0486	1.3132
	1.0192	1.2152
	1.8032	2.2736
	1.7738	1.3377
	1.6072	1.3573
	1.3916	1.5631
	1.0976	1.6513
	1.4161	1.4945
	1.274	1.4455
	1.7934	2.646
	1.3622	1.715
	1.2691	2.3079
	1.1956	2.6509
	1.1858	1.5043
	1.6268	1.3622
	1.7738	2.4157
	1.96	1.5141
	1.3132	1.5827
	1.2348	2.2589
	1.3132	1.715
	1.4259	1.4553
	1.0094	2.4059
	1.0878	1.9159
	2.352	2.2638
	1.176	2.8861
	1.2201	1.3769
	0.9849	1.7787
	2.0629	1.4847
	1.1515	1.4063
	2.1119	1.4749
	1.9943	1.3671
	1.1074	2.695
	1.2691	2.4745
	1.8326	1.4553
	1.1809	1.3916
	1.1319	1.2348
	1.6611	2.1462
	0.9751	1.8424
	0.9849	2.0678
	1.7493	1.6268
	1.1809	1.6856
	1.6268	1.7885
	1.5484	1.6562
	2.2344	1.5337
	1.9257	2.1805
	1.9747	1.3965
	1.2495	1.4112
	1.3181	1.4504
	1.1319	2.156
	1.0976	1.7297
	1.8032	2.1413
	1.8963	2.1168
	1.421	1.3426
	1.1956	2.1119
	1.2593	1.9845
	1.0976	2.1315
	1.5974	2.0776
	1.5582	1.6023
	1.2887	2.4304
	1.2789	1.9649
	1.5043	1.4406
	1.1319	2.303
	1.3132	1.2005
	1.96	2.058
	1.0731	1.519
	1.5582	2.0776
	1.7787	1.4014
	1.5876	1.3671
	1.2446	1.6317
	1.372	2.3177
	1.7787	1.3475
	2.0482	1.6905
	1.8081	2.2001
	1.2397	1.8032
	1.7248	1.0339
	1.4014	1.1123
	1.3181	2.4157
	1.4357	1.3573
	1.7101	2.842
	1.911	1.7052
	1.47	2.4745
	1.2789	1.4896
	1.7346	2.1756
	1.2936	2.4892
	1.7836	1.6807
	1.7787	2.0727
	1.0731	1.5484
	1.2887	2.0433
	1.6317	1.6758
	1.2985	1.3426
	1.3867	1.715
	2.0874	1.1809
	1.813	1.3083
	1.4308	1.9502
	1.1172	1.5974
	1.1515	1.6268
	1.274	1.519
	1.3181	2.5186
	1.3524	2.0923
	1.8473	1.5827
	1.5925	2.3324
	1.2838	1.8865
	1.225	2.1217
	1.1907	1.7101
	1.8032	1.6219
	1.9257	2.6558
	1.3965	1.8326
	1.2397	2.5284
	2.009	1.9943
	1.1466	1.911
	1.1662	2.4794
	1.4749	2.548
	1.2691	1.2495
	1.9012	1.5631
	1.7052	1.4112
	1.5337	2.2246
	1.8375	1.6807
	1.0829	1.8424
	2.0531	1.8081
	1.3818	1.1564
	1.323	1.1221
	1.0633	1.5288
	1.1662	1.6611
	1.2642	2.5186
	1.7297	2.0335
	1.7248	1.3916
	1.1662	1.3279
	1.3965	1.225
	1.8522	2.2491
	1.3769	1.3573
	1.0878	1.8277
	1.3132	1.9796
	1.2103	1.6513
	2.0776	1.4259
	1.6562	2.2932
	0.9359	1.7787
	1.8424	2.1168
	1.8669	1.8375
	1.3524	1.5043
	0.9457	2.4696
	1.5043	1.9257
	1.7836	1.6562
	1.4014	1.6317
	2.107	2.2932
	2.2981	2.0727
	1.2201	1.2495
	2.3373	1.6562
	1.3818	1.3377
	1.8424	1.4357
	1.4504	1.4847
	1.5337	1.1025
	1.9061	2.7636
	1.4357	1.7346
	1.4651	1.8032
	1.1809	1.4406
	1.8914	1.8914
	1.2838	2.0531
	0.98	2.1021
	1.9894	1.9502
	1.3279	1.8228
	1.1809	1.8522
	1.3769	1.7836
	1.7199	2.2981
	1.1613	1.2691
	1.1858	2.3814
	1.1172	1.3034
	1.3573	1.7689
	1.4553	1.4847
	1.5141	1.5778
	1.1711	1.7689
	1.3181	2.4255
	0.9947	1.8571
	1.225	2.5088
	1.1074	1.0682
	1.9894	1.6072
	1.1025	2.0678
	1.2152	2.3471
	1.1662	2.0531
	1.1711	1.6905
	1.6905	2.0482
	1.7934	1.4798
	1.274	1.6954
	1.6709	2.0972
	1.4504	1.4504
	1.1711	1.8228
	1.5925	1.7591
	1.4847	1.3622
	1.3132	1.3083
	1.3475	1.6023
	1.372	2.5725
	1.5484	1.4014
	1.1074	2.0139
	1.1564	1.3524
	1.1123	1.568
	1.372	1.2544
	1.6562	1.3965
	1.9208	2.0972
	1.2691	2.597
	1.4357	2.009
	1.8865	1.8767
	1.4063	1.96
	1.8669	2.2589
	1.2593	1.2446
	1.6856	1.2985
	2.3373	1.1025
	1.862	1.3965
	1.2936	1.5925
	1.2446	2.1609
	1.3475	1.7395
	1.1123	1.7493
	1.3573	2.8175
	1.6072	2.3863
	2.205	2.1609
	1.9208	1.4357
	1.2887	1.4161
	1.5386	2.2001
	1.2691	1.8718
	1.3083	2.0286
	1.1074	2.3716
	1.666	1.8571
	1.4553	1.3279
	1.1123	2.156
	1.2103	1.372
	1.9404	1.9845
	1.3818	2.2344
	1.5876	1.9649
	1.1221	1.4259
	1.1809	2.1119
	2.254	2.3814
	1.2838	1.4945
	1.0437	1.5925
	1.2005	1.4357
	2.0482	2.4451
	1.3034	1.9698
	1.4896	1.2446
	1.0535	1.6856
	1.4259	1.8669
	2.2197	1.5288
	1.2103	2.9057
	1.1858	1.5827
	1.2544	1.372
	1.0976	1.6758
	1.1711	1.4749
	1.6366	1.5043
	1.8473	1.47
	1.4406	1.5533
	1.1956	2.1021
	1.274	2.352
	1.8424	1.8963
	1.3377	1.9012
	1.4994	1.6856
	1.2544	2.1805
	1.2201	1.5239
	1.8865	2.793
	2.1756	1.6807
	2.0727	2.646
	1.8571	1.8032
	1.1613	1.8669
	1.3769	2.3128
	1.6121	2.3471
	1.2789	2.205
	1.2299	1.8277
	1.2054	1.6954
	1.6513	1.7983
	1.5876	2.0629
	1.2838	1.4259
	1.2299	1.7542
	1.8375	1.4896
	2.0188	1.4896
	1.2103	2.303
	0.9996	1.9355
	1.7738	2.2099
	1.1809	1.8767
	1.3916	1.3965
	1.1221	1.519
	1.1662	2.1217
	2.3373	1.7493
	1.6562	1.9012
	1.9306	1.2103
	1.8767	1.0241
	1.3083	2.1315
	1.9649	2.1021
	1.0584	2.0923
	1.2348	2.9204
	1.1515	1.5092
	1.2348	1.6415
	1.3034	2.1021
	1.2691	2.0139
	1.7395	1.9845
	1.3769	1.4259
	1.4014	2.0776
	1.1956	1.2299
	1.3181	1.9698
	1.1172	1.2936
	1.176	1.519
	1.5925	1.4112
	1.4161	2.0874
	1.3279	1.7983
	1.2691	1.421
	1.5778	1.2691
	1.3769	1.4896
	1.5729	1.617
	1.3965	2.2197
	2.0286	1.4406
	1.2103	1.6562
	1.2936	1.4651
	1.911	1.9355
	1.1711	1.3132
	1.4945	1.3622
	1.4602	1.9306
	1.6513	2.1462
	2.3814	1.4553
	1.7395	1.3377
	1.3965	2.0237
	1.9502	2.3961
	1.5631	2.0433
	2.1119	1.9845
	1.1221	1.4161
	2.0972	1.3916
	1.176	2.0531
	1.96	2.058
	2.2295	1.5043
	1.9551	2.0286
	1.2691	1.666
	1.176	1.4602
	1.6464	1.5386
	1.0927	1.568
	1.3083	2.0629
	1.421	1.4994
	1.3083	2.45
	2.2785	1.5239
	1.4553	2.1168
	1.3671	1.7297
	1.6905	1.3034
	2.0678	1.6807
	1.4357	2.7783
	1.6121	1.4749
	1.2495	1.7934
	1.3377	1.7248
	1.2887	1.9208
	1.8032	2.7293
	1.1711	1.6366
	1.4651	2.3079
	1.3524	1.4749
	1.2201	2.2687
	1.6268	1.3622
	1.5484	2.5186
	1.3181	2.1021
	1.2054	2.1854
	1.8718	2.0188
	1.666	2.0041
	1.274	2.4843
	1.2103	1.5925
	1.8865	1.7885
	1.2936	1.6758
	1.9257	2.4941
	1.5337	2.9057
	1.3671	1.4847
	1.2789	2.401
	0.8673	1.9355
	1.1515	1.323
	1.7444	1.3181
	2.0923	1.2936
	1.7395	2.3863
	1.372	1.9453
	0.882	1.7983
	1.9943	1.568
	1.6905	1.8473
	1.127	1.5043
	1.3181	2.5529
	1.1613	1.6366
	1.3573	1.9747
	1.1221	2.6019
	1.2446	1.5435
	1.8277	1.3769
	1.5386	2.499
	1.9845	1.8081
	1.274	1.7836
	1.1809	1.7297
	2.0531	1.6415
	1.0437	1.7199
	1.4994	1.2446
	1.4896	1.7787
	2.0727	2.0727
	1.176	1.8522
	0.9947	1.9355
	1.5729	1.47
	1.8767	1.4259
	1.7003	1.7983
	1.6415	1.8963
	1.3622	1.4896
	1.3622	1.8375
	1.4112	1.9306
	1.7395	1.3328
	1.8277	1.6268
	1.2887	1.666
	2.0286	2.0531
	1.176	1.2838
	1.2544	2.4304
	1.9355	1.7052
	1.0486	2.156
	1.3769	2.0972
	1.2446	2.4402
	1.3426	2.0776
	1.8473	2.0678
	1.7248	2.2932
	2.1903	1.8571
	1.8228	1.5435
	1.7493	2.009
	1.8865	1.3279
	1.7493	2.1756
	1.2397	1.4798
	0.9898	1.9894
	1.0584	1.9551
	1.5827	2.7342
	1.0437	2.4451
	1.7787	1.764
	1.4308	2.3569
	1.4651	1.9943
	1.6219	1.7297
	1.1711	1.7591
	1.96	1.5582
	1.5582	1.5729
	1.323	1.7934
	1.9992	2.0188
	1.3867	2.3373
	1.2152	1.8767
	1.9894	1.7101
	2.0384	1.4308
	1.4847	2.8371
	1.3475	2.2687
	1.3132	1.7493
	1.1025	2.9204
	1.4945	1.4651
	1.9306	1.3769
	1.4651	1.9698
	1.3034	1.4602
	1.911	2.303
	1.9649	1.5435
	1.1319	2.0923
	1.2838	1.7542
	2.1511	2.0923
	1.7052	1.4161
	1.1515	1.3622
	1.2985	2.3079
	2.1315	1.6709
	1.2936	1.4847
	1.9306	1.9404
	1.3279	1.1417
	1.6072	1.6121
	1.5729	2.6068
	1.5925	2.45
	1.7346	1.3377
	1.9845	2.2148
	1.1515	2.0482
	1.1172	1.5925
	1.1319	1.3671
	1.4798	2.2638
	1.1956	1.3916
	1.2789	1.7395
	1.6856	2.4157
	1.2446	2.352
	1.0584	2.3128
	1.4553	2.2344
	2.0237	2.3422
	1.2152	1.4994
	2.1609	2.1756
	1.1417	1.7591
	1.4553	1.3475
	1.7738	1.9012
	1.2838	1.1417
	1.8032	1.7885
	1.2299	1.2985
	1.1711	1.3083
	2.0384	2.3177
	2.058	1.7395
	1.3181	1.6513
	1.4749	1.9551
	1.3671	1.8179
	1.7934	1.8963
	1.4749	2.1413
	1.9747	1.666
	2.0776	2.1168
	1.9649	1.4308
	1.9747	1.3083
	1.2936	2.2736
	1.3524	1.96
	1.2201	1.4455
	1.6415	1.6807
	1.5239	1.9208
	1.2201	1.3377
	1.5239	1.6954
	1.4161	1.7542
	1.4308	2.3814
	1.3377	1.176
	1.0633	1.3867
	2.2589	2.2589
	1.078	1.5974
	1.1221	2.3177
	1.1466	1.617
	1.4651	2.2001
	1.421	1.9061
	1.5533	1.5582
	1.2838	2.0139
	1.4553	1.47
	1.9894	1.7542
	1.127	1.813
	1.7199	1.6464
	1.1417	1.3818
	1.5631	1.715
	1.3181	2.009
	1.3279	1.6317
	2.0139	1.4896
	1.5876	1.3524
	1.127	1.3279
	1.3181	2.0433
	1.127	2.2589
	1.1613	2.4892
	1.6268	1.7395
	1.127	1.6317
	1.1515	1.8326
	1.6513	1.7934
	2.1707	2.0825
	1.7983	2.2295
	1.5827	2.3667
	2.1756	1.911
	1.47	1.9992
	1.0045	1.5582
	1.1417	1.9992
	1.4651	1.3279
	1.2544	1.96
	1.0927	1.8375
	1.5288	1.96
	1.0437	2.6656
	1.3279	2.3226
	1.1221	1.4651
	2.0629	2.0531
	1.0339	1.4749
	1.1417	2.205
	1.7689	1.3769
	1.1662	1.1809
	1.8963	1.3671
	1.1515	1.5778
	1.4651	1.1417
	1.4994	1.3867
	1.3769	1.6023
	1.2348	1.4945
	1.8326	2.1462
	1.3818	1.4945
	1.5141	2.0188
	1.6023	2.3716
	1.5631	1.4406
	1.4847	2.6019
	1.519	1.9845
	1.3573	2.1511
	1.1172	1.4112
	1.2397	2.6068
	1.0633	1.8228
	1.2495	2.3863
	1.8718	2.2589
	1.8865	2.2638
	1.8228	1.8228
	2.3128	1.1956
	1.1368	1.9698
	1.2005	2.3128
	1.1515	1.4798
	1.2495	1.7787
	1.3377	1.8865
	1.7003	1.7591
	1.0927	1.4847
	1.7346	1.3818
	1.5141	1.8473
	1.1564	2.1707
	1.6023	1.2446
	1.1172	1.8865
	1.7346	2.0727
	1.0486	2.0482
	1.4308	1.4602
	1.519	2.3961
	1.3132	1.5729
	1.078	1.4161
	1.3671	1.5974
	1.2593	1.4994
	1.421	2.0139
	1.8228	1.6366
	1.3181	2.3373
	1.5925	2.5529
	1.7297	2.499
	1.0878	2.1315
	1.4014	1.3181
	1.1466	2.2638
	2.0041	1.7444
	1.9012	2.3765
	1.7493	2.0923
	1.4161	1.323
	1.4014	2.5578
	1.8718	2.0482
	1.0633	2.2197
	1.1907	2.2148
	1.029	1.4406
	1.8718	2.3814
	1.3034	2.4157
	1.911	1.2544
	1.8669	1.4651
	1.1858	2.0972
	1.1074	2.6215
	1.7542	1.4847
	2.0041	2.0237
	1.9061	2.5039
	1.9502	2.3716
	2.1168	1.8179
	1.6317	1.8914
	1.715	1.6121
	1.7493	1.6317
	1.1466	2.1903
	2.0139	2.058
	1.9159	1.6121
	1.4455	1.3573
	1.1613	1.7003
	1.1956	2.1119
	1.323	1.7787
	1.0829	1.5386
	1.0731	2.3569
	1.4161	2.5235
	1.7542	1.6954
	1.4455	2.5872
	1.7052	2.3863
	1.3181	2.7538
	1.7836	1.3965
	1.6954	2.6068
	1.4161	2.6019
	1.2642	2.3128
	1.9159	2.3226
	1.6268	2.842
	1.6023	2.1119
	1.7836	2.4255
	1.2397	1.9649
	1.127	1.6317
	1.372	1.7542
	1.1025	1.8277
	1.9208	2.1021
	1.0584	2.7048
	1.6464	1.3132
	1.7101	1.5288
	1.1711	1.4161
	1.7346	2.0041
	2.2491	2.0874
	1.1368	1.6905
	1.1074	1.7542
	1.0339	1.8375
	1.4063	1.6464
	1.2201	1.2446
	1.1368	1.5288
	1.3965	1.8571
	1.6268	1.1956
	1.1319	1.519
	1.4994	1.1662
	1.9061	1.3279
	1.715	2.3471
	1.9159	2.1364
	1.7689	1.1368
	1.4308	1.5043
	1.1809	2.5872
	2.0433	1.3671
	1.5533	2.0629
	1.3622	1.4455
	1.5141	2.5235
	1.2054	1.5533
	2.0874	2.3079
	2.2344	2.8126
	1.2642	1.4602
	1.9404	1.6758
	1.568	1.862
	1.1711	1.4651
	1.5435	1.4896
	2.1903	1.911
	2.1805	2.0335
	1.3622	2.4549
	1.4651	1.6121
	1.7983	1.5533
	1.2005	1.3377
	1.6366	1.4014
	1.4063	2.5382
	1.1564	1.9306
	1.3867	1.4847
	1.9012	2.352
	2.0188	1.6268
	1.9453	2.3716
	2.4549	2.3226
	2.401	2.4843
	2.0237	1.4994
	1.8914	1.4651
	1.2838	1.5435
	1.8963	1.568
	2.1658	2.793
	1.2887	2.7783
	1.6807	1.7738
	1.1809	2.0825
	1.3573	1.4651
	1.3083	1.764
	1.323	1.6856
	1.5631	1.47
	1.0584	1.8473
	1.3965	1.5239
	2.1021	2.0776
	1.0878	1.5533
	1.6954	1.3867
	1.0045	1.4896
	1.7983	1.8767
	1.9159	1.2544
	2.2344	2.5823
	1.5337	2.4108
	1.7248	2.2589
	1.666	2.1315
	1.176	1.5778
	1.4798	1.47
	1.6758	2.3422
	1.8914	2.2785
	1.2103	1.8277
	2.0923	2.2099
	1.2152	2.254
	1.2789	1.9698
	1.9796	1.3083
	2.2246	1.7542
	1.5435	1.8767
	1.3181	1.9845
	1.2005	2.3569
	1.2054	2.2344
	1.5288	1.9257
	1.4161	2.4549
	1.8914	2.4108
	1.1809	2.1217
	1.8326	1.4553
	1.2005	2.4892
	2.2001	2.3765
	1.2201	1.9747
	2.0237	1.8767
	1.6758	1.3181
	1.3132	1.6905
	1.3279	1.372
	1.8424	1.5827
	2.4108	1.5974
	2.0531	1.666
	1.2446	1.8179
	2.3961	1.7248
	1.1221	1.6366
	1.6758	2.6264
	1.421	1.8816
	2.303	1.5582
	1.4994	2.7146
	1.4063	1.1858
	1.3426	1.5092
	1.9845	2.3275
	1.4553	2.401
	1.8179	2.0874
	2.2589	1.6121
	1.0633	1.5582
	1.2593	1.568
	1.078	1.5435
	1.2593	2.3177
	1.0437	1.4455
	1.8963	1.4651
	1.6317	2.4353
	1.1319	2.6264
	2.0874	2.4598
	1.1662	2.2932
	2.009	1.9012
	1.3671	1.5533
	1.176	2.2344
	1.3181	1.0682
	2.3324	2.1119
	0.9996	2.1854
	2.0972	1.6611
	1.9551	2.0531
	1.813	2.5431
	1.9012	1.9257
	1.96	2.4549
	1.4259	1.5435
	2.1903	1.7395
	1.2005	2.5382
	1.4651	1.813
	1.7101	1.8865
	1.8522	1.1711
	2.107	1.6023
	1.2593	0.9751
	1.7052	2.009
	1.2299	2.4549
	1.1515	1.7934
	1.519	1.1907
	2.3373	2.2687
	1.0339	2.9547
	1.5974	1.7199
	2.254	2.7636
	1.9404	1.519
	1.8473	2.499
	1.7003	2.4353
	1.2397	1.7052
	1.3867	2.352
	1.2985	2.597
	1.3867	2.4598
	1.1809	2.7881
	1.3867	2.3471
	2.3079	1.7493
	1.9257	1.4504
	1.1613	2.0482
	1.96	1.5827
	1.9355	1.9404
	1.1466	2.5186
	1.1564	1.1858
	1.1662	2.3324
	1.3965	2.1707
	1.666	1.6562
	1.7248	1.8865
	1.127	1.9012
	1.2495	1.6758
	1.8473	1.8326
	1.0486	1.6807
	1.8179	1.7787
	1.4847	2.1609
	1.3377	1.2397
	2.107	2.1903
	1.1074	1.8816
	1.2446	1.9453
	1.3524	1.9943
	1.3279	1.7689
	1.4945	2.1462
	1.2887	1.9159
	1.3181	2.1658
	2.3961	1.2348
	1.1907	2.4843
	1.1319	2.4157
	1.0976	1.4014
	1.1662	2.2148
	1.3769	1.7787
	1.3426	2.1658
	1.225	2.2883
	1.3328	1.8032
	1.2838	2.303
	1.0437	1.4308
	1.4259	1.7493
	1.6954	2.3128
	1.4798	1.6268
	1.176	1.9208
	1.9061	2.3961
	1.7101	1.862
	1.3867	2.0972
	1.7395	2.1658
	1.3426	2.2442
	1.3132	2.058
	2.0041	1.4161
	1.7885	1.3524
	2.0041	1.4553
	1.0829	2.1658
	1.8522	2.0237
	1.8277	1.9012
	1.1956	1.8669
	1.3818	1.6219
	1.3034	1.1466
	1.2152	2.0874
	1.5827	1.2985
	1.1564	2.1952
	1.9306	2.401
	1.2152	2.4304
	1.9502	1.1074
	1.2887	2.1217
	1.6415	1.4063
	1.3965	1.911
	1.862	2.1266
	1.225	2.6362
	1.5092	1.7591
	1.4602	1.4651
	1.3622	1.7444
	1.568	1.6807
	1.0927	1.9845
	1.2299	1.5484
	2.0335	1.4014
	1.5141	2.5137
	1.4357	2.303
	1.0731	1.715
	1.3181	1.7199
	1.3769	1.5092
	1.6366	2.548
	1.6856	2.2932
	2.3765	1.3622
	1.1368	1.3475
	1.3818	1.7052
	1.4014	1.7738
	1.9894	1.421
	1.3524	1.6366
	1.5925	2.2491
	1.2593	1.6268
	1.7052	2.1462
	1.4161	1.8473
	0.8967	1.6905
	1.4504	2.4059
	2.4941	1.8424
	1.6121	1.5337
	1.7395	1.7346
	1.5043	1.5337
	1.323	2.4892
	2.2197	1.9894
	1.4602	2.0139
	1.7542	1.7052
	1.715	2.3128
	1.9012	1.715
	1.3524	1.862
	1.5141	1.6611
	1.4308	1.6905
	1.4553	1.8277
	1.8228	2.2295
	1.2691	1.5043
	2.2638	2.2344
	1.2103	1.8767
	1.5043	1.3083
	1.1025	2.1952
	1.176	1.4112
	1.2446	1.5925
	1.2005	1.2299
	1.1613	1.3181
	2.0433	1.9306
	1.4357	1.813
	1.4896	2.4304
	1.5092	1.5435
	1.4945	2.2638
	1.3622	1.5925
	1.127	2.2736
	1.617	2.1707
	1.4847	1.323
	1.764	1.7934
	1.3034	1.6023
	1.8375	1.8228
	1.5337	2.1119
	2.0874	1.9453
	1.96	1.5239
	2.009	2.3128
	1.2642	1.519
	1.6415	1.2985
	1.4749	1.6072
	1.7983	1.323
	1.7199	2.1903
	1.2054	1.4308
	1.1564	1.1711
	1.6219	1.8081
	1.1515	2.0286
	1.7542	1.2495
	1.3377	1.4798
	1.4063	1.2299
	1.1074	2.2295
	1.3573	1.5337
	1.8375	1.8375
	1.5778	2.1217
	1.2103	2.4549
	2.2099	1.519
	2.0629	1.8424
	1.078	2.3422
	1.3622	2.5627
	1.7346	1.568
	1.372	1.3867
	1.5729	1.4112
	1.5435	1.7934
	2.1364	1.3671
	1.6415	1.8865
	1.7787	1.3818
	1.6905	1.7591
	2.0776	1.274
	1.9796	1.7983
	1.2642	2.009
	1.7934	2.0433
	1.8816	1.5337
	1.5631	1.2495
	1.4014	2.2932
	1.617	2.4206
	1.4308	1.715
	2.0972	2.5921
	1.4553	1.4504
	1.5435	1.4455
	1.617	1.4945
	1.5925	1.8228
	1.2642	1.5582
	1.1466	2.4402
	1.7003	1.9502
	2.0678	2.254
	1.2544	2.7734
	1.4945	1.3377
	1.0094	1.7052
	1.3867	1.9894
	1.078	1.8326
	1.813	2.3177
	1.2691	1.8767
	1.7591	2.2099
	1.1858	1.1123
	1.1368	1.862
	1.7395	1.715
	1.5974	1.6464
	1.3818	1.6758
	1.4847	1.5925
	1.3475	1.862
	1.2005	1.5533
	1.4259	1.3328
	1.0829	2.303
	1.2152	2.6411
	1.7444	1.5288
	1.5974	1.8375
	1.5974	2.548
	2.0237	2.1021
	1.4308	2.7097
	1.3818	1.8277
	1.7003	1.4014
	1.2691	1.5092
	1.6366	1.2642
	1.519	2.6901
	1.6464	1.8914
	2.1756	2.0678
	1.1417	1.4602
	1.2054	1.715
	1.7983	2.4402
	1.6758	1.8326
	1.5827	1.7689
	1.2152	1.3181
	1.0878	1.6709
	2.0041	2.1952
	1.2593	2.4451
	1.0143	2.3324
	1.1123	2.5186
	1.1613	1.5092
	1.5974	2.7587
	1.4945	2.2736
	1.3279	1.4357
	1.6807	1.6758
	1.5239	1.4014
	1.2397	1.4945
	1.1074	1.6415
	1.0143	1.2348
	1.715	1.4945
	1.3083	1.5631
	1.1809	1.9698
	1.3524	1.6856
	1.2838	1.3524
		1.4357
		1.6317
		2.1364
		2.2638
		1.176
		2.6803
		1.421
		1.9943
		1.6023
		1.2985
		1.8375
		2.0972
		2.303
		2.0923
		1.5435
		2.2001
		1.7248
		1.666
		1.4014
		1.4455
		1.4749
		1.0339
		1.7395
		1.8914
		2.0384
		2.0825
		1.2642
		1.715
		2.0874
		1.3034
		1.4014
		2.3569
		2.0041
		1.4014
		2.1854
		1.3916
		1.6513
		1.7836
		1.9747
		2.4549
		1.7052
		2.0825
		2.0335
		1.6856
		1.6807
		1.6121
		2.0384
		2.4255
		1.3181
		1.7101
		1.421
		1.6856
		2.0874
		1.9012
		2.0678
		1.9012
		1.4504
		1.1956
		2.0531
		1.7003
		2.5284
		2.058
		1.813
		1.5288
		2.2981
		2.1021
		1.4945
		1.9894
		1.8963
		2.1756
		1.3377
		1.3867
		1.6807
		1.519
		1.5484
		1.5974
		1.8326
		2.1903
		2.2148
		2.009
		1.6121
		1.5337
		2.1952
		1.5925
		2.1511
		2.4598
		2.5725
		2.3079
		2.3618
		2.3716
		1.2544
		1.2838
		1.5729
		2.8665
		1.6317
		2.3471
		2.1168
		2.2981
		2.107
		2.4598
		1.7444
		1.3867
		2.009
		2.107
		1.9306
		1.7297
		2.0139
		1.1613
		1.6366
		2.1021
		1.7738
		2.4157
		1.7003
		2.0874
		2.6215
		2.45
		1.6023
		1.9894
		1.9257
		1.3524
		1.7983
		2.2442
		2.3765
		1.6562
		1.715
		2.3716
		2.2638
		2.3471
		1.6513
		1.4357
		1.7444
		1.8963
		1.6611
		2.1413
		1.9649
		2.1315
		2.1756
		1.5925
		1.8032
		1.9257
		1.7787
		1.3426
		2.7342
		1.4602
		1.5337
		1.4994
		1.813
		1.3867
		1.6121
		1.568
		1.617
		1.7444
		1.9306
		1.7395
		1.6513
		2.205
		1.6709
		1.1515
		1.4259
		1.1662
		1.9453
		2.1756
		2.2148
		1.6562
		2.0972
		2.0384
		1.5827
		1.6464
		1.6268
		1.7542
		2.4451
		2.5921
		1.5729
		2.1903
		2.2687
		1.3573
		2.8028
		1.7591
		1.8718
		1.5974
		2.2393
		1.4602
		2.1903
		2.254
		2.6803
		1.8718
		1.5386
		2.0188
		1.2152
		2.1707
		1.1417
		2.5186
		2.0188
		2.3275
		2.5235
		2.3275
		1.617
		1.1613
		1.6611
		1.5337
		1.7248
		1.8032
		2.6068
		1.9404
		1.7052
		2.2834
		1.8963
		1.6954
		2.2197
		1.5876
		1.8816
		2.4451
		1.7934
		1.5582
		2.4696
		1.323
		2.2099
		1.6856
		1.5631
		2.401
		1.6366
		2.0972
		1.7591
		1.3965
		1.4798
		2.3569
		2.6411
		1.5533
		2.7391
		1.8767
		1.2446
		1.4063
		2.303
		1.9796
		2.1364
		2.009
		2.1707
		1.176
		1.6072
		1.7542
		2.989
		1.3328
		2.3716
		1.9992
		2.0335
		1.6072
		1.3671
		1.3132
		1.3867
		2.7195
		2.009
		1.8571
		1.8375
		2.0923
		1.225
		1.4896
		1.9796
		2.107
		1.5239
		1.5925
		1.4896
		2.0923
		1.1858
		1.5631
		2.352
		1.9306
		2.1217
		1.4455
		1.9306
		2.548
		1.6611
		1.568
		1.7199
		1.7836
		1.1809
		1.4847
		1.3867
		2.0237
		1.4259
		2.3716
		1.5141
		2.0139
		1.6317
		1.7542
		1.2642
		2.2099
		2.5137
		1.3328
		1.5435
		1.568
		1.9208
		1.3279
		1.4847
		2.2981
		1.3132
		2.4402
		1.274
		1.6219
		2.2736
		1.519
		1.6072
		2.6068
		2.9498
		1.8522
		2.3471
		2.1854
		1.7493
		2.0678
		2.352
		1.2152
		2.4304
		1.4357
		2.0139
		1.7885
		2.3716
		2.1315
		2.0776
		1.3769
		1.6415
		1.6072
		2.4598
		1.6121
		2.0923
		1.2642
		1.4063
		2.2834
		1.3818
		1.7787
		1.6219
		2.5431
		1.9257
		1.8914
		1.9747
		1.9551
		1.7983
		2.2099
		2.3471
		1.5435
		1.9159
		2.5088
		2.3667
		2.1805
		1.5141
		1.9698
		2.6117
		1.2593
		1.9012
		1.4161
		1.7591
		1.3818
		1.5484
		1.5729
		1.8424
		1.8424
		1.813
		1.6023
		2.156
		1.3083
		1.7297
		1.2985
		1.5778
		1.8914
		1.5239
		1.9649
		1.7738
		1.4112
		2.107
		1.7885
		1.4259
		1.5729
		1.568
		2.205
		1.9502
		1.323
		1.3965
		2.0384
		1.666
		1.5337
		1.6758
		1.8473
		1.3965
		1.6464
		2.7783
		2.205
		2.5284
		2.8322
		1.813
		1.6464
		1.5043
		1.9257
		2.6607
		2.2197
		2.2491
		2.2246
		1.3573
		1.3769
		2.401
		2.0384
		1.5533
		1.6905
		1.4112
		1.7689
		1.4308
		1.8718
		2.0433
		1.3867
		2.4892
		2.205
		1.3818
		2.1805
		2.2295
		2.2099
		2.0874
		1.2299
		1.7003
		1.3818
		2.4794
		1.6758
		3.0821
		2.7097
		2.3275
		2.6215
		2.7832
		1.6317
		1.4896
		2.2981
		1.7101
		2.1756
		1.5435
		1.1662
		2.8077
		1.6317
		2.3079
		1.0682
		1.4063
		1.6415
		2.3569
		1.1417
		1.7591
		2.1266
		1.7836
		1.2887
		2.9596
		2.1364
		1.6219
		2.8224
		2.2001
		1.4896
		1.5876
		3.0527
		2.9351
		2.5137
		1.6905
		1.3622
		1.5876
		1.7591
		1.5631
		2.2001
		1.7297
		1.9208
		1.5288
		1.4406
		2.1168
		2.4647
		2.6509
		2.0874
		1.3181
		1.519
		2.009
		2.352
		2.3667
		2.0237
		1.4161
		2.3275
		2.4304
		1.617
		1.5778
		2.2981
		2.5725
		2.0188
		1.4847
		1.4357
		2.1119
		2.5039
		1.813
		2.2001
		2.156
		1.6023
		1.4259
		2.0237
		2.1413
		1.6562
		1.2887
		1.7787
		1.8963
		1.4749
		2.2638
		2.0188
		2.0727
		1.1417
		2.0041
		1.4847
		2.1707
		1.4357
[truncated: 406 more rows]

## Sheet: Mix2Expo
	Cell area ΔglgBXCAP (µm^2)	Area WT (µm^2)
	2.1021	2.6215
	2.2638	2.4206
	2.2638	2.7636
	1.8865	2.6803
	2.7587	1.9698
	2.6117	1.519
	2.7293	1.4308
	2.8322	2.6558
	1.2642	3.2046
	2.2834	2.842
	2.1021	2.3569
	2.3128	2.9596
	2.744	2.9547
	1.7836	2.5725
	1.764	2.3324
	3.1458	2.6215
	2.3079	2.6607
	2.1413	2.94
	2.0825	2.646
	1.6023	2.7342
	1.3377	2.4696
	1.6366	2.4304
	1.3034	2.5235
	2.1903	2.6656
	2.254	2.6264
	2.5088	2.1903
	1.8277	1.9698
	3.0821	2.6509
	2.6362	1.9159
	2.1119	3.1409
	1.2495	3.2193
	1.9894	2.9547
	2.0972	2.6362
	2.0923	2.5529
	2.499	1.9943
	3.0723	2.1903
	2.7685	2.3177
	1.666	1.7444
	2.4206	1.6366
	3.2144	2.2638
	2.94	3.0723
	2.5872	2.0335
	2.7097	3.2291
	1.4798	2.3765
	2.8273	2.5725
	2.6705	2.8224
	2.9253	2.5627
	2.0482	2.0923
	2.2344	2.5921
	2.0776	3.0527
	1.7199	2.7685
	1.7738	2.9792
	1.8473	2.793
	2.7195	2.45
	2.8224	2.499
	3.1948	2.1903
	2.7881	3.234
	2.2981	2.6803
	2.0482	2.5578
	1.8081	2.0629
	2.8714	2.2344
	2.1756	2.842
	2.5774	2.8469
	2.1903	2.3471
	1.7591	2.5529
	1.9502	3.3173
	1.5876	3.1899
	1.5043	2.352
	1.0682	3.1115
	1.1858	2.7636
	2.8763	2.9694
	2.9106	2.744
	2.6656	1.9649
	2.6019	3.0772
	2.45	1.7101
	2.7783	1.6317
	1.8081	2.401
	1.9306	2.6117
	2.0972	2.5382
	2.2393	1.6464
	2.4451	1.7444
	2.3765	2.4696
	1.9992	2.0776
	1.9796	2.6607
	3.2536	3.087
	2.9694	2.2932
	1.715	2.4451
	2.5088	3.185
	2.4255	2.3667
	2.8518	2.6607
	1.862	2.0629
	1.9649	1.9796
	2.2589	2.6019
	2.3324	2.9792
	2.9547	2.1119
	2.3177	1.9992
	1.7003	2.6509
	2.0972	1.9404
	2.9547	2.205
	2.8273	1.9894
	1.9992	2.0433
	2.1462	2.5872
	1.4602	2.3177
	1.5925	2.9204
	2.1315	2.4549
	1.7052	2.5774
	2.7734	2.1462
	2.0874	2.4206
	2.0188	2.3226
	1.9894	2.3471
	2.9351	2.7734
	1.911	3.2046
	2.2295	2.8616
	1.9012	2.1756
	2.0286	2.2393
	2.0874	2.8126
	1.7542	2.4696
	2.3324	1.7003
	2.156	1.8963
	1.7738	2.1903
	3.234	2.6999
	3.0723	2.6558
	2.5823	3.1213
	2.7342	2.5039
	2.8763	2.254
	2.3716	2.4108
	2.0923	1.9404
	2.4402	2.0237
	1.47	2.9792
	2.6166	1.7689
	2.8567	1.9355
	2.1756	2.4647
	2.5627	1.7591
	2.6558	1.9698
	2.5578	2.842
	2.9645	2.1854
	1.5631	3.1752
	1.6072	1.862
	1.617	1.8081
	1.568	3.0233
	1.7787	2.6362
	2.5529	2.3422
	2.6705	2.1658
	2.058	2.6362
	2.3863	2.7293
	2.646	3.2879
	2.7195	2.9351
	2.1364	1.6121
	2.5039	1.4406
	2.2393	2.5872
	2.2736	2.2344
	2.5431	1.715
	3.2193	1.8277
	2.2197	2.45
	2.8665	1.96
	2.9596	1.7591
	2.7734	3.2928
	2.5431	2.1413
	1.5337	2.9841
	2.8077	2.4451
	2.891	2.7881
	2.7293	2.9694
	2.4647	2.0531
	2.3912	2.8371
	2.3079	2.0237
	1.8228	1.9747
	2.9155	2.1462
	1.5827	2.4745
	1.6415	2.6313
	2.4451	2.4402
	2.597	2.4549
	2.1315	2.4696
	1.8816	1.9649
	2.1609	2.4157
	2.3569	3.1066
	2.2246	2.6068
	2.1658	2.4402
	1.9159	2.6558
	2.4255	2.597
	2.6803	2.8273
	2.646	2.597
	1.8326	3.0478
	2.1658	2.6411
	2.254	2.5676
	1.7297	2.7195
	2.3569	2.8126
	2.107	2.5529
	2.2981	2.5627
	2.4353	2.6215
	2.1903	1.96
	2.2687	2.1119
	3.1066	2.3128
	3.0723	2.3716
	2.8126	1.9649
	2.2295	2.4402
	1.9698	2.5137
	2.7832	2.0237
	2.3765	2.1168
	2.3863	2.793
	2.2687	3.1801
	1.7738	3.2634
	1.6121	2.2295
	2.1805	2.058
	1.9061	2.5431
	2.3569	2.3912
	1.2544	2.2148
	1.5533	1.5582
	1.5827	2.2883
	2.8714	2.3961
	1.7885	2.9008
	2.9449	2.5774
	1.617	2.2393
	1.8424	2.254
	1.9845	2.4598
	1.9257	2.4696
	1.421	2.8861
	1.4112	2.7734
	2.1756	1.7003
	2.9547	2.0727
	2.6705	2.107
	2.0629	2.3275
	1.813	2.3079
	1.5974	2.3912
	2.0384	1.6121
	2.548	1.6072
	1.96	2.891
	2.0825	2.8714
	2.352	2.597
	2.2197	2.5186
	1.8767	1.6023
	2.0629	2.107
	2.4598	1.9453
	2.2099	1.96
	3.0037	2.8665
	1.7787	2.5872
	2.5137	3.1262
	2.1364	2.5137
	2.4794	2.1609
	3.0821	2.0335
	2.4353	1.7689
	1.9796	2.4304
	2.7587	2.1168
	2.7636	2.3912
	2.0874	2.5725
	2.2981	2.3226
	1.8228	1.9551
	2.6999	2.2246
	2.2001	2.9351
	2.9106	3.0184
	2.6117	2.695
	2.7979	1.6807
	2.8665	2.3373
	1.3328	2.4794
	1.4259	2.5872
	1.715	2.8175
	2.254	2.499
	2.9351	2.6852
	2.1658	2.8371
	2.6754	2.5235
	1.2642	2.4892
	2.1658	1.8228
	2.3226	3.0772
	2.6558	2.9547
	1.6513	1.5239
	1.4602	2.891
	2.6117	2.9645
	2.548	2.0433
	2.6117	2.1266
	2.6852	1.8669
	2.5431	1.7003
	2.254	2.4549
	2.2393	2.5186
	1.7493	2.1021
	2.058	2.4892
	2.7538	2.9106
	3.0086	2.2687
	2.8126	2.7489
	3.2095	2.5529
	2.2834	2.5137
	1.7787	3.2193
	2.2981	2.45
	2.2883	3.087
	2.6117	3.1654
	2.2099	1.9257
	2.4598	1.7395
	2.7489	2.2295
	2.0384	2.548
	3.1115	3.1507
	1.8571	2.3814
	2.3422	2.3814
	1.4553	2.3863
	2.0384	2.8812
	2.5186	2.7636
	1.4651	2.6803
	1.4602	2.0433
	2.5284	2.5578
	2.9645	2.0972
	2.5676	2.254
	1.6611	1.5631
	1.7983	2.499
	1.8473	2.6264
	2.7293	3.1066
	2.2393	3.1017
	1.6807	2.9743
	1.4063	2.5382
	1.7101	2.7391
	1.7052	2.8959
	2.8763	2.0335
	2.9253	2.0286
	2.8861	2.1315
	2.8763	2.9106
	1.8326	2.1413
	2.7342	3.0674
	2.058	2.5823
	2.1609	1.5435
	2.6215	1.8914
	2.5431	2.7685
	2.5088	3.1017
	2.4745	1.666
	1.911	2.5431
	2.5921	3.0821
	2.7734	2.5627
	1.8179	2.3079
	3.1262	2.6656
	2.1805	2.4696
	2.0972	2.2148
	1.6023	2.1805
	1.5876	2.6117
	3.2193	2.4353
	2.9057	1.96
	2.5186	2.1609
	2.4157	2.2932
	2.0139	1.7542
	2.5578	1.8032
	2.8077	2.1903
	2.4059	1.7248
	2.8469	1.7199
	2.5529	2.5186
	2.4353	2.989
	2.5039	2.9351
	1.9061	1.7199
	1.9257	3.136
	2.5186	2.0727
	2.2442	2.4696
	1.9257	1.9502
	2.5088	2.1168
	2.1805	1.9453
	2.3324	2.0139
	2.8959	2.6656
	2.1903	2.7832
	2.1413	1.8326
	3.0331	1.8914
	2.0923	3.0331
	2.0433	2.548
	1.5435	2.9939
	1.813	2.401
	1.5092	2.1462
	1.8718	2.2246
	2.8224	2.2197
	2.2834	2.5529
	1.9159	1.6219
	3.0086	1.6415
	1.3475	2.4745
	2.058	2.4843
	2.5137	1.8767
	2.7685	2.7881
	2.2638	2.0482
	1.9747	1.9796
	2.0237	2.3177
	2.3765	2.401
	1.7346	1.9796
	2.0874	2.401
	2.4647	2.1952
	2.7195	2.4598
	2.5382	2.2491
	2.0041	2.6019
	2.3716	2.8518
	1.9796	2.1119
	2.2295	2.1119
	1.6905	3.1262
	1.7395	2.1364
	2.5676	2.3128
	2.352	1.8081
	2.6607	2.0237
	2.2834	2.0678
	2.2099	2.3373
	2.8126	1.8571
	2.1266	1.47
	2.4157	1.5092
	2.0139	3.1556
	2.2736	2.0874
	2.4941	2.3961
	2.744	1.6366
	2.0727	1.9355
	2.1021	2.0972
	2.254	2.4843
	1.2985	2.5529
	1.3818	3.1017
	1.7346	2.7979
	2.8028	2.4598
	2.1266	2.6362
	2.2638	2.793
	2.0923	2.2883
	1.7493	2.499
	2.4598	2.2442
	1.4161	2.1756
	2.3863	2.8077
	1.2789	2.3863
	2.2589	2.4892
	2.2834	3.0674
	1.9061	2.8714
	2.1952	2.3275
	2.7293	2.156
	1.6415	2.2491
	2.8714	2.646
	2.8224	2.9645
	2.1511	2.2932
	2.6166	2.3373
	2.4794	2.0629
	2.5186	1.6758
	2.9008	2.7342
	2.4647	2.6166
	2.1119	2.5823
	3.1654	2.2148
	1.4847	3.1899
	2.6019	1.6464
	2.107	1.666
	3.0233	1.4651
	2.6411	2.7195
	2.3618	2.5431
	2.4941	2.793
	2.2246	1.9306
	2.401	2.2442
	2.3961	2.156
	2.45	2.8273
	2.107	2.4696
	2.4157	2.5921
	1.3671	2.0531
	1.5778	2.6852
	2.9939	3.2291
	2.5529	2.254
	2.0188	1.9698
	2.3961	2.4598
	2.4843	3.0135
	2.107	2.1413
	2.3128	2.7391
	3.1605	2.3177
	3.1458	2.6999
	2.2834	2.1021
	1.5337	1.8865
	2.6852	2.0188
	2.1168	2.4353
	1.8669	2.7244
	2.0825	2.7587
	2.0139	2.1756
	2.2148	2.3863
	2.8273	2.5676
	2.2099	3.1262
	2.8665	3.1017
	2.2393	1.6611
	2.2295	2.8273
	2.0923	2.5774
	1.6464	2.3569
	2.7097	2.7979
	1.9208	3.1507
	1.9306	2.6166
	1.9747	1.5876
	2.3128	2.5137
	2.6705	2.5088
	2.5823	2.8812
	1.9257	2.5088
	2.597	2.2442
	1.7003	2.4745
	2.3471	2.6509
	2.0825	3.1409
	2.9547	3.2095
	2.548	2.5529
	2.6754	3.0478
	1.6464	2.8175
	1.6072	2.3177
	1.617	2.6264
	2.1266	2.8616
	2.1511	2.401
	1.9257	2.2001
	2.9743	2.1266
	2.6999	2.058
	2.4696	2.7342
	1.7003	2.5333
	1.6415	1.4847
	1.813	1.9747
	1.8228	2.1021
	2.3765	2.6901
	2.891	3.3026
	2.7391	1.5729
	2.5284	1.7101
	1.372	2.8518
	1.3622	1.4308
	1.9208	1.4455
	2.1217	2.8665
	2.6215	2.7489
	2.3716	2.5186
	2.4206	2.7391
	2.5137	2.7832
	2.3373	1.8326
	1.0927	2.7293
	1.9943	2.9694
	2.8959	2.0286
	2.2295	2.303
	1.6023	1.862
	2.0874	2.9792
	1.8326	2.0188
	3.1752	2.1021
	1.7787	2.3422
	1.7493	2.3275
	2.1707	3.0968
	2.1364	2.5774
	2.2001	2.4549
	2.2197	3.1654
	2.3128	2.9204
	2.1315	1.9698
	2.4353	2.6999
	1.7395	1.8179
	3.1262	1.5141
	2.4402	1.9208
	2.3863	2.0825
	2.9106	2.5137
	2.2246	2.5578
	2.254	2.2834
	1.4602	2.1315
	1.5141	1.9257
	2.7195	2.1707
	2.009	3.0625
	1.9747	1.6758
	2.254	2.4843
	2.2246	2.4402
	1.7297	2.7636
	1.4749	2.9988
	1.3573	1.7052
	1.9992	2.4353
	2.3275	2.5676
	2.2197	2.3471
	3.0135	2.6362
	1.5288	2.2295
	1.7836	2.2491
	2.5578	1.9698
	3.0527	2.9645
	2.4647	2.4794
	3.0576	2.4402
	2.4843	2.2736
	1.9747	2.5872
	2.5774	2.5382
	1.5239	2.9694
	2.2295	1.2593
	2.7244	1.3181
	2.1609	3.0625
	1.9208	2.3765
	2.6607	2.2246
	1.2495	3.2242
	1.9943	3.2046
	2.646	3.2193
	2.0482	2.9841
	1.6366	2.4059
	3.2046	2.058
	2.744	2.058
	2.8224	2.0629
	2.6411	2.205
	1.2495	2.7783
	1.4406	2.2148
	1.9845	1.9845
	2.205	3.1605
	1.9551	2.8469
	2.5921	2.8518
	2.1266	1.4994
	1.2495	1.5239
	2.4304	2.4843
	2.4206	2.401
	2.2442	2.2687
	1.715	2.401
	2.2736	1.7542
	2.3569	2.9057
	2.205	1.8767
	2.0972	2.0384
	2.9939	2.6362
	3.1556	2.2638
	2.3275	2.5137
	2.4598	1.4357
	1.862	2.1756
	3.0331	2.6509
	2.5186	1.8375
	2.4108	2.2589
	2.5578	1.8914
	2.1021	2.3079
	1.9453	2.2148
	1.6415	2.7587
	1.813	1.9061
	1.9159	2.2099
	2.7587	2.6362
	1.9747	2.793
	1.6905	2.2638
	1.7052	2.4059
	1.7199	2.2491
	3.136	2.1119
	2.4941	2.1364
	2.5235	3.3516
	2.1707	1.4553
	2.1903	1.5239
	2.2736	2.0188
	2.0972	2.3667
	2.0727	2.9302
	3.0037	2.5578
	1.7346	2.254
	2.352	2.0335
	1.9943	2.3667
	2.2099	2.5725
	1.6464	2.2344
	1.6856	2.5578
	2.1119	2.3226
	1.911	2.1217
	2.2099	2.401
	2.0825	2.3422
	3.1605	1.9502
	2.6999	2.3079
	1.4553	2.3275
	2.3373	3.0135
	1.9551	2.2589
	2.6558	2.2001
	2.5823	2.2442
	2.5186	2.3226
	1.3034	2.7587
	2.6117	2.5039
	2.4059	3.0919
	2.8371	2.4794
	2.9302	2.94
	1.8032	2.8224
	2.0384	2.7685
	1.9649	2.2197
	1.9747	3.0674
	2.6411	2.1658
	2.4647	2.842
	1.6317	2.6852
	1.7297	1.9649
	2.2246	2.2344
	1.7689	2.2148
	2.8371	2.1217
	1.9404	2.6852
	1.8326	2.6068
	2.2246	3.0576
	1.6611	3.0821
	2.2148	3.087
	2.2932	2.4843
	1.7934	1.6268
	1.7885	2.1266
	1.9502	1.8228
	1.5876	1.911
	2.009	2.597
	2.4255	2.0972
	1.5925	2.0874
	1.5533	2.1756
	2.9449	2.4794
	2.3275	1.8032
	3.1556	2.1364
	2.2589	2.6901
	2.2785	1.666
	3.1458	2.2246
	2.4598	2.7979
	1.8522	2.1119
	2.4892	1.6268
	2.3716	1.6464
	2.2883	2.646
	1.4161	3.0968
	2.2981	2.5578
	1.8375	1.9453
	1.8179	2.4941
	3.0968	2.6999
	2.1609	2.499
	1.9551	2.3716
	1.1809	2.5676
	1.323	2.5284
	2.4941	2.7538
	2.4549	2.0727
	2.6852	2.0433
	1.6121	2.2883
	2.793	2.6362
	1.7542	2.7342
	1.6856	2.3373
	2.0237	1.8914
	1.3377	2.4353
	1.4749	2.3275
	1.862	1.8081
	2.1119	1.7199
	2.9694	1.9698
	2.7489	2.0384
	2.4353	2.6019
	1.6513	2.9939
	2.6068	2.5529
	2.0286	2.6852
	2.3373	2.94
	2.8077	2.5627
	2.0286	2.2638
	2.0482	2.3863
	1.7346	2.7783
	1.6513	2.4647
	1.8669	2.3177
	2.2491	2.2442
	2.4794	2.5186
	2.3471	2.1511
	2.2981	3.0135
	1.96	2.2589
	2.2736	2.9302
	2.2393	2.4843
	2.0923	2.7587
	1.7738	2.4598
	2.9645	2.0188
	1.9208	2.0825
	2.2295	3.2879
	2.9106	2.4892
	3.1997	2.5382
	2.1609	2.7244
	2.7685	2.2442
	2.6264	3.1066
	2.646	1.7885
	3.0625	1.764
	2.303	2.2687
	1.7395	2.7097
	2.744	2.3667
	2.5676	2.5725
	2.0335	2.4598
	2.3716	2.9498
	2.0384	3.1605
	2.6901	2.7195
	2.6558	1.7052
	2.3961	2.2834
	2.9645	1.911
	1.7003	2.4451
	2.0335	1.4308
	2.058	2.7832
	2.4794	1.9796
	2.1364	2.6509
	2.5186	2.6558
	1.9355	2.6117
	3.283	2.3716
	1.7101	2.5872
	2.1609	1.8522
	1.617	1.9257
	3.0184	2.5137
	1.7003	2.8322
	2.2736	2.4696
	2.3765	2.8616
	2.891	1.7101
	1.9159	3.0723
	2.5137	2.4353
	1.3426	1.6121
	1.4602	1.6415
	2.646	1.7689
	2.4255	2.6999
	2.5186	2.2981
	2.5284	1.7248
	1.9208	1.6611
	2.6313	3.0282
	3.0135	2.6313
	1.6856	2.7783
	2.4157	3.185
	1.9257	2.5186
	1.6415	2.5382
	2.4794	3.0233
	1.7934	1.7689
	2.6264	2.1217
	1.7983	3.1311
	1.4259	1.4798
	1.4651	1.9894
	2.0335	2.9988
	2.6656	2.4059
	2.4255	2.6607
	1.9208	1.9845
	2.3716	2.3422
	2.1462	2.4255
	2.6999	3.0576
	2.597	2.4059
	2.5529	2.5137
	2.4353	1.7052
	2.9449	1.7934
	1.4798	2.5627
	1.9992	2.0188
	2.3863	2.842
	2.7489	1.9845
	2.3128	1.9453
	1.9551	2.3618
	1.8816	3.1262
	2.4206	1.8571
	2.2736	3.1458
	1.8522	1.764
	2.5529	2.7685
	2.842	1.96
	2.6117	1.9208
	2.1462	1.9453
	2.8371	3.0968
	1.9502	2.744
	2.7832	2.4941
	2.6166	2.6166
	1.3622	2.7636
	2.8175	2.058
	2.597	3.2928
	2.0188	1.8179
	1.8865	2.352
	2.4843	1.6464
	1.8424	2.2393
	1.7444	2.5627
	2.6068	2.3569
	2.9645	2.9302
	2.1756	2.8028
	2.205	2.5382
	3.0576	2.1658
	2.8175	2.5137
	2.5137	2.7489
	2.4108	3.087
	2.4647	3.1458
	2.9694	2.2883
	2.4059	2.2442
	2.597	1.8914
	3.1507	3.0478
	2.1413	2.2834
	2.2295	2.1413
	2.0041	2.4451
	2.7587	1.8669
	2.3863	2.891
	1.6219	2.793
	2.6901	2.9596
	1.8228	2.3912
	1.7591	2.9596
	3.1703	2.2589
	1.7836	2.5284
	2.3863	2.8273
	2.3961	2.7244
	2.2883	1.9355
	3.3026	1.9943
	2.499	1.8669
	2.3765	2.0041
	1.8865	2.9841
	2.3863	2.2442
	1.2201	2.8763
	2.1756	2.8371
	1.5925	2.2491
	2.3128	2.7587
	2.2099	2.6705
	2.7832	2.5627
	1.9649	1.8522
	1.9992	2.1217
	2.3128	2.7832
	2.4157	2.4402
	1.7346	1.6611
	2.3079	2.1364
	1.8816	2.6607
	2.7734	2.5039
	1.7444	1.9698
	1.7787	2.2197
	2.499	2.205
	1.5141	1.6366
	1.7199	2.9449
	2.0531	2.9204
	1.9845	2.2197
	2.9204	2.793
	2.4892	1.5288
	1.7591	2.4059
	2.3765	3.2879
	3.0233	1.8718
	3.2242	1.8718
	1.8277	2.7881
	1.6072	2.3961
	2.0041	1.7003
	1.8228	1.8081
	2.1854	2.94
	2.6019	3.0576
	2.5333	2.9792
	2.4059	2.4598
	2.4108	1.9943
	2.0188	2.1413
	1.8718	2.7097
	1.8963	2.5823
	1.9355	2.4647
	2.3912	3.1262
	2.891	2.6117
	1.9796	2.6803
	2.1462	2.6656
	2.0825	2.3667
	2.2295	2.7048
	1.7738	2.7195
	2.1168	2.7489
	1.9747	2.9596
	2.1707	2.3814
	2.8616	2.5088
	3.2536	2.6215
	2.0972	1.8179
	1.274	1.8424
	1.0437	2.6852
	2.8028	2.7832
	1.8424	2.0139
	2.5039	2.6411
	2.1168	1.9355
	1.8571	2.1903
	2.0335	2.7195
	2.646	2.1364
	1.7836	2.1217
	1.6758	3.0086
	1.8718	2.5774
	1.4602	3.1997
	2.1315	3.0772
	1.4406	2.5284
	2.401	2.4745
	1.8228	1.7787
	2.6705	2.9155
	2.8077	2.4255
	2.6656	2.6852
	2.5921	2.3667
	1.5631	3.2144
	2.45	2.3177
	1.5876	2.5774
	1.5435	1.9845
	1.813	1.9747
	2.4549	2.3275
	2.2638	2.2932
	2.5823	2.9253
	3.0723	2.4941
	1.4308	2.9498
	1.5484	1.862
	1.7836	1.8571
	2.5872	1.9992
	2.0531	2.3912
	3.0429	2.2001
	1.2152	2.9449
	1.2838	2.3324
	1.9796	2.352
	2.2687	2.3765
	1.6611	2.3275
	2.4206	1.4259
	2.3324	1.6513
	1.6513	2.7538
	2.842	2.842
	2.7538	2.1952
	2.3177	2.5039
	3.1507	2.1168
	2.793	2.1903
	2.4304	2.7489
	2.3765	3.038
	2.4549	2.3373
	3.0576	2.2687
	2.6754	2.4745
	2.9302	3.1017
	2.6117	2.0874
	2.8175	2.0776
	1.7983	3.2585
	2.0727	2.9008
	2.4696	2.5872
	3.2242	2.2981
	2.1462	2.6705
	1.6758	2.7391
	1.7248	2.6509
	1.666	2.6803
	2.6509	2.0335
	1.9257	2.1658
	1.9257	2.842
	2.0041	3.0674
	2.7783	2.7881
	2.5382	1.8228
	1.7934	2.5529
	1.7689	2.3716
	1.8473	2.0531
	2.5284	2.2197
	1.5337	2.695
	1.9894	2.1364
	1.4896	1.7052
	2.1021	2.3765
	2.3422	1.7003
	2.2981	2.8175
	2.5823	2.8028
	3.1556	2.5333
	1.7003	2.4941
	2.4647	2.4108
	2.3324	1.6611
	1.9061	1.7934
	2.3814	2.3765
	1.6366	2.5186
	2.7783	1.6366
	2.4402	1.7738
	1.9894	2.8518
	2.5823	2.7489
	1.6219	2.0384
	1.6415	1.8326
	2.5088	2.7489
	3.1262	2.1756
	2.0286	2.3373
	2.2736	2.7342
	1.7885	2.7489
	2.5284	1.7689
	2.4647	1.9551
	2.9449	2.695
	3.0184	2.9841
	2.1119	2.7146
	3.3271	2.2638
	2.7146	2.4892
	2.9057	1.9012
	1.6807	2.1168
	2.8126	3.1066
	2.6411	2.8861
	1.8816	2.1462
	1.9208	2.0678
	1.9208	2.401
	2.3226	3.2732
	1.3867	1.7836
	2.1756	2.2393
	2.1707	1.617
	1.8718	1.9404
	2.1119	3.1703
	2.1315	2.5284
	3.0233	2.4304
	2.4059	2.6166
	2.1658	2.4843
	2.3716	2.6901
	1.568	2.3716
	2.7244	2.4157
	2.254	2.1217
	2.9841	2.0531
	1.5827	1.4847
	1.862	2.3128
	1.7493	2.2295
	2.4941	2.1609
	2.3814	2.2099
	2.2687	2.2295
	2.2932	2.1462
	2.9743	3.0233
	2.5039	2.205
	1.4945	2.303
	1.8963	2.2834
	1.7248	2.1854
	2.2883	2.2393
	2.7783	2.3422
	2.5431	2.2148
	1.6072	2.6215
	1.617	2.9155
	2.1658	2.3275
	1.7836	2.0972
	2.6852	2.107
	1.9845	2.499
	2.1511	2.303
	2.0874	2.9449
	2.8371	2.6607
	2.1413	2.2393
	2.1315	2.9547
	2.2442	2.4353
	2.156	1.7297
	1.7934	3.1311
	1.5043	2.9253
	1.4455	2.597
	1.1809	3.0429
	1.3328	2.5284
	2.8861	2.5823
	2.1266	2.401
	2.7832	2.5235
	2.1217	2.9547
	2.1903	2.6705
	2.5921	2.5627
	2.2246	2.1364
	1.3328	2.3618
	2.3765	2.254
	3.1066	2.548
	2.5529	2.058
	2.4157	2.8812
	2.2736	2.1854
	2.8959	2.0286
	2.5676	2.009
	1.9257	1.7052
	1.8571	1.6807
	2.9841	1.6562
	2.548	1.4455
	1.6219	2.7636
	1.813	2.6411
	1.4847	2.5039
	2.8959	2.4108
	1.715	2.2099
	2.597	1.7297
	3.038	1.7346
	1.8081	1.7248
	2.3128	2.7195
	2.7489	1.9061
	2.6999	1.8963
	1.8767	2.7734
	2.0433	1.9845
	2.5627	2.4402
	1.8277	2.499
	1.5092	2.5137
	2.6607	2.6705
	2.6607	3.0527
	2.4745	2.695
	2.1707	2.9155
	1.7003	2.8616
	2.4353	2.6019
	1.3818	1.8816
	2.0139	2.8714
	2.0384	3.2144
	2.7685	2.4206
	2.7538	2.7881
	2.7489	2.1903
	2.009	2.1707
	1.9502	3.0233
	1.6807	2.6117
	2.8371	2.7244
	2.2246	2.7538
	2.1854	2.4745
	1.9061	2.6215
	1.9796	2.5039
	2.0433	2.6754
	1.9257	2.2001
	2.8812	2.2491
	2.8665	2.2099
	2.548	2.6852
	2.2295	2.7587
	2.2834	1.764
	2.5137	3.038
	1.3279	2.8224
	2.303	2.5676
	2.2001	2.2246
	2.4843	2.3814
	2.4402	2.1658
	2.0041	2.4206
	2.4549	2.1364
	2.1217	2.5529
	2.6117	1.6219
	2.1903	2.5823
	1.9992	1.9845
	2.0188	2.5039
	2.5872	2.3128
	2.3618	2.94
	1.9159	3.0086
	2.1756	2.0384
	2.5088	1.8767
	2.7783	2.5921
	2.7685	2.7391
	2.3667	2.5774
	2.2001	2.3373
	1.8963	2.0384
	2.4451	1.5043
	2.7636	1.519
	2.597	1.568
	1.6758	1.7101
	1.617	2.9204
	1.9796	2.7391
	1.7346	2.3814
	2.7881	2.5137
	1.5092	2.2589
	1.7101	2.1119
	1.764	2.2393
	2.9057	1.7934
	2.7587	1.5435
	1.4014	2.7734
	1.3524	2.1315
	2.5921	2.8322
	1.6611	1.9502
	2.401	2.6754
	2.0972	2.5284
	3.0625	1.9061
	3.0576	2.3471
	2.45	2.4108
	1.9355	2.156
	2.3226	2.009
	1.9747	2.7881
	2.8371	2.3863
	2.0776	3.0037
	1.8767	1.96
	2.2491	1.9943
	3.1409	2.4941
	1.7689	1.4112
	1.7591	2.1021
	1.8571	3.1556
	2.5872	1.6954
	2.4255	1.715
	1.5729	1.9502
	2.8861	2.2981
	1.8277	2.9253
	1.6856	2.0041
	1.8326	2.2834
	1.9306	2.6558
	2.1413	2.8665
	1.8718	3.3565
	2.0139	2.695
	2.6313	1.7346
	2.0237	2.0874
	2.3471	2.0237
	2.4304	1.7052
	2.7734	2.254
	2.6117	1.8914
	2.9351	1.9159
	2.3373	1.7248
	2.5088	2.646
	2.6607	2.646
	2.254	2.4304
	2.3863	2.7391
	1.7493	2.9547
	1.7689	2.9694
	2.6313	1.7738
	2.3079	2.401
	2.0629	2.5284
	2.8959	2.6166
	2.8224	2.3618
	2.3373	2.4059
	2.0531	1.8914
	2.9939	1.8277
	1.5533	3.0772
	2.6754	2.989
	1.6366	2.7538
	1.6709	2.1315
	2.5725	2.3716
	2.2246	2.6019
	2.9547	2.0874
	1.6268	1.9551
	1.5876	2.205
	2.1462	2.7783
	2.4598	1.9649
	2.0482	2.6558
	2.4941	1.6611
	2.7538	3.0674
	2.4843	1.8424
	2.3373	1.9208
	2.499	2.6754
	3.1801	3.0086
	2.8763	1.7444
	2.5284	2.7097
	2.5382	2.7048
	2.3912	2.352
	1.8522	2.7195
	2.3961	2.2246
	2.9204	2.2883
	2.9008	1.5337
	3.1213	3.1164
	1.7934	2.1266
	2.3912	2.0384
	2.0923	1.7591
	2.5872	2.7293
	2.2981	2.6264
	2.9743	3.0723
	1.7885	2.5774
	2.9302	2.2148
	1.6513	2.3275
	1.8816	1.8571
	2.3226	1.8179
	2.4255	2.499
	2.548	2.695
	2.891	2.2785
	2.94	2.7097
	3.1017	2.205
	2.5578	3.2389
	1.7836	3.0331
	2.9057	2.0678
	2.3716	2.5235
	2.1119	2.6313
	2.4304	2.8567
	2.9792	3.2438
	2.2491	1.7101
	2.1364	2.1315
	2.2981	2.0727
	2.0825	2.3863
	2.2981	2.2883
	2.3471	2.6656
	1.9894	1.7248
	1.8865	2.9302
	1.7787	1.4798
	2.8861	2.94
	1.8032	2.3912
	1.9306	1.617
	1.4896	2.3765
	2.2981	2.2148
	1.4112	2.5333
	1.3328	2.2344
	2.0874	2.1315
	1.8032	1.9894
	2.0727	1.8473
	2.8371	2.0286
	2.6019	3.1164
	2.7342	1.9992
	2.6068	2.0482
	2.7685	3.1409
	2.2981	1.7199
	0.98	1.9992
	1.9551	2.6068
	1.9453	2.5627
	2.9645	2.2148
	2.058	2.4892
	2.303	2.9155
	2.4108	1.9257
	1.666	3.1997
	1.6562	2.0874
	1.8228	2.6313
	2.3422	1.7836
	2.9792	1.8326
	2.0727	2.1805
	2.4206	2.2589
	2.2785	2.8714
	2.0972	3.0233
	2.2491	1.8963
	1.7395	2.7342
	1.8179	1.8081
	2.8518	2.646
	1.5827	2.5284
	1.8571	2.4696
	1.862	3.0086
	2.7048	2.352
	2.303	3.0919
	2.4304	2.5088
	2.4304	2.9498
	1.4357	2.2687
	3.1605	2.1413
	2.7734	2.4255
	2.7538	2.3765
	2.4696	2.1413
	2.0188	2.5039
	2.4206	2.2148
	2.5431	2.9743
	2.6999	2.5039
	2.6264	2.4304
	2.205	2.156
	1.7836	2.156
	2.4255	2.3716
	2.2932	1.9796
	2.6019	2.5284
	2.6852	2.499
	2.2295	3.1948
	2.2932	2.8714
	2.0139	2.7636
	2.7342	2.2393
	2.7979	2.2883
	2.8469	2.0041
	2.4304	1.9404
	1.5484	2.8518
	2.1315	2.597
	1.7395	2.7391
	1.5533	2.8861
	2.2344	2.6705
	2.8959	2.3177
	2.7587	2.7293
	3.1605	1.9992
	1.7297	2.1952
	2.695	2.8469
	1.9453	2.0923
	2.9547	3.0086
	2.5186	2.352
	1.6121	2.8812
	2.7783	1.7885
	2.9057	2.058
	2.8861
	2.6264
	2.6705
	2.7734
	1.4308
	2.7146
	2.5088
	2.6068
	2.2736
	2.303
	1.666
	3.1605
	2.0727
	2.1756
	2.5578
	2.6705
	2.6803
	1.8718
	2.45
	2.1658
	1.8424
	2.4255
	2.3226
	2.94
	2.4059
	1.9894
	2.2099
	2.1413
	2.1217
	2.9988
	2.3128
	2.9743
	2.1168
	1.9992
	2.8077
	2.0825
	2.4108
	2.5823
	3.1752
	1.7493
	2.5039
	1.9257
	2.1462
	2.842
	2.6901
	1.8375
	1.5827
	2.254
	2.0237
	2.0384
	3.0429
	1.5827
	2.2932
	2.2932
	2.7979
	2.3128
	2.5137
	2.646
	2.3177
	1.9894
	2.6117
	1.9502
	2.3912
	2.5578
	2.2099
	1.9649
	1.8179
	2.009
	2.0384
	2.8518
	2.2491
	3.0086
	1.8669
	2.7097
	1.6954
	1.7444
	2.8175
	2.107
	2.3471
	2.1462
	1.911
	2.0041
	1.6611
	2.499
	2.3863
	2.5823
	2.4304
	1.9747
	2.2736
	2.1364
	2.1413
	2.1266
	1.9159
	2.4745
	2.6068
	1.9649
	2.1413
	2.7244
	2.2491
	2.5823
	2.4647
	2.1658
	2.2491
	3.185
	2.6852
	3.1654
	2.9645
	3.0135
	1.9404
	1.9257
	2.8959
	2.0335
	2.9645
	1.7836
	2.5676
	1.8718
	2.2001
	1.9355
	1.9404
	1.7787
	2.8322
	2.2687
	1.8914
	2.5235
	2.7979
	2.3667
	1.7395
	1.9551
	2.2442
	1.4994
	1.5974
	3.0331
	1.862
	2.2589
	2.9106
	1.6562
	2.1658
	2.1413
	1.4112
	2.6362
	2.5676
	2.0433
	1.9943
	2.9645
	2.548
	2.254
	1.8522
	2.3569
	1.7199
	2.2883
	1.9845
	1.9894
	2.9841
	2.205
	1.9649
	2.4108
	2.3569
	2.352
	1.9257
	2.1315
	1.225
	2.0188
	1.8277
	1.6611
	2.3569
	2.4451
	2.1021
	2.6509
	2.1315
	2.7538
	2.1952
	1.5288
	2.7195
	2.1511
	1.5239
	2.6852
	2.7636
	2.4108
	2.4402
	2.0776
	2.5284
	2.1217
	1.8963
	2.0923
	1.3867
	2.3226
	2.4157
	1.5435
	1.96
	1.7248
	2.0825
	3.0576
	3.2781
	2.8077
	2.254
	1.5729
	1.9551
	1.5092
	2.4941
	1.4798
	2.3079
	2.3226
	1.1564
	2.5823
	2.597
	2.7538
	2.9253
	2.0433
	2.8273
	1.9012
	2.4451
	1.5484
	2.7783
	2.0384
	2.2099
	1.7493
	2.5039
	1.7248
	2.2393
	2.401
	2.1119
	1.4847
	1.8522
	2.4108
	2.7342
	1.9747
	2.646
	2.2295
	1.4259
	2.0531
	2.5823
	2.0041
	1.9257
	1.4798
	1.2299
	1.323
	2.9008
	3.0968
	1.7395
	2.8714
	1.4994
	2.5382
	2.3569
	2.6509
	1.9159
	3.2487
	3.0184
	3.1605
	1.617
	1.4602
	2.303
	2.1952
	1.7444
	2.0286
	2.1903
	2.2442
	1.3965
	1.4847
	1.4896
	1.568
	1.9208
	2.0727
	2.3667
	2.3961
	1.8081
	2.058
	3.2046
	2.3814
	2.3569
	2.0335
	1.3818
	1.5778
	2.2197
	1.8963
	2.1511
	2.2001
	2.7195
	2.3471
	1.6562
	2.4353
	2.0482
	2.5088
	2.4745
	2.499
	2.7146
	1.9894
	3.1899
	2.1462
	3.1409
	1.7738
	2.499
	2.1805
	2.2932
	1.9551
	2.0874
	1.4994
	1.5925
	2.2687
	1.9306
	1.6072
	2.0531
	1.4553
	1.4994
	2.5137
	2.695
	2.8028
	1.4896
	1.5631
	2.2883
	2.9645
	2.9547
	2.9792
	2.6558
	2.4892
	2.8322
	2.4843
	2.6509
	3.3124
	3.185
	2.8861
	2.7832
	2.7538
	1.4161
	1.8522
	1.7983
	2.2393
	1.96
	3.0233
	1.8767
	2.2393
	1.8179
	2.6362
	2.1217
	1.5778
	1.6464
	2.1952
	2.1658
	2.2393
	2.9106
	2.1119
	1.7689
	1.6317
	1.9159
	2.401
	2.1805
	2.5382
	2.0629
	2.8665
	1.7885
	1.5827
	2.5823
	2.9841
	2.1217
	1.6464
	1.7346
	1.4455
	2.4696
	2.2344
	1.5141
	1.9502
	3.1752
	2.5627
	1.4896
	1.5974
	2.4059
	2.4941
	2.6019
	2.8371
	1.8424
	2.7048
	2.548
	2.793
	2.3275
	1.9257
	2.9547
	2.5039
	2.989
	2.8077
	2.1462
	1.8522
	1.8179
	2.597
	2.7146
	2.6754
	1.6611
	1.7248
	2.2932
	2.3912
	2.5333
	1.5141
	2.4647
	2.1413
	2.1364
	2.9939
	2.1217
	1.7297
	1.8424
	1.7444
	1.8081
	2.0139
	2.0482
	1.5729
	1.7934
	1.7346
	3.038
	2.1021
	2.4206
	2.9645
	1.6758
	1.7983
	2.2344
	2.6215
	1.8473
	1.7738
	1.764
	2.695
	2.3765
	2.2344
	1.9502
	1.9306
	2.2589
	2.0384
	2.3373
	2.9841
	2.646
	2.5088
	2.009
	2.2344
	2.6264
	1.9061
	2.0286
	2.8518
	2.0286
	1.3916
	2.4157
	1.9306
	2.205
	2.1364
	1.7983
	1.9306
	2.6607
	2.7146
	1.6415
	2.989
	2.0482
	1.9747
	1.8718
	1.8767
	1.6317
	1.6415
	2.8518
	1.8179
	2.9596
	2.0727
	2.0139
	1.8179
	1.813
	1.8179
	1.8473
	2.8567
	3.038
	3.1115
	2.5284
	2.6215
	3.1164
	2.9204
	2.3324
	2.4598
	3.0086
	3.0037
	2.9057
	2.0678
	1.9698
	1.9012

## Sheet: Mix2Trans
	Cell area ΔglgBXCAP (µm^2)	Area WT (µm^2)
	2.2638	2.1021
	1.4896	1.3867
	1.6464	1.3475
	1.5288	1.6072
	2.0433	2.2099
	1.274	2.1658
	1.6611	2.1756
	1.5043	2.0923
	1.2789	2.1658
	1.6954	1.7983
	1.9551	1.5435
	2.1707	2.3765
	1.8473	1.2005
	2.2491	2.1315
	2.156	1.4014
	2.1168	1.4602
	1.6856	1.7983
	2.5137	1.5631
	1.9208	1.7052
	1.4063	1.6856
	1.5582	2.1854
	1.617	1.5092
	2.2001	1.4014
	2.1707	2.3863
	1.7346	1.7738
	1.5484	1.6366
	1.5827	1.2936
	1.4896	1.4112
	1.4063	1.2985
	1.2838	1.2887
	1.5729	1.3426
	1.2299	1.3328
	1.0829	2.4108
	1.8865	1.7934
	1.2397	1.8865
	1.2985	2.3177
	1.3083	2.2687
	1.6121	2.1854
	1.6954	1.7885
	2.3863	2.2687
	1.617	1.5533
	1.5141	1.3377
	2.0923	2.0041
	1.2544	2.0923
	1.6121	1.9159
	2.0531	1.6464
	2.1952	2.499
	1.1907	2.107
	1.4945	1.4847
	2.0923	1.4357
	1.5582	1.9012
	2.254	1.6072
	1.5337	1.8767
	2.1707	1.7836
	1.1319	1.5141
	1.8473	1.5631
	1.1613	1.5288
	1.3426	1.5337
	1.5435	1.2691
	1.1123	2.2344
	1.2887	2.2834
	1.9992	1.3524
	1.9502	1.9355
	1.7591	2.0678
	1.6072	1.8571
	1.078	1.6758
	1.6562	1.2985
	1.3622	1.0339
	1.8375	1.9159
	1.5533	2.2687
	1.8326	1.7689
	1.5288	1.7346
	1.3328	2.4255
	1.7738	1.6023
	2.3324	1.7395
	2.0727	2.2099
	1.715	1.7983
	1.5435	1.3622
	2.1805	2.205
	1.127	2.4647
	1.715	1.8522
	1.3132	1.8326
	1.7493	1.9698
	1.4112	1.2936
	1.0976	1.6562
	1.2299	2.009
	2.1021	2.1511
	1.5484	1.9061
	2.0825	1.3671
	1.1466	1.7689
	1.4896	2.0482
	1.9992	2.0188
	1.9404	1.6268
	1.3965	2.2834
	1.4406	1.9355
	1.8179	1.9502
	2.0286	1.5631
	1.7591	1.6562
	2.0188	1.7591
	1.421	2.0237
	1.9845	1.7591
	2.0776	1.8816
	1.2152	1.3083
	1.3622	2.3275
	1.6562	2.205
	1.568	1.6366
	1.9355	2.303
	1.96	2.6166
	1.8767	1.5778
	1.6464	1.5288
	1.9796	1.7395
	2.4059	1.5582
	1.6366	1.9257
	1.5582	1.2348
	1.9208	1.3475
	2.3373	1.6807
	1.7542	1.8669
	2.1756	2.5088
	1.5092	2.3324
	1.7003	2.3814
	1.9796	1.4161
	1.4259	1.6023
	2.3275	1.2887
	1.7052	1.7983
	1.2936	1.7199
	1.4112	1.2887
	1.7493	1.4357
	1.5533	2.2834
	1.7297	1.6807
	1.9257	2.2883
	1.6415	2.1609
	1.2985	1.9551
	2.0825	2.0874
	2.0335	1.6562
	1.6513	1.5092
	1.2495	1.2642
	1.3475	1.3671
	2.2736	2.8469
	1.4455	1.2495
	2.1805	1.5386
	1.6366	1.9208
	1.8571	1.5925
	1.3916	1.9061
	1.4455	2.9743
	1.1907	2.4647
	1.2642	1.5876
	1.1711	2.744
	1.764	1.666
	1.5435	1.8522
	1.9257	1.9551
	1.4994	2.0335
	1.4357	1.7101
	1.2642	1.8816
	1.7689	2.1952
	2.3471	2.3569
	1.9502	1.9649
	1.3034	1.2985
	1.6464	1.5778
	2.205	2.7146
	1.4896	1.5827
	2.1364	1.7395
	1.6513	2.3177
	2.2883	2.2393
	1.519	1.7199
	2.156	1.2691
	0.9947	1.323
	1.5631	1.4896
	2.0482	1.8816
	1.2201	2.7342
	1.4553	2.3961
	1.9355	2.009
	1.7003	1.6072
	1.7787	2.1364
	1.3671	1.3328
	1.5729	2.0384
	1.225	2.2736
	1.3279	1.6023
	1.0486	1.6807
	1.3622	1.2299
	1.4161	1.617
	1.7689	1.96
	2.0727	2.4598
	1.4406	2.1658
	1.4014	1.6905
	1.7591	1.2642
	2.0139	2.8322
	1.2152	2.2687
	1.7885	2.4353
	2.1266	2.2246
	1.3671	2.303
	1.9943	1.6513
	1.2691	2.6999
	1.4504	1.5386
	2.1511	1.6072
	1.3965	2.0237
	1.3181	1.9943
	1.96	1.9012
	1.5141	1.6513
	1.568	1.7395
	1.6807	1.6562
	1.9649	2.6313
	2.1658	1.8277
	2.009	2.9694
	1.1515	1.1809
	1.6268	2.0972
	1.6758	1.1564
	2.3471	2.0286
	1.1221	1.9012
	1.4896	1.2838
	1.4651	2.3667
	1.3377	1.0682
	1.2789	1.9404
	1.5925	2.0629
	1.2299	1.9845
	1.6954	1.9943
	1.4161	2.2393
	1.6023	2.303
	2.2883	1.421
	1.4798	2.1168
	1.7885	1.4847
	1.1025	1.7101
	1.4455	2.2099
	1.0535	1.7395
	1.47	1.6121
	1.3916	1.2691
	2.0629	1.2544
	1.8767	2.7489
	1.6758	1.1123
	1.1613	1.5435
	1.4945	1.8914
	1.8473	2.3177
	1.8571	1.666
	1.568	2.303
	1.6905	2.3765
	1.8277	2.6509
	1.8228	1.1466
	1.1466	1.9551
	0.9506	1.6415
	2.2099	1.519
	1.3132	2.4353
	1.3867	1.7983
	1.5386	1.7199
	1.1809	2.4402
	2.0286	1.7983
	1.9796	1.3671
	1.6415	1.7934
	1.4945	1.7836
	2.3912	2.4402
	1.3769	1.5778
	1.3818	1.4406
	1.5141	2.156
	1.5876	1.4945
	1.862	2.3814
	1.4259	2.9106
	1.8522	2.1315
	1.6268	1.6954
	1.2642	1.7199
	1.4798	2.0776
	1.0339	1.3573
	2.1707	2.0139
	1.6023	2.3373
	1.715	2.2491
	1.6709	1.2005
	1.5974	1.3622
	2.2148	1.6562
	1.6807	1.4063
	2.2638	2.0776
	1.9208	2.0874
	1.8375	2.0041
	1.3965	1.8963
	1.47	1.323
	2.2197	2.0237
	1.372	1.4112
	1.421	2.3912
	1.2397	2.5823
	1.4749	2.2491
	1.0829	2.3716
	1.4161	2.0041
	1.2789	1.47
	1.4504	2.4451
	1.4455	2.1511
	1.0878	1.5876
	1.1319	1.4798
	2.0482	2.009
	1.2985	1.4014
	2.0923	1.6268
	1.4994	1.617
	1.2789	1.8326
	1.4406	1.2936
	1.7983	1.2985
	2.2246	2.9645
	1.7297	1.7199
	1.2789	1.6072
	1.2397	1.813
	1.2054	2.3569
	2.2932	1.9159
	2.1707	0.9653
	1.9404	2.0237
	1.5582	1.7101
	2.2197	1.8277
	1.3769	1.4798
	1.8669	2.5039
	1.5778	1.9992
	1.568	1.4357
	1.8424	2.1609
	1.3034	2.9008
	1.2446	2.2736
	1.1858	1.5974
	1.323	2.0874
	1.127	1.715
	2.0041	1.3867
	2.3324	2.4108
	1.3377	2.1266
	1.5484	1.6072
	2.058	2.1511
	1.519	1.7738
	1.3475	1.9257
	1.3279	1.5974
	1.0976	1.7395
	1.1074	1.9257
	2.2197	2.2491
	1.9159	1.2593
	1.5827	1.8277
	2.205	1.4553
	1.5141	1.7983
	1.4798	1.9453
	0.9751	1.519
	1.6709	1.2985
	1.7934	2.3716
	1.3083	1.1711
	1.1711	2.0384
	1.6562	1.9551
	1.2348	2.1217
	1.2838	2.4206
	1.2348	1.4798
	1.1172	2.4745
	1.4063	1.568
	1.5876	1.4063
	1.9404	1.0584
	1.2348	1.5582
	2.0825	2.0286
	1.6807	2.1315
	1.3426	1.4602
	1.8326	2.3961
	1.3671	2.7734
	1.3328	2.2099
	1.372	2.0923
	1.8473	1.9012
	2.0727	1.2642
	1.6072	1.6219
	1.8375	2.6166
	1.3916	1.6023
	2.4696	2.107
	2.1658	2.0139
	1.5043	2.6999
	1.7787	1.4259
	1.1613	1.4014
	1.7395	1.4014
	1.2103	1.2593
	1.1515	1.6268
	1.3769	1.3279
	1.5484	2.7832
	1.9845	2.4843
	1.2005	1.7885
	2.0923	2.6705
	1.7738	2.3373
	1.5435	1.7542
	2.2736	1.2495
	1.1417	1.8032
	1.2054	1.8424
	1.8375	1.5778
	1.5827	1.1956
	1.6807	2.5823
	1.7836	1.5141
	1.8277	2.2883
	1.5092	1.7101
	1.3328	2.3324
	2.2785	2.6264
	1.911	2.3471
	2.2638	1.7885
	1.9159	1.9649
	1.3671	1.0584
	1.6317	1.3279
	2.2393	2.0874
	1.8522	1.7787
	1.3083	1.6072
	1.4602	2.2099
	2.2442	2.4745
	2.1805	1.7395
	1.5092	2.058
	1.6023	1.568
	2.1462	1.4896
	1.2936	1.813
	1.0535	2.3716
	1.3622	1.7395
	1.9355	2.1168
	1.6317	1.4602
	1.5043	1.8032
	2.1021	2.5431
	2.2393	1.372
	1.1466	2.4549
	1.4504	1.6611
	1.2397	1.225
	1.5239	2.2834
	1.4014	2.0237
	0.9653	1.2936
	1.1221	1.3034
	1.2495	1.7983
	1.3083	1.8277
	2.1364	1.7787
	1.3132	1.4798
	2.0041	1.9992
	1.2446	1.3671
	2.2295	2.3814
	1.4063	1.3622
	1.3377	2.6117
	1.8228	1.3867
	1.617	1.5239
	1.8963	1.7199
	1.6121	2.1609
	2.2785	2.2491
	1.7052	1.9796
	2.303	2.5529
	2.2393	2.009
	1.7297	1.8032
	1.2495	1.4259
	1.3132	1.7395
	1.9404	1.8963
	1.3328	1.5631
	1.519	2.3226
	1.3916	1.5239
	1.8914	1.9992
	1.6709	2.1756
	1.4847	2.0384
	1.6709	3.038
	1.9012	1.7052
	1.6072	1.5141
	1.4553	1.47
	2.0923	2.205
	1.8767	1.5827
	1.2642	1.3769
	1.1956	2.7587
	2.5088	2.548
	1.8081	1.666
	1.9943	2.2491
	1.6023	1.4945
	1.7836	2.1266
	1.2838	2.5039
	2.2099	2.156
	1.6562	1.7248
	1.4308	1.2887
	1.3132	2.5137
	1.0976	2.7293
	1.5288	2.1462
	1.3622	2.2393
	1.2936	1.7493
	1.2691	1.2887
	1.4406	2.0531
	1.2348	2.2148
	1.372	2.6901
	1.2838	2.1364
	2.1609	1.7346
	1.7444	2.0482
	1.8767	2.0972
	1.1417	2.3716
	1.4259	2.0482
	1.5631	2.5578
	1.2348	1.7885
	1.9894	1.4847
	1.8816	1.5778
	1.4357	1.9306
	1.5386	1.9306
	1.7934	1.5631
	1.3671	1.8424
	1.1515	1.7542
	2.107	2.8224
	2.0188	1.372
	1.8816	1.4406
	2.0972	1.5778
	1.2299	2.5676
	1.3083	1.6954
	1.4847	1.6709
	1.2299	1.5337
	1.3181	2.205
	1.4896	2.2932
	1.1858	2.6215
	1.6562	2.4647
	1.1319	1.4602
	1.5925	1.7738
	1.2691	1.5876
	1.519	2.2736
	1.1809	1.3671
	1.5043	2.254
	2.0384	1.9257
	1.8277	2.5333
	1.4259	2.1805
	1.6023	1.666
	1.9502	1.9894
	1.9159	2.0972
	2.254	1.3622
	1.3524	1.2446
	1.9551	1.6268
	1.3377	1.3034
	1.3132	1.6709
	1.1711	1.1613
	1.9943	1.7983
	1.3475	1.4749
	1.2544	2.4696
	1.1368	1.4406
	1.372	1.6709
	1.1858	1.5092
	1.3818	1.6268
	1.2789	1.9257
	1.8081	2.0482
	1.8277	1.5582
	1.1074	1.4798
	1.3573	1.9012
	1.3083	1.0682
	1.2201	2.0433
	1.2299	2.2099
	0.931	1.4896
	2.107	1.7101
	1.8963	1.3622
	1.4749	1.9208
	1.2005	2.6509
	1.96	2.0678
	1.519	1.5484
	1.1123	1.5533
	1.3475	1.6807
	1.2152	2.2197
	1.1466	2.303
	1.5974	1.6268
	1.5974	2.1756
	1.2985	2.5774
	1.7444	1.5435
	1.8375	1.764
	2.5578	1.3181
	1.3965	2.2344
	1.6856	1.764
	1.6709	1.4749
	1.7199	1.8424
	1.372	2.009
	1.5386	1.5974
	1.3671	1.8081
	1.6856	1.4161
	1.9404	1.8816
	1.8865	1.5043
	1.4994	2.4255
	1.4651	1.6611
	1.8179	2.2932
	1.4259	1.6513
	2.0335	1.2397
	1.2789	1.4994
	1.5582	2.744
	1.7003	1.8424
	1.6513	1.5092
	1.4308	1.3965
	1.1564	1.519
	0.9702	1.2887
	0.9751	1.47
	1.8914	2.3275
	2.2491	1.4896
	1.9502	1.8228
	1.2985	2.2148
	1.2054	1.4308
	1.4308	1.6611
	1.4308	1.7003
	1.3818	1.7101
	1.9159	2.6019
	1.7248	2.0384
	1.4602	1.9943
	1.47	2.3324
	1.2348	2.1609
	1.4259	1.8375
	1.6513	1.519
	2.2099	1.2593
	2.0433	1.2544
	2.1364	1.6709
	1.5043	1.1074
	2.1217	2.1413
	1.8277	1.9061
	1.7983	2.0384
	2.1413	2.0139
	1.2201	1.4259
	1.7591	1.3279
	1.7836	2.1217
	1.6758	1.5876
	1.6905	1.6072
	1.4553	3.0135
	1.2152	2.5284
	2.3667	2.8126
	1.6415	1.7493
	1.7052	2.0237
	2.1021	2.5529
	1.1907	1.4994
	1.3524	1.3034
	1.7003	2.0874
	1.4357	2.2589
	1.5876	2.1756
	1.911	2.1462
	1.47	2.4304
	1.9747	1.9012
	1.1368	2.7244
	1.5092	1.7934
	1.6709	2.1805
	1.4112	2.3226
	1.8228	1.8375
	2.5627	2.2785
	1.47	2.6068
	1.8522	2.0825
	1.421	1.3034
	1.617	1.4651
	1.568	2.8567
	1.421	1.7199
	1.4749	2.0776
	1.3818	2.2932
	1.8522	1.4357
	1.8473	1.5974
	1.6709	2.4059
	1.4259	2.2834
	1.1858	2.3324
	1.4553	2.6019
	1.6954	1.8179
	1.372	1.2446
	1.5337	1.7199
	1.617	1.4406
	1.2887	2.0825
	1.0584	2.0678
	1.6611	1.4455
	1.7542	2.1707
	1.0437	1.8228
	0.8673	1.8473
	1.1613	2.1658
	1.3671	1.8081
	1.2152	2.1756
	1.3671	2.3912
	1.5729	2.3569
	1.2887	1.4553
	1.1956	2.2148
	1.9159	1.7934
	1.2446	1.5778
	1.1613	2.2932
	1.2201	1.2985
	1.2593	2.4696
	1.274	1.2887
	1.5827	1.6268
	1.4553	2.5088
	1.3524	2.2883
	1.6758	1.3818
	2.1364	2.4598
	1.6023	1.274
	1.2936	2.0531
	1.1564	2.0335
	1.0437	2.8665
	1.764	2.3569
	1.6807	1.6709
	1.3671	1.9404
	1.9551	2.3324
	2.0825	2.5137
	1.3328	1.7248
	1.2201	2.0139
	1.9404	1.519
	1.7836	1.7493
	1.7542	1.6121
	2.4157	1.6072
	1.2691	1.5239
	1.5092	1.6072
	2.2834	1.7689
	2.303	1.5778
	1.3769	1.8963
	1.4161	1.9845
	1.2985	1.4063
	1.4504	3.1262
	2.0139	1.6072
	2.2491	2.2099
	1.3916	1.5925
	1.2642	1.4945
	1.5337	2.205
	1.1123	1.5386
	1.1711	1.4994
	2.1364	2.2932
	1.7689	2.0972
	1.4602	1.4994
	1.9355	2.0139
	1.4063	2.3765
	1.7689	1.6072
	2.352	2.1021
	1.0829	1.2789
	1.5337	1.5778
	1.6366	2.6117
	1.3573	2.1315
	1.2201	2.6215
	1.8914	2.1266
	1.8179	2.0678
	2.058	1.3524
	1.764	1.6317
	1.96	2.1364
	1.813	1.7934
	1.8228	2.4843
	2.0384	2.2295
	1.4014	1.3132
	1.3181	2.6901
	1.3916	2.0678
	1.3279	1.8326
	1.5288	2.1609
	1.617	2.0776
	1.176	2.2148
	1.274	1.5092
	1.3426	1.5729
	1.3181	1.8032
	1.8375	1.4553
	1.4553	2.2295
	1.3132	1.7003
	1.5729	1.3965
	2.0433	1.5925
	1.4112	2.5235
	1.3671	1.9992
	1.5582	1.4063
	1.2495	1.47
	1.7395	1.519
	1.3916	1.4847
	1.2348	1.6562
	1.4161	2.1952
	2.1021	2.8714
	1.6072	1.1662
	1.8032	1.7444
	1.3916	1.8914
	1.9796	2.2246
	1.1956	1.47
	0.9702	1.3573
	1.5141	2.6558
	1.5239	2.3422
	1.4994	1.6856
	1.372	2.6999
	1.6905	1.9404
	2.1413	1.7199
	1.1221	2.45
	1.2152	1.5288
	1.2054	1.5043
	1.8228	1.6513
	1.9061	2.9106
	1.2348	1.5386
	1.127	2.0727
	1.2593	1.6856
	1.715	1.8522
	1.5092	1.7738
	2.2001	1.8228
	1.225	1.6072
	1.2446	1.9453
	2.2834	1.274
	1.4455	2.5284
	1.2789	2.548
	1.6121	1.2936
	1.3867	1.1417
	2.0335	1.7297
	1.1613	1.4357
	0.8771	2.6166
	0.7203	2.3275
	1.7542	1.1956
	1.5239	1.3426
	1.2201	2.3765
	1.8375	2.2883
	1.0584	1.9502
	1.5484	1.2103
	2.0678	1.1858
	1.3524	1.2495
	1.3426	1.4896
	1.1074	1.5239
	1.1466	1.176
	1.2446	1.274
	1.2446	1.6954
	1.1662	2.1756
	1.8522	2.1511
	1.2103	2.0531
	1.3181	1.3671
	2.0776	1.9649
	1.1319	1.2201
	1.3328	1.2446
	1.2593	1.3132
	1.5337	1.5631
	1.9551	2.3667
	2.3618	2.2295
	1.4749	1.3377
	1.3083	1.5974
	1.1025	2.3422
	1.3034	1.1711
	1.5925	1.9453
	1.3475	1.4014
	1.7444	1.5974
	1.1368	1.5092
	1.4259	1.421
	1.2103	1.4406
	1.715	2.156
	1.4651	1.4259
	1.2201	1.7493
	0.9555	2.0433
	1.1711	2.401
	1.2593	1.6709
	1.813	1.6513
	1.96	2.1021
	1.4406	2.0678
	1.7934	2.0531
	1.1417	2.2981
	1.274	1.5876
	1.1221	1.6758
	1.2838	1.519
	1.1711	2.2736
	1.2691	1.5778
	1.1662	1.1809
	1.9502	1.9257
	1.2201	1.9502
	1.7787	1.7983
	1.3034	1.7346
	1.4063	2.1266
	1.8963	1.8522
	1.5974	2.0629
	1.4749	2.3569
	1.3279	2.0433
	1.1711	1.8424
	1.1858	1.8081
	1.1466	2.4304
	1.2201	1.3034
	1.3132	1.3279
	1.9894	1.1172
	1.372	2.5039
	1.2152	0.9947
	1.2642	2.2981
	1.9355	1.4504
	1.078	2.2932
	1.0241	1.6856
	1.2397	1.6121
	1.8375	2.2638
	2.2589	1.8963
	1.7542	2.5921
	1.2789	1.8669
	1.4406	1.3377
	1.4994	1.5925
	2.3324	1.8032
	2.2001	1.568
	1.8228	1.6317
	1.3622	1.3916
	1.6023	2.0923
	1.9796	1.274
	1.7444	1.6121
	1.4308	2.2981
	1.2887	2.4745
	1.3279	2.8371
	2.4108	1.8424
	2.1511	2.2589
	1.4259	1.4602
	1.9747	2.3471
	1.3279	2.0433
	1.7983	1.7542
	1.4504	2.4745
	1.2593	1.7983
	1.2838	1.8032
	1.9649	2.8126
	1.5386	2.0482
	2.2393	1.421
	1.5386	2.5088
	2.0041	1.3034
	1.8179	1.813
	1.3965	1.9894
	1.1417	1.7836
	1.2789	2.4696
	1.3034	2.793
	1.8865	2.0286
	1.2838	1.2985
	1.7101	1.2544
	1.3034	1.7689
	1.1662	1.7199
	2.4451	1.4749
	1.3132	1.3181
	1.1956	1.8179
	1.3818	1.7003
	1.4455	2.2344
	1.5729	1.8767
	1.4014	2.548
	1.4847	1.9845
	1.8473	2.4696
	1.2593	1.6807
	1.1417	1.3377
	1.2201	1.3573
	1.6611	1.3328
	1.2446	1.7052
	1.1417	1.4259
	1.1809	1.764
	1.6219	2.2834
	1.5386	1.7738
	2.0531	1.8522
	1.4504	1.7787
	1.5141	1.4896
	1.6562	1.4945
	1.1221	2.4696
	1.1172	1.4308
	1.078	1.8718
	1.4651	2.5529
	1.2005	1.4406
	1.9453	1.9845
	1.8326	1.7493
	1.4161	2.2491
	2.0923	2.1658
	1.2936	0.98
	1.3034	1.4651
	1.2789	1.568
	1.5141	2.2736
	1.5239	1.5141
	2.0972	1.3377
	1.4553	1.2789
	1.8081	1.8375
	1.3867	2.3422
	1.8914	1.9747
	2.4598	1.6415
	1.3916	1.225
	1.3279	1.4945
	1.2201	1.9404
	1.3083	1.3083
	1.7346	1.7836
	1.6366	2.4549
	1.2985	2.4451
	1.2887	2.4598
	1.1123	2.0727
	1.274	1.4994
	1.4161	1.4455
	1.4014	2.8077
	1.7493	1.9845
	1.4161	1.7934
	1.4063	2.1217
	1.5729	1.7248
	1.6072	1.7101
	1.4602	1.3867
	2.1462	2.3569
	1.4406	2.107
	1.1515	1.4357
	1.2299	1.4798
	1.4602	1.3377
	0.9457	1.8767
	1.5974	1.2985
	1.4553	1.2936
	1.519	2.2344
	1.0633	2.0972
	1.47	1.8179
	1.0143	1.5925
	1.078	2.1217
	1.8669	1.6611
	1.3475	1.7395
	1.7934	1.7542
	0.9065	1.6562
	1.8669	0.9751
	1.3132	0.9849
	2.2981	1.3426
	0.931	1.8277
	1.6709	1.666
	1.1956	1.519
	1.5729	1.8375
	1.2299	1.1221
	1.2593	0.7007
	1.6905	1.6072
	1.7052	1.5533
	1.4112	2.352
	1.1319	1.5827
	1.8865	1.9551
	1.3279	1.6023
	1.8767	1.2103
	1.3916	1.3034
	1.5827	2.2197
	1.7395	1.5239
	1.8228	1.9747
	1.2054	1.3818
	1.2397	2.205
	1.7444	1.5827
	1.5533	2.1217
	1.176	2.0776
	1.7836	1.519
	1.5239	1.4504
	1.4406	2.254
	1.7346	1.4161
	1.2201	2.2393
	2.1805	1.5141
	1.4259	2.1903
	2.2148	2.0629
	1.666	1.715
	1.2201	1.4553
	2.0188	2.156
	1.3769	1.3524
	2.1462	2.1119
	1.1711	2.0041
	1.47	2.6656
	2.2491	1.7689
	1.9208	2.205
	1.5337	1.8865
	1.5043	1.5582
	1.2838	1.5337
	1.3916	1.6366
	0.9506	2.4941
	1.6905	1.7738
	1.6905	1.4259
	1.3622	2.2638
	1.5533	2.107
	1.3965	1.5288
	1.2397	2.499
	1.8571	1.3377
	1.7542	1.3279
	2.0776	1.9306
	2.254	1.8228
	1.2936	1.6121
	2.1266	2.1511
	1.0731	1.3671
	2.2295	1.6954
	1.9355	2.0041
	1.1564	2.0972
	2.1021	1.4406
	1.323	1.9061
	1.3769	1.9747
	1.6219	1.764
	1.0927	1.8963
	2.0923	1.96
	2.1609	2.1609
	1.7052	2.7489
	1.3769	2.6019
	2.0335	1.7738
	1.4553	1.7542
	1.5778	1.7787
	1.8865	2.5235
	1.2789	1.6856
	1.7003	2.3471
	1.1025	2.3961
	1.9992	1.2642
	1.2691	1.4014
	1.3671	1.6415
	1.3573	2.1462
	1.5435	1.4455
	1.2789	2.5186
	2.0237	2.94
	1.6268	1.7003
	2.1315	1.617
	1.3083	1.3279
	1.617	1.7003
	1.4161	1.8473
	1.4112	2.1315
	1.1956	2.3177
	1.3524	1.5582
	1.0339	1.9159
	1.0927	2.3128
	2.2099	2.4059
	1.4945	2.2442
	1.8767	1.9306
	2.1021	2.3716
	1.2495	2.1707
	2.2736	2.4941
	1.3916	1.5141
	1.2152	2.9204
	1.4014	1.3965
	1.225	1.5631
	1.8179	1.2593
	1.4112	1.1613
	1.8522	1.8424
	1.5974	2.5529
	1.4014	1.9649
	0.9849	1.5484
	1.5092	1.6758
	1.6464	1.7444
	1.4994	1.8473
	1.0927	2.3471
	1.9698	2.4059
	1.0633	2.3177
	1.3867	1.7248
	1.4161	1.9355
	1.4455	2.3716
	1.7395	2.3961
	1.4455	1.911
	2.058	2.6999
	0.9604	1.5141
	1.2887	2.0678
	1.3622	2.4598
	1.2789	1.6954
	1.2446	1.6954
	1.8424	1.2054
	2.205	1.7395
	1.7542	1.5288
	1.0682	1.5141
	1.6562	1.5288
	1.6121	1.5043
	1.8767	1.813
	1.8865	1.1956
	1.7444	1.7738
	1.225	1.4161
	1.2054	2.4598
	1.4161	2.3128
	1.2936	1.1956
	1.029	1.5435
	1.2887	1.7346
	1.6758	2.4353
	1.2642	1.4308
	1.4014	1.4602
	1.0731	1.8963
	1.3475	1.4112
	1.7297	1.1417
	1.6268	1.1564
	2.0923	1.1956
	1.2201	1.0388
	1.5533	1.8424
	2.2001	1.3671
	1.8032	2.1168
	1.5582	1.3671
	1.4357	1.7444
	1.4896	1.2348
	2.1119	2.6019
	2.2148	1.5337
	1.0339	2.3128
	1.9355	1.8865
	1.1809	1.5288
	1.3524	1.2593
	1.5876	1.6709
	2.0139	1.3573
	1.2299	1.4798
	1.9404	1.9551
	2.2687	2.2246
	1.3769	2.3765
	1.1662	2.4941
	1.8277	1.5582
	1.7444	2.2736
	1.0976	2.7048
	1.1221	2.0188
	1.4945	1.4651
	1.4308	1.4945
	1.2691	1.4308
	1.5141	2.1854
	1.5435	1.4847
	2.107	1.7885
	1.5386	1.47
	1.1858	2.4549
	1.4798	1.6121
	1.6807	2.0335
	2.3079	1.4406
	1.2985	2.2883
	1.764	1.9894
	1.7542	1.2397
	1.1466	1.9649
	1.3573	1.3181
	1.9649	1.47
	1.078	1.519
	1.127	2.2344
	1.9159	2.107
	1.7444	1.7934
	1.1074	1.6856
	1.2593	1.8718
	1.1417	1.5827
	2.1805	1.8179
	1.3524	1.6219
	1.3671	1.4063
	1.3916	1.7542
	1.2152	1.7836
	1.6268	2.1658
	2.0825	2.7391
	1.7003	2.0286
	2.1805	2.695
	1.5631	2.5137
	1.8179	1.9649
	1.323	2.8371
	1.2152	2.3128
	1.1319	1.7297
	1.2103	1.5631
	0.8183	1.4994
	1.0535	2.6068
	1.9551	2.8518
	1.2299	1.3083
	1.0927	2.0825
	1.7738	2.2981
	1.0829	1.9061
	1.1368	2.3618
	0.9555	1.8865
	1.3181	1.617
	1.3573	1.2936
	1.8228	1.8081
	1.2005	2.401
	1.176	1.5533
	1.2446	1.3573
	2.1168	1.5484
	1.2691	2.6264
	1.4161	1.5288
	1.5582	2.1511
	1.5092	2.0874
	1.8375	1.7885
	1.9845	1.5484
	1.8963	1.813
	1.0927	1.5631
	2.058	1.3769
	1.7591	1.8424
	1.7787	1.6905
	1.3328	1.47
	1.1417	1.8914
	1.5582	2.3079
	1.0045	2.1756
	1.5876	2.3079
	1.0192	1.4602
	1.4112	1.3671
	1.4798	1.9061
	1.6121	2.205
	1.1809	1.4798
	1.3279	2.0335
	1.1564	2.0384
	1.8032	1.9306
	1.2446	1.6905
	1.5435	1.7346
	1.6513	2.1364
	1.1221	1.5141
	1.225	1.5533
	1.4161	1.2299
	1.8914	1.764
	1.2985	1.7738
	1.176	1.4308
	1.5827	2.303
	2.2393	2.6411
	1.5337	1.6758
	1.5386	2.1805
	1.5631	1.7493
	1.4161	2.2981
	1.7101	1.4112
	1.617	1.617
	1.2397	1.715
	1.5533	2.3765
	2.3667	1.5533
	1.2838	2.4598
	1.911	1.5582
	1.4308	2.6999
	1.6856	2.0139
	1.5337	1.2103
	1.8718	1.47
	1.4406	2.0384
	1.372	2.3324
	1.1956	1.6464
	1.7297	1.7052
	1.764	1.911
	1.3622	2.2442
	2.1119	2.4255
	1.1858	0.9898
	2.2246	1.4896
	2.0972	1.3622
	1.1711	2.4206
	1.7346	1.9845
	1.2593	1.6611
	1.2299	1.7052
	2.0825	1.8081
	2.2736	2.156
	1.4994	1.2495
	1.1711	2.0041
	1.9649	1.7101
	1.5631	1.4259
	1.617	2.0482
	2.0629	1.9894
	1.2054	2.2001
	1.3524	1.323
	2.3814	1.3034
	1.5288	1.7346
	1.8326	2.5627
	2.3814	1.3279
	1.96	2.2295
	1.4063	1.5974
	1.617	2.3177
	1.8228	1.3867
	1.3818	2.3471
	1.47	2.4941
	1.2642	2.0139
	1.274	2.0629
	2.5578	1.8032
	1.5435	1.9061
	1.5239	1.0192
	1.5337	1.6219
	2.3667	1.9404
	1.176	2.1021
	1.3867	1.1172
	1.2887	2.4451
	1.2691	2.4304
	1.3426	2.8175
	1.4994	1.5239
	2.4304	1.4896
	1.6562	2.2344
	1.7199	1.617
	1.2152	1.8718
	1.7689	1.96
	1.519	1.5435
	1.2887	2.1854
	1.8816	1.8914
	1.3034	2.4745
	1.3769	1.617
	2.0776	2.3422
	1.3377	1.7346
	1.4308	1.9502
	1.666	1.5043
	1.3328	1.813
	2.2393	1.5043
	1.3426	1.9257
	1.4161	1.6856
	1.9894	1.9306
	1.4455	2.6607
	2.2344	2.2344
	1.9894	1.7297
	2.1315	1.5239
	1.6954	1.7983
	1.4112	1.9257
	1.3524	2.3863
	1.6611	1.1858
	2.4304	1.6856
	1.3573	2.3863
	1.7199	1.5631
	1.3818	1.5288
	1.2838	2.7048
	1.1809	2.3814
	2.5333	2.0531
	1.4896	2.0482
	1.666	2.5823
	1.6611	2.6509
	1.9845	1.764
	1.6366	2.6852
	2.2883	1.9845
	1.7493	2.2491
	1.9894	1.6072
	1.3916	1.9698
	1.4161	2.4696
	1.3573	2.3226
	2.0041	2.4353
	2.009	1.8669
	1.3573	2.1952
	1.1221	1.8963
	2.0531	1.96
	1.2887	1.5778
	1.7101	1.3034
	1.9453	1.5925
	1.7346	1.5925
	2.058	2.4696
	1.3818	2.5333
	1.2201	1.617
	1.9404	2.5774
	1.0927	1.9943
	1.3573	1.5288
	1.4994	1.6856
	1.6513	1.5239
	1.6366	2.4059
	2.1658	3.2046
	1.3181	2.5431
	1.7885	1.3426
	1.1025	2.5186
	1.3524	1.5043
	1.3328	2.0433
	1.5876	2.1903
	1.2691	1.2838
	1.9894	2.5137
	1.2985	2.5039
	1.568	1.8277
	1.4504	2.5823
	2.0237	1.3769
	1.2397	1.5288
	1.3377	1.4504
	1.3671	2.3275
	1.421	1.8228
	1.6758	1.4602
	1.1417	2.7587
	1.4259	2.4941
	1.6513	1.5729
	1.323	1.6905
	1.6464	1.4014
	1.176	1.225
	1.8963	1.5141
	1.1466	2.0139
	1.9502	1.6415
	1.8375	2.1266
	1.9943	1.5729
	1.2936	1.9404
	1.3083	1.5435
	1.2201	1.7934
	2.1168	2.0678
	1.5337	2.1462
	1.5141	2.1364
	1.3426	1.7738
	2.1511	1.5092
	2.0776	1.2838
	1.4014	1.5337
	1.4406	1.4896
	1.3083	1.6807
	1.3279	2.1217
	1.4847	1.5729
	1.078	1.3622
	1.1319	1.568
	1.9943	1.3867
	1.8032	1.7689
	2.3471	1.813
	1.2936	2.5774
	2.1609	2.1119
	1.8669	2.107
	1.2201	2.2785
	1.2887	2.3471
	2.1119	1.5386
	1.9747	1.4406
	2.2001	2.4353
	1.6121	2.2736
	2.2246	2.4941
	1.4112	1.3769
	1.3426	1.274
	1.7444	2.2981
	1.4406	1.127
	1.2936	1.4602
	1.2446	1.8228
	1.323	2.1413
	2.0629	2.6411
	1.4553	1.3181
	1.4357	2.3863
	2.3226	1.5631
	1.5827	1.519
	2.009	2.0972
	1.323	2.2491
	1.3916	1.3818
	2.1021	2.3961
	1.3622	1.4406
	1.1613	2.0433
	1.4112	2.0188
	1.6121	1.617
	1.3867	1.9649
	1.176	1.3769
	1.3475	2.3961
	1.078	1.4847
	1.3573	1.1074
	1.1025	1.7395
	1.2838	2.1511
	1.1466	1.3916
	2.0482	1.2642
	1.8228	2.0188
	1.372	1.8865
	2.1217	1.7983
	1.8277	1.274
	1.4357	1.1613
	1.9502	1.3622
	2.303	1.6709
	2.0335	2.2785
	1.568	2.4255
	1.47	2.009
	1.5778	2.1805
	1.5239	2.3128
	1.7101	1.5435
	1.3083	2.2344
	1.225	2.6313
	1.9257	2.0286
	2.1805	1.519
	1.3475	2.3079
	1.8277	1.4651
	1.3965	1.6268
	1.5092	2.009
	1.4455	1.3377
	1.8865	1.4749
	1.7983	2.1217
	2.3716	1.421
	1.6709	2.3471
	1.5239	1.5141
	1.0976	1.5582
	1.1417	1.6611
	1.5435	1.7738
	2.1609	1.5288
	2.1609	2.1462
	2.3128	1.911
	1.2838	1.6464
	1.3769	1.5386
	1.4749	1.96
	1.4063	2.2246
	2.1805	1.4014
	1.5386	1.6317
	2.1609	1.7444
	1.4455	2.0433
	1.4945	2.0384
	1.4945	1.7395
	1.8228	2.6705
	1.1564	1.862
	1.0731	2.3079
	1.4063	1.4651
	1.519	2.156
	1.9943	1.7738
	1.274	2.2589
	1.8277	2.5676
	1.519	1.4553
	1.9551	1.1074
	1.3475	2.6607
	1.6954	1.9502
	2.0286	1.9159
	1.9012	1.6219
	1.1907	1.0584
	2.0727	1.6758
	1.4014	1.3426
	1.4112	1.3916
	1.1417	1.4014
	1.7885	1.3426
	1.6464	2.3079
	1.3622	1.7199
	2.0335	1.6121
	2.0335	1.6758
	1.9894	1.3083
	1.127	2.7783
	2.0433	2.2099
	1.3573	1.9894
	1.1956	1.1515
	0.9408	2.6117
	1.617	1.7101
	1.6415	1.2838
	1.6415	2.2148
	1.4945	1.4602
	1.9208	2.6019
	2.1462	1.4406
	1.323	1.764
	1.5778	2.3324
	2.4941	2.2736
	1.2103	1.5582
	1.2495	1.8914
	1.4455	2.4157
	1.3426	2.0237
	2.3618	2.1511
	1.7885	1.519
	1.274	2.597
	1.1515	1.6121
	1.2838	2.2197
	1.2054	1.2348
	1.4749	1.5778
	1.8963	2.3765
	1.9796	1.1123
	1.2495	2.0923
	2.1707	2.1511
	2.3079	1.4014
	1.9502	1.5435
	1.8081	1.9845
	1.8081	1.6905
	1.1956	1.5827
	1.3818	2.1952
	1.4602	1.4063
	1.2593	2.1903
	1.176	2.1952
	1.0829	2.3373
	2.0923	2.5333
	2.2589	2.3961
	1.3034	1.9453
	2.5333	1.5533
	1.2299	1.5582
	2.058	1.5337
	1.7248	1.6905
	1.2348	2.2001
	1.4357	1.421
	1.2299	2.205
	1.7248	2.8518
	1.1368	1.9306
	1.5288	1.6023
	1.2544	2.3863
	1.4406	1.4945
	1.5141	2.5382
	2.0433	1.9502
	1.1172	1.4406
	2.0482	2.3961
	1.3965	2.4157
	1.7983	2.0482
	2.009	1.9502
	1.225	1.5288
	1.8424	1.96
	1.4945	1.8375
	1.47	1.9747
	1.3034	2.4255
	1.5141	2.3863
	1.8375	2.2246
	1.2691	2.4451
	2.2393	1.8277
	1.421	1.47
	1.9698	1.3867
	1.1515	1.8816
	1.5337	1.6807
	1.3524	1.5974
	1.2936	1.4063
	1.4455	2.3471
	1.6562	1.4553
	1.3034	1.6758
	1.3181	2.0482
	1.4749	2.107
	1.6709	1.3622
	2.156	1.8081
	1.3818	1.7983
	1.8571	2.45
	1.9698	2.2736
	1.4994	1.6072
	1.5386	1.0437
	1.3622	1.7542
	1.7003	1.4847
	1.3279	1.7934
	1.96	1.3622
	2.1266	2.3716
	1.2936	1.8179
	1.274	1.6121
	1.2397	1.4455
	2.2099	2.3569
	1.617	1.5435
	1.4406	1.5386
	1.3671	1.3132
	2.2393	2.4843
	1.3279	2.5627
	1.7983	1.8718
	1.421	2.401
	1.323	2.2001
	2.0237	1.9061
	1.4455	2.5235
	1.5925	1.1858
	0.9653	1.7297
	1.0535	1.6758
	1.1711	2.254
	1.8522	2.2883
	1.7101	2.3324
	1.2936	1.7983
	1.2201	1.4455
	1.4063	2.3814
	1.9894	1.7003
	1.7395	2.4892
	1.6709	2.2295
	1.3475	2.4696
	1.0241	2.597
	1.1319	2.2638
	1.5435	1.6268
	1.0388	2.1462
	1.3083	1.5876
	0.8232	2.4402
	1.6023	2.2687
	1.2495	1.4798
	1.8179	2.3667
	1.3769	2.1021
	1.47	1.3622
	2.4059	1.4945
	2.0433	1.2593
	1.2495	1.4357
	1.4357	2.2295
	1.6856	2.2148
	1.7052	1.6072
	1.3377	1.9551
	1.0486	1.4161
	1.9992	2.989
	1.3769	2.4745
	1.0437	2.1952
	1.225	1.4308
	1.2348	2.205
	1.5484	2.1413
	1.666	1.5533
	1.5288	1.1319
	1.0633	2.6166
	1.6611	2.5284
	1.4945	1.3769
	1.7052	1.4994
	1.3377	1.7297
	1.8865	1.9845
	1.1907	2.2246
	1.3818	1.4112
	1.7591	1.2054
	2.2834	1.9698
	1.6268	1.5631
	1.4308	1.7395
	1.8179	1.9502
	2.3814	2.499
	1.3377	1.5729
	1.8767	1.6562
	1.3622	1.5827
	1.4749	1.2789
	1.1025	2.4304
	1.9061	2.009
	1.3279	2.1903
	1.764	1.5778
	1.715	1.3622
	1.8669	2.3079
	1.2544	1.4553
	1.7395	1.96
	1.1074	1.7689
	1.078	1.6905
	2.1266	2.1266
	1.2054	1.225
	1.666	1.4308
	1.5386	1.3965
	1.1319	2.2687
	1.2495	2.1511
	1.6317	2.0874
	1.6464	1.4553
	1.7101	2.1364
	1.4945	1.3622
	1.7395	1.5386
	2.0825	2.1658
	1.4406	1.3181
	1.2054	2.1217
	1.2642	2.4696
	1.1809	2.4402
	1.666	1.9502
	2.2736	2.2442
	1.5386	2.2344
	1.9992	1.8473
	1.911	2.5627
	1.2103	1.8718
	1.7836	2.4402
	2.1854	1.3622
	2.1168	1.4112
	1.3279	2.3275
	2.0972	1.7689
	1.3426	1.4014
	1.6905	1.4014
	1.6219	2.107
	1.2642	1.9551
	1.2446	2.058
	1.2691	1.5876
	2.1756	2.2932
	2.156	2.1315
	1.3524	2.3275
	1.1123	2.6852
	1.1613	1.7836
	2.2687	1.568
	1.862	1.7836
	1.7591	2.0433
	1.1711	1.8375
	1.9992	1.6268
	1.7591	1.3671
	1.6856	2.2442
	1.1074	1.8865
	1.8375	1.9061
	2.2638	1.3426
	1.568	1.5827
	1.5631	1.5974
	1.7787	2.2344
	1.9502	3.1801
	1.1025	1.813
	1.1858	2.4059
	1.7493	1.5533
	1.2299	2.0629
	1.5288	1.4798
	1.3671	1.8767
	1.1809	1.5092
	1.7052	1.9943
	1.5876	1.8718
	1.4259	1.6709
	1.2691	1.2691
	1.3034	1.9257
	1.96	1.9943
	2.0041	2.156
	1.6758	2.3569
	1.0731	2.0433
	1.1956	1.8179
	2.0776	2.0237
	1.5337	2.5088
	2.2001	1.4406
	1.2642	1.5141
	1.3867	1.6317
	1.519	1.4994
	1.1809	2.1217
	1.2887	2.8763
	1.225	2.793
	1.7885	1.4798
	2.2589	1.372
	1.4749	2.1952
	1.9796	1.5484
	1.1172	1.7591
	1.9747	1.4602
	1.2495	1.4161
	1.7542	1.4455
	1.6611	2.0384
	1.3328	1.617
	1.3083	2.3177
	1.3622	1.862
	2.2001	1.4308
	1.7836	1.8424
	1.7983	2.6019
	1.3818	2.2197
	1.3524	1.3916
	2.4304	1.7542
	1.4406	1.2495
	1.7885	2.989
	1.7738	1.8228
	1.7395	1.1074
	2.1266	2.3275
	1.4847	1.8424
	1.3083	2.2638
	1.372	1.8277
	1.3034	1.3671
	1.7738	2.2883
	0.8673	1.5386
	1.3181	1.9159
	2.0188	1.96
	1.5484	2.6313
	1.7101	2.1315
	1.2985	2.0237
	1.3867	1.5778
	1.3573	1.8032
	1.7346	1.5092
	1.4308	1.6562
	1.8473	1.5631
	1.7003	2.156
	1.7542	2.0286
	1.5925	2.401
	1.1564	2.3128
	1.3377	1.6562
	1.3524	1.4455
	1.568	1.2152
	2.2099	1.3671
	1.3034	1.519
	2.0531	1.6611
	1.1515	2.0678
	1.4602	2.2687
	1.4406	1.9404
	1.8767	1.862
	2.0923	2.156
	1.8277	1.6905
	1.3622	1.6072
	1.666	1.3671
	1.0927	3.0919
	1.1662	1.8669
	1.7248	1.7199
	1.5729	2.0629
	1.5092	1.3181
	2.45	1.2887
	1.8277	1.6072
	1.8424	1.813
	1.1172	1.9404
	1.5092	1.8326
	1.7885	1.6807
	1.7052	1.7738
	1.9698	2.0237
	2.303	2.0972
	1.3181	1.4406
	2.3814	1.6415
	1.078	1.5533
	1.0584	1.6513
	1.4847	2.4598
	1.6856	1.9355
	1.2544	1.6954
	1.1564	1.2887
	2.2295	1.3034
	1.2054	1.6415
	1.6856	1.6366
	1.4357	1.862
	1.9355	1.9502
	2.058	1.3818
	1.7003	1.4161
	1.4602	1.9257
	1.2887	1.2446
	1.6513	1.7983
	1.1662	2.009
	2.2099	1.7493
	1.5631	2.1903
	2.1854	1.5288
	1.4112	1.568
	1.372	1.7836
	1.5043	1.7787
	2.2883	1.5974
	2.2246	1.7297
	1.3034	1.6954
	1.3328	2.6705
	1.5974	2.2932
	1.3769	2.1707
	1.1515	1.666
	1.0829	2.5578
	1.6562	1.6268
	1.2593	2.4206
	2.3618	2.6901
	1.4651	1.764
	2.2981	1.372
	1.6268	2.3716
	1.3279	2.156
	1.6905	2.2393
	1.6856	2.4696
	2.1462	1.6905
	1.2054	1.8424
	1.8963	2.9792
	2.2491	2.6215
	1.3181	1.5974
	1.3279	2.2687
	1.5582	1.9796
	1.4896	1.7885
	1.9698	2.4108
	1.4994	1.519
	1.6807	2.0923
	1.8277	2.058
	1.7395	1.7934
	1.5435	1.3867
	1.6121	1.6268
	2.1511	3.1458
	1.3083	2.3569
	1.6317	2.5235
	1.2201	1.5876
	1.4896	1.7346
	1.813	1.764
	1.4651	1.5288
	1.7493	1.8669
	1.4602	1.7493
	1.519	1.9943
	1.372	2.6852
	1.2201	1.862
	1.2152	2.0825
	1.2936	1.5582
	1.96	2.254
	0.9898	1.7297
	1.0584	2.6607
	1.1466	1.7885
	1.176	2.3128
	1.4406	1.6562
	1.7346	2.2197
	1.3279	2.3814
	2.0188	2.1952
	1.911	2.3667
	1.5533	1.7591
	1.2838	2.6068
	1.4602	2.0874
	1.47	1.4896
	1.4112	2.2197
	1.3671	1.6023
	1.2544	2.3716
	1.6219	2.2883
	1.4014	1.2005
	1.2397	1.3524
	1.8767	1.4994
	1.1515	2.3275
	1.3573	2.45
	1.5484	1.6268
	0.9849	1.3965
	1.47	2.254
	1.4308	1.4259
	1.617	2.0139
	1.8522	2.0188
	1.2985	2.205
	1.3671	1.6513
	2.5823	1.6513
	1.1809	1.5582
	1.5582	2.793
	1.5876	1.6366
	1.4406	1.5533
	1.1809	2.0727
	1.6562	1.6758
	1.5925	1.8816
	1.3034	3.0429
	1.813	2.5725
	1.2299	2.7685
	2.0727	1.7689
	1.176	1.3573
	1.3181	1.519
	1.5043	2.3618
	1.2201	2.4892
	1.274	1.6807
	1.3965	2.744
	1.2936	1.5631
	1.519	1.6121
	1.3867	2.2393
	1.8571	2.5872
	1.4357	2.2442
	1.6611	2.2001
	1.5092	2.7587
	1.0633	1.8816
	1.3181	2.7195
	1.8963	3.038
	2.0237	2.548
	1.225	1.5827
	2.5235	1.8914
	1.7395	1.6856
	1.6709	2.1756
	1.5141	1.4357
	1.4112	1.8914
	1.7591	1.5974
	1.5484	1.3916
	1.5925	2.1217
	1.372	1.3671
	1.2642	1.4161
	1.3769	1.3573
	1.2691	1.4357
	1.2054	2.0825
	1.2691	1.7836
	1.3279	1.3475
	1.7101	2.1462
	1.1172	1.617
	1.0976	1.4798
	1.3818	1.5239
	2.6117	2.2589
	2.3373	1.3475
	2.1854	2.0825
	2.0629	1.4847
	2.0384	1.6758
	2.0041	2.0972
	1.5827	1.813
	1.3328	1.6121
	1.2887	2.5088
	1.5435	2.205
	1.1319	1.519
	2.2099	1.5435
	2.0384	1.2691
	1.5974	1.4014
	1.6023	2.4402
	2.1315	1.3328
	1.2054	1.9796
	1.6905	1.1515
	1.5239	2.6509
	1.274	1.0682
	1.4896	1.2887
	1.5239	1.5778
	1.7395	1.568
	1.6758	1.8963
	1.2887	1.7101
	1.6023	2.1364
	2.3569	1.7738
	1.2446	1.3916
	1.0927	1.9208
	1.0339	1.9257
[truncated: 290 more rows]
