# Supplementary material for: Glycogen phase-separation drives macromolecular rearrangement and asymmetric division in E. coli
Source: EMBO J. 2025 Nov 3;44(24):7434–76. doi: 10.1038/s44318-025-00621-y (PMC12706056; doi:10.1038/s44318-025-00621-y)
Supplement: Supplementary file 18 — Source data Fig. 5 [file 44318_2025_621_MOESM18_ESM.zip › Figure5/SourceData_Fig5D.xlsx]

## Sheet: Mix1Expo
	NCRatio ΔglgBXCAP	NCRatio WT
	0.686654	0.655932
	0.743802	0.607477
	0.652482	0.573146
	0.692641	0.653061
	0.634921	0.67953
	0.599509	0.712256
	0.687361	0.580925
	0.668845	0.543943
	0.709046	0.665169
	0.683297	0.612245
	0.72807	0.658696
	0.703988	0.645276
	0.620939	0.713131
	0.640138	0.566038
	0.672811	0.586521
	0.592992	0.690619
	0.659292	0.667877
	0.666667	0.652977
	0.645233	0.651376
	0.69802	0.610723
	0.724203	0.720749
	0.667845	0.676678
	0.653484	0.651416
	0.618893	0.507937
	0.567308	0.533951
	0.659498	0.553459
	0.627586	0.723982
	0.698052	0.546296
	0.758197	0.685393
	0.652928	0.609342
	0.716	0.590234
	0.653951	0.654369
	0.703704	0.625298
	0.651007	0.477124
	0.625743	0.634483
	0.659011	0.704782
	0.63242	0.625
	0.729207	0.678404
	0.660566	0.555851
	0.611465	0.684008
	0.685466	0.680812
	0.622549	0.670245
	0.596091	0.676895
	0.532637	0.648193
	0.545012	0.55814
	0.730193	0.559471
	0.594059	0.600868
	0.583333	0.61165
	0.586751	0.657447
	0.551913	0.486979
	0.707589	0.509434
	0.561453	0.561433
	0.634731	0.607251
	0.635531	0.687386
	0.690189	0.588517
	0.66087	0.544025
	0.706767	0.525301
	0.545139	0.443787
	0.651709	0.584874
	0.555102	0.587519
	0.601751	0.563193
	0.703571	0.574312
	0.61039	0.551546
	0.610451	0.575682
	0.633971	0.593284
	0.697933	0.649091
	0.630573	0.617886
	0.535613	0.530997
	0.615925	0.523013
	0.632075	0.679245
	0.635776	0.593315
	0.61516	0.489247
	0.643087	0.614286
	0.617647	0.629707
	0.637969	0.650367
	0.666102	0.46648
	0.669151	0.628975
	0.6942	0.614525
	0.681081	0.602914
	0.689888	0.577143
	0.64313	0.56338
	0.659134	0.544365
	0.638889	0.643396
	0.652068	0.483589
	0.649123	0.551111
	0.652605	0.572565
	0.650696	0.568317
	0.699463	0.719836
	0.693364	0.584762
	0.601504	0.53944
	0.700375	0.641844
	0.667436	0.508475
	0.688129	0.551471
	0.654628	0.633681
	0.693925	0.579186
	0.627976	0.546275
	0.587007	0.480114
	0.598039	0.668
	0.710145	0.49435
	0.712871	0.608586
	0.63	0.625561
	0.601286	0.650995
	0.639053	0.626283
	0.737769	0.580311
	0.685654	0.68287
	0.714286	0.650826
	0.69808	0.666667
	0.673077	0.605523
	0.67551	0.626817
	0.625407	0.619289
	0.568627	0.633554
	0.632609	0.612836
	0.595745	0.658482
	0.704251	0.645455
	0.746032	0.717268
	0.758621	0.587719
	0.748111	0.683426
	0.665198	0.552279
	0.697452	0.607812
	0.661064	0.599585
	0.709677	0.616208
	0.676471	0.543536
	0.664987	0.699288
	0.667568	0.664368
	0.690045	0.651838
	0.713592	0.496815
	0.720824	0.696842
	0.627692	0.589744
	0.70297	0.585427
	0.63472	0.629386
	0.620915	0.597884
	0.699627	0.5
	0.672289	0.625767
	0.681818	0.648402
	0.613636	0.578313
	0.582492	0.655329
	0.684579	0.563441
	0.703883	0.53022
	0.703333	0.640316
	0.622596	0.645265
	0.664025	0.58982
	0.622535	0.624013
	0.633947	0.724374
	0.653563	0.680905
	0.650155	0.526912
	0.646789	0.591667
	0.655766	0.624719
	0.615108	0.55
	0.588942	0.661376
	0.725532	0.687023
	0.696466	0.668085
	0.677215	0.608421
	0.618794	0.544271
	0.670561	0.455738
	0.606742	0.647727
	0.633333	0.602007
	0.655983	0.6275
	0.683636	0.695495
	0.684976	0.641189
	0.658491	0.555024
	0.706226	0.652614
	0.713362	0.64127
	0.667665	0.672414
	0.647059	0.679032
	0.664122	0.602679
	0.651757	0.529817
	0.673597	0.680297
	0.601329	0.693359
	0.658716	0.567823
	0.659314	0.466019
	0.574468	0.657088
	0.686971	0.649299
	0.598504	0.620619
	0.636555	0.628692
	0.563333	0.608295
	0.714844	0.654741
	0.7125	0.574468
	0.669192	0.516461
	0.637188	0.491525
	0.587079	0.647343
	0.575931	0.66474
	0.674419	0.659836
	0.6875	0.691849
	0.700229	0.536082
	0.766734	0.660256
	0.704289	0.645788
	0.706019	0.666667
	0.588398	0.516129
	0.629526	0.6075
	0.537209	0.591304
	0.672018	0.506667
	0.660131	0.483709
	0.640244	0.659674
	0.708434	0.563805
	0.683007	0.684902
	0.701493	0.681481
	0.657676	0.717033
	0.646707	0.496829
	0.690526	0.525066
	0.613027	0.685771
	0.726316	0.753555
	0.542857	0.66875
	0.707617	0.521127
	0.635922	0.620047
	0.685665	0.686667
	0.744681	0.53211
	0.70398	0.593909
	0.688119	0.659091
	0.706478	0.613583
	0.73499	0.627358
	0.707819	0.594502
	0.639303	0.588933
	0.587838	0.704132
	0.688889	0.611789
	0.674938	0.677215
	0.674157	0.623552
	0.633257	0.668981
	0.728601	0.581994
	0.723794	0.742515
	0.650463	0.710616
	0.659574	0.660156
	0.677519	0.609375
	0.645251	0.681624
	0.727083	0.747619
	0.723112	0.719203
	0.67735	0.65873
	0.6	0.686192
	0.688312	0.668651
	0.615836	0.675815
	0.709459	0.664694
	0.686603	0.701493
	0.714628	0.640152
	0.652778	0.701299
	0.642157	0.748515
	0.666667	0.755102
	0.590909	0.513369
	0.622829	0.630612
	0.693069	0.656522
	0.608466	0.641379
	0.591216	0.706131
	0.6	0.532847
	0.710214	0.666078
	0.588889	0.553571
	0.624585	0.686347
	0.684444	0.693811
	0.689412	0.6
	0.723214	0.729064
	0.667411	0.631236
	0.714912	0.707635
	0.690171	0.463807
	0.721519	0.624
	0.752914	0.590734
	0.654155	0.632381
	0.629121	0.569124
	0.715812	0.605392
	0.747323	0.558603
	0.679406	0.604743
	0.690045	0.628829
	0.655589	0.599542
	0.617816	0.669884
	0.628483	0.533917
	0.708703	0.498099
	0.730159	0.512121
	0.74186	0.619048
	0.721174	0.648867
	0.615672	0.633333
	0.664444	0.651786
	0.623626	0.512821
	0.627178	0.680346
	0.6337	0.658103
	0.618297	0.579336
	0.641366	0.515337
	0.693227	0.647436
	0.7061	0.637218
	0.64214	0.6944
	0.630435	0.490909
	0.669789	0.659498
	0.749012	0.620427
	0.663957	0.603175
	0.532663	0.536199
	0.578947	0.589041
	0.684959	0.70282
	0.692857	0.582555
	0.672131	0.508299
	0.694915	0.498403
	0.666667	0.59434
	0.63354	0.527536
	0.701711	0.555249
	0.725341	0.647887
	0.736364	0.681725
	0.558879	0.682573
	0.617284	0.632576
	0.694624	0.622611
	0.6	0.531915
	0.657407	0.662844
	0.688699	0.691756
	0.648208	0.538636
	0.614796	0.672584
	0.689441	0.658933
	0.685644	0.672996
	0.755056	0.548387
	0.6313	0.591973
	0.547112	0.477778
	0.739394	0.557484
	0.744792	0.636187
	0.684746	0.552113
	0.723312	0.557252
	0.693603	0.706271
	0.686985	0.570637
	0.64381	0.553114
	0.678733	0.602812
	0.656676	0.651057
	0.605556	0.627451
	0.679365	0.693002
	0.609023	0.669691
	0.591579	0.746637
	0.738928	0.654206
	0.672941	0.625743
	0.604863	0.693878
	0.689815	0.689453
	0.668235	0.475054
	0.73854	0.546729
	0.664062	0.567164
	0.630631	0.611702
	0.736702	0.670498
	0.63964	0.543529
	0.669082	0.655602
	0.697368	0.578462
	0.702899	0.577855
	0.694352	0.575406
	0.669231	0.490975
	0.702746	0.668008
	0.675063	0.626761
	0.6	0.684902
	0.745146	0.647458
	0.701627	0.626214
	0.681973	0.674658
	0.718954	0.647773
	0.649457	0.69403
	0.665979	0.533163
	0.729204	0.611374
	0.62877	0.592593
	0.683333	0.573055
	0.693512	0.660886
	0.681818	0.604959
	0.629696	0.601918
	0.73913	0.513043
	0.701987	0.527273
	0.759223	0.470779
	0.699473	0.67402
	0.631169	0.737615
	0.745303	0.717526
	0.696429	0.601648
	0.658385	0.6
	0.678846	0.531561
	0.746809	0.601399
	0.683929	0.714607
	0.684073	0.698448
	0.702407	0.72449
	0.716019	0.606648
	0.669794	0.659148
	0.673575	0.675579
	0.665236	0.69661
	0.670673	0.625523
	0.674641	0.628571
	0.752599	0.565032
	0.710359	0.568273
	0.782027	0.680085
	0.694253	0.531111
	0.735656	0.505236
	0.696697	0.634497
	0.63658	0.491694
	0.630268	0.638075
	0.71564	0.533333
	0.726161	0.477564
	0.701987	0.608802
	0.654655	0.733781
	0.693944	0.619643
	0.632701	0.505219
	0.68125	0.573141
	0.682927	0.518605
	0.559367	0.657439
	0.661392	0.660305
	0.688347	0.702609
	0.608696	0.734579
	0.661856	0.701818
	0.688088	0.64
	0.655172	0.686709
	0.69469	0.596859
	0.680882	0.61991
	0.626113	0.634615
	0.717256	0.650177
	0.702791	0.683027
	0.657224	0.670927
	0.612591	0.635108
	0.603211	0.516575
	0.69	0.675269
	0.741683	0.660907
	0.713615	0.531111
	0.662162	0.571823
	0.697309	0.474843
	0.671554	0.556548
	0.742981	0.608
	0.640264	0.642857
	0.597015	0.541262
	0.658703	0.481818
	0.717742	0.537634
	0.744417	0.58209
	0.662045	0.61086
	0.709163	0.618304
	0.706751	0.491176
	0.729592	0.613272
	0.696	0.692929
	0.537445	0.56681
	0.727273	0.506234
	0.719298	0.693359
	0.698682	0.503185
	0.657895	0.651731
	0.620309	0.601064
	0.626943	0.596659
	0.718584	0.562353
	0.57085	0.614159
	0.613419	0.666134
	0.752643	0.658869
	0.642857	0.608769
	0.650794	0.612903
	0.59589	0.639785
	0.659091	0.675351
	0.699074	0.569863
	0.665105	0.590253
	0.724551	0.660839
	0.668196	0.539773
	0.705104	0.635321
	0.708487	0.557143
	0.710938	0.553797
	0.657963	0.697581
	0.640805	0.654028
	0.610932	0.632967
	0.691814	0.623288
	0.714055	0.663657
	0.671403	0.686614
	0.672769	0.660714
	0.602899	0.659436
	0.740519	0.618026
	0.641509	0.53719
	0.638462	0.585799
	0.708779	0.709003
	0.743017	0.612069
	0.716578	0.628283
	0.706422	0.584942
	0.755435	0.656307
	0.725253	0.487864
	0.747126	0.602353
	0.602151	0.595687
	0.672634	0.686316
	0.637532	0.616253
	0.630728	0.573333
	0.704918	0.594862
	0.655102	0.681725
	0.718447	0.721074
	0.719048	0.673729
	0.588816	0.621359
	0.621795	0.661058
	0.659459	0.647059
	0.706	0.556522
	0.666667	0.702073
	0.664845	0.641405
	0.596091	0.56
	0.652977	0.587838
	0.705155	0.69281
	0.666667	0.572785
	0.720798	0.586572
	0.666667	0.638158
	0.681818	0.580931
	0.645435	0.690647
	0.674747	0.573134
	0.691508	0.746032
	0.618861	0.578824
	0.656652	0.748359
	0.69906	0.670932
	0.660147	0.703934
	0.587189	0.637961
	0.707527	0.568733
	0.599398	0.615385
	0.635697	0.652087
	0.624665	0.637615
	0.708861	0.592798
	0.648794	0.584112
	0.726148	0.614853
	0.698482	0.742126
	0.673469	0.572447
	0.680505	0.70398
	0.734694	0.684932
	0.657692	0.701754
	0.739062	0.546083
	0.748031	0.751678
	0.715663	0.662983
	0.737805	0.65625
	0.749361	0.574899
	0.774347	0.692308
	0.721854	0.641278
	0.733967	0.566745
	0.78481	0.658477
	0.778017	0.558594
	0.726688	0.548694
	0.764103	0.634409
	0.695385	0.652389
	0.777344	0.598778
	0.715026	0.597656
	0.739669	0.613909
	0.707469	0.579176
	0.691489	0.540046
	0.695652	0.49375
	0.671159	0.61324
	0.686825	0.622222
	0.67184	0.689214
	0.672584	0.635271
	0.719928	0.600473
	0.756322	0.570128
	0.692308	0.65764
	0.67706	0.515366
	0.640394	0.614699
	0.654731	0.638636
	0.69112	0.66041
	0.689516	0.657143
	0.74364	0.560185
	0.678182	0.554779
	0.698545	0.577566
	0.691293	0.642
	0.656992	0.642218
	0.700331	0.555241
	0.730539	0.566102
	0.697619	0.638182
	0.69181	0.604369
	0.709552	0.71308
	0.627551	0.698262
	0.575342	0.678937
	0.660436	0.564738
	0.737391	0.571106
	0.629353	0.555283
	0.704225	0.714597
	0.704641	0.71129
	0.688442	0.565089
	0.700599	0.697632
	0.65404	0.678322
	0.766816	0.65625
	0.737475	0.582938
	0.614232	0.694716
	0.636119	0.612245
	0.617978	0.638051
	0.701087	0.573816
	0.691508	0.682746
	0.604167	0.56305
	0.714549	0.557803
	0.624625	0.56535
	0.650641	0.604423
	0.662011	0.679372
	0.704854	0.69556
	0.736018	0.619154
	0.660907	0.626087
	0.6703	0.718447
	0.702952	0.530568
	0.678218	0.647173
	0.580328	0.588378
	0.670732	0.586895
	0.714628	0.579572
	0.720322	0.562857
	0.650273	0.668333
	0.693095	0.724062
	0.626667	0.614148
	0.665944	0.530337
	0.740952	0.65247
	0.651442	0.633495
	0.689362	0.623116
	0.607029	0.652591
	0.664948	0.663333
	0.6337	0.627907
	0.74537	0.669261
	0.719262	0.635036
	0.704188	0.683186
	0.697987	0.675579
	0.68709	0.675105
	0.679545	0.677149
	0.644951	0.596977
	0.729412	0.552795
	0.642623	0.684332
	0.689861	0.621315
	0.67619	0.658273
	0.705323	0.684444
	0.727723	0.71875
	0.700611	0.734914
	0.710526	0.606928
	0.676892	0.617925
	0.682446	0.661017
	0.727034	0.55641
	0.620525	0.583969
	0.646586	0.523288
	0.688442	0.583832
	0.697723	0.565891
	0.569579	0.546632
	0.577215	0.580925
	0.645729	0.51632
	0.67602	0.66805
	0.650718	0.67684
	0.624481	0.68172
	0.69697	0.644518
	0.6	0.579196
	0.60274	0.693333
	0.661017	0.669492
	0.72912	0.675624
	0.6592	0.574344
	0.634146	0.575668
	0.668763	0.525229
	0.695833	0.608142
	0.538941	0.508197
	0.588028	0.66348
	0.712092	0.51715
	0.643032	0.516517
	0.576316	0.631933
	0.646341	0.619303
	0.573171	0.579327
	0.6841	0.730382
	0.638728	0.626804
	0.665615	0.53125
	0.636564	0.69011
	0.696165	0.735608
	0.713647	0.619048
	0.653944	0.668385
	0.588235	0.525281
	0.702882	0.521226
	0.745921	0.523929
	0.683742	0.582809
	0.736641	0.674589
	0.634812	0.586035
	0.742243	0.708911
	0.660907	0.679814
	0.721232	0.597064
	0.638554	0.666667
	0.676887	0.527919
	0.67581	0.731343
	0.649842	0.658849
	0.702602	0.70726
	0.676606	0.671642
	0.645652	0.590551
	0.724138	0.552486
	0.627737	0.684706
	0.675615	0.684492
	0.632877	0.544669
	0.66506	0.602067
	0.767535	0.64351
	0.688144	0.695733
	0.71831	0.683761
	0.683486	0.69287
	0.68709	0.65566
	0.650794	0.626998
	0.582888	0.619369
	0.652095	0.64574
	0.646217	0.639252
	0.683992	0.73399
	0.697572	0.555556
	0.620438	0.559375
	0.654987	0.564982
	0.710227	0.519512
	0.577889	0.562069
	0.678973	0.660377
	0.62766	0.534759
	0.646865	0.618182
	0.628205	0.540541
	0.692632	0.486702
	0.692784	0.615385
	0.673511	0.645349
	0.710145	0.643264
	0.687003	0.510511
	0.710938	0.72561
	0.761993	0.659176
	0.659091	0.592771
	0.588435	0.649541
	0.62908	0.580563
	0.713924	0.685149
	0.6	0.545181
	0.665848	0.721649
	0.66129	0.531868
	0.608219	0.665105
	0.684746	0.667216
	0.723214	0.605735
	0.632319	0.655814
	0.680851	0.659091
	0.631737	0.621176
	0.622159	0.675299
	0.688946	0.585492
	0.68894	0.567335
	0.586207	0.668763
	0.689427	0.697674
	0.654369	0.598338
	0.668478	0.647783
	0.646925	0.665924
	0.605744	0.645038
	0.584239	0.650206
	0.707373	0.730126
	0.705305	0.47043
	0.587459	0.701075
	0.704433	0.574113
	0.657143	0.631222
	0.625828	0.557756
	0.658147	0.616984
	0.700413	0.609302
	0.639118	0.535797
	0.62963	0.648649
	0.706237	0.669866
	0.673333	0.662848
	0.639286	0.568306
	0.614334	0.52349
	0.725914	0.675485
	0.647687	0.700183
	0.584615	0.65102
	0.765835	0.690346
	0.689189	0.623656
	0.660891	0.630303
	0.536023	0.68797
	0.665461	0.610577
	0.670956	0.547826
	0.623616	0.688
	0.639659	0.633776
	0.694444	0.645941
	0.5675	0.62419
	0.679661	0.620042
		0.683398
		0.619289
		0.572687
		0.552204
		0.704918
		0.715909
		0.641414
		0.629474
		0.636752
		0.512931
		0.627957
		0.601399
		0.64833
		0.555866
		0.563253
		0.57764
		0.53012
		0.674365
		0.660832
		0.595813
		0.62226
		0.517808
		0.639344
		0.553241
		0.581761
		0.666667
		0.59507
		0.665971
		0.662109
		0.60404
		0.501377
		0.547847
		0.592126
		0.551181
		0.692797
		0.696028
		0.520833
		0.641379
		0.508772
		0.621554
		0.565333
		0.624352
		0.682331
		0.619048
		0.625282
		0.578212
		0.540373
		0.654867
		0.635204
		0.691332
		0.673347
		0.607955
		0.599379
		0.681319
		0.557632
		0.508772
		0.641949
		0.556723
		0.683168
		0.697719
		0.591415
		0.630556
		0.779661
		0.599696
		0.551724
		0.704684
		0.611111
		0.701887
		0.643116
		0.550388
		0.660759
		0.671123
		0.629977
		0.535211
		0.517413
		0.544041
		0.583514
		0.727273
		0.721992
		0.509946
		0.627376
		0.675422
		0.533958
		0.687129
		0.676522
		0.628131
		0.592471
		0.518182
		0.671233
		0.572052
		0.624765
		0.560773
		0.648822
		0.568998
		0.710526
		0.684091
		0.603939
		0.61032
		0.678832
		0.65942
		0.712891
		0.598706
		0.606952
		0.55643
		0.723247
		0.535326
		0.487288
		0.533333
		0.643585
		0.67382
		0.477573
		0.565217
		0.660944
		0.586724
		0.449102
		0.587342
		0.573171
		0.568528
		0.572864
		0.630485
		0.581461
		0.709302
		0.697897
		0.673647
		0.70303
		0.679675
		0.711364
		0.733096
		0.655963
		0.626404
		0.635955
		0.662763
		0.684807
		0.700549
		0.674274
		0.636095
		0.737557
		0.587467
		0.731373
		0.669323
		0.712665
		0.586375
		0.702259
		0.725248
		0.746903
		0.615094
		0.606414
		0.692185
		0.660131
		0.611241
		0.625243
		0.596977
		0.686067
		0.569697
		0.72967
		0.723404
		0.537764
		0.678261
		0.678862
		0.646
		0.579196
		0.738667
		0.702479
		0.665
		0.647887
		0.593496
		0.663327
		0.505181
		0.675234
		0.678241
		0.664729
		0.558943
		0.592841
		0.692035
		0.637681
		0.649728
		0.538647
		0.570667
		0.6
		0.639225
		0.662338
		0.614191
		0.652807
		0.612
		0.575581
		0.685764
		0.675579
		0.659204
		0.665377
		0.71673
		0.706422
		0.594458
		0.627586
		0.540682
		0.533175
		0.606414
		0.594848
		0.722222
		0.700422
		0.541209
		0.643564
		0.619048
		0.583333
		0.509859
		0.709756
		0.639399
		0.673358
		0.585227
		0.633508
		0.659193
		0.712185
		0.707048
		0.595908
		0.667476
		0.665499
		0.607143
		0.707415
		0.709906
		0.681641
		0.752418
		0.627803
		0.577726
		0.528409
		0.617849
		0.64271
		0.702756
		0.651376
		0.61039
		0.551351
		0.542199
		0.662289
		0.566079
		0.658444
		0.697023
		0.64899
		0.622084
		0.638821
		0.666124
		0.576659
		0.586207
		0.546632
		0.551724
		0.615034
		0.546174
		0.597826
		0.637744
		0.491329
		0.677228
		0.634538
		0.519417
		0.503297
		0.673704
		0.652977
		0.669941
		0.59144
		0.560847
		0.69469
		0.575117
		0.705202
		0.648262
		0.640167
		0.581683
		0.653333
		0.592179
		0.676349
		0.596639
		0.651852
		0.661215
		0.625
		0.579295
		0.665208
		0.650407
		0.54818
		0.68866
		0.701176
		0.561404
		0.627622
		0.690244
		0.474006
		0.584656
		0.68764
		0.598338
		0.670391
		0.683333
		0.69011
		0.714286
		0.672377
		0.617424
		0.691489
		0.52861
		0.615909
		0.712747
		0.656667
		0.533623
		0.674051
		0.612967
		0.634483
		0.615566
		0.446367
		0.650919
		0.636215
		0.590361
		0.618182
		0.656827
		0.653101
		0.588362
		0.626531
		0.631399
		0.637813
		0.501285
		0.705779
		0.682353
		0.680688
		0.686813
		0.610989
		0.624473
		0.617834
		0.535714
		0.62735
		0.609808
		0.701058
		0.622744
		0.669477
		0.635492
		0.66805
		0.666667
		0.567657
		0.672072
		0.653439
		0.645688
		0.639723
		0.671982
		0.674385
		0.550696
		0.733496
		0.574209
		0.684391
		0.552553
		0.543956
		0.735023
		0.552279
		0.66
		0.617284
		0.617949
		0.526448
		0.610526
		0.658596
		0.612033
		0.544025
		0.592308
		0.618182
		0.670259
		0.663043
		0.593939
		0.666667
		0.726141
		0.544554
		0.598958
		0.654618
		0.634508
		0.693837
		0.572917
		0.652824
		0.454545
		0.639066
		0.622951
		0.655172
		0.541772
		0.647059
		0.538058
		0.534694
		0.647541
		0.6234
		0.690045
		0.579897
		0.561024
		0.696538
		0.537897
		0.651838
		0.710938
		0.617257
		0.661348
		0.613636
		0.594796
		0.641944
		0.662671
		0.6875
		0.616236
		0.673114
		0.705202
		0.693578
		0.515544
		0.652874
		0.584352
		0.679276
		0.536424
		0.57772
		0.678879
		0.658824
		0.662763
		0.636364
		0.544144
		0.704545
		0.691176
		0.714286
		0.647638
		0.68231
		0.747273
		0.568075
		0.614754
		0.57027
		0.657952
		0.54334
		0.534483
		0.496104
		0.626424
		0.674956
		0.69084
		0.590417
		0.663918
		0.495775
		0.593851
		0.608407
		0.665354
		0.541076
		0.683698
		0.58156
		0.496881
		0.6825
		0.596452
		0.473923
		0.601831
		0.638254
		0.599589
		0.54918
		0.463023
		0.576803
		0.530303
		0.574561
		0.587179
		0.617155
		0.69573
		0.686244
		0.637712
		0.579399
		0.68046
		0.687898
		0.655031
		0.507246
		0.728033
		0.701923
		0.580381
		0.533133
		0.673378
		0.649289
		0.554377
		0.637149
		0.714851
		0.560748
		0.697087
		0.540816
		0.661871
		0.631193
		0.530303
		0.613811
		0.65261
		0.692748
		0.542005
		0.557803
		0.636986
		0.695167
		0.573413
		0.736842
		0.587258
		0.514212
		0.544218
		0.521411
		0.703959
		0.713262
		0.58871
		0.665899
		0.614894
		0.50365
		0.650407
		0.533835
		0.558209
		0.613483
		0.716049
		0.669439
		0.719376
		0.630673
		0.632619
		0.590361
		0.59448
		0.614396
		0.621818
		0.594675
		0.577017
		0.592771
		0.690114
		0.635204
		0.697531
		0.596577
		0.620614
		0.643979
		0.663866
		0.53
		0.610951
		0.650391
		0.568
		0.482094
		0.568421
		0.68815
		0.546939
		0.593863
		0.638889
		0.624299
		0.689162
		0.551471
		0.569191
		0.596965
		0.532134
		0.681736
		0.659048
		0.632308
		0.496078
		0.48249
		0.640599
		0.644845
		0.665272
		0.612691
		0.654076
		0.693811
		0.640599

## Sheet: Mix1Trans
	NCRatio ΔglgBXCAP	NCRatio WT
	0.631799	0.424837
	0.719008	0.477273
	0.660839	0.49692
	0.678657	0.471264
	0.671968	0.482927
	0.607004	0.378223
	0.656604	0.55137
	0.731481	0.573494
	0.682609	0.518135
	0.615385	0.490842
	0.61875	0.496437
	0.709328	0.542411
	0.66087	0.445714
	0.66729	0.478958
	0.687316	0.553265
	0.716599	0.43038
	0.616601	0.490617
	0.677966	0.559284
	0.692857	0.41989
	0.728365	0.452381
	0.646825	0.48227
	0.761905	0.445434
	0.631068	0.418367
	0.669323	0.543689
	0.703081	0.6
	0.681992	0.454068
	0.669118	0.479365
	0.652038	0.504587
	0.607143	0.387789
	0.644	0.453416
	0.644599	0.514815
	0.688406	0.5
	0.671569	0.466135
	0.769976	0.446078
	0.736626	0.494565
	0.652174	0.507853
	0.735185	0.46506
	0.642651	0.494737
	0.727969	0.472727
	0.684746	0.526012
	0.710345	0.491749
	0.623003	0.514019
	0.664179	0.527778
	0.667553	0.485507
	0.650224	0.478261
	0.762443	0.543689
	0.711599	0.454839
	0.720721	0.478836
	0.651515	0.452308
	0.677778	0.480167
	0.724518	0.492625
	0.653465	0.502463
	0.662953	0.515235
	0.727575	0.42522
	0.700389	0.563158
	0.673716	0.486275
	0.606061	0.473868
	0.694444	0.512195
	0.596639	0.570621
	0.658824	0.436242
	0.678322	0.493878
	0.70229	0.476584
	0.693811	0.526549
	0.651558	0.436923
	0.696356	0.458564
	0.685714	0.50116
	0.724036	0.472637
	0.702479	0.54326
	0.716923	0.535645
	0.67037	0.51831
	0.621795	0.556
	0.640741	0.491686
	0.686833	0.433798
	0.650847	0.525926
	0.722222	0.455801
	0.648485	0.513854
	0.633803	0.549425
	0.660944	0.516575
	0.604082	0.454167
	0.707407	0.511002
	0.719212	0.455172
	0.684073	0.561947
	0.648649	0.487864
	0.729927	0.515228
	0.68559	0.525424
	0.681818	0.446377
	0.665094	0.507795
	0.680782	0.399425
	0.703325	0.446429
	0.738579	0.463415
	0.660819	0.429412
	0.666667	0.469055
	0.730897	0.558879
	0.673333	0.517915
	0.69637	0.548077
	0.703791	0.445183
	0.72	0.457045
	0.664207	0.609504
	0.692913	0.589041
	0.665385	0.508721
	0.659836	0.603989
	0.673469	0.538084
	0.674242	0.558824
	0.625954	0.494253
	0.700326	0.5
	0.644279	0.515275
	0.614108	0.463362
	0.727586	0.480952
	0.650155	0.569915
	0.650558	0.433846
	0.654135	0.53598
	0.713004	0.448925
	0.673267	0.542416
	0.635659	0.519011
	0.630522	0.462366
	0.670498	0.582447
	0.712446	0.459103
	0.70068	0.464789
	0.67094	0.521845
	0.682927	0.522337
	0.736695	0.442478
	0.615873	0.471074
	0.674897	0.470449
	0.611722	0.485714
	0.636066	0.522727
	0.688312	0.486822
	0.611722	0.49217
	0.712794	0.492582
	0.709544	0.441805
	0.625984	0.405063
	0.73029	0.511321
	0.66369	0.464407
	0.706349	0.52322
	0.647619	0.502146
	0.676329	0.590604
	0.607004	0.455621
	0.681948	0.528017
	0.725	0.410995
	0.712766	0.472603
	0.695971	0.538306
	0.65748	0.491917
	0.65407	0.511111
	0.690763	0.434783
	0.673913	0.541922
	0.734982	0.479554
	0.699153	0.534066
	0.65097	0.459701
	0.711462	0.520979
	0.675325	0.51462
	0.737143	0.531532
	0.731707	0.460094
	0.675889	0.468254
	0.723906	0.5
	0.760383	0.585683
	0.696864	0.598513
	0.697959	0.518797
	0.687679	0.435028
	0.705167	0.5
	0.633735	0.479253
	0.709402	0.507042
	0.674242	0.5
	0.703008	0.479592
	0.747692	0.485246
	0.738739	0.474
	0.692623	0.5
	0.695455	0.472222
	0.680702	0.483254
	0.709957	0.439698
	0.725753	0.526549
	0.687075	0.457195
	0.735192	0.448864
	0.718631	0.43299
	0.731235	0.486957
	0.712375	0.50469
	0.690789	0.5311
	0.719512	0.498361
	0.698745	0.438538
	0.649819	0.506329
	0.638462	0.462162
	0.710145	0.494585
	0.640777	0.515581
	0.722222	0.466667
	0.740741	0.474178
	0.664557	0.421725
	0.713115	0.52765
	0.755435	0.49497
	0.688889	0.540385
	0.686869	0.501567
	0.624561	0.530466
	0.634538	0.553314
	0.715385	0.537445
	0.705446	0.418398
	0.664062	0.607843
	0.615942	0.5
	0.679104	0.379464
	0.651246	0.474138
	0.669967	0.506849
	0.721992	0.440228
	0.678295	0.507246
	0.747178	0.477745
	0.690554	0.517766
	0.692053	0.385057
	0.718499	0.416139
	0.619205	0.463476
	0.657963	0.439024
	0.702006	0.501149
	0.680751	0.449102
	0.628959	0.441558
	0.699531	0.530435
	0.624549	0.502262
	0.736148	0.477419
	0.709443	0.381766
	0.635983	0.405738
	0.64918	0.452747
	0.666667	0.424837
	0.66881	0.46283
	0.679842	0.44802
	0.641447	0.509146
	0.638978	0.444444
	0.72	0.388764
	0.643357	0.507009
	0.629167	0.449393
	0.632231	0.442368
	0.650685	0.590799
	0.655556	0.546185
	0.642202	0.542587
	0.73253	0.488701
	0.705882	0.51
	0.662745	0.554598
	0.64751	0.501475
	0.683128	0.439306
	0.65343	0.492063
	0.638393	0.55157
	0.627976	0.476821
	0.669323	0.534091
	0.66875	0.436782
	0.649606	0.422297
	0.681818	0.482353
	0.696296	0.494226
	0.683742	0.398754
	0.741514	0.501094
	0.62931	0.504225
	0.628906	0.480978
	0.725641	0.455752
	0.655367	0.52439
	0.71831	0.478528
	0.672872	0.52963
	0.697479	0.508353
	0.731707	0.510563
	0.651246	0.517134
	0.752809	0.442006
	0.651765	0.496386
	0.72846	0.527778
	0.716981	0.555556
	0.694737	0.505568
	0.686528	0.52459
	0.711039	0.439169
	0.692913	0.466667
	0.622047	0.490364
	0.770325	0.460815
	0.700315	0.549206
	0.677305	0.542945
	0.670732	0.403646
	0.723861	0.563131
	0.659443	0.469248
	0.7325	0.578571
	0.60223	0.530769
	0.699659	0.533865
	0.629956	0.525074
	0.635294	0.554348
	0.615152	0.456522
	0.675799	0.561404
	0.65873	0.55
	0.650862	0.526316
	0.648148	0.442478
	0.690909	0.518519
	0.668085	0.513854
	0.714607	0.455919
	0.643382	0.483221
	0.721254	0.429878
	0.633987	0.551205
	0.733333	0.409548
	0.732258	0.491935
	0.678322	0.4869
	0.689922	0.499213
	0.704735	0.529617
	0.665615	0.468852
	0.694737	0.475751
	0.64527	0.486364
	0.694737	0.548287
	0.666667	0.538793
	0.683849	0.439306
	0.696703	0.501976
	0.696498	0.482315
	0.720379	0.494226
	0.675978	0.5
	0.667683	0.522822
	0.72104	0.518797
	0.673469	0.470414
	0.617761	0.580392
	0.671733	0.523923
	0.686636	0.478355
	0.706897	0.487805
	0.60084	0.547573
	0.68915	0.444785
	0.678049	0.529652
	0.686567	0.450549
	0.692884	0.473146
	0.714634	0.497561
	0.709007	0.475728
	0.645756	0.434343
	0.739691	0.453441
	0.712551	0.483776
	0.615942	0.440397
	0.624506	0.402402
	0.722527	0.53144
	0.698492	0.514535
	0.737265	0.549696
	0.672355	0.464078
	0.685106	0.387978
	0.732342	0.60499
	0.692875	0.550388
	0.673267	0.548387
	0.67052	0.539906
	0.65343	0.591928
	0.69437	0.568445
	0.672932	0.474026
	0.662698	0.480556
	0.688213	0.537879
	0.72103	0.537383
	0.716883	0.525988
	0.721519	0.493151
	0.724936	0.477876
	0.724747	0.50499
	0.699531	0.431217
	0.670968	0.5
	0.681452	0.450549
	0.699219	0.519582
	0.713303	0.463235
	0.697674	0.494172
	0.663399	0.576271
	0.647059	0.507163
	0.630597	0.437086
	0.608856	0.540698
	0.707746	0.415441
	0.626459	0.503802
	0.670623	0.546218
	0.627072	0.595331
	0.660317	0.516981
	0.719481	0.450382
	0.682657	0.507538
	0.663842	0.39255
	0.757062	0.511247
	0.676136	0.453488
	0.756522	0.526882
	0.759531	0.475248
	0.629344	0.485265
	0.738786	0.587426
	0.682927	0.447761
	0.695652	0.438163
	0.646586	0.513298
	0.67509	0.491765
	0.716292	0.415584
	0.709163	0.529412
	0.650888	0.474916
	0.695804	0.486631
	0.674833	0.5
	0.731959	0.468271
	0.633898	0.422961
	0.733871	0.560897
	0.744526	0.412698
	0.689655	0.481579
	0.701031	0.456274
	0.622137	0.584746
	0.70418	0.473251
	0.731518	0.480645
	0.718147	0.532609
	0.691057	0.453608
	0.749245	0.482353
	0.731214	0.54902
	0.701923	0.484649
	0.756198	0.474695
	0.734177	0.55836
	0.685714	0.464945
	0.763359	0.535792
	0.70428	0.494005
	0.78187	0.488518
	0.699346	0.582677
	0.743697	0.475
	0.771053	0.415902
	0.673077	0.467593
	0.726027	0.469298
	0.768953	0.542373
	0.754144	0.52795
	0.730159	0.433566
	0.715569	0.503165
	0.715596	0.419825
	0.733746	0.602679
	0.719072	0.496416
	0.745098	0.565495
	0.751553	0.512545
	0.677043	0.445098
	0.730769	0.464286
	0.693291	0.537109
	0.718615	0.451724
	0.737981	0.468627
	0.732892	0.53125
	0.7625	0.436306
	0.742308	0.470769
	0.701408	0.464455
	0.678414	0.461538
	0.786765	0.422287
	0.639405	0.514943
	0.713262	0.47851
	0.722222	0.431174
	0.756831	0.553419
	0.7	0.459397
	0.703704	0.504373
	0.630189	0.435159
	0.669388	0.537946
	0.644269	0.506667
	0.736318	0.438312
	0.691304	0.552941
	0.734644	0.521739
	0.684028	0.540201
	0.755556	0.522034
	0.701245	0.439898
	0.75502	0.536946
	0.630282	0.427793
	0.730159	0.458213
	0.734584	0.455285
	0.780669	0.486111
	0.651877	0.490526
	0.64311	0.513619
	0.66	0.535971
	0.684211	0.461988
	0.646465	0.46832
	0.72093	0.539409
	0.590038	0.457565
	0.698347	0.445983
	0.683099	0.536232
	0.727612	0.524946
	0.700704	0.429012
	0.653179	0.530864
	0.714286	0.519101
	0.668493	0.518987
	0.640625	0.488426
	0.728745	0.542857
	0.70936	0.441472
	0.705882	0.472934
	0.730769	0.569296
	0.670927	0.451493
	0.748503	0.467742
	0.732218	0.551724
	0.708223	0.582418
	0.700483	0.444043
	0.702055	0.495298
	0.706107	0.451039
	0.766355	0.432787
	0.730769	0.413559
	0.67663	0.488889
	0.71547	0.445714
	0.667683	0.450106
	0.704225	0.536044
	0.714286	0.47557
	0.688581	0.485612
	0.623077	0.470588
	0.721311	0.495146
	0.715827	0.47678
	0.629344	0.577007
	0.651639	0.477143
	0.669421	0.59596
	0.710843	0.464358
	0.770718	0.529412
	0.7425	0.480519
	0.660448	0.480475
	0.646825	0.480427
	0.723881	0.515152
	0.707904	0.465347
	0.737864	0.425087
	0.644144	0.428571
	0.739583	0.480287
	0.695833	0.505455
	0.650602	0.514851
	0.731343	0.474747
	0.729216	0.471831
	0.676596	0.519841
	0.7471	0.547945
	0.732187	0.539894
	0.623894	0.533175
	0.671815	0.415663
	0.665775	0.479651
	0.721992	0.520548
	0.714286	0.411243
	0.684366	0.530351
	0.713568	0.492135
	0.706468	0.417544
	0.67507	0.5
	0.676349	0.496622
	0.692771	0.502273
	0.648734	0.495751
	0.708333	0.491991
	0.715013	0.470803
	0.704715	0.489559
	0.666667	0.590123
	0.665428	0.475862
	0.614719	0.485849
	0.705357	0.440367
	0.695652	0.447581
	0.713178	0.438903
	0.7	0.408163
	0.745902	0.43617
	0.712062	0.489796
	0.732143	0.485714
	0.674847	0.396774
	0.688679	0.488208
	0.695817	0.486014
	0.624521	0.566308
	0.67101	0.438438
	0.645022	0.505285
	0.712687	0.490909
	0.765	0.44058
	0.721461	0.521158
	0.616352	0.483696
	0.774105	0.559242
	0.666667	0.572687
	0.665354	0.547667
	0.692857	0.537906
	0.727273	0.506897
	0.708134	0.434211
	0.688347	0.434685
	0.695652	0.492126
	0.752841	0.51312
	0.695804	0.534279
	0.672862	0.455696
	0.617747	0.491607
	0.765043	0.538012
	0.712821	0.514599
	0.716667	0.537143
	0.720307	0.560166
	0.751412	0.464419
	0.674242	0.550251
	0.695055	0.478528
	0.694215	0.445783
	0.689498	0.490323
	0.714829	0.435798
	0.711712	0.59719
	0.645283	0.529412
	0.586572	0.563025
	0.7723	0.47013
	0.710811	0.47806
	0.708904	0.481375
	0.662281	0.516616
	0.629787	0.555351
	0.626923	0.510695
	0.587361	0.455426
	0.666667	0.513514
	0.66313	0.502564
	0.710769	0.496047
	0.624	0.544231
	0.75	0.552941
	0.664122	0.526646
	0.596491	0.434028
	0.636364	0.528634
	0.643902	0.440233
	0.641026	0.555556
	0.591362	0.550847
	0.702703	0.567686
	0.690722	0.461538
	0.635057	0.410029
	0.72524	0.466926
	0.717333	0.561446
	0.687783	0.517606
	0.706444	0.498155
	0.712766	0.56
	0.666667	0.540305
	0.677419	0.465704
	0.668067	0.571046
	0.670543	0.509901
	0.708215	0.569733
	0.667946	0.450172
	0.727273	0.544872
	0.697479	0.476584
	0.607018	0.469907
	0.685185	0.570667
	0.734234	0.488599
	0.623134	0.515873
	0.676113	0.590331
	0.75	0.497041
	0.621302	0.474474
	0.685864	0.482906
	0.728723	0.579196
	0.713911	0.541176
	0.688406	0.576923
	0.740933	0.589744
	0.684039	0.593857
	0.703297	0.468647
	0.653846	0.586667
	0.711628	0.437943
	0.735608	0.531073
	0.682731	0.415761
	0.706499	0.513605
	0.641844	0.458549
	0.718085	0.48926
	0.625	0.51049
	0.661342	0.414573
	0.694087	0.532258
	0.668942	0.489418
	0.632107	0.568681
	0.705394	0.545842
	0.715026	0.451737
	0.618321	0.526749
	0.675	0.609023
	0.746305	0.462604
	0.671587	0.491749
	0.717842	0.419255
	0.669039	0.440443
	0.717949	0.490909
	0.658228	0.46438
	0.582645	0.464844
	0.662281	0.53211
	0.620939	0.52439
	0.606061	0.490521
	0.66343	0.465553
	0.640167	0.544153
	0.64684	0.544928
	0.591133	0.511962
	0.624	0.430464
	0.681416	0.479769
	0.714286	0.46028
	0.684444	0.5
	0.665323	0.456989
	0.634454	0.504178
	0.661088	0.464029
	0.643478	0.576779
	0.756831	0.464832
	0.676923	0.485714
	0.671554	0.465035
	0.679054	0.510949
	0.694561	0.442029
	0.695385	0.484375
	0.693069	0.53125
	0.641791	0.45614
	0.636364	0.584112
	0.703571	0.511321
	0.648734	0.526829
	0.663717	0.4047
	0.694915	0.5475
	0.726872	0.548807
	0.689286	0.464567
	0.686391	0.528302
	0.701531	0.613333
	0.617761	0.624561
	0.617747	0.470769
	0.683117	0.442177
	0.696864	0.580282
	0.698163	0.518207
	0.70428	0.490435
	0.761628	0.50308
	0.725367	0.47619
	0.728947	0.546075
	0.700758	0.539792
	0.661417	0.57461
	0.669091	0.541885
	0.643172	0.615942
	0.67148	0.446281
	0.695122	0.459103
	0.673333	0.516605
	0.721939	0.554545
	0.627376	0.503571
	0.652866	0.51358
	0.660232	0.565789
	0.677903	0.501247
	0.70354	0.467354
	0.685294	0.484919
	0.693603	0.522634
	0.599119	0.436066
	0.720648	0.412308
	0.734848	0.453925
	0.687943	0.470942
	0.583333	0.485075
	0.694323	0.570866
	0.593361	0.56686
	0.697826	0.538058
	0.71374	0.410256
	0.661972	0.521079
	0.669388	0.430341
	0.720096	0.514286
	0.650376	0.444444
	0.608553	0.504983
	0.683721	0.456026
	0.594502	0.436667
	0.743929	0.470032
	0.692308	0.484848
	0.665289	0.422917
	0.660156	0.54522
	0.633929	0.569588
	0.711297	0.514535
	0.742515	0.467416
	0.724138	0.495177
	0.676871	0.47193
	0.692623	0.542274
	0.696154	0.537037
	0.704787	0.581522
	0.6337	0.527559
	0.675781	0.548729
	0.706827	0.551148
	0.696104	0.473333
	0.693694	0.485255
	0.751773	0.462428
	0.630607	0.487738
	0.679325	0.444181
	0.690391	0.398625
	0.68997	0.575419
	0.689655	0.463816
	0.717131	0.414474
	0.678862	0.457447
	0.68546	0.450633
	0.682099	0.514412
	0.641221	0.530026
	0.681275	0.494737
	0.706667	0.545161
	0.665049	0.535797
	0.62753	0.442577
	0.666667	0.505155
	0.691429	0.522267
	0.726519	0.5311
	0.701245	0.551724
	0.633803	0.428904
	0.624454	0.47541
	0.672269	0.45302
	0.685535	0.474026
	0.686391	0.519403
	0.69797	0.463869
	0.64752	0.501217
	0.722846	0.491358
	0.743142	0.546392
	0.648148	0.528302
	0.670635	0.545817
	0.617021	0.562189
	0.702381	0.484848
	0.706767	0.5
	0.667954	0.482639
	0.707042	0.495305
	0.637011	0.455041
	0.699301	0.448276
	0.729508	0.521236
	0.64684	0.480263
	0.719298	0.506061
	0.679167	0.479029
	0.729231	0.445578
	0.636678	0.511834
	0.719557	0.494983
	0.660232	0.506329
	0.652174	0.563433
	0.66548	0.517986
	0.738318	0.5
	0.705263	0.522831
	0.719807	0.484848
	0.639676	0.47619
	0.632576	0.484262
	0.74359	0.421268
	0.682008	0.52518
	0.681967	0.498765
	0.674497	0.567474
	0.649852	0.475352
	0.683128	0.5179
	0.698592	0.509524
	0.747368	0.534202
	0.751256	0.502415
	0.733542	0.538235
	0.682135	0.473154
	0.672489	0.471338
	0.724299	0.496875
	0.666667	0.56057
	0.7275	0.51634
	0.701099	0.564
	0.721805	0.488746
	0.752896	0.55787
	0.654167	0.600567
	0.678571	0.522556
	0.650224	0.443149
	0.685393	0.506173
	0.617241	0.425249
	0.636704	0.453552
	0.694624	0.548295
	0.69697	0.477041
	0.634409	0.540395
	0.698551	0.532934
	0.665877	0.447983
	0.68942	0.408638
	0.656535	0.431965
	0.745098	0.47482
	0.644689	0.394942
	0.684411	0.501166
	0.736413	0.446188
	0.740586	0.463592
	0.662207	0.462103
	0.619565	0.4714
	0.610442	0.372308
	0.731928	0.509589
	0.667722	0.397661
	0.613383	0.453831
	0.711382	0.462057
	0.704188	0.425743
	0.623529	0.485714
	0.719231	0.410127
	0.651822	0.474074
	0.724675	0.494424
	0.659091	0.393939
	0.73028	0.455852
	0.71885	0.554156
	0.666667	0.468665
	0.651064	0.471875
	0.646067	0.498674
	0.721311	0.495114
	0.667606	0.518234
	0.703571	0.41018
	0.688889	0.57072
	0.719902	0.521657
	0.707246	0.44127
	0.691304	0.487544
	0.684015	0.492157
	0.628159	0.528455
	0.663755	0.568681
	0.73622	0.430595
	0.734584	0.468657
	0.684713	0.435897
	0.688889	0.511811
	0.653846	0.498623
	0.622407	0.496454
	0.704057	0.55291
	0.7277	0.468354
	0.627451	0.493333
	0.671053	0.487973
	0.725768	0.485014
	0.641667	0.475452
	0.674877	0.519737
	0.732087	0.544
	0.694517	0.497462
	0.73487	0.522059
	0.704478	0.46988
	0.658273	0.455882
	0.708633	0.515513
	0.625	0.465649
	0.695775	0.5
	0.785523	0.37931
	0.627376	0.545455
	0.71256	0.474299
	0.691667	0.477912
	0.726562	0.417453
	0.764557	0.495261
	0.714953	0.480211
	0.661922	0.447619
	0.649606	0.517073
	0.693431	0.527675
	0.763926	0.486486
	0.769886	0.470199
	0.695749	0.485222
	0.793011	0.556391
	0.719888	0.512545
	0.709091	0.448898
	0.753501	0.447222
	0.719368	0.555094
	0.70297	0.484029
	0.708333	0.422096
	0.696594	0.448468
	0.746479	0.481132
	0.677686	0.401869
	0.657534	0.393443
	0.732441	0.519417
	0.63142	0.530026
	0.690377	0.487106
	0.725	0.428082
	0.644654	0.478411
	0.711111	0.574514
	0.713235	0.492997
	0.650177	0.54698
	0.657258	0.471572
	0.743842	0.430605
	0.728365	0.504975
	0.689769	0.473154
	0.72	0.457447
	0.585821	0.469841
	0.728889	0.487119
	0.668852	0.46648
	0.672589	0.449649
	0.698997	0.449827
	0.62406	0.510791
	0.735897	0.52017
	0.695761	0.507331
	0.718615	0.50495
	0.755725	0.477273
	0.681093	0.527897
	0.732759	0.419453
	0.668085	0.469925
	0.709434	0.446
	0.710345	0.498168
	0.719697	0.446903
	0.680203	0.590909
	0.712177	0.366154
	0.722561	0.448029
	0.682243	0.54329
	0.670769	0.524648
	0.717514	0.464789
	0.738272	0.529412
	0.719149	0.502083
	0.684211	0.502119
	0.705628	0.480263
	0.725166	0.525105
	0.713115	0.444444
	0.628352	0.441441
	0.69186	0.398329
	0.708661	0.472727
	0.74537	0.448454
	0.787879	0.532189
	0.767554	0.438356
	0.665323	0.524528
	0.789116	0.456929
	0.72103	0.522199
	0.693603	0.507042
	0.71547	0.412463
	0.645038	0.506266
	0.682065	0.530997
	0.661355	0.470284
	0.715481	0.530892
	0.747596	0.464706
	0.752381	0.449074
	0.680297	0.445205
	0.697674	0.498127
	0.688172	0.586207
	0.612022	0.54
	0.740864	0.481356
	0.655087	0.428571
	0.768868	0.494898
	0.718204	0.56044
	0.69727	0.471098
	0.689394	0.418994
	0.677536	0.462963
	0.706827	0.495833
	0.698507	0.441696
	0.720257	0.470716
	0.722892	0.398773
	0.688103	0.526427
	0.733564	0.463636
	0.678082	0.478842
	0.681319	0.524422
	0.741935	0.443396
	0.752711	0.56691
	0.681818	0.49
	0.694323	0.511173
	0.692308	0.548649
	0.662207	0.366071
	0.703448	0.478723
	0.757098	0.548571
	0.71374	0.478049
	0.690236	0.432432
	0.738916	0.388158
	0.652174	0.521739
	0.77208	0.453875
	0.772532	0.465228
	0.730408	0.529284
	0.70632	0.519685
	0.656827	0.521127
	0.751825	0.510511
	0.753086	0.516043
	0.756522	0.464481
	0.684015	0.487059
	0.717391	0.514286
	0.696203	0.440994
	0.686747	0.512821
	0.673913	0.504902
	0.697872	0.496855
	0.765579	0.514706
	0.704289	0.461255
	0.702997	0.545
	0.702786	0.506667
	0.731982	0.54
	0.74	0.457721
	0.75122	0.578059
	0.699571	0.471572
	0.745819	0.451074
	0.660156	0.461794
	0.695067	0.568889
	0.711538	0.466192
	0.643192	0.59751
	0.720524	0.530466
	0.691211	0.468944
	0.729858	0.553648
	0.695279	0.512367
	0.767313	0.394495
	0.722689	0.455738
	0.803618	0.520548
	0.651064	0.386885
	0.685619	0.531553
	0.702614	0.510331
	0.725979	0.435374
	0.694444	0.380414
	0.721925	0.595062
	0.673759	0.485194
	0.705502	0.475694
	0.718654	0.479323
	0.730408	0.494624
	0.584158	0.488706
	0.670968	0.505423
	0.747292	0.549784
	0.649123	0.462366
	0.656126	0.532787
	0.640553	0.529851
	0.713725	0.565678
	0.743455	0.410596
	0.701299	0.526171
	0.723118	0.475325
	0.737288	0.467967
	0.719828	0.465347
	0.616327	0.457447
	0.659574	0.480106
	0.682353	0.586907
	0.673993	0.519685
	0.628242	0.615584
	0.668161	0.548463
	0.740113	0.550239
	0.679612	0.5
	0.733051	0.535787
	0.663609	0.439252
	0.675439	0.525952
	0.70904	0.435583
	0.700935	0.513072
	0.722603	0.481752
	0.729032	0.508982
	0.593284	0.622642
	0.704545	0.489443
	0.698925	0.523529
	0.649805	0.517241
	0.665517	0.520446
	0.698925	0.564935
	0.702602	0.47191
	0.689231	0.490722
	0.699717	0.512881
	0.720721	0.537037
	0.660839	0.5
	0.752137	0.511962
	0.677262	0.459161
	0.695876	0.535398
	0.683473	0.44898
	0.643599	0.388889
	0.643357	0.559838
	0.709424	0.476562
	0.631336	0.548495
	0.670782	0.630841
	0.671429	0.506542
	0.685864	0.458746
	0.635338	0.552058
	0.738462	0.524462
	0.71916	0.471074
	0.661157	0.490566
	0.685841	0.463731
	0.709497	0.407295
	0.723716	0.459459
	0.735219	0.592841
	0.738693	0.533333
	0.724537	0.407295
	0.705706	0.574007
	0.694286	0.524496
	0.72549	0.482599
	0.730769	0.432507
	0.739659	0.404459
	0.764706	0.52183
	0.728814	0.582524
	0.704641	0.393064
	0.635246	0.49053
	0.718519	0.437372
	0.674208	0.437722
	0.730594	0.508772
	0.716263	0.441729
	0.712291	0.495292
	0.657627	0.434322
	0.672414	0.50211
	0.758364	0.512069
	0.667582	0.454756
	0.734104	0.464646
	0.605536	0.498753
	0.678295	0.492492
	0.700767	0.427374
	0.64759	0.495979
	0.700306	0.526807
	0.596154	0.425725
	0.660079	0.470149
	0.682609	0.464744
	0.682143	0.435986
	0.746667	0.511002
	0.721939	0.502347
	0.694444	0.504348
	0.645833	0.391061
	0.722063	0.52
	0.65272	0.559524
	0.706215	0.535433
	0.705882	0.458333
	0.702586	0.553279
	0.707965	0.43871
	0.663507	0.554622
	0.641115	0.549815
	0.682731	0.446764
	0.672414	0.495413
	0.705263	0.603448
	0.716867	0.459283
	0.670996	0.532197
	0.761438	0.444444
	0.647815	0.541568
	0.754286	0.461017
	0.682864	0.543689
	0.700831	0.44795
	0.674658	0.475584
	0.676349	0.454704
	0.697842	0.422819
	0.716088	0.467836
	0.654676	0.507895
	0.650485	0.434783
	0.686992	0.453947
	0.774648	0.476923
	0.70614	0.575904
	0.682171	0.550152
	0.707071	0.432177
	0.7125	0.435897
	0.690377	0.475524
	0.692063	0.540541
	0.720358	0.520305
	0.748134	0.425743
	0.737079	0.533333
	0.586331	0.463855
	0.715719	0.514463
	0.675749	0.578059
	0.689796	0.534517
	0.60479	0.506536
	0.61324	0.424749
	0.711864	0.479365
	0.657244	0.44375
	0.654639	0.480702
	0.694175	0.380952
	0.735516	0.519337
	0.714571	0.564706
	0.712245	0.448161
	0.727979	0.566667
	0.618321	0.555233
	0.736434	0.42
	0.737557	0.464191
	0.688213	0.594855
	0.661808	0.5
	0.639004	0.536278
	0.649819	0.501767
	0.651685	0.421053
	0.737037	0.597911
	0.670846	0.53125
	0.615741	0.514231
	0.663158	0.434959
	0.694639	0.457701
	0.702703	0.487356
	0.66474	0.506211
	0.668293	0.44
	0.673025	0.629707
	0.705882	0.610753
	0.725877	0.477212
	0.693291	0.463415
	0.693182	0.471739
	0.744118	0.524876
	0.683333	0.513109
	0.675497	0.544693
	0.760234	0.48564
	0.761658	0.45679
	0.696356	0.515593
	0.71897	0.447368
	0.689516	0.51145
	0.666667	0.437126
	0.735149	0.573171
	0.693833	0.575058
	0.714286	0.538721
	0.635688	0.529528
	0.64898	0.534021
	0.630081	0.558313
	0.679487	0.493473
	0.709343	0.460967
	0.733161	0.568116
	0.688797	0.628571
	0.697861	0.517028
	0.673469	0.54908
	0.703786	0.435294
	0.626506	0.442049
	0.762712	0.448864
	0.766082	0.42515
	0.701493	0.468284
	0.638376	0.520833
	0.75	0.462264
	0.70935	0.498195
	0.75895	0.487603
	0.622047	0.568182
	0.730061	0.431579
	0.637555	0.555102
	0.707602	0.476526
	0.713793	0.489362
	0.719149	0.440252
	0.653595	0.45625
	0.679443	0.444444
	0.682482	0.520085
	0.696296	0.461017
	0.6633	0.474916
	0.746631	0.434608
	0.715835	0.507463
	0.603687	0.513944
	0.607004	0.510684
	0.677273	0.569588
	0.618677	0.501577
	0.661972	0.440789
	0.689922	0.610092
	0.660661	0.535963
	0.683983	0.486547
	0.706573	0.495575
	0.701681	0.572792
	0.702439	0.566474
	0.666667	0.435115
	0.6375	0.461078
	0.66171	0.393651
	0.707983	0.476056
	0.681373	0.542471
	0.785047	0.481081
	0.676692	0.441558
	0.691892	0.527197
	0.734536	0.422018
	0.67354	0.480488
	0.689038	0.471058
	0.693878	0.538251
	0.722063	0.54321
	0.656085	0.492441
	0.711628	0.52073
	0.696498	0.444444
	0.695402	0.492908
	0.613546	0.432258
	0.710638	0.511765
	0.648387	0.474849
	0.708595	0.408046
	0.668246	0.510417
	0.616564	0.528302
	0.756522	0.454183
	0.694444	0.56239
	0.724138	0.473904
	0.608069	0.568627
	0.679842	0.530405
	0.597173	0.495215
	0.686792	0.427245
	0.710247	0.588384
	0.692946	0.593385
	0.70318	0.491736
	0.719745	0.554622
	0.778626	0.44921
	0.700422	0.579882
	0.7375	0.488312
	0.78481	0.469072
	0.764957	0.520468
	0.669492	0.492711
	0.676471	0.46281
	0.726316	0.46712
	0.708824	0.505929
	0.798295	0.608501
	0.704348	0.536458
	0.682353	0.513854
	0.771883	0.484029
	0.747664	0.468144
	0.770889	0.531963
	0.725275	0.485934
	0.725581	0.545249
	0.730088	0.5
	0.669291	0.593688
	0.731884	0.478702
	0.671587	0.461538
	0.754098	0.502212
	0.760456	0.4573
	0.698885	0.461538
	0.707566	0.498929
	0.683983	0.48913
	0.669643	0.517021
	0.747899	0.438356
	0.69395	0.473389
	0.755474	0.513889
	0.668	0.555085
	0.698529	0.506024
	0.732824	0.489796
	0.71831	0.482618
	0.714777	0.584211
	0.794798	0.535047
	0.745033	0.617647
	0.741667	0.554585
	0.794344	0.52619
	0.724928	0.453287
	0.699647	0.445652
	0.712676	0.474747
	0.711679	0.498789
	0.69403	0.536082
	0.750611	0.55643
	0.778082	0.41994
	0.750611	0.535211
	0.696833	0.509434
	0.748677	0.542411
	0.713137	0.587755
	0.655738	0.489919
	0.624113	0.535398
	0.684211	0.535797
	0.649194	0.442509
	0.712074	0.464103
	0.669492	0.573733
	0.725888	0.552045
	0.649194	0.490251
	0.713568	0.505017
	0.711027	0.519663
	0.725373	0.469388
	0.673684	0.525926
	0.726316	0.449367
	0.648	0.416084
	0.694805	0.520468
	0.677852	0.487234
	0.654676	0.568571
	0.6875	0.527066
	0.681614	0.512987
	0.7251	0.590385
	0.749398	0.502137
	0.721683	0.442446
	0.587031	0.505455
	0.666667	0.456897
	0.654275	0.486188
	0.651246	0.506897
	0.685629	0.47006
	0.674419	0.520697
	0.696907	0.418675
	0.668103	0.484018
	0.606383	0.480106
	0.622378	0.42029
	0.719212	0.482688
	0.648551	0.518617
	0.689231	0.57508
	0.657588	0.570621
	0.643678	0.428115
	0.719723	0.521654
	0.73224	0.514778
	0.695946	0.508516
	0.72888	0.471264
	0.680851	0.57839
	0.726761	0.56
	0.690554	0.515789
	0.644444	0.415929
	0.701987	0.455072
	0.691275	0.509383
	0.706704	0.551648
	0.745714	0.534202
	0.685567	0.453947
	0.695652	0.524804
	0.692557	0.464419
	0.609589	0.625
	0.643098	0.472222
	0.674731	0.492308
	0.698842	0.501992
	0.688312	0.501859
	0.712551	0.446701
	0.62215	0.502703
	0.697778	0.451613
	0.658333	0.47619
	0.661417	0.489177
	0.595918	0.390769
	0.7173	0.456897
	0.764988	0.557562
	0.627986	0.522222
	0.6875	0.516393
	0.613636	0.443425
	0.672131	0.516129
	0.679856	0.617169
	0.665217	0.534005
	0.721212	0.44373
	0.666667	0.569915
	0.694444	0.448387
	0.654135	0.539623
	0.701333	0.542683
	0.709265	0.611111
	0.697183	0.482877
	0.735	0.523013
	0.707317	0.558266
	0.608527	0.492754
	0.623881	0.470588
	0.654485	0.480132
	0.656676	0.517928
	0.757835	0.573626
	0.731707	0.517572
	0.699153	0.568
	0.755287	0.549654
	0.634043	0.457086
	0.695531	0.458065
	0.717949	0.489362
	0.686411	0.529289
	0.654867	0.445507
	0.66426	0.46875
	0.722667	0.448763
	0.698758	0.5
	0.696356	0.480874
	0.731707	0.512545
	0.741093	0.524675
	0.713636	0.43617
	0.629496	0.584958
	0.720339	0.542308
	0.607143	0.512262
	0.738318	0.52439
	0.698413	0.577938
	0.706422	0.488818
	0.698507	0.541176
	0.730028	0.491453
	0.710145	0.534413
	0.745283	0.574286
	0.680693	0.476371
	0.627907	0.449324
	0.663934	0.494915
	0.734375	0.534426
	0.677116	0.465054
	0.699301	0.443396
	0.651515	0.493976
	0.729452	0.582915
	0.731308	0.528261
	0.643098	0.522968
	0.736508	0.490842
	0.769697	0.485632
	0.775385	0.55665
	0.751938	0.532086
	0.666667	0.43129
	0.737752	0.396867
	0.732227	0.51663
	0.738281	0.571053
	0.67541	0.38
	0.737864	0.419643
	0.713781	0.491228
	0.695455	0.513846
	0.702703	0.418421
	0.764479	0.536278
	0.710306	0.558824
	0.652893	0.470213
	0.702586	0.506494
	0.733129	0.516026
	0.670213	0.573333
	0.686469	0.527736
	0.669091	0.509615
	0.693878	0.519814
	0.580756	0.479204
	0.751131	0.487936
	0.709677	0.461538
	0.699438	0.496753
	0.714724	0.55814
	0.708589	0.469945
	0.733656	0.502591
	0.664384	0.516588
	0.72695	0.466443
	0.789625	0.425714
	0.752896	0.548193
	0.730539	0.513369
	0.741935	0.448753
	0.770833	0.475836
	0.786036	0.439883
	0.742489	0.522321
	0.764228	0.517034
	0.743869	0.5
	0.751462	0.5
	0.74613	0.402597
	0.733871	0.442274
	0.720721	0.49569
	0.792176	0.453925
	0.661479	0.479532
	0.705314	0.461538
	0.634361	0.468852
	0.721519	0.462687
	0.714724	0.484127
	0.718033	0.481967
	0.671587	0.426332
	0.714286	0.435323
	0.697749	0.505814
	0.632411	0.521739
	0.721239	0.498294
	0.73913	0.534535
	0.725714	0.525229
	0.681648	0.52381
	0.688406	0.5625
	0.671756	0.515539
		0.451724
		0.624079
		0.535168
		0.532075
		0.504
		0.511682
		0.485106
		0.459016
		0.536508
		0.478842
		0.523529
		0.412587
		0.477966
		0.435216
		0.597156
		0.408451
		0.476684
		0.608173
		0.489412
		0.554264
		0.588571
		0.502347
		0.556391
		0.475524
		0.630807
		0.433566
		0.569507
		0.415493
		0.617211
		0.478022
		0.578164
		0.616766
		0.462644
		0.475294
		0.559036
		0.485465
		0.48105
		0.486322
		0.5
		0.583838
		0.509294
		0.527221
		0.455172
		0.552326
		0.5
		0.440722
		0.56872
		0.530928
		0.530405
		0.586066
		0.553314
		0.536822
		0.516667
		0.532432
		0.445513
		0.52452
		0.475524
		0.488525
		0.586207
		0.537468
		0.488739
		0.509158
		0.498233
		0.498542
		0.503226
		0.420886
		0.453988
		0.516043
		0.489933
		0.526549
		0.497561
		0.389058
		0.389776
		0.479911
		0.476923
		0.551253
		0.543825
		0.577143
		0.496815
		0.56639
		0.510331
		0.503906
		0.526718
		0.464174
		0.519658
		0.414414
		0.402923
		0.474537
		0.449893
		0.537209
		0.511952
		0.469101
		0.491166
		0.541463
		0.525581
		0.441624
		0.393768
		0.530414
		0.590717
		0.422156
		0.554779
		0.458564
		0.474645
		0.501441
		0.605634
		0.515888
		0.474
		0.428135
		0.517241
		0.496183
		0.518116
		0.523161
		0.441048
		0.449485
		0.420118
		0.548571
		0.528926
		0.627706
		0.515658
		0.51632
		0.498294
		0.435393
		0.488372
		0.439528
		0.544622
		0.406484
		0.554023
		0.373874
		0.467692
		0.576087
		0.526718
		0.495868
		0.49635
		0.467742
		0.543624
		0.504792
		0.480392
		0.554054
		0.466431
		0.443769
		0.434375
		0.542424
		0.477528
		0.601523
		0.549296
		0.436202
		0.466667
		0.472141
		0.570213
		0.47079
		0.563025
		0.571788
		0.56982
		0.564159
		0.517751
		0.521028
		0.545673
		0.433437
		0.479167
		0.53012
		0.458101
		0.529058
		0.466919
		0.411215
		0.536913
		0.520518
		0.505415
		0.547203
		0.384401
		0.539267
		0.518405
		0.597374
		0.47651
		0.505593
		0.547826
		0.482633
		0.489529
		0.43949
		0.533981
		0.600806
		0.510158
		0.587983
		0.546693
		0.555825
		0.482105
		0.565049
		0.437895
		0.442424
		0.556962
		0.492625
		0.469649
		0.539773
		0.497283
		0.479323
		0.421717
		0.537356
		0.583691
		0.509044
		0.49711
		0.443709
		0.512346
		0.453125
		0.472946
		0.527322
		0.433962
		0.577381
		0.540741
		0.377907
		0.507837
		0.506122
		0.497006
		0.464953
		0.502276
		0.495822
		0.459649
		0.503311
		0.444906
		0.478664
		0.444795
		0.488372
		0.519582
		0.574803
		0.43554
		0.542553
		0.514851
		0.490826
		0.578049
		0.51693
		0.558333
		0.445122
		0.399441
		0.418033
		0.488971
		0.46281
		0.482843
		0.496386
		0.435976
		0.458781
		0.526119
		0.508834
		0.500901
		0.509756
		0.474934
		0.546667
		0.519906
		0.476
		0.513158
		0.480198
		0.474419
		0.401929
		0.427692
		0.490132
		0.529274
		0.549587
		0.470219
		0.466667
		0.467005
		0.503464
		0.505085
		0.525381
		0.461538
		0.453125
		0.549858
		0.461538
		0.489627
		0.458746
		0.501767
		0.535109
		0.415808
		0.555785
		0.394822
		0.49635
		0.435435
		0.452514
		0.534884
		0.509978
		0.60039
		0.474265
		0.425397
		0.53125
		0.505102
		0.527675
		0.485149
		0.424307
		0.526119
		0.526104
		0.457692
		0.561934
		0.44181
		0.490323
		0.481707
		0.417293
		0.599668
		0.455026
		0.490605
		0.430493
		0.47619
		0.473934
		0.5125
		0.5
		0.47379
		0.447099
		0.442822
		0.490411
		0.458678
		0.526437
		0.511792
		0.494662
		0.495522
		0.506098
		0.48008
		0.419453
		0.449649
		0.468992
		0.505226
		0.527897
		0.425532
		0.482094
		0.468278
		0.439306
		0.529262
		0.541451
		0.521092
		0.596491
		0.509537
		0.603104
		0.467641
		0.447619
		0.537084
		0.439453
		0.592133
		0.458427
		0.482201
		0.517413
		0.521576
		0.455253
		0.520619
		0.408304
		0.487465
		0.578014
		0.490506
		0.383178
		0.468085
		0.454787
		0.510811
		0.492355
		0.527273
		0.535581
		0.501416
		0.483019
		0.509317
		0.510363
		0.401929
		0.438903
		0.524862
		0.413194
		0.490698
		0.482192
		0.450172
		0.448598
		0.484375
		0.58
		0.487437
		0.537037
		0.491228
		0.473558
		0.452941
		0.456869
		0.538012
		0.427056
		0.45614
		0.511905
		0.539683
		0.471111
		0.523256
		0.49308
		0.540541
		0.464286
		0.442997
		0.506361
		0.519337
		0.465784
		0.503268
		0.486784
		0.458484
		0.44484
		0.487755
		0.430288
		0.529968
		0.521739
		0.458333
		0.506925
		0.414384
		0.52356
		0.505995
		0.4947
		0.484252
		0.502222
		0.560284
		0.489888
		0.487912
		0.554324
		0.502347
		0.521912
		0.429395
		0.48227
		0.5
		0.508772
		0.418124
		0.448463
		0.473684
		0.530841
		0.505282
		0.417417
		0.476974
		0.552239
		0.56447
		0.486486
		0.403175
		0.546218
		0.518325
		0.396396
		0.558386
		0.481651
		0.470383
		0.474627
		0.544699
		0.618026
		0.518106
		0.481567
		0.521978
		0.547529
		0.442053
		0.486239
		0.404834
		0.397569
		0.512249
		0.555921
		0.395062
		0.479936
		0.492487
		0.495127
		0.518841
		0.44964
		0.462963
		0.451253
		0.451411
		0.469933
		0.405099
		0.492347
		0.496795
		0.462585
		0.5
		0.572565
		0.556377
		0.6171
		0.587097
		0.42439
		0.577083
		0.478261
		0.489104
		0.480969
		0.568421
		0.495968
		0.424242
		0.406832
		0.518124
		0.413333
		0.570388
		0.458746
		0.491468
		0.515081
		0.520548
		0.516216
		0.614699
		0.561364
		0.59633
		0.536082
		0.476998
		0.448513
		0.523669
		0.490494
		0.487603
		0.529716
		0.488372
		0.532468
		0.502427
		0.513002
		0.545064
		0.518337
		0.481848
		0.571106
		0.412969
		0.413043
		0.430303
		0.434679
		0.447368
		0.39939
		0.485014
		0.481308
		0.453431
		0.557312
		0.47331
		0.489091
		0.450402
		0.4625
		0.589041
		0.473251
		0.517647
		0.467128
		0.462725
		0.44964
		0.403727
		0.462121
		0.578595
		0.476323
[truncated: 380 more rows]

## Sheet: Mix2Expo
	NCRatio ΔglgBXCAP	NCRatio WT
	0.641026	0.448598
	0.718615	0.465587
	0.705628	0.592199
	0.618182	0.703839
	0.609236	0.574627
	0.630394	0.558065
	0.615799	0.561644
	0.65917	0.616236
	0.655039	0.643731
	0.639485	0.617241
	0.699301	0.461538
	0.711864	0.576159
	0.642857	0.597015
	0.604396	0.527619
	0.630556	0.495798
	0.665109	0.697196
	0.679406	0.734807
	0.684211	0.623333
	0.712941	0.561111
	0.602446	0.485663
	0.600733	0.680556
	0.547904	0.737903
	0.635338	0.691262
	0.662192	0.661765
	0.680435	0.658582
	0.757812	0.749441
	0.563003	0.629353
	0.680445	0.497227
	0.611524	0.56266
	0.598608	0.525741
	0.611765	0.611872
	0.679803	0.660033
	0.64486	0.637546
	0.681499	0.639155
	0.62549	0.58231
	0.679426	0.720358
	0.654867	0.682875
	0.585294	0.685393
	0.601215	0.616766
	0.672256	0.588745
	0.705	0.607656
	0.662879	0.537349
	0.660036	0.631259
	0.635762	0.618557
	0.64818	0.531429
	0.765138	0.647569
	0.649916	0.564054
	0.643541	0.571429
	0.618421	0.646503
	0.608491	0.621188
	0.62963	0.449558
	0.625995	0.603618
	0.722523	0.629825
	0.652778	0.702
	0.682515	0.596078
	0.699473	0.527964
	0.658849	0.615152
	0.655502	0.634369
	0.653117	0.666667
	0.749147	0.593824
	0.628378	0.565789
	0.655894	0.696552
	0.639821	0.688468
	0.601671	0.48643
	0.690955	0.644914
	0.583333	0.55096
	0.62215	0.612903
	0.678899	0.53125
	0.673554	0.640945
	0.613288	0.657801
	0.626263	0.468647
	0.694853	0.623214
	0.634652	0.600998
	0.582	0.584395
	0.693122	0.498567
	0.644986	0.525526
	0.687817	0.518367
	0.640187	0.555347
	0.641138	0.642857
	0.725451	0.541667
	0.680412	0.575843
	0.578431	0.652778
	0.579208	0.495283
	0.612952	0.639042
	0.663366	0.615873
	0.662857	0.474359
	0.654297	0.635271
	0.636364	0.615385
	0.64433	0.701863
	0.660526	0.697974
	0.673317	0.648456
	0.596529	0.539604
	0.642857	0.561205
	0.681592	0.651316
	0.615222	0.580046
	0.610951	0.607843
	0.600467	0.537893
	0.61194	0.611111
	0.684575	0.611111
	0.659817	0.564039
	0.671141	0.517986
	0.627692	0.543561
	0.63908	0.581395
	0.627208	0.541946
	0.666667	0.576846
	0.701456	0.560837
	0.682266	0.5
	0.63606	0.51417
	0.694872	0.580169
	0.725275	0.565762
	0.657216	0.581272
	0.724638	0.600917
	0.687793	0.642123
	0.650838	0.592342
	0.735294	0.597374
	0.622727	0.712544
	0.607735	0.763889
	0.633333	0.54755
	0.626794	0.521964
	0.681214	0.536913
	0.706093	0.557169
	0.708688	0.542435
	0.760331	0.624804
	0.64637	0.636008
	0.688755	0.519565
	0.623333	0.550813
	0.662921	0.560606
	0.600343	0.57385
	0.652008	0.59375
	0.651292	0.598338
	0.645594	0.539241
	0.609917	0.675944
	0.648903	0.51532
	0.64939	0.5
	0.636364	0.501724
	0.659375	0.549327
	0.650138	0.62963
	0.648752	0.478947
	0.715596	0.487805
	0.604762	0.617504
	0.626283	0.650558
	0.705556	0.604603
	0.614414	0.624434
	0.706422	0.659851
	0.675147	0.67684
	0.621444	0.643815
	0.586207	0.507513
	0.628131	0.553191
	0.704718	0.55102
	0.664459	0.573864
	0.688889	0.486842
	0.69702	0.46
	0.74735	0.613941
	0.691715	0.586
	0.584665	0.5325
	0.65096	0.557103
	0.605085	0.535714
	0.597846	0.601831
	0.757455	0.627258
	0.606557	0.490982
	0.639066	0.525483
	0.583333	0.617162
	0.610084	0.610979
	0.656347	0.606218
	0.59403	0.563275
	0.727455	0.550228
	0.775472	0.625743
	0.68046	0.696462
	0.677083	0.696787
	0.630385	0.536926
	0.692308	0.511905
	0.731278	0.553616
	0.626697	0.58215
	0.631714	0.623028
	0.642424	0.652256
	0.625229	0.62249
	0.624074	0.581181
	0.668449	0.586792
	0.581448	0.568458
	0.708696	0.509434
	0.592068	0.628617
	0.746362	0.591837
	0.695349	0.477099
	0.65032	0.54955
	0.700201	0.646341
	0.671141	0.671785
	0.652268	0.720841
	0.619874	0.525234
	0.583732	0.59
	0.62892	0.665893
	0.573626	0.472458
	0.619403	0.514463
	0.669014	0.583541
	0.690722	0.552209
	0.673511	0.471735
	0.708423	0.59322
	0.593923	0.585648
	0.680851	0.659649
	0.61573	0.622496
	0.658098	0.602102
	0.617464	0.657143
	0.621094	0.552381
	0.566563	0.595376
	0.600683	0.711066
	0.654795	0.672566
	0.650582	0.603774
	0.627273	0.627409
	0.664894	0.631902
	0.711111	0.591216
	0.707379	0.703422
	0.668966	0.691466
	0.652778	0.641304
	0.662162	0.691235
	0.600332	0.676587
	0.684404	0.575552
	0.646081	0.60424
	0.672973	0.590778
	0.616564	0.491726
	0.6875	0.493023
	0.644231	0.635789
	0.6275	0.643312
	0.576471	0.678279
	0.579167	0.632219
	0.589404	0.625
	0.558747	0.623729
	0.674584	0.610922
	0.693227	0.618868
	0.649667	0.643969
	0.647635	0.556575
	0.655647	0.569767
	0.588694	0.559194
	0.701835	0.5
	0.664032	0.613675
	0.661367	0.613636
	0.690141	0.625392
	0.65099	0.532164
	0.706927	0.562358
	0.703901	0.571084
	0.596244	0.578947
	0.673774	0.641129
	0.650538	0.435185
	0.637024	0.543033
	0.723831	0.535238
	0.616162	0.510549
	0.65666	0.56391
	0.62697	0.497797
	0.678632	0.584307
	0.628676	0.524351
	0.694158	0.547273
	0.594286	0.516035
	0.586957	0.620545
	0.664441	0.612648
	0.651584	0.613636
	0.694139	0.593043
	0.651163	0.498039
	0.669683	0.664234
	0.616034	0.651123
	0.682657	0.681553
	0.590504	0.716535
	0.614094	0.537634
	0.555347	0.568471
	0.609615	0.641791
	0.64728	0.55627
	0.698905	0.649153
	0.71869	0.560331
	0.652174	0.666667
	0.623632	0.610599
	0.64986	0.593176
	0.680952	0.616715
	0.61032	0.622754
	0.692182	0.461089
	0.630662	0.531469
	0.59084	0.641732
	0.746781	0.53367
	0.559229	0.561555
	0.752665	0.614973
	0.657388	0.6238
	0.660413	0.617934
	0.669623	0.619482
	0.711155	0.614
	0.650624	0.580952
	0.617788	0.619195
	0.670866	0.531807
	0.680739	0.588732
	0.635983	0.718681
	0.700337	0.646154
	0.740385	0.645412
	0.696498	0.633745
	0.735786	0.539095
	0.620805	0.498973
	0.682171	0.607143
	0.65124	0.553191
	0.645038	0.595978
	0.640118	0.479616
	0.634877	0.574766
	0.612732	0.497826
	0.666068	0.573668
	0.656455	0.660784
	0.595819	0.733209
	0.567335	0.62776
	0.681034	0.638231
	0.667802	0.550247
	0.698492	0.596525
	0.704584	0.690519
	0.649063	0.580372
	0.625668	0.491566
	0.621864	0.519324
	0.688095	0.613793
	0.716553	0.542088
	0.648598	0.482838
	0.628131	0.543131
	0.712891	0.652751
	0.665347	0.698413
	0.64359	0.57772
	0.625709	0.621239
	0.64311	0.661927
	0.687332	0.597059
	0.625392	0.595376
	0.67191	0.567568
	0.619159	0.613767
	0.617737	0.673036
	0.635802	0.641544
	0.692542	0.537698
	0.664418	0.654867
	0.677043	0.593258
	0.64503	0.589118
	0.652068	0.565392
	0.701149	0.5325
	0.645724	0.639456
	0.586558	0.611111
	0.702238	0.578212
	0.671785	0.5625
	0.678068	0.718121
	0.651663	0.528409
	0.575835	0.561254
	0.636132	0.535019
	0.671206	0.581967
	0.665939	0.626043
	0.679389	0.490028
	0.671875	0.589063
	0.68764	0.600473
	0.668067	0.47619
	0.622673	0.557789
	0.691275	0.571759
	0.695652	0.634761
	0.641357	0.581509
	0.571429	0.601103
	0.707434	0.646127
	0.663492	0.55615
	0.572973	0.621762
	0.717532	0.578352
	0.694444	0.642308
	0.690987	0.546645
	0.670077	0.618367
	0.654723	0.682648
	0.603636	0.60793
	0.697619	0.507726
	0.701754	0.460653
	0.677876	0.507553
	0.638528	0.576119
	0.657568	0.514851
	0.661017	0.635108
	0.65567	0.610966
	0.669492	0.572935
	0.612676	0.605263
	0.610338	0.594059
	0.736937	0.549683
	0.704633	0.577551
	0.709046	0.492574
	0.673554	0.644898
	0.556931	0.551339
	0.635165	0.669323
	0.562319	0.729847
	0.619718	0.576271
	0.704198	0.515464
	0.697917	0.580046
	0.594843	0.554524
	0.611588	0.589342
	0.662971	0.561927
	0.621951	0.601695
	0.684332	0.682927
	0.6714	0.600484
	0.652068	0.661137
	0.696121	0.651992
	0.650295	0.583113
	0.691071	0.563333
	0.579196	0.681818
	0.554779	0.583851
	0.693478	0.596244
	0.660377	0.480573
	0.673759	0.595808
	0.646893	0.508861
	0.68007	0.544393
	0.635945	0.560158
	0.692641	0.68714
	0.655738	0.559242
	0.680672	0.646235
	0.591633	0.685259
	0.66436	0.63197
	0.691992	0.578947
	0.659004	0.633833
	0.650759	0.501961
	0.680258	0.543668
	0.686375	0.540541
	0.669643	0.575916
	0.691203	0.640657
	0.644776	0.440945
	0.725256	0.610224
	0.673611	0.645051
	0.558087	0.604211
	0.70412	0.586364
	0.715415	0.607843
	0.671206	0.605556
	0.636824	0.593388
	0.66004	0.730769
	0.719258	0.675052
	0.654799	0.622328
	0.627063	0.602339
	0.702448	0.584229
	0.651163	0.589888
	0.641815	0.559772
	0.693878	0.575221
	0.697095	0.560676
	0.713163	0.568452
	0.623348	0.514706
	0.608163	0.58194
	0.742331	0.553153
	0.642	0.614644
	0.67907	0.605263
	0.630832	0.604061
	0.630824	0.60917
	0.645963	0.7
	0.651391	0.637782
	0.606526	0.543651
	0.701456	0.674858
	0.678937	0.5179
	0.723866	0.69708
	0.637209	0.576631
	0.711864	0.584783
	0.717829	0.721393
	0.596573	0.49004
	0.648069	0.588618
	0.699681	0.469108
	0.666058	0.658318
	0.652778	0.484144
	0.611549	0.562613
	0.68	0.517483
	0.618005	0.61039
	0.679204	0.575243
	0.677643	0.496982
	0.722838	0.696043
	0.591453	0.717584
	0.61488	0.56982
	0.661538	0.505133
	0.681548	0.555344
	0.685353	0.54232
	0.655612	0.593997
	0.700508	0.522124
	0.682382	0.622184
	0.608051	0.593156
	0.700917	0.544699
	0.757116	0.555166
	0.656489	0.653188
	0.667925	0.606742
	0.648415	0.5
	0.624217	0.682261
	0.635294	0.640625
	0.6534	0.632653
	0.686538	0.712891
	0.641026	0.569869
	0.625	0.605941
	0.609756	0.578558
	0.663636	0.597504
	0.578341	0.546565
	0.601367	0.506718
	0.557252	0.572347
	0.637562	0.565217
	0.686025	0.539112
	0.700397	0.526119
	0.62536	0.541096
	0.614925	0.542857
	0.732432	0.69265
	0.685484	0.642857
	0.701031	0.588095
	0.691525	0.55914
	0.663685	0.628627
	0.662791	0.554455
	0.675	0.640199
	0.715827	0.573427
	0.658163	0.590164
	0.729792	0.596439
	0.663551	0.579439
	0.644628	0.570201
	0.710526	0.606529
	0.729045	0.60274
	0.691824	0.525424
	0.67713	0.617094
	0.687961	0.618538
	0.63621	0.568093
	0.696703	0.599284
	0.715596	0.610915
	0.631455	0.553476
	0.65508	0.639138
	0.679012	0.59736
	0.584022	0.521739
	0.596639	0.561702
	0.68623	0.636842
	0.701835	0.606908
	0.665924	0.61165
	0.668874	0.589744
	0.692797	0.5
	0.625287	0.669474
	0.706237	0.563291
	0.602817	0.579848
	0.641066	0.522954
	0.64257	0.647059
	0.652977	0.59396
	0.62963	0.514925
	0.629956	0.597096
	0.66087	0.490566
	0.657718	0.546926
	0.686084	0.647959
	0.610811	0.527059
	0.717073	0.584795
	0.69727	0.494253
	0.684783	0.48927
	0.654185	0.535632
	0.694051	0.547074
	0.700997	0.609481
	0.577617	0.6464
	0.644608	0.643275
	0.661053	0.672584
	0.728455	0.658635
	0.589744	0.570922
	0.729885	0.684641
	0.670947	0.551724
	0.687873	0.537223
	0.636218	0.612595
	0.739645	0.578288
	0.674938	0.609665
	0.629278	0.549451
	0.585209	0.474946
	0.720879	0.539801
	0.631295	0.638017
	0.657596	0.588933
	0.683673	0.52008
	0.688766	0.650862
	0.710074	0.606061
	0.687037	0.710425
	0.569378	0.665017
	0.667665	0.607004
	0.591743	0.643123
	0.655357	0.6528
	0.6875	0.519588
	0.742115	0.561674
	0.670588	0.56231
	0.62585	0.714067
	0.661728	0.64688
	0.68	0.520525
	0.681704	0.560081
	0.63327	0.609524
	0.643137	0.664286
	0.729839	0.646081
	0.609312	0.54
	0.572052	0.59612
	0.628571	0.557522
	0.702586	0.550617
	0.621622	0.648062
	0.717778	0.709122
	0.649533	0.670103
	0.657938	0.575163
	0.653727	0.559486
	0.738947	0.595661
	0.711155	0.565306
	0.659128	0.565875
	0.673152	0.708163
	0.76626	0.583799
	0.687739	0.595278
	0.682984	0.569191
	0.632242	0.665865
	0.60597	0.548327
	0.627027	0.662338
	0.567775	0.653021
	0.706927	0.590444
	0.677419	0.513514
	0.637681	0.510166
	0.663793	0.666667
	0.703704	0.657267
	0.634375	0.57772
	0.614931	0.573248
	0.666019	0.646018
	0.609481	0.582593
	0.657718	0.570694
	0.655172	0.501109
	0.628505	0.615242
	0.619385	0.7
	0.712887	0.582251
	0.60452	0.496945
	0.645833	0.540305
	0.638821	0.610209
	0.651885	0.518349
	0.561047	0.573099
	0.672854	0.542088
	0.607692	0.575563
	0.645233	0.599515
	0.665882	0.554865
	0.575194	0.578595
	0.655172	0.628352
	0.659933	0.526087
	0.691824	0.633735
	0.686717	0.598344
	0.706642	0.607619
	0.660342	0.592105
	0.671206	0.43295
	0.631579	0.504219
	0.64728	0.579677
	0.668024	0.667347
	0.583765	0.719665
	0.64214	0.517588
	0.622283	0.685775
	0.701923	0.650526
	0.648379	0.635772
	0.699752	0.663774
	0.608534	0.694878
	0.691849	0.652838
	0.666667	0.664557
	0.657224	0.616341
	0.674009	0.48728
	0.67036	0.62916
	0.658031	0.693676
	0.656566	0.683333
	0.764706	0.536458
	0.660793	0.60885
	0.584071	0.622517
	0.630531	0.645367
	0.679487	0.542986
	0.595628	0.65
	0.641096	0.600365
	0.550251	0.533666
	0.651235	0.530702
	0.758537	0.504425
	0.688889	0.554273
	0.581538	0.631387
	0.608833	0.671053
	0.657238	0.600962
	0.667368	0.662957
	0.726708	0.525397
	0.642082	0.548323
	0.569892	0.551205
	0.615265	0.576037
	0.651394	0.55914
	0.634921	0.55641
	0.683071	0.656604
	0.727273	0.607477
	0.69379	0.607981
	0.640138	0.513514
	0.682303	0.517787
	0.589333	0.548913
	0.609164	0.543578
	0.666139	0.571949
	0.575964	0.529412
	0.659148	0.548458
	0.767635	0.555166
	0.659259	0.642691
	0.666012	0.641566
	0.672655	0.58631
	0.664234	0.688889
	0.583587	0.639241
	0.673684	0.681992
	0.645251	0.654912
	0.741279	0.518664
	0.581114	0.627949
	0.615385	0.678431
	0.647841	0.52686
	0.697368	0.667939
	0.705336	0.536822
	0.709571	0.620996
	0.645276	0.65721
	0.688129	0.618705
	0.703264	0.550321
	0.650376	0.63197
	0.71256	0.600358
	0.683438	0.532495
	0.600349	0.474093
	0.630435	0.62173
	0.636364	0.661053
	0.686441	0.590786
	0.732938	0.621083
	0.682415	0.572139
	0.681917	0.588942
	0.695652	0.629002
	0.682672	0.625205
	0.673774	0.646833
	0.635	0.611314
	0.678879	0.578333
	0.693654	0.617591
	0.683841	0.655844
	0.657459	0.64271
	0.690909	0.647266
	0.686224	0.610338
	0.703297	0.566596
	0.722222	0.582969
	0.641654	0.608949
	0.684807	0.610478
	0.730973	0.622764
	0.66791	0.67462
	0.696296	0.657191
	0.7248	0.607495
	0.678723	0.60746
	0.676056	0.575697
	0.639286	0.618932
	0.664122	0.712941
	0.693976	0.643815
	0.626033	0.498031
	0.634615	0.555985
	0.621129	0.654676
	0.603321	0.561135
	0.660532	0.62776
	0.656198	0.663014
	0.634006	0.616667
	0.66988	0.572354
	0.661905	0.596745
	0.73913	0.625259
	0.637615	0.689524
	0.690661	0.649402
	0.675949	0.634551
	0.658209	0.575194
	0.659026	0.621622
	0.639456	0.571839
	0.675758	0.506438
	0.649351	0.523077
	0.553314	0.625251
	0.676724	0.64726
	0.670103	0.56162
	0.689831	0.482673
	0.611253	0.652495
	0.633528	0.592251
	0.726277	0.669794
	0.718121	0.747934
	0.718519	0.736742
	0.666667	0.550265
	0.610895	0.475827
	0.645349	0.584795
	0.678571	0.555363
	0.670391	0.666667
	0.687805	0.611301
	0.636628	0.587393
	0.69574	0.602871
	0.638677	0.623742
	0.659701	0.635258
	0.66996	0.602985
	0.562842	0.578947
	0.679104	0.528131
	0.566757	0.533049
	0.656357	0.553977
	0.658863	0.513274
	0.66747	0.665049
	0.693015	0.66108
	0.666667	0.719577
	0.696429	0.626154
	0.621901	0.688716
	0.748858	0.557915
	0.682396	0.623987
	0.718868	0.520776
	0.677543	0.600462
	0.643863	0.632238
	0.637271	0.569536
	0.728477	0.546798
	0.610294	0.602941
	0.675565	0.553971
	0.659537	0.598527
	0.641949	0.577778
	0.689223	0.583682
	0.565104	0.593939
	0.67004	0.578526
	0.715517	0.678208
	0.664021	0.576998
	0.700576	0.635057
	0.622414	0.595628
	0.705441	0.564054
	0.675799	0.56068
	0.654577	0.582759
	0.704225	0.565432
	0.644195	0.521411
	0.553957	0.551867
	0.674783	0.659875
	0.650943	0.612137
	0.63835	0.629283
	0.61039	0.5
	0.66075	0.569912
	0.699468	0.6475
	0.685393	0.566327
	0.644737	0.523929
	0.639669	0.572785
	0.68018	0.633929
	0.677778	0.544204
	0.658654	0.61985
	0.671304	0.572695
	0.68616	0.535714
	0.686992	0.641369
	0.71173	0.51752
	0.655116	0.625
	0.743381	0.559524
	0.69434	0.66302
	0.66563	0.552581
	0.670481	0.607069
	0.716484	0.607023
	0.635697	0.561189
	0.706927	0.631274
	0.652977	0.662896
	0.664653	0.653021
	0.652095	0.632799
	0.591398	0.580952
	0.629526	0.570093
	0.622875	0.552463
	0.629121	0.585153
	0.63655	0.541451
	0.656442	0.654341
	0.657388	0.650215
	0.681009	0.535469
	0.662745	0.631263
	0.694845	0.608924
	0.680519	0.689831
	0.673511	0.619298
	0.610442	0.566225
	0.655405	0.67623
	0.590769	0.640728
	0.625	0.720174
	0.660754	0.567829
	0.633803	0.620451
	0.660848	0.661871
	0.710784	0.516456
	0.616525	0.496314
	0.572008	0.572178
	0.725989	0.537897
	0.675159	0.635468
	0.684896	0.558952
	0.69258	0.60477
	0.671348	0.52677
	0.630854	0.575163
	0.694118	0.582593
	0.724919	0.673394
	0.769231	0.581262
	0.644391	0.582011
	0.614815	0.517321
	0.635906	0.681338
	0.57874	0.61245
	0.629526	0.572271
	0.618557	0.481651
	0.708266	0.635359
	0.647416	0.684932
	0.734584	0.676617
	0.713415	0.549669
	0.689487	0.573333
	0.682796	0.562874
	0.639013	0.622296
	0.610169	0.686242
	0.599613	0.536424
	0.755601	0.689474
	0.768293	0.532051
	0.677184	0.615071
	0.625654	0.649776
	0.614987	0.544503
	0.693671	0.641361
	0.649153	0.627417
	0.683168	0.652352
	0.732877	0.59366
	0.654118	0.588076
	0.718681	0.608333
	0.629834	0.567308
	0.550926	0.684211
	0.57072	0.523904
	0.697517	0.609337
	0.67637	0.659039
	0.63253	0.652803
	0.675234	0.686907
	0.607692	0.578529
	0.661972	0.639498
	0.704545	0.667917
	0.664894	0.691042
	0.665362	0.595588
	0.599537	0.645963
	0.622691	0.572464
	0.718519	0.625225
	0.585165	0.631016
	0.659686	0.586093
	0.604027	0.592593
	0.721839	0.617188
	0.632653	0.648598
	0.693878	0.628032
	0.712366	0.617021
	0.662385	0.633212
	0.659686	0.628521
	0.639706	0.608273
	0.669187	0.6141
	0.623824	0.551899
	0.708	0.695749
	0.688272	0.659459
	0.628571	0.697248
	0.656757	0.748268
	0.712575	0.669381
	0.651515	0.595057
	0.633776	0.546708
	0.663477	0.611465
	0.623288	0.653101
	0.626582	0.639604
	0.629121	0.69146
	0.6875	0.653782
	0.687351	0.650505
	0.689211	0.625912
	0.673387	0.648033
	0.667939	0.565549
	0.628713	0.653277
	0.658747	0.606464
	0.660767	0.639506
	0.680162	0.620347
	0.726891	0.602105
	0.670623	0.49359
	0.660345	0.529313
	0.578292	0.559921
	0.727273	0.629568
	0.553655	0.471053
	0.712281	0.580475
	0.667339	0.617647
	0.65567	0.547131
	0.752495	0.534521
	0.655449	0.554077
	0.717949	0.693277
	0.650502	0.63125
	0.679174	0.661856
	0.709565	0.625263
	0.686649	0.597938
	0.673759	0.605341
	0.650794	0.551601
	0.674772	0.594828
	0.657534	0.616071
	0.596491	0.681018
	0.588068	0.62963
	0.626471	0.624161
	0.665434	0.590018
	0.679389	0.648387
	0.652812	0.626834
	0.627866	0.583153
	0.635135	0.661386
	0.68306	0.635071
	0.706371	0.699531
	0.679045	0.641509
	0.622093	0.693233
	0.603834	0.621622
	0.704433	0.626894
	0.588816	0.620469
	0.638695	0.662385
	0.705021	0.601073
	0.769723	0.584104
	0.698292	0.553931
	0.652174	0.679518
	0.700288	0.547511
	0.588469	0.718966
	0.632353	0.677316
	0.670951	0.615114
	0.709877	0.655914
	0.646707	0.667946
	0.714286	0.673554
	0.684739	0.515513
	0.70197	0.598234
	0.618596	0.689091
	0.592145	0.701835
	0.608955	0.560345
	0.730469	0.649485
	0.622257	0.605187
	0.743961	0.582609
	0.760776	0.636364
	0.668493	0.682785
	0.658915	0.667976
	0.693837	0.695122
	0.62396	0.498525
	0.719156	0.551913
	0.675174	0.583505
	0.670103	0.642023
	0.568592	0.685629
	0.728499	0.618785
	0.71137	0.618557
	0.703833	0.657754
	0.669759	0.576923
	0.710938	0.529412
	0.696429	0.55615
	0.627551	0.693694
	0.740506	0.545073
	0.607774	0.682796
	0.720721	0.613191
	0.600451	0.509695
	0.649215	0.496241
	0.698376	0.630909
	0.655172	0.543514
	0.698541	0.610108
	0.731161	0.670996
	0.647059	0.651575
	0.661157	0.533505
	0.675	0.618056
	0.701439	0.57571
	0.6	0.634975
	0.663383	0.497717
	0.681115	0.514218
	0.642105	0.64898
	0.641457	0.615269
	0.595285	0.541209
	0.705761	0.533917
	0.719222	0.675758
	0.67094	0.590909
	0.723229	0.616692
	0.682975	0.666667
	0.659016	0.645161
	0.599483	0.511236
	0.630682	0.64497
	0.695931	0.542805
	0.694885	0.636364
	0.739884	0.647059
	0.570122	0.681293
	0.690909	0.565632
	0.671946	0.567657
	0.64011	0.567797
	0.717153	0.496703
	0.666667	0.53288
	0.66287	0.567627
	0.706573	0.672527
	0.727116	0.6621
	0.672769	0.589951
	0.712644	0.573333
	0.679039	0.670213
	0.563636	0.575107
	0.726776	0.522422
	0.690554	0.658643
	0.725424	0.512552
	0.66805	0.530973
	0.621324	0.523364
	0.677419	0.647059
	0.684332	0.637895
	0.669014	0.679907
	0.692841	0.662791
	0.684564	0.741176
	0.769376	0.665957
	0.682819	0.62396
	0.591912	0.598527
	0.71134	0.623632
	0.594637	0.585406
	0.754319	0.523139
	0.665314	0.572238
	0.676724	0.608764
	0.622673	0.648241
	0.734733	0.690566
	0.643766	0.626409
	0.651715	0.596899
	0.63711	0.724858
	0.723077	0.518367
	0.655589	0.636893
	0.554054	0.613599
	0.656766	0.653211
	0.656514	0.715105
	0.58	0.573394
	0.69434	0.576763
	0.641935	0.6
	0.666667	0.553846
	0.705508	0.721429
	0.709447	0.596939
	0.729583	0.627803
	0.694517	0.528986
	0.671463	0.597561
	0.634799	0.479885
	0.739946	0.489796
	0.720779	0.553254
	0.74954	0.664407
	0.666667	0.526596
	0.69901	0.599258
	0.681716	0.590998
	0.717579	0.593496
	0.665996	0.594235
	0.631206	0.648725
	0.673966	0.545198
	0.685096	0.542614
	0.704425	0.585586
	0.661922	0.655527
	0.611408	0.573643
	0.673367	0.630742
	0.708455	0.614815
	0.704663	0.65261
	0.669604	0.715686
	0.576233	0.727096
	0.70437	0.651376
	0.626238	0.632424
	0.705036	0.641818
	0.651399	0.559664
	0.647959	0.597603
	0.705983	0.621469
	0.676923	0.684896
	0.648352	0.672355
	0.686695	0.574695
	0.707602	0.722672
	0.616236	0.639719
	0.640426	0.659955
	0.621381	0.706546
	0.648915	0.645057
	0.720884	0.559099
	0.665037	0.633094
	0.596806	0.686833
	0.586605	0.570297
	0.611632	0.702804
	0.639821	0.675147
	0.72549	0.582418
	0.640777	0.67706
	0.670455	0.640523
	0.670124	0.625277
	0.652174	0.59854
	0.677928	0.625222
	0.664062	0.666667
	0.708995	0.620968
	0.658407	0.586806
	0.701863	0.683206
	0.563307	0.64978
	0.679359	0.685185
	0.641844	0.58371
	0.733962	0.680162
	0.608187	0.59633
	0.736364	0.704415
	0.65099	0.667674
	0.649718	0.671727
	0.632689	0.740741
	0.675325	0.530333
	0.719198	0.709746
	0.652778	0.645
	0.679595	0.627036
	0.653641	0.762019
	0.629371	0.657963
	0.619565	0.625709
	0.742911	0.713775
	0.690265	0.680608
	0.702041	0.752621
	0.747664	0.583062
	0.688	0.551613
	0.669872	0.640625
	0.714	0.633238
	0.703797	0.567114
	0.736287	0.640429
	0.709677	0.592593
	0.632124	0.491228
	0.695755	0.544469
	0.639687	0.566125
	0.749455	0.527352
	0.661466	0.590164
	0.734072	0.634921
	0.671309	0.59894
	0.633245	0.595402
	0.736742	0.543253
	0.654545	0.572864
	0.744548	0.677656
	0.685908	0.589147
	0.705094	0.59383
	0.656977	0.665971
	0.705882	0.565041
	0.705584	0.659091
	0.638743	0.539024
	0.678832	0.653779
	0.66108	0.720739
	0.610169	0.619902
	0.718163	0.5925
	0.675403	0.58231
	0.678445	0.563851
	0.67167	0.538194
	0.694491	0.508159
	0.666667	0.621118
	0.740234	0.560694
	0.675875	0.58
	0.665217	0.633166
	0.679671	0.556503
	0.663866	0.661642
	0.603878	0.630807
	0.620112	0.572961
	0.577495	0.728782
	0.736342	0.57265
	0.619289	0.592701
	0.557292	0.658182
	0.647799	0.550847
	0.718377	0.626761
	0.654664	0.716707
	0.656151	0.577586
	0.68315	0.606522
	0.607784	0.642487
	0.630499	0.549872
	0.657143	0.556818
	0.693833	0.712963
	0.68325	0.696296
	0.659639	0.681452
	0.688272	0.713775
	0.69863	0.640133
	0.689243	0.693069
	0.698565	0.552486
	0.711198	0.689796
	0.699288	0.678295
	0.708087	0.571161
	0.677149	0.655602
	0.74902	0.560081
	0.653313	0.595855
	0.550256	0.61126
	0.726744	0.638535
	0.689189	0.44918
	0.67623	0.619217
	0.55291	0.551724
	0.709611	0.698347
	0.701342	0.59887
	0.685811	0.631455
	0.66719	0.573935
	0.650273	0.504444
	0.706967	0.611993
	0.662763	0.528678
	0.625	0.595941
	0.658849	0.589971
	0.649094	0.632588
	0.668493	0.505319
	0.719064	0.594388
	0.635015	0.606227
	0.700521	0.718241
	0.666667	0.537071
	0.755556	0.527174
	0.719231	0.68125
	0.676271	0.625225
	0.751667	0.720264
	0.671406	0.659529
	0.624521	0.504792
	0.684066	0.632075
	0.667791	0.66129
	0.621901	0.625
	0.635731	0.665738
	0.693548	0.56912
	0.628289	0.61194
	0.666667	0.679426
	0.665138	0.627376
	0.671642	0.603982
	0.687059	0.665263
	0.626866	0.55409
	0.592902	0.568733
	0.600985	0.672549
	0.628571	0.583636
	0.699491	0.664516
	0.589674	0.636528
	0.664975	0.517778
	0.621711	0.680787
	0.697228	0.612278
	0.597222	0.609005
	0.6875	0.621359
	0.624413	0.649907
	0.711957	0.658662
	0.659574	0.654079
	0.658031	0.527221
	0.66855	0.636782
	0.743728	0.711584
	0.674812	0.669405
	0.692035	0.610278
	0.714286	0.566176
	0.76	0.582386
	0.721805	0.620401
	0.700252	0.622517
	0.728926	0.66
	0.747619	0.616803
	0.66383	0.566667
	0.73374	0.63299
	0.702941	0.668142
	0.636095	0.601547
	0.663978	0.524123
	0.728033	0.609195
	0.6875	0.566502
	0.669031	0.567639
	0.710526	0.495169
	0.647312	0.621069
	0.670561	0.514706
	0.701525	0.593301
	0.664789	0.627145
	0.687332	0.692308
	0.649485	0.610294
	0.594427	0.607143
	0.630607	0.600382
	0.718421	0.530973
	0.692029	0.624016
	0.595745	0.643697
	0.709677	0.569975
	0.606855	0.633997
	0.634812	0.584507
	0.697674	0.592179
	0.69788	0.546703
	0.651246	0.497326
	0.708333	0.58427
	0.645631	0.698482
	0.694332	0.523891
	0.720617	0.585089
	0.718693	0.54522
	0.701493	0.519713
	0.573333	0.574526
	0.64011	0.585185
	0.678788	0.577519
	0.608974	0.559524
	0.689266	0.65798
	0.722628	0.645833
	0.650549	0.643423
	0.735043	0.681641
	0.732975	0.646179
	0.654991	0.699784
	0.67642	0.688787
	0.647177	0.682828
	0.664557	0.643299
	0.691954	0.530892
	0.64507	0.649706
	0.66877	0.670354
	0.714912	0.644152
	0.71066	0.659491
	0.708703	0.683468
	0.613953	0.725
	0.620397	0.643182
	0.72	0.61157
	0.634761	0.673267
	0.671642	0.649225
	0.702335	0.629412
	0.723404	0.659509
	0.707231	0.651877
	0.677909	0.579787
	0.696095	0.625821
	0.666045	0.685225
	0.682569	0.645477
	0.694346	0.611111
	0.684932	0.664948
	0.736462	0.633962
	0.712891	0.63864
	0.710526	0.617997
	0.756466	0.592661
	0.668085	0.676533
	0.641176	0.642729
	0.671318	0.529412
	0.716312	0.645089
	0.668919	0.583477
	0.66092	0.592506
	0.653211	0.614007
	0.698355	0.672917
	0.63089	0.62585
	0.68	0.690411
	0.69457	0.642857
	0.696809
	0.707071
	0.668776
	0.636667
	0.694501
	0.704433
	0.747228
	0.656751
	0.745958
	0.715686
	0.720339
	0.700165
	0.685185
	0.681373
	0.703316
	0.701176
	0.737805
	0.683112
	0.666667
	0.683473
	0.767123
	0.641221
	0.60274
	0.713793
	0.752277
	0.690667
	0.736842
	0.654348
	0.738499
	0.783654
	0.615137
	0.585139
	0.675214
	0.634615
	0.65324
	0.737288
	0.690058
	0.722222
	0.655391
	0.689655
	0.733583
	0.673367
	0.729508
	0.681992
	0.638581
	0.645885
	0.698113
	0.67561
	0.697115
	0.670103
	0.697168
	0.674267
	0.666667
	0.64557
	0.612717
	0.620787
	0.706087
	0.730233
	0.705637
	0.591324
	0.674359
	0.611247
	0.646018
	0.686275
	0.671458
	0.681214
	0.645161
	0.754342
	0.674569
	0.763761
	0.693364
	0.645161
	0.69821
	0.736634
	0.678571
	0.683292
	0.707094
	0.652878
	0.655773
	0.698292
	0.691849
	0.60181
	0.686275
	0.587692
	0.673358
	0.695046
	0.684298
	0.661789
	0.651515
	0.615776
	0.683587
	0.674699
	0.664463
	0.604396
	0.723282
	0.638743
	0.665924
	0.658228
	0.616162
	0.746556
	0.66436
	0.600432
	0.619171
	0.700971
	0.640981
	0.658385
	0.577465
	0.561404
	0.700873
	0.69281
	0.680982
	0.670436
	0.602632
	0.687636
	0.695286
	0.704142
	0.640271
	0.681922
	0.604167
	0.732342
	0.635496
	0.707434
	0.719902
	0.679339
	0.748077
	0.676087
	0.687831
	0.723493
	0.717949
	0.706638
	0.651852
	0.642857
	0.65353
	0.702222
	0.713217
	0.702703
	0.7375
	0.697201
	0.744828
	0.708
	0.674757
	0.621984
	0.684366
	0.719335
	0.729459
	0.710956
	0.737523
	0.744828
	0.679715
	0.725446
	0.746795
	0.668468
	0.771704
	0.728102
	0.721631
	0.691057
	0.759036
	0.765504
	0.729792
	0.715762
	0.716628
	0.69258
	0.658228
	0.782961
	0.561905
	0.785
	0.735795
	0.691765
	0.665064
	0.681614
	0.685864
	0.673913
	0.64486
	0.714286
	0.675325
	0.654224
	0.586093
	0.645435
	0.738397
	0.724576
	0.664137
	0.616981
	0.660142
	0.624791
	0.642686
	0.651646
	0.67268
	0.729459
	0.696203
	0.691358
	0.675481
	0.658537
	0.686275
	0.692759
	0.670455
	0.66302
	0.644898
	0.63109
	0.712871
	0.603175
	0.705285
	0.659498
	0.687345
	0.724074
	0.714286
	0.608247
	0.711217
	0.669829
	0.669211
	0.698675
	0.737052
	0.714815
	0.672297
	0.677215
	0.783099
	0.616041
	0.640523
	0.694981
	0.683992
	0.669131
	0.667519
	0.779789
	0.738636
	0.624806
	0.669697
	0.694631
	0.646809
	0.723214
	0.710145
	0.729306
	0.720524
	0.670175
	0.653465
	0.736842
	0.737245
	0.763593
	0.73913
	0.701431
	0.628726
	0.752381
	0.701835
	0.742798
	0.68815
	0.628916
	0.656028
	0.692547
	0.693157
	0.75969
	0.681093
	0.701559
	0.681081
	0.718163
	0.642012
	0.704225
	0.624402
	0.693359
	0.60396
	0.682353
	0.655235
	0.679803
	0.698925
	0.680365
	0.627145
	0.70442
	0.690196
	0.777528
	0.681624
	0.611529
	0.659624
	0.722222
	0.701538
	0.699784
	0.677665
	0.637195
	0.677804
	0.683007
	0.717349
	0.701818
	0.667832
	0.703947
	0.689655
	0.717345
	0.649587
	0.684909
	0.597039
	0.680812
	0.726378
	0.65917
	0.745562
	0.7061
	0.643491
	0.626154
	0.680815
	0.693662
	0.642349
	0.678201
	0.592593
	0.708447
	0.682713
	0.6925
	0.680713
	0.665796
	0.689278
	0.698113
	0.69145
	0.65358
	0.717391
	0.699405
	0.696429
	0.69457
	0.695842
	0.678451
	0.679814
	0.598338
	0.684685
	0.7289
	0.64898
	0.620225
	0.667954
	0.669834
	0.709402
	0.684932
	0.566563
	0.643264
	0.64532
	0.672055
	0.654762
	0.579096
	0.576271
	0.660714
	0.690789
	0.585761
	0.61809
	0.655864
	0.703633
	0.720395
	0.696319
	0.704684
	0.722986
	0.661017
	0.716753
	0.638298
	0.697464
	0.65
	0.673684
	0.717895
	0.676845
	0.646766
	0.665362
	0.654098
	0.682373
	0.705479
	0.685185
	0.77628
	0.692453
	0.712996
	0.690476
	0.707965
	0.590909
	0.626068
	0.672131
	0.649903
	0.582524
	0.656064
	0.675057
	0.708716
	0.662848
	0.729792
	0.657224
	0.646277
	0.634831
	0.672087
	0.608273
	0.698565
	0.682243
	0.669399
	0.627119
	0.701613
	0.666667
	0.698381
	0.66281
	0.684211
	0.686649
	0.653509
	0.730841
	0.61008
	0.71547
	0.775
	0.687273
	0.719588
	0.66886
	0.721106
	0.568528
	0.581345
	0.644231
	0.662474
	0.643678
	0.685185
	0.601562
	0.760976
	0.717105
	0.722015
	0.660668
	0.654589
	0.670103
	0.743961
	0.669014
	0.669371
	0.779188
	0.72
	0.676606
	0.760218
	0.713198
	0.674033
	0.631769
	0.653731
	0.637705
	0.700957
	0.702233
	0.641361
	0.629243
	0.753754
	0.719403
	0.649485
	0.625337
	0.711921
	0.650118
	0.70073
	0.630728
	0.697297
	0.71159
	0.745358
	0.696398
	0.690323
	0.647244
	0.709302
	0.654206
	0.652516
	0.704698
	0.726891
	0.711155
	0.711726
	0.65416
	0.699831
	0.646919
	0.738806
	0.693299

## Sheet: Mix2Trans
	NCRatio ΔglgBXCAP	NCRatio WT
	0.746753	0.643357
	0.753289	0.420495
	0.755952	0.614545
	0.692308	0.591463
	0.805755	0.587583
	0.75	0.606335
	0.731563	0.513514
	0.703583	0.543326
	0.762452	0.604072
	0.777457	0.536785
	0.73183	0.546032
	0.819413	0.51134
	0.811671	0.657143
	0.727669	0.498851
	0.731818	0.632867
	0.791667	0.536913
	0.752907	0.495913
	0.779727	0.53605
	0.755102	0.522989
	0.675958	0.465116
	0.68239	0.587444
	0.806061	0.470779
	0.726058	0.496503
	0.706546	0.564682
	0.700565	0.475138
	0.677215	0.47006
	0.76161	0.613636
	0.743421	0.513889
	0.641115	0.660377
	0.648855	0.475285
	0.700935	0.467153
	0.653386	0.591912
	0.755656	0.45935
	0.724675	0.5
	0.743083	0.457143
	0.739623	0.636364
	0.64794	0.522678
	0.726444	0.544843
	0.763006	0.523288
	0.772074	0.542117
	0.7	0.608833
	0.699029	0.498168
	0.742389	0.557457
	0.722656	0.592506
	0.720365	0.634271
	0.701671	0.553571
	0.776786	0.619608
	0.773663	0.516279
	0.691803	0.531353
	0.777518	0.433447
	0.726415	0.481959
	0.754348	0.591463
	0.72524	0.51436
	0.790068	0.472527
	0.714286	0.495146
	0.824934	0.489028
	0.729958	0.535256
	0.689781	0.440895
	0.714286	0.602317
	0.779736	0.548246
	0.741445	0.545064
	0.806373	0.492754
	0.798995	0.58481
	0.749304	0.635071
	0.759146	0.522427
	0.740909	0.435673
	0.801775	0.501887
	0.748201	0.620853
	0.773333	0.521739
	0.687697	0.529158
	0.772727	0.603878
	0.641026	0.531073
	0.705882	0.555556
	0.68232	0.571865
	0.710084	0.490141
	0.716312	0.665188
	0.677143	0.509537
	0.673016	0.52518
	0.770787	0.591111
	0.743478	0.624254
	0.762857	0.625668
	0.705224	0.557214
	0.761905	0.621212
	0.722222	0.550296
	0.8125	0.607317
	0.709163	0.578588
	0.745921	0.622108
	0.764706	0.494624
	0.717949	0.639889
	0.694079	0.552632
	0.769608	0.645631
	0.724747	0.493976
	0.677193	0.551502
	0.663265	0.594937
	0.808625	0.580402
	0.763285	0.673981
	0.707521	0.650888
	0.759709	0.479109
	0.72069	0.493947
	0.792593	0.473538
	0.716981	0.575521
	0.709677	0.505618
	0.733813	0.572632
	0.825444	0.586667
	0.81875	0.547904
	0.756962	0.448936
	0.6875	0.458801
	0.806789	0.552795
	0.714286	0.586538
	0.740099	0.51831
	0.739308	0.566038
	0.697605	0.557252
	0.732704	0.626984
	0.755102	0.556364
	0.767296	0.64723
	0.73743	0.580052
	0.772523	0.583984
	0.691558	0.567227
	0.769452	0.670782
	0.779703	0.460208
	0.780069	0.495413
	0.778947	0.520913
	0.744253	0.457766
	0.708333	0.566952
	0.715278	0.528517
	0.795518	0.539249
	0.709779	0.487124
	0.74221	0.492711
	0.748092	0.518201
	0.734328	0.600907
	0.750943	0.541353
	0.76	0.521127
	0.715663	0.431953
	0.79822	0.493506
	0.627451	0.53876
	0.621818	0.516129
	0.769397	0.531842
	0.664407	0.580392
	0.739326	0.515924
	0.718563	0.515306
	0.701847	0.495385
	0.68662	0.619537
	0.691525	0.512356
	0.72428	0.544732
	0.662791	0.58642
	0.732218	0.553571
	0.738889	0.544118
	0.701587	0.531746
	0.753181	0.481203
	0.715686	0.556627
	0.771331	0.624642
	0.678295	0.552083
	0.786704	0.517857
	0.736952	0.609148
	0.753769	0.418953
	0.695489	0.596226
	0.705357	0.652174
	0.764444	0.604693
	0.694079	0.498452
	0.724771	0.504225
	0.753709	0.693446
	0.766595	0.522976
	0.716129	0.490028
	0.809091	0.567568
	0.847291	0.555556
	0.746082	0.486842
	0.720096	0.645833
	0.682731	0.437276
	0.740741	0.449898
	0.655696	0.512195
	0.73487	0.560976
	0.606061	0.584862
	0.655914	0.661765
	0.732087	0.519231
	0.704	0.612069
	0.708487	0.565749
	0.775701	0.536443
	0.654676	0.513944
	0.754325	0.481818
	0.728532	0.685
	0.758865	0.575697
	0.676871	0.658371
	0.667832	0.478261
	0.724234	0.5
	0.751825	0.508651
	0.685484	0.557235
	0.723288	0.585513
	0.764977	0.515419
	0.781362	0.402128
	0.737101	0.501484
	0.714286	0.604356
	0.756757	0.547771
	0.715262	0.545732
	0.691228	0.559322
	0.650558	0.565111
	0.7575	0.561856
	0.770227	0.474777
	0.778125	0.484507
	0.64723	0.41716
	0.766968	0.49162
	0.721951	0.517426
	0.740426	0.582508
	0.783133	0.59751
	0.754386	0.46729
	0.772443	0.627119
	0.755459	0.60628
	0.713816	0.471649
	0.698997	0.545802
	0.805861	0.581781
	0.743295	0.62844
	0.824615	0.560606
	0.733068	0.539192
	0.771676	0.580247
	0.685121	0.560197
	0.755352	0.592998
	0.745182	0.544681
	0.701987	0.534483
	0.805479	0.560185
	0.746667	0.518152
	0.694915	0.630372
	0.790698	0.625277
	0.723333	0.515493
	0.700704	0.468085
	0.748219	0.590734
	0.70235	0.503906
	0.71345	0.614973
	0.742616	0.704846
	0.737705	0.571429
	0.750663	0.484456
	0.725594	0.55814
	0.775	0.447059
	0.744928	0.63617
	0.737265	0.538144
	0.793011	0.539741
	0.679487	0.512821
	0.71134	0.598997
	0.764967	0.492537
	0.645522	0.558065
	0.745583	0.503018
	0.767516	0.574932
	0.697095	0.578348
	0.741546	0.550201
	0.740099	0.490463
	0.671642	0.594982
	0.642623	0.393443
	0.686475	0.601648
	0.647687	0.467871
	0.663121	0.493789
	0.68932	0.537415
	0.734317	0.488636
	0.774691	0.537705
	0.7	0.580247
	0.718213	0.540404
	0.73545	0.514943
	0.671687	0.601156
	0.658915	0.487179
	0.725166	0.641509
	0.71564	0.548736
	0.744921	0.549878
	0.657492	0.536688
	0.7	0.520697
	0.721408	0.526531
	0.690184	0.532374
	0.756637	0.428994
	0.682216	0.630662
	0.67316	0.570755
	0.765306	0.607981
	0.789333	0.569682
	0.652632	0.560724
	0.713333	0.622222
	0.737307	0.581114
	0.621429	0.472222
	0.662069	0.60041
	0.719368	0.593928
	0.651163	0.616558
	0.837104	0.642562
	0.698962	0.616137
	0.747126	0.456667
	0.722973	0.49499
	0.681356	0.57631
	0.675676	0.481481
	0.761905	0.513245
	0.767943	0.460976
	0.750943	0.524476
	0.747073	0.448795
	0.728758	0.475758
	0.707483	0.465241
	0.73842	0.549242
	0.722467	0.479245
	0.685552	0.563636
	0.701149	0.467236
	0.794466	0.5
	0.747967	0.524324
	0.711538	0.54262
	0.740406	0.608696
	0.808081	0.583756
	0.783019	0.501211
	0.779249	0.524355
	0.701068	0.63807
	0.790026	0.456954
	0.714286	0.428571
	0.7625	0.514706
	0.757979	0.477816
	0.733083	0.598639
	0.637795	0.486486
	0.690083	0.607759
	0.703704	0.46319
	0.713043	0.64554
	0.760391	0.514286
	0.712185	0.558304
	0.74359	0.497967
	0.686709	0.513825
	0.711905	0.417683
	0.703226	0.617312
	0.68	0.618785
	0.656827	0.580153
	0.754464	0.555215
	0.699115	0.461972
	0.684327	0.427481
	0.762148	0.616558
	0.702786	0.595331
	0.733333	0.581769
	0.669903	0.622896
	0.705298	0.577657
	0.753769	0.574307
	0.665689	0.564516
	0.76776	0.577358
	0.741573	0.621901
	0.635983	0.640167
	0.745562	0.588942
	0.702381	0.506266
	0.71374	0.52194
	0.730159	0.546559
	0.719298	0.483444
	0.74216	0.607921
	0.719136	0.5
	0.744949	0.557491
	0.765873	0.62963
	0.755294	0.556604
	0.676385	0.60628
	0.762774	0.494253
	0.727273	0.586912
	0.688172	0.535336
	0.709559	0.532151
	0.667857	0.529274
	0.69496	0.443299
	0.775414	0.53876
	0.72561	0.44713
	0.704	0.632959
	0.690141	0.551163
	0.765873	0.498783
	0.791855	0.46824
	0.7557	0.57732
	0.76584	0.597902
	0.700422	0.48951
	0.766197	0.478599
	0.732794	0.527108
	0.744681	0.542435
	0.661922	0.538732
	0.632911	0.530572
	0.765432	0.641096
	0.734694	0.548624
	0.721311	0.494759
	0.781768	0.527933
	0.726984	0.545098
	0.760776	0.491848
	0.716738	0.569149
	0.735772	0.493789
	0.741333	0.569672
	0.758514	0.633776
	0.702624	0.61165
	0.766484	0.511777
	0.75067	0.504298
	0.714286	0.556723
	0.731618	0.572761
	0.741935	0.624217
	0.766667	0.457534
	0.798701	0.473815
	0.782609	0.49537
	0.752688	0.439114
	0.732733	0.657277
	0.724289	0.493113
	0.722222	0.45122
	0.726592	0.529933
	0.708054	0.560396
	0.751092	0.456338
	0.795506	0.602381
	0.743506	0.51875
	0.767584	0.5
	0.769406	0.491892
	0.731061	0.588843
	0.75814	0.535211
	0.661871	0.587963
	0.706329	0.57047
	0.717718	0.413043
	0.67101	0.606936
	0.773893	0.625
	0.761488	0.570858
	0.730769	0.448378
	0.689189	0.576
	0.73913	0.603004
	0.636656	0.663438
	0.702797	0.590909
	0.786802	0.582707
	0.781659	0.615804
	0.678431	0.512064
	0.719101	0.454545
	0.704128	0.665563
	0.604478	0.441176
	0.721271	0.506061
	0.704724	0.591398
	0.707692	0.534979
	0.679443	0.456835
	0.652015	0.579737
	0.736559	0.565371
	0.690909	0.533762
	0.723514	0.527066
	0.68997	0.528345
	0.739785	0.46841
	0.655172	0.438119
	0.695745	0.495202
	0.792123	0.480488
	0.747875	0.567935
	0.74902	0.591065
	0.723881	0.521127
	0.772727	0.563307
	0.772059	0.520376
	0.712903	0.567511
	0.778169	0.536977
	0.810881	0.5
	0.739003	0.538288
	0.633663	0.644231
	0.665689	0.454839
	0.796392	0.5
	0.664634	0.563107
	0.643098	0.506667
	0.76815	0.622222
	0.75718	0.582043
	0.647287	0.55516
	0.684426	0.552398
	0.75	0.486538
	0.704607	0.464706
	0.710074	0.54902
	0.681957	0.554098
	0.728022	0.592166
	0.70229	0.667319
	0.718404	0.502273
	0.710059	0.497159
	0.702055	0.479087
	0.746269	0.551657
	0.790179	0.51167
	0.669872	0.570776
	0.701439	0.520788
	0.737452	0.492997
	0.748299	0.513308
	0.686508	0.579952
	0.660714	0.515487
	0.645038	0.551913
	0.739229	0.575688
	0.744382	0.596045
	0.770235	0.557416
	0.738197	0.516355
	0.707904	0.626033
	0.717868	0.526316
	0.742063	0.390805
	0.746305	0.487671
	0.716146	0.50495
	0.686007	0.462733
	0.824841	0.596447
	0.778689	0.616751
	0.810036	0.479624
	0.659574	0.521277
	0.744186	0.541899
	0.762136	0.475694
	0.757812	0.5
	0.836449	0.465986
	0.729084	0.475155
	0.71161	0.471374
	0.775578	0.549133
	0.752988	0.513196
	0.750929	0.546326
	0.789474	0.58
	0.747934	0.559829
	0.751479	0.534579
	0.705628	0.59841
	0.809231	0.483221
	0.72973	0.544199
	0.758065	0.45679
	0.717842	0.55819
	0.736156	0.569892
	0.769231	0.619565
	0.793566	0.483461
	0.670103	0.599613
	0.782875	0.617978
	0.844221	0.520588
	0.792839	0.576355
	0.767391	0.567757
	0.673913	0.582734
	0.781955	0.503937
	0.739927	0.611446
	0.753731	0.578947
	0.74477	0.466276
	0.719902	0.637131
	0.712727	0.645777
	0.734375	0.554817
	0.788793	0.577381
	0.7	0.503401
	0.727273	0.601173
	0.758865	0.577922
	0.766284	0.430723
	0.807588	0.524173
	0.77748	0.619617
	0.783186	0.512579
	0.725632	0.559603
	0.722846	0.579897
	0.823293	0.637615
	0.737052	0.633094
	0.847368	0.665188
	0.786047	0.644737
	0.806202	0.567335
	0.724252	0.55036
	0.722449	0.655612
	0.7975	0.602588
	0.767742	0.578199
	0.69163	0.620253
	0.625455	0.59306
	0.665323	0.54519
	0.735043	0.485651
	0.665644	0.56383
	0.742331	0.581325
	0.671698	0.477477
	0.794944	0.532319
	0.648	0.51746
	0.747126	0.555556
	0.705263	0.605948
	0.761628	0.638158
	0.706745	0.583333
	0.712251	0.69103
	0.753571	0.555851
	0.729299	0.543902
	0.731183	0.610429
	0.694767	0.498645
	0.739899	0.65625
	0.745455	0.57329
	0.696078	0.60404
	0.729097	0.533923
	0.781671	0.566239
	0.773196	0.560831
	0.768675	0.620553
	0.704981	0.611111
	0.688679	0.6375
	0.73487	0.542553
	0.762611	0.464286
	0.780822	0.515789
	0.677966	0.490323
	0.752525	0.528517
	0.718593	0.58
	0.779793	0.589474
	0.721133	0.509868
	0.736181	0.483871
	0.633962	0.623288
	0.719512	0.584071
	0.626712	0.602305
	0.681507	0.604585
	0.72695	0.559322
	0.746803	0.555288
	0.673295	0.604423
	0.667785	0.497899
	0.633333	0.564626
	0.642857	0.573333
	0.670103	0.558065
	0.682493	0.501946
	0.749446	0.605469
	0.714628	0.480938
	0.75	0.588496
	0.778502	0.608696
	0.734411	0.493573
	0.734584	0.524038
	0.700272	0.627737
	0.79405	0.505155
	0.710843	0.531365
	0.729805	0.524249
	0.673077	0.459877
	0.690058	0.527439
	0.66087	0.577236
	0.643098	0.52907
	0.71371	0.501742
	0.759834	0.492997
	0.81791	0.501211
	0.712644	0.558541
	0.762238	0.5
	0.711934	0.545113
	0.673913	0.603286
	0.801153	0.633406
	0.713311	0.623874
	0.753086	0.666667
	0.651282	0.576613
	0.696667	0.469072
	0.744417	0.598921
	0.711207	0.598361
	0.720779	0.489888
	0.753666	0.584388
	0.6875	0.504
	0.790323	0.595699
	0.73805	0.62594
	0.646667	0.534118
	0.724868	0.593985
	0.737931	0.505017
	0.651515	0.51801
	0.671875	0.547009
	0.775862	0.431604
	0.684385	0.566239
	0.680851	0.56314
	0.732804	0.496933
	0.771883	0.574338
	0.692082	0.566524
	0.725086	0.577731
	0.657025	0.627119
	0.690236	0.576819
	0.708092	0.633858
	0.667857	0.552707
	0.70607	0.52381
	0.7	0.48
	0.692015	0.552133
	0.722222	0.583051
	0.722714	0.663657
	0.74581	0.491935
	0.741784	0.503979
	0.80791	0.597285
	0.64135	0.485095
	0.663082	0.545045
	0.71371	0.540984
	0.738351	0.613306
	0.781931	0.488215
	0.768061	0.568584
	0.741803	0.434426
	0.73913	0.537267
	0.649606	0.67735
	0.704641	0.607547
	0.815261	0.571429
	0.645914	0.558935
	0.619231	0.620482
	0.712074	0.638672
	0.737374	0.627409
	0.688406	0.609929
	0.704678	0.535857
	0.736239	0.569231
	0.633028	0.577566
	0.757576	0.583133
	0.707627	0.502564
	0.704225	0.557173
	0.794444	0.524927
	0.769679	0.505051
	0.65233	0.619748
	0.779449	0.563353
	0.755294	0.482955
	0.672794	0.681265
	0.64257	0.474194
	0.732323	0.492997
	0.730769	0.452888
	0.718053	0.585366
	0.714286	0.540193
	0.720779	0.57622
	0.688841	0.556787
	0.761702	0.537267
	0.676157	0.542636
	0.702422	0.525926
	0.70566	0.606272
	0.756757	0.46395
	0.737226	0.515244
	0.803922	0.549889
	0.827465	0.464615
	0.744186	0.508197
	0.757188	0.546667
	0.810573	0.5
	0.707113	0.526144
	0.763761	0.634615
	0.734072	0.544393
	0.734899	0.51634
	0.726582	0.530414
	0.689895	0.48866
	0.728532	0.625
	0.76875	0.524476
	0.773756	0.551724
	0.769968	0.534161
	0.787425	0.585366
	0.707581	0.505747
	0.702811	0.609346
	0.80829	0.592166
	0.733154	0.445498
	0.835714	0.623188
	0.772222	0.60961
	0.81	0.497706
	0.786486	0.47541
	0.776882	0.629191
	0.831731	0.545055
	0.758741	0.593284
	0.702602	0.522769
	0.767606	0.50237
	0.704797	0.411765
	0.74359	0.605442
	0.754545	0.523585
	0.745833	0.577434
	0.730769	0.483766
	0.733577	0.479751
	0.66171	0.576087
	0.712	0.555556
	0.76431	0.593407
	0.779851	0.56196
	0.719626	0.607018
	0.764988	0.615385
	0.753472	0.64466
	0.763441	0.517157
	0.773585	0.473868
	0.733333	0.496667
	0.749296	0.541935
	0.75	0.518152
	0.781746	0.443787
	0.792388	0.625
	0.778555	0.679181
	0.734756	0.571429
	0.788043	0.598315
	0.852113	0.564767
	0.799505	0.623348
	0.790984	0.553333
	0.681818	0.545126
	0.747573	0.553506
	0.726688	0.564854
	0.80719	0.543605
	0.764286	0.53539
	0.797101	0.520202
	0.773455	0.450142
	0.729258	0.646
	0.612903	0.487179
	0.723577	0.540717
	0.782258	0.489614
	0.817481	0.508418
	0.730159	0.509554
	0.795652	0.522459
	0.774319	0.581395
	0.78	0.497354
	0.724026	0.5
	0.708241	0.583333
	0.772	0.429878
	0.73622	0.571788
	0.787554	0.503846
	0.722034	0.682171
	0.750958	0.476923
	0.668693	0.560606
	0.780919	0.669528
	0.814458	0.589235
	0.797468	0.593857
	0.832402	0.578652
	0.836735	0.484211
	0.829609	0.586066
	0.794212	0.49635
	0.767068	0.562887
	0.853333	0.646681
	0.772152	0.562814
	0.824645	0.595142
	0.778986	0.566116
	0.693431	0.611765
	0.765487	0.453947
	0.705128	0.614148
	0.744094	0.591667
	0.771654	0.530769
	0.764706	0.534682
	0.780423	0.481982
	0.789474	0.551253
	0.695167	0.658711
	0.79717	0.630824
	0.774892	0.588529
	0.753676	0.674699
	0.684825	0.614173
	0.789137	0.649254
	0.847118	0.495298
	0.76556	0.57971
	0.754153	0.637363
	0.730337	0.604396
	0.826667	0.493865
	0.804511	0.554393
	0.756923	0.631799
	0.76	0.523929
	0.772472	0.618881
	0.724138	0.56135
	0.687285	0.506494
	0.724696	0.555172
	0.7	0.602041
	0.722408	0.584091
	0.726908	0.52921
	0.835897	0.509804
	0.711297	0.688249
	0.789883	0.667347
	0.840541	0.501466
	0.81	0.495549
	0.765306	0.561772
	0.73224	0.57109
	0.716738	0.51074
	0.807692	0.705757
	0.716157	0.697531
	0.732824	0.54386
	0.76569	0.541935
	0.84556	0.599138
	0.773109	0.521739
	0.778894	0.676349
	0.743802	0.643766
	0.781955	0.648241
	0.69338	0.566757
	0.821705	0.587571
	0.831288	0.518433
	0.684385	0.5
	0.701107	0.541568
	0.76569	0.550936
	0.68595	0.484412
	0.764957	0.50266
	0.702811	0.555556
	0.708955	0.576613
	0.834975	0.605263
	0.753571	0.612546
	0.701613	0.592105
	0.670543	0.534247
	0.794937	0.64532
	0.740909	0.586354
	0.741627	0.591216
	0.687747	0.58547
	0.773333	0.465116
	0.70282	0.56535
	0.659218	0.541126
	0.678161	0.591731
	0.717687	0.574669
	0.699346	0.48294
	0.787815	0.461538
	0.788419	0.606154
	0.814516	0.597826
	0.741007	0.5625
	0.697248	0.60961
	0.707921	0.591549
	0.716292	0.571429
	0.640411	0.523077
	0.634981	0.49848
	0.656827	0.488273
	0.70935	0.693069
	0.781321	0.535406
	0.656357	0.513298
	0.729529	0.635575
	0.693727	0.493289
	0.678474	0.519833
	0.635135	0.659472
	0.677043	0.469274
	0.645038	0.619802
	0.713217	0.52861
	0.700637	0.51087
	0.708972	0.513937
	0.732484	0.511962
	0.782396	0.572414
	0.803235	0.5625
	0.659649	0.593985
	0.67382	0.497297
	0.712644	0.623153
	0.729323	0.450549
	0.763636	0.613095
	0.740458	0.550877
	0.690544	0.586957
	0.695489	0.483019
	0.689076	0.570312
	0.737475	0.461538
	0.712687	0.491694
	0.741803	0.6171
	0.836879	0.539084
	0.627119	0.455331
	0.685358	0.524123
	0.607004	0.56658
	0.600858	0.538462
	0.654618	0.553086
	0.622419	0.517857
	0.60828	0.498542
	0.613365	0.509158
	0.634304	0.494585
	0.606987	0.569853
	0.695455	0.614943
	0.604534	0.505155
	0.681818	0.497222
	0.6609	0.536481
	0.653396	0.447514
	0.670455	0.611111
	0.605263	0.650138
	0.601533	0.503289
	0.63754	0.537705
	0.70418	0.539683
	0.71028	0.520548
	0.723906	0.52356
	0.701897	0.619962
	0.618375	0.547619
	0.735751	0.634568
	0.739044	0.462185
	0.605634	0.535948
	0.623616	0.563348
	0.621723	0.49
	0.658192	0.424749
	0.673653	0.484375
	0.860377	0.504854
	0.790875	0.527473
	0.77533	0.54023
	0.803846	0.394667
	0.809689	0.468619
	0.825175	0.568238
	0.792717	0.456716
	0.764706	0.516
	0.843206	0.416393
	0.775701	0.583333
	0.780488	0.531835
	0.758389	0.428571
	0.826484	0.423154
	0.863946	0.460922
	0.765957	0.404382
	0.705179	0.491726
	0.751678	0.441176
	0.84456	0.498305
	0.819018	0.488656
	0.851852	0.449383
	0.796774	0.47541
	0.847926	0.558891
	0.823333	0.491477
	0.782609	0.598854
	0.809091	0.484099
	0.829396	0.580042
	0.683636	0.495349
	0.830601	0.433447
	0.864865	0.503311
	0.787313	0.520147
	0.818763	0.417755
	0.847368	0.498113
	0.780059	0.556818
	0.797508	0.519737
	0.828685	0.518692
	0.817121	0.609164
	0.872464	0.523077
	0.813218	0.517321
	0.847222	0.501475
	0.753247	0.484507
	0.768831	0.49162
	0.634686	0.579882
	0.793734	0.58794
	0.778169	0.626866
	0.712074	0.630027
	0.8	0.658065
	0.811828	0.610667
	0.662602	0.615721
	0.758893	0.618902
	0.766854	0.675079
	0.744479	0.5875
	0.7125	0.640867
	0.722527	0.724311
	0.662379	0.535168
	0.659864	0.647773
	0.765537	0.618102
	0.726908	0.630225
	0.725843	0.593052
	0.735395	0.468085
	0.769912	0.624444
	0.726471	0.560372
	0.666667	0.690531
	0.793689	0.613208
	0.715302	0.53871
	0.726027	0.608108
	0.753138	0.586957
	0.72	0.567474
	0.75817	0.599562
	0.729592	0.614887
	0.664537	0.66443
	0.781759	0.662708
	0.744275	0.557143
	0.697183	0.612795
	0.701031	0.638636
	0.689855	0.568841
	0.623188	0.663573
	0.659306	0.520782
	0.638596	0.579044
	0.758893	0.462604
	0.704485	0.604444
	0.715084	0.581818
	0.742925	0.515723
	0.717391	0.4377
	0.670455	0.616766
	0.74424	0.581532
	0.6621	0.599448
	0.804396	0.618557
	0.698734	0.625541
	0.644068	0.551163
	0.694639	0.628205
	0.633333	0.472549
	0.708185	0.59707
	0.749245	0.487085
	0.733021	0.520305
	0.69161	0.58871
	0.715517	0.413374
	0.711744	0.544419
	0.720482	0.655914
	0.670034	0.572254
	0.673913	0.528117
	0.761039	0.675234
	0.716475	0.629252
	0.775216	0.493573
	0.768889	0.612903
	0.776961	0.488889
	0.671815	0.540052
	0.72043	0.5775
	0.66426	0.594104
	0.739683	0.590018
	0.708812	0.504708
	0.757869	0.544199
	0.689759	0.452514
	0.724138	0.567493
	0.666667	0.464078
	0.669697	0.505814
	0.6609	0.59499
	0.708333	0.462168
	0.709016	0.503876
	0.688406	0.475524
	0.606635	0.510448
	0.681614	0.401826
	0.760532	0.508475
	0.681967	0.653696
	0.746736	0.511667
	0.771562	0.550432
	0.678431	0.439394
	0.734914	0.505535
	0.658451	0.518732
	0.737903	0.519894
	0.713287	0.602299
	0.672	0.524313
	0.719677	0.58805
	0.701389	0.483376
	0.619048	0.504237
	0.791411	0.639511
	0.716783	0.534934
	0.810945	0.505076
	0.633117	0.578512
	0.8125	0.492099
	0.767974	0.587426
	0.726457	0.469256
	0.748756	0.498322
	0.801843	0.494737
	0.727915	0.61442
	0.743945	0.451362
	0.80678	0.556962
	0.856338	0.460106
	0.698305	0.502879
	0.809524	0.558603
	0.795918	0.512658
	0.768061	0.447368
	0.701439	0.463483
	0.693487	0.474801
	0.779528	0.580376
	0.81383	0.545825
	0.808889	0.61945
	0.790503	0.471591
	0.798165	0.503797
	0.781065	0.56405
	0.829787	0.480573
	0.809399	0.417949
	0.758442	0.46098
	0.744382	0.530744
	0.788	0.620853
	0.747967	0.585657
	0.733564	0.563584
	0.757576	0.528902
	0.795238	0.650407
	0.806084	0.630986
	0.769006	0.637821
	0.748062	0.508091
	0.692308	0.544872
	0.771689	0.514658
	0.712727	0.635135
	0.708215	0.598361
	0.737952	0.535912
	0.786885	0.474048
	0.811245	0.581673
	0.753943	0.510593
	0.757238	0.614754
	0.839858	0.52381
	0.796196	0.426554
	0.77044	0.629779
	0.74744	0.575342
	0.75	0.614094
	0.788863	0.617571
	0.745575	0.541667
	0.819905	0.592275
	0.865823	0.559322
	0.829876	0.565574
	0.768116	0.589623
	0.753086	0.566489
	0.681275	0.516129
	0.808081	0.564815
	0.768898	0.523297
	0.747331	0.547753
	0.745308	0.555556
	0.727528	0.467043
	0.794643	0.613419
	0.71179	0.584746
	0.636066	0.496104
	0.719178	0.567308
	0.679537	0.55642
	0.776699	0.530792
	0.714286	0.487365
	0.804651	0.60596
	0.713376	0.629073
	0.690083	0.548458
	0.735099	0.56701
	0.728863	0.630648
	0.764331	0.468553
	0.686792	0.659483
	0.777778	0.61413
	0.748603	0.604369
	0.679487	0.545151
	0.689531	0.593443
	0.817955	0.64726
	0.745455	0.643498
	0.643478	0.557756
	0.754476	0.534247
	0.766854	0.656667
	0.716814	0.481038
	0.785992	0.580547
	0.759657	0.534351
	0.806742	0.607229
	0.655797	0.602041
	0.767025	0.494647
	0.683099	0.536946
	0.677419	0.541502
	0.725904	0.640898
	0.788235	0.539033
	0.757925	0.576667
	0.770787	0.525806
	0.69279	0.583333
	0.722372	0.609302
	0.737037	0.571038
	0.653226	0.613372
	0.727273	0.633508
	0.736842	0.486068
	0.760479	0.514825
	0.702326	0.570997
	0.774436	0.557491
	0.741036	0.541899
	0.744395	0.414835
	0.756906	0.613122
	0.742081	0.618962
	0.762931	0.548309
	0.646154	0.616364
	0.717472	0.553606
	0.761733	0.59601
	0.725806	0.512953
	0.779592	0.614407
	0.758333	0.575071
	0.811024	0.520376
	0.796296	0.513072
	0.69112	0.548872
	0.733564	0.575601
	0.726415	0.625468
	0.659091	0.52
	0.744	0.601279
	0.753086	0.44473
	0.757106	0.574689
	0.663677	0.488312
	0.716667	0.433333
	0.766017	0.488636
	0.752066	0.430894
	0.742647	0.561224
	0.755365	0.574132
	0.732704	0.494585
	0.809756	0.531646
	0.728395	0.464552
	0.764423	0.596154
	0.8125	0.517084
	0.741722	0.542254
	0.74772	0.641096
	0.726141	0.5
	0.715867	0.472973
	0.75	0.576803
	0.690217	0.551601
	0.748031	0.49734
	0.733333	0.524638
	0.738872	0.643333
	0.746725	0.554404
	0.78	0.605096
	0.764706	0.522523
	0.748705	0.556263
	0.656604	0.42953
	0.704167	0.577061
	0.606811	0.62982
	0.752735	0.713333
	0.734824	0.519868
	0.66879	0.571084
	0.69906	0.637019
	0.754325	0.581218
	0.638968	0.565217
	0.709091	0.610169
	0.719368	0.62844
	0.640379	0.498382
	0.813665	0.498423
	0.645038	0.494024
	0.658974	0.552778
	0.640411	0.497238
	0.610465	0.527397
	0.686901	0.53617
	0.704188	0.588126
	0.619048	0.622807
	0.732143	0.604494
	0.709016	0.507003
	0.810198	0.643923
	0.730556	0.576389
	0.643885	0.518182
	0.74478	0.58
	0.739669	0.610309
	0.76652	0.548896
	0.766355	0.551793
	0.627615	0.537736
	0.677966	0.517241
	0.762646	0.564477
	0.76494	0.684211
	0.771765	0.656667
	0.739224	0.677885
	0.718954	0.605042
	0.627615	0.666667
	0.700748	0.551724
	0.680251	0.64359
	0.630303	0.648472
	0.710214	0.535354
	0.715447	0.608911
	0.663043	0.582237
	0.742798	0.579137
	0.682692	0.657895
	0.713904	0.661728
	0.753086	0.469027
	0.7	0.655172
	0.689895	0.590786
	0.648485	0.586364
	0.685484	0.572549
	0.656028	0.557457
	0.736667	0.532951
	0.643411	0.512027
	0.711538	0.58134
	0.781609	0.497537
	0.644444	0.561247
	0.70418	0.57037
	0.683706	0.593985
	0.73706	0.451977
	0.716667	0.560229
	0.660777	0.535055
	0.749049	0.595604
	0.706564	0.52454
	0.686131	0.581395
	0.696078	0.597173
	0.719758	0.578288
	0.757396	0.575639
	0.783476	0.666667
	0.717742	0.527316
	0.745152	0.532609
	0.73871	0.514139
	0.676806	0.572115
	0.692708	0.583082
	0.680451	0.580808
	0.725979	0.508159
	0.766509	0.666667
	0.74359	0.509018
	0.702055	0.483871
	0.747059	0.513043
	0.683824	0.491961
	0.805252	0.542763
	0.766423	0.47807
	0.733564	0.548485
	0.751232	0.662304
	0.742373	0.54
	0.769737	0.444444
	0.714286	0.573991
	0.765517	0.564767
	0.765896	0.588119
	0.715278	0.618182
	0.673913	0.566946
	0.710914	0.477401
	0.707661	0.540201
	0.736462	0.527687
	0.760684	0.497297
	0.695035	0.485342
	0.751908	0.544529
	0.755187	0.584302
	0.700193	0.548223
	0.697368	0.569061
	0.776471	0.655702
	0.710914	0.501416
	0.77037	0.585209
	0.712575	0.517711
	0.72591	0.618321
	0.742297	0.564682
	0.699507	0.628099
	0.760563	0.494186
	0.685121	0.585216
	0.758123	0.53605
	0.777506	0.467949
	0.753659	0.432971
	0.732852	0.578189
	0.611354	0.599045
	0.794749	0.523923
	0.741445	0.59962
	0.690544	0.57671
	0.702771	0.561111
	0.669492	0.461679
	0.816667	0.597531
	0.758865	0.501089
	0.658635	0.533537
	0.737374	0.462687
	0.735426	0.615079
	0.68231	0.561181
	0.686275	0.523139
	0.72997	0.60105
	0.736527	0.546875
	0.773756	0.48062
	0.765799	0.5175
	0.758904	0.549689
	0.786667	0.642857
	0.717391	0.541538
	0.669118	0.510769
	0.783951	0.555556
	0.664093	0.45648
	0.79803	0.509091
	0.641509	0.536122
	0.778125	0.538084
	0.793919	0.657051
	0.77724	0.517442
	0.72332	0.536977
	0.721612	0.478615
	0.777778	0.524465
	0.710345	0.55684
	0.710526	0.543796
	0.72103	0.535019
	0.738832	0.527687
	0.759644	0.623501
	0.703704	0.60179
	0.732143	0.580153
	0.8	0.62768
	0.832041	0.542074
	0.688034	0.493298
	0.834171	0.637571
	0.824	0.466192
	0.830467	0.538462
	0.742424	0.47973
	0.681648	0.56
	0.690763	0.575269
	0.80787	0.557047
	0.792332	0.586146
	0.754045	0.632613
	0.759124	0.470405
	0.831435	0.504348
	0.766509	0.548951
	0.804196	0.716
	0.683673	0.407767
	0.775281	0.647202
	0.664207	0.513433
	0.80198	0.576037
	0.731818	0.504673
	0.753247	0.515152
	0.842752	0.530159
	0.80163	0.510929
	0.745303	0.561611
	0.712121	0.541096
	0.773243	0.518349
	0.855643	0.627072
	0.759036	0.512987
	0.745247	0.5
	0.793503	0.43131
	0.823821	0.588816
	0.801782	0.51895
	0.768997	0.600462
	0.777533	0.504673
	0.708333	0.55036
	0.788321	0.496875
	0.766854	0.600707
	0.717687	0.592798
	0.602273	0.47027
	0.755906	0.458175
	0.696296	0.580046
	0.774347	0.574419
	0.720539	0.505376
	0.764505	0.599165
	0.770042	0.570064
	0.597523	0.55102
	0.765854	0.605634
	0.748148	0.476293
	0.690141	0.506876
	0.736597	0.508897
	0.665468	0.55
	0.666667	0.599147
	0.670139	0.673913
	0.650456	0.520134
	0.734982	0.612903
	0.733333	0.599542
	0.796364	0.602968
	0.790909	0.565056
	0.696751	0.61191
	0.693333	0.53605
	0.683206	0.467742
	0.709402	0.5
	0.720096	0.614379
	0.741935	0.567376
	0.760714	0.707566
	0.748268	0.659864
	0.756032	0.613909
	0.74744	0.584951
	0.68593	0.560606
	0.8	0.653367
	0.739759	0.544484
	0.70625	0.572597
	0.686667	0.541254
	0.680124	0.681416
	0.665595	0.523944
	0.727794	0.61959
	0.726592	0.56338
	0.66	0.51938
	0.720102	0.628641
	0.746067	0.615584
	0.687273	0.626703
	0.710456	0.565385
	0.673684	0.624473
	0.720779	0.532374
	0.783051	0.580645
	0.722078	0.556989
	0.809264	0.630303
	0.793388	0.587805
	0.697947	0.557303
	0.710611	0.557203
	0.790179	0.498413
	0.759657	0.548246
	0.707937	0.484171
	0.723356	0.572464
	0.741497	0.6
	0.75	0.59448
	0.645038	0.481605
	0.669039	0.524096
	0.674419	0.617073
	0.648084	0.556777
	0.730337	0.511628
	0.694268	0.561201
	0.782313	0.517241
	0.871186	0.59499
	0.740984	0.540453
	0.859016	0.471698
	0.825269	0.581121
	0.779661	0.585635
	0.812785	0.496795
	0.759582	0.557078
	0.748387	0.679487
	0.773956	0.407738
	0.757692	0.541401
	0.809651	0.4875
	0.790323	0.559471
	0.844612	0.454545
	0.683636	0.483483
	0.682081	0.441011
	0.818841	0.549161
	0.804124	0.615385
	0.757202	0.490141
	0.841608	0.473394
	0.706294	0.6
	0.6875	0.528662
	0.699571	0.498328
	0.753425	0.534091
	0.723214	0.544199
	0.697842	0.561822
	0.828916	0.55916
	0.746988	0.504604
	0.820197	0.527638
	0.76087	0.506394
	0.779376	0.483384
	0.696751	0.592593
	0.684426	0.616959
	0.770833	0.587591
	0.736364	0.616197
	0.835821	0.548951
	0.749254	0.478102
	0.727869	0.518047
	0.767857	0.621083
	0.762557	0.483283
	0.703704	0.421053
	0.78882	0.606742
	0.750491	0.582011
	0.744939	0.556541
	0.741176	0.603448
	0.674576	0.561702
	0.711679	0.508443
	0.809129	0.438395
	0.734247	0.549618
	0.688462	0.573009
	0.731915	0.449664
	0.717557	0.442561
	0.678862	0.615646
	0.624585	0.491667
	0.777778	0.613445
	0.784653	0.633621
	0.764706	0.471698
	0.75395	0.541451
	0.768577	0.590264
	0.768844	0.569007
	0.634146	0.517084
	0.826558	0.464516
	0.741803	0.6
	0.737589	0.440729
	0.738255	0.520971
	0.712062	0.595238
	0.745833	0.534161
	0.79638	0.604124
	0.740047	0.61674
	0.744035	0.653396
	0.766917	0.610478
	0.731141	0.692308
	0.796813	0.619048
	0.788095	0.661728
	0.704545	0.634783
	0.718254	0.619195
	0.686007	0.631696
	0.737052	0.581882
	0.690341	0.552573
	0.646552	0.685268
	0.705128	0.628931
	0.640625	0.586074
	0.741497	0.591002
	0.679612	0.571788
	0.764988	0.665615
	0.640351	0.575472
	0.818182	0.552716
	0.712281	0.544928
	0.73842	0.643653
	0.770732	0.513793
	0.716	0.477778
	0.742021	0.496564
	0.740984	0.606599
	0.74	0.602446
	0.706767	0.527721
	0.679612	0.531148
	0.768	0.523166
	0.714286	0.613065
	0.787746	0.493197
	0.768966	0.525562
	0.711443	0.636917
	0.765957	0.543062
	0.699681	0.567839
	0.644928	0.503205
	0.75	0.6125
	0.688136	0.448
	0.730769	0.461538
	0.691729	0.638384
	0.713755	0.558522
	0.707641	0.579295
	0.692082	0.579158
	0.695455	0.536667
	0.730496	0.597173
	0.720317	0.59375
	0.808458	0.623907
	0.735294	0.518405
	0.684713	0.599303
	0.604317	0.553236
	0.720461	0.579125
	0.704797	0.538012
	0.65	0.495215
	0.68894	0.55814
	0.670455	0.557554
	0.742308	0.582656
	0.743083	0.525886
	0.745011	0.708
	0.706061	0.607759
	0.731293	0.54878
	0.655914	0.568075
	0.730853	0.51676
	0.701107	0.531353
	0.790191	0.543716
	0.775862	0.44964
	0.703704	0.551653
	0.68523	0.592992
	0.745763	0.547112
	0.787692	0.6
	0.763864	0.644491
	0.761421	0.434921
	0.772093	0.570064
	0.774059	0.514925
	0.722222	0.52071
	0.727794	0.552581
	0.80303	0.578534
	0.746988	0.536735
	0.773519	0.572383
	0.827586	0.506427
	0.794366	0.539806
	0.791789	0.615702
	0.825455	0.518414
	0.688995	0.596491
	0.770563	0.578261
	0.787302	0.462527
	0.693396	0.655462
	0.681648	0.463215
	0.785714	0.505085
	0.700306	0.592593
	0.678431	0.489914
	0.83558	0.511811
	0.715302	0.586813
	0.673333	0.551587
	0.723014	0.577358
	0.803357	0.556277
	0.854902	0.572289
	0.723549	0.557078
	0.831395	0.521605
	0.813218	0.552209
	0.74359	0.563715
	0.771028	0.566225
	0.806373	0.573499
	0.743772	0.617716
	0.751174	0.514388
	0.784	0.593443
	0.702381	0.486381
	0.734177	0.525597
	0.808824	0.479121
	0.791667	0.628319
	0.834101	0.503049
	0.843658	0.578947
	0.747541	0.522491
	0.758621	0.511475
	0.772894	0.633663
	0.807792	0.558036
	0.748971	0.544521
	0.780142	0.646667
	0.788301	0.604119
	0.787554	0.55205
	0.816265	0.597403
	0.746575	0.550562
	0.778976	0.53876
	0.798354	0.545752
	0.70696	0.586402
	0.804178	0.604938
	0.708633	0.515419
	0.724252	0.625
	0.871111	0.544715
	0.773779	0.624378
	0.726937	0.605016
	0.777778	0.566197
	0.754286	0.552764
	0.860892	0.62549
	0.746094	0.404984
	0.729577	0.62426
	0.792035	0.535604
	0.690909	0.570881
	0.767281	0.576613
	0.731707	0.573171
	0.752941	0.604027
	0.748408	0.565217
	0.731602	0.625899
	0.737255	0.656051
	0.765766	0.582492
	0.702381	0.5125
	0.770774	0.512465
	0.734426	0.530435
	0.735211	0.652074
	0.705882	0.512
	0.62585	0.554795
	0.735772	0.589474
	0.790698	0.578834
	0.622407	0.52164
	0.764706	0.591549
	0.693966	0.56229
	0.761146	0.449541
	0.745098	0.604317
	0.779487	0.471338
	0.740891	0.59276
	0.675824	0.527881
	0.742152	0.549654
	0.75	0.628968
	0.690037	0.586345
	0.775701	0.645729
	0.80292	0.622271
	0.672464	0.594298
	0.716012	0.535809
	0.686047	0.59847
	0.740157	0.489529
	0.760618	0.582329
	0.774775	0.528777
	0.813636	0.472222
	0.742754	0.52
	0.713656	0.534626
	0.767932	0.555944
	0.799136	0.576923
	0.742105	0.518605
	0.75766	0.636591
	0.732218	0.530952
	0.789216	0.453704
	0.788301	0.619658
	0.77907	0.508046
	0.685841	0.507368
	0.749333	0.583942
	0.729437	0.549451
	0.7625	0.559375
	0.677116	0.53022
	0.752066	0.565947
	0.723618	0.522667
	0.733333	0.569277
	0.838843	0.598566
	0.689076	0.556769
	0.661355	0.568831
	0.759615	0.550129
	0.695341	0.525547
	0.647303	0.551084
	0.781609	0.466258
	0.746914	0.548246
	0.814433	0.506934
	0.69112	0.5
	0.718045	0.494908
	0.675	0.501577
	0.723716	0.541568
	0.736842	0.562914
	0.726027	0.490862
	0.778689	0.538961
	0.813679	0.589681
	0.728435	0.591623
	0.694878	0.498534
	0.717054	0.559846
	0.75265	0.516539
	0.725806	0.668305
	0.767635	0.518182
	0.745247	0.476091
	0.764	0.551559
	0.783562	0.555256
	0.752711	0.581114
	0.750831	0.576172
	0.836634	0.612245
	0.789474	0.550162
	0.734491	0.474474
	0.698039	0.54902
	0.801676	0.547344
	0.731563	0.565588
	0.75	0.561404
	0.696629	0.503311
	0.768382	0.571429
	0.766187	0.589286
	0.761693	0.64557
	0.771978	0.487465
	0.689373	0.520134
	0.677305	0.560554
	0.75	0.515254
	0.725806	0.569712
	0.676712	0.536364
	0.696133	0.490486
	0.726761	0.539474
	0.670507	0.472603
	0.706271	0.545213
	0.692884	0.555556
	0.653571	0.567329
	0.725564	0.528169
	0.767956	0.480447
	0.757062	0.564706
	0.72119	0.506557
	0.631068	0.44086
	0.740506	0.535398
	0.744986	0.517895
	0.641509	0.611702
	0.671378	0.558442
	0.750903	0.536193
	0.683616	0.609319
	0.722603	0.486081
	0.753316	0.531847
	0.677233	0.657289
	0.759777	0.61
	0.655385	0.590317
	0.724576	0.613793
	0.714286	0.687651
	0.699275	0.534161
	0.753125	0.565217
	0.784922	0.522727
	0.718045	0.426036
	0.756563	0.539185
	0.740426	0.588636
	0.627517	0.557971
	0.693878	0.589796
	0.788512	0.616525
	0.789227	0.470414
	0.726542	0.661017
	0.694245	0.645161
	0.758824	0.523297
	0.748879	0.629032
	0.739496	0.572271
	0.690341	0.606635
	0.766355	0.591793
	0.685065	0.580808
	0.666	0.610526
	0.718499	0.588636
	0.707447	0.498551
	0.657895	0.609756
	0.675325	0.498208
	0.720548	0.565769
	0.655172	0.585302
	0.733831	0.487179
	0.780851	0.503563
	0.639405	0.572491
	0.738683	0.608365
	0.75	0.503049
	0.657407	0.621622
	0.683168	0.555556
	0.764535	0.580214
	0.769531	0.542274
	0.70339	0.627072
	0.70989	0.544794
	0.715447	0.581776
	0.811047	0.520408
	0.614334	0.561194
	0.716456	0.523659
	0.75	0.540059
	0.682997	0.507968
	0.674497	0.473418
	0.680608	0.410405
	0.608309	0.51711
	0.634454	0.469925
	0.689579	0.495522
	0.689655	0.553892
	0.786996	0.563158
	0.753472	0.497487
	0.693811	0.574468
	0.745182	0.595156
	0.755507	0.536896
	0.695489	0.535433
	0.713235	0.463215
	0.711656	0.585366
	0.672598	0.504202
	0.73617	0.496644
	0.701357	0.580128
	0.597633	0.509375
	0.708171	0.395604
	0.753112	0.589532
	0.652174	0.484663
	0.665245	0.447592
	0.695783	0.578035
	0.726937	0.500917
	0.684058	0.491453
	0.651163	0.564334
	0.716895	0.473529
	0.719512	0.522989
	0.70801	0.506024
	0.77342	0.55668
	0.613383	0.508197
	0.645756	0.416667
	0.68239	0.567857
	0.595395	0.559917
	0.736318	0.638636
	0.669935	0.59081
	0.653061	0.490079
	0.651475	0.556522
	0.673239	0.590426
	0.704762	0.539474
	0.638298	0.553271
	0.676538	0.466258
	0.610487	0.473002
	0.732733	0.529703
	0.706827	0.520548
	0.75	0.50813
	0.721622	0.506452
	0.73913	0.477752
	0.80112	0.628571
	0.785235	0.415301
	0.725806	0.583039
	0.767857	0.5
	0.722892	0.471963
	0.737903	0.488565
	0.727273	0.512621
	0.79	0.561728
	0.787129	0.570621
	0.856481	0.638889
	0.705128	0.576923
	0.683333	0.532808
	0.789116	0.560224
	0.779661	0.636364
	0.738007	0.620438
	0.815385	0.455263
	0.741325	0.527059
	0.774809	0.522013
	0.771812	0.632609
	0.743333	0.569405
	0.767361	0.486188
	0.734767	0.528767
	0.707031	0.470339
	0.725076	0.502959
	0.685315	0.578366
	0.73913	0.627572
	0.73107	0.537946
	0.804255	0.583851
	0.729242	0.604457
	0.68038	0.468045
	0.776119	0.542254
	0.68	0.516447
	0.743151	0.562914
	0.806061	0.477064
	0.777778	0.605372
	0.762264	0.558887
	0.767025	0.555102
	0.73814	0.626812
	0.780083	0.506536
	0.704403	0.501053
	0.759259	0.54
	0.72449	0.48494
	0.821577	0.540351
	0.748521	0.528261
	0.775385	0.487973
	0.815789	0.484185
	0.805405	0.56068
	0.721116	0.597778
	0.780142	0.480712
	0.775	0.501484
	0.687732	0.528302
	0.739414	0.512281
	0.710843	0.482036
	0.734615	0.536278
	0.701754	0.51773
	0.700758	0.552632
	0.745161	0.507812
	0.699647	0.483092
	0.754617	0.548571
	0.723549	0.538053
	0.80236	0.537396
	0.62987	0.505415
	0.658986	0.63871
	0.769517	0.647303
	0.718346	0.590551
	0.784504	0.521866
	0.676	0.426786
	0.794175	0.526646
	0.735211	0.519757
	0.733138	0.560175
	0.666667	0.534091
	0.715278	0.436681
	0.746518	0.576837
	0.693038	0.561279
	0.775385	0.65625
	0.696429	0.565766
	0.775194	0.559677
	0.729537	0.501923
	0.737452	0.448916
	0.703252	0.409326
	0.675676	0.590116
	0.763838	0.673423
	0.696275	0.481229
	0.714912	0.588083
	0.767857	0.546012
	0.670213	0.580986
	0.712946	0.558891
	0.765199	0.473118
	0.710762	0.640138
	0.779097	0.509025
	0.774038	0.522184
	0.699267	0.588235
	0.656347	0.574176
	0.742647	0.541818
	0.692015	0.490868
	0.755556	0.527273
	0.753247	0.539735
	0.700665	0.604502
	0.737981	0.689805
	0.720859	0.623529
	0.763218	0.491749
	0.666667	0.692982
	0.689855	0.476636
	0.726688	0.459459
	0.719231	0.541033
	0.769737	0.462891
	0.639871	0.577778
	0.721127	0.532258
	0.71345	0.492063
	0.661597	0.517375
	0.700306	0.615385
	0.721414	0.580321
	0.846457	0.658088
	0.766816	0.596535
	0.843602	0.646809
	0.786765	0.526802
	0.781646	0.642202
	0.717593	0.547529
	0.833866	0.664596
	0.845771	0.41875
	0.845304	0.625323
	0.753541	0.544413
	0.742268	0.722477
	0.778338	0.61326
	0.793003	0.56338
	0.785124	0.502551
	0.753894	0.605598
	0.820588	0.571956
	0.863158	0.551282
	0.806338	0.560579
	0.818182	0.703125
	0.8	0.537344
	0.751938	0.64
	0.804878	0.56229
	0.812207	0.567164
	0.767068	0.535411
	0.842105	0.555556
	0.860294	0.661448
	0.849315	0.568182
	0.843844	0.627219
	0.822115	0.535484
[truncated: 271 more rows]
