# Supplementary material for: Glycogen phase-separation drives macromolecular rearrangement and asymmetric division in E. coli
Source: EMBO J. 2025 Nov 3;44(24):7434–76. doi: 10.1038/s44318-025-00621-y (PMC12706056; doi:10.1038/s44318-025-00621-y)
Supplement: Supplementary file 18 — Source data Fig. 5 [file 44318_2025_621_MOESM18_ESM.zip › Figure5/SourceData_Fig5E.xlsx]

## Sheet: Mix1Expo
	Nucleoid area ΔglgBXCAP (µm^2)	Nucleoid area WT (µm^2)
	1.7395	1.8963
	1.764	1.274
	0.9016	1.4014
	1.568	1.7248
	1.176	1.9845
	1.1956	1.9649
	1.519	0.9849
	1.5043	1.1221
	1.421	1.4504
	1.5435	1.764
	2.0335	1.4847
	2.2491	1.7738
	0.8428	1.7297
	0.9065	1.323
	1.4308	1.5778
	1.078	1.6954
	1.4602	1.8032
	1.5484	1.5582
	1.4259	1.0437
	2.0727	1.2838
	1.8914	2.2638
	0.9261	1.8767
	1.7003	1.4651
	0.931	0.6272
	0.8673	0.8477
	1.8032	0.8624
	0.8918	1.568
	1.0535	0.8673
	1.813	1.4945
	1.4749	1.4063
	1.7542	1.3622
	0.9163	1.6513
	1.176	1.2838
	1.7689	0.7154
	1.9012	1.8032
	1.5484	1.6611
	1.8277	1.568
	1.3573	1.4161
	1.8473	1.0241
	1.9453	1.7395
	0.9408	1.8081
	1.5484	2.1413
	1.2446	1.8375
	0.8281	1.3181
	0.8967	0.9408
	0.9996	1.2446
	1.0976	1.3573
	0.98	1.8522
	1.6709	1.5141
	0.882	0.9163
	1.0976	1.0584
	0.9261	1.6121
	0.9114	0.9849
	0.9898	1.8424
	1.5533	1.8081
	0.9849	0.8477
	1.0388	1.0682
	1.7003	0.735
	1.9649	1.7052
	1.862	1.8914
	1.8424	1.2446
	0.7693	1.5337
	1.4945	1.0486
	0.6664	1.1368
	1.3475	1.5582
	1.9306	1.7493
	1.3818	1.4896
	1.2593	0.9653
	1.2985	1.225
	2.1511	1.764
	1.4553	1.0437
	0.9212	1.3377
	1.2887	1.6856
	1.3132	1.4749
	1.4455	1.3034
	1.0339	0.8183
	0.98	1.7444
	1.1319	1.617
	1.4161	1.6219
	1.9257	1.4847
	2.2001	1.568
	1.9355	1.1123
	1.2348	1.6709
	1.5043	1.0829
	1.6513	1.2152
	1.715	1.4112
	1.127	1.4063
	1.3132	1.7248
	1.813	1.5043
	1.2887	1.0388
	2.0629	1.7738
	1.9159	0.735
	1.4847	1.47
	1.176	1.7885
	1.8326	1.2544
	1.4161	1.1858
	1.6758	0.8281
	1.421	1.6366
	1.4553	0.8575
	1.0339	1.1809
	1.2397	1.3671
	1.1956	1.764
	1.9208	1.4945
	2.1168	1.0976
	0.9261	1.4455
	0.9163	1.5435
	1.0584	1.7836
	1.8473	1.5043
	1.5925	1.9012
	1.421	1.1956
	1.96	1.4063
	1.2005	1.4504
	1.6219	1.4455
	0.9408	1.3916
	0.9653	1.8522
	0.9947	1.6415
	1.4259	1.7983
	1.0976	1.0094
	1.8669	1.9061
	1.6121	1.4161
	1.2936	1.9747
	1.4553	1.0094
	0.7399	1.9257
	1.0731	1.4161
	1.1564	1.6513
	0.9702	0.7644
	1.9159	1.6219
	1.2936	1.0143
	1.2103	1.1417
	1.4945	1.4063
	1.4406	1.1074
	1.5435	0.686
	0.9996	0.9996
	1.7395	1.3916
	1.7199	0.9408
	0.931	1.4161
	1.8375	1.2838
	1.0192	0.9457
	1.3671	1.5876
	1.617	1.9698
	1.1907	0.9653
	0.8477	1.9355
	1.4357	1.5582
	1.421	1.3279
	2.0678	0.9114
	1.2691	1.0437
	2.0531	1.3622
	1.0829	1.4014
	1.519	1.225
	1.3034	1.764
	1.029	1.5386
	1.3818	1.4161
	1.8669	1.0241
	0.8379	0.6811
	1.2005	1.1172
	1.6709	0.882
	1.6415	1.2299
	1.5729	1.8914
	1.7101	1.4798
	1.4063	1.1368
	1.8522	1.8963
	1.2103	1.9796
	1.5043	1.7199
	1.8424	2.0629
	2.0776	1.323
	1.7101	1.1319
	1.7787	1.7934
	1.6219	1.7395
	1.0927	0.882
	0.9702	0.9408
	1.2789	1.6807
	0.9996	1.5876
	1.5876	1.4749
	0.8869	1.4602
	1.7591	1.2936
	1.3181	1.7934
	0.9261	0.9261
	1.9894	1.2299
	1.176	1.2789
	1.4847	1.3132
	0.8281	1.6905
	1.7934	1.5778
	1.9551	1.7052
	1.2985	1.0192
	1.3769	1.5141
	1.0241	1.4651
	0.9849	1.6268
	1.8473	0.9408
	1.9943	1.1907
	1.4994	0.9996
	1.8522	0.931
	1.5288	0.9457
	1.4945	1.3867
	1.0437	1.1907
	1.1074	1.5337
	1.1319	1.8032
	1.4357	1.2789
	1.4847	1.1515
	2.058	0.9751
	1.4406	1.7003
	1.0241	1.5582
	1.8424	1.5729
	1.5533	0.9065
	1.0584	1.3034
	1.6072	1.5141
	0.784	0.8526
	2.0286	1.7199
	1.1172	1.2789
	1.4112	1.2838
	1.2838	1.3034
	1.9453	0.8477
	1.8865	0.7301
	1.3867	2.0874
	1.3622	1.4749
	1.7101	1.5729
	1.7395	1.5827
	1.6856	1.4161
	1.2593	0.8869
	1.2789	1.8228
	1.2152	2.0335
	1.3328	1.6562
	1.764	1.1466
	1.3622	1.5631
	1.7101	1.5386
	2.1315	1.9453
	1.3769	1.6268
	1.2152	1.6072
	2.1413	1.6513
	1.1319	1.9306
	1.7101	1.6513
	1.5484	1.6121
	1.5533	1.6562
	0.8085	1.5876
	1.8179	1.8522
	1.029	1.813
	1.5435	0.9408
	1.4063	1.5141
	1.4602	1.4798
	1.8424	1.8228
	1.2838	1.6366
	1.2642	1.0731
	1.0192	1.8473
	1.2299	1.0633
	1.715	1.8228
	1.127	2.0874
	0.8575	1.4112
	0.7791	2.1756
	1.4651	1.4259
	1.2985	1.862
	0.9212	0.8477
	1.5092	1.1466
	1.4357	1.4994
	1.5876	1.6268
	1.4651	1.2103
	1.5974	1.2103
	1.5827	1.0976
	1.6758	1.4994
	1.5827	1.7101
	1.1956	1.2838
	1.1221	1.7003
	1.6415	1.1956
	1.7101	0.6419
	1.568	0.8281
	1.4945	1.7836
	1.0633	1.9649
	1.0535	1.3965
	0.9947	1.4308
	1.9551	1.078
	1.5778	1.5435
	1.5631	1.6317
	1.6856	1.5386
	0.8085	0.8232
	1.4651	1.4847
	1.1123	1.6611
	0.882	2.1266
	0.8477	0.7938
	0.9604	1.8032
	1.6562	1.9943
	1.7052	1.4896
	1.8718	1.1613
	0.9408	0.8428
	1.2789	1.5876
	1.4014	0.9163
	1.8571	1.2005
	1.2005	0.7644
	1.0388	1.2348
	1.1319	0.8918
	1.6513	0.9849
	1.9012	1.3524
	1.4063	1.6268
	1.8081	1.6121
	1.1662	1.6366
	0.9996	1.9159
	1.4063	1.1025
	0.9751	1.4161
	2.3422	1.8914
	1.5876	1.1613
	1.4651	1.6709
	0.98	1.3916
	1.5827	1.5631
	0.9555	1.1662
	1.3916	1.7346
	1.5827	0.8428
	1.9502	1.2593
	1.1809	1.6023
	1.6317	0.9604
	1.3573	1.0731
	1.6464	2.0972
	1.1662	1.0094
	0.882	0.7399
	1.7934	1.6807
	2.1021	2.1119
	1.9796	1.4112
	1.6268	1.5043
	1.0094	1.8081
	2.0433	1.6317
	1.6562	1.715
	1.47	1.5484
	1.1809	1.666
	1.0682	1.7297
	2.0972	1.0731
	0.7938	1.1466
	1.3769	1.1172
	1.5533	1.6905
	1.4014	1.715
	0.9751	1.1319
	1.4602	1.5484
	1.3916	0.9212
	2.1315	0.8183
	2.3324	1.2152
	1.2495	0.6664
	1.029	1.6268
	1.3573	1.3083
	1.0437	1.5337
	1.3573	1.8718
	1.5582	1.8963
	1.4259	1.9306
	2.0482	1.568
	1.7052	1.8228
	2.1315	1.0241
	1.3132	1.2642
	1.3965	1.8816
	1.5043	1.4798
	1.9012	1.6807
	1.9649	1.7934
	1.617	1.2299
	1.1711	0.8673
	1.5827	0.9947
	2.0188	0.7105
	1.3279	1.3475
	1.8081	1.9698
	1.519	1.7052
	1.323	1.0731
	1.7248	1.1466
	1.4994	0.784
	2.0776	1.2642
	1.9159	1.5582
	1.9502	1.5435
	1.1907	1.7395
	1.7493	1.0731
	1.3377	1.2887
	1.0388	1.8571
	1.7297	2.0139
	1.7199	1.4651
	1.8767	1.2936
	1.2838	1.2985
	1.5729	1.3867
	1.4455	1.5729
	1.7493	1.1711
	1.274	0.9457
	1.519	1.5141
	1.3671	0.7252
	1.3818	1.4945
	1.7738	0.98
	1.6464	0.7301
	2.0041	1.2201
	1.4798	1.6072
	1.7591	1.7003
	1.1368	1.1858
	1.3132	1.1711
	1.6121	1.0927
	1.4798	1.862
	1.4553	1.6954
	1.5582	1.9796
	1.0682	1.9257
	2.0776	1.8914
	1.3083	1.3328
	2.1364	2.1266
	1.2348	1.1172
	1.0388	1.3426
	2.0482	1.4553
	1.2446	1.8032
	0.8918	1.6366
	1.5729	2.058
	2.1511	1.5778
	0.931	0.9163
	1.5386	1.5386
	2.2687	1.4994
	1.0339	1.1711
	1.6905	1.0143
	2.0972	0.7399
	1.1368	0.9163
	1.2397	1.4896
	1.2887	1.7199
	1.3524	1.0927
	1.8571	1.0388
	1.4896	0.98
	1.4406	1.3377
	1.5239	1.323
	1.1221	1.3573
	1.6856	0.8183
	1.9012	1.3132
	0.98	1.6807
	0.9457	1.2887
	1.3083	0.9947
	1.47	1.7395
	1.8718	0.7742
	1.7444	1.568
	1.6415	1.1074
	1.4014	1.225
	1.7052	1.1711
	1.1956	1.7003
	1.4896	2.0433
	1.2054	1.6562
	1.8179	1.7689
	1.47	1.6758
	1.3769	1.1662
	1.7787	1.6513
	1.9894	1.0192
	1.3818	1.6023
	0.9408	1.8522
	1.7444	1.3965
	1.0584	1.3573
	1.2054	0.9555
	0.8526	0.8575
	1.421	1.6954
	1.4798	1.3524
	1.3916	1.4112
	1.7787	1.3377
	2.1413	1.4406
	1.8277	2.1364
	1.8816	1.813
	1.7836	1.4896
	1.2348	1.4112
	1.0927	0.9555
	0.931	1.4553
	2.1119	2.1609
	2.1658	1.3916
	1.8522	1.5239
	1.4406	1.4847
	1.0192	1.7591
	1.8179	0.9849
	1.1662	1.2544
	1.2201	1.0829
	1.6219	1.5974
	1.9551	1.3377
	1.3132	1.0535
	1.5092	1.4749
	1.3622	1.6268
	1.7591	1.7101
	1.5925	1.5582
	0.8232	1.568
	1.2887	1.3475
	1.2152	1.6709
	1.1466	1.2544
	1.6856	1.3279
	1.5729	1.7003
	1.813	0.9604
	1.4798	1.2789
	0.8771	1.5582
	0.9506	0.8869
	1.1956	0.8134
	1.7297	1.4259
	1.1564	1.2838
	1.7885	1.8816
	0.8967	0.9408
	1.5582	1.8424
	1.6758	1.2054
	1.1172	1.6758
	1.2397	1.7983
	1.5484	1.666
	1.617	1.7787
	1.4896	1.0339
	1.6366	1.4112
	1.9551	1.6072
	1.5435	1.3622
	1.4994	1.0486
	1.0927	1.225
	1.323	1.7444
	1.617	1.8473
	1.6121	1.1809
	0.9751	1.3867
	1.274	1.47
	1.1417	1.96
	2.1952	1.1613
	1.1858	2.1952
	2.0139	1.764
	1.5778	1.5435
	1.7787	1.3916
	1.8473	1.4553
	2.1168	1.2789
	0.8379	1.1858
	2.3177	1.3132
	1.3965	1.4014
	1.4553	1.1319
	1.1858	1.4455
	1.4357	1.9404
	1.5974	1.4406
	1.0682	1.4994
	1.5141	1.2544
	1.519	1.3083
	1.7689	1.1564
	1.1074	1.1613
	1.4602	1.7248
	1.1074	1.7836
	1.9502	1.8473
	1.3524	1.5533
	1.7542	1.2446
	1.6709	1.5337
	1.274	1.666
	1.4896	1.0682
	1.2201	1.3524
	1.5582	1.3769
	1.4847	1.8963
	1.6709	1.5778
	1.9649	1.1858
	1.6121	1.1662
	1.5876	1.1858
	1.029	1.5729
	1.4896	1.7591
	1.274	0.9604
	1.2544	1.6366
	1.7542	1.7199
	1.6758	1.2201
	1.862	1.6562
	1.8277	2.1658
	1.6464	1.6268
	1.2838	1.0045
	1.2201	1.2397
	2.0727	1.1074
	1.1956	1.6072
	1.4357	2.1609
	1.5729	0.9359
	1.7836	1.8767
	1.2054	1.4259
	0.8232	1.2348
	1.0388	1.2054
	2.0776	1.7395
	1.2397	1.617
	1.47	1.3475
	1.6366	1.0094
	1.3426	1.8032
	1.7199	1.7101
	1.2691	0.9408
	1.6758	0.9457
	1.8032	0.9114
	0.8036	1.2054
	1.1564	1.4847
	0.8085	1.6121
	1.2642	1.3622
	1.9551	1.4112
	1.1368	1.4504
	1.9012	1.1907
	1.0192	1.6268
	0.9947	1.1907
	1.1613	1.0094
	1.7787	1.1956
	1.6121	0.9653
	1.4994	1.9649
	1.2054	1.6072
	1.8669	1.8718
	1.3426	1.1564
	0.8673	1.8767
	1.617	1.2789
	1.4602	1.2152
	1.7542	1.666
	1.7493	1.9502
	1.3279	1.8522
	1.3818	1.6856
	1.5043	1.2789
	1.9061	1.8914
	1.3279	1.8571
	1.5876	1.568
	0.931	1.5827
	1.8963	1.1613
	0.8477	0.8722
	1.5778	1.4553
	1.7199	1.3426
	1.3181	1.7934
	1.5288	1.5092
	1.5386	2.0286
	1.4651	1.6709
	0.9702	1.9747
	1.8228	1.2838
	0.9604	1.3377
	1.7003	1.0633
	1.3916	1.4994
	1.8179	0.9359
	1.4406	0.9555
	1.6856	1.0731
	1.4553	1.0339
	1.6219	0.9849
	1.6954	0.8526
	1.3573	1.5778
	1.274	1.8473
	0.7889	1.5533
	1.3426	1.9012
	1.6513	1.2005
	0.8624	1.7836
	1.1172	1.9355
	1.2593	1.7248
	0.9849	0.9653
	1.2985	0.9506
	1.3328	1.1221
	1.4749	1.1711
	1.2397	0.9114
	0.9702	1.7003
	1.078	0.9604
	0.9555	0.8428
	1.5827	1.8424
	2.0188	1.1319
	1.1466	1.1809
	1.5631	1.7787
	1.6366	1.4896
	0.8477	0.833
	0.8183	1.5386
	1.8179	1.6905
	1.2887	1.4014
	1.0731	1.9061
	1.0388	0.9163
	0.9212	1.0829
	1.6023	1.0192
	1.0829	1.3622
	1.0339	1.8081
	1.4161	1.1515
	1.1564	1.7542
	1.5631	1.4357
	1.2593	1.7934
	1.078	1.2544
	1.5533	1.0192
	1.568	1.9208
	1.5043	1.5141
	1.8914	1.4798
	0.9114	1.764
	1.5239	1.47
	1.4994	0.98
	2.1805	1.4259
	1.2985	1.8816
	1.4063	0.9261
	1.3279	1.1417
	1.0094	1.7248
	1.8522	1.8375
	1.4455	1.568
	1.4553	1.8571
	1.7493	1.3622
	0.8428	1.7297
	1.4798	1.3475
	1.1319	1.4112
	1.3524	1.6758
	1.8767	2.1903
	1.3083	1.2495
	1.4994	0.8771
	1.4602	1.5337
	1.5386	1.0437
	1.2054	0.7987
	1.0682	1.2005
	1.7542	0.98
	1.5484	1.3328
	1.6121	0.98
	1.5484	0.8967
	1.2495	1.5288
	1.1907	1.6317
	1.8375	1.6611
	1.127	0.833
	2.0727	1.7493
	1.1564	1.7248
	0.9604	1.2054
	1.2005	1.7346
	1.6121	1.1123
	1.6464	1.6954
	1.6072	1.7738
	1.9208	1.715
	1.2691	1.1858
	1.7836	1.3916
	2.0237	1.9845
	0.9947	1.6562
	0.8477	1.3818
	1.0388	1.8473
	1.3818	1.2936
	0.9996	1.6611
	1.3279	1.1074
	1.4063	0.9702
	1.0878	1.5631
	1.9796	1.911
	1.5876	1.0584
	1.323	1.2887
	1.4112	1.4651
	1.0339	1.6562
	1.0731	1.5484
	1.3132	1.7101
	1.4651	0.8575
	1.0829	1.5974
	1.5337	1.3475
	1.6513	1.3671
	1.2054	0.8281
	1.3916	1.7444
	1.1368	1.2838
	1.0535	1.1368
	1.5043	1.6464
	1.7591	1.7101
	0.8722	1.9845
	1.4014	1.0192
	1.4651	0.7644
	0.9261	1.8767
	1.0094	1.8767
	1.6611	1.5631
	1.1368	1.8571
	1.4994	1.421
	1.7199	1.5288
	1.4847	1.7934
	0.8771	1.2446
	0.882	0.9261
	2.1413	1.6856
	1.7836	1.6366
	0.7448	1.8326
	1.9551	1.4161
	1.2495	1.4553
	1.3083	1.7346
	0.9114	1.1956
	1.8032	1.274
	1.7885	1.1662
	0.8281	1.4749
	1.47	1.5435
	1.8375	1.8669
	1.1123	1.4651
	1.9649	1.4602
		1.1662
		1.4308
		1.2642
		1.617
		0.9751
		0.9163
		2.0531
		0.9114
		0.8624
		1.4308
		1.4798
		1.813
		1.8081
		0.9261
		1.3377
		1.1711
		0.9065
		1.4602
		1.6562
		1.5631
		1.6611
		1.4651
		0.8918
		1.1221
		1.8424
		1.029
		1.6023
		1.9747
		1.225
		1.8228
		1.1368
		1.2152
		1.0388
		1.1809
		1.7787
		1.1466
		1.3573
		1.0143
		1.2789
		1.4504
		1.2201
		1.6023
		1.6464
		1.0486
		0.9457
		1.2152
		0.8771
		0.8526
		1.4847
		1.2985
		1.6905
		1.7983
		1.8228
		1.1123
		2.0286
		1.9306
		1.0976
		1.6954
		1.2397
		1.8228
		1.7395
		1.0437
		1.2789
		1.2299
		1.3181
		1.1172
		1.0192
		1.029
		1.3181
		1.764
		1.7052
		1.3818
		1.617
		1.764
		1.1172
		1.7003
		1.9061
		1.5974
		1.7738
		1.1172
		1.6807
		1.2838
		1.6317
		0.9947
		1.4847
		1.4749
		1.5876
		1.4749
		1.3524
		1.6807
		1.3671
		1.7836
		1.7885
		0.9065
		1.1123
		1.0388
		1.9208
		0.9653
		1.127
		1.1368
		1.5484
		1.5386
		0.8869
		1.274
		1.5092
		1.3426
		0.735
		1.1368
		0.9212
		1.0976
		1.1172
		1.3377
		1.0143
		1.7934
		1.7885
		1.8914
		1.7052
		2.0482
		1.5337
		2.0188
		1.4014
		1.0927
		1.3867
		1.3867
		1.4798
		1.2495
		1.5925
		1.0535
		1.5974
		1.1025
		1.8277
		0.8232
		1.8473
		1.1809
		1.6758
		1.4357
		2.0678
		0.7987
		1.0192
		2.1266
		1.4847
		1.2789
		1.5778
		1.1613
		1.9061
		0.9212
		1.6268
		1.666
		0.8722
		1.5288
		1.6366
		1.5827
		1.2005
		1.3573
		1.666
		1.3034
		1.127
		1.0731
		1.6219
		0.9555
		1.4161
		1.4357
		1.6807
		1.3475
		1.2985
		1.9159
		1.5092
		1.7542
		1.0927
		1.0486
		1.3818
		1.2936
		1.7493
		1.3573
		1.5386
		1.4994
		0.9702
		1.9355
		1.8571
		1.2985
		1.6856
		1.8473
		1.5092
		1.1564
		1.7836
		1.0094
		1.1025
		1.0192
		1.2446
		1.3377
		1.6268
		0.9653
		1.5925
		1.911
		1.3377
		0.8869
		1.4259
		1.8767
		1.8081
		1.0094
		1.1858
		1.4406
		1.6611
		1.5729
		1.1417
		1.3475
		1.862
		1.1662
		1.7297
		1.4749
		1.7101
		1.9061
		1.372
		1.2201
		0.9114
		1.323
		1.5337
		1.7493
		1.7395
		1.3818
		0.9996
		1.0388
		1.7297
		1.2593
		1.7003
		1.9502
		1.2593
		1.96
		1.274
		2.0041
		1.2348
		0.9996
		1.0339
		0.9408
		1.323
		1.0143
		1.078
		1.4406
		0.833
		1.6758
		1.5484
		1.0486
		1.1221
		1.7199
		1.5582
		1.6709
		1.4896
		1.0388
		1.5386
		1.2005
		1.7934
		1.5533
		1.4994
		1.1515
		1.2005
		1.0388
		1.5974
		1.3916
		0.8624
		1.3867
		1.8865
		1.2887
		1.4896
		1.568
		1.2544
		1.6366
		1.4602
		1.0976
		1.7591
		1.3867
		0.7595
		1.0829
		1.4994
		1.0584
		1.764
		1.8081
		1.5386
		2.058
		1.5386
		1.5974
		1.911
		0.9506
		1.3279
		1.9453
		1.9306
		1.2054
		2.0874
		1.5288
		1.3524
		1.2789
		0.6321
		1.2152
		1.911
		1.2005
		1.1662
		1.7444
		1.6513
		1.3377
		1.5043
		1.813
		1.372
		0.9555
		1.9747
		1.9894
		1.7444
		1.8375
		1.3622
		1.4504
		1.4259
		1.176
		1.7983
		1.4014
		1.2985
		1.6905
		1.9453
		1.2985
		1.5778
		1.5876
		0.8428
		1.8277
		1.2103
		1.3573
		1.3573
		1.4455
		2.2834
		1.3573
		1.47
		1.1564
		1.9551
		0.9016
		0.9702
		1.5631
		1.0094
		1.4553
		1.47
		1.1809
		1.0241
		1.421
		1.3328
		1.4455
		0.8477
		1.1319
		1.666
		1.5239
		1.7934
		0.9604
		1.9012
		1.715
		0.8085
		1.127
		1.5974
		1.6758
		1.7101
		1.078
		1.9257
		0.8085
		1.4749
		1.4896
		1.7689
		1.0486
		1.5631
		1.0045
		1.2838
		1.5484
		1.6709
		1.4945
		1.1025
		1.3965
		1.6758
		1.078
		1.6513
		1.7836
		1.3671
		1.8277
		1.1907
		0.784
		1.2299
		1.8963
		1.6709
		1.6366
		1.7052
		1.7934
		1.8522
		0.9751
		1.3916
		1.1711
		2.0237
		1.1907
		1.0927
		1.5435
		1.372
		1.3867
		1.6464
		1.4798
		1.8228
		1.3818
		1.813
		1.6121
		1.8522
		2.0139
		1.1858
		1.47
		1.0339
		1.4798
		1.2593
		0.9114
		0.9359
		1.3475
		1.862
		1.7738
		1.8718
		1.5778
		0.8624
		1.7983
		1.3475
		1.6562
		0.9359
		1.3769
		1.2054
		1.1711
		1.3377
		1.3181
		1.0241
		1.2887
		1.5043
		1.4308
		0.9849
		0.7056
		0.9016
		0.8575
		1.2838
		1.1221
		1.4455
		1.9159
		2.1756
		1.4749
		1.323
		1.4504
		2.1168
		1.5631
		1.2005
		1.7052
		1.7885
		1.0437
		0.8673
		1.4749
		2.0139
		1.0241
		1.4455
		1.7689
		1.47
		1.7591
		1.0388
		1.8032
		1.6856
		1.029
		1.176
		1.5925
		1.7787
		0.98
		0.9457
		1.3671
		1.8326
		1.4161
		1.6464
		1.0388
		0.9751
		1.568
		1.0143
		2.0041
		1.9502
		1.4308
		1.4161
		1.4161
		1.0143
		1.568
		1.0437
		0.9163
		1.3377
		1.7052
		1.5778
		1.5827
		1.9747
		1.8816
		1.2005
		1.372
		1.1711
		1.6758
		0.9849
		1.1564
		1.2054
		1.7787
		1.2201
		1.6611
		1.1956
		1.3867
		1.8081
		1.5484
		1.0388
		1.0388
		1.6317
		1.3916
		0.8575
		1.0584
		1.6219
		1.3132
		1.6121
		1.8032
		1.6366
		1.6513
		0.735
		1.0682
		1.7346
		1.0143
		1.8473
		1.6954
		2.0139
		1.2397
		1.2152
		1.8865
		1.9306
		1.5582
		1.372
		1.6121
		2.0874
		1.8865

## Sheet: Mix1Trans
	Nucleoid area ΔglgBXCAP (µm^2)	Nucleoid area WT (µm^2)
	0.7399	0.9555
	1.2789	1.2348
	0.9261	1.1858
	1.3867	0.8036
	1.6562	0.9702
	0.7644	0.6468
	0.8526	0.7889
	1.5484	1.1662
	0.7693	0.98
	0.8232	0.6566
	0.9702	1.0241
	1.6023	1.1907
	0.7448	0.7644
	1.7493	1.1711
	1.1417	0.7889
	0.8673	0.9996
	0.7644	0.8967
	0.98	1.225
	0.9506	0.7448
	1.4847	0.6517
	0.7987	0.6664
	1.568	0.98
	0.9555	0.6027
	0.8232	1.0976
	1.2299	0.7497
	0.8722	0.8477
	0.8918	0.7399
	1.0192	1.078
	0.7497	1.1515
	0.7889	0.7154
	0.9065	0.6811
	0.931	0.7644
	1.3426	0.5733
	1.5582	0.8918
	0.8771	0.8918
	0.735	0.9506
	1.0927	0.9457
	0.931	0.6909
	0.9898	1.274
	1.0094	0.8918
	0.9555	0.7301
	0.8722	1.3475
	1.2299	1.0241
	0.7105	0.6566
	1.6513	0.7546
	1.1123	1.0976
	1.176	0.6909
	0.8428	0.8869
	0.8967	0.7203
	1.2887	1.127
	0.9702	0.8183
	1.1662	0.9996
	1.0731	0.9114
	0.882	0.7105
	1.0927	1.0486
	0.784	0.6076
	1.1025	0.6664
	0.6958	1.1319
	0.8232	0.9898
	0.9506	0.637
	1.3524	0.5929
	1.0437	0.8477
	1.127	1.1662
	0.8428	0.6958
	1.6464	0.8134
	1.1956	1.0584
	0.833	0.931
	1.1417	1.323
	0.8869	1.3622
	0.9506	0.9016
	0.8477	0.6811
	0.9457	1.0143
	0.9408	1.2201
	0.7644	1.3916
	1.0486	0.8085
	0.882	0.9996
	0.7546	1.1711
	0.7252	0.9163
	0.9359	1.0682
	0.7154	1.0241
	1.2838	0.6468
	0.8232	0.6223
	1.47	0.9849
	1.5386	0.9947
	0.9555	0.7595
	0.6909	0.7546
	1.0241	1.1172
	1.3475	0.6811
	1.4259	0.735
	1.1074	1.2103
	0.98	0.7154
	1.078	0.7056
	0.9898	1.4651
	1.0339	0.7791
	1.4553	1.1172
	0.9702	0.6566
	0.882	0.6517
	1.2936	1.4455
	0.8477	0.8428
	0.7889	0.8575
	0.6468	1.0388
	1.3083	1.0731
	0.8036	1.1172
	1.0535	0.6321
	1.2691	0.9947
	0.7252	1.2397
	1.029	1.0535
	0.8575	0.9898
	0.8526	1.3181
	1.5582	0.6909
	0.9996	1.0584
	0.8036	0.8183
	0.7693	1.0339
	0.8575	1.3377
	1.6268	0.6321
	1.0094	1.0731
	0.7693	0.8526
	0.8232	0.9702
	1.2887	1.0535
	0.9506	0.7448
	0.8036	0.98
	0.8183	0.8379
	0.9506	0.9751
	1.5582	0.9996
	0.8183	1.2397
	1.3377	1.5386
	0.8379	1.078
	0.7791	0.8134
	0.8624	0.9114
	1.0927	0.6272
	1.3083	1.3279
	0.9996	0.6713
	1.372	0.8281
	0.7644	1.1466
	1.1662	0.8624
	1.421	0.7546
	0.9849	1.2005
	0.931	0.7693
	0.8183	0.6762
	1.1025	1.3083
	0.8428	1.0437
	0.9114	1.2397
	1.0192	0.637
	0.8085	1.2985
	1.1515	0.6321
	0.882	1.1907
	0.7644	0.7546
	1.2642	0.7301
	0.735	1.2936
	0.8379	0.8673
	1.0535	0.9604
	1.1662	1.1564
	0.98	0.6517
	0.8379	1.323
	1.176	0.7889
	1.1368	0.6762
	1.2887	1.1319
	0.8134	0.8379
	0.8722	1.1319
	0.9163	1.0584
	1.1907	0.7007
	1.2054	0.9212
	0.8281	0.7252
	0.7497	1.1613
	0.9506	1.0878
	0.8036	0.833
	1.0633	0.9898
	0.9898	0.8575
	1.0339	1.1662
	0.9261	1.2299
	1.4798	0.7742
	1.0437	0.6174
	1.029	0.8232
	0.8673	1.3181
	0.8183	1.0878
	0.882	0.7448
	0.8134	0.6468
	0.7203	0.98
	0.9702	0.8379
	1.1466	1.3426
	1.372	0.8918
	1.029	0.6517
	1.7052	0.9898
	1.3622	0.6468
	1.0633	1.1221
	1.3328	1.2054
	0.8722	1.3769
	0.7742	0.784
	0.9114	0.7252
	1.3965	0.9408
	0.833	1.1956
	0.833	0.6909
	0.8918	1.0633
	0.8967	0.637
	0.9947	0.833
	0.8526	0.8085
	0.8575	1.0878
	1.6219	1.4651
	1.0388	1.1368
	1.0241	0.686
	1.3132	0.7889
	0.9163	0.9996
	1.2348	0.6566
	1.2005	1.2887
	0.7105	0.9016
	0.6811	0.6174
	0.7301	1.0682
	0.8477	0.735
	1.3671	0.9996
	1.4357	1.1956
	0.7448	1.0878
	0.9702	1.0878
	1.4406	0.6566
	1.0192	0.9702
	0.8428	1.0094
	0.9555	1.274
	0.98	0.9457
	1.4112	0.8869
	0.9016	0.8183
	0.7399	0.7448
	0.7497	0.8477
	0.931	1.0633
	1.4455	1.0878
	0.686	0.6958
	1.4896	1.1956
	0.882	1.3328
	0.8281	0.8428
	0.8281	0.8477
	0.8134	0.7497
	0.8869	0.9457
	0.7007	0.833
	1.0339	0.7448
	0.8232	0.6076
	1.0486	1.2054
	0.8085	0.7056
	1.2495	0.9212
	0.9212	0.7448
	1.5043	0.6125
	1.3916	0.8036
	0.7154	1.0486
	0.7889	0.6272
	1.3867	1.1221
	1.1368	0.8771
	0.9996	0.8673
	1.2397	1.0094
	1.2201	1.0535
	1.029	1.1466
	0.8967	0.7007
	0.9849	1.0437
	1.3573	0.7105
	1.3671	1.372
	1.1172	0.8134
	0.9702	1.6415
	1.2985	0.6909
	1.0731	1.0094
	0.8624	0.6517
	0.7742	1.1515
	1.8571	1.1123
	1.0878	0.784
	0.9359	0.7252
	0.8085	0.6517
	1.323	1.1221
	1.0437	0.7203
	1.4357	0.8477
	0.7938	0.8673
	1.0045	0.7595
	0.7007	1.0927
	0.7938	1.0094
	0.9947	1.1907
	1.4504	0.6762
	0.8134	1.3132
	0.7399	0.8722
	0.8575	0.9996
	0.7448	0.8232
	0.7693	0.6272
	1.5582	0.6468
	0.8575	1.029
	1.0143	0.735
	0.9506	0.686
	1.2397	0.9996
	1.1123	0.8869
	0.9506	0.7056
	0.8722	0.6909
	1.2397	0.8967
	1.0339	0.7987
	1.2936	0.5978
	0.9359	1.0927
	0.9702	1.5533
	1.2838	0.7448
	0.9751	0.7007
	1.5533	1.0094
	0.8771	1.0486
	0.7448	0.8624
	1.1858	0.6125
	1.0731	0.7448
	1.4945	0.6223
	0.8085	0.735
	0.784	1.0486
	1.0829	0.5978
	0.7301	1.2348
	1.2054	1.0143
	0.7007	0.7791
	1.1515	0.7252
	1.3622	1.0731
	0.6762	1.0829
	0.9065	1.078
	1.4357	1.3818
	1.5043	0.7105
	0.8575	1.2691
	1.4063	0.6027
	0.8624	0.9065
	0.833	0.9996
	0.7742	1.2005
	1.2887	0.6321
	0.6811	1.0976
	1.3475	0.8036
	0.9653	0.6517
	0.7889	0.6566
	0.9653	1.2838
	1.3818	0.8673
	0.9996	1.3279
	1.1368	1.1711
	0.8869	0.6958
	0.8771	1.4259
	1.2691	1.3916
	0.8771	1.2495
	0.8183	1.127
	0.8869	1.2936
	1.6464	1.2005
	1.3524	0.7154
	1.3965	0.8477
	1.3818	1.0437
	1.4063	0.5635
	1.4602	1.2397
	1.0192	0.5292
	0.8281	1.0584
	0.8771	1.2397
	1.5239	0.7987
	0.882	0.7987
	0.9947	0.8036
	0.8085	0.9751
	0.8281	1.2348
	0.8085	0.7987
	0.9849	1.0388
	0.7889	1.3328
	1.1074	0.8673
	1.1123	0.6468
	1.0192	0.9114
	1.3573	0.5537
	0.9065	1.2985
	1.1515	0.637
	1.3132	0.7497
	1.1662	0.6713
	1.2789	1.1564
	1.2691	0.9898
	0.7987	0.6713
	1.372	1.225
	1.372	0.7644
	1.0192	0.7203
	0.7889	0.7056
	0.9163	1.2103
	1.2495	1.4651
	0.7938	0.735
	0.8722	0.6076
	1.078	0.9457
	0.9751	1.0241
	1.4847	0.6272
	0.6958	0.6615
	0.9163	0.6958
	0.8918	0.8918
	1.4994	1.0339
	0.784	1.0486
	0.9996	0.686
	0.7987	0.8575
	1.0731	0.637
	0.9212	0.8967
	0.9114	1.176
	0.833	0.6762
	1.2152	1.127
	1.2397	0.7301
	1.0731	0.7203
	0.8967	0.6468
	0.8526	0.8036
	0.8232	0.9604
	0.98	1.0829
	0.8869	1.3328
	1.3524	0.8673
	1.5729	0.6174
	0.8673	1.2103
	1.4357	1.0094
	0.686	1.1466
	0.7791	1.0878
	1.0437	0.7448
	1.3377	0.6664
	0.9016	0.9898
	1.1711	1.0486
	0.7644	1.0976
	1.1613	1.2495
	1.3671	0.6076
	0.7448	0.7791
	1.7787	0.7056
	0.8526	1.323
	1.1172	1.3573
	1.0633	0.8673
	0.8134	0.7007
	1.5043	1.1123
	1.6268	0.637
	1.1956	1.3475
	0.9457	0.6419
	1.2201	1.1711
	0.7546	0.6664
	1.0486	0.6713
	0.8428	0.7497
	0.9751	0.9604
	1.0192	0.6468
	1.3573	0.7056
	0.686	1.0976
	0.931	0.8183
	0.8183	1.0437
	0.8036	1.2691
	0.7987	0.9702
	0.7252	0.8477
	0.7791	0.7399
	1.4651	1.1809
	0.9653	0.931
	1.4994	1.6366
	0.8281	0.6615
	0.9212	1.1515
	0.8771	1.0584
	1.127	1.0535
	1.3426	0.7546
	1.029	0.8428
	0.9359	1.0682
	0.8918	0.7693
	0.8085	0.7791
	0.7644	1.0976
	0.9408	0.8575
	0.9114	1.1417
	0.7546	1.2936
	0.8281	0.7301
	0.9506	0.7742
	0.9555	0.833
	0.9751	1.0731
	1.1074	0.6076
	0.833	0.7889
	1.1956	0.7252
	0.8036	1.1858
	0.882	0.6811
	0.7056	0.8428
	1.0584	1.1319
	1.2103	1.2054
	1.029	1.0339
	1.225	0.931
	0.8575	0.6468
	1.3083	0.8134
	1.421	1.3083
	1.0045	0.5929
	0.9065	0.5684
	0.8036	1.2544
	0.7448	0.7791
	1.2201	0.6027
	1.2691	0.7742
	1.0731	0.7448
	0.98	0.6468
	0.784	0.5978
	0.9751	1.2936
	0.7938	0.7644
	1.2936	1.0388
	0.9751	1.421
	0.7987	0.7154
	0.7791	0.6615
	0.7938	1.1368
	1.1564	0.7497
	1.3671	0.7546
	1.4553	1.3034
	0.8673	0.8183
	0.7987	0.8673
	0.9506	1.1172
	1.0094	1.0143
	0.7448	1.0878
	0.7007	1.3867
	1.7395	0.6615
	0.8183	0.9163
	0.7938	0.6909
	0.7203	0.5978
	1.5043	0.6321
	0.7791	0.6566
	1.5778	1.3622
	1.4602	1.274
	0.6909	0.6909
	0.8526	0.6566
	1.2201	0.6419
	0.8526	1.176
	0.8085	0.9947
	1.1368	1.1025
	0.6958	0.6762
	0.6958	0.8085
	1.1809	0.931
	0.7987	0.6811
	1.127	0.8134
	1.0045	1.0731
	1.5827	0.5831
	1.3769	0.7056
	1.3916	0.7203
	0.833	1.0829
	0.8771	0.8575
	0.6958	1.0535
	0.7742	1.5778
	1.2544	0.6321
	1.3524	1.0339
	0.9947	1.1711
	0.8918	1.0143
	0.8967	1.0094
	0.8036	0.7056
	1.078	1.0878
	1.0731	0.8624
	0.8967	0.588
	0.7987	1.0045
	1.0094	0.588
	0.7301	0.9996
	0.9359	0.6027
	1.4994	1.0143
	0.7742	0.6811
	0.9604	0.7742
	1.3769	0.7154
	1.0584	1.1711
	0.8281	0.6615
	0.9506	0.7448
	1.2936	1.1466
	1.4504	0.8722
	1.2446	0.5782
	0.8624	0.637
	1.2985	1.323
	0.9751	0.7301
	0.8869	1.4406
	0.8869	1.2495
	1.3083	0.6468
	1.3622	0.9457
	1.0535	1.225
	0.9212	0.8624
	1.3034	1.1074
	0.8722	0.7056
	1.2397	1.0045
	1.2348	0.9016
	0.7399	0.6909
	0.9212	0.9212
	1.1613	0.6615
	0.8379	0.6076
	0.8134	1.0731
	1.6121	0.7644
	1.2887	0.7252
	1.0143	0.7448
	0.7399	1.0976
	0.7252	1.2495
	0.7987	0.8379
	0.7742	1.3132
	0.9016	0.8869
	1.225	1.0143
	1.1319	0.8232
	0.7154	0.8379
	0.7644	1.4749
	0.686	0.9359
	1.3524	1.1515
	1.2789	1.0241
	0.833	0.9604
	0.7889	1.2299
	1.2936	1.3867
	0.735	0.6909
	0.6419	0.8232
	0.8722	0.6125
	0.8918	1.176
	1.3132	0.7399
	1.0829	1.1809
	1.1123	1.0045
	1.3181	0.637
	0.7448	0.637
	1.4504	0.7056
	0.9849	0.6811
	0.882	1.176
	0.7203	1.1417
	0.7791	0.7203
	0.8477	0.6615
	1.225	0.686
	1.7052	1.2152
	1.2544	0.6321
	0.8134	1.0437
	0.8477	1.0094
	1.2691	0.9408
	0.784	0.6419
	0.7987	1.2495
	0.8183	0.8477
	0.8183	0.9947
	1.5582	1.0486
	1.029	0.735
	0.6419	1.274
	1.3426	1.1368
	1.3328	0.8232
	0.931	0.7742
	0.7007	1.1074
	1.029	1.2005
	1.2544	0.6762
	0.9163	0.9555
	1.4994	0.7889
	1.6905	0.8526
	0.833	0.6958
	1.6513	0.6468
	0.8869	1.2103
	1.323	0.9212
	0.9065	0.7497
	1.0143	0.7399
	1.323	0.8673
	0.9604	1.0045
	0.9261	1.0731
	0.833	0.8085
	1.3524	0.9702
	0.7938	0.9065
	0.6615	1.0143
	1.4847	1.2544
	0.8918	0.5733
	0.8477	1.2544
	0.9212	0.7938
	1.2348	0.8183
	0.7644	0.7301
	0.6909	0.6615
	0.7399	0.7791
	0.8428	1.1907
	0.882	0.8624
	1.0045	1.1662
	0.7497	0.5684
	0.8526	0.8428
	0.588	1.0143
	0.7644	1.0927
	0.7546	1.1172
	1.421	0.9212
	0.7546	1.0486
	0.8085	0.637
	0.7399	0.8134
	0.7742	0.9653
	1.0878	0.7252
	1.3573	0.833
	0.8624	0.8869
	1.1221	0.6321
	0.9849	0.7546
	0.8134	0.7448
	1.1074	1.2495
	1.029	0.6517
	0.8428	1.029
	0.8575	0.5978
	0.9653	0.7595
	1.0045	0.6664
	0.735	0.637
	0.8036	1.225
	0.8085	1.3279
	0.9457	1.0584
	1.1368	0.7595
	1.3475	1.0731
	0.784	1.2397
	0.8869	0.5782
	1.2887	0.686
	0.98	0.6762
	1.3034	0.8722
	0.8869	0.7497
	1.2838	0.9555
	1.6954	1.0094
	1.3573	0.9065
	0.9065	1.3818
	0.8232	1.2005
	0.9016	1.029
	0.7154	0.784
	0.9114	0.7644
	1.1172	1.2642
	1.4847	1.0143
	1.3867	1.2495
	0.8085	1.0584
	1.0045	0.8526
	0.8379	0.686
	0.8869	1.1956
	0.7791	0.6909
	1.1417	1.0192
	1.0094	1.2642
	0.6664	0.9849
	0.8722	0.6664
	1.4259	1.0241
	0.9506	1.2446
	0.9261	0.6517
	0.7791	0.6566
	0.7007	0.6517
	1.5729	1.1515
	0.9163	0.9555
	0.6909	0.7105
	0.8036	0.9555
	1.4749	1.0045
	0.8477	0.6272
	0.9065	1.5141
	0.7203	0.6811
	0.8477	0.7056
	1.6513	0.7448
	0.8379	0.7448
	0.7889	0.686
	0.8281	0.6419
	0.6958	0.7301
	0.833	1.0192
	1.2152	0.9947
	1.3377	1.0339
	0.9751	1.0829
	0.8281	0.8673
	0.8869	1.0192
	1.2985	0.7546
	0.8477	1.3181
	1.4406	0.9114
	0.8477	1.421
	0.8624	1.0486
	1.3132	0.9849
	1.5092	1.2691
	1.5582	1.2936
	1.1711	1.0437
	0.7889	0.8869
	0.9506	0.784
	1.1123	0.8771
	0.882	0.9163
	0.882	0.5684
	0.8183	1.0094
	1.1319	0.6909
	1.0829	0.6174
	0.8232	1.0535
	0.8379	0.8722
	1.2985	1.1368
	1.3426	0.9947
	0.7595	0.6909
	0.6664	0.8281
	1.7787	1.1368
	1.2887	0.7742
	0.8281	0.9604
	0.882	0.6321
	0.7007	0.5439
	0.784	1.176
	1.6023	0.9016
	1.1368	0.9947
	1.3475	1.323
	1.2152	0.7154
	0.9457	0.8526
	1.4602	0.9751
	0.686	1.0094
	0.8281	0.9751
	0.7105	0.7791
	0.8673	1.0976
	0.9212	0.6713
	0.8477	1.1074
	1.2299	0.6272
	0.8771	0.7595
	0.98	0.6811
	0.8722	1.0339
	0.8526	0.8183
	0.8036	0.637
	0.7987	0.6615
	1.1613	0.7154
	0.9016	0.8183
	0.9555	1.0633
	0.8379	0.6419
	1.029	0.8477
	0.9163	0.7252
	1.1613	0.98
	0.9849	0.7399
	1.4602	0.7056
	0.7742	0.9653
	0.8183	1.1221
	1.421	0.7056
	0.7987	0.637
	1.0192	0.98
	0.9849	1.0094
	1.0731	1.0731
	1.6268	0.9898
	1.2152	0.8036
	1.0437	0.6615
	1.4651	1.0633
	1.1466	1.0486
	1.4406	0.8036
	0.7546	1.0192
	1.519	0.8967
	0.784	0.6909
	1.4259	0.7252
	1.5631	0.7791
	1.4112	1.1564
	0.9555	0.7742
	0.7693	1.3818
	1.1172	0.7448
	0.7105	1.1809
	0.8967	1.0388
	0.8771	0.6811
	0.833	0.7448
	1.5827	1.4063
	1.0143	0.6272
	0.8673	0.8134
	1.1809	0.9457
	1.3769	0.9163
	0.9898	1.4749
	1.0584	0.8722
	0.931	1.0339
	0.8624	0.6027
	0.882	0.98
	1.3279	0.6468
	0.8673	0.9947
	0.9702	1.0535
	0.8379	0.9751
	0.7448	0.9359
	1.1907	0.9261
	1.0339	1.1711
	0.8085	0.5929
	0.8575	0.9114
	1.3181	0.6664
	1.0388	1.1319
	0.9163	1.3426
	0.7889	0.6321
	1.3671	1.1662
	0.8526	0.7938
	1.4063	0.6272
	1.1025	0.6517
	0.9114	0.5096
	0.7203	1.0878
	0.7203	1.078
	0.7497	0.8428
	1.127	0.7399
	1.5092	0.9212
	1.1613	0.7448
	0.9653	1.323
	0.6076	0.6713
	1.4357	1.127
	1.1956	1.3573
	0.7791	0.6811
	0.9016	0.6713
	1.1025	1.2299
	0.8526	0.9555
	0.7448	1.0143
	0.9163	0.7448
	1.3426	0.7693
	1.0535	0.7497
	1.3671	0.637
	0.833	0.8869
	0.735	1.029
	1.4455	1.0241
	0.7595	0.9065
	0.9408	0.7252
	0.9996	0.6958
	1.5043	0.8722
	0.7546	0.9016
	0.6713	0.7742
	1.1515	0.9996
	1.3034	0.9604
	1.2495	0.6958
	1.1564	0.7644
	0.8967	0.7595
	0.9653	1.0584
	0.882	0.5978
	1.2103	1.2152
	1.4357	0.6468
	0.8085	1.176
	1.4455	0.9947
	0.8134	1.1662
	0.9114	0.8673
	1.4798	1.0241
	0.7497	1.5386
	0.9114	0.8918
	0.8085	0.6909
	0.931	1.0388
	1.4112	0.7007
	1.3279	1.0584
	1.5239	0.6958
	1.4455	0.9653
	1.2593	1.0878
	1.3377	1.4014
	1.3181	1.0976
	0.8918	0.7889
	0.6958	1.3083
	0.7497	0.9653
	1.1025	0.7301
	0.7791	0.7889
	1.2054	0.7497
	0.9408	0.6321
	1.0731	0.7056
	1.0241	1.0486
	0.8085	1.4798
	1.421	0.9947
	1.0045	0.833
	0.9408	0.6125
	1.4259	1.3573
	0.9016	1.3034
	0.7987	0.8624
	1.4798	1.5974
	1.4847	0.6909
	1.0241	0.5929
	0.9702	0.9947
	0.7693	0.6909
	0.8036	1.0535
	0.9996	0.7252
	1.2985	1.0192
	1.0241	0.8183
	0.8134	0.9408
	1.4063	0.637
	1.3671	0.6958
	0.8134	1.2005
	0.9702	0.8477
	1.4651	0.7497
	1.2495	0.9261
	0.7693	0.6027
	0.9212	0.6762
	1.5141	1.225
	0.931	1.0927
	1.3132	0.6664
	0.9457	0.9898
	1.1613	1.2103
	1.0731	0.5831
	1.0682	0.6125
	1.2446	1.2299
	1.4651	0.7301
	0.8281	0.8085
	0.7644	1.2789
	0.7987	1.1809
	1.0731	1.1613
	0.8526	1.0731
	0.8036	1.2299
	1.1662	0.6664
	0.882	0.9604
	0.7889	0.7007
	1.1466	0.637
	1.5533	0.8526
	0.8085	0.6076
	1.7052	0.784
	0.8232	0.6811
	1.0094	0.5978
	1.2691	1.2103
	0.8281	0.882
	1.2299	0.6811
	0.8134	0.9898
	0.8379	0.9653
	1.5239	0.8918
	1.5484	1.1368
	0.8967	0.7742
	1.029	0.9506
	0.9408	0.637
	1.0976	0.6517
	1.0927	1.3328
	1.2936	1.0584
	1.5974	0.6958
	1.4112	0.7203
	1.3769	0.9506
	0.8918	0.7497
	0.9163	0.7987
	0.8624	0.735
	1.1466	1.1025
	1.0976	0.5831
	0.882	0.6125
	1.0486	1.0633
	1.0388	0.637
	0.9702	1.2201
	0.9114	0.7497
	0.7889	1.0535
	1.7003	0.9996
	0.735	0.6909
	0.7791	1.1417
	0.7938	0.7203
	0.9702	0.8967
	0.9996	0.9947
	1.176	0.6027
	0.9163	0.6615
	1.0045	0.9408
	1.47	0.9604
	0.735	0.7056
	1.3279	0.5782
	0.882	0.7056
	1.1417	0.6027
	0.931	0.9506
	0.8722	1.1956
	1.5141	1.2936
	1.1956	0.9065
	0.8526	0.833
	0.9016	0.9457
	0.8085	0.833
	0.8085	1.0143
	1.1172	1.1466
	0.7595	1.0437
	0.8036	0.98
	1.2642	1.0094
	1.5288	0.7742
	1.2642	1.029
	1.1123	0.6125
	1.5925	1.0682
	1.0878	0.931
	0.7546	1.0584
	0.7987	1.2201
	1.0927	1.3426
	0.8281	0.6909
	0.7595	0.9261
	1.0878	0.6811
	0.6713	1.2544
	1.2691	0.6419
	0.8085	0.7056
	1.4259	0.7252
	0.7546	0.7399
	0.7938	0.6321
	1.3573	0.7105
	0.8428	0.6321
	1.5239	0.6811
	0.7497	1.1172
	1.0045	0.5782
	1.0535	1.0731
	0.9996	1.2103
	0.8575	0.6272
	1.323	0.9898
	0.931	1.1809
	1.0682	1.0437
	1.1515	0.6713
	1.1417	1.2495
	0.8673	0.9016
	1.0192	1.1662
	1.0143	1.1417
	0.7252	1.2446
	0.8134	0.8428
	0.6811	0.637
	0.8918	1.0437
	1.3916	1.3083
	1.323	0.6076
	1.3181	0.9359
	1.7052	0.8967
	0.8183	0.8232
	0.7399	0.6909
	0.7595	0.6321
	0.8526	0.8869
	0.9016	1.274
	1.0682	0.6468
	0.7301	1.1613
	1.2838	1.1368
	1.029	1.127
	0.8477	0.7301
	1.0633	1.2838
	0.7546	0.6909
	1.2299	0.7448
	0.735	0.6958
	1.0339	0.7693
	1.1074	0.9702
	0.7791	0.833
	0.7595	1.4553
	0.9555	1.2495
	0.8183	1.3083
	0.9457	1.1025
	1.274	0.686
	0.9261	1.2789
	1.0976	0.8232
	1.2103	1.1662
	0.784	1.0731
	0.9261	0.7105
	0.8624	1.2789
	1.3573	1.0486
	1.323	1.0192
	1.1956	1.1858
	0.9114	0.6468
	0.9016	0.9261
	1.3279	1.3524
	0.6713	0.5978
	0.7987	0.8036
	0.6909	1.323
	1.2838	1.3279
	0.8281	0.6811
	1.4112	1.1172
	1.3426	1.3132
	0.784	1.1172
	0.7595	0.8918
	1.2446	0.8771
	1.4504	0.6566
	1.4014	0.7497
	1.4406	1.2985
	1.5337	1.0976
	1.1515	0.6566
	1.1907	0.7791
	1.2691	0.8918
	0.8379	1.0192
	1.4896	0.7693
	1.4651	0.6223
	1.0535	1.2299
	0.8183	1.47
	0.7595	0.6664
	0.9506	1.2691
	0.7301	1.0437
	0.784	1.2054
	1.0143	0.7105
	1.2495	1.1515
	0.9506	1.2887
	1.1466	1.0045
	0.9996	1.1662
	1.1907	1.4553
	1.2446	0.9604
	0.8575	1.127
	0.8575	0.98
	1.3426	0.8036
	1.0535	0.7497
	1.1221	0.9065
	1.0633	1.1074
	0.8183	1.1515
	0.7693	0.6174
	0.9359	0.7105
	0.8232	0.6174
	1.3867	1.0241
	0.735	1.0486
	1.0633	0.8526
	1.2348	0.686
	0.7644	0.9555
	1.225	0.9212
	1.5876	0.6664
	0.7987	0.7007
	0.784	1.3034
	0.686	0.6615
	0.9016	0.6664
	0.833	0.6468
	0.7644	0.7301
	0.9849	1.0486
	1.1662	1.0584
	0.7595	0.686
	1.1417	0.6909
	1.2348	1.3769
	1.2936	0.6076
	1.3083	1.1172
	1.2397	0.6664
	0.9653	1.372
	0.7987	0.6958
	1.4259	1.0976
	1.1123	1.2789
	0.8918	0.6174
	0.9849	0.784
	0.8281	0.9457
	1.617	0.637
	1.5778	0.6762
	0.8624	0.9114
	1.372	1.1711
	1.1172	1.6219
	0.8085	0.8869
	1.0682	0.6713
	1.5778	0.5831
	1.6072	0.6664
	0.7987	1.372
	1.0486	1.0045
	1.2152	0.6321
	0.8281	1.2544
	0.9898	0.7546
	0.8624	1.2201
	0.8232	1.3426
	0.9114	1.3279
	1.2446	0.7595
	1.4014	0.6223
	1.4308	0.7399
	1.7542	0.6958
	1.7101	1.3426
	1.6317	1.0584
	1.3769	0.9212
	0.7938	1.176
	1.3965	0.6566
	1.5974	0.9996
	0.8869	0.9359
	1.1123	0.6174
	0.7546	0.8575
	0.882	0.9065
	0.8526	1.0388
	0.9751	0.833
	1.0486	0.6958
	0.6517	0.6272
	0.9261	1.1221
	1.4602	0.6664
	0.7644	1.3279
	1.127	1.0486
	0.6713	1.0339
	1.2103	1.0388
	1.3524	0.7987
	1.6219	0.6468
	1.0633	1.4749
	1.1956	1.3916
	1.2397	0.8722
	0.8036	1.0241
	0.9996	1.0633
	1.274	1.0339
	1.4406	0.6713
	0.8428	0.9555
	1.5043	0.9114
	0.8379	0.9065
	0.8526	1.2152
	1.4553	0.9996
	1.5435	0.9849
	1.1025	1.0731
	0.8379	1.3818
	0.7791	1.2201
	0.7595	0.784
	1.0388	1.3181
	1.0045	1.2691
	1.3867	1.1025
	0.8134	0.9261
	1.2789	0.6076
	0.8085	0.9604
	1.5484	0.8624
	0.7644	0.8183
	1.5435	0.8771
	1.2838	0.7252
	0.9212	0.8036
	0.8477	0.7742
	1.3818	0.6958
	1.7101	1.2299
	1.5582	0.98
	0.7742	0.7203
	1.7493	1.3524
	0.7154	0.5782
	1.1858	0.8575
	1.0143	1.0045
	1.6562	1.3328
	0.98	0.9947
	0.9555	0.7889
	0.9163	0.686
	1.3818	0.7154
	0.9653	0.686
	1.3573	1.2054
	1.617	0.6664
	0.6419	0.6958
	0.7644	1.0584
	0.7301	1.3328
	0.7791	1.2642
	0.6909	1.1711
	1.3083	1.0829
	1.078	0.7791
	0.7742	0.9849
	1.4749	0.6517
	0.8183	1.1319
	1.4112	1.0633
	0.9114	0.8232
	0.7497	1.176
	0.8722	1.4406
	1.6513	0.8379
	0.6811	1.1319
	1.6464	0.6076
	1.323	0.8281
	1.2544	1.3769
	1.3965	0.8722
	0.9604	0.833
	1.5092	0.6174
	0.833	0.6762
	0.8428	0.6811
	1.2348	0.9653
	1.2152	1.1564
	1.4994	0.9653
	0.8771	0.6468
	1.1858	1.1172
	0.7546	1.5386
	0.8183	0.7644
	0.9849	1.3622
	1.6562	0.6566
	0.6909	1.2789
	0.9849	1.1564
	1.7052	0.6958
	1.3475	1.2005
	1.3377	1.372
	1.0339	1.1172
	0.8428	1.568
	0.8281	1.1123
	0.8918	0.9947
	0.9849	0.7693
	0.8183	1.0143
	0.9751	0.6762
	1.6611	1.1417
	1.4994	1.4945
	0.8134	0.5831
	1.4455	1.2936
	1.519	0.9751
	0.8771	0.9604
	0.7742	0.9212
	0.7889	0.8918
	1.0143	0.8722
	1.1809	1.2691
	1.3769	0.8281
	0.7938	0.8232
	0.8526	1.0094
	1.4259	0.6272
	0.784	1.3328
	1.4014	1.0094
	1.2544	0.9996
	0.9702	0.9653
	1.5288	0.8281
	0.8085	1.1417
	0.833	0.931
	0.9898	1.1809
	0.8918	0.6174
	1.127	1.4749
	0.98	1.1564
	0.9212	0.6468
	1.6954	1.1123
	0.9702	0.8134
	0.7742	0.9996
	0.735	1.1417
	0.8722	0.882
	0.9555	1.1907
	1.0143	0.6272
	0.8183	0.8281
	0.931	1.6317
	0.9408	1.2838
	0.7497	0.8232
	1.0192	0.9408
	1.3475	1.1564
	1.1025	1.0878
	0.8722	1.1221
	1.5141	1.3377
	1.2397	1.2446
	0.9702	1.0829
	1.2397	0.6419
	0.9555	0.6027
	0.9114	0.6909
	1.5043	1.5778
	1.3916	1.0094
	1.5043	1.0192
	0.7546	1.0388
	1.3867	0.6811
	1.3034	0.7497
	0.784	1.1172
	0.8624	0.6615
	0.8918	1.1907
	0.7889	1.4112
	1.127	1.1907
	0.7742	0.5929
	1.4014	1.1368
	0.7889	0.6223
	1.3916	0.8869
	0.9163	1.2201
	1.1907	1.4553
	0.9408	0.8624
	1.3524	0.7399
	0.7938	0.9065
	1.0486	0.7889
	0.9898	1.0437
	0.8918	0.6958
	1.078	0.5831
	0.7448	1.3083
	0.8918	1.1221
	1.5239	0.9751
	1.0927	0.9065
	0.8428	0.7742
	0.7154	1.5043
	0.8624	1.1515
	0.8967	0.6027
	1.1221	0.6811
	1.1368	0.7791
	1.6562	0.8624
	0.7595	0.7203
	0.8379	0.7693
	0.8722	1.1711
	1.4308	0.6811
	0.8771	1.0388
	1.0976	0.8869
	0.8281	0.7105
	1.0976	1.1613
	1.0192	0.9555
	0.6566	0.882
	1.0094	0.9898
	1.8179	0.6566
	1.0976	1.2985
	1.2642	1.0241
	1.0388	1.0241
	0.8526	0.8036
	1.5582	1.3377
	1.0094	0.9604
	1.2397	0.9604
	1.2789	0.6909
	1.3034	0.7693
	0.9408	0.931
	1.0486	1.2299
	0.8722	0.8036
	0.9359	1.0143
	1.2299	0.9849
	0.8869	0.6076
	1.5582	1.372
	0.8624	0.6664
	0.9359	0.784
	0.7693	0.6174
	0.7742	0.6615
	0.8232	0.8624
	0.7154	0.9114
	0.833	1.0976
	1.5631	0.735
	0.9016	1.1074
	1.0241	0.6223
	0.9261	1.0388
	1.0045	1.2103
	0.9261	0.6909
	0.7497	0.9261
	1.1662	0.7105
	0.9898	0.9408
	1.225	1.3034
	0.8526	1.0388
	1.2887	0.6762
	1.0878	1.3181
	1.4553	0.6811
	1.4406	0.7007
	1.421	0.8722
	0.7693	0.8085
	1.0241	1.4553
	0.9653	0.6909
	1.1809	0.6125
	1.3034	1.0094
	0.882	0.9996
	0.8085	0.588
	1.225	0.7105
	0.7301	0.637
	1.2201	1.2789
	0.9604	0.7938
	0.9653	1.0437
	0.7252	1.1662
	0.9016	1.1221
	1.3279	0.6958
	1.1025	0.9016
	0.8428	1.2397
	1.617	1.1417
	1.5288	0.735
	0.7693	0.6223
	0.8575	0.7056
	1.2495	0.8624
	0.833	0.7007
	1.1613	0.9898
	1.078	0.6027
	1.5092	1.029
	1.1466	0.6909
	1.2985	0.9212
	1.2005	1.0535
	1.5484	1.1809
	1.3475	0.7497
	0.7938	0.6762
	1.1907	1.127
	1.3818	1.2936
	1.0584	0.9849
	0.98	1.2348
	1.0535	0.6517
	1.0437	0.7154
	1.5337	0.7987
	0.9359	0.8477
	1.1368	0.6909
	1.2446	1.2054
	1.2348	1.1368
	0.9506	1.1907
	0.7644	1.4504
	1.2544	0.6566
	1.5141	0.8281
	0.9261	1.1074
	1.0094	0.9751
	0.7448	0.9996
	0.9898	0.7448
	0.7497	1.1417
	1.274	0.7056
	0.9702	1.0633
	1.2495	0.6517
	0.7742	0.6909
	0.7987	0.8232
	1.5239	0.8183
	1.1711	0.7791
	0.9261	0.833
	1.0192	0.7448
	0.9016	1.0829
	0.833	1.3377
	0.8281	0.7889
	0.8134	1.0535
	0.8624	1.2985
	1.2201	1.0927
	1.1417	1.2985
	1.1319	0.8918
	1.4847	0.6468
	0.9506	0.7497
	1.0045	0.7056
	1.3426	1.2642
	0.9555	0.9506
	1.1956	1.0682
	1.127	0.6811
	1.2691	0.7301
	1.7101	1.3377
	0.8477	0.9408
	0.9212	0.7938
	1.3377	0.6272
	1.2593	0.735
	1.1809	1.1466
	0.8918	1.2642
	0.784	1.1662
	1.5876	1.2593
	0.833	0.6076
	0.7154	1.2201
	0.7056	1.127
	0.8379	0.6517
	1.1417	0.8036
	1.0731	0.6468
	0.8918	0.7007
	1.2005	0.7595
	1.0633	0.5978
	0.784	0.7203
	0.7987	0.6664
	0.7497	0.8575
	1.2446	0.8526
	0.8918	0.7056
	1.1466	0.7154
	0.931	0.8722
	0.8624	1.1221
		1.1858
		0.6615
		1.3818
		0.6419
		1.2446
		0.8575
		0.6909
		0.9261
		1.0731
		1.1172
		0.9604
		0.8281
		1.0535
		1.2201
		0.8722
		0.5782
		0.6909
		0.6419
		0.6174
		0.7105
		0.9016
		1.2397
		1.0192
		0.7007
		1.0094
		1.0486
		0.7252
		0.6664
		1.5141
		1.2642
		0.6076
		1.2446
		0.5782
		1.0192
		0.8526
		1.1417
		1.5141
		0.7889
		0.9898
		1.1368
		0.8183
		0.8085
		0.784
		1.0192
		1.4161
		0.6713
		0.9016
		0.6468
		0.931
		1.0437
		0.8379
		1.176
		1.0094
		0.7693
		0.7007
		0.9408
		1.3573
		1.0633
		0.9653
		0.6811
		1.2054
		0.9996
		0.7301
		1.1662
		1.0192
		1.0633
		0.6811
		0.6909
		0.8379
		0.7644
		0.6517
		0.7252
		0.9457
		1.0731
		1.1662
		0.9996
		0.6272
		0.5978
		1.0535
		0.7595
		1.1858
		1.3377
		1.4847
		1.1466
		1.3377
		1.2103
		0.6321
		0.6762
		0.7301
		1.4896
		0.6762
		0.9457
		1.0045
		1.0339
		1.1319
		1.2593
		0.8183
		0.6811
		1.0878
		1.1074
		0.8526
		0.6811
		1.0682
		0.686
		0.6909
		1.1662
		0.8134
		1.1466
		0.8526
		1.2642
		1.3524
		1.1613
		0.686
		1.029
		0.9555
		0.7007
		0.9408
		0.9898
		1.0682
		0.6958
		0.9408
		1.2544
		1.421
		1.2103
		0.8526
		0.7154
		0.7595
		0.9261
		0.7301
		1.1662
		0.7987
		1.1809
		0.8134
		0.7448
		1.0388
		1.0143
		0.882
		0.6664
		1.2789
		0.7938
		0.7742
		0.7203
		1.0045
		0.6468
		0.7154
		0.6811
		0.8771
		0.833
		1.1613
		0.9555
		0.7203
		1.029
		0.7889
		0.6566
		0.6713
		0.6566
		1.1123
		1.2397
		1.2495
		0.8575
		1.0927
		1.1123
		0.686
		0.7889
		0.8624
		0.8036
		1.2936
		1.2103
		0.6468
		1.176
		1.1809
		0.686
		1.5337
		0.6762
		1.0094
		0.8281
		1.3377
		0.6958
		1.1074
		1.2348
		1.2936
		0.9163
		0.6762
		1.078
		0.7301
		1.1074
		0.6713
		1.3769
		1.1221
		1.1221
		1.4259
		1.0192
		0.7154
		0.6468
		0.8183
		0.7203
		0.931
		0.8967
		1.2495
		0.8183
		0.9163
		1.3328
		0.9653
		0.8428
		0.9849
		0.8134
		0.8526
		1.1564
		0.9457
		0.6762
		1.4259
		0.7154
		1.4553
		0.637
		0.7938
		1.2152
		0.8134
		0.9751
		1.6219
		0.8722
		0.6419
		0.7448
		1.0486
		1.2642
		0.6909
		1.3377
		0.9751
		0.7154
		0.6125
		1.2495
		1.0192
		1.0486
		1.1613
		1.1221
		0.6566
		0.7154
		0.7007
		1.2495
		0.6517
		1.0976
		0.9653
		1.0094
		0.7007
		0.6272
		0.6909
		0.7056
		1.3622
		1.0241
		0.882
		1.0045
		1.0878
		0.5831
		0.7644
		0.9506
		0.9996
		0.6125
		0.6811
		0.7301
		1.1074
		0.6517
		0.735
		1.0976
		0.9016
		1.0682
		0.7301
		1.0143
		1.176
		1.1613
		0.7105
		0.9457
		0.8232
		0.5782
		0.6811
		0.6958
		1.0829
		0.5929
		1.3181
		0.5978
		0.9996
		0.7105
		0.7938
		0.6762
		1.127
		1.5092
		0.6321
		0.6566
		0.833
		0.9702
		0.7007
		0.7203
		0.9751
		0.6909
		1.2838
		0.5831
		0.9114
		1.0045
		0.7448
		0.7742
		1.0878
		0.8428
		1.1515
		0.9408
		0.833
		0.98
		1.2054
		0.6076
		1.1515
		0.6419
		0.8918
		0.8771
		1.0878
		1.1221
		1.0633
		0.6811
		0.8134
		0.8134
		1.1809
		0.6762
		0.9408
		0.5929
		0.7105
		1.2054
		0.588
		0.8575
		0.7595
		1.1172
		1.0192
		1.0241
		1.029
		1.1662
		0.9163
		1.3328
		1.0976
		0.6909
		1.029
		1.1025
		1.4014
		0.9996
		0.7301
		1.0192
		1.3622
		0.5733
		0.9898
		0.5782
		0.8575
		0.7987
		0.7595
		0.6027
		0.8624
		0.8379
		0.9261
		0.7889
		1.1368
		0.7007
		0.8673
		0.6272
		0.8036
		0.9653
		0.6125
		0.8624
		0.931
		0.5831
		1.0339
		0.8624
		0.6419
		0.7056
		0.7595
		1.2789
		0.9506
		0.7105
		0.686
		0.9653
		0.7546
		0.7007
		0.9016
		0.7889
		0.637
		0.8428
		1.4994
		1.0388
		1.323
		1.3965
		0.98
		0.7644
		0.6664
		0.9751
		1.3818
		1.0339
		1.1319
		1.0829
		0.6223
		0.6125
		1.1711
		0.8771
		0.8232
		0.882
		0.6468
		0.8967
		0.5929
		0.98
		1.0339
		0.686
		1.2054
		1.1074
		0.7742
		1.0682
		1.0878
		1.225
		1.0486
		0.6419
		0.7301
		0.6664
		1.2397
		0.8526
		1.2887
		1.2152
		1.1025
		1.3916
		1.4063
		0.6811
		0.7105
		1.2691
		0.9653
		1.0584
		0.6223
		0.637
		1.4553
		0.6468
		1.2887
		0.5145
		0.6615
		0.7791
		1.2838
		0.7056
		0.9114
		1.0241
		0.931
		0.7056
		1.3083
		1.0388
		0.6566
		1.1221
		1.127
		0.8281
		0.6272
		1.4651
		1.4455
		1.2446
		0.8771
		0.6125
		0.735
		0.7938
		0.7056
		1.0339
		0.7007
		0.9457
		0.7595
		0.6664
		1.0584
		1.4112
		1.4749
		0.7301
		0.8134
		0.8918
		0.8526
		1.3573
		1.1319
		0.9898
		0.6811
		1.323
		1.2054
		0.686
		0.6419
		1.1907
		1.0633
		1.1515
		0.6811
		0.7056
		1.0878
		1.3034
		0.9359
		1.3524
		1.2103
		0.9555
		0.7644
		0.9653
		0.9604
		0.8673
		0.6321
		0.8673
		1.0045
		0.7203
		1.2054
		1.0143
		1.0633
		0.6223
		1.0388
		0.7154
		1.2397
		0.5929
		1.0241
		0.6958
[truncated: 403 more rows]

## Sheet: Mix2Expo
	Nucleoid area ΔglgBXCAP (µm^2)	Nucleoid area WT (µm^2)
	1.3475	1.176
	1.6268	1.127
	1.5974	1.6366
	1.1662	1.8865
	1.6807	1.1319
	1.6464	0.8477
	1.6807	0.8036
	1.8669	1.6366
	0.8281	2.0629
	1.4602	1.7542
	1.47	1.0878
	1.6464	1.7052
	1.764	1.764
	1.078	1.3573
	1.1123	1.1564
	2.0923	1.8277
	1.568	1.9551
	1.4651	1.8326
	1.4847	1.4847
	0.9653	1.3279
	0.8036	1.6807
	0.8967	1.7934
	0.8281	1.7444
	1.4504	1.764
	1.5337	1.7297
	1.9012	1.6415
	1.029	1.2397
	2.0972	1.3181
	1.6121	1.078
	1.2642	1.6513
	0.7644	1.9698
	1.3524	1.9502
	1.3524	1.6807
	1.4259	1.6317
	1.5631	1.1613
	2.0874	1.5778
	1.813	1.5827
	0.9751	1.1956
	1.4553	1.0094
	2.1609	1.3328
	2.0727	1.8669
	1.715	1.0927
	1.7885	2.0384
	0.9408	1.47
	1.8326	1.3671
	2.0433	1.8277
	1.9012	1.4455
	1.3181	1.1956
	1.3818	1.6758
	1.2642	1.8963
	1.0829	1.2446
	0.9506	1.7983
	1.1564	1.7591
	1.9649	1.7199
	1.8424	1.4896
	2.1805	1.1564
	1.9502	1.9894
	1.5141	1.7003
	1.3426	1.7052
	1.1809	1.225
	2.1511	1.2642
	1.3671	1.9796
	1.6905	1.96
	1.4014	1.1417
	1.0584	1.6464
	1.3475	1.8277
	0.9261	1.9551
	0.9359	1.2495
	0.7252	1.9943
	0.7987	1.8179
	1.764	1.3916
	1.8228	1.7101
	1.8522	1.1809
	1.6513	1.7983
	1.4259	0.8526
	1.9257	0.8575
	1.1662	1.2446
	1.3279	1.4504
	1.3426	1.6317
	1.4357	0.8918
	1.7738	1.0045
	1.617	1.6121
	1.1564	1.029
	1.1466	1.7003
	1.9943	1.9012
	1.9698	1.0878
	1.1368	1.5533
	1.6415	1.96
	1.5435	1.6611
	1.8375	1.8571
	1.2299	1.3377
	1.323	1.0682
	1.3475	1.4602
	1.4994	1.9404
	2.0139	1.225
	1.4259	1.2152
	1.0388	1.4259
	1.2593	1.1858
	1.8081	1.3475
	1.9355	1.1221
	1.078	1.0584
	1.4161	1.4063
	0.98	1.3475
	0.9996	1.5827
	1.3622	1.4161
	0.8918	1.4455
	1.7395	1.0731
	1.3916	1.2446
	1.4161	1.3475
	1.3573	1.3279
	1.8669	1.6121
	1.3279	1.9257
	1.617	1.8375
	1.2495	1.2887
	1.47	1.3377
	1.4357	2.0041
	1.1417	1.8865
	1.715	0.931
	1.3426	0.9898
	1.078	1.176
	2.0482	1.5043
	1.9257	1.4406
	1.7591	1.9502
	1.9306	1.5925
	2.0384	1.1711
	1.8032	1.3279
	1.3524	1.0878
	1.6807	1.1613
	0.9163	1.7689
	1.7346	1.0584
	1.715	1.0437
	1.1221	1.666
	1.6709	0.9065
	1.7297	0.9849
	1.6513	1.4259
	1.8081	1.2005
	1.0143	1.9992
	1.0437	0.8918
	1.029	0.882
	1.0339	1.8669
	1.1564	1.715
	1.6562	1.4161
	1.911	1.3524
	1.2446	1.7395
	1.4945	1.8473
	1.8669	2.1168
	1.6709	1.4896
	1.5092	0.8918
	1.6905	0.7938
	1.3916	1.4847
	1.3328	1.0878
	1.5974	0.7889
	2.2687	1.1221
	1.4749	1.4357
	1.9747	1.0437
	2.0629	0.98
	2.0727	1.764
	1.7591	1.2887
	0.8967	1.8718
	1.8277	1.2005
	1.7493	1.4651
	1.6317	1.8326
	1.8669	1.2544
	1.4504	1.7199
	1.4749	0.8624
	1.0633	1.1123
	1.7787	1.1809
	1.0388	1.5484
	0.9751	1.8326
	1.7787	1.7003
	2.0139	1.3181
	1.4504	1.2642
	1.274	1.0878
	1.3622	1.4063
	1.6317	1.9355
	1.6268	1.7003
	1.3573	1.519
	1.2103	1.5435
	1.5582	1.5239
	1.6758	1.6072
	1.6513	1.323
	1.225	1.9159
	1.2593	1.5631
	1.5974	1.225
	1.0241	1.4945
	1.7591	1.8179
	1.4651	1.715
	1.4945	1.8473
	1.7052	1.3769
	1.47	1.1564
	1.4798	1.4063
	1.9257	1.0927
	1.7934	1.2201
	1.7689	1.1466
	1.2789	1.3475
	1.2201	1.1858
	1.862	1.2005
	1.6415	1.2397
	1.6072	1.8424
	1.6072	1.9796
	1.0535	1.9649
	1.0976	1.4651
	1.3426	1.1368
	1.2544	1.5141
	1.4553	1.7003
	0.7791	1.4896
	0.833	0.9408
	0.8967	1.4357
	1.7248	1.5141
	1.1711	1.715
	1.9159	1.813
	1.0143	1.5484
	1.225	1.4455
	1.4112	1.7003
	1.3622	1.6709
	0.9506	1.6611
	0.9212	1.6758
	1.4406	1.0045
	1.7738	1.0192
	1.8277	1.0388
	1.3328	1.4798
	1.2201	1.4847
	0.9849	1.6219
	1.4014	1.0192
	1.6415	1.0045
	1.2299	1.8032
	1.2005	1.7542
	1.3622	1.6072
	1.3083	1.6219
	1.0486	0.8918
	1.3916	1.2005
	1.7052	1.0878
	1.4357	0.98
	1.9453	1.7591
	1.1662	1.5876
	1.4798	1.9551
	1.4994	1.3377
	1.6464	1.2152
	2.0384	1.1613
	1.6807	1.0241
	1.2887	1.5582
	1.9502	0.9212
	1.9453	1.2985
	1.2446	1.3769
	1.5484	1.1858
	1.1858	1.1025
	1.7199	1.1074
	1.5925	1.715
	1.7934	1.5827
	1.715	1.4749
	1.7542	0.8673
	1.9453	1.4504
	0.8379	1.519
	0.9898	1.5876
	1.0192	1.6709
	1.323	1.2446
	1.9502	1.7836
	1.4112	1.8473
	1.8571	1.7199
	0.8232	1.7836
	1.4504	0.98
	1.4308	1.7493
	1.813	1.8963
	0.9751	0.8477
	0.8967	1.8767
	1.4504	1.6611
	1.5533	1.3622
	1.6905	1.2985
	1.8767	1.1074
	1.8277	1.0486
	1.47	1.5288
	1.3965	1.1613
	1.1368	1.1172
	1.4014	1.5974
	1.6807	1.5533
	2.0825	1.274
	1.7738	1.6905
	1.8963	1.5925
	1.7052	1.5533
	0.9947	1.9943
	1.7297	1.5043
	1.5043	1.7934
	1.7248	1.96
	1.4798	1.0241
	1.7493	1.0241
	1.7885	1.6023
	1.2593	1.6464
	2.0874	2.0335
	1.2642	1.5092
	1.4896	1.2838
	1.0192	1.1907
	1.5092	1.7493
	1.7542	1.5288
	1.078	1.5974
	0.9065	0.98
	1.7248	1.029
	1.9306	1.2054
	1.6562	1.1221
	1.0633	0.8967
	1.1417	1.6513
	1.1319	1.9257
	1.8179	1.9502
	1.47	1.9796
	0.8477	1.6366
	0.8379	1.5141
	0.9702	1.8914
	1.1613	1.6807
	1.9208	0.9996
	2.0433	1.0535
	2.0335	1.3083
	1.8669	1.5778
	1.1466	1.0339
	1.7003	1.666
	1.4161	1.6856
	1.5484	1.078
	1.7003	1.0927
	1.5974	1.7199
	1.7885	2.0531
	1.6464	0.9947
	1.2299	1.5141
	1.6219	1.7493
	1.7836	1.5729
	1.2495	1.5533
	1.9551	1.7101
	1.4651	1.3279
	1.2985	1.4504
	0.9898	1.2936
	1.0094	1.5386
	2.2295	1.3769
	1.9306	1.0437
	1.7052	1.3818
	1.5582	1.4014
	1.3132	1.0143
	1.7934	1.0143
	1.813	1.5729
	1.4112	0.9114
	1.9992	0.9653
	1.715	1.3475
	1.6513	1.7395
	1.6317	1.8375
	1.0976	0.8428
	1.225	1.8473
	1.6905	1.2446
	1.4945	1.176
	1.3083	1.0878
	1.6856	1.2103
	1.4994	1.2348
	1.5582	1.1711
	1.8032	1.6023
	1.5141	1.7983
	1.4896	1.0192
	1.9453	1.176
	1.1956	1.7542
	1.4455	1.6366
	1.0241	1.6366
	1.0388	1.4847
	1.0829	1.4651
	0.9996	1.3524
	1.96	1.127
	1.5778	1.176
	1.2838	0.8232
	1.9698	0.9457
	0.8134	1.274
	1.4357	1.5778
	1.764	1.1466
	1.8767	1.5974
	1.4455	1.2397
	1.2985	1.176
	1.3377	1.274
	1.5582	1.3867
	1.1613	0.9751
	1.2789	1.5484
	1.5043	1.2103
	2.0041	1.6464
	1.7885	1.6415
	1.421	1.4994
	1.5974	1.47
	1.1025	1.225
	1.4161	1.1711
	0.9506	1.8424
	1.078	1.2005
	1.8081	1.3916
	1.6415	1.2348
	1.5827	1.2152
	1.3965	1.3671
	1.4651	1.5239
	1.7493	1.0829
	1.4553	0.8281
	1.6219	1.029
	1.3132	1.8424
	1.5827	1.2446
	1.6219	1.1515
	1.8963	0.9751
	1.2005	0.9849
	1.1662	1.1417
	1.5631	1.3916
	0.8575	1.7542
	0.931	1.7346
	1.1221	1.8081
	1.9061	1.6856
	1.3524	1.666
	1.568	1.617
	1.372	1.4504
	1.1907	1.2544
	1.4553	1.2201
	0.9408	1.176
	1.6513	1.617
	0.8428	1.5288
	1.47	1.0976
	1.5533	1.8718
	1.3083	1.8522
	1.47	1.4063
	1.8865	1.2642
	1.0584	1.3671
	2.0825	1.6023
	1.9012	1.7591
	1.2005	1.6758
	1.8424	1.5778
	1.7738	1.2838
	1.6905	1.0094
	1.8473	1.5974
	1.6268	1.5435
	1.519	1.4455
	2.0727	1.274
	0.931	1.7885
	1.8277	0.9359
	1.372	0.8575
	1.9404	0.8526
	1.8326	1.5043
	1.6464	1.5631
	1.7787	1.6905
	1.3867	1.1662
	1.4602	1.3671
	1.7787	1.5092
	1.5729	1.8032
	1.4308	1.3426
	1.5239	1.7493
	0.8624	1.0633
	1.0192	1.8718
	1.9502	1.862
	1.5484	1.3181
	1.4161	1.421
	1.6268	1.2054
	1.7983	1.7738
	1.3426	1.0045
	1.6464	1.8032
	2.2687	1.1221
	1.8767	1.519
	1.4798	1.0878
	1.0731	1.1515
	1.7885	1.1613
	1.3818	1.2103
	1.1417	1.8963
	1.4161	1.9796
	1.2446	1.2397
	1.5043	1.2054
	1.9159	1.4259
	1.5974	1.6954
	1.6954	1.8424
	1.3769	0.8673
	1.4749	1.7591
	1.0633	1.5288
	1.1221	1.2838
	1.8571	1.5533
	1.2593	2.058
	1.3524	1.5876
	1.3475	0.7938
	1.4063	1.715
	1.8718	1.6072
	1.9551	1.8228
	1.2642	1.7885
	1.7346	1.2789
	1.1025	1.4994
	1.4651	1.5337
	1.323	1.8767
	1.9306	1.7542
	1.7493	1.2936
	1.715	1.7444
	1.029	1.5925
	0.98	1.2495
	1.0731	1.3818
	1.2299	1.5484
	1.2936	1.3034
	1.0731	1.5239
	1.8963	1.3671
	1.8522	1.2103
	1.7297	1.5288
	1.0633	1.5925
	1.0094	0.8232
	1.3279	1.2642
	1.2495	1.2054
	1.666	1.5876
	1.9992	1.9698
	1.8179	0.9114
	1.6758	0.9751
	0.9261	1.7297
	0.9751	0.8624
	1.2642	0.7595
	1.5484	1.7689
	1.7395	1.7003
	1.5288	1.4308
	1.7199	1.6415
	1.8326	1.7003
	1.617	1.0143
	0.7399	1.7444
	1.372	1.7738
	1.8424	1.0584
	1.5533	1.2936
	1.1466	1.1858
	1.3181	1.8081
	1.2005	1.2348
	2.156	1.2397
	1.0388	1.1711
	1.0437	1.5582
	1.4896	1.7444
	1.4994	1.4945
	1.4651	1.2838
	1.4847	2.0482
	1.6023	1.7346
	1.3328	1.0143
	1.7199	1.6121
	1.0486	0.8918
	2.0041	0.8281
	1.568	1.2446
	1.5582	1.0976
	1.8326	1.47
	1.4014	1.2642
	1.4896	1.1172
	0.9604	1.1417
	1.0388	1.0535
	1.6611	1.323
	1.4406	1.9796
	1.3769	1.078
	1.5435	1.6709
	1.4553	1.6072
	1.2005	1.5778
	1.0339	2.0531
	0.784	0.9408
	1.2887	1.3083
	1.5386	1.5729
	1.1907	1.3573
	2.1952	1.6072
	0.9016	1.225
	0.9016	1.0682
	1.8669	1.0633
	2.0482	1.8914
	1.6954	1.4602
	1.9453	1.2691
	1.8375	1.4798
	1.3328	1.568
	1.6219	1.8032
	0.8918	1.9747
	1.6072	0.7644
	1.7199	0.8477
	1.421	1.9992
	1.3132	1.2348
	1.8326	1.2495
	0.637	1.813
	1.4161	2.2883
	1.8179	2.0825
	1.1662	1.5533
	1.0927	1.3475
	1.8963	1.2544
	1.7983	1.3671
	1.9404	1.3328
	1.96	1.1907
	0.8379	1.6562
	0.9016	1.2348
	1.3132	1.0927
	1.4994	2.0482
	1.3328	2.0188
	1.6415	1.911
	1.1564	0.8624
	0.8036	0.8526
	1.7738	1.4798
	1.4749	1.3573
	1.2838	1.2838
	1.078	1.7003
	1.5974	1.0241
	1.4651	1.7297
	1.5827	1.0682
	1.3622	1.3573
	1.9698	1.4455
	2.0629	1.4994
	1.7199	1.6415
	1.7493	0.8477
	0.9261	1.1172
	1.9992	1.3524
	1.6954	1.225
	1.8473	1.4847
	1.7591	1.0927
	1.4357	1.323
	1.2299	1.4308
	0.9947	1.6072
	1.1368	1.0878
	1.0878	1.1074
	1.9502	1.6219
	1.3377	1.9551
	1.078	1.3181
	1.1319	1.1956
	1.2103	1.2152
	1.9894	1.2887
	1.5337	1.1074
	1.6807	1.9208
	1.323	0.7889
	1.4406	0.8771
	1.4896	1.2103
	1.3181	1.3132
	1.2838	1.6954
	2.1413	1.6072
	1.0486	1.1858
	1.519	1.2887
	1.274	1.4161
	1.4406	1.5631
	0.8624	1.323
	0.9457	1.1074
	1.421	1.1711
	1.1613	1.2299
	1.4259	1.6023
	1.3867	1.6856
	1.8179	1.0094
	1.7689	1.5827
	0.9604	1.5141
	1.617	1.9159
	1.3426	1.4994
	1.8767	1.5288
	1.7052	1.4651
	1.6905	1.5435
	0.8232	1.7003
	1.6905	1.2201
	1.6072	1.9453
	1.6562	1.7199
	1.8816	2.009
	1.1221	1.5141
	1.4308	1.6856
	1.274	1.3818
	1.3818	1.9796
	1.6072	1.176
	1.7052	1.8473
	1.0878	1.6121
	1.1368	1.0486
	1.4994	1.1858
	1.1858	1.1172
	1.8669	1.176
	1.274	1.6954
	1.4014	1.7493
	1.47	1.8375
	0.9702	2.0433
	1.3965	1.6219
	1.5582	1.3622
	1.0682	0.8967
	1.1466	1.225
	1.0731	1.0192
	1.0339	1.0633
	1.5239	1.7052
	1.6709	1.274
	0.9261	1.2691
	0.9457	1.1172
	1.9355	1.2838
	1.5533	0.9898
	2.2932	1.1613
	1.4504	1.5386
	1.2985	0.882
	1.9355	1.2201
	1.6023	1.5533
	1.176	1.3573
	1.7003	1.0437
	1.7248	0.9653
	1.5876	1.8228
	0.9065	1.9796
	1.568	1.7444
	1.0829	1.274
	1.1074	1.2936
	2.0629	1.6954
	1.2446	1.6954
	1.2887	1.2495
	0.9065	1.715
	0.8722	1.3573
	1.6611	1.7101
	1.6513	1.3622
	1.7836	1.2642
	0.9408	1.2593
	1.8816	1.666
	1.1319	1.6415
	1.2495	1.2446
	1.176	0.8967
	0.8232	1.5141
	0.9555	1.5386
	1.2985	1.0682
	1.4896	1.0682
	2.107	1.127
	1.7738	1.2005
	1.6758	1.6366
	1.1613	1.8718
	1.6954	1.6513
	1.4455	1.6415
	1.5974	1.7003
	1.6856	1.5827
	1.2789	1.4847
	1.3034	1.5337
	1.1907	1.7983
	1.2103	1.5043
	1.274	1.3132
	1.5337	1.3083
	1.7248	1.5337
	1.6023	1.3132
	1.5484	1.8767
	1.2446	1.5239
	1.5435	1.9257
	1.5533	1.5092
	1.4308	1.6758
	1.1662	1.4161
	2.0482	1.2495
	1.3181	1.4847
	1.568	2.1168
	2.1021	1.2397
	2.0531	1.4112
	1.4798	1.7836
	2.0237	1.2593
	1.7542	1.9502
	1.8424	1.1858
	2.2197	1.0878
	1.5631	1.2985
	1.176	1.617
	1.7542	1.4798
	1.7052	1.7738
	1.4112	1.5974
	1.4847	1.8718
	1.2936	1.8179
	1.6709	1.6905
	1.6023	0.9751
	1.5827	1.1564
	1.9453	0.9996
	1.078	1.5288
	1.3622	0.9261
	1.3622	1.5631
	1.8326	0.9555
	1.3622	1.7297
	1.7395	1.5729
	1.3083	1.7493
	2.1609	1.7738
	1.127	1.9061
	1.3818	1.0192
	1.0927	0.9163
	1.96	1.47
	0.9408	1.5729
	1.5386	1.6464
	1.5925	1.7493
	1.9943	1.0045
	1.1711	1.8522
	1.5925	1.519
	0.9751	1.0241
	1.0486	0.9898
	1.9012	1.0241
	1.617	1.4259
	1.5386	1.225
	1.6317	0.9555
	1.3034	0.8526
	1.764	2.0139
	2.0727	1.7395
	1.0731	1.9992
	1.6807	1.9943
	1.2299	1.7346
	1.0829	1.4161
	1.6611	1.8865
	1.0094	0.9212
	1.7836	1.274
	1.0192	1.9796
	0.9359	0.8428
	0.9653	1.0878
	1.3573	1.8081
	1.8473	1.3328
	1.617	1.5925
	1.3377	1.1466
	1.4749	1.3671
	1.6072	1.4406
	1.8424	1.7689
	1.8669	1.6317
	1.7297	1.4504
	1.568	1.0829
	1.8767	1.0682
	1.078	1.4455
	1.2201	1.1319
	1.6121	1.6562
	1.813	1.1221
	1.4847	1.0143
	1.3475	1.3034
	1.0633	2.0629
	1.6219	1.1368
	1.6268	1.9796
	1.2299	0.882
	1.7885	1.5778
	1.7689	1.2691
	1.8424	1.0878
	1.4504	1.0192
	1.8571	1.7738
	1.0633	1.7395
	1.96	1.3573
	1.6856	1.6219
	0.7546	1.5827
	1.9012	1.1025
	1.6905	2.1119
	1.2887	0.9408
	1.1515	1.47
	1.6415	0.9212
	1.2887	1.4847
	1.1956	1.4161
	1.6807	1.4308
	1.8963	1.7787
	1.4798	1.5729
	1.4945	1.6023
	2.0139	1.4357
	1.8914	1.6415
	1.7248	1.7395
	1.6562	1.7934
	1.7542	1.7934
	1.9453	1.2642
	1.7885	1.3132
	1.8032	1.0241
	2.0972	1.9943
	1.4357	1.4847
	1.5974	1.1466
	1.274	1.5435
	1.9502	1.1368
	1.5582	1.9943
	1.078	1.7297
	1.7542	1.6758
	1.078	1.617
	1.1074	1.8963
	1.9747	1.6268
	1.1221	1.4357
	1.519	1.7542
	1.5729	1.8032
	1.5043	0.9996
	2.2491	0.9898
	1.6562	1.0682
	1.6513	1.078
	1.2838	1.8963
	1.6072	1.2544
	0.7448	1.7395
	1.4259	1.4945
	0.9408	1.2936
	1.4455	1.6072
	1.4602	1.7983
	1.764	1.4896
	1.2985	1.078
	1.421	1.0976
	1.4259	1.8963
	1.3818	1.4945
	1.2593	0.9506
	1.5582	1.029
	1.2887	1.6905
	1.9208	1.715
	1.1711	1.3328
	1.1221	1.2201
	1.7346	1.2642
	1.0976	0.9212
	1.323	1.8326
	1.323	2.0041
	1.2201	1.1907
	1.8571	1.9257
	1.4406	0.8134
	1.1074	1.4798
	1.47	2.1364
	2.1413	1.0192
	2.0874	1.2005
	1.3426	1.7493
	1.1466	1.5631
	1.3818	1.0094
	1.2446	1.0633
	1.3965	1.7885
	1.5876	1.7346
	1.519	2.0384
	1.8179	1.2887
	1.8522	1.2152
	1.3671	1.4112
	1.1711	1.7689
	1.1662	1.7738
	1.3426	1.4259
	1.2544	1.9992
	1.8767	1.7444
	1.3524	1.8522
	1.5729	1.5876
	1.3622	1.5288
	1.6023	1.5484
	1.1172	1.7003
	1.1662	1.7346
	1.127	1.7346
	1.5141	1.4112
	1.9355	1.5484
	2.058	1.7003
	1.4161	1.1417
	0.7742	1.1368
	0.6909	1.7003
	1.9747	1.7493
	1.225	1.225
	1.666	1.6219
	1.2691	1.0682
	1.1564	1.5239
	1.0633	1.7934
	1.9012	1.4896
	1.0437	1.5876
	0.8428	2.0139
	1.2348	1.5337
	0.882	1.7493
	1.5386	1.8816
	0.9114	1.6513
	1.666	1.5827
	1.2985	1.2299
	1.7689	1.9061
	1.8522	1.5778
	1.7052	1.6807
	1.7346	1.5337
	0.9751	1.8179
	1.7346	1.5141
	1.0927	1.5631
	0.9702	1.2691
	1.1907	1.225
	1.7493	1.4014
	1.4749	1.1319
	1.6366	1.5484
	2.0384	1.3965
	0.8918	1.8571
	0.9702	0.8771
	1.1221	1.078
	1.7787	1.2348
	1.4112	1.3083
	2.0972	1.176
	0.8183	1.6317
	0.8575	1.617
	1.2446	1.4847
	1.4945	1.5729
	1.0976	1.4553
	1.6464	0.8526
	1.6954	0.9996
	1.1074	1.519
	1.8767	1.6905
	1.5925	1.3524
	1.6856	1.7052
	1.7444	1.3328
	1.9894	1.3671
	1.6219	1.6219
	1.5582	1.9698
	1.8473	1.4651
	2.0041	1.323
	1.9208	1.6366
	1.9061	1.9698
	1.7738	1.4602
	1.9992	1.3328
	1.2348	2.2589
	1.3965	1.8032
	1.6072	1.6219
	2.1756	1.4259
	1.4112	1.7689
	0.9996	1.6464
	1.0143	1.5484
	1.0437	1.4847
	1.764	1.3818
	1.3083	1.1858
	1.0143	2.0433
	1.3083	2.0776
	1.7444	1.715
	1.6121	1.1956
	1.225	1.7052
	1.2495	1.5974
	1.2544	1.0584
	1.5729	1.3279
	0.9261	1.8571
	1.4014	1.4994
	0.8771	0.9555
	1.3426	1.5435
	1.6513	1.029
	1.7689	1.6415
	1.8032	1.7836
	2.058	1.7297
	1.1907	1.666
	1.4504	1.6758
	1.4749	0.8281
	1.2789	0.9898
	1.6905	1.3867
	1.0584	1.617
	1.9845	1.1221
	1.6709	1.0976
	1.3965	1.764
	1.5974	1.8081
	0.9604	1.176
	0.9996	0.9702
	1.8326	1.5288
	1.9453	1.5092
	1.5092	1.274
	1.7297	1.8669
	1.1956	1.6856
	1.666	0.9016
	1.7101	0.9702
	1.8375	1.7003
	2.1707	1.6219
	1.4259	1.6562
	2.2295	1.519
	1.5435	1.6219
	2.1168	1.0143
	1.1956	1.3083
	1.9796	1.7885
	1.7689	1.8326
	1.3377	1.0682
	1.3377	1.0633
	1.2054	1.5582
	1.7199	2.0139
	0.8428	0.9653
	1.568	1.1956
	1.3034	1.0927
	1.2152	1.1466
	1.4749	1.9551
	1.3965	1.6856
	2.1119	1.568
	1.7591	1.3377
	1.4014	1.6023
	1.568	1.4602
	1.0584	1.5092
	1.911	1.5631
	1.3524	1.4455
	1.9796	1.1613
	1.078	0.8428
	1.1956	1.3132
	1.1221	1.1074
	1.4847	1.1515
	1.6807	1.2544
	1.6317	1.4994
	1.5386	1.421
	2.1511	1.7836
	1.7101	1.2642
	0.9849	1.5435
	1.1368	1.3132
	1.0878	1.1417
	1.5925	1.4749
	1.9306	1.2005
	1.8816	1.176
	0.9163	1.372
	1.1172	1.8865
	1.4553	1.4847
	1.1417	1.4259
	1.9257	1.3965
	1.323	1.8522
	1.4259	1.5337
	1.4749	1.8375
	2.0629	1.5925
	1.4406	1.3965
	1.519	1.7297
	1.5239	1.274
	1.2152	0.9898
	1.3034	1.9061
	1.0388	1.8963
	1.0486	1.7934
	0.7889	1.9061
	0.8281	1.5092
	1.9551	1.8718
	1.4553	1.2446
	1.862	1.6072
	1.47	1.813
	1.4994	1.7444
	1.9943	1.8326
	1.519	1.225
	0.7889	1.3622
	1.6905	1.3524
	1.8473	1.4112
	1.9257	1.4847
	1.6072	1.7199
	1.5386	1.372
	1.8032	1.0731
	1.8865	1.2005
	1.2397	0.8183
	1.2103	0.8232
	1.9012	0.9163
	1.8424	0.9604
	1.0633	1.4553
	1.0045	1.5827
	0.9751	1.4798
	1.9012	1.4308
	0.9947	1.3132
	1.8032	1.1221
	1.9502	0.9457
	1.2054	0.9359
	1.6317	1.5925
	1.9502	1.2495
	1.9698	1.0878
	1.3034	1.7493
	1.372	1.2201
	1.6268	1.5925
	1.3524	1.7885
	1.0878	1.8277
	1.9943	1.7395
	1.7738	1.9306
	1.7297	1.7297
	1.4798	1.6317
	1.2201	1.7101
	1.6219	1.617
	0.8722	1.2887
	1.3573	1.9306
	1.3965	1.8473
	1.9502	1.7493
	1.8228	1.7836
	1.6807	1.4455
	1.0927	1.5337
	1.3132	1.9502
	1.1907	1.4602
	1.9992	1.7248
	1.4896	1.8914
	1.2593	1.4112
	1.3426	1.8424
	1.2397	1.6905
	1.4406	1.5582
	1.2544	1.4896
	1.8669	1.4406
	2.0237	1.3818
	1.7248	1.6072
	1.4455	1.7248
	1.568	1.176
	1.7787	1.8865
	0.8183	1.6562
	1.4749	1.7542
	1.3671	1.4455
	1.6121	1.6317
	1.7591	1.2642
	1.3328	1.6464
	1.4651	1.274
	1.2446	1.7983
	1.5974	1.0829
	1.4014	1.7346
	1.4504	1.47
	1.2936	1.3279
	1.7346	1.6415
	1.5827	1.8963
	1.2495	1.8865
	1.4749	1.5533
	1.666	1.2348
	1.9698	1.6219
	1.8228	1.9551
	1.6611	1.7542
	1.1025	1.7591
	1.0682	1.617
	1.6611	0.8771
	1.7738	0.8379
	1.9061	1.0045
	1.0192	1.0829
	1.1907	1.6562
	1.2887	1.7542
	1.127	1.4112
	1.764	1.2348
	1.0192	1.2299
	1.2299	1.1956
	1.1515	1.1809
	1.9747	1.0584
	1.8032	0.98
	0.882	1.6611
	0.8379	1.2691
	1.9257	1.5386
	1.1466	1.1172
	1.6856	1.813
	1.568	1.4896
	2.107	1.1319
	2.0482	1.5631
	1.7493	1.3622
	1.3622	1.421
	1.7101	1.0829
	1.4014	1.8228
	1.7934	1.7199
	1.4455	1.862
	1.2005	1.1613
	1.6856	1.1613
	2.0776	1.4063
	1.2985	0.7595
	1.1809	1.0682
	1.176	1.96
	1.9061	0.9506
	1.5876	0.9947
	1.1711	1.2348
	1.9796	1.2789
	1.2887	1.9355
	1.1074	1.2642
	1.2936	1.3083
	1.3622	1.9355
	1.1123	1.6415
	1.1956	1.9894
	1.3671	1.7738
	1.7395	0.9555
	1.2348	1.3083
	1.6856	1.4504
	1.6415	0.9849
	1.8816	1.3671
	1.7542	1.2152
	2.0384	1.0535
	1.5582	0.9604
	1.8571	1.8865
	1.7983	1.8424
	1.4994	1.6562
	1.6219	1.9551
	1.1613	1.8914
	1.0682	2.058
	1.6317	0.98
	1.3328	1.6562
	1.519	1.715
	1.7934	1.4945
	1.5729	1.5484
	1.5141	1.3475
	1.4749	1.127
	1.96	1.1172
	1.0192	1.9649
	1.8277	1.3426
	0.9947	1.7052
	1.0535	1.176
	1.6905	1.6562
	1.5435	1.5582
	2.0188	1.3181
	1.0731	1.1221
	1.0927	1.1123
	1.4994	1.7003
	1.6954	1.0388
	1.4308	1.5827
	1.7738	0.98
	1.9257	1.9404
	1.7591	0.931
	1.5827	1.1417
	1.8718	1.6219
	2.0776	2.1609
	1.5827	0.735
	1.8375	1.4553
	1.7493	1.4259
	1.617	1.6023
	1.0241	1.7003
	1.7003	1.6023
	2.0482	1.5092
	1.9894	0.7742
	2.0825	1.9698
	1.1662	1.4063
	1.6905	1.274
	1.3867	1.1711
	1.617	1.5533
	1.5141	1.6072
	1.9306	2.0874
	1.1956	1.617
	2.107	1.3377
	1.0486	1.5484
	1.3181	1.029
	1.5484	1.0339
	1.8326	1.6807
	1.8326	1.5729
	1.9551	1.5141
	2.2099	1.7248
	2.0825	1.1417
	1.5974	2.205
	1.2201	1.8571
	1.9404	1.2593
	1.4749	1.568
	1.3426	1.7101
	1.6856	1.8816
	1.8718	2.1217
	1.4994	0.9016
	1.421	1.3573
	1.5435	1.4749
	1.4308	1.5974
	1.4406	1.3965
	1.3916	1.5092
	1.1956	1.0045
	1.1858	1.8179
	0.9457	0.9212
	2.0188	1.9404
	1.0633	1.4749
	1.2838	0.9163
	0.9261	1.5043
	1.6023	1.4798
	0.8428	1.5239
	0.9163	1.1711
	1.3034	1.2985
	1.2838	1.127
	1.3671	1.0486
	1.8669	1.0045
	1.7395	1.9355
	2.0335	1.029
	1.7591	1.2152
	1.9159	1.9698
	1.6415	1.1907
	0.7448	1.2201
	1.4112	1.5827
	1.3622	1.5386
	2.1609	1.176
	1.5386	1.5533
	1.5288	1.8767
	1.7689	1.0976
	1.1711	2.0286
	1.0535	1.2201
	1.2103	1.5582
	1.7052	0.9751
	2.0482	0.9114
	1.3867	1.274
	1.7199	1.5778
	1.4749	1.5043
	1.4063	1.7689
	1.5778	1.0339
	1.1564	1.421
	1.2495	1.0388
	1.8522	1.5484
	0.9408	1.4602
	1.1711	1.3818
	1.3377	1.9796
	1.8718	1.519
	1.372	1.9894
	1.7248	1.7101
	1.4749	1.9061
	0.9114	1.5876
	2.205	1.4749
	1.9355	1.6562
	1.7934	1.5288
	1.7493	1.1368
	1.3034	1.6268
	1.6807	1.4847
	1.8326	1.9159
	1.9404	1.6513
	1.8424	1.6611
	1.2642	1.5631
	1.1417	1.3867
	1.6464	1.4504
	1.3965	1.3328
	1.7934	1.6415
	1.9404	1.5729
	1.4504	2.107
	1.6856	1.8718
	1.6317	1.6023
	2.0041	1.4014
	1.8326	1.568
	1.9257	1.2936
	1.5729	1.1858
	1.029	1.8963
	1.4749	1.6464
	1.1221	1.7493
	1.0388	1.7836
	1.5974	1.5827
	2.058	1.568
	1.9551	1.7542
	1.9404	1.0584
	1.0731	1.4161
	1.9404	1.6611
	1.2348	1.2397
	1.9845	1.8473
	1.7689	1.5827
	1.1662	1.8032
	1.9649	1.2348
	1.9698	1.323
	2.009
	1.7493
	1.8228
	1.9257
	0.98
	1.9992
	1.7885
	1.8522
	1.7199
	1.5386
	1.0682
	2.1217
	1.4847
	1.4553
	1.6905
	1.7444
	1.8718
	1.1809
	1.666
	1.5043
	1.2838
	1.715
	1.5533
	1.8718
	1.6709
	1.4014
	1.6513
	1.4063
	1.5827
	2.1462
	1.666
	2.0825
	1.4504
	1.3622
	1.9747
	1.4602
	1.7787
	1.764
	2.1168
	1.1956
	1.9208
	1.2348
	1.2936
	2.0286
	2.0237
	1.2691
	1.1662
	1.4749
	1.4945
	1.5974
	1.8718
	0.9261
	1.5484
	1.4553
	1.8277
	1.7052
	1.7346
	1.911
	1.519
	1.372
	1.9159
	1.3132
	1.7444
	1.7444
	1.4112
	1.2691
	1.2691
	1.3573
	1.421
	1.911
	1.568
	2.0286
	1.2446
	1.7493
	1.0388
	1.0829
	1.9894
	1.5386
	1.6562
	1.2691
	1.2887
	1.225
	1.0731
	1.715
	1.6023
	1.7591
	1.568
	1.4896
	1.5337
	1.6317
	1.4847
	1.372
	1.3377
	1.8228
	1.7689
	1.3426
	1.5141
	1.7787
	1.4749
	1.8032
	1.7052
	1.3034
	1.5435
	1.8718
	1.8081
	2.2001
	2.0286
	1.9943
	1.2642
	1.1858
	1.9796
	1.372
	1.9698
	1.078
	1.8571
	1.1956
	1.4651
	1.274
	1.1956
	1.3279
	1.8816
	1.3622
	1.1711
	1.7689
	1.7934
	1.5582
	1.0045
	1.0976
	1.5729
	1.0388
	1.0878
	2.0335
	1.1221
	1.5533
	2.0237
	1.1662
	1.3867
	1.4602
	0.8526
	1.9306
	1.6317
	1.4455
	1.4357
	2.0139
	1.9061
	1.5239
	1.274
	1.7052
	1.2348
	1.617
	1.2936
	1.2789
	1.9502
	1.5484
	1.4014
	2.3373
	1.6562
	1.7346
	1.3426
	1.5876
	0.8673
	1.3622
	1.1368
	1.1368
	1.6954
	1.7836
	1.4945
	1.9551
	1.5876
	1.8718
	1.5925
	1.1417
	1.8179
	1.7199
	1.176
	1.9551
	1.9943
	1.666
	1.8522
	1.7199
	1.9355
	1.5484
	1.3573
	1.4994
	0.9604
	1.5288
	1.8914
	0.8673
	1.5386
	1.2691
	1.4406
	2.0335
	2.2344
	1.9257
	1.519
	1.0143
	1.3965
	1.0192
	1.6317
	0.8673
	1.4896
	1.715
	0.8379
	1.715
	1.6023
	1.8179
	1.8277
	1.3132
	1.8424
	1.2789
	1.7836
	1.078
	1.9208
	1.3769
	1.4553
	1.2005
	1.7346
	1.1564
	1.4847
	1.5484
	1.3328
	1.0584
	1.1172
	1.7003
	1.8032
	1.3573
	1.9159
	1.5925
	0.8673
	1.4602
	1.7297
	0.9457
	1.2887
	1.0339
	0.9065
	0.9457
	1.9502
	2.0972
	1.3622
	1.7689
	0.9604
	1.764
	1.6121
	1.7738
	1.2789
	2.5333
	2.2295
	1.9747
	1.0829
	1.0143
	1.4896
	1.5876
	1.4798
	1.4406
	1.5974
	1.617
	0.9359
	0.9702
	1.0976
	1.2642
	1.4161
	1.5827
	1.7493
	1.6807
	1.1368
	1.5484
	2.2491
	1.7689
	1.6219
	1.2789
	0.9065
	1.0927
	1.5386
	1.4406
	1.4651
	1.5435
	1.8522
	1.6856
	1.0633
	1.715
	1.2789
	1.7395
	1.4945
	1.7052
	1.7787
	1.3524
	2.2295
	1.4602
	1.9698
	1.2495
	1.7248
	1.6954
	1.5631
	1.1956
	1.3769
	1.0829
	1.1172
	1.5876
	1.3083
	1.0241
	1.3916
	1.1809
	1.0241
	1.8032
	1.8914
	1.8718
	1.0486
	1.078
	1.6415
	1.9257
	2.0237
	1.7787
	1.8081
	1.8081
	1.8669
	1.8522
	1.8718
	2.1315
	1.9943
	1.9649
	1.9306
	1.7689
	0.9604
	1.0976
	1.274
	1.5288
	1.3573
	2.058
	1.2495
	1.5435
	1.2691
	1.8228
	1.3867
	1.1319
	1.1515
	1.5288
	1.5043
	1.5582
	1.9747
	1.4357
	1.0584
	1.1172
	1.3965
	1.5582
	1.3524
	1.6954
	1.3818
	2.0335
	1.225
	0.8967
	1.6611
	1.9257
	1.4259
	1.078
	1.0045
	0.833
	1.6317
	1.5435
	0.8869
	1.2054
	2.0825
	1.8032
	1.0731
	1.1123
	1.6954
	1.8032
	1.7199
	2.0335
	1.176
	1.8865
	1.6562
	1.8816
	1.6709
	1.3034
	1.911
	1.666
	1.9551
	1.9159
	1.5141
	1.2691
	1.4112
	1.7983
	1.9355
	1.8473
	1.176
	1.0192
	1.4357
	1.6072
	1.6464
	0.882
	1.617
	1.4455
	1.5141
	1.9845
	1.5484
	1.1368
	1.1907
	1.1074
	1.2152
	1.225
	1.4308
	1.0731
	1.2005
	1.0878
	2.1315
	1.4014
	1.6905
	1.9649
	1.1466
	1.2348
	1.4602
	1.9159
	1.127
	1.2691
	1.3671
	1.8522
	1.7101
	1.4945
	1.4063
	1.0976
	1.3132
	1.3132
	1.5484
	1.9208
	1.813
	1.5092
	1.5288
	1.6023
	1.8963
	1.2593
	1.3279
	1.911
	1.5092
	0.931
	1.617
	1.5043
	1.5876
	1.4455
	1.3671
	1.3769
	1.7934
	1.715
	1.0731
	1.9061
	1.4357
	1.3867
	1.2005
	1.1809
	1.2299
	1.1809
	1.8522
	1.1368
	2.107
	1.3475
	1.4112
	1.1466
	1.2642
	1.2936
	1.3769
	1.9894
	2.0972
	2.0139
	1.7934
	1.715
	2.0335
	2.058
	1.6954
	1.7493
	2.1413
	1.9649
	2.0335
	1.3377
	1.4553
	1.3181

## Sheet: Mix2Trans
	Nucleoid area ΔglgBXCAP (µm^2)	Nucleoid area WT (µm^2)
	1.6905	1.3524
	1.1221	0.5831
	1.2446	0.8281
	1.0584	0.9506
	1.6464	1.2985
	0.9555	1.3132
	1.2152	1.1172
	1.0584	1.1368
	0.9751	1.3083
	1.3181	0.9653
	1.4308	0.8428
	1.7787	1.2152
	1.4994	0.7889
	1.6366	1.0633
	1.5778	0.8869
	1.6758	0.784
	1.2691	0.8918
	1.96	0.8379
	1.4504	0.8918
	0.9506	0.784
	1.0633	1.2838
	1.3034	0.7105
	1.5974	0.6958
	1.5337	1.3475
	1.2152	0.8428
	1.0486	0.7693
	1.2054	0.7938
	1.1074	0.7252
	0.9016	0.8575
	0.833	0.6125
	1.1025	0.6272
	0.8036	0.7889
	0.8183	1.1074
	1.3671	0.8967
	0.9212	0.8624
	0.9604	1.4749
	0.8477	1.1858
	1.1711	1.1907
	1.2936	0.9359
	1.8424	1.2299
	1.1319	0.9457
	1.0584	0.6664
	1.5533	1.1172
	0.9065	1.2397
	1.1613	1.2152
	1.4406	0.9114
	1.7052	1.5484
	0.9212	1.0878
	1.0339	0.7889
	1.6268	0.6223
	1.1319	0.9163
	1.7003	0.9506
	1.1123	0.9653
	1.715	0.8428
	0.8085	0.7497
	1.5239	0.7644
	0.8477	0.8183
	0.9261	0.6762
	1.1025	0.7644
	0.8673	1.225
	0.9555	1.2446
	1.6121	0.6664
	1.5582	1.1319
	1.3181	1.3132
	1.2201	0.9702
	0.7987	0.7301
	1.3279	0.6517
	1.0192	0.6419
	1.421	0.9996
	1.0682	1.2005
	1.4161	1.0682
	0.98	0.9212
	0.9408	1.3475
	1.2103	0.9163
	1.6562	0.8526
	1.4847	1.47
	1.1613	0.9163
	1.0388	0.7154
	1.6807	1.3034
	0.8379	1.5386
	1.3083	1.8032
	0.9261	1.1466
	1.3328	1.0976
	1.0192	0.8036
	0.8918	0.9114
	0.8722	1.2201
	1.568	1.2446
	0.9016	1.1858
	1.5925	0.6762
	0.8232	1.1319
	1.0339	1.1319
	1.5386	1.3034
	1.4063	0.8036
	0.9457	1.2593
	0.9555	1.1515
	1.47	1.1319
	1.5484	1.0535
	1.2446	1.078
	1.5337	0.8428
	1.0241	0.9996
	1.5729	0.833
	1.4896	1.0829
	0.8624	0.6615
	0.9996	1.3328
	1.3671	1.2936
	1.2838	0.8967
	1.4651	1.0339
	1.3475	1.2005
	1.5141	0.8722
	1.176	0.8967
	1.4651	0.9016
	1.7787	0.882
	1.1417	1.0731
	1.1417	0.7742
	1.4504	0.7497
	1.7934	1.0878
	1.2936	1.0829
	1.6807	1.4651
	1.0437	1.323
	1.3083	1.5974
	1.5435	0.6517
	1.1123	0.7938
	1.813	0.6713
	1.2691	0.8232
	0.9163	0.9751
	1.0094	0.6811
	1.3916	0.7742
	1.1025	1.1123
	1.2838	0.8281
	1.4406	1.1858
	1.2054	1.2985
	0.9751	1.0584
	1.5827	1.0878
	1.4553	0.7154
	1.3181	0.7448
	0.784	0.6811
	0.8379	0.7056
	1.7493	1.5141
	0.9604	0.7252
	1.6121	0.7938
	1.176	0.9898
	1.3034	0.7889
	0.9555	1.1809
	0.9996	1.5239
	0.8624	1.3426
	0.8379	0.931
	0.8575	1.519
	1.3034	0.9065
	1.0829	0.9849
	1.4504	0.9408
	1.0731	1.1319
	1.1074	1.0682
	0.8575	1.0388
	1.3916	1.1368
	1.7297	1.4357
	1.47	0.8232
	0.9065	0.7742
	1.1613	1.029
	1.6856	1.6415
	1.0339	0.7889
	1.5484	0.8771
	1.2446	1.6072
	1.7542	1.1711
	1.0878	0.8428
	1.7444	0.7203
	0.8428	0.735
	1.1662	0.7252
	1.4749	1.2152
	0.833	1.1956
	1.078	1.078
	1.2691	1.029
	1.2495	0.9016
	1.078	1.2495
	0.8967	0.882
	1.1515	1.0584
	0.8624	1.3916
	0.9408	0.9065
	0.8134	0.9016
	0.8918	0.6321
	1.0682	0.7791
	1.2887	1.3426
	1.5729	1.4161
	0.9751	1.4259
	0.9359	0.8085
	1.274	0.6321
	1.5141	1.4406
	0.833	1.2642
	1.2936	1.4259
	1.6268	1.1466
	1.0682	0.9261
	1.47	0.8281
	0.9065	1.6317
	1.0976	0.8428
	1.5386	0.8771
	0.9653	1.1319
	0.8575	1.127
	1.4847	1.0682
	1.1662	0.784
	1.2201	0.8428
	1.0878	0.6909
	1.1025	1.2936
	1.6611	0.9457
	1.4504	1.7297
	0.8526	0.7056
	1.274	0.98
	1.2642	0.7252
	1.813	1.2299
	0.8477	0.8967
	1.0633	0.7007
	1.0241	1.3769
	1.078	0.6713
	0.9506	1.0878
	1.3132	1.1123
	0.9016	1.1515
	1.3083	1.1172
	0.9702	1.3279
	1.2103	1.2544
	1.7052	0.7595
	1.0388	1.1858
	1.4406	0.7693
	0.8232	1.078
	1.0045	1.3818
	0.833	0.8967
	1.0633	0.7546
	0.9751	0.7497
	1.5435	0.6321
	1.3181	1.6905
	1.1956	0.784
	0.8624	0.882
	1.1025	0.9163
	1.3867	1.2936
	1.3475	0.7448
	1.2152	1.4651
	1.2593	1.2789
	1.3475	1.4308
	1.4455	0.588
	0.7791	1.1711
	0.6762	0.8085
	1.6905	0.8477
	0.8477	1.225
	1.0339	1.0339
	1.1809	0.9947
	0.8232	1.3426
	1.5043	0.882
	1.4651	0.8134
	1.1025	0.7056
	0.9604	1.0731
	1.6415	1.1417
	0.8918	0.7791
	0.9163	0.7742
	1.0437	1.0535
	1.9502	0.8036
	1.2299	1.3818
	1.3034	1.5729
	1.0241	1.0976
	1.3622	1.0192
	1.0927	0.8379
	0.833	1.3328
	1.0731	0.7448
	0.7399	1.1074
	1.617	1.2544
	1.0535	1.1711
	1.2005	0.6321
	1.2054	0.7252
	1.1025	0.7105
	1.6758	0.8869
	1.1466	1.1858
	1.5239	1.2691
	1.47	1.1417
	1.4504	1.0633
	0.9114	0.8232
	1.0486	1.176
	1.6366	0.6664
	0.8526	1.4357
	0.9408	1.5337
	0.8918	1.3867
	0.9604	1.5239
	0.9065	1.2348
	0.9898	0.6713
	0.9555	1.2103
	1.0486	1.2397
	0.9849	0.7644
	0.735	0.7595
	0.8624	0.9261
	1.5729	0.735
	0.9751	0.7301
	1.5631	0.7693
	1.0927	0.8526
	0.7448	0.7105
	1.0192	0.6223
	1.3279	1.6709
	1.6072	0.8036
	1.1858	0.8036
	0.8967	0.9506
	0.9849	1.2789
	0.9016	1.1662
	1.6317	0.5635
	1.6072	1.0143
	1.568	0.8967
	1.2201	1.1662
	1.7297	0.6762
	0.9653	1.0731
	1.4749	1.029
	1.127	0.686
	1.1956	1.2936
	1.3965	1.4112
	0.9555	1.3818
	0.7938	0.7399
	0.8183	1.3475
	0.931	0.882
	0.8036	0.7742
	1.5239	1.2005
	1.6611	1.0927
	0.9947	0.6713
	1.0633	1.3279
	1.4651	1.0976
	1.0682	1.1172
	0.9163	0.8869
	0.8722	0.8036
	0.8281	0.8232
	0.7742	1.3867
	1.519	0.7497
	1.4602	1.0633
	1.1123	0.9065
	1.617	1.0388
	1.0143	1.1172
	1.0437	0.8575
	0.735	0.7497
	1.1123	1.4749
	1.3769	0.7497
	0.9702	1.2005
	0.7448	0.9898
	1.2348	1.1074
	0.8673	1.323
	0.9163	0.7154
	0.9016	1.5043
	0.8036	0.784
	1.0437	0.784
	1.1417	0.6664
	1.4455	0.8673
	0.9457	1.2299
	1.5729	1.0535
	1.1368	1.4014
	1.0241	1.4063
	1.3328	1.4847
	0.9408	1.176
	0.9457	1.1074
	0.9163	0.8428
	1.2838	0.6811
	1.6072	0.7252
	1.1662	1.6562
	1.2936	1.5484
	0.9604	1.1613
	1.8914	1.0045
	1.715	1.2642
	1.1368	0.8232
	1.3622	0.8379
	0.8134	0.686
	1.3328	0.6027
	0.8869	0.8575
	0.8575	0.7203
	0.9114	1.4994
	0.98	1.3181
	1.519	1.1466
	0.882	1.4651
	1.5092	1.1564
	1.3867	0.9261
	1.1221	0.6811
	1.7297	0.8869
	0.8183	1.0486
	0.8869	0.7791
	1.3622	0.6811
	1.2005	1.6366
	1.1809	0.9261
	1.3671	1.1711
	1.372	0.8624
	1.078	1.2985
	0.9751	1.5043
	1.6905	1.4651
	1.4651	0.8183
	1.8081	0.931
	1.4994	0.5243
	1.029	0.5831
	1.1956	1.372
	1.6219	0.8771
	1.3377	0.7252
	0.9506	1.1711
	1.0339	1.3867
	1.6856	0.7938
	1.7346	1.2397
	1.1221	0.8134
	1.2299	0.7448
	1.6513	0.8918
	0.9457	1.3965
	0.7987	0.931
	0.9016	1.2446
	1.3671	0.833
	1.1711	0.7448
	1.0094	1.5435
	1.6268	0.8575
	1.7052	1.4014
	0.8379	0.7448
	0.9996	0.7056
	0.9163	1.3769
	0.9702	1.3426
	0.9849	0.7644
	0.7595	0.7595
	0.8771	1.1074
	0.8477	0.9359
	0.9408	0.8085
	1.5043	0.9849
	0.7938	0.882
	1.4455	1.6366
	0.8771	0.8085
	1.5778	1.274
	0.9555	0.6223
	0.8722	1.5141
	1.3426	0.784
	1.1172	0.8134
	1.372	0.9065
	1.1123	1.1417
	1.6856	1.0535
	1.1172	0.8673
	1.6023	1.2642
	1.7738	0.9653
	1.2936	1.0241
	0.9359	0.8428
	0.9506	0.9065
	1.4994	1.0682
	1.029	0.8134
	1.0829	1.3181
	1.0829	0.8183
	1.5337	0.9996
	1.2348	1.1711
	0.9408	1.3132
	1.1123	1.3818
	1.5141	0.8526
	1.0682	0.8526
	0.9359	0.7448
	1.6072	1.372
	1.421	0.9212
	0.8183	0.7644
	0.8183	1.5239
	1.8816	1.2397
	1.274	0.7742
	1.4161	1.2348
	1.0927	0.8281
	1.2985	1.2593
	0.9016	1.6709
	1.5876	1.0829
	1.176	0.8575
	1.0045	0.6174
	0.98	1.3867
	0.8673	1.3965
	1.0241	1.225
	0.9555	1.1662
	0.7595	0.8624
	0.9359	0.6615
	1.078	1.1907
	0.8477	1.1417
	0.9065	1.4847
	0.8281	1.2299
	1.5974	1.0339
	1.2985	1.1417
	1.4455	1.0829
	0.8428	1.4847
	1.0094	1.078
	1.1221	0.9996
	0.9163	0.8722
	1.4847	0.7497
	1.3475	0.7301
	0.9849	1.1515
	1.2691	1.1907
	1.3965	0.7497
	1.1074	0.9604
	0.7595	0.9506
	1.568	1.3426
	1.5386	0.686
	1.4259	0.6713
	1.7542	0.7497
	0.8967	1.2103
	0.931	0.931
	1.1515	0.8575
	0.9261	0.8379
	0.9898	1.2789
	1.176	1.2838
	0.8869	1.4014
	1.2446	1.4749
	0.7987	0.7056
	1.2887	0.9653
	0.9261	0.7252
	1.1515	1.2691
	0.8477	0.7791
	1.1074	1.3965
	1.568	0.931
	1.4504	1.519
	0.9555	1.3475
	1.2544	0.8673
	1.6464	1.1466
	1.519	1.1907
	1.7297	0.7938
	0.9114	0.6272
	1.5288	0.9947
	0.9898	0.7546
	0.9898	0.7791
	0.8722	0.7399
	1.4357	1.1613
	0.9604	0.8183
	0.9212	1.4259
	0.8967	0.7252
	0.9604	1.0045
	0.8624	0.8722
	1.0486	0.7007
	0.98	1.0094
	1.4602	1.2691
	1.421	0.7987
	0.8673	0.8281
	0.9849	1.1025
	0.9457	0.6811
	1.0045	1.2936
	0.9065	1.47
	0.7889	0.9604
	1.6562	0.9702
	1.5288	0.7497
	1.0682	1.2593
	0.8673	1.5974
	1.5631	1.1956
	1.1662	0.9604
	0.7693	0.9212
	0.8428	0.9163
	0.8085	1.078
	0.8428	1.2985
	1.0633	0.9457
	1.1858	1.0388
	0.8722	1.372
	1.3867	0.7987
	1.1907	0.98
	1.911	0.7987
	0.9849	1.4259
	1.2838	1.029
	1.1809	1.0192
	1.225	1.0241
	1.0339	1.0927
	1.1221	0.9751
	0.9996	0.9016
	1.1711	1.0927
	1.4357	1.2348
	1.4063	0.8624
	1.0437	1.4651
	1.0682	0.8869
	1.421	1.2985
	1.1025	0.9261
	1.5631	0.7693
	0.9016	0.9163
	1.0731	1.7493
	1.2495	0.9996
	1.2593	0.7007
	1.1172	0.7203
	0.784	0.7448
	0.7301	0.6811
	0.7007	0.8526
	1.4749	1.372
	1.6219	0.7595
	1.4357	0.882
	0.8232	1.6513
	0.8673	0.8918
	0.8967	0.9702
	0.9751	1.0241
	1.0045	1.0339
	1.4308	1.4553
	1.1613	1.1319
	0.9751	1.2054
	0.931	1.1613
	0.7938	1.2201
	0.9555	1.0535
	1.127	0.8477
	1.6562	0.6321
	1.4602	0.7595
	1.6023	0.8036
	1.1711	0.6517
	1.5582	1.3034
	1.3426	0.9408
	1.2593	1.0682
	1.7003	1.2642
	0.8673	0.7203
	1.2838	0.7056
	1.2005	1.1123
	1.1564	0.7301
	1.1172	0.8477
	0.9359	1.7395
	0.8673	1.3377
	1.7983	1.4112
	1.3426	0.8624
	1.2152	1.0143
	1.6023	1.4259
	0.8477	0.7497
	0.9114	0.7105
	1.3622	1.2593
	1.0241	1.4308
	1.1956	1.3573
	1.2446	1.4308
	1.0241	1.4014
	1.47	0.8918
	0.8085	1.6317
	1.0878	1.0731
	1.2593	1.0682
	0.9702	1.3573
	1.4406	0.9261
	1.8914	1.3573
	0.9506	1.6317
	1.3426	1.1123
	1.0486	0.7742
	1.0535	0.7399
	1.0535	1.4798
	1.1025	0.9408
	1.0094	0.8967
	0.9408	1.2985
	1.3573	0.8085
	1.4259	0.7938
	1.1564	1.3818
	1.0339	1.2936
	0.7791	1.3475
	1.0045	1.6317
	1.2005	1.0486
	0.9163	0.7889
	1.0829	0.9506
	1.1319	0.7546
	0.8918	0.9996
	0.7644	1.1417
	1.2005	0.8428
	1.3083	1.4406
	0.7742	0.8967
	0.7007	0.931
	0.7448	1.2936
	0.9065	0.8771
	0.8673	1.1858
	1.0094	1.2936
	1.2299	1.4455
	0.9898	0.7105
	0.8869	1.2593
	1.4161	0.7791
	0.8085	0.8477
	0.8183	1.5533
	0.9947	0.7889
	0.8134	1.4112
	0.7889	0.7203
	1.127	1.0094
	1.0731	1.6023
	0.931	1.4357
	1.1809	0.8428
	1.5729	1.3181
	1.0143	0.7252
	0.98	1.1858
	0.8183	1.1858
	0.735	1.4406
	1.4014	1.3132
	1.2936	0.8771
	0.8918	0.98
	1.5239	1.4455
	1.5729	1.4161
	0.8967	0.833
	0.784	1.372
	1.421	0.7203
	1.3034	0.8624
	0.9212	0.7301
	1.7346	0.9408
	0.9065	0.8232
	1.0878	0.9261
	1.5729	0.9849
	1.7542	0.8477
	0.931	1.029
	0.9947	1.0437
	0.9163	0.8526
	1.0976	1.4504
	1.4847	0.8281
	1.8081	1.2152
	1.1515	0.7399
	0.9408	0.7595
	1.1613	1.2054
	0.9016	0.7693
	0.8281	0.7889
	1.6317	1.4553
	1.2985	1.1417
	1.0731	0.7742
	1.4063	1.0682
	0.9702	1.1613
	1.2887	1.0045
	1.8081	1.1025
	0.8379	0.7056
	1.1809	0.8428
	1.2887	1.5288
	0.9604	1.078
	0.8575	1.5974
	1.5288	1.2593
	1.3328	0.9212
	1.7199	0.8428
	1.3622	0.9947
	1.5876	1.0633
	1.4259	0.8526
	1.4161	1.5631
	1.6954	1.2152
	1.0633	0.7791
	0.9261	1.4063
	1.0682	1.0388
	0.9359	0.7546
	1.1368	1.3083
	1.2201	1.0878
	0.8771	1.2789
	0.931	0.7301
	0.9849	0.7546
	0.8722	1.0388
	1.3083	0.8085
	1.1123	1.323
	1.0241	0.9555
	1.1319	0.8477
	1.5631	0.98
	1.0633	1.6268
	1.0437	1.0339
	1.2054	0.6664
	0.9163	0.7301
	1.3034	0.8232
	1.0437	0.7693
	0.9653	0.735
	1.1221	1.372
	1.6366	0.6664
	1.1809	1.0437
	1.421	1.0682
	1.1858	1.3867
	1.5827	0.8134
	0.9457	0.7399
	0.6615	1.47
	1.1319	1.323
	1.1074	0.9163
	1.2103	1.4455
	1.0486	1.0094
	1.3475	0.7742
	1.6562	1.5827
	0.8183	0.7448
	0.7448	0.8134
	0.8722	0.8085
	1.4259	1.4798
	1.5582	0.784
	0.9016	1.0829
	0.8967	0.98
	0.9751	0.9212
	1.3377	0.8869
	1.0927	1.0633
	1.5582	0.6909
	0.9457	1.1123
	0.9163	0.6419
	1.7983	1.7248
	1.0437	1.2152
	0.9604	0.7252
	1.078	0.7644
	1.0829	1.0192
	1.6562	0.8526
	0.9261	1.5141
	0.7301	1.127
	0.6027	0.7007
	1.4553	0.6664
	1.2103	1.3377
	0.9359	1.4798
	1.568	1.0976
	0.4704	0.7203
	1.1956	0.6713
	1.7052	0.7644
	1.0535	0.6762
	0.931	0.9359
	0.8477	0.6958
	0.8085	0.6762
	0.9261	0.9065
	0.9604	1.0486
	0.8918	1.1858
	1.4455	1.3524
	0.9555	0.8624
	0.9163	1.1564
	1.6562	0.8232
	0.8771	0.7644
	1.0045	0.8526
	0.8624	0.7742
	1.2103	1.372
	1.6562	1.421
	1.8081	0.8085
	1.1123	0.7889
	0.9555	1.2985
	0.9114	0.7399
	1.0486	1.0192
	1.2054	0.8673
	1.0241	0.8967
	1.3475	0.7644
	0.8232	0.7889
	0.98	0.8673
	0.8771	1.2593
	1.2005	0.7546
	1.0584	0.8918
	0.8869	1.4063
	0.7987	1.6023
	0.833	0.8379
	0.9947	0.8183
	1.5239	1.1809
	1.5876	1.1809
	1.1025	1.0486
	1.3132	1.6219
	0.8183	1.1074
	1.029	0.9114
	0.8036	0.8232
	0.9408	1.3622
	0.8967	0.8232
	1.0731	0.7987
	0.9016	1.2397
	1.519	1.2642
	1.1956	1.0192
	1.323	1.0192
	1.0192	1.1025
	0.9751	0.9261
	1.5582	1.1172
	1.3279	1.2985
	1.0094	0.9898
	0.931	0.9261
	0.8967	1.0045
	0.8134	1.4014
	0.8771	0.7889
	0.8575	0.8134
	0.931	0.6615
	1.6611	1.3377
	1.0339	0.6419
	0.8526	1.3475
	0.8477	0.8575
	1.5386	1.3426
	0.7987	0.784
	0.7595	0.9114
	0.8526	1.225
	1.421	1.1221
	1.5876	1.4896
	1.1564	0.9016
	0.8673	0.6174
	1.0339	0.9653
	1.0486	1.078
	1.8375	0.882
	1.7346	0.9947
	1.4847	0.8232
	1.0094	1.1956
	1.1172	0.6664
	1.4014	0.8036
	1.2495	1.1221
	0.9163	1.715
	0.8183	1.519
	0.8722	0.9457
	1.7101	1.4357
	1.6807	0.7203
	0.9359	1.2201
	1.4406	1.3475
	0.9212	0.8232
	1.2201	1.5337
	0.9212	0.9506
	0.8526	0.9212
	0.8281	1.4455
	1.4014	1.0486
	1.078	0.8134
	1.5876	1.4112
	1.127	0.7742
	1.568	0.9016
	1.4602	1.2397
	0.9212	0.8036
	0.7693	1.5141
	0.9114	1.5386
	0.9506	1.1907
	1.4406	0.6272
	0.9506	0.7154
	1.1809	0.637
	0.9065	0.7938
	0.8036	0.7252
	1.8032	0.8134
	0.9359	0.98
	0.8869	0.7742
	1.1564	1.1711
	0.9065	1.0633
	1.078	1.372
	0.7497	1.0976
	0.7252	1.2789
	1.0731	0.8379
	0.7644	0.6811
	0.686	0.6713
	0.7987	0.7595
	1.0339	1.0486
	0.7056	0.7203
	0.5782	0.8771
	0.6272	1.225
	0.9555	0.7938
	0.9359	1.1319
	1.2593	1.1564
	0.8575	0.7497
	0.9604	0.8036
	0.8869	1.3328
	0.6811	0.7448
	0.6321	0.98
	0.7497	1.5827
	0.8379	0.7889
	0.7056	1.2593
	1.176	0.8085
	1.2495	1.2054
	0.9359	1.2201
	1.3671	0.4802
	0.8673	0.6223
	0.7889	0.7595
	0.7693	0.8673
	0.9653	0.7644
	1.0731	0.7056
	1.4896	0.6909
	1.0535	0.7252
	1.2691	1.0976
	0.8575	1.1221
	1.3916	0.7497
	1.8179	0.6321
	0.8428	0.6223
	0.8281	1.1319
	0.7056	0.6958
	0.8134	0.7644
	1.1417	1.0388
	1.1025	1.127
	1.1172	0.9947
	1.0192	1.0192
	0.8624	0.6615
	1.0241	0.7203
	1.1466	1.372
	1.1564	0.8918
	1.3867	0.8526
	1.0829	1.1858
	1.1858	0.8477
	1.2201	1.0241
	1.2544	0.6713
	1.1074	1.3671
	1.7738	1.0437
	1.2446	0.6223
	0.882	0.7448
	0.8673	0.6958
	1.0976	0.784
	0.7987	0.6468
	1.3083	0.7203
	1.2397	1.1613
	1.2103	1.0878
	0.9016	1.1074
	1.2103	0.833
	0.7938	1.0976
	0.8722	0.833
	1.5484	0.8428
	0.9212	0.8624
	1.4896	0.9604
	0.784	0.5733
	1.6464	0.6174
	1.0339	0.9751
	1.8816	1.1515
	0.7889	1.2397
	1.3034	0.9996
	1.0682	1.1221
	1.2544	0.6909
	1.0192	0.5782
	1.029	0.9947
	1.4749	1.0486
	1.3867	1.3818
	1.1956	1.0143
	0.8526	1.4161
	1.4504	0.8575
	0.8428	0.784
	1.4896	1.0535
	1.0829	1.372
	1.127	0.9604
	1.3916	1.1711
	1.4798	0.6468
	0.7987	1.3769
	0.9408	0.8869
	1.3377	1.4651
	1.1564	1.274
	0.8379	0.8183
	1.2887	0.882
	1.0094	1.323
	0.9506	0.8036
	1.3279	1.3426
	0.8869	0.931
	1.5827	1.4553
	1.0486	1.3671
	1.7052	0.9555
	1.2103	0.8918
	0.8134	1.3769
	1.6023	0.7693
	0.9849	1.4014
	1.5582	1.0437
	0.882	1.5435
	1.0584	0.8183
	1.7052	1.3328
	1.4014	1.0976
	1.0192	0.8036
	1.176	0.6713
	0.9555	1.0094
	0.9702	1.4504
	0.6664	1.0633
	1.1662	0.882
	1.0535	1.4161
	0.7742	1.1613
	1.0241	0.9604
	0.8918	1.1809
	0.9408	0.7987
	1.3083	0.6468
	1.2544	1.0045
	1.5435	1.0731
	1.617	0.6664
	0.8673	1.1711
	1.5827	0.8967
	0.7105	0.9702
	1.7934	1.0584
	1.3524	1.4161
	0.7448	0.9065
	1.4602	0.9408
	0.8379	1.2103
	0.9751	0.8624
	1.2152	1.0241
	0.5145	1.1319
	1.5337	1.2838
	1.4945	1.6219
	1.2201	1.3132
	0.98	0.9653
	1.4651	0.7938
	0.9751	1.0094
	1.0633	1.1711
	1.4357	0.8526
	0.9163	1.3965
	1.3181	1.1074
	0.8477	0.637
	1.5533	0.6664
	0.8526	0.8379
	0.9849	0.8624
	0.9016	0.735
	1.1417	1.6464
	0.9065	1.5043
	1.5337	0.9359
	1.1221	0.7105
	1.5435	0.6713
	0.8722	0.882
	1.0829	0.9604
	0.9359	1.2838
	0.9996	1.2152
	0.8477	0.9163
	0.931	0.9261
	0.6272	1.1662
	0.7448	1.5386
	1.6807	1.2005
	1.0192	0.9751
	1.4014	1.372
	1.6219	1.0682
	0.8477	1.4651
	1.6709	0.7105
	0.9163	1.4553
	0.8967	0.6909
	0.9996	0.9604
	0.8232	0.5684
	1.3083	0.6468
	0.9898	0.8477
	1.1466	1.2838
	1.2642	1.0976
	1.0045	0.7938
	0.7987	0.7497
	0.9555	0.8085
	1.3377	0.8771
	1.1515	1.3622
	0.7938	1.3132
	1.4749	1.4357
	0.8526	0.8134
	1.0094	0.9751
	1.0535	1.3377
	1.1662	1.1515
	1.4896	0.7987
	1.0094	1.2446
	1.666	0.8036
	0.7644	1.2838
	0.9898	1.4406
	0.9555	0.9555
	0.8869	0.8967
	0.9702	0.784
	1.4994	1.0976
	1.7836	0.9751
	1.3867	0.7693
	0.8526	0.833
	1.2936	0.7742
	1.3377	1.1515
	1.519	0.7154
	1.4308	0.9506
	1.2985	0.6713
	0.9653	1.4308
	0.9016	1.1809
	1.0388	0.735
	0.98	0.8085
	0.8183	0.7399
	1.0388	1.5337
	1.2887	0.8232
	0.9457	0.8967
	0.9702	1.1711
	0.8281	0.7644
	0.9604	0.6762
	1.225	0.6468
	1.2005	0.6762
	1.6464	0.6125
	0.9898	1.0437
	1.1711	0.7056
	1.666	1.1956
	1.4357	0.7154
	1.2005	0.9555
	1.0731	0.686
	1.1172	1.2152
	1.666	0.9408
	1.6513	1.3524
	0.8477	0.9359
	1.6758	0.8673
	0.98	0.7007
	1.0388	0.8869
	1.1956	0.6615
	1.7738	0.8967
	0.8379	1.2299
	1.568	1.2201
	1.7444	1.3475
	1.029	1.5729
	0.6762	0.7301
	1.3622	1.4994
	1.2691	1.6611
	0.8722	1.2201
	0.7987	0.7987
	0.9506	0.8869
	1.029	0.9261
	0.8624	1.4063
	1.176	0.8281
	1.1025	0.9555
	1.6954	0.9653
	1.0976	1.1809
	0.8183	0.9359
	1.0878	1.715
	1.225	1.2348
	1.764	0.8673
	0.8918	1.1319
	1.372	1.0682
	1.3132	0.6713
	0.7791	1.2593
	0.9359	0.7105
	1.6072	0.8477
	0.8036	0.7987
	0.7252	1.3034
	1.4455	1.2838
	1.3377	1.0241
	0.7938	1.0339
	0.9898	1.1858
	0.8673	0.7693
	1.7591	0.9359
	0.8869	0.9261
	1.0486	0.784
	0.9506	0.9506
	0.8232	0.7399
	1.1809	1.3279
	1.6415	1.6954
	1.2887	1.1123
	1.6807	1.6611
	1.0829	1.3916
	1.3132	1.1711
	0.9751	1.4553
	0.7938	1.421
	0.8232	0.9947
	0.8918	0.8134
	0.6223	0.7693
	0.7399	1.4308
	1.5141	1.6415
	0.9114	0.8183
	0.8134	1.0829
	1.3426	1.3818
	0.8036	0.8477
	0.8673	1.3573
	0.6174	0.9212
	0.9457	0.7007
	1.0339	0.6321
	1.323	0.7791
	0.9359	1.3475
	0.8918	0.8918
	1.0094	0.6713
	1.6856	0.8232
	0.8771	1.2201
	1.0388	0.9114
	1.1319	1.1123
	0.9947	1.1319
	1.3671	1.1466
	1.4945	0.7742
	1.4357	0.8575
	0.7252	0.9016
	1.4749	0.7595
	1.3475	0.9163
	1.3377	0.8869
	0.9898	0.9457
	0.8624	1.0486
	1.1417	1.3965
	0.8134	1.1368
	1.1564	1.2838
	0.7791	0.6272
	1.1466	0.7889
	1.0976	1.2005
	1.2054	1.5729
	0.8575	0.7693
	0.9506	1.1613
	0.8673	1.2985
	1.2446	1.1221
	0.931	0.9555
	1.1319	1.0584
	1.2201	1.3426
	0.8379	0.7546
	0.9555	0.7742
	1.0829	0.6076
	1.4161	0.9751
	0.8526	0.882
	0.8281	0.7546
	0.9604	1.2348
	1.6856	1.5533
	1.127	1.0437
	1.029	1.3181
	1.0927	0.8869
	1.0682	1.4798
	1.0927	0.8134
	1.1466	0.8379
	0.8918	0.9947
	0.9947	1.4504
	1.9257	0.8526
	0.8281	1.3573
	1.2593	0.8379
	0.9163	1.3965
	1.029	1.1368
	1.0535	0.8281
	1.3181	0.9653
	0.8918	1.3818
	1.0045	1.4112
	0.8477	1.0976
	1.4014	0.9408
	1.2887	1.2299
	0.8771	1.4553
	1.5729	1.2985
	0.8771	0.6027
	1.7052	0.8673
	1.6072	0.7889
	0.735	1.5925
	1.176	1.3132
	0.9604	0.7791
	0.9408	1.1172
	1.6072	1.0682
	1.6807	1.2642
	1.078	0.7154
	0.735	1.1172
	1.3769	0.9114
	1.0633	0.7301
	1.0192	1.1907
	1.4651	0.9898
	0.8624	1.2348
	0.8967	0.7546
	1.7689	0.7742
	1.0437	0.784
	1.3083	1.4357
	1.7934	0.7105
	1.372	1.3279
	0.9702	0.8379
	1.0486	1.3475
	1.2495	0.8281
	0.9065	1.3573
	1.0829	1.4357
	0.8134	1.3426
	0.9065	1.0878
	1.9992	0.9604
	0.9947	0.98
	1.0731	0.5831
	1.0486	0.9457
	1.7444	1.127
	0.8428	1.0682
	0.9163	0.7448
	0.9653	1.2446
	0.8967	1.176
	0.9212	1.4455
	1.0437	0.7497
	1.7493	0.8085
	1.2544	1.0682
	1.3475	0.8869
	0.8722	1.2397
	1.3181	1.0584
	1.1221	0.686
	0.8722	1.2544
	1.3034	1.0682
	0.8869	1.4553
	0.9996	0.9996
	1.5925	1.3279
	0.9947	0.8281
	1.0045	1.0535
	1.2446	0.7938
	0.9114	0.9016
	1.8032	0.7301
	1.029	1.0486
	1.0388	0.9849
	1.4945	1.0584
	1.0731	1.5141
	1.7199	1.4651
	1.421	0.8673
	1.6317	0.8918
	1.2985	0.931
	1.0094	1.1907
	0.9114	1.3475
	1.1809	0.7448
	1.7199	0.833
	0.9996	1.3965
	1.3083	0.8379
	0.9604	0.7154
	0.9653	1.1711
	0.8918	1.3769
	1.7738	1.2299
	1.0388	1.0731
	1.2936	1.5484
	1.1809	1.5288
	1.5288	0.9898
	1.1662	1.2397
	1.6611	1.1858
	1.2985	1.127
	1.3916	0.8575
	1.0584	0.9114
	0.9702	1.519
	1.029	1.3034
	1.5582	1.274
	1.5141	1.1221
	0.9947	1.2005
	0.686	0.9114
	1.6317	1.0143
	0.9555	0.8673
	1.1809	0.8379
	1.3671	0.8624
	1.1613	0.8134
	1.6807	1.372
	1.0486	1.1564
	0.8036	0.8232
	1.4308	1.3818
	0.8036	1.0731
	0.9261	1.0045
	1.029	0.8722
	1.2054	0.8183
	1.2054	1.1515
	1.6758	1.6807
	1.0094	1.4161
	1.3573	0.7301
	0.8673	1.3475
	0.9702	0.7938
	0.8918	1.274
	1.2446	1.3181
	0.8428	0.7448
	1.5876	1.5778
	0.833	1.3573
	1.2201	0.9016
	1.1515	1.6464
	1.5729	0.6419
	0.8967	0.8232
	0.9653	0.6958
	1.0633	1.3034
	1.0094	1.0486
	1.1907	0.8134
	0.8232	1.617
	1.0535	1.5778
	1.2544	0.7399
	0.931	0.8526
	1.2054	0.7693
	0.9408	0.8771
	1.5778	0.6174
	0.7889	1.3034
	1.6268	0.8428
	1.5141	1.225
	1.6562	0.7938
	0.9604	0.9996
	0.8918	0.8183
	0.8428	0.9163
	1.7101	1.1613
	1.2152	1.1613
	1.1417	1.1074
	1.0192	1.1123
	1.7885	0.7742
	1.5925	0.6419
	1.127	0.6615
	0.9849	0.8771
	1.0143	0.8722
	0.882	1.274
	1.1907	0.7938
	0.7889	0.7497
	0.8526	0.7791
	1.6807	0.833
	1.4455	1.0486
	1.7493	0.8526
	0.9212	1.1809
	1.6709	1.225
	1.5974	1.2103
	0.9261	1.1515
	0.9604	1.4063
	1.6758	0.8771
	1.6268	0.7938
	1.764	1.4749
	1.2397	1.0829
	1.7297	1.2642
	0.9996	0.7007
	1.0584	0.7007
	1.3377	1.3769
	1.0339	0.7595
	0.7791	0.7595
	0.9408	1.1172
	0.9212	1.2838
	1.5974	1.5925
	1.0486	0.7448
	1.0976	1.4602
	1.7885	0.8379
	0.9457	0.7105
	1.5386	1.0486
	0.9898	1.3818
	0.9604	0.784
	1.5484	1.6954
	0.9065	0.9506
	0.7742	1.2544
	0.9457	1.1809
	1.0486	0.9065
	1.0192	1.2838
	0.8624	0.7497
	1.0731	1.372
	0.8526	0.8036
	0.9457	0.7546
	0.7644	0.9114
	0.8771	1.3328
	0.8134	0.784
	1.4749	0.6566
	1.3524	1.2691
	1.0437	1.1613
	1.5876	1.127
	1.3818	0.7203
	1.0731	0.7252
	1.3377	0.7252
	1.8424	0.9702
	1.5043	1.2691
	1.1074	1.5288
	1.0094	1.1809
	1.0731	1.2152
	1.0143	1.2887
	1.2446	0.7693
	0.9506	1.225
	0.8085	1.274
	1.3867	1.1613
	1.6268	0.9114
	0.9261	1.372
	1.2985	0.7056
	0.9408	0.8526
	1.0878	1.2397
	1.1319	0.7448
	1.3622	0.7546
	1.4553	1.1907
	1.8816	0.735
	1.1662	1.3965
	1.0829	0.8183
	0.8673	0.735
	0.8673	0.9653
	1.0927	1.0388
	1.5631	0.7595
	1.6023	1.1956
	1.7346	1.2985
	0.8281	0.6713
	0.9212	0.833
	0.9947	0.9555
	0.9114	1.2446
	1.5925	0.637
	1.0682	0.7889
	1.6905	0.7693
	1.2593	1.1221
	1.1074	1.2544
	1.2838	0.8526
	1.5043	1.2642
	0.9016	1.1172
	0.8722	1.2201
	1.0682	0.7301
	1.1368	1.1515
	1.5435	0.9653
	0.9653	1.2691
	1.4798	1.4357
	1.2005	1.4357
	1.6513	0.8085
	0.9212	1.3426
	1.1564	1.029
	1.6611	0.9702
	1.5288	0.784
	0.9016	0.6272
	1.7444	1.0339
	0.9898	0.7889
	0.9702	0.8575
	0.7987	0.7693
	1.3475	0.6419
	1.1907	1.1956
	0.9506	1.0682
	1.6856	0.7791
	1.519	0.7056
	1.6317	0.7938
	0.8575	1.617
	1.5925	1.2299
	0.9457	1.2005
	0.8183	0.6468
	0.7252	1.3279
	1.1907	0.7497
	1.372	0.7056
	1.2299	1.2691
	1.0878	0.6566
	1.4749	1.1515
	1.6366	0.8869
	0.931	0.8673
	1.2446	1.4308
	1.8718	1.4406
	0.9016	0.735
	0.9261	1.0241
	0.9751	1.4259
	0.9555	1.1515
	1.911	1.1123
	1.3132	0.7056
	0.8771	1.5582
	0.8428	0.7105
	0.9212	1.1564
	0.8183	0.735
	0.9212	0.8428
	1.4749	1.4357
	1.5533	0.686
	0.9555	1.3671
	1.6366	1.3132
	1.7738	0.9702
	1.4994	0.9555
	1.1466	1.3132
	1.4945	1.0731
	0.8869	0.98
	1.0192	1.3867
	1.078	0.8183
	0.8967	1.2103
	0.8771	1.5043
	0.8624	1.47
	1.5484	1.4847
	1.6807	1.4161
	0.9996	1.1123
	1.8522	1.0339
	0.98	0.8967
	1.6219	0.8477
	1.2152	0.9212
	0.8869	1.4161
	0.9849	0.7301
	0.9065	1.0535
	1.1907	1.4161
	0.735	1.1711
	1.078	0.9653
	0.8036	1.2593
	1.0682	0.7938
	1.029	1.3279
	1.5631	1.1956
	0.7154	0.7105
	1.6758	1.2593
	0.9947	1.5386
	1.3279	1.1123
	1.5484	1.1074
	0.8771	0.7693
	1.3671	1.2005
	1.1074	0.8232
	1.0878	0.9114
	0.9212	1.5484
	1.029	1.3328
	1.4112	1.2887
	0.9065	1.4161
	1.764	1.3524
	1.0927	0.7889
	1.4014	0.8281
	0.882	1.1172
	1.0731	1.0486
	0.8722	0.8281
	0.9702	0.8428
	0.9947	1.2985
	1.2103	0.8428
	0.9016	0.9016
	0.9408	1.0143
	1.0437	1.176
	1.1564	0.7595
	1.4994	1.0535
	1.0094	0.9457
	1.3377	1.7346
	1.5925	1.3818
	1.1025	0.882
	1.0535	0.5929
	0.8232	0.9065
	1.225	0.7889
	0.9359	0.9751
	1.274	0.6125
	1.4651	1.3083
	0.8673	1.078
	0.9457	0.882
	0.9212	0.8673
	1.6464	1.519
	1.1417	0.6713
	1.0535	0.8771
	0.8967	0.6762
	1.6366	1.2936
	0.931	1.4161
	1.421	1.0829
	1.1025	1.2887
	0.931	1.2593
	1.3867	0.9653
	1.078	1.3622
	1.2544	0.7301
	0.735	0.8967
	0.8134	0.9996
	0.9065	1.3034
	1.3377	1.0584
	1.2446	1.5288
	1.0388	0.833
	0.9114	0.7301
	1.0878	1.4112
	1.6464	0.833
	1.3818	1.274
	1.323	1.3083
	1.1123	1.3622
	0.7056	1.4994
	0.8722	1.2593
	1.2152	0.931
	0.7203	1.1956
	0.8918	0.8281
	0.6468	1.3475
	1.1221	1.2789
	0.8477	0.8379
	1.519	1.3573
	0.9849	1.2985
	0.9898	0.7007
	1.7395	0.8869
	1.6415	0.6125
	1.0682	0.7546
	1.0388	1.0682
	1.4014	1.3916
	1.3867	0.8085
	0.9947	1.1319
	0.8085	0.7399
	1.6121	1.5288
	1.0241	1.568
	0.784	1.225
	0.9604	0.7791
	0.8673	1.4259
	1.1368	1.2936
	1.3475	0.8575
	1.2103	0.6762
	0.8869	1.4406
	1.4014	1.3622
	1.1172	1.3181
	1.2936	0.8183
	1.0339	1.0143
	1.5239	1.2005
	0.8918	1.1466
	1.078	0.882
	1.3867	0.6566
	1.7983	1.2299
	1.3279	0.9457
	1.0682	0.9849
	1.4161	1.078
	1.9012	1.5631
	0.9457	0.637
	1.5092	1.0339
	0.9653	0.8477
	1.0682	0.7301
	0.9604	1.4014
	1.4749	1.1515
	0.9653	1.323
	1.372	0.8918
	1.2936	0.8526
	1.6072	1.5141
	0.9359	0.8477
	1.2691	1.0045
	0.8771	0.9065
	0.7448	0.8967
	1.6317	1.3867
	0.882	0.6272
	1.2544	0.7938
	1.1515	0.8232
	0.8281	1.3132
	0.9212	1.1221
	1.2495	1.2348
	1.1564	0.8183
	1.3181	0.9604
	1.0976	0.8232
	1.2789	0.7252
	1.47	1.2838
	0.9016	0.6958
	0.8869	1.1662
	0.9996	1.5533
	0.735	1.4308
	1.274	1.2593
	1.5778	1.3965
	1.1711	1.3279
	1.4896	0.9898
	1.4896	1.5337
	0.8967	0.9163
	1.2054	1.421
	1.6219	0.7203
	1.5876	0.6664
	0.9163	1.2103
	1.6268	0.9457
	1.078	0.7791
	1.1368	0.8085
	1.1613	1.0927
	0.8673	1.2446
	0.9212	1.0927
	0.9653	0.7203
	1.6856	1.421
	1.7542	1.0829
	1.0045	1.1809
	0.7938	1.568
	0.8918	0.98
	1.813	0.8771
	1.3818	0.9457
	1.3328	1.1564
	0.8575	0.9604
	1.5778	0.9261
	1.3867	0.8183
	1.3132	1.2495
	0.7595	1.0731
	1.3769	1.0486
	1.6513	0.7056
	1.1956	0.8722
	1.0584	0.7448
	1.3377	1.225
	1.4112	1.6121
	0.8085	0.9065
	0.9947	1.1907
	1.2054	0.7791
	0.8134	1.1172
	1.1613	0.833
	0.9506	0.9212
	0.7644	0.8134
	1.3328	1.176
	1.1858	1.1074
	1.1613	0.833
	0.8771	0.7105
	0.9359	0.9947
	1.323	1.3328
	1.4504	1.1172
	1.2348	1.1221
	0.7791	1.127
	0.931	1.0094
	1.6905	1.176
	1.1172	1.4455
	1.5288	0.882
	0.9065	0.833
	1.0437	0.7742
	1.1025	0.8232
	0.9065	1.1613
	0.9604	1.6268
	0.9359	1.568
	1.4014	0.7448
	1.7003	0.784
	1.1074	1.2936
	1.6562	0.9996
	0.882	0.8575
	1.4504	0.7595
	0.8722	0.7938
	1.4063	0.7448
	1.2152	1.1613
	0.9996	0.8673
	0.9114	1.1368
	2.0482	1.0045
	1.0437	0.6762
	1.6758	1.0045
	1.3769	1.4455
	1.2397	1.2593
	0.9359	0.735
	1.0143	0.8428
	1.764	0.7056
	0.8281	1.5141
	1.2103	0.8036
	1.2348	0.5929
	1.2642	1.2054
	1.4259	1.127
	1.0486	1.2642
	0.9065	0.98
	0.8967	0.833
	0.9457	1.1123
	1.3622	0.8183
	0.6566	1.2593
	0.9506	1.1956
	1.274	1.5533
	1.1466	1.3083
	1.274	1.3916
	0.833	0.8428
	0.931	1.0192
	1.0192	0.7889
	1.1858	0.7056
	1.0339	0.8428
	1.3916	1.2691
	1.1515	1.1319
	1.3328	1.4161
	1.0437	1.4259
	0.8379	0.7791
	0.9555	0.9555
	0.9457	0.784
	1.1809	0.7154
	1.7346	0.9555
	0.9359	0.9506
	1.5533	1.2544
	0.8526	1.3426
	0.9163	1.127
	0.9996	1.1368
	1.4798	1.2691
	1.6513	0.8428
	1.3279	0.98
	0.9457	0.6811
	1.2642	1.7493
	0.8183	1.0927
	0.8624	0.8379
	1.1907	1.0388
	1.2054	0.7546
	1.0339	0.784
	1.6317	0.8085
	1.3132	1.127
	1.3034	1.078
	0.735	1.0633
	1.0192	0.9114
	1.2887	1.1123
	1.1172	1.1025
	1.4455	1.2201
	1.7983	0.7497
	0.8428	0.9212
	1.7591	0.8134
	0.8085	0.8918
	0.6958	1.2495
	1.0143	0.9163
	1.2887	0.6958
	0.9653	0.6664
	0.8134	0.6125
	1.5827	0.8134
	0.8624	0.9065
	1.3671	1.0486
	0.882	0.9702
	1.3867	0.7938
	1.5435	0.8428
	1.1613	1.0339
	0.9849	0.6664
	0.8771	0.833
	1.0045	1.176
	0.7399	0.882
	1.5239	1.0878
	1.078	0.8869
	1.7199	0.7987
	1.0633	0.7056
	0.7497	1.0486
	1.0437	0.7742
	1.7052	0.7742
	1.6807	0.98
	0.9065	1.3377
	0.9506	1.127
	1.1368	1.225
	0.9261	0.7889
	0.8477	1.3377
	0.7595	0.8232
	0.9898	1.3475
	0.8918	1.3671
	1.7787	0.735
	0.9555	0.7791
	1.5288	1.3279
	1.1319	1.3769
	0.9653	1.323
	1.1564	1.2103
	1.0976	0.9408
	1.5386	1.0878
	0.8673	1.6072
	1.3426	1.4504
	1.7395	0.7448
	0.8085	1.0731
	0.8575	1.0486
	1.0633	0.931
	0.8869	1.225
	1.4504	0.7693
	1.0045	0.9996
	1.0976	1.2936
	1.1907	0.7448
	1.1711	0.8085
	1.0878	0.8134
	1.029	1.4847
	1.4553	1.1515
	0.7987	1.2936
	1.1956	0.8918
	0.8624	0.9898
	1.1172	1.127
	1.3083	0.882
	1.0829	0.9947
	1.4014	0.98
	1.1466	1.2691
	1.1025	1.666
	1.0535	0.8477
	0.882	1.0976
	0.8967	0.8134
	0.9408	1.4259
	1.5484	0.9849
	0.7791	1.2936
	0.9065	0.9457
	0.8085	1.0878
	0.8036	0.833
	1.1368	1.2838
	1.3524	1.4945
	0.98	1.1809
	1.078	1.3818
	1.5582	1.0633
	1.1515	1.2201
	0.9947	1.1319
	1.127	0.7693
	1.0927	1.2495
	1.0829	0.7644
	1.0045	1.4357
	0.8869	1.2789
	1.176	0.6664
	0.9604	0.8477
	0.9163	0.7595
	1.372	1.1662
	0.9261	1.323
	0.9898	0.7889
	1.0535	0.7546
	0.7644	1.1907
	0.9996	0.6958
	1.0633	0.9751
	1.3034	1.1319
	1.4406	1.3181
	0.9898	0.7938
	1.0486	0.8281
	1.9061	0.8232
	0.9212	1.4308
	1.0976	0.7889
	1.2054	0.833
	1.0437	1.0731
	0.9702	0.9261
	1.2397	0.9555
	1.2348	1.47
	1.0633	1.4112
	1.4602	1.4896
	0.8869	0.9506
	1.617	0.686
	0.9114	0.9702
	0.9065	1.5288
	1.1123	1.47
	0.8673	0.8771
	0.9359	1.1711
	0.98	0.8232
	0.9065	0.8379
	1.1319	1.2544
	0.9702	1.3818
	1.4014	0.98
	1.0388	1.2691
	1.3328	1.5484
	0.9506	1.2348
	0.7007	1.5386
	1.0143	1.7003
	1.3622	1.2789
	1.5876	0.7105
	0.8281	0.7742
	2.0041	0.9947
	1.2789	1.4651
	1.225	0.6909
	1.0094	1.1123
	1.0094	0.8722
	1.3132	0.8085
	1.0731	1.1858
	1.2348	0.6468
	0.9555	0.9065
	0.98	0.6909
	1.0045	0.7497
	0.9359	1.225
	0.8477	1.0241
	0.8575	0.7301
	1.0143	1.0535
	1.1907	0.8526
	0.7987	0.7987
	0.8428	0.9212
	0.9261	1.5582
	1.862	1.3181
	1.7885	1.2985
	1.5533	0.7301
	1.6072	1.1613
	1.5778	0.9996
	1.4014	0.833
	1.0388	0.8722
	0.9898	1.1613
	0.8918	1.274
	1.1662	0.8085
	0.8526	0.7595
	1.5484	0.6566
	1.5043	0.8624
	1.1515	1.4161
	0.9261	0.8771
	1.6268	1.1809
	0.8036	0.7448
	1.1662	1.3965
	1.1074	0.686
	0.9163	0.7056
	1.1466	1.0486
	0.9751	0.6566
	1.2544	1.1858
	1.1956	0.931
	0.8526	1.5435
	1.1221	1.0878
	1.7003	0.784
	1.0535	0.9653
[truncated: 291 more rows]
