# Supplementary material for: Glycogen phase-separation drives macromolecular rearrangement and asymmetric division in E. coli
Source: EMBO J. 2025 Nov 3;44(24):7434–76. doi: 10.1038/s44318-025-00621-y (PMC12706056; doi:10.1038/s44318-025-00621-y)
Supplement: Supplementary file 19 — Source data Fig. 6 [file 44318_2025_621_MOESM19_ESM.zip]

Archive with 3 entries (2 files):
- Figure6/
- Figure6/SourceData_Fig6A.xlsx
- Figure6/SourceData_Fig6F.xlsx
