# Supplementary material for: Glycogen phase-separation drives macromolecular rearrangement and asymmetric division in E. coli
Source: EMBO J. 2025 Nov 3;44(24):7434–76. doi: 10.1038/s44318-025-00621-y (PMC12706056; doi:10.1038/s44318-025-00621-y)
Supplement: Supplementary file 19 — Source data Fig. 6 [file 44318_2025_621_MOESM19_ESM.zip › Figure6/SourceData_Fig6A.xlsx]

## Sheet: Sheet1
	mean Diameter (nm)	74.08	34.2933	10.3067	8.155	5.964	5.565	4.745	3.28333	2.88333	2.395
	std Diameter (nm)	2.43823	1.32787	1.54507	1.60437	0.463336	0.538841	0.106301	0.0665833	0.210079	0.430151
	Average Mol. Weigth (kDa)	1000000	100000	35000	20000	10000	8000	6000	4000	3000	1500
