# Supplementary material for: Glycogen phase-separation drives macromolecular rearrangement and asymmetric division in E. coli
Source: EMBO J. 2025 Nov 3;44(24):7434–76. doi: 10.1038/s44318-025-00621-y (PMC12706056; doi:10.1038/s44318-025-00621-y)
Supplement: Supplementary file 19 — Source data Fig. 6 [file 44318_2025_621_MOESM19_ESM.zip › Figure6/SourceData_Fig6F.xlsx]

## Sheet: Sheet1
	PEG/PEO Diameter (nm)	Minimal concentration for LLPS (µM)
	2.68	60000
	2.88	18000
	3.28	12500
	5.45	3000
	5.87	1500
	7.62	750
	10.31	690
	34.4	20
	74.1	10
