# Supplementary material for: Glycogen phase-separation drives macromolecular rearrangement and asymmetric division in E. coli
Source: EMBO J. 2025 Nov 3;44(24):7434–76. doi: 10.1038/s44318-025-00621-y (PMC12706056; doi:10.1038/s44318-025-00621-y)
Supplement: Supplementary file 20 — Source data Fig. 7 [file 44318_2025_621_MOESM20_ESM.zip]

Archive with 12 entries (9 files):
- Figure7/
- Figure7/.DS_Store
- Figure7/Figure7C/
- Figure7/Figure7C/medial_gly.txt
- Figure7/Figure7C/medial_null.txt
- Figure7/Figure7C/medial_pro.txt
- Figure7/Figure7C/SourceData_Fig7C.xlsx
- Figure7/Figure7E/
- Figure7/Figure7E/gly_puncture_data.txt
- Figure7/Figure7E/null_puncture_data.txt
- Figure7/Figure7E/pro_puncture_data.txt
- Figure7/Figure7E/SourceData_Fig7E.xlsx
