# Supplementary material for: Glycogen phase-separation drives macromolecular rearrangement and asymmetric division in E. coli
Source: EMBO J. 2025 Nov 3;44(24):7434–76. doi: 10.1038/s44318-025-00621-y (PMC12706056; doi:10.1038/s44318-025-00621-y)
Supplement: Supplementary file 20 — Source data Fig. 7 [file 44318_2025_621_MOESM20_ESM.zip › Figure7/Figure7C/medial_gly.txt]

curve_no	indentation_depth	x_pos	y_pos	stiffness	x_pix	y_pix	on_medial
1262	20	-7.959153188636602e-06	2.9445107761322803e-06	-9.598631626372198e-05	37	17	True
1262	40	-7.959153188636602e-06	2.9445107761322803e-06	0.0003349489367365005	37	17	True
1262	60	-7.959153188636602e-06	2.9445107761322803e-06	0.01140971040450814	37	17	True
1262	80	-7.959153188636602e-06	2.9445107761322803e-06	0.015296400520791273	37	17	True
1262	100	-7.959153188636602e-06	2.9445107761322803e-06	0.014712654304070084	37	17	True
1262	120	-7.959153188636602e-06	2.9445107761322803e-06	0.013373825408649053	37	17	True
1262	140	-7.959153188636602e-06	2.9445107761322803e-06	0.009478551169822347	37	17	True
1262	160	-7.959153188636602e-06	2.9445107761322803e-06	0.013100908196824525	37	17	True
1262	180	-7.959153188636602e-06	2.9445107761322803e-06	0.008062058149957543	37	17	True
1262	200	-7.959153188636602e-06	2.9445107761322803e-06	0.010300829917167752	37	17	True
1262	220	-7.959153188636602e-06	2.9445107761322803e-06	0.007144153560776007	37	17	True
1262	240	-7.959153188636602e-06	2.9445107761322803e-06	0.01317469619205883	37	17	True
1262	260	-7.959153188636602e-06	2.9445107761322803e-06	0.00505757255766167	37	17	True
1262	280	-7.959153188636602e-06	2.9445107761322803e-06	0.0065514592426104854	37	17	True
1262	300	-7.959153188636602e-06	2.9445107761322803e-06	0.008708488601721777	37	17	True
1262	320	-7.959153188636602e-06	2.9445107761322803e-06	0.006177009743045873	37	17	True
1262	340	-7.959153188636602e-06	2.9445107761322803e-06	0.008706084944142788	37	17	True
1262	360	-7.959153188636602e-06	2.9445107761322803e-06	0.009026730709167893	37	17	True
1262	380	-7.959153188636602e-06	2.9445107761322803e-06	0.005091435728327658	37	17	True
1262	400	-7.959153188636602e-06	2.9445107761322803e-06	0.01389179838430179	37	17	True
1262	420	-7.959153188636602e-06	2.9445107761322803e-06	0.014109187485067648	37	17	True
1262	440	-7.959153188636602e-06	2.9445107761322803e-06	0.014033359566525258	37	17	True
1262	460	-7.959153188636602e-06	2.9445107761322803e-06	0.006952817394209673	37	17	True
1262	480	-7.959153188636602e-06	2.9445107761322803e-06	0.0166129080423759	37	17	True
1262	500	-7.959153188636602e-06	2.9445107761322803e-06	0.009152522831789486	37	17	True
1262	520	-7.959153188636602e-06	2.9445107761322803e-06	-0.0013010545390581567	37	17	True
1262	540	-7.959153188636602e-06	2.9445107761322803e-06	0.013221156399012427	37	17	True
1262	560	-7.959153188636602e-06	2.9445107761322803e-06	0.09441572660210824	37	17	True
1334	20	-7.947246242547047e-06	2.9647671825943915e-06	0.001081425226246514	37	18	True
1334	40	-7.947246242547047e-06	2.9647671825943915e-06	0.0014425626429664276	37	18	True
1334	60	-7.947246242547047e-06	2.9647671825943915e-06	0.014871347833775181	37	18	True
1334	80	-7.947246242547047e-06	2.9647671825943915e-06	0.014863789049638726	37	18	True
1334	100	-7.947246242547047e-06	2.9647671825943915e-06	0.015080035535502438	37	18	True
1334	120	-7.947246242547047e-06	2.9647671825943915e-06	0.014910871908258459	37	18	True
1334	140	-7.947246242547047e-06	2.9647671825943915e-06	0.012743185213052914	37	18	True
1334	160	-7.947246242547047e-06	2.9647671825943915e-06	0.010903436735823484	37	18	True
1334	180	-7.947246242547047e-06	2.9647671825943915e-06	0.01102109626094069	37	18	True
1334	200	-7.947246242547047e-06	2.9647671825943915e-06	0.010804668634773402	37	18	True
1334	220	-7.947246242547047e-06	2.9647671825943915e-06	0.007664785268915167	37	18	True
1334	240	-7.947246242547047e-06	2.9647671825943915e-06	0.007398650251699883	37	18	True
1334	260	-7.947246242547047e-06	2.9647671825943915e-06	0.010600858696510326	37	18	True
1334	280	-7.947246242547047e-06	2.9647671825943915e-06	0.013924498195656046	37	18	True
1334	300	-7.947246242547047e-06	2.9647671825943915e-06	0.009887505373782983	37	18	True
1334	320	-7.947246242547047e-06	2.9647671825943915e-06	0.011291893931274267	37	18	True
1334	340	-7.947246242547047e-06	2.9647671825943915e-06	0.010281604428719594	37	18	True
1334	360	-7.947246242547047e-06	2.9647671825943915e-06	0.00824761159056665	37	18	True
1334	380	-7.947246242547047e-06	2.9647671825943915e-06	0.011584759223172139	37	18	True
1334	400	-7.947246242547047e-06	2.9647671825943915e-06	0.014744068738607811	37	18	True
1334	420	-7.947246242547047e-06	2.9647671825943915e-06	0.007307546350466161	37	18	True
1334	440	-7.947246242547047e-06	2.9647671825943915e-06	0.009780658498362104	37	18	True
1334	460	-7.947246242547047e-06	2.9647671825943915e-06	0.012313148301441415	37	18	True
1406	20	-7.935339296457495e-06	2.985023589056503e-06	-0.0012356173009475592	37	19	True
1406	40	-7.935339296457495e-06	2.985023589056503e-06	0.0009110722868350699	37	19	True
1406	60	-7.935339296457495e-06	2.985023589056503e-06	0.012747391832163288	37	19	True
1406	80	-7.935339296457495e-06	2.985023589056503e-06	0.018988375530885036	37	19	True
1406	100	-7.935339296457495e-06	2.985023589056503e-06	0.016100486568770916	37	19	True
1406	120	-7.935339296457495e-06	2.985023589056503e-06	0.01598575701535917	37	19	True
1406	140	-7.935339296457495e-06	2.985023589056503e-06	0.015896113550213642	37	19	True
1406	160	-7.935339296457495e-06	2.985023589056503e-06	0.015107394369542717	37	19	True
1406	180	-7.935339296457495e-06	2.985023589056503e-06	0.012154689509323873	37	19	True
1406	200	-7.935339296457495e-06	2.985023589056503e-06	0.01160419969631911	37	19	True
1406	220	-7.935339296457495e-06	2.985023589056503e-06	0.015458156276223602	37	19	True
1406	240	-7.935339296457495e-06	2.985023589056503e-06	0.0128068003574591	37	19	True
1406	260	-7.935339296457495e-06	2.985023589056503e-06	0.010100966357020605	37	19	True
1406	280	-7.935339296457495e-06	2.985023589056503e-06	0.014382287957585877	37	19	True
1406	300	-7.935339296457495e-06	2.985023589056503e-06	0.012342949424661997	37	19	True
1406	320	-7.935339296457495e-06	2.985023589056503e-06	0.016652800109324926	37	19	True
1406	340	-7.935339296457495e-06	2.985023589056503e-06	0.01707762045192911	37	19	True
1406	360	-7.935339296457495e-06	2.985023589056503e-06	0.009572800633070531	37	19	True
1406	380	-7.935339296457495e-06	2.985023589056503e-06	0.012839181878551289	37	19	True
1406	400	-7.935339296457495e-06	2.985023589056503e-06	0.020644019394663263	37	19	True
1476	20	-7.963945163292163e-06	3.0290938876977213e-06	-0.0006315494357569398	36	20	True
1476	40	-7.963945163292163e-06	3.0290938876977213e-06	-0.0007288034365230986	36	20	True
1476	60	-7.963945163292163e-06	3.0290938876977213e-06	0.017334173478972592	36	20	True
1476	80	-7.963945163292163e-06	3.0290938876977213e-06	0.018445667293201972	36	20	True
1476	100	-7.963945163292163e-06	3.0290938876977213e-06	0.014677521558586313	36	20	True
1476	120	-7.963945163292163e-06	3.0290938876977213e-06	0.015635165720597668	36	20	True
1476	140	-7.963945163292163e-06	3.0290938876977213e-06	0.016627941669316255	36	20	True
1476	160	-7.963945163292163e-06	3.0290938876977213e-06	0.017544616665569796	36	20	True
1476	180	-7.963945163292163e-06	3.0290938876977213e-06	0.01464194891220401	36	20	True
1476	200	-7.963945163292163e-06	3.0290938876977213e-06	0.0159696757939897	36	20	True
1476	220	-7.963945163292163e-06	3.0290938876977213e-06	0.014564904102068867	36	20	True
1476	240	-7.963945163292163e-06	3.0290938876977213e-06	0.015997820889606485	36	20	True
1476	260	-7.963945163292163e-06	3.0290938876977213e-06	0.018809817519875878	36	20	True
1476	280	-7.963945163292163e-06	3.0290938876977213e-06	0.019869946199376636	36	20	True
1476	300	-7.963945163292163e-06	3.0290938876977213e-06	0.013735048288656838	36	20	True
1476	320	-7.963945163292163e-06	3.0290938876977213e-06	0.014333485857326703	36	20	True
1476	340	-7.963945163292163e-06	3.0290938876977213e-06	0.011259941503627599	36	20	True
1477	20	-7.943688756830053e-06	3.017186941608168e-06	0.0012845766169170365	36	20	True
1477	40	-7.943688756830053e-06	3.017186941608168e-06	0.00030206096440524673	36	20	True
1477	60	-7.943688756830053e-06	3.017186941608168e-06	0.016461391005792483	36	20	True
1477	80	-7.943688756830053e-06	3.017186941608168e-06	0.017573721265384937	36	20	True
1477	100	-7.943688756830053e-06	3.017186941608168e-06	0.01452258322526642	36	20	True
1477	120	-7.943688756830053e-06	3.017186941608168e-06	0.014076763592448955	36	20	True
1477	140	-7.943688756830053e-06	3.017186941608168e-06	0.016812064302458376	36	20	True
1477	160	-7.943688756830053e-06	3.017186941608168e-06	0.017236997030215185	36	20	True
1477	180	-7.943688756830053e-06	3.017186941608168e-06	0.016915684596906885	36	20	True
1477	200	-7.943688756830053e-06	3.017186941608168e-06	0.015675769106581756	36	20	True
1477	220	-7.943688756830053e-06	3.017186941608168e-06	0.014893408749080338	36	20	True
1477	240	-7.943688756830053e-06	3.017186941608168e-06	0.016165323601513935	36	20	True
1477	260	-7.943688756830053e-06	3.017186941608168e-06	0.009422041719795035	36	20	True
1477	280	-7.943688756830053e-06	3.017186941608168e-06	0.01543350553326777	36	20	True
1477	300	-7.943688756830053e-06	3.017186941608168e-06	0.012775302047063836	36	20	True
1477	320	-7.943688756830053e-06	3.017186941608168e-06	0.014941384744238905	36	20	True
1477	340	-7.943688756830053e-06	3.017186941608168e-06	0.016373208310608	36	20	True
1477	360	-7.943688756830053e-06	3.017186941608168e-06	0.02138483121741612	36	20	True
1478	20	-7.923432350367942e-06	3.0052799955186144e-06	0.0004971600799636354	37	20	True
1478	40	-7.923432350367942e-06	3.0052799955186144e-06	-0.00018264142752844327	37	20	True
1478	60	-7.923432350367942e-06	3.0052799955186144e-06	0.017491709768610766	37	20	True
1478	80	-7.923432350367942e-06	3.0052799955186144e-06	0.017040618294038818	37	20	True
1478	100	-7.923432350367942e-06	3.0052799955186144e-06	0.014663520447294562	37	20	True
1478	120	-7.923432350367942e-06	3.0052799955186144e-06	0.015013823485795106	37	20	True
1478	140	-7.923432350367942e-06	3.0052799955186144e-06	0.01801579263165555	37	20	True
1478	160	-7.923432350367942e-06	3.0052799955186144e-06	0.017523897668838995	37	20	True
1478	180	-7.923432350367942e-06	3.0052799955186144e-06	0.013685341302242705	37	20	True
1478	200	-7.923432350367942e-06	3.0052799955186144e-06	0.01608830395836997	37	20	True
1478	220	-7.923432350367942e-06	3.0052799955186144e-06	0.0130733548920572	37	20	True
1478	240	-7.923432350367942e-06	3.0052799955186144e-06	0.012343992575070167	37	20	True
1478	260	-7.923432350367942e-06	3.0052799955186144e-06	0.013311366123176196	37	20	True
1478	280	-7.923432350367942e-06	3.0052799955186144e-06	0.019947905098043194	37	20	True
1478	300	-7.923432350367942e-06	3.0052799955186144e-06	0.015568377674809607	37	20	True
1478	320	-7.923432350367942e-06	3.0052799955186144e-06	0.013204924870737742	37	20	True
1478	340	-7.923432350367942e-06	3.0052799955186144e-06	0.011127755070504624	37	20	True
1478	360	-7.923432350367942e-06	3.0052799955186144e-06	0.017019622896939434	37	20	True
1548	20	-7.95203821720261e-06	3.049350294159833e-06	-0.002202237693754372	36	21	True
1548	40	-7.95203821720261e-06	3.049350294159833e-06	-0.0009435026818039728	36	21	True
1548	60	-7.95203821720261e-06	3.049350294159833e-06	0.01647462539627397	36	21	True
1548	80	-7.95203821720261e-06	3.049350294159833e-06	0.021313383612491143	36	21	True
1548	100	-7.95203821720261e-06	3.049350294159833e-06	0.02063457438595769	36	21	True
1548	120	-7.95203821720261e-06	3.049350294159833e-06	0.016105562475759738	36	21	True
1548	140	-7.95203821720261e-06	3.049350294159833e-06	0.01765710419820194	36	21	True
1548	160	-7.95203821720261e-06	3.049350294159833e-06	0.015873308378624888	36	21	True
1548	180	-7.95203821720261e-06	3.049350294159833e-06	0.018541792494689697	36	21	True
1548	200	-7.95203821720261e-06	3.049350294159833e-06	0.017204415655396006	36	21	True
1548	220	-7.95203821720261e-06	3.049350294159833e-06	0.020416759659101277	36	21	True
1548	240	-7.95203821720261e-06	3.049350294159833e-06	0.01883007031678793	36	21	True
1548	260	-7.95203821720261e-06	3.049350294159833e-06	0.01736999069287931	36	21	True
1548	280	-7.95203821720261e-06	3.049350294159833e-06	0.01936587287469064	36	21	True
1548	300	-7.95203821720261e-06	3.049350294159833e-06	0.020701326325592205	36	21	True
1548	320	-7.95203821720261e-06	3.049350294159833e-06	0.025861003335988682	36	21	True
1549	20	-7.9317818107405e-06	3.0374433480702792e-06	-0.0011133179178616293	36	21	True
1549	40	-7.9317818107405e-06	3.0374433480702792e-06	0.001188331434111272	36	21	True
1549	60	-7.9317818107405e-06	3.0374433480702792e-06	0.021022386531080017	36	21	True
1549	80	-7.9317818107405e-06	3.0374433480702792e-06	0.020963762204669605	36	21	True
1549	100	-7.9317818107405e-06	3.0374433480702792e-06	0.019669190536963737	36	21	True
1549	120	-7.9317818107405e-06	3.0374433480702792e-06	0.01584957186696739	36	21	True
1549	140	-7.9317818107405e-06	3.0374433480702792e-06	0.014744620033010547	36	21	True
1549	160	-7.9317818107405e-06	3.0374433480702792e-06	0.015051934415589835	36	21	True
1549	180	-7.9317818107405e-06	3.0374433480702792e-06	0.01788197859020906	36	21	True
1549	200	-7.9317818107405e-06	3.0374433480702792e-06	0.01908240013049272	36	21	True
1549	220	-7.9317818107405e-06	3.0374433480702792e-06	0.017284595292596343	36	21	True
1549	240	-7.9317818107405e-06	3.0374433480702792e-06	0.0183971086976057	36	21	True
1549	260	-7.9317818107405e-06	3.0374433480702792e-06	0.018270911654081345	36	21	True
1549	280	-7.9317818107405e-06	3.0374433480702792e-06	0.020206978512626168	36	21	True
1549	300	-7.9317818107405e-06	3.0374433480702792e-06	0.02229417284116492	36	21	True
1549	320	-7.9317818107405e-06	3.0374433480702792e-06	0.02280673277879586	36	21	True
1620	20	-7.940131271113058e-06	3.069606700621944e-06	-0.00011503320303894078	36	22	True
1620	40	-7.940131271113058e-06	3.069606700621944e-06	0.0009088027383833782	36	22	True
1620	60	-7.940131271113058e-06	3.069606700621944e-06	0.012097731557199272	36	22	True
1620	80	-7.940131271113058e-06	3.069606700621944e-06	0.021625051620493944	36	22	True
1620	100	-7.940131271113058e-06	3.069606700621944e-06	0.018454335117528226	36	22	True
1620	120	-7.940131271113058e-06	3.069606700621944e-06	0.016186933119698068	36	22	True
1620	140	-7.940131271113058e-06	3.069606700621944e-06	0.01926041069932622	36	22	True
1620	160	-7.940131271113058e-06	3.069606700621944e-06	0.019277749089358497	36	22	True
1620	180	-7.940131271113058e-06	3.069606700621944e-06	0.018398315761442633	36	22	True
1620	200	-7.940131271113058e-06	3.069606700621944e-06	0.017573531900428947	36	22	True
1620	220	-7.940131271113058e-06	3.069606700621944e-06	0.01908784624273318	36	22	True
1620	240	-7.940131271113058e-06	3.069606700621944e-06	0.021209324205978822	36	22	True
1620	260	-7.940131271113058e-06	3.069606700621944e-06	0.02147837780586457	36	22	True
1620	280	-7.940131271113058e-06	3.069606700621944e-06	0.021827985943762833	36	22	True
1620	300	-7.940131271113058e-06	3.069606700621944e-06	0.02308261104616454	36	22	True
1621	20	-7.919874864650945e-06	3.057699754532391e-06	-0.0005048583386614379	36	22	True
1621	40	-7.919874864650945e-06	3.057699754532391e-06	0.000567177142140393	36	22	True
1621	60	-7.919874864650945e-06	3.057699754532391e-06	0.023828191945894955	36	22	True
1621	80	-7.919874864650945e-06	3.057699754532391e-06	0.02027673233966884	36	22	True
1621	100	-7.919874864650945e-06	3.057699754532391e-06	0.017927023709009567	36	22	True
1621	120	-7.919874864650945e-06	3.057699754532391e-06	0.020089505540696266	36	22	True
1621	140	-7.919874864650945e-06	3.057699754532391e-06	0.01879668974492659	36	22	True
1621	160	-7.919874864650945e-06	3.057699754532391e-06	0.018793103264697	36	22	True
1621	180	-7.919874864650945e-06	3.057699754532391e-06	0.017920485513899496	36	22	True
1621	200	-7.919874864650945e-06	3.057699754532391e-06	0.01782673415962718	36	22	True
1621	220	-7.919874864650945e-06	3.057699754532391e-06	0.0199506046489654	36	22	True
1621	240	-7.919874864650945e-06	3.057699754532391e-06	0.022733103494510458	36	22	True
1621	260	-7.919874864650945e-06	3.057699754532391e-06	0.02272045964388356	36	22	True
1621	280	-7.919874864650945e-06	3.057699754532391e-06	0.021721961615112542	36	22	True
1621	300	-7.919874864650945e-06	3.057699754532391e-06	0.023395371802103812	36	22	True
1692	20	-7.928224325023503e-06	3.089863107084056e-06	-0.0006887630214732918	36	23	True
1692	40	-7.928224325023503e-06	3.089863107084056e-06	0.0006754111424958912	36	23	True
1692	60	-7.928224325023503e-06	3.089863107084056e-06	0.019267789203954114	36	23	True
1692	80	-7.928224325023503e-06	3.089863107084056e-06	0.019421077526997645	36	23	True
1692	100	-7.928224325023503e-06	3.089863107084056e-06	0.017492841022294658	36	23	True
1692	120	-7.928224325023503e-06	3.089863107084056e-06	0.01847323699460841	36	23	True
1692	140	-7.928224325023503e-06	3.089863107084056e-06	0.017844044112183686	36	23	True
1692	160	-7.928224325023503e-06	3.089863107084056e-06	0.017396566163663783	36	23	True
1692	180	-7.928224325023503e-06	3.089863107084056e-06	0.018405741688457163	36	23	True
1692	200	-7.928224325023503e-06	3.089863107084056e-06	0.021900843756401618	36	23	True
1692	220	-7.928224325023503e-06	3.089863107084056e-06	0.021721834220309277	36	23	True
1692	240	-7.928224325023503e-06	3.089863107084056e-06	0.023215382372257808	36	23	True
1692	260	-7.928224325023503e-06	3.089863107084056e-06	0.023297631248950127	36	23	True
1692	280	-7.928224325023503e-06	3.089863107084056e-06	0.02616599607292998	36	23	True
1692	300	-7.928224325023503e-06	3.089863107084056e-06	0.028811315989976428	36	23	True
1693	20	-7.907967918561392e-06	3.077956160994502e-06	2.269225385780995e-05	36	23	True
1693	40	-7.907967918561392e-06	3.077956160994502e-06	0.000555484274318786	36	23	True
1693	60	-7.907967918561392e-06	3.077956160994502e-06	0.007152617211675195	36	23	True
1693	80	-7.907967918561392e-06	3.077956160994502e-06	0.021965234374793318	36	23	True
1693	100	-7.907967918561392e-06	3.077956160994502e-06	0.02033712077709609	36	23	True
1693	120	-7.907967918561392e-06	3.077956160994502e-06	0.01881807020933221	36	23	True
1693	140	-7.907967918561392e-06	3.077956160994502e-06	0.01973358670523509	36	23	True
1693	160	-7.907967918561392e-06	3.077956160994502e-06	0.018439591287985634	36	23	True
1693	180	-7.907967918561392e-06	3.077956160994502e-06	0.018858072921668082	36	23	True
1693	200	-7.907967918561392e-06	3.077956160994502e-06	0.020553829347608667	36	23	True
1693	220	-7.907967918561392e-06	3.077956160994502e-06	0.02213607831898269	36	23	True
1693	240	-7.907967918561392e-06	3.077956160994502e-06	0.022160642913126822	36	23	True
1693	260	-7.907967918561392e-06	3.077956160994502e-06	0.022072182871856312	36	23	True
1693	280	-7.907967918561392e-06	3.077956160994502e-06	0.025642444155515417	36	23	True
1693	300	-7.907967918561392e-06	3.077956160994502e-06	0.02634889464042917	36	23	True
1764	20	-7.91631737893395e-06	3.110119513546167e-06	0.0005919866604369756	36	24	True
1764	40	-7.91631737893395e-06	3.110119513546167e-06	0.001071846635097801	36	24	True
1764	60	-7.91631737893395e-06	3.110119513546167e-06	0.020171611049104626	36	24	True
1764	80	-7.91631737893395e-06	3.110119513546167e-06	0.019244906831863928	36	24	True
1764	100	-7.91631737893395e-06	3.110119513546167e-06	0.018301713613139228	36	24	True
1764	120	-7.91631737893395e-06	3.110119513546167e-06	0.0181542709342763	36	24	True
1764	140	-7.91631737893395e-06	3.110119513546167e-06	0.019144239977778036	36	24	True
1764	160	-7.91631737893395e-06	3.110119513546167e-06	0.0189462656918905	36	24	True
1764	180	-7.91631737893395e-06	3.110119513546167e-06	0.01941985705766114	36	24	True
1764	200	-7.91631737893395e-06	3.110119513546167e-06	0.020096762566038453	36	24	True
1764	220	-7.91631737893395e-06	3.110119513546167e-06	0.02177845222169136	36	24	True
1764	240	-7.91631737893395e-06	3.110119513546167e-06	0.02322789212579817	36	24	True
1764	260	-7.91631737893395e-06	3.110119513546167e-06	0.023433818552487183	36	24	True
1764	280	-7.91631737893395e-06	3.110119513546167e-06	0.029499599826869068	36	24	True
1765	20	-7.89606097247184e-06	3.0982125674566136e-06	-5.2721547491605836e-05	36	24	True
1765	40	-7.89606097247184e-06	3.0982125674566136e-06	0.00040110929526442275	36	24	True
1765	60	-7.89606097247184e-06	3.0982125674566136e-06	0.004770258173121044	36	24	True
1765	80	-7.89606097247184e-06	3.0982125674566136e-06	0.019799929977451065	36	24	True
1765	100	-7.89606097247184e-06	3.0982125674566136e-06	0.018417796253901105	36	24	True
1765	120	-7.89606097247184e-06	3.0982125674566136e-06	0.019493931370589225	36	24	True
1765	140	-7.89606097247184e-06	3.0982125674566136e-06	0.018993800341644468	36	24	True
1765	160	-7.89606097247184e-06	3.0982125674566136e-06	0.01870971955933934	36	24	True
1765	180	-7.89606097247184e-06	3.0982125674566136e-06	0.0173878893523222	36	24	True
1765	200	-7.89606097247184e-06	3.0982125674566136e-06	0.01991515097739805	36	24	True
1765	220	-7.89606097247184e-06	3.0982125674566136e-06	0.02107300771777077	36	24	True
1765	240	-7.89606097247184e-06	3.0982125674566136e-06	0.0226011461440404	36	24	True
1765	260	-7.89606097247184e-06	3.0982125674566136e-06	0.02504171255705521	36	24	True
1765	280	-7.89606097247184e-06	3.0982125674566136e-06	0.023409493236631555	36	24	True
1765	300	-7.89606097247184e-06	3.0982125674566136e-06	0.02550723236788053	36	24	True
1835	20	-7.924666839306508e-06	3.142282866097832e-06	-0.0001158143075634411	35	25	True
1835	40	-7.924666839306508e-06	3.142282866097832e-06	0.000785457736720892	35	25	True
1835	60	-7.924666839306508e-06	3.142282866097832e-06	0.01793222681972456	35	25	True
1835	80	-7.924666839306508e-06	3.142282866097832e-06	0.020074204901876787	35	25	True
1835	100	-7.924666839306508e-06	3.142282866097832e-06	0.018208278825753908	35	25	True
1835	120	-7.924666839306508e-06	3.142282866097832e-06	0.017022615756504763	35	25	True
1835	140	-7.924666839306508e-06	3.142282866097832e-06	0.018228213427003537	35	25	True
1835	160	-7.924666839306508e-06	3.142282866097832e-06	0.017583627498899176	35	25	True
1835	180	-7.924666839306508e-06	3.142282866097832e-06	0.019579281449735756	35	25	True
1835	200	-7.924666839306508e-06	3.142282866097832e-06	0.021525716625954098	35	25	True
1835	220	-7.924666839306508e-06	3.142282866097832e-06	0.02389687790289625	35	25	True
1835	240	-7.924666839306508e-06	3.142282866097832e-06	0.022834183253015235	35	25	True
1835	260	-7.924666839306508e-06	3.142282866097832e-06	0.024397085161959556	35	25	True
1835	280	-7.924666839306508e-06	3.142282866097832e-06	0.028152279924440828	35	25	True
1836	20	-7.904410432844396e-06	3.1303759200082785e-06	0.0010066072407760452	36	25	True
1836	40	-7.904410432844396e-06	3.1303759200082785e-06	0.00035919025104962776	36	25	True
1836	60	-7.904410432844396e-06	3.1303759200082785e-06	0.01744745223591263	36	25	True
1836	80	-7.904410432844396e-06	3.1303759200082785e-06	0.019213014561225237	36	25	True
1836	100	-7.904410432844396e-06	3.1303759200082785e-06	0.01840789076552389	36	25	True
1836	120	-7.904410432844396e-06	3.1303759200082785e-06	0.01867510880602812	36	25	True
1836	140	-7.904410432844396e-06	3.1303759200082785e-06	0.017353402949343868	36	25	True
1836	160	-7.904410432844396e-06	3.1303759200082785e-06	0.018801004538179306	36	25	True
1836	180	-7.904410432844396e-06	3.1303759200082785e-06	0.022305509721169337	36	25	True
1836	200	-7.904410432844396e-06	3.1303759200082785e-06	0.020321776352347394	36	25	True
1836	220	-7.904410432844396e-06	3.1303759200082785e-06	0.022427068952065348	36	25	True
1836	240	-7.904410432844396e-06	3.1303759200082785e-06	0.026358109216433685	36	25	True
1836	260	-7.904410432844396e-06	3.1303759200082785e-06	0.027155295122224223	36	25	True
1836	280	-7.904410432844396e-06	3.1303759200082785e-06	0.02772492948883767	36	25	True
1837	20	-7.884154026382285e-06	3.118468973918725e-06	-0.00017502936363794844	36	25	True
1837	40	-7.884154026382285e-06	3.118468973918725e-06	0.0012771144925237251	36	25	True
1837	60	-7.884154026382285e-06	3.118468973918725e-06	0.01532957062001725	36	25	True
1837	80	-7.884154026382285e-06	3.118468973918725e-06	0.021668037348045854	36	25	True
1837	100	-7.884154026382285e-06	3.118468973918725e-06	0.018144179735633526	36	25	True
1837	120	-7.884154026382285e-06	3.118468973918725e-06	0.01756573639232341	36	25	True
1837	140	-7.884154026382285e-06	3.118468973918725e-06	0.017700728021734134	36	25	True
1837	160	-7.884154026382285e-06	3.118468973918725e-06	0.019758728971077184	36	25	True
1837	180	-7.884154026382285e-06	3.118468973918725e-06	0.020218638280015723	36	25	True
1837	200	-7.884154026382285e-06	3.118468973918725e-06	0.019988480737329117	36	25	True
1837	220	-7.884154026382285e-06	3.118468973918725e-06	0.02109703509073401	36	25	True
1837	240	-7.884154026382285e-06	3.118468973918725e-06	0.025406372512664067	36	25	True
1837	260	-7.884154026382285e-06	3.118468973918725e-06	0.026197650381300282	36	25	True
1837	280	-7.884154026382285e-06	3.118468973918725e-06	0.025925762118455858	36	25	True
1907	20	-7.912759893216956e-06	3.1625392725599438e-06	-0.0014486307967972508	35	26	True
1907	40	-7.912759893216956e-06	3.1625392725599438e-06	-0.00018016593241598286	35	26	True
1907	60	-7.912759893216956e-06	3.1625392725599438e-06	0.006635498624070127	35	26	True
1907	80	-7.912759893216956e-06	3.1625392725599438e-06	0.020786669114333804	35	26	True
1907	100	-7.912759893216956e-06	3.1625392725599438e-06	0.019484478671747733	35	26	True
1907	120	-7.912759893216956e-06	3.1625392725599438e-06	0.017439571249858767	35	26	True
1907	140	-7.912759893216956e-06	3.1625392725599438e-06	0.01666898988900488	35	26	True
1907	160	-7.912759893216956e-06	3.1625392725599438e-06	0.01968264530746471	35	26	True
1907	180	-7.912759893216956e-06	3.1625392725599438e-06	0.018221239811492058	35	26	True
1907	200	-7.912759893216956e-06	3.1625392725599438e-06	0.0195032021931076	35	26	True
1907	220	-7.912759893216956e-06	3.1625392725599438e-06	0.02359237206647097	35	26	True
1907	240	-7.912759893216956e-06	3.1625392725599438e-06	0.024436253550317307	35	26	True
1907	260	-7.912759893216956e-06	3.1625392725599438e-06	0.024763588022840424	35	26	True
1907	280	-7.912759893216956e-06	3.1625392725599438e-06	0.02656496427993023	35	26	True
1907	300	-7.912759893216956e-06	3.1625392725599438e-06	0.02220331425532246	35	26	True
1979	20	-7.900852947127401e-06	3.1827956790220546e-06	0.0006664629889492561	35	27	True
1979	40	-7.900852947127401e-06	3.1827956790220546e-06	0.001135137934296399	35	27	True
1979	60	-7.900852947127401e-06	3.1827956790220546e-06	0.010702033021117167	35	27	True
1979	80	-7.900852947127401e-06	3.1827956790220546e-06	0.018299391875921445	35	27	True
1979	100	-7.900852947127401e-06	3.1827956790220546e-06	0.019643750455081523	35	27	True
1979	120	-7.900852947127401e-06	3.1827956790220546e-06	0.0186603357815754	35	27	True
1979	140	-7.900852947127401e-06	3.1827956790220546e-06	0.019609167064184186	35	27	True
1979	160	-7.900852947127401e-06	3.1827956790220546e-06	0.01795808601075831	35	27	True
1979	180	-7.900852947127401e-06	3.1827956790220546e-06	0.02000955762896566	35	27	True
1979	200	-7.900852947127401e-06	3.1827956790220546e-06	0.02295024006906037	35	27	True
1979	220	-7.900852947127401e-06	3.1827956790220546e-06	0.02513329062039431	35	27	True
1979	240	-7.900852947127401e-06	3.1827956790220546e-06	0.02555923547422423	35	27	True
1979	260	-7.900852947127401e-06	3.1827956790220546e-06	0.028860790308204126	35	27	True
1979	280	-7.900852947127401e-06	3.1827956790220546e-06	0.03151307497942909	35	27	True
2051	20	-7.888946001037848e-06	3.203052085484166e-06	0.0009595042190071405	35	28	True
2051	40	-7.888946001037848e-06	3.203052085484166e-06	0.0001580171800921676	35	28	True
2051	60	-7.888946001037848e-06	3.203052085484166e-06	0.019449221622077816	35	28	True
2051	80	-7.888946001037848e-06	3.203052085484166e-06	0.019370118332106046	35	28	True
2051	100	-7.888946001037848e-06	3.203052085484166e-06	0.019461862391034895	35	28	True
2051	120	-7.888946001037848e-06	3.203052085484166e-06	0.019799860284307663	35	28	True
2051	140	-7.888946001037848e-06	3.203052085484166e-06	0.019475441536288857	35	28	True
2051	160	-7.888946001037848e-06	3.203052085484166e-06	0.022248057801668605	35	28	True
2051	180	-7.888946001037848e-06	3.203052085484166e-06	0.02195811861237269	35	28	True
2051	200	-7.888946001037848e-06	3.203052085484166e-06	0.02289318093880613	35	28	True
2051	220	-7.888946001037848e-06	3.203052085484166e-06	0.025316049535623195	35	28	True
2051	240	-7.888946001037848e-06	3.203052085484166e-06	0.025618198861420288	35	28	True
2051	260	-7.888946001037848e-06	3.203052085484166e-06	0.029603224104044767	35	28	True
2051	280	-7.888946001037848e-06	3.203052085484166e-06	0.02179977823674016	35	28	True
2052	20	-7.868689594575737e-06	3.1911451393946125e-06	0.0015297342736714987	35	28	True
2052	40	-7.868689594575737e-06	3.1911451393946125e-06	0.0009801415678616164	35	28	True
2052	60	-7.868689594575737e-06	3.1911451393946125e-06	0.014955531685382623	35	28	True
2052	80	-7.868689594575737e-06	3.1911451393946125e-06	0.01697249611936755	35	28	True
2052	100	-7.868689594575737e-06	3.1911451393946125e-06	0.01997615666587921	35	28	True
2052	120	-7.868689594575737e-06	3.1911451393946125e-06	0.019927445522829875	35	28	True
2052	140	-7.868689594575737e-06	3.1911451393946125e-06	0.019010038699637837	35	28	True
2052	160	-7.868689594575737e-06	3.1911451393946125e-06	0.01930095152814082	35	28	True
2052	180	-7.868689594575737e-06	3.1911451393946125e-06	0.021979585142746963	35	28	True
2052	200	-7.868689594575737e-06	3.1911451393946125e-06	0.022391461479337793	35	28	True
2052	220	-7.868689594575737e-06	3.1911451393946125e-06	0.02535880799955216	35	28	True
2052	240	-7.868689594575737e-06	3.1911451393946125e-06	0.02857937671087773	35	28	True
2052	260	-7.868689594575737e-06	3.1911451393946125e-06	0.02979325237905482	35	28	True
2052	280	-7.868689594575737e-06	3.1911451393946125e-06	0.04188139434129807	35	28	True
2123	20	-7.877039054948294e-06	3.2233084919462774e-06	0.000882076562582233	35	29	True
2123	40	-7.877039054948294e-06	3.2233084919462774e-06	5.2602802088462626e-05	35	29	True
2123	60	-7.877039054948294e-06	3.2233084919462774e-06	0.015570082919046518	35	29	True
2123	80	-7.877039054948294e-06	3.2233084919462774e-06	0.017266790373625843	35	29	True
2123	100	-7.877039054948294e-06	3.2233084919462774e-06	0.017787424053798833	35	29	True
2123	120	-7.877039054948294e-06	3.2233084919462774e-06	0.01905387361861169	35	29	True
2123	140	-7.877039054948294e-06	3.2233084919462774e-06	0.019782662640539187	35	29	True
2123	160	-7.877039054948294e-06	3.2233084919462774e-06	0.019411249409810562	35	29	True
2123	180	-7.877039054948294e-06	3.2233084919462774e-06	0.021098861839678774	35	29	True
2123	200	-7.877039054948294e-06	3.2233084919462774e-06	0.02379599248663325	35	29	True
2123	220	-7.877039054948294e-06	3.2233084919462774e-06	0.02624923079132305	35	29	True
2123	240	-7.877039054948294e-06	3.2233084919462774e-06	0.027372459323461808	35	29	True
2123	260	-7.877039054948294e-06	3.2233084919462774e-06	0.030078349906401278	35	29	True
2123	280	-7.877039054948294e-06	3.2233084919462774e-06	0.03651360246373614	35	29	True
2195	20	-7.865132108858741e-06	3.243564898408389e-06	-5.382776896684593e-05	35	30	True
2195	40	-7.865132108858741e-06	3.243564898408389e-06	2.518579397801364e-05	35	30	True
2195	60	-7.865132108858741e-06	3.243564898408389e-06	0.012527882763010936	35	30	True
2195	80	-7.865132108858741e-06	3.243564898408389e-06	0.018434150187690852	35	30	True
2195	100	-7.865132108858741e-06	3.243564898408389e-06	0.018284576976036505	35	30	True
2195	120	-7.865132108858741e-06	3.243564898408389e-06	0.018876441613233312	35	30	True
2195	140	-7.865132108858741e-06	3.243564898408389e-06	0.02031591744400322	35	30	True
2195	160	-7.865132108858741e-06	3.243564898408389e-06	0.020589734540190176	35	30	True
2195	180	-7.865132108858741e-06	3.243564898408389e-06	0.021886363344330417	35	30	True
2195	200	-7.865132108858741e-06	3.243564898408389e-06	0.02576141191701603	35	30	True
2195	220	-7.865132108858741e-06	3.243564898408389e-06	0.02815404985290228	35	30	True
2195	240	-7.865132108858741e-06	3.243564898408389e-06	0.029363321410404663	35	30	True
2195	260	-7.865132108858741e-06	3.243564898408389e-06	0.029032253751358882	35	30	True
2196	20	-7.84487570239663e-06	3.2316579523188358e-06	0.001069356977255337	35	30	True
2196	40	-7.84487570239663e-06	3.2316579523188358e-06	0.0007944928038201412	35	30	True
2196	60	-7.84487570239663e-06	3.2316579523188358e-06	0.018691630572231877	35	30	True
2196	80	-7.84487570239663e-06	3.2316579523188358e-06	0.01804887107251889	35	30	True
2196	100	-7.84487570239663e-06	3.2316579523188358e-06	0.019646776540176384	35	30	True
2196	120	-7.84487570239663e-06	3.2316579523188358e-06	0.021614894688206748	35	30	True
2196	140	-7.84487570239663e-06	3.2316579523188358e-06	0.022039475640876566	35	30	True
2196	160	-7.84487570239663e-06	3.2316579523188358e-06	0.022350524015883215	35	30	True
2196	180	-7.84487570239663e-06	3.2316579523188358e-06	0.024804759924286504	35	30	True
2196	200	-7.84487570239663e-06	3.2316579523188358e-06	0.023743398817476755	35	30	True
2196	220	-7.84487570239663e-06	3.2316579523188358e-06	0.0269538934524859	35	30	True
2196	240	-7.84487570239663e-06	3.2316579523188358e-06	0.03074994898754467	35	30	True
2196	260	-7.84487570239663e-06	3.2316579523188358e-06	0.032174578166428255	35	30	True
2267	20	-7.853225162769188e-06	3.2638213048705e-06	-0.0014528810473110586	35	31	True
2267	40	-7.853225162769188e-06	3.2638213048705e-06	-0.00016579014010026437	35	31	True
2267	60	-7.853225162769188e-06	3.2638213048705e-06	0.019517042524875503	35	31	True
2267	80	-7.853225162769188e-06	3.2638213048705e-06	0.017458308107105615	35	31	True
2267	100	-7.853225162769188e-06	3.2638213048705e-06	0.020199760407139188	35	31	True
2267	120	-7.853225162769188e-06	3.2638213048705e-06	0.020961916715711952	35	31	True
2267	140	-7.853225162769188e-06	3.2638213048705e-06	0.02103778511667646	35	31	True
2267	160	-7.853225162769188e-06	3.2638213048705e-06	0.023272209010252135	35	31	True
2267	180	-7.853225162769188e-06	3.2638213048705e-06	0.025737768233284962	35	31	True
2267	200	-7.853225162769188e-06	3.2638213048705e-06	0.027264954543960947	35	31	True
2267	220	-7.853225162769188e-06	3.2638213048705e-06	0.030086574688948813	35	31	True
2267	240	-7.853225162769188e-06	3.2638213048705e-06	0.027996230502525556	35	31	True
2267	260	-7.853225162769188e-06	3.2638213048705e-06	0.03235544419167164	35	31	True
2339	20	-7.841318216679634e-06	3.284077711332612e-06	0.0009145267884781915	35	32	True
2339	40	-7.841318216679634e-06	3.284077711332612e-06	0.0002682035546966557	35	32	True
2339	60	-7.841318216679634e-06	3.284077711332612e-06	0.016980234777572586	35	32	True
2339	80	-7.841318216679634e-06	3.284077711332612e-06	0.018089614990645583	35	32	True
2339	100	-7.841318216679634e-06	3.284077711332612e-06	0.017728912837353655	35	32	True
2339	120	-7.841318216679634e-06	3.284077711332612e-06	0.02066328693855977	35	32	True
2339	140	-7.841318216679634e-06	3.284077711332612e-06	0.020964199427766225	35	32	True
2339	160	-7.841318216679634e-06	3.284077711332612e-06	0.023708457606118193	35	32	True
2339	180	-7.841318216679634e-06	3.284077711332612e-06	0.02670106374295485	35	32	True
2339	200	-7.841318216679634e-06	3.284077711332612e-06	0.030966181604235945	35	32	True
2339	220	-7.841318216679634e-06	3.284077711332612e-06	0.03095406293992205	35	32	True
2339	240	-7.841318216679634e-06	3.284077711332612e-06	0.035941139271112206	35	32	True
2339	260	-7.841318216679634e-06	3.284077711332612e-06	0.040655834132501296	35	32	True
2411	20	-7.82941127059008e-06	3.304334117794723e-06	-0.0012389988063292545	35	33	True
2411	40	-7.82941127059008e-06	3.304334117794723e-06	0.00027598999703289665	35	33	True
2411	60	-7.82941127059008e-06	3.304334117794723e-06	0.01672099608149771	35	33	True
2411	80	-7.82941127059008e-06	3.304334117794723e-06	0.018888583214496168	35	33	True
2411	100	-7.82941127059008e-06	3.304334117794723e-06	0.021106454648751192	35	33	True
2411	120	-7.82941127059008e-06	3.304334117794723e-06	0.01962770153841887	35	33	True
2411	140	-7.82941127059008e-06	3.304334117794723e-06	0.022173618871739652	35	33	True
2411	160	-7.82941127059008e-06	3.304334117794723e-06	0.025538256121591718	35	33	True
2411	180	-7.82941127059008e-06	3.304334117794723e-06	0.02647567318060856	35	33	True
2411	200	-7.82941127059008e-06	3.304334117794723e-06	0.02962807639897453	35	33	True
2411	220	-7.82941127059008e-06	3.304334117794723e-06	0.032416232252809485	35	33	True
2411	240	-7.82941127059008e-06	3.304334117794723e-06	0.03424450019681862	35	33	True
2411	260	-7.82941127059008e-06	3.304334117794723e-06	0.03047076143147069	35	33	True
2412	20	-7.80915486412797e-06	3.2924271717051698e-06	0.0010584753149514724	35	33	True
2412	40	-7.80915486412797e-06	3.2924271717051698e-06	0.0005381501028236366	35	33	True
2412	60	-7.80915486412797e-06	3.2924271717051698e-06	0.014658124525086604	35	33	True
2412	80	-7.80915486412797e-06	3.2924271717051698e-06	0.01841794171859946	35	33	True
2412	100	-7.80915486412797e-06	3.2924271717051698e-06	0.01977770838320113	35	33	True
2412	120	-7.80915486412797e-06	3.2924271717051698e-06	0.02193109999829939	35	33	True
2412	140	-7.80915486412797e-06	3.2924271717051698e-06	0.02299456670929968	35	33	True
2412	160	-7.80915486412797e-06	3.2924271717051698e-06	0.025212049993189725	35	33	True
2412	180	-7.80915486412797e-06	3.2924271717051698e-06	0.028651067016297087	35	33	True
2412	200	-7.80915486412797e-06	3.2924271717051698e-06	0.03215790643724015	35	33	True
2412	220	-7.80915486412797e-06	3.2924271717051698e-06	0.031054841954016508	35	33	True
2412	240	-7.80915486412797e-06	3.2924271717051698e-06	0.03493040883564214	35	33	True
2412	260	-7.80915486412797e-06	3.2924271717051698e-06	0.02245146727138913	35	33	True
2483	20	-7.817504324500528e-06	3.324590524256834e-06	-0.0007303886937043652	35	34	True
2483	40	-7.817504324500528e-06	3.324590524256834e-06	-5.901217929215346e-05	35	34	True
2483	60	-7.817504324500528e-06	3.324590524256834e-06	0.015520413531800236	35	34	True
2483	80	-7.817504324500528e-06	3.324590524256834e-06	0.017166235553507783	35	34	True
2483	100	-7.817504324500528e-06	3.324590524256834e-06	0.018088388799800754	35	34	True
2483	120	-7.817504324500528e-06	3.324590524256834e-06	0.018377652935037382	35	34	True
2483	140	-7.817504324500528e-06	3.324590524256834e-06	0.022301311756044453	35	34	True
2483	160	-7.817504324500528e-06	3.324590524256834e-06	0.026253044927639736	35	34	True
2483	180	-7.817504324500528e-06	3.324590524256834e-06	0.027092858143473286	35	34	True
2483	200	-7.817504324500528e-06	3.324590524256834e-06	0.030794481968481814	35	34	True
2483	220	-7.817504324500528e-06	3.324590524256834e-06	0.03321290179243552	35	34	True
2483	240	-7.817504324500528e-06	3.324590524256834e-06	0.03513219215785707	35	34	True
2555	20	-7.805597378410973e-06	3.344846930718946e-06	-3.7411978645472906e-05	35	35	True
2555	40	-7.805597378410973e-06	3.344846930718946e-06	-0.00020123978600032445	35	35	True
2555	60	-7.805597378410973e-06	3.344846930718946e-06	0.008633785485312908	35	35	True
2555	80	-7.805597378410973e-06	3.344846930718946e-06	0.016672390328353465	35	35	True
2555	100	-7.805597378410973e-06	3.344846930718946e-06	0.02046334019746242	35	35	True
2555	120	-7.805597378410973e-06	3.344846930718946e-06	0.0215460517849643	35	35	True
2555	140	-7.805597378410973e-06	3.344846930718946e-06	0.02317682518408359	35	35	True
2555	160	-7.805597378410973e-06	3.344846930718946e-06	0.0265693681619629	35	35	True
2555	180	-7.805597378410973e-06	3.344846930718946e-06	0.02616148295367825	35	35	True
2555	200	-7.805597378410973e-06	3.344846930718946e-06	0.031525485227514624	35	35	True
2555	220	-7.805597378410973e-06	3.344846930718946e-06	0.0333070837196983	35	35	True
2555	240	-7.805597378410973e-06	3.344846930718946e-06	0.0388931743366432	35	35	True
2627	20	-7.79369043232142e-06	3.365103337181057e-06	-0.0006461112033797276	35	36	True
2627	40	-7.79369043232142e-06	3.365103337181057e-06	0.0010850648208489935	35	36	True
2627	60	-7.79369043232142e-06	3.365103337181057e-06	0.00864854491043831	35	36	True
2627	80	-7.79369043232142e-06	3.365103337181057e-06	0.0178429486862081	35	36	True
2627	100	-7.79369043232142e-06	3.365103337181057e-06	0.018895143150120888	35	36	True
2627	120	-7.79369043232142e-06	3.365103337181057e-06	0.021251246237733265	35	36	True
2627	140	-7.79369043232142e-06	3.365103337181057e-06	0.023972646674227292	35	36	True
2627	160	-7.79369043232142e-06	3.365103337181057e-06	0.0263999727452059	35	36	True
2627	180	-7.79369043232142e-06	3.365103337181057e-06	0.028121839220795954	35	36	True
2627	200	-7.79369043232142e-06	3.365103337181057e-06	0.03125343480530728	35	36	True
2627	220	-7.79369043232142e-06	3.365103337181057e-06	0.03478285616686451	35	36	True
2627	240	-7.79369043232142e-06	3.365103337181057e-06	0.03981789818826863	35	36	True
2699	20	-7.781783486231868e-06	3.3853597436431686e-06	-0.00011664553136884943	35	37	True
2699	40	-7.781783486231868e-06	3.3853597436431686e-06	-0.0003515757981430297	35	37	True
2699	60	-7.781783486231868e-06	3.3853597436431686e-06	0.016646875767476633	35	37	True
2699	80	-7.781783486231868e-06	3.3853597436431686e-06	0.016515496828199448	35	37	True
2699	100	-7.781783486231868e-06	3.3853597436431686e-06	0.02105684724790691	35	37	True
2699	120	-7.781783486231868e-06	3.3853597436431686e-06	0.02214492120446663	35	37	True
2699	140	-7.781783486231868e-06	3.3853597436431686e-06	0.022631368109564013	35	37	True
2699	160	-7.781783486231868e-06	3.3853597436431686e-06	0.02886516673332364	35	37	True
2699	180	-7.781783486231868e-06	3.3853597436431686e-06	0.029039859771935427	35	37	True
2699	200	-7.781783486231868e-06	3.3853597436431686e-06	0.03376898018907566	35	37	True
2699	220	-7.781783486231868e-06	3.3853597436431686e-06	0.03766174546359319	35	37	True
2699	240	-7.781783486231868e-06	3.3853597436431686e-06	0.03937971070334584	35	37	True
2700	20	-7.761527079769755e-06	3.373452797553615e-06	-0.0008184180881217629	36	37	True
2700	40	-7.761527079769755e-06	3.373452797553615e-06	0.000366864905693608	36	37	True
2700	60	-7.761527079769755e-06	3.373452797553615e-06	0.01589562176550123	36	37	True
2700	80	-7.761527079769755e-06	3.373452797553615e-06	0.018224456761403243	36	37	True
2700	100	-7.761527079769755e-06	3.373452797553615e-06	0.020096817337027485	36	37	True
2700	120	-7.761527079769755e-06	3.373452797553615e-06	0.021586779711634994	36	37	True
2700	140	-7.761527079769755e-06	3.373452797553615e-06	0.026769408025952044	36	37	True
2700	160	-7.761527079769755e-06	3.373452797553615e-06	0.029667870471767756	36	37	True
2700	180	-7.761527079769755e-06	3.373452797553615e-06	0.03199522199255058	36	37	True
2700	200	-7.761527079769755e-06	3.373452797553615e-06	0.033336728732032306	36	37	True
2700	220	-7.761527079769755e-06	3.373452797553615e-06	0.03739283902617467	36	37	True
2700	240	-7.761527079769755e-06	3.373452797553615e-06	0.04573113402010923	36	37	True
2701	20	-7.741270673307645e-06	3.3615458514640617e-06	-0.0012022092936828435	36	37	True
2701	40	-7.741270673307645e-06	3.3615458514640617e-06	0.0001784558597011352	36	37	True
2701	60	-7.741270673307645e-06	3.3615458514640617e-06	0.01593300852267848	36	37	True
2701	80	-7.741270673307645e-06	3.3615458514640617e-06	0.01873294206698161	36	37	True
2701	100	-7.741270673307645e-06	3.3615458514640617e-06	0.021356783591981204	36	37	True
2701	120	-7.741270673307645e-06	3.3615458514640617e-06	0.01961765538148517	36	37	True
2701	140	-7.741270673307645e-06	3.3615458514640617e-06	0.02479435251990781	36	37	True
2701	160	-7.741270673307645e-06	3.3615458514640617e-06	0.02671312696919496	36	37	True
2701	180	-7.741270673307645e-06	3.3615458514640617e-06	0.028556746783476302	36	37	True
2701	200	-7.741270673307645e-06	3.3615458514640617e-06	0.03415878198440406	36	37	True
2701	220	-7.741270673307645e-06	3.3615458514640617e-06	0.03725465708752027	36	37	True
2701	240	-7.741270673307645e-06	3.3615458514640617e-06	0.046606248533410645	36	37	True
2772	20	-7.749620133680203e-06	3.3937092040157266e-06	9.976916757877914e-05	36	38	True
2772	40	-7.749620133680203e-06	3.3937092040157266e-06	-0.0007499820047714504	36	38	True
2772	60	-7.749620133680203e-06	3.3937092040157266e-06	0.017310101480520253	36	38	True
2772	80	-7.749620133680203e-06	3.3937092040157266e-06	0.01679515187835591	36	38	True
2772	100	-7.749620133680203e-06	3.3937092040157266e-06	0.019162802198011298	36	38	True
2772	120	-7.749620133680203e-06	3.3937092040157266e-06	0.022330765605490455	36	38	True
2772	140	-7.749620133680203e-06	3.3937092040157266e-06	0.0254130138973322	36	38	True
2772	160	-7.749620133680203e-06	3.3937092040157266e-06	0.02738492288680556	36	38	True
2772	180	-7.749620133680203e-06	3.3937092040157266e-06	0.03128859534449533	36	38	True
2772	200	-7.749620133680203e-06	3.3937092040157266e-06	0.03720916555693529	36	38	True
2772	220	-7.749620133680203e-06	3.3937092040157266e-06	0.03590892620778933	36	38	True
2772	240	-7.749620133680203e-06	3.3937092040157266e-06	0.04410714845360863	36	38	True
2773	20	-7.72936372721809e-06	3.381802257926173e-06	-0.001128661857357447	36	38	True
2773	40	-7.72936372721809e-06	3.381802257926173e-06	0.0003218474667918734	36	38	True
2773	60	-7.72936372721809e-06	3.381802257926173e-06	0.016553929132194677	36	38	True
2773	80	-7.72936372721809e-06	3.381802257926173e-06	0.019531763602836122	36	38	True
2773	100	-7.72936372721809e-06	3.381802257926173e-06	0.021271165107129487	36	38	True
2773	120	-7.72936372721809e-06	3.381802257926173e-06	0.021180659960376328	36	38	True
2773	140	-7.72936372721809e-06	3.381802257926173e-06	0.025630420862167082	36	38	True
2773	160	-7.72936372721809e-06	3.381802257926173e-06	0.02874705482906173	36	38	True
2773	180	-7.72936372721809e-06	3.381802257926173e-06	0.030262187652653445	36	38	True
2773	200	-7.72936372721809e-06	3.381802257926173e-06	0.035633341068272796	36	38	True
2773	220	-7.72936372721809e-06	3.381802257926173e-06	0.037953624618915445	36	38	True
2773	240	-7.72936372721809e-06	3.381802257926173e-06	0.03712020722041797	36	38	True
2844	20	-7.737713187590648e-06	3.4139656104778378e-06	0.0015571017788905725	36	39	True
2844	40	-7.737713187590648e-06	3.4139656104778378e-06	-0.0010886494486824364	36	39	True
2844	60	-7.737713187590648e-06	3.4139656104778378e-06	0.01574990794368702	36	39	True
2844	80	-7.737713187590648e-06	3.4139656104778378e-06	0.018213439523080913	36	39	True
2844	100	-7.737713187590648e-06	3.4139656104778378e-06	0.01885201739425638	36	39	True
2844	120	-7.737713187590648e-06	3.4139656104778378e-06	0.021583118153382347	36	39	True
2844	140	-7.737713187590648e-06	3.4139656104778378e-06	0.0241580858628365	36	39	True
2844	160	-7.737713187590648e-06	3.4139656104778378e-06	0.02931041520204429	36	39	True
2844	180	-7.737713187590648e-06	3.4139656104778378e-06	0.030782786056433708	36	39	True
2844	200	-7.737713187590648e-06	3.4139656104778378e-06	0.035472475719113966	36	39	True
2844	220	-7.737713187590648e-06	3.4139656104778378e-06	0.03927555738327763	36	39	True
2844	240	-7.737713187590648e-06	3.4139656104778378e-06	0.04034279849270193	36	39	True
2845	20	-7.717456781128537e-06	3.4020586643882845e-06	0.0005509179580504954	36	39	True
2845	40	-7.717456781128537e-06	3.4020586643882845e-06	0.0011666545624580667	36	39	True
2845	60	-7.717456781128537e-06	3.4020586643882845e-06	0.014302241692200398	36	39	True
2845	80	-7.717456781128537e-06	3.4020586643882845e-06	0.01744878978023204	36	39	True
2845	100	-7.717456781128537e-06	3.4020586643882845e-06	0.018812101225375386	36	39	True
2845	120	-7.717456781128537e-06	3.4020586643882845e-06	0.023000986191891008	36	39	True
2845	140	-7.717456781128537e-06	3.4020586643882845e-06	0.023614649958718637	36	39	True
2845	160	-7.717456781128537e-06	3.4020586643882845e-06	0.02702284004785282	36	39	True
2845	180	-7.717456781128537e-06	3.4020586643882845e-06	0.03185015493874648	36	39	True
2845	200	-7.717456781128537e-06	3.4020586643882845e-06	0.03445987751464535	36	39	True
2845	220	-7.717456781128537e-06	3.4020586643882845e-06	0.039648237764216755	36	39	True
2845	240	-7.717456781128537e-06	3.4020586643882845e-06	0.04128375794121024	36	39	True
2916	20	-7.725806241501095e-06	3.4342220169399494e-06	0.0002347094967926981	36	40	True
2916	40	-7.725806241501095e-06	3.4342220169399494e-06	0.0002557471879707402	36	40	True
2916	60	-7.725806241501095e-06	3.4342220169399494e-06	0.015758558850371633	36	40	True
2916	80	-7.725806241501095e-06	3.4342220169399494e-06	0.015716200806083106	36	40	True
2916	100	-7.725806241501095e-06	3.4342220169399494e-06	0.017267260838422362	36	40	True
2916	120	-7.725806241501095e-06	3.4342220169399494e-06	0.02009573791521073	36	40	True
2916	140	-7.725806241501095e-06	3.4342220169399494e-06	0.025067095815462757	36	40	True
2916	160	-7.725806241501095e-06	3.4342220169399494e-06	0.02934156071342768	36	40	True
2916	180	-7.725806241501095e-06	3.4342220169399494e-06	0.03134553587813137	36	40	True
2916	200	-7.725806241501095e-06	3.4342220169399494e-06	0.03464697707645478	36	40	True
2916	220	-7.725806241501095e-06	3.4342220169399494e-06	0.040124824193420755	36	40	True
2916	240	-7.725806241501095e-06	3.4342220169399494e-06	0.050735792589740335	36	40	True
2917	20	-7.705549835038984e-06	3.422315070850396e-06	0.0003374463769123155	36	40	True
2917	40	-7.705549835038984e-06	3.422315070850396e-06	-0.0003821816339861786	36	40	True
2917	60	-7.705549835038984e-06	3.422315070850396e-06	0.014218805368133356	36	40	True
2917	80	-7.705549835038984e-06	3.422315070850396e-06	0.016196201076301375	36	40	True
2917	100	-7.705549835038984e-06	3.422315070850396e-06	0.0203575619908933	36	40	True
2917	120	-7.705549835038984e-06	3.422315070850396e-06	0.019984603550577386	36	40	True
2917	140	-7.705549835038984e-06	3.422315070850396e-06	0.024050282134223857	36	40	True
2917	160	-7.705549835038984e-06	3.422315070850396e-06	0.027909992663305707	36	40	True
2917	180	-7.705549835038984e-06	3.422315070850396e-06	0.03022667486534768	36	40	True
2917	200	-7.705549835038984e-06	3.422315070850396e-06	0.034920083349347895	36	40	True
2917	220	-7.705549835038984e-06	3.422315070850396e-06	0.039828262498228274	36	40	True
2917	240	-7.705549835038984e-06	3.422315070850396e-06	0.04029726051243869	36	40	True
2988	20	-7.713899295411542e-06	3.4544784234020606e-06	-1.738112671797889e-05	36	41	True
2988	40	-7.713899295411542e-06	3.4544784234020606e-06	-0.000726433354891587	36	41	True
2988	60	-7.713899295411542e-06	3.4544784234020606e-06	0.008234601199588163	36	41	True
2988	80	-7.713899295411542e-06	3.4544784234020606e-06	0.01715667191765678	36	41	True
2988	100	-7.713899295411542e-06	3.4544784234020606e-06	0.017076554650133222	36	41	True
2988	120	-7.713899295411542e-06	3.4544784234020606e-06	0.020395681816067355	36	41	True
2988	140	-7.713899295411542e-06	3.4544784234020606e-06	0.023827037541393585	36	41	True
2988	160	-7.713899295411542e-06	3.4544784234020606e-06	0.024658461143691402	36	41	True
2988	180	-7.713899295411542e-06	3.4544784234020606e-06	0.030348667696823643	36	41	True
2988	200	-7.713899295411542e-06	3.4544784234020606e-06	0.03088442556668803	36	41	True
2988	220	-7.713899295411542e-06	3.4544784234020606e-06	0.03732194621026725	36	41	True
2988	240	-7.713899295411542e-06	3.4544784234020606e-06	0.0403400171354491	36	41	True
2989	20	-7.69364288894943e-06	3.4425714773125078e-06	0.00014977235962456136	36	41	True
2989	40	-7.69364288894943e-06	3.4425714773125078e-06	0.0005240379535114713	36	41	True
2989	60	-7.69364288894943e-06	3.4425714773125078e-06	0.013256289899492242	36	41	True
2989	80	-7.69364288894943e-06	3.4425714773125078e-06	0.01634763254563031	36	41	True
2989	100	-7.69364288894943e-06	3.4425714773125078e-06	0.01986959820857949	36	41	True
2989	120	-7.69364288894943e-06	3.4425714773125078e-06	0.02220259366674167	36	41	True
2989	140	-7.69364288894943e-06	3.4425714773125078e-06	0.026098716426595687	36	41	True
2989	160	-7.69364288894943e-06	3.4425714773125078e-06	0.027587142636926947	36	41	True
2989	180	-7.69364288894943e-06	3.4425714773125078e-06	0.031034836568863123	36	41	True
2989	200	-7.69364288894943e-06	3.4425714773125078e-06	0.03318423970386418	36	41	True
2989	220	-7.69364288894943e-06	3.4425714773125078e-06	0.03999682625129084	36	41	True
2989	240	-7.69364288894943e-06	3.4425714773125078e-06	0.03605037802986537	36	41	True
3060	20	-7.701992349321988e-06	3.474734829864172e-06	0.0006771712014191398	36	42	True
3060	40	-7.701992349321988e-06	3.474734829864172e-06	0.0009727539006015407	36	42	True
3060	60	-7.701992349321988e-06	3.474734829864172e-06	0.015155832331790608	36	42	True
3060	80	-7.701992349321988e-06	3.474734829864172e-06	0.017028763934794636	36	42	True
3060	100	-7.701992349321988e-06	3.474734829864172e-06	0.01743870902842761	36	42	True
3060	120	-7.701992349321988e-06	3.474734829864172e-06	0.02176074944224622	36	42	True
3060	140	-7.701992349321988e-06	3.474734829864172e-06	0.025683571408234948	36	42	True
3060	160	-7.701992349321988e-06	3.474734829864172e-06	0.02655622224615495	36	42	True
3060	180	-7.701992349321988e-06	3.474734829864172e-06	0.03295945254293085	36	42	True
3060	200	-7.701992349321988e-06	3.474734829864172e-06	0.03480085423027625	36	42	True
3060	220	-7.701992349321988e-06	3.474734829864172e-06	0.039372015604052214	36	42	True
3060	240	-7.701992349321988e-06	3.474734829864172e-06	0.05931383174586644	36	42	True
3061	20	-7.681735942859877e-06	3.4628278837746186e-06	0.00029958618983396345	36	42	True
3061	40	-7.681735942859877e-06	3.4628278837746186e-06	-0.0010238725586001684	36	42	True
3061	60	-7.681735942859877e-06	3.4628278837746186e-06	0.015583129331863899	36	42	True
3061	80	-7.681735942859877e-06	3.4628278837746186e-06	0.01679019853655827	36	42	True
3061	100	-7.681735942859877e-06	3.4628278837746186e-06	0.019952258247500337	36	42	True
3061	120	-7.681735942859877e-06	3.4628278837746186e-06	0.024597819460113513	36	42	True
3061	140	-7.681735942859877e-06	3.4628278837746186e-06	0.024464224112772222	36	42	True
3061	160	-7.681735942859877e-06	3.4628278837746186e-06	0.028449630156386633	36	42	True
3061	180	-7.681735942859877e-06	3.4628278837746186e-06	0.03481941781893839	36	42	True
3061	200	-7.681735942859877e-06	3.4628278837746186e-06	0.03606250720680313	36	42	True
3061	220	-7.681735942859877e-06	3.4628278837746186e-06	0.04249764342609119	36	42	True
3062	20	-7.661479536397766e-06	3.4509209376850653e-06	-0.0011077908211272998	37	42	True
3062	40	-7.661479536397766e-06	3.4509209376850653e-06	-0.00018935501359365313	37	42	True
3062	60	-7.661479536397766e-06	3.4509209376850653e-06	0.013123817888792319	37	42	True
3062	80	-7.661479536397766e-06	3.4509209376850653e-06	0.01804127731339331	37	42	True
3062	100	-7.661479536397766e-06	3.4509209376850653e-06	0.02018773297722065	37	42	True
3062	120	-7.661479536397766e-06	3.4509209376850653e-06	0.021599973030162332	37	42	True
3062	140	-7.661479536397766e-06	3.4509209376850653e-06	0.026111345442164074	37	42	True
3062	160	-7.661479536397766e-06	3.4509209376850653e-06	0.028155603409780107	37	42	True
3062	180	-7.661479536397766e-06	3.4509209376850653e-06	0.0319031125876938	37	42	True
3062	200	-7.661479536397766e-06	3.4509209376850653e-06	0.03770565477839041	37	42	True
3062	220	-7.661479536397766e-06	3.4509209376850653e-06	0.0401349738309978	37	42	True
3062	240	-7.661479536397766e-06	3.4509209376850653e-06	0.031235421722626174	37	42	True
3134	20	-7.649572590308212e-06	3.4711773441471765e-06	0.0014424920185926837	37	43	True
3134	40	-7.649572590308212e-06	3.4711773441471765e-06	-0.0002706759746654831	37	43	True
3134	60	-7.649572590308212e-06	3.4711773441471765e-06	0.017929458313740695	37	43	True
3134	80	-7.649572590308212e-06	3.4711773441471765e-06	0.017065927144578788	37	43	True
3134	100	-7.649572590308212e-06	3.4711773441471765e-06	0.01956987351248348	37	43	True
3134	120	-7.649572590308212e-06	3.4711773441471765e-06	0.02265541489998314	37	43	True
3134	140	-7.649572590308212e-06	3.4711773441471765e-06	0.025142245517767853	37	43	True
3134	160	-7.649572590308212e-06	3.4711773441471765e-06	0.030468870164442854	37	43	True
3134	180	-7.649572590308212e-06	3.4711773441471765e-06	0.03247637968318641	37	43	True
3134	200	-7.649572590308212e-06	3.4711773441471765e-06	0.03646494194944241	37	43	True
3134	220	-7.649572590308212e-06	3.4711773441471765e-06	0.04364842252587394	37	43	True
3206	20	-7.637665644218659e-06	3.491433750609288e-06	-2.7047503340036907e-05	37	44	True
3206	40	-7.637665644218659e-06	3.491433750609288e-06	6.953194438818482e-05	37	44	True
3206	60	-7.637665644218659e-06	3.491433750609288e-06	0.013938476908262191	37	44	True
3206	80	-7.637665644218659e-06	3.491433750609288e-06	0.017956968775654697	37	44	True
3206	100	-7.637665644218659e-06	3.491433750609288e-06	0.019806988072678736	37	44	True
3206	120	-7.637665644218659e-06	3.491433750609288e-06	0.02369017538074093	37	44	True
3206	140	-7.637665644218659e-06	3.491433750609288e-06	0.025212297524385443	37	44	True
3206	160	-7.637665644218659e-06	3.491433750609288e-06	0.028830749460089664	37	44	True
3206	180	-7.637665644218659e-06	3.491433750609288e-06	0.032140124870324076	37	44	True
3206	200	-7.637665644218659e-06	3.491433750609288e-06	0.03663548250684481	37	44	True
3206	220	-7.637665644218659e-06	3.491433750609288e-06	0.042570016417041834	37	44	True
3206	240	-7.637665644218659e-06	3.491433750609288e-06	0.06172774449286807	37	44	True
3278	20	-7.625758698129105e-06	3.5116901570713998e-06	0.0005597181569967738	37	45	True
3278	40	-7.625758698129105e-06	3.5116901570713998e-06	0.00010938848373171745	37	45	True
3278	60	-7.625758698129105e-06	3.5116901570713998e-06	0.016276456873021494	37	45	True
3278	80	-7.625758698129105e-06	3.5116901570713998e-06	0.018259894153141717	37	45	True
3278	100	-7.625758698129105e-06	3.5116901570713998e-06	0.018960918984539707	37	45	True
3278	120	-7.625758698129105e-06	3.5116901570713998e-06	0.02337035884059923	37	45	True
3278	140	-7.625758698129105e-06	3.5116901570713998e-06	0.026092589516008534	37	45	True
3278	160	-7.625758698129105e-06	3.5116901570713998e-06	0.030246862322288726	37	45	True
3278	180	-7.625758698129105e-06	3.5116901570713998e-06	0.03470066269630831	37	45	True
3278	200	-7.625758698129105e-06	3.5116901570713998e-06	0.03807069130214709	37	45	True
3278	220	-7.625758698129105e-06	3.5116901570713998e-06	0.03864696937332978	37	45	True
3350	20	-7.613851752039552e-06	3.531946563533511e-06	-7.749193852403893e-05	37	46	True
3350	40	-7.613851752039552e-06	3.531946563533511e-06	0.000784330873009514	37	46	True
3350	60	-7.613851752039552e-06	3.531946563533511e-06	0.01806394844871577	37	46	True
3350	80	-7.613851752039552e-06	3.531946563533511e-06	0.01771134174037173	37	46	True
3350	100	-7.613851752039552e-06	3.531946563533511e-06	0.020665147781167514	37	46	True
3350	120	-7.613851752039552e-06	3.531946563533511e-06	0.020610718833375903	37	46	True
3350	140	-7.613851752039552e-06	3.531946563533511e-06	0.026308475720722414	37	46	True
3350	160	-7.613851752039552e-06	3.531946563533511e-06	0.030504472184784553	37	46	True
3350	180	-7.613851752039552e-06	3.531946563533511e-06	0.033873206705256724	37	46	True
3350	200	-7.613851752039552e-06	3.531946563533511e-06	0.03816137647883735	37	46	True
3350	220	-7.613851752039552e-06	3.531946563533511e-06	0.04402614027101642	37	46	True
3351	20	-7.593595345577441e-06	3.5200396174439573e-06	-9.531142682221682e-05	38	46	True
3351	40	-7.593595345577441e-06	3.5200396174439573e-06	0.0014242293777751694	38	46	True
3351	60	-7.593595345577441e-06	3.5200396174439573e-06	0.01809494463753218	38	46	True
3351	80	-7.593595345577441e-06	3.5200396174439573e-06	0.01768803482391857	38	46	True
3351	100	-7.593595345577441e-06	3.5200396174439573e-06	0.01931950004159671	38	46	True
3351	120	-7.593595345577441e-06	3.5200396174439573e-06	0.022136233824593093	38	46	True
3351	140	-7.593595345577441e-06	3.5200396174439573e-06	0.02573893780355608	38	46	True
3351	160	-7.593595345577441e-06	3.5200396174439573e-06	0.029832578909013672	38	46	True
3351	180	-7.593595345577441e-06	3.5200396174439573e-06	0.03390014424058202	38	46	True
3351	200	-7.593595345577441e-06	3.5200396174439573e-06	0.03817032759935602	38	46	True
3351	220	-7.593595345577441e-06	3.5200396174439573e-06	0.04321173868684294	38	46	True
3423	20	-7.581688399487887e-06	3.540296023906069e-06	0.0007231575274455092	38	47	True
3423	40	-7.581688399487887e-06	3.540296023906069e-06	-0.00031166576531011105	38	47	True
3423	60	-7.581688399487887e-06	3.540296023906069e-06	0.016008787948331077	38	47	True
3423	80	-7.581688399487887e-06	3.540296023906069e-06	0.016607889791644296	38	47	True
3423	100	-7.581688399487887e-06	3.540296023906069e-06	0.02080136676053596	38	47	True
3423	120	-7.581688399487887e-06	3.540296023906069e-06	0.022653759362237666	38	47	True
3423	140	-7.581688399487887e-06	3.540296023906069e-06	0.025050662331493504	38	47	True
3423	160	-7.581688399487887e-06	3.540296023906069e-06	0.029746640418637244	38	47	True
3423	180	-7.581688399487887e-06	3.540296023906069e-06	0.0353325172827075	38	47	True
3423	200	-7.581688399487887e-06	3.540296023906069e-06	0.038581401835312355	38	47	True
3423	220	-7.581688399487887e-06	3.540296023906069e-06	0.04485732895715109	38	47	True
3423	240	-7.581688399487887e-06	3.540296023906069e-06	0.07006211398298846	38	47	True
3495	20	-7.569781453398334e-06	3.56055243036818e-06	0.0005766069885510556	38	48	True
3495	40	-7.569781453398334e-06	3.56055243036818e-06	-0.0014751346426519845	38	48	True
3495	60	-7.569781453398334e-06	3.56055243036818e-06	0.014952990332644623	38	48	True
3495	80	-7.569781453398334e-06	3.56055243036818e-06	0.015924791316008505	38	48	True
3495	100	-7.569781453398334e-06	3.56055243036818e-06	0.01966190541073006	38	48	True
3495	120	-7.569781453398334e-06	3.56055243036818e-06	0.021995105652717766	38	48	True
3495	140	-7.569781453398334e-06	3.56055243036818e-06	0.024874655306985426	38	48	True
3495	160	-7.569781453398334e-06	3.56055243036818e-06	0.030002453117110344	38	48	True
3495	180	-7.569781453398334e-06	3.56055243036818e-06	0.03299010178499445	38	48	True
3495	200	-7.569781453398334e-06	3.56055243036818e-06	0.03449490530386302	38	48	True
3495	220	-7.569781453398334e-06	3.56055243036818e-06	0.044629378730975854	38	48	True
3495	240	-7.569781453398334e-06	3.56055243036818e-06	0.03574835752936021	38	48	True
3567	20	-7.55787450730878e-06	3.5808088368302917e-06	0.0006036580591107382	38	49	True
3567	40	-7.55787450730878e-06	3.5808088368302917e-06	0.0012806656016010223	38	49	True
3567	60	-7.55787450730878e-06	3.5808088368302917e-06	0.016522230085300134	38	49	True
3567	80	-7.55787450730878e-06	3.5808088368302917e-06	0.0168716046025279	38	49	True
3567	100	-7.55787450730878e-06	3.5808088368302917e-06	0.021003817061861538	38	49	True
3567	120	-7.55787450730878e-06	3.5808088368302917e-06	0.020420186885829736	38	49	True
3567	140	-7.55787450730878e-06	3.5808088368302917e-06	0.02757347532390174	38	49	True
3567	160	-7.55787450730878e-06	3.5808088368302917e-06	0.029240900335452708	38	49	True
3567	180	-7.55787450730878e-06	3.5808088368302917e-06	0.03424486758130616	38	49	True
3567	200	-7.55787450730878e-06	3.5808088368302917e-06	0.03722523824975176	38	49	True
3567	220	-7.55787450730878e-06	3.5808088368302917e-06	0.043860933382625235	38	49	True
3639	20	-7.545967561219226e-06	3.601065243292403e-06	0.00011903854174890566	38	50	True
3639	40	-7.545967561219226e-06	3.601065243292403e-06	0.000585909867434168	38	50	True
3639	60	-7.545967561219226e-06	3.601065243292403e-06	0.016964326425061488	38	50	True
3639	80	-7.545967561219226e-06	3.601065243292403e-06	0.01673830498730736	38	50	True
3639	100	-7.545967561219226e-06	3.601065243292403e-06	0.018345200969662412	38	50	True
3639	120	-7.545967561219226e-06	3.601065243292403e-06	0.021992941639995375	38	50	True
3639	140	-7.545967561219226e-06	3.601065243292403e-06	0.025859222927234672	38	50	True
3639	160	-7.545967561219226e-06	3.601065243292403e-06	0.030130851185112915	38	50	True
3639	180	-7.545967561219226e-06	3.601065243292403e-06	0.03361455576029954	38	50	True
3639	200	-7.545967561219226e-06	3.601065243292403e-06	0.04042288424953831	38	50	True
3639	220	-7.545967561219226e-06	3.601065243292403e-06	0.04421750219692705	38	50	True
3711	20	-7.5340606151296735e-06	3.6213216497545145e-06	0.0007191603290453855	38	51	True
3711	40	-7.5340606151296735e-06	3.6213216497545145e-06	0.001471434892933854	38	51	True
3711	60	-7.5340606151296735e-06	3.6213216497545145e-06	0.01638706148691311	38	51	True
3711	80	-7.5340606151296735e-06	3.6213216497545145e-06	0.01816955096531763	38	51	True
3711	100	-7.5340606151296735e-06	3.6213216497545145e-06	0.021054355566005434	38	51	True
3711	120	-7.5340606151296735e-06	3.6213216497545145e-06	0.023799720526158866	38	51	True
3711	140	-7.5340606151296735e-06	3.6213216497545145e-06	0.02788522375842683	38	51	True
3711	160	-7.5340606151296735e-06	3.6213216497545145e-06	0.03038553518609698	38	51	True
3711	180	-7.5340606151296735e-06	3.6213216497545145e-06	0.034673280766552135	38	51	True
3711	200	-7.5340606151296735e-06	3.6213216497545145e-06	0.03973149568344246	38	51	True
3711	220	-7.5340606151296735e-06	3.6213216497545145e-06	0.04466751710490106	38	51	True
3712	20	-7.513804208667562e-06	3.609414703664961e-06	0.000462172481381257	39	51	True
3712	40	-7.513804208667562e-06	3.609414703664961e-06	0.0017082207875924523	39	51	True
3712	60	-7.513804208667562e-06	3.609414703664961e-06	0.017222363571746217	39	51	True
3712	80	-7.513804208667562e-06	3.609414703664961e-06	0.018650092479885604	39	51	True
3712	100	-7.513804208667562e-06	3.609414703664961e-06	0.01973697913275302	39	51	True
3712	120	-7.513804208667562e-06	3.609414703664961e-06	0.022298309250346607	39	51	True
3712	140	-7.513804208667562e-06	3.609414703664961e-06	0.02818443093124517	39	51	True
3712	160	-7.513804208667562e-06	3.609414703664961e-06	0.029337801600306922	39	51	True
3712	180	-7.513804208667562e-06	3.609414703664961e-06	0.032712612015509845	39	51	True
3712	200	-7.513804208667562e-06	3.609414703664961e-06	0.03870312590857988	39	51	True
3712	220	-7.513804208667562e-06	3.609414703664961e-06	0.044241628704555516	39	51	True
3784	20	-7.501897262578008e-06	3.629671110127073e-06	-0.0009380706823150642	39	52	True
3784	40	-7.501897262578008e-06	3.629671110127073e-06	-0.00018623380796123747	39	52	True
3784	60	-7.501897262578008e-06	3.629671110127073e-06	0.013979257161666479	39	52	True
3784	80	-7.501897262578008e-06	3.629671110127073e-06	0.017794575542180828	39	52	True
3784	100	-7.501897262578008e-06	3.629671110127073e-06	0.018028579044099376	39	52	True
3784	120	-7.501897262578008e-06	3.629671110127073e-06	0.023365645519034778	39	52	True
3784	140	-7.501897262578008e-06	3.629671110127073e-06	0.02562801257312603	39	52	True
3784	160	-7.501897262578008e-06	3.629671110127073e-06	0.026903089506930655	39	52	True
3784	180	-7.501897262578008e-06	3.629671110127073e-06	0.03551170241296275	39	52	True
3784	200	-7.501897262578008e-06	3.629671110127073e-06	0.039284485458068445	39	52	True
3784	220	-7.501897262578008e-06	3.629671110127073e-06	0.04255949514896503	39	52	True
3784	240	-7.501897262578008e-06	3.629671110127073e-06	0.04557376090477827	39	52	True
3856	20	-7.489990316488455e-06	3.649927516589184e-06	0.001516396187920591	39	53	True
3856	40	-7.489990316488455e-06	3.649927516589184e-06	0.0014965708420521804	39	53	True
3856	60	-7.489990316488455e-06	3.649927516589184e-06	0.01635207207259752	39	53	True
3856	80	-7.489990316488455e-06	3.649927516589184e-06	0.01771677069451975	39	53	True
3856	100	-7.489990316488455e-06	3.649927516589184e-06	0.018081124739186657	39	53	True
3856	120	-7.489990316488455e-06	3.649927516589184e-06	0.021173364466872548	39	53	True
3856	140	-7.489990316488455e-06	3.649927516589184e-06	0.02624299756088569	39	53	True
3856	160	-7.489990316488455e-06	3.649927516589184e-06	0.028787130983871416	39	53	True
3856	180	-7.489990316488455e-06	3.649927516589184e-06	0.03469605645352783	39	53	True
3856	200	-7.489990316488455e-06	3.649927516589184e-06	0.04014636987507784	39	53	True
3856	220	-7.489990316488455e-06	3.649927516589184e-06	0.045816534687250395	39	53	True
3928	20	-7.478083370398902e-06	3.670183923051295e-06	-0.0004942976434825728	39	54	True
3928	40	-7.478083370398902e-06	3.670183923051295e-06	0.00012116955438216118	39	54	True
3928	60	-7.478083370398902e-06	3.670183923051295e-06	0.01605969904259259	39	54	True
3928	80	-7.478083370398902e-06	3.670183923051295e-06	0.017924244961197662	39	54	True
3928	100	-7.478083370398902e-06	3.670183923051295e-06	0.019216316289839126	39	54	True
3928	120	-7.478083370398902e-06	3.670183923051295e-06	0.023081337869052563	39	54	True
3928	140	-7.478083370398902e-06	3.670183923051295e-06	0.027652670027737438	39	54	True
3928	160	-7.478083370398902e-06	3.670183923051295e-06	0.02879234865697349	39	54	True
3928	180	-7.478083370398902e-06	3.670183923051295e-06	0.03562334699672199	39	54	True
3928	200	-7.478083370398902e-06	3.670183923051295e-06	0.04119940450874182	39	54	True
3928	220	-7.478083370398902e-06	3.670183923051295e-06	0.04475529130051509	39	54	True
4000	20	-7.466176424309348e-06	3.6904403295134073e-06	-0.0003288729361952208	39	55	True
4000	40	-7.466176424309348e-06	3.6904403295134073e-06	0.0012746631880794757	39	55	True
4000	60	-7.466176424309348e-06	3.6904403295134073e-06	0.015434192011363871	39	55	True
4000	80	-7.466176424309348e-06	3.6904403295134073e-06	0.016948367300380098	39	55	True
4000	100	-7.466176424309348e-06	3.6904403295134073e-06	0.018869924144359052	39	55	True
4000	120	-7.466176424309348e-06	3.6904403295134073e-06	0.021470923376858648	39	55	True
4000	140	-7.466176424309348e-06	3.6904403295134073e-06	0.025529900298869534	39	55	True
4000	160	-7.466176424309348e-06	3.6904403295134073e-06	0.029031636381304474	39	55	True
4000	180	-7.466176424309348e-06	3.6904403295134073e-06	0.03773763275560264	39	55	True
4000	200	-7.466176424309348e-06	3.6904403295134073e-06	0.03832954298412324	39	55	True
4000	220	-7.466176424309348e-06	3.6904403295134073e-06	0.04537269615488435	39	55	True
4072	20	-7.454269478219794e-06	3.710696735975518e-06	0.0003406901312809538	39	56	True
4072	40	-7.454269478219794e-06	3.710696735975518e-06	-8.714187775330092e-05	39	56	True
4072	60	-7.454269478219794e-06	3.710696735975518e-06	0.016877326219538292	39	56	True
4072	80	-7.454269478219794e-06	3.710696735975518e-06	0.018519569552537165	39	56	True
4072	100	-7.454269478219794e-06	3.710696735975518e-06	0.020189800260940534	39	56	True
4072	120	-7.454269478219794e-06	3.710696735975518e-06	0.02426312711709181	39	56	True
4072	140	-7.454269478219794e-06	3.710696735975518e-06	0.02712538534639529	39	56	True
4072	160	-7.454269478219794e-06	3.710696735975518e-06	0.031555461978285404	39	56	True
4072	180	-7.454269478219794e-06	3.710696735975518e-06	0.034459749077570725	39	56	True
4072	200	-7.454269478219794e-06	3.710696735975518e-06	0.04119116862623975	39	56	True
4072	220	-7.454269478219794e-06	3.710696735975518e-06	0.04838368404946163	39	56	True
4144	20	-7.442362532130241e-06	3.730953142437629e-06	-9.018975636561444e-05	39	57	True
4144	40	-7.442362532130241e-06	3.730953142437629e-06	-0.0012154679621554916	39	57	True
4144	60	-7.442362532130241e-06	3.730953142437629e-06	0.01504462615139994	39	57	True
4144	80	-7.442362532130241e-06	3.730953142437629e-06	0.01835442848882158	39	57	True
4144	100	-7.442362532130241e-06	3.730953142437629e-06	0.02001575296904253	39	57	True
4144	120	-7.442362532130241e-06	3.730953142437629e-06	0.02312178262838475	39	57	True
4144	140	-7.442362532130241e-06	3.730953142437629e-06	0.02734076590583559	39	57	True
4144	160	-7.442362532130241e-06	3.730953142437629e-06	0.029870539019950605	39	57	True
4144	180	-7.442362532130241e-06	3.730953142437629e-06	0.03455307321982827	39	57	True
4144	200	-7.442362532130241e-06	3.730953142437629e-06	0.04085377982353714	39	57	True
4144	220	-7.442362532130241e-06	3.730953142437629e-06	0.04573614240816658	39	57	True
4145	20	-7.42210612566813e-06	3.719046196348076e-06	-0.00036497085240092865	40	57	True
4145	40	-7.42210612566813e-06	3.719046196348076e-06	0.0009774554367277888	40	57	True
4145	60	-7.42210612566813e-06	3.719046196348076e-06	0.013443528342164343	40	57	True
4145	80	-7.42210612566813e-06	3.719046196348076e-06	0.01843127975024641	40	57	True
4145	100	-7.42210612566813e-06	3.719046196348076e-06	0.01901895975029134	40	57	True
4145	120	-7.42210612566813e-06	3.719046196348076e-06	0.024004005652394814	40	57	True
4145	140	-7.42210612566813e-06	3.719046196348076e-06	0.025144818109958788	40	57	True
4145	160	-7.42210612566813e-06	3.719046196348076e-06	0.030020167749636378	40	57	True
4145	180	-7.42210612566813e-06	3.719046196348076e-06	0.03665299618857426	40	57	True
4145	200	-7.42210612566813e-06	3.719046196348076e-06	0.03967258071167533	40	57	True
4145	220	-7.42210612566813e-06	3.719046196348076e-06	0.07817385096341478	40	57	True
4217	20	-7.410199179578576e-06	3.7393026028101873e-06	-0.00039991637709260253	40	58	True
4217	40	-7.410199179578576e-06	3.7393026028101873e-06	-0.00012539743653731223	40	58	True
4217	60	-7.410199179578576e-06	3.7393026028101873e-06	0.01654310386927209	40	58	True
4217	80	-7.410199179578576e-06	3.7393026028101873e-06	0.01887560128565779	40	58	True
4217	100	-7.410199179578576e-06	3.7393026028101873e-06	0.021629412601441245	40	58	True
4217	120	-7.410199179578576e-06	3.7393026028101873e-06	0.024349696642191044	40	58	True
4217	140	-7.410199179578576e-06	3.7393026028101873e-06	0.026419852393877105	40	58	True
4217	160	-7.410199179578576e-06	3.7393026028101873e-06	0.030982698791004876	40	58	True
4217	180	-7.410199179578576e-06	3.7393026028101873e-06	0.037336964775862375	40	58	True
4217	200	-7.410199179578576e-06	3.7393026028101873e-06	0.040108079260832104	40	58	True
4217	220	-7.410199179578576e-06	3.7393026028101873e-06	0.04616164760756611	40	58	True
4289	20	-7.398292233489023e-06	3.7595590092722985e-06	0.00022925026556504116	40	59	True
4289	40	-7.398292233489023e-06	3.7595590092722985e-06	-0.001129106003470122	40	59	True
4289	60	-7.398292233489023e-06	3.7595590092722985e-06	0.011796982012999224	40	59	True
4289	80	-7.398292233489023e-06	3.7595590092722985e-06	0.018421253759724775	40	59	True
4289	100	-7.398292233489023e-06	3.7595590092722985e-06	0.021415703432751457	40	59	True
4289	120	-7.398292233489023e-06	3.7595590092722985e-06	0.02347193647434176	40	59	True
4289	140	-7.398292233489023e-06	3.7595590092722985e-06	0.027515410809457474	40	59	True
4289	160	-7.398292233489023e-06	3.7595590092722985e-06	0.02893854121680207	40	59	True
4289	180	-7.398292233489023e-06	3.7595590092722985e-06	0.033931777473294567	40	59	True
4289	200	-7.398292233489023e-06	3.7595590092722985e-06	0.038472253756441956	40	59	True
4289	220	-7.398292233489023e-06	3.7595590092722985e-06	0.04630326103600498	40	59	True
4361	20	-7.38638528739947e-06	3.77981541573441e-06	0.001015752879554134	40	60	True
4361	40	-7.38638528739947e-06	3.77981541573441e-06	-0.00044336610582254387	40	60	True
4361	60	-7.38638528739947e-06	3.77981541573441e-06	0.013056807607620685	40	60	True
4361	80	-7.38638528739947e-06	3.77981541573441e-06	0.01860837110238063	40	60	True
4361	100	-7.38638528739947e-06	3.77981541573441e-06	0.020253063047480643	40	60	True
4361	120	-7.38638528739947e-06	3.77981541573441e-06	0.02182826196381283	40	60	True
4361	140	-7.38638528739947e-06	3.77981541573441e-06	0.024791936001933374	40	60	True
4361	160	-7.38638528739947e-06	3.77981541573441e-06	0.029405962187371078	40	60	True
4361	180	-7.38638528739947e-06	3.77981541573441e-06	0.03202648331851012	40	60	True
4361	200	-7.38638528739947e-06	3.77981541573441e-06	0.04075223305056829	40	60	True
4361	220	-7.38638528739947e-06	3.77981541573441e-06	0.04590986361314799	40	60	True
4433	20	-7.374478341309916e-06	3.8000718221965217e-06	0.000829133932856055	40	61	True
4433	40	-7.374478341309916e-06	3.8000718221965217e-06	0.0007859671923571748	40	61	True
4433	60	-7.374478341309916e-06	3.8000718221965217e-06	0.01717540155969056	40	61	True
4433	80	-7.374478341309916e-06	3.8000718221965217e-06	0.02049051227220514	40	61	True
4433	100	-7.374478341309916e-06	3.8000718221965217e-06	0.020519593268612114	40	61	True
4433	120	-7.374478341309916e-06	3.8000718221965217e-06	0.02505682318201588	40	61	True
4433	140	-7.374478341309916e-06	3.8000718221965217e-06	0.026585179100737107	40	61	True
4433	160	-7.374478341309916e-06	3.8000718221965217e-06	0.03152028010914952	40	61	True
4433	180	-7.374478341309916e-06	3.8000718221965217e-06	0.03679848064417956	40	61	True
4433	200	-7.374478341309916e-06	3.8000718221965217e-06	0.04146867512599257	40	61	True
4433	220	-7.374478341309916e-06	3.8000718221965217e-06	0.043477212105944914	40	61	True
4505	20	-7.362571395220362e-06	3.8203282286586325e-06	0.0006499711123949603	40	62	True
4505	40	-7.362571395220362e-06	3.8203282286586325e-06	-0.0005269650026300679	40	62	True
4505	60	-7.362571395220362e-06	3.8203282286586325e-06	0.018023364036396712	40	62	True
4505	80	-7.362571395220362e-06	3.8203282286586325e-06	0.019160483492949444	40	62	True
4505	100	-7.362571395220362e-06	3.8203282286586325e-06	0.020809177859783715	40	62	True
4505	120	-7.362571395220362e-06	3.8203282286586325e-06	0.025127474400877325	40	62	True
4505	140	-7.362571395220362e-06	3.8203282286586325e-06	0.024691736436193757	40	62	True
4505	160	-7.362571395220362e-06	3.8203282286586325e-06	0.03006633539855796	40	62	True
4505	180	-7.362571395220362e-06	3.8203282286586325e-06	0.03557493737929969	40	62	True
4505	200	-7.362571395220362e-06	3.8203282286586325e-06	0.04299119967729059	40	62	True
4505	220	-7.362571395220362e-06	3.8203282286586325e-06	0.04321009078851284	40	62	True
4577	20	-7.35066444913081e-06	3.840584635120744e-06	0.0007792824354174484	40	63	True
4577	40	-7.35066444913081e-06	3.840584635120744e-06	0.0013030295508580747	40	63	True
4577	60	-7.35066444913081e-06	3.840584635120744e-06	0.01533861706213341	40	63	True
4577	80	-7.35066444913081e-06	3.840584635120744e-06	0.018111530640085503	40	63	True
4577	100	-7.35066444913081e-06	3.840584635120744e-06	0.020455355792203138	40	63	True
4577	120	-7.35066444913081e-06	3.840584635120744e-06	0.02409270876241334	40	63	True
4577	140	-7.35066444913081e-06	3.840584635120744e-06	0.026246417803309992	40	63	True
4577	160	-7.35066444913081e-06	3.840584635120744e-06	0.03145349527302604	40	63	True
4577	180	-7.35066444913081e-06	3.840584635120744e-06	0.03553554813322857	40	63	True
4577	200	-7.35066444913081e-06	3.840584635120744e-06	0.03773820746512803	40	63	True
4577	220	-7.35066444913081e-06	3.840584635120744e-06	0.043919880647412514	40	63	True
4649	20	-7.338757503041255e-06	3.860841041582856e-06	0.00028546095895028633	40	64	True
4649	40	-7.338757503041255e-06	3.860841041582856e-06	-0.0006900196977825588	40	64	True
4649	60	-7.338757503041255e-06	3.860841041582856e-06	0.010427981781994453	40	64	True
4649	80	-7.338757503041255e-06	3.860841041582856e-06	0.01740667015642257	40	64	True
4649	100	-7.338757503041255e-06	3.860841041582856e-06	0.019950064130171596	40	64	True
4649	120	-7.338757503041255e-06	3.860841041582856e-06	0.022119180869734485	40	64	True
4649	140	-7.338757503041255e-06	3.860841041582856e-06	0.022970996209721418	40	64	True
4649	160	-7.338757503041255e-06	3.860841041582856e-06	0.02902807413116885	40	64	True
4649	180	-7.338757503041255e-06	3.860841041582856e-06	0.03352907521116614	40	64	True
4649	200	-7.338757503041255e-06	3.860841041582856e-06	0.03806453686677895	40	64	True
4649	220	-7.338757503041255e-06	3.860841041582856e-06	0.04477750954093866	40	64	True
4649	240	-7.338757503041255e-06	3.860841041582856e-06	0.03361243245519073	40	64	True
4721	20	-7.326850556951702e-06	3.881097448044967e-06	0.0007110738226648714	40	65	True
4721	40	-7.326850556951702e-06	3.881097448044967e-06	0.000848858380293019	40	65	True
4721	60	-7.326850556951702e-06	3.881097448044967e-06	0.014236465205968196	40	65	True
4721	80	-7.326850556951702e-06	3.881097448044967e-06	0.018435808332962038	40	65	True
4721	100	-7.326850556951702e-06	3.881097448044967e-06	0.022122266657454367	40	65	True
4721	120	-7.326850556951702e-06	3.881097448044967e-06	0.022542865501584783	40	65	True
4721	140	-7.326850556951702e-06	3.881097448044967e-06	0.027038928282048815	40	65	True
4721	160	-7.326850556951702e-06	3.881097448044967e-06	0.029584754805855998	40	65	True
4721	180	-7.326850556951702e-06	3.881097448044967e-06	0.0366598794140387	40	65	True
4721	200	-7.326850556951702e-06	3.881097448044967e-06	0.039844266898289765	40	65	True
4721	220	-7.326850556951702e-06	3.881097448044967e-06	0.046026761955203596	40	65	True
4722	20	-7.306594150489591e-06	3.869190501955414e-06	0.0006540569881515936	41	65	True
4722	40	-7.306594150489591e-06	3.869190501955414e-06	2.521630546009263e-05	41	65	True
4722	60	-7.306594150489591e-06	3.869190501955414e-06	0.013659350079841603	41	65	True
4722	80	-7.306594150489591e-06	3.869190501955414e-06	0.017444290948627678	41	65	True
4722	100	-7.306594150489591e-06	3.869190501955414e-06	0.020575199797616548	41	65	True
4722	120	-7.306594150489591e-06	3.869190501955414e-06	0.02145742409093638	41	65	True
4722	140	-7.306594150489591e-06	3.869190501955414e-06	0.027255143778575828	41	65	True
4722	160	-7.306594150489591e-06	3.869190501955414e-06	0.028448752850825588	41	65	True
4722	180	-7.306594150489591e-06	3.869190501955414e-06	0.035238547532836235	41	65	True
4722	200	-7.306594150489591e-06	3.869190501955414e-06	0.03869422090050907	41	65	True
4722	220	-7.306594150489591e-06	3.869190501955414e-06	0.04255122292130232	41	65	True
4722	240	-7.306594150489591e-06	3.869190501955414e-06	0.0722514864673088	41	65	True
4794	20	-7.294687204400037e-06	3.8894469084175244e-06	0.0010435051554306555	41	66	True
4794	40	-7.294687204400037e-06	3.8894469084175244e-06	0.0016961726259661586	41	66	True
4794	60	-7.294687204400037e-06	3.8894469084175244e-06	0.01322743687512928	41	66	True
4794	80	-7.294687204400037e-06	3.8894469084175244e-06	0.017079485305283446	41	66	True
4794	100	-7.294687204400037e-06	3.8894469084175244e-06	0.021186408630659702	41	66	True
4794	120	-7.294687204400037e-06	3.8894469084175244e-06	0.02074204292225285	41	66	True
4794	140	-7.294687204400037e-06	3.8894469084175244e-06	0.026073308376581936	41	66	True
4794	160	-7.294687204400037e-06	3.8894469084175244e-06	0.030591387997029273	41	66	True
4794	180	-7.294687204400037e-06	3.8894469084175244e-06	0.03672891340520819	41	66	True
4794	200	-7.294687204400037e-06	3.8894469084175244e-06	0.03749478645578389	41	66	True
4794	220	-7.294687204400037e-06	3.8894469084175244e-06	0.044715792429500294	41	66	True
4794	240	-7.294687204400037e-06	3.8894469084175244e-06	0.06710288576190325	41	66	True
4866	20	-7.282780258310484e-06	3.909703314879636e-06	-3.2689351131633696e-05	41	67	True
4866	40	-7.282780258310484e-06	3.909703314879636e-06	0.0017952020408831665	41	67	True
4866	60	-7.282780258310484e-06	3.909703314879636e-06	0.015547443307044446	41	67	True
4866	80	-7.282780258310484e-06	3.909703314879636e-06	0.017722989985192502	41	67	True
4866	100	-7.282780258310484e-06	3.909703314879636e-06	0.021724728690861908	41	67	True
4866	120	-7.282780258310484e-06	3.909703314879636e-06	0.02463676998752521	41	67	True
4866	140	-7.282780258310484e-06	3.909703314879636e-06	0.026060653508378166	41	67	True
4866	160	-7.282780258310484e-06	3.909703314879636e-06	0.028871548817021413	41	67	True
4866	180	-7.282780258310484e-06	3.909703314879636e-06	0.03543095619076978	41	67	True
4866	200	-7.282780258310484e-06	3.909703314879636e-06	0.040304335713671695	41	67	True
4866	220	-7.282780258310484e-06	3.909703314879636e-06	0.04557528604051116	41	67	True
4938	20	-7.270873312220931e-06	3.929959721341748e-06	0.0005768198874296781	41	68	True
4938	40	-7.270873312220931e-06	3.929959721341748e-06	-0.0002438363941556945	41	68	True
4938	60	-7.270873312220931e-06	3.929959721341748e-06	0.012753534217355953	41	68	True
4938	80	-7.270873312220931e-06	3.929959721341748e-06	0.019415192429716167	41	68	True
4938	100	-7.270873312220931e-06	3.929959721341748e-06	0.019727750301858207	41	68	True
4938	120	-7.270873312220931e-06	3.929959721341748e-06	0.02215709463853831	41	68	True
4938	140	-7.270873312220931e-06	3.929959721341748e-06	0.023673295234651396	41	68	True
4938	160	-7.270873312220931e-06	3.929959721341748e-06	0.027804850714442334	41	68	True
4938	180	-7.270873312220931e-06	3.929959721341748e-06	0.03484381899839732	41	68	True
4938	200	-7.270873312220931e-06	3.929959721341748e-06	0.039611818813305465	41	68	True
4938	220	-7.270873312220931e-06	3.929959721341748e-06	0.040707684216986	41	68	True
4938	240	-7.270873312220931e-06	3.929959721341748e-06	0.03386474524463749	41	68	True
5010	20	-7.258966366131377e-06	3.950216127803859e-06	-0.00017274180381118685	41	69	True
5010	40	-7.258966366131377e-06	3.950216127803859e-06	0.0007454319067672277	41	69	True
5010	60	-7.258966366131377e-06	3.950216127803859e-06	0.014412584052569354	41	69	True
5010	80	-7.258966366131377e-06	3.950216127803859e-06	0.017881613415074375	41	69	True
5010	100	-7.258966366131377e-06	3.950216127803859e-06	0.020634104179205123	41	69	True
5010	120	-7.258966366131377e-06	3.950216127803859e-06	0.023937229073353602	41	69	True
5010	140	-7.258966366131377e-06	3.950216127803859e-06	0.02503919271981599	41	69	True
5010	160	-7.258966366131377e-06	3.950216127803859e-06	0.027892770063154253	41	69	True
5010	180	-7.258966366131377e-06	3.950216127803859e-06	0.034019211801260205	41	69	True
5010	200	-7.258966366131377e-06	3.950216127803859e-06	0.03908837918958977	41	69	True
5010	220	-7.258966366131377e-06	3.950216127803859e-06	0.042811791973627035	41	69	True
5010	240	-7.258966366131377e-06	3.950216127803859e-06	0.0535361224706205	41	69	True
5082	20	-7.247059420041824e-06	3.970472534265971e-06	-0.000350245675304433	41	70	True
5082	40	-7.247059420041824e-06	3.970472534265971e-06	0.0009228398635936537	41	70	True
5082	60	-7.247059420041824e-06	3.970472534265971e-06	0.013139380141007555	41	70	True
5082	80	-7.247059420041824e-06	3.970472534265971e-06	0.01688047474634791	41	70	True
5082	100	-7.247059420041824e-06	3.970472534265971e-06	0.020159008962712277	41	70	True
5082	120	-7.247059420041824e-06	3.970472534265971e-06	0.02354205854834644	41	70	True
5082	140	-7.247059420041824e-06	3.970472534265971e-06	0.02337953576613711	41	70	True
5082	160	-7.247059420041824e-06	3.970472534265971e-06	0.029226240634129194	41	70	True
5082	180	-7.247059420041824e-06	3.970472534265971e-06	0.032401069783547856	41	70	True
5082	200	-7.247059420041824e-06	3.970472534265971e-06	0.03480961464073931	41	70	True
5082	220	-7.247059420041824e-06	3.970472534265971e-06	0.04013428350761791	41	70	True
5082	240	-7.247059420041824e-06	3.970472534265971e-06	0.07057195364542462	41	70	True
5154	20	-7.2351524739522705e-06	3.990728940728082e-06	-0.00046135513858293695	41	71	True
5154	40	-7.2351524739522705e-06	3.990728940728082e-06	0.00019182130776111388	41	71	True
5154	60	-7.2351524739522705e-06	3.990728940728082e-06	0.017004531736631075	41	71	True
5154	80	-7.2351524739522705e-06	3.990728940728082e-06	0.018433466773281032	41	71	True
5154	100	-7.2351524739522705e-06	3.990728940728082e-06	0.017723733250106333	41	71	True
5154	120	-7.2351524739522705e-06	3.990728940728082e-06	0.02250936581951949	41	71	True
5154	140	-7.2351524739522705e-06	3.990728940728082e-06	0.02783983480137956	41	71	True
5154	160	-7.2351524739522705e-06	3.990728940728082e-06	0.028382445544033855	41	71	True
5154	180	-7.2351524739522705e-06	3.990728940728082e-06	0.032382442018514236	41	71	True
5154	200	-7.2351524739522705e-06	3.990728940728082e-06	0.03626130063551784	41	71	True
5154	220	-7.2351524739522705e-06	3.990728940728082e-06	0.04283570862091258	41	71	True
5226	20	-7.223245527862717e-06	4.010985347190193e-06	0.001629772456246999	41	72	True
5226	40	-7.223245527862717e-06	4.010985347190193e-06	-0.00013519150933209337	41	72	True
5226	60	-7.223245527862717e-06	4.010985347190193e-06	0.01671876215462407	41	72	True
5226	80	-7.223245527862717e-06	4.010985347190193e-06	0.018392746408327096	41	72	True
5226	100	-7.223245527862717e-06	4.010985347190193e-06	0.020470873118908297	41	72	True
5226	120	-7.223245527862717e-06	4.010985347190193e-06	0.025789969771132164	41	72	True
5226	140	-7.223245527862717e-06	4.010985347190193e-06	0.025642977871869505	41	72	True
5226	160	-7.223245527862717e-06	4.010985347190193e-06	0.029415564452535264	41	72	True
5226	180	-7.223245527862717e-06	4.010985347190193e-06	0.03295083197178583	41	72	True
5226	200	-7.223245527862717e-06	4.010985347190193e-06	0.03802467949846547	41	72	True
5226	220	-7.223245527862717e-06	4.010985347190193e-06	0.043193949552436085	41	72	True
5227	20	-7.202989121400605e-06	3.99907840110064e-06	-6.602796215642313e-05	42	72	True
5227	40	-7.202989121400605e-06	3.99907840110064e-06	0.001007427681447107	42	72	True
5227	60	-7.202989121400605e-06	3.99907840110064e-06	0.01764274794022739	42	72	True
5227	80	-7.202989121400605e-06	3.99907840110064e-06	0.019887322183733496	42	72	True
5227	100	-7.202989121400605e-06	3.99907840110064e-06	0.02041801153068809	42	72	True
5227	120	-7.202989121400605e-06	3.99907840110064e-06	0.023628626380319626	42	72	True
5227	140	-7.202989121400605e-06	3.99907840110064e-06	0.02728658036723716	42	72	True
5227	160	-7.202989121400605e-06	3.99907840110064e-06	0.02944009033848024	42	72	True
5227	180	-7.202989121400605e-06	3.99907840110064e-06	0.034321608550899906	42	72	True
5227	200	-7.202989121400605e-06	3.99907840110064e-06	0.03980309546081923	42	72	True
5227	220	-7.202989121400605e-06	3.99907840110064e-06	0.042737895426608045	42	72	True
5299	20	-7.191082175311052e-06	4.019334807562751e-06	5.728950365025978e-05	42	73	True
5299	40	-7.191082175311052e-06	4.019334807562751e-06	0.0011422902280800492	42	73	True
5299	60	-7.191082175311052e-06	4.019334807562751e-06	0.01371250561716263	42	73	True
5299	80	-7.191082175311052e-06	4.019334807562751e-06	0.02129297959001215	42	73	True
5299	100	-7.191082175311052e-06	4.019334807562751e-06	0.022495710458593093	42	73	True
5299	120	-7.191082175311052e-06	4.019334807562751e-06	0.025207953264172283	42	73	True
5299	140	-7.191082175311052e-06	4.019334807562751e-06	0.02687068352257267	42	73	True
5299	160	-7.191082175311052e-06	4.019334807562751e-06	0.02909930141111381	42	73	True
5299	180	-7.191082175311052e-06	4.019334807562751e-06	0.03555015361116323	42	73	True
5299	200	-7.191082175311052e-06	4.019334807562751e-06	0.03832717084308284	42	73	True
5299	220	-7.191082175311052e-06	4.019334807562751e-06	0.04717880794607701	42	73	True
5371	20	-7.179175229221499e-06	4.039591214024863e-06	0.001355648307266266	42	74	True
5371	40	-7.179175229221499e-06	4.039591214024863e-06	0.0010801426233116472	42	74	True
5371	60	-7.179175229221499e-06	4.039591214024863e-06	0.017174024827975958	42	74	True
5371	80	-7.179175229221499e-06	4.039591214024863e-06	0.02077317341101162	42	74	True
5371	100	-7.179175229221499e-06	4.039591214024863e-06	0.021587515838878878	42	74	True
5371	120	-7.179175229221499e-06	4.039591214024863e-06	0.024110437776899803	42	74	True
5371	140	-7.179175229221499e-06	4.039591214024863e-06	0.027761777123611064	42	74	True
5371	160	-7.179175229221499e-06	4.039591214024863e-06	0.03081727938725105	42	74	True
5371	180	-7.179175229221499e-06	4.039591214024863e-06	0.03737498707368932	42	74	True
5371	200	-7.179175229221499e-06	4.039591214024863e-06	0.03884862746468953	42	74	True
5371	220	-7.179175229221499e-06	4.039591214024863e-06	0.0399167239329561	42	74	True
5443	20	-7.167268283131945e-06	4.059847620486974e-06	4.9168994766994066e-05	42	75	True
5443	40	-7.167268283131945e-06	4.059847620486974e-06	-0.0006240766678295182	42	75	True
5443	60	-7.167268283131945e-06	4.059847620486974e-06	0.010983460444713941	42	75	True
5443	80	-7.167268283131945e-06	4.059847620486974e-06	0.020365549293057932	42	75	True
5443	100	-7.167268283131945e-06	4.059847620486974e-06	0.021938358624555954	42	75	True
5443	120	-7.167268283131945e-06	4.059847620486974e-06	0.02655281228718736	42	75	True
5443	140	-7.167268283131945e-06	4.059847620486974e-06	0.02577703810557688	42	75	True
5443	160	-7.167268283131945e-06	4.059847620486974e-06	0.028864115905873056	42	75	True
5443	180	-7.167268283131945e-06	4.059847620486974e-06	0.03455141098599154	42	75	True
5443	200	-7.167268283131945e-06	4.059847620486974e-06	0.03816809873733986	42	75	True
5443	220	-7.167268283131945e-06	4.059847620486974e-06	0.04168878792549987	42	75	True
5515	20	-7.155361337042391e-06	4.080104026949085e-06	0.0003932000871456989	42	76	True
5515	40	-7.155361337042391e-06	4.080104026949085e-06	0.0011132173599770956	42	76	True
5515	60	-7.155361337042391e-06	4.080104026949085e-06	0.018571120924054416	42	76	True
5515	80	-7.155361337042391e-06	4.080104026949085e-06	0.020636854525609847	42	76	True
5515	100	-7.155361337042391e-06	4.080104026949085e-06	0.02297490112225851	42	76	True
5515	120	-7.155361337042391e-06	4.080104026949085e-06	0.02303492740274134	42	76	True
5515	140	-7.155361337042391e-06	4.080104026949085e-06	0.026007862181912315	42	76	True
5515	160	-7.155361337042391e-06	4.080104026949085e-06	0.03181083929851229	42	76	True
5515	180	-7.155361337042391e-06	4.080104026949085e-06	0.03773229132788642	42	76	True
5515	200	-7.155361337042391e-06	4.080104026949085e-06	0.0406691446623384	42	76	True
5515	220	-7.155361337042391e-06	4.080104026949085e-06	0.04950459590532876	42	76	True
5587	20	-7.143454390952839e-06	4.100360433411197e-06	0.00114588800399776	42	77	True
5587	40	-7.143454390952839e-06	4.100360433411197e-06	0.0004481775687257585	42	77	True
5587	60	-7.143454390952839e-06	4.100360433411197e-06	0.019510187204490676	42	77	True
5587	80	-7.143454390952839e-06	4.100360433411197e-06	0.023000821509256735	42	77	True
5587	100	-7.143454390952839e-06	4.100360433411197e-06	0.02043440643053615	42	77	True
5587	120	-7.143454390952839e-06	4.100360433411197e-06	0.02446901890319044	42	77	True
5587	140	-7.143454390952839e-06	4.100360433411197e-06	0.027079387900164585	42	77	True
5587	160	-7.143454390952839e-06	4.100360433411197e-06	0.02946701598355652	42	77	True
5587	180	-7.143454390952839e-06	4.100360433411197e-06	0.0352592067653297	42	77	True
5587	200	-7.143454390952839e-06	4.100360433411197e-06	0.0397209702600499	42	77	True
5587	220	-7.143454390952839e-06	4.100360433411197e-06	0.046286852673745535	42	77	True
5659	20	-7.131547444863285e-06	4.1206168398733085e-06	0.0014478387356407396	42	78	True
5659	40	-7.131547444863285e-06	4.1206168398733085e-06	0.0007111836202797151	42	78	True
5659	60	-7.131547444863285e-06	4.1206168398733085e-06	0.01780585208484446	42	78	True
5659	80	-7.131547444863285e-06	4.1206168398733085e-06	0.019847320271174466	42	78	True
5659	100	-7.131547444863285e-06	4.1206168398733085e-06	0.02324570139723119	42	78	True
5659	120	-7.131547444863285e-06	4.1206168398733085e-06	0.02362960128395204	42	78	True
5659	140	-7.131547444863285e-06	4.1206168398733085e-06	0.026158819539196458	42	78	True
5659	160	-7.131547444863285e-06	4.1206168398733085e-06	0.03128117989851376	42	78	True
5659	180	-7.131547444863285e-06	4.1206168398733085e-06	0.034136267544258296	42	78	True
5659	200	-7.131547444863285e-06	4.1206168398733085e-06	0.04111620324337052	42	78	True
5659	220	-7.131547444863285e-06	4.1206168398733085e-06	0.04137954337420722	42	78	True
5731	20	-7.119640498773731e-06	4.14087324633542e-06	0.0005672527438772809	42	79	True
5731	40	-7.119640498773731e-06	4.14087324633542e-06	0.0004871968312931504	42	79	True
5731	60	-7.119640498773731e-06	4.14087324633542e-06	0.014838916569132509	42	79	True
5731	80	-7.119640498773731e-06	4.14087324633542e-06	0.022914158681963982	42	79	True
5731	100	-7.119640498773731e-06	4.14087324633542e-06	0.022597521540714403	42	79	True
5731	120	-7.119640498773731e-06	4.14087324633542e-06	0.02324567383811017	42	79	True
5731	140	-7.119640498773731e-06	4.14087324633542e-06	0.028463744206023288	42	79	True
5731	160	-7.119640498773731e-06	4.14087324633542e-06	0.031246217298829797	42	79	True
5731	180	-7.119640498773731e-06	4.14087324633542e-06	0.03594242385480648	42	79	True
5731	200	-7.119640498773731e-06	4.14087324633542e-06	0.042633004195517736	42	79	True
5731	220	-7.119640498773731e-06	4.14087324633542e-06	0.04533184220465913	42	79	True
5803	20	-7.1077335526841785e-06	4.161129652797531e-06	-4.399849883259872e-05	42	80	True
5803	40	-7.1077335526841785e-06	4.161129652797531e-06	0.0005510961844950763	42	80	True
5803	60	-7.1077335526841785e-06	4.161129652797531e-06	0.018915724530659175	42	80	True
5803	80	-7.1077335526841785e-06	4.161129652797531e-06	0.02229627339543991	42	80	True
5803	100	-7.1077335526841785e-06	4.161129652797531e-06	0.023937096700313982	42	80	True
5803	120	-7.1077335526841785e-06	4.161129652797531e-06	0.025691359258261437	42	80	True
5803	140	-7.1077335526841785e-06	4.161129652797531e-06	0.027681940193124536	42	80	True
5803	160	-7.1077335526841785e-06	4.161129652797531e-06	0.03225840938758844	42	80	True
5803	180	-7.1077335526841785e-06	4.161129652797531e-06	0.03858779946044282	42	80	True
5803	200	-7.1077335526841785e-06	4.161129652797531e-06	0.04240467051211715	42	80	True
5803	220	-7.1077335526841785e-06	4.161129652797531e-06	0.041045397704497104	42	80	True
5804	20	-7.087477146222066e-06	4.149222706707978e-06	-0.0006512667710477257	43	80	True
5804	40	-7.087477146222066e-06	4.149222706707978e-06	0.000529228811912362	43	80	True
5804	60	-7.087477146222066e-06	4.149222706707978e-06	0.017578542177018215	43	80	True
5804	80	-7.087477146222066e-06	4.149222706707978e-06	0.021609354179225434	43	80	True
5804	100	-7.087477146222066e-06	4.149222706707978e-06	0.024442007409321582	43	80	True
5804	120	-7.087477146222066e-06	4.149222706707978e-06	0.026317291831158968	43	80	True
5804	140	-7.087477146222066e-06	4.149222706707978e-06	0.027568519246759775	43	80	True
5804	160	-7.087477146222066e-06	4.149222706707978e-06	0.03338635692018491	43	80	True
5804	180	-7.087477146222066e-06	4.149222706707978e-06	0.03577678028071318	43	80	True
5804	200	-7.087477146222066e-06	4.149222706707978e-06	0.04057602377714806	43	80	True
5804	220	-7.087477146222066e-06	4.149222706707978e-06	0.046322830768853775	43	80	True
5876	20	-7.075570200132513e-06	4.169479113170089e-06	0.0014043089592491256	43	81	True
5876	40	-7.075570200132513e-06	4.169479113170089e-06	8.633736103805224e-06	43	81	True
5876	60	-7.075570200132513e-06	4.169479113170089e-06	0.017535182160190805	43	81	True
5876	80	-7.075570200132513e-06	4.169479113170089e-06	0.021485391251748902	43	81	True
5876	100	-7.075570200132513e-06	4.169479113170089e-06	0.022614330713139286	43	81	True
5876	120	-7.075570200132513e-06	4.169479113170089e-06	0.02628818431291901	43	81	True
5876	140	-7.075570200132513e-06	4.169479113170089e-06	0.028132884408771826	43	81	True
5876	160	-7.075570200132513e-06	4.169479113170089e-06	0.032221947168304836	43	81	True
5876	180	-7.075570200132513e-06	4.169479113170089e-06	0.03481398846304443	43	81	True
5876	200	-7.075570200132513e-06	4.169479113170089e-06	0.041218934143400054	43	81	True
5876	220	-7.075570200132513e-06	4.169479113170089e-06	0.05686918000483162	43	81	True
5948	20	-7.06366325404296e-06	4.1897355196322005e-06	0.0010440751340627824	43	82	True
5948	40	-7.06366325404296e-06	4.1897355196322005e-06	0.0010122262244002243	43	82	True
5948	60	-7.06366325404296e-06	4.1897355196322005e-06	0.016354839030384902	43	82	True
5948	80	-7.06366325404296e-06	4.1897355196322005e-06	0.019790840098606727	43	82	True
5948	100	-7.06366325404296e-06	4.1897355196322005e-06	0.02313921615812029	43	82	True
5948	120	-7.06366325404296e-06	4.1897355196322005e-06	0.02270650418349834	43	82	True
5948	140	-7.06366325404296e-06	4.1897355196322005e-06	0.027139223790461083	43	82	True
5948	160	-7.06366325404296e-06	4.1897355196322005e-06	0.02976351122276045	43	82	True
5948	180	-7.06366325404296e-06	4.1897355196322005e-06	0.03516586716623764	43	82	True
5948	200	-7.06366325404296e-06	4.1897355196322005e-06	0.04192627549518293	43	82	True
5948	220	-7.06366325404296e-06	4.1897355196322005e-06	0.043946831187053614	43	82	True
6020	20	-7.051756307953406e-06	4.209991926094312e-06	0.0008949907311218217	43	83	True
6020	40	-7.051756307953406e-06	4.209991926094312e-06	0.0016430554704169257	43	83	True
6020	60	-7.051756307953406e-06	4.209991926094312e-06	0.017371768863370374	43	83	True
6020	80	-7.051756307953406e-06	4.209991926094312e-06	0.023250826701608256	43	83	True
6020	100	-7.051756307953406e-06	4.209991926094312e-06	0.020535623128817362	43	83	True
6020	120	-7.051756307953406e-06	4.209991926094312e-06	0.023813733143638802	43	83	True
6020	140	-7.051756307953406e-06	4.209991926094312e-06	0.027420197715404993	43	83	True
6020	160	-7.051756307953406e-06	4.209991926094312e-06	0.03159449817814332	43	83	True
6020	180	-7.051756307953406e-06	4.209991926094312e-06	0.034358299056756324	43	83	True
6020	200	-7.051756307953406e-06	4.209991926094312e-06	0.03927618345856653	43	83	True
6020	220	-7.051756307953406e-06	4.209991926094312e-06	0.04407222399639972	43	83	True
6092	20	-7.039849361863853e-06	4.230248332556423e-06	-0.0006246328418839948	43	84	True
6092	40	-7.039849361863853e-06	4.230248332556423e-06	0.0009120127047778439	43	84	True
6092	60	-7.039849361863853e-06	4.230248332556423e-06	0.017311779911108223	43	84	True
6092	80	-7.039849361863853e-06	4.230248332556423e-06	0.021752952290093993	43	84	True
6092	100	-7.039849361863853e-06	4.230248332556423e-06	0.024146042562009487	43	84	True
6092	120	-7.039849361863853e-06	4.230248332556423e-06	0.023712255764550667	43	84	True
6092	140	-7.039849361863853e-06	4.230248332556423e-06	0.025610311767941332	43	84	True
6092	160	-7.039849361863853e-06	4.230248332556423e-06	0.031909553165168345	43	84	True
6092	180	-7.039849361863853e-06	4.230248332556423e-06	0.035916328121233757	43	84	True
6092	200	-7.039849361863853e-06	4.230248332556423e-06	0.03807064481058091	43	84	True
6092	220	-7.039849361863853e-06	4.230248332556423e-06	0.04557761081379273	43	84	True
6164	20	-7.027942415774299e-06	4.250504739018535e-06	0.0006476852561096002	43	85	True
6164	40	-7.027942415774299e-06	4.250504739018535e-06	-0.0002343423133218055	43	85	True
6164	60	-7.027942415774299e-06	4.250504739018535e-06	0.019028252459877146	43	85	True
6164	80	-7.027942415774299e-06	4.250504739018535e-06	0.02106094372649835	43	85	True
6164	100	-7.027942415774299e-06	4.250504739018535e-06	0.02346637172646713	43	85	True
6164	120	-7.027942415774299e-06	4.250504739018535e-06	0.025176133345567026	43	85	True
6164	140	-7.027942415774299e-06	4.250504739018535e-06	0.02717203458446539	43	85	True
6164	160	-7.027942415774299e-06	4.250504739018535e-06	0.02934535483472549	43	85	True
6164	180	-7.027942415774299e-06	4.250504739018535e-06	0.03509611995399553	43	85	True
6164	200	-7.027942415774299e-06	4.250504739018535e-06	0.040350843515241853	43	85	True
6164	220	-7.027942415774299e-06	4.250504739018535e-06	0.04801421591124115	43	85	True
6236	20	-7.016035469684746e-06	4.270761145480646e-06	0.0020154644532502527	43	86	True
6236	40	-7.016035469684746e-06	4.270761145480646e-06	0.0009788748436681842	43	86	True
6236	60	-7.016035469684746e-06	4.270761145480646e-06	0.017374971834155144	43	86	True
6236	80	-7.016035469684746e-06	4.270761145480646e-06	0.02271834495548627	43	86	True
6236	100	-7.016035469684746e-06	4.270761145480646e-06	0.023704035664703884	43	86	True
6236	120	-7.016035469684746e-06	4.270761145480646e-06	0.024111479991531726	43	86	True
6236	140	-7.016035469684746e-06	4.270761145480646e-06	0.027867956876695667	43	86	True
6236	160	-7.016035469684746e-06	4.270761145480646e-06	0.03021434571406519	43	86	True
6236	180	-7.016035469684746e-06	4.270761145480646e-06	0.03561641012856929	43	86	True
6236	200	-7.016035469684746e-06	4.270761145480646e-06	0.04149246032058952	43	86	True
6236	220	-7.016035469684746e-06	4.270761145480646e-06	0.04456115304599436	43	86	True
6308	20	-7.004128523595193e-06	4.291017551942757e-06	0.0011730078247294072	43	87	True
6308	40	-7.004128523595193e-06	4.291017551942757e-06	0.001383756928228889	43	87	True
6308	60	-7.004128523595193e-06	4.291017551942757e-06	0.01947052147501588	43	87	True
6308	80	-7.004128523595193e-06	4.291017551942757e-06	0.022433730090614033	43	87	True
6308	100	-7.004128523595193e-06	4.291017551942757e-06	0.023071947128755585	43	87	True
6308	120	-7.004128523595193e-06	4.291017551942757e-06	0.025625406305252545	43	87	True
6308	140	-7.004128523595193e-06	4.291017551942757e-06	0.02838856662852026	43	87	True
6308	160	-7.004128523595193e-06	4.291017551942757e-06	0.029941343290814503	43	87	True
6308	180	-7.004128523595193e-06	4.291017551942757e-06	0.035617773205600174	43	87	True
6308	200	-7.004128523595193e-06	4.291017551942757e-06	0.03959842311031702	43	87	True
6308	220	-7.004128523595193e-06	4.291017551942757e-06	0.04916123853901272	43	87	True
6380	20	-6.992221577505638e-06	4.3112739584048685e-06	-0.0005199032279180671	43	88	True
6380	40	-6.992221577505638e-06	4.3112739584048685e-06	0.001287123156019458	43	88	True
6380	60	-6.992221577505638e-06	4.3112739584048685e-06	0.019018322960913218	43	88	True
6380	80	-6.992221577505638e-06	4.3112739584048685e-06	0.02150490244898906	43	88	True
6380	100	-6.992221577505638e-06	4.3112739584048685e-06	0.02324501285119149	43	88	True
6380	120	-6.992221577505638e-06	4.3112739584048685e-06	0.026620288412215067	43	88	True
6380	140	-6.992221577505638e-06	4.3112739584048685e-06	0.029111898455790226	43	88	True
6380	160	-6.992221577505638e-06	4.3112739584048685e-06	0.03241859651607778	43	88	True
6380	180	-6.992221577505638e-06	4.3112739584048685e-06	0.03427801821498632	43	88	True
6380	200	-6.992221577505638e-06	4.3112739584048685e-06	0.03854923325328947	43	88	True
6380	220	-6.992221577505638e-06	4.3112739584048685e-06	0.04673297311569416	43	88	True
6381	20	-6.971965171043528e-06	4.299367012315315e-06	0.001574545081181643	44	88	True
6381	40	-6.971965171043528e-06	4.299367012315315e-06	0.00029925061340910306	44	88	True
6381	60	-6.971965171043528e-06	4.299367012315315e-06	0.016178838757838505	44	88	True
6381	80	-6.971965171043528e-06	4.299367012315315e-06	0.02097575605994082	44	88	True
6381	100	-6.971965171043528e-06	4.299367012315315e-06	0.023730212009263958	44	88	True
6381	120	-6.971965171043528e-06	4.299367012315315e-06	0.024315525097464662	44	88	True
6381	140	-6.971965171043528e-06	4.299367012315315e-06	0.028515185891521473	44	88	True
6381	160	-6.971965171043528e-06	4.299367012315315e-06	0.03128407750567552	44	88	True
6381	180	-6.971965171043528e-06	4.299367012315315e-06	0.034490681292925644	44	88	True
6381	200	-6.971965171043528e-06	4.299367012315315e-06	0.03963149346810522	44	88	True
6381	220	-6.971965171043528e-06	4.299367012315315e-06	0.043946222015293676	44	88	True
6453	20	-6.960058224953974e-06	4.319623418777427e-06	0.00017889167180885025	44	89	True
6453	40	-6.960058224953974e-06	4.319623418777427e-06	-0.00041422583156481966	44	89	True
6453	60	-6.960058224953974e-06	4.319623418777427e-06	0.01177126579716475	44	89	True
6453	80	-6.960058224953974e-06	4.319623418777427e-06	0.023631172203012477	44	89	True
6453	100	-6.960058224953974e-06	4.319623418777427e-06	0.023917419524648754	44	89	True
6453	120	-6.960058224953974e-06	4.319623418777427e-06	0.02463965683039375	44	89	True
6453	140	-6.960058224953974e-06	4.319623418777427e-06	0.02622716672966879	44	89	True
6453	160	-6.960058224953974e-06	4.319623418777427e-06	0.03212330609938632	44	89	True
6453	180	-6.960058224953974e-06	4.319623418777427e-06	0.03577248699892571	44	89	True
6453	200	-6.960058224953974e-06	4.319623418777427e-06	0.039529251404029554	44	89	True
6453	220	-6.960058224953974e-06	4.319623418777427e-06	0.043857580248402084	44	89	True
6525	20	-6.94815127886442e-06	4.339879825239538e-06	-0.0003089314764984411	44	90	True
6525	40	-6.94815127886442e-06	4.339879825239538e-06	-0.0014275470196246324	44	90	True
6525	60	-6.94815127886442e-06	4.339879825239538e-06	0.015551699627589588	44	90	True
6525	80	-6.94815127886442e-06	4.339879825239538e-06	0.024197922391010825	44	90	True
6525	100	-6.94815127886442e-06	4.339879825239538e-06	0.024768617117109492	44	90	True
6525	120	-6.94815127886442e-06	4.339879825239538e-06	0.02490526472882839	44	90	True
6525	140	-6.94815127886442e-06	4.339879825239538e-06	0.02800635927441331	44	90	True
6525	160	-6.94815127886442e-06	4.339879825239538e-06	0.03234589626305941	44	90	True
6525	180	-6.94815127886442e-06	4.339879825239538e-06	0.033184627555936944	44	90	True
6525	200	-6.94815127886442e-06	4.339879825239538e-06	0.038219135528725266	44	90	True
6525	220	-6.94815127886442e-06	4.339879825239538e-06	0.04790752076216965	44	90	True
6597	20	-6.936244332774868e-06	4.36013623170165e-06	0.000734167279782499	44	91	True
6597	40	-6.936244332774868e-06	4.36013623170165e-06	-0.0001403639802135509	44	91	True
6597	60	-6.936244332774868e-06	4.36013623170165e-06	0.01866671683070426	44	91	True
6597	80	-6.936244332774868e-06	4.36013623170165e-06	0.02295582400393993	44	91	True
6597	100	-6.936244332774868e-06	4.36013623170165e-06	0.023011477016261814	44	91	True
6597	120	-6.936244332774868e-06	4.36013623170165e-06	0.023964333981614207	44	91	True
6597	140	-6.936244332774868e-06	4.36013623170165e-06	0.027969425805783654	44	91	True
6597	160	-6.936244332774868e-06	4.36013623170165e-06	0.029940177572268422	44	91	True
6597	180	-6.936244332774868e-06	4.36013623170165e-06	0.035575063982992115	44	91	True
6597	200	-6.936244332774868e-06	4.36013623170165e-06	0.04245305373119748	44	91	True
6597	220	-6.936244332774868e-06	4.36013623170165e-06	0.04685909507804414	44	91	True
6669	20	-6.924337386685314e-06	4.380392638163761e-06	-0.0008192369172901688	44	92	True
6669	40	-6.924337386685314e-06	4.380392638163761e-06	2.510552810890056e-05	44	92	True
6669	60	-6.924337386685314e-06	4.380392638163761e-06	0.013354802105044063	44	92	True
6669	80	-6.924337386685314e-06	4.380392638163761e-06	0.021326084943048967	44	92	True
6669	100	-6.924337386685314e-06	4.380392638163761e-06	0.023190949946635037	44	92	True
6669	120	-6.924337386685314e-06	4.380392638163761e-06	0.026862986785519107	44	92	True
6669	140	-6.924337386685314e-06	4.380392638163761e-06	0.025711312262279306	44	92	True
6669	160	-6.924337386685314e-06	4.380392638163761e-06	0.03087046747701799	44	92	True
6669	180	-6.924337386685314e-06	4.380392638163761e-06	0.03660120916655252	44	92	True
6669	200	-6.924337386685314e-06	4.380392638163761e-06	0.03729902859536131	44	92	True
6669	220	-6.924337386685314e-06	4.380392638163761e-06	0.03795747941080595	44	92	True
6741	20	-6.91243044059576e-06	4.400649044625872e-06	-5.4477820562518304e-05	44	93	True
6741	40	-6.91243044059576e-06	4.400649044625872e-06	0.00035944206416537014	44	93	True
6741	60	-6.91243044059576e-06	4.400649044625872e-06	0.017200769421450397	44	93	True
6741	80	-6.91243044059576e-06	4.400649044625872e-06	0.02083999182479975	44	93	True
6741	100	-6.91243044059576e-06	4.400649044625872e-06	0.02341405731344015	44	93	True
6741	120	-6.91243044059576e-06	4.400649044625872e-06	0.023425923886713933	44	93	True
6741	140	-6.91243044059576e-06	4.400649044625872e-06	0.02819009585572028	44	93	True
6741	160	-6.91243044059576e-06	4.400649044625872e-06	0.030410172560813062	44	93	True
6741	180	-6.91243044059576e-06	4.400649044625872e-06	0.033540476434808945	44	93	True
6741	200	-6.91243044059576e-06	4.400649044625872e-06	0.03945690902333883	44	93	True
6741	220	-6.91243044059576e-06	4.400649044625872e-06	0.04312859254233403	44	93	True
6813	20	-6.900523494506207e-06	4.4209054510879846e-06	0.0004872680704735987	44	94	True
6813	40	-6.900523494506207e-06	4.4209054510879846e-06	0.00058961544574694	44	94	True
6813	60	-6.900523494506207e-06	4.4209054510879846e-06	0.01580721128145297	44	94	True
6813	80	-6.900523494506207e-06	4.4209054510879846e-06	0.02156876627596279	44	94	True
6813	100	-6.900523494506207e-06	4.4209054510879846e-06	0.022522494258073053	44	94	True
6813	120	-6.900523494506207e-06	4.4209054510879846e-06	0.025249403962431947	44	94	True
6813	140	-6.900523494506207e-06	4.4209054510879846e-06	0.026971526836312053	44	94	True
6813	160	-6.900523494506207e-06	4.4209054510879846e-06	0.032398492601487375	44	94	True
6813	180	-6.900523494506207e-06	4.4209054510879846e-06	0.034537430465418066	44	94	True
6813	200	-6.900523494506207e-06	4.4209054510879846e-06	0.03652929754670892	44	94	True
6813	220	-6.900523494506207e-06	4.4209054510879846e-06	0.04058074715438097	44	94	True
6814	20	-6.880267088044095e-06	4.40899850499843e-06	0.0014788626687770867	45	94	True
6814	40	-6.880267088044095e-06	4.40899850499843e-06	-0.0005012143765114488	45	94	True
6814	60	-6.880267088044095e-06	4.40899850499843e-06	0.014682838242503455	45	94	True
6814	80	-6.880267088044095e-06	4.40899850499843e-06	0.022696942627519902	45	94	True
6814	100	-6.880267088044095e-06	4.40899850499843e-06	0.024198228014246217	45	94	True
6814	120	-6.880267088044095e-06	4.40899850499843e-06	0.024559414772110166	45	94	True
6814	140	-6.880267088044095e-06	4.40899850499843e-06	0.02716042231368338	45	94	True
6814	160	-6.880267088044095e-06	4.40899850499843e-06	0.03130800669076838	45	94	True
6814	180	-6.880267088044095e-06	4.40899850499843e-06	0.032422966717424076	45	94	True
6814	200	-6.880267088044095e-06	4.40899850499843e-06	0.03741758940841724	45	94	True
6814	220	-6.880267088044095e-06	4.40899850499843e-06	0.04288633897769857	45	94	True
6886	20	-6.868360141954542e-06	4.429254911460542e-06	-0.00011613738487139111	45	95	True
6886	40	-6.868360141954542e-06	4.429254911460542e-06	0.000483905511904293	45	95	True
6886	60	-6.868360141954542e-06	4.429254911460542e-06	0.017522443424659476	45	95	True
6886	80	-6.868360141954542e-06	4.429254911460542e-06	0.0214132194458902	45	95	True
6886	100	-6.868360141954542e-06	4.429254911460542e-06	0.020736333503477745	45	95	True
6886	120	-6.868360141954542e-06	4.429254911460542e-06	0.02448604212838141	45	95	True
6886	140	-6.868360141954542e-06	4.429254911460542e-06	0.02833323488140243	45	95	True
6886	160	-6.868360141954542e-06	4.429254911460542e-06	0.031128618031310947	45	95	True
6886	180	-6.868360141954542e-06	4.429254911460542e-06	0.031944858303149276	45	95	True
6886	200	-6.868360141954542e-06	4.429254911460542e-06	0.03988685506106103	45	95	True
6886	220	-6.868360141954542e-06	4.429254911460542e-06	0.04306401154573551	45	95	True
6958	20	-6.856453195864988e-06	4.449511317922653e-06	0.0011418682408466023	45	96	True
6958	40	-6.856453195864988e-06	4.449511317922653e-06	0.0018133113612818254	45	96	True
6958	60	-6.856453195864988e-06	4.449511317922653e-06	0.012387695950170832	45	96	True
6958	80	-6.856453195864988e-06	4.449511317922653e-06	0.020803026087362366	45	96	True
6958	100	-6.856453195864988e-06	4.449511317922653e-06	0.024882941116714134	45	96	True
6958	120	-6.856453195864988e-06	4.449511317922653e-06	0.02474662359604767	45	96	True
6958	140	-6.856453195864988e-06	4.449511317922653e-06	0.0262094973925334	45	96	True
6958	160	-6.856453195864988e-06	4.449511317922653e-06	0.030945893502671386	45	96	True
6958	180	-6.856453195864988e-06	4.449511317922653e-06	0.03262749548260502	45	96	True
6958	200	-6.856453195864988e-06	4.449511317922653e-06	0.038085774610223846	45	96	True
6958	220	-6.856453195864988e-06	4.449511317922653e-06	0.03977188640774575	45	96	True
7030	20	-6.844546249775435e-06	4.469767724384764e-06	0.00013907582416425443	45	97	True
7030	40	-6.844546249775435e-06	4.469767724384764e-06	0.0003246057892358144	45	97	True
7030	60	-6.844546249775435e-06	4.469767724384764e-06	0.017289623314771907	45	97	True
7030	80	-6.844546249775435e-06	4.469767724384764e-06	0.022660043329026092	45	97	True
7030	100	-6.844546249775435e-06	4.469767724384764e-06	0.02248583473304628	45	97	True
7030	120	-6.844546249775435e-06	4.469767724384764e-06	0.025941075454457244	45	97	True
7030	140	-6.844546249775435e-06	4.469767724384764e-06	0.028006754640571906	45	97	True
7030	160	-6.844546249775435e-06	4.469767724384764e-06	0.02866311810142893	45	97	True
7030	180	-6.844546249775435e-06	4.469767724384764e-06	0.033846032062271346	45	97	True
7030	200	-6.844546249775435e-06	4.469767724384764e-06	0.03768994411458508	45	97	True
7030	220	-6.844546249775435e-06	4.469767724384764e-06	0.03986928538799509	45	97	True
7102	20	-6.832639303685882e-06	4.490024130846876e-06	0.0010523098134621505	45	98	True
7102	40	-6.832639303685882e-06	4.490024130846876e-06	-0.0001985747650343796	45	98	True
7102	60	-6.832639303685882e-06	4.490024130846876e-06	0.02022431853793947	45	98	True
7102	80	-6.832639303685882e-06	4.490024130846876e-06	0.022434599189454875	45	98	True
7102	100	-6.832639303685882e-06	4.490024130846876e-06	0.023544198455075185	45	98	True
7102	120	-6.832639303685882e-06	4.490024130846876e-06	0.02325305916307139	45	98	True
7102	140	-6.832639303685882e-06	4.490024130846876e-06	0.02654186521432379	45	98	True
7102	160	-6.832639303685882e-06	4.490024130846876e-06	0.03144500356725918	45	98	True
7102	180	-6.832639303685882e-06	4.490024130846876e-06	0.03129862374736949	45	98	True
7102	200	-6.832639303685882e-06	4.490024130846876e-06	0.03680949281355876	45	98	True
7102	220	-6.832639303685882e-06	4.490024130846876e-06	0.0414481255373344	45	98	True
7174	20	-6.820732357596328e-06	4.510280537308987e-06	0.001100235678890682	45	99	True
7174	40	-6.820732357596328e-06	4.510280537308987e-06	7.364040723351272e-05	45	99	True
7174	60	-6.820732357596328e-06	4.510280537308987e-06	0.01881373540854385	45	99	True
7174	80	-6.820732357596328e-06	4.510280537308987e-06	0.021548209680666598	45	99	True
7174	100	-6.820732357596328e-06	4.510280537308987e-06	0.022814312413043	45	99	True
7174	120	-6.820732357596328e-06	4.510280537308987e-06	0.02562839638582043	45	99	True
7174	140	-6.820732357596328e-06	4.510280537308987e-06	0.025370187829218578	45	99	True
7174	160	-6.820732357596328e-06	4.510280537308987e-06	0.0293718479620665	45	99	True
7174	180	-6.820732357596328e-06	4.510280537308987e-06	0.03321738501229105	45	99	True
7174	200	-6.820732357596328e-06	4.510280537308987e-06	0.03386242191850223	45	99	True
7174	220	-6.820732357596328e-06	4.510280537308987e-06	0.04228502733244678	45	99	True
7175	20	-6.800475951134217e-06	4.4983735912194345e-06	-0.0002493854407516681	46	99	True
7175	40	-6.800475951134217e-06	4.4983735912194345e-06	0.00014188221345481274	46	99	True
7175	60	-6.800475951134217e-06	4.4983735912194345e-06	0.012609684092693764	46	99	True
7175	80	-6.800475951134217e-06	4.4983735912194345e-06	0.02142517661840214	46	99	True
7175	100	-6.800475951134217e-06	4.4983735912194345e-06	0.02330762657778769	46	99	True
7175	120	-6.800475951134217e-06	4.4983735912194345e-06	0.022201780707074185	46	99	True
7175	140	-6.800475951134217e-06	4.4983735912194345e-06	0.02621744103681156	46	99	True
7175	160	-6.800475951134217e-06	4.4983735912194345e-06	0.028471118732503173	46	99	True
7175	180	-6.800475951134217e-06	4.4983735912194345e-06	0.030203321617219274	46	99	True
7175	200	-6.800475951134217e-06	4.4983735912194345e-06	0.03262810773704138	46	99	True
7175	220	-6.800475951134217e-06	4.4983735912194345e-06	0.03928032262892325	46	99	True
7175	240	-6.800475951134217e-06	4.4983735912194345e-06	0.047764315926171655	46	99	True
7247	20	-6.788569005044664e-06	4.518629997681545e-06	0.0006464234137828725	46	100	True
7247	40	-6.788569005044664e-06	4.518629997681545e-06	0.0013173795087109885	46	100	True
7247	60	-6.788569005044664e-06	4.518629997681545e-06	0.020019258927090278	46	100	True
7247	80	-6.788569005044664e-06	4.518629997681545e-06	0.02233157660570869	46	100	True
7247	100	-6.788569005044664e-06	4.518629997681545e-06	0.021218786912861744	46	100	True
7247	120	-6.788569005044664e-06	4.518629997681545e-06	0.02212511107736087	46	100	True
7247	140	-6.788569005044664e-06	4.518629997681545e-06	0.02225659939432263	46	100	True
7247	160	-6.788569005044664e-06	4.518629997681545e-06	0.028486121522341052	46	100	True
7247	180	-6.788569005044664e-06	4.518629997681545e-06	0.02730715789623074	46	100	True
7247	200	-6.788569005044664e-06	4.518629997681545e-06	0.03320194700928439	46	100	True
7247	220	-6.788569005044664e-06	4.518629997681545e-06	0.036925024224281074	46	100	True
7247	240	-6.788569005044664e-06	4.518629997681545e-06	0.06079122472830487	46	100	True
7319	20	-6.77666205895511e-06	4.538886404143657e-06	0.0008103903115278973	46	101	True
7319	40	-6.77666205895511e-06	4.538886404143657e-06	0.0007360464830301404	46	101	True
7319	60	-6.77666205895511e-06	4.538886404143657e-06	0.007258331701896576	46	101	True
7319	80	-6.77666205895511e-06	4.538886404143657e-06	0.019595790147031597	46	101	True
7319	100	-6.77666205895511e-06	4.538886404143657e-06	0.021109109904235403	46	101	True
7319	120	-6.77666205895511e-06	4.538886404143657e-06	0.02101563307290658	46	101	True
7319	140	-6.77666205895511e-06	4.538886404143657e-06	0.022135452612538197	46	101	True
7319	160	-6.77666205895511e-06	4.538886404143657e-06	0.02382938453822695	46	101	True
7319	180	-6.77666205895511e-06	4.538886404143657e-06	0.028176010394536533	46	101	True
7319	200	-6.77666205895511e-06	4.538886404143657e-06	0.03044577700458436	46	101	True
7319	220	-6.77666205895511e-06	4.538886404143657e-06	0.03349175170768756	46	101	True
7319	240	-6.77666205895511e-06	4.538886404143657e-06	0.03475190424902468	46	101	True
7391	20	-6.7647551128655565e-06	4.5591428106057685e-06	0.0009764052171168026	46	102	True
7391	40	-6.7647551128655565e-06	4.5591428106057685e-06	0.001162559156580033	46	102	True
7391	60	-6.7647551128655565e-06	4.5591428106057685e-06	0.019279149082305807	46	102	True
7391	80	-6.7647551128655565e-06	4.5591428106057685e-06	0.021256688842612458	46	102	True
7391	100	-6.7647551128655565e-06	4.5591428106057685e-06	0.023483490740257656	46	102	True
7391	120	-6.7647551128655565e-06	4.5591428106057685e-06	0.023491052753368834	46	102	True
7391	140	-6.7647551128655565e-06	4.5591428106057685e-06	0.02338607150814142	46	102	True
7391	160	-6.7647551128655565e-06	4.5591428106057685e-06	0.025746135052776165	46	102	True
7391	180	-6.7647551128655565e-06	4.5591428106057685e-06	0.026736570973050426	46	102	True
7391	200	-6.7647551128655565e-06	4.5591428106057685e-06	0.0302392856124836	46	102	True
7391	220	-6.7647551128655565e-06	4.5591428106057685e-06	0.03275013239173718	46	102	True
7391	240	-6.7647551128655565e-06	4.5591428106057685e-06	0.0351951196633073	46	102	True
7463	20	-6.752848166776004e-06	4.579399217067879e-06	0.0019888108712755826	46	103	True
7463	40	-6.752848166776004e-06	4.579399217067879e-06	-0.0001168108094561172	46	103	True
7463	60	-6.752848166776004e-06	4.579399217067879e-06	0.012020503928488758	46	103	True
7463	80	-6.752848166776004e-06	4.579399217067879e-06	0.01843892592105986	46	103	True
7463	100	-6.752848166776004e-06	4.579399217067879e-06	0.01996252452685898	46	103	True
7463	120	-6.752848166776004e-06	4.579399217067879e-06	0.021435661657253503	46	103	True
7463	140	-6.752848166776004e-06	4.579399217067879e-06	0.02090316464827859	46	103	True
7463	160	-6.752848166776004e-06	4.579399217067879e-06	0.02353227367668705	46	103	True
7463	180	-6.752848166776004e-06	4.579399217067879e-06	0.026232559524429166	46	103	True
7463	200	-6.752848166776004e-06	4.579399217067879e-06	0.028475646534976598	46	103	True
7463	220	-6.752848166776004e-06	4.579399217067879e-06	0.03277881103008471	46	103	True
7463	240	-6.752848166776004e-06	4.579399217067879e-06	0.037918626704478785	46	103	True
7464	20	-6.732591760313892e-06	4.567492270978327e-06	-0.0003949201011921115	47	103	True
7464	40	-6.732591760313892e-06	4.567492270978327e-06	0.0008237918784968163	47	103	True
7464	60	-6.732591760313892e-06	4.567492270978327e-06	0.016055061416708868	47	103	True
7464	80	-6.732591760313892e-06	4.567492270978327e-06	0.02122532070405494	47	103	True
7464	100	-6.732591760313892e-06	4.567492270978327e-06	0.020078405889630127	47	103	True
7464	120	-6.732591760313892e-06	4.567492270978327e-06	0.019537373220337422	47	103	True
7464	140	-6.732591760313892e-06	4.567492270978327e-06	0.023280189748156207	47	103	True
7464	160	-6.732591760313892e-06	4.567492270978327e-06	0.024252800053679684	47	103	True
7464	180	-6.732591760313892e-06	4.567492270978327e-06	0.026807592286453547	47	103	True
7464	200	-6.732591760313892e-06	4.567492270978327e-06	0.029181585187088136	47	103	True
7464	220	-6.732591760313892e-06	4.567492270978327e-06	0.030791760280901824	47	103	True
7464	240	-6.732591760313892e-06	4.567492270978327e-06	0.03537541817931984	47	103	True
7536	20	-6.720684814224338e-06	4.587748677440437e-06	-0.0010125064194485953	47	104	True
7536	40	-6.720684814224338e-06	4.587748677440437e-06	0.0014764995368179246	47	104	True
7536	60	-6.720684814224338e-06	4.587748677440437e-06	0.02154789530317482	47	104	True
7536	80	-6.720684814224338e-06	4.587748677440437e-06	0.02055000390394477	47	104	True
7536	100	-6.720684814224338e-06	4.587748677440437e-06	0.022829603371151336	47	104	True
7536	120	-6.720684814224338e-06	4.587748677440437e-06	0.01968222902266413	47	104	True
7536	140	-6.720684814224338e-06	4.587748677440437e-06	0.022451100730007216	47	104	True
7536	160	-6.720684814224338e-06	4.587748677440437e-06	0.021645343064112886	47	104	True
7536	180	-6.720684814224338e-06	4.587748677440437e-06	0.024911529694169182	47	104	True
7536	200	-6.720684814224338e-06	4.587748677440437e-06	0.030659511837440392	47	104	True
7536	220	-6.720684814224338e-06	4.587748677440437e-06	0.032361779281176194	47	104	True
7536	240	-6.720684814224338e-06	4.587748677440437e-06	0.03641879792834009	47	104	True
7608	20	-6.708777868134785e-06	4.608005083902549e-06	0.001181545286443858	47	105	True
7608	40	-6.708777868134785e-06	4.608005083902549e-06	0.0012240349075649656	47	105	True
7608	60	-6.708777868134785e-06	4.608005083902549e-06	0.01731442362987749	47	105	True
7608	80	-6.708777868134785e-06	4.608005083902549e-06	0.020531053773994928	47	105	True
7608	100	-6.708777868134785e-06	4.608005083902549e-06	0.019970458252197586	47	105	True
7608	120	-6.708777868134785e-06	4.608005083902549e-06	0.021503949861302548	47	105	True
7608	140	-6.708777868134785e-06	4.608005083902549e-06	0.020201463487796077	47	105	True
7608	160	-6.708777868134785e-06	4.608005083902549e-06	0.023396104237745966	47	105	True
7608	180	-6.708777868134785e-06	4.608005083902549e-06	0.023071052468134828	47	105	True
7608	200	-6.708777868134785e-06	4.608005083902549e-06	0.026144618614769598	47	105	True
7608	220	-6.708777868134785e-06	4.608005083902549e-06	0.02968736893199572	47	105	True
7608	240	-6.708777868134785e-06	4.608005083902549e-06	0.03382789042650899	47	105	True
7608	260	-6.708777868134785e-06	4.608005083902549e-06	0.02770439059813872	47	105	True
7680	20	-6.696870922045231e-06	4.6282614903646605e-06	-0.000140445225254142	47	106	True
7680	40	-6.696870922045231e-06	4.6282614903646605e-06	0.0007358202377672118	47	106	True
7680	60	-6.696870922045231e-06	4.6282614903646605e-06	0.01753759572993795	47	106	True
7680	80	-6.696870922045231e-06	4.6282614903646605e-06	0.02147575038453038	47	106	True
7680	100	-6.696870922045231e-06	4.6282614903646605e-06	0.019367153903571625	47	106	True
7680	120	-6.696870922045231e-06	4.6282614903646605e-06	0.01719641839252568	47	106	True
7680	140	-6.696870922045231e-06	4.6282614903646605e-06	0.02111987958236574	47	106	True
7680	160	-6.696870922045231e-06	4.6282614903646605e-06	0.024739058282825667	47	106	True
7680	180	-6.696870922045231e-06	4.6282614903646605e-06	0.02343626963378031	47	106	True
7680	200	-6.696870922045231e-06	4.6282614903646605e-06	0.0257234559893033	47	106	True
7680	220	-6.696870922045231e-06	4.6282614903646605e-06	0.029120529362877054	47	106	True
7680	240	-6.696870922045231e-06	4.6282614903646605e-06	0.028946324343929117	47	106	True
7680	260	-6.696870922045231e-06	4.6282614903646605e-06	0.0359082413587184	47	106	True
7681	20	-6.67661451558312e-06	4.616354544275107e-06	0.0008420349747868156	48	106	True
7681	40	-6.67661451558312e-06	4.616354544275107e-06	-0.00042587024518432766	48	106	True
7681	60	-6.67661451558312e-06	4.616354544275107e-06	0.016840622018003255	48	106	True
7681	80	-6.67661451558312e-06	4.616354544275107e-06	0.0207493238058326	48	106	True
7681	100	-6.67661451558312e-06	4.616354544275107e-06	0.02029544858869075	48	106	True
7681	120	-6.67661451558312e-06	4.616354544275107e-06	0.021319467406986016	48	106	True
7681	140	-6.67661451558312e-06	4.616354544275107e-06	0.020688287245301962	48	106	True
7681	160	-6.67661451558312e-06	4.616354544275107e-06	0.021515299353256804	48	106	True
7681	180	-6.67661451558312e-06	4.616354544275107e-06	0.0248795612220498	48	106	True
7681	200	-6.67661451558312e-06	4.616354544275107e-06	0.02577308709571568	48	106	True
7681	220	-6.67661451558312e-06	4.616354544275107e-06	0.025851566582718002	48	106	True
7681	240	-6.67661451558312e-06	4.616354544275107e-06	0.032758420367140266	48	106	True
7681	260	-6.67661451558312e-06	4.616354544275107e-06	0.030455375013786517	48	106	True
7753	20	-6.664707569493567e-06	4.636610950737218e-06	0.0004616509280073919	48	107	True
7753	40	-6.664707569493567e-06	4.636610950737218e-06	0.0003746868473393946	48	107	True
7753	60	-6.664707569493567e-06	4.636610950737218e-06	0.016818653174583583	48	107	True
7753	80	-6.664707569493567e-06	4.636610950737218e-06	0.018661237985825564	48	107	True
7753	100	-6.664707569493567e-06	4.636610950737218e-06	0.01673002610539912	48	107	True
7753	120	-6.664707569493567e-06	4.636610950737218e-06	0.019032379553744906	48	107	True
7753	140	-6.664707569493567e-06	4.636610950737218e-06	0.018113263100727875	48	107	True
7753	160	-6.664707569493567e-06	4.636610950737218e-06	0.023457287083358327	48	107	True
7753	180	-6.664707569493567e-06	4.636610950737218e-06	0.022775538905729684	48	107	True
7753	200	-6.664707569493567e-06	4.636610950737218e-06	0.022172120270907147	48	107	True
7753	220	-6.664707569493567e-06	4.636610950737218e-06	0.027559369484859056	48	107	True
7753	240	-6.664707569493567e-06	4.636610950737218e-06	0.0324854457257152	48	107	True
7753	260	-6.664707569493567e-06	4.636610950737218e-06	0.03414072678937221	48	107	True
7825	20	-6.652800623404013e-06	4.656867357199329e-06	-0.00022839689770015812	48	108	True
7825	40	-6.652800623404013e-06	4.656867357199329e-06	-0.00019802293584170278	48	108	True
7825	60	-6.652800623404013e-06	4.656867357199329e-06	0.01830603481386031	48	108	True
7825	80	-6.652800623404013e-06	4.656867357199329e-06	0.019963671378079837	48	108	True
7825	100	-6.652800623404013e-06	4.656867357199329e-06	0.01864933078873449	48	108	True
7825	120	-6.652800623404013e-06	4.656867357199329e-06	0.01606287026856054	48	108	True
7825	140	-6.652800623404013e-06	4.656867357199329e-06	0.018955917230223635	48	108	True
7825	160	-6.652800623404013e-06	4.656867357199329e-06	0.017573912000929937	48	108	True
7825	180	-6.652800623404013e-06	4.656867357199329e-06	0.02102319937061506	48	108	True
7825	200	-6.652800623404013e-06	4.656867357199329e-06	0.0251229569756405	48	108	True
7825	220	-6.652800623404013e-06	4.656867357199329e-06	0.026395700161919687	48	108	True
7825	240	-6.652800623404013e-06	4.656867357199329e-06	0.027453711731573623	48	108	True
7825	260	-6.652800623404013e-06	4.656867357199329e-06	0.03328025248389652	48	108	True
7825	280	-6.652800623404013e-06	4.656867357199329e-06	0.009935483539821186	48	108	True
7897	20	-6.64089367731446e-06	4.677123763661442e-06	0.00044967091081393436	48	109	True
7897	40	-6.64089367731446e-06	4.677123763661442e-06	0.001473591653572408	48	109	True
7897	60	-6.64089367731446e-06	4.677123763661442e-06	0.013399022213594968	48	109	True
7897	80	-6.64089367731446e-06	4.677123763661442e-06	0.018789802365532078	48	109	True
7897	100	-6.64089367731446e-06	4.677123763661442e-06	0.017363578660538646	48	109	True
7897	120	-6.64089367731446e-06	4.677123763661442e-06	0.016441830561056924	48	109	True
7897	140	-6.64089367731446e-06	4.677123763661442e-06	0.017593085014256906	48	109	True
7897	160	-6.64089367731446e-06	4.677123763661442e-06	0.019677783389175064	48	109	True
7897	180	-6.64089367731446e-06	4.677123763661442e-06	0.01983752899321175	48	109	True
7897	200	-6.64089367731446e-06	4.677123763661442e-06	0.019666396718819028	48	109	True
7897	220	-6.64089367731446e-06	4.677123763661442e-06	0.026638332876824336	48	109	True
7897	240	-6.64089367731446e-06	4.677123763661442e-06	0.02496874688836915	48	109	True
7897	260	-6.64089367731446e-06	4.677123763661442e-06	0.033019077908963405	48	109	True
7897	280	-6.64089367731446e-06	4.677123763661442e-06	0.03673513477222683	48	109	True
7898	20	-6.6206372708523486e-06	4.665216817571887e-06	0.0019911958753199457	49	109	True
7898	40	-6.6206372708523486e-06	4.665216817571887e-06	0.0007324072373352747	49	109	True
7898	60	-6.6206372708523486e-06	4.665216817571887e-06	0.013682867818356181	49	109	True
7898	80	-6.6206372708523486e-06	4.665216817571887e-06	0.017725092953006012	49	109	True
7898	100	-6.6206372708523486e-06	4.665216817571887e-06	0.016295259432577123	49	109	True
7898	120	-6.6206372708523486e-06	4.665216817571887e-06	0.01677709883727832	49	109	True
7898	140	-6.6206372708523486e-06	4.665216817571887e-06	0.01764328740125531	49	109	True
7898	160	-6.6206372708523486e-06	4.665216817571887e-06	0.01956806165598495	49	109	True
7898	180	-6.6206372708523486e-06	4.665216817571887e-06	0.018378203967918047	49	109	True
7898	200	-6.6206372708523486e-06	4.665216817571887e-06	0.022625000762066045	49	109	True
7898	220	-6.6206372708523486e-06	4.665216817571887e-06	0.02510195943980164	49	109	True
7898	240	-6.6206372708523486e-06	4.665216817571887e-06	0.025754531036819562	49	109	True
7898	260	-6.6206372708523486e-06	4.665216817571887e-06	0.03191764482726899	49	109	True
7898	280	-6.6206372708523486e-06	4.665216817571887e-06	0.03647409474466697	49	109	True
7970	20	-6.608730324762795e-06	4.685473224033999e-06	0.002581144697839821	49	110	True
7970	40	-6.608730324762795e-06	4.685473224033999e-06	0.001375956172564134	49	110	True
7970	60	-6.608730324762795e-06	4.685473224033999e-06	0.014061326369465266	49	110	True
7970	80	-6.608730324762795e-06	4.685473224033999e-06	0.02076655417990119	49	110	True
7970	100	-6.608730324762795e-06	4.685473224033999e-06	0.01690253717863174	49	110	True
7970	120	-6.608730324762795e-06	4.685473224033999e-06	0.017155936778868154	49	110	True
7970	140	-6.608730324762795e-06	4.685473224033999e-06	0.01757268438906608	49	110	True
7970	160	-6.608730324762795e-06	4.685473224033999e-06	0.01868546755037883	49	110	True
7970	180	-6.608730324762795e-06	4.685473224033999e-06	0.020738319489404012	49	110	True
7970	200	-6.608730324762795e-06	4.685473224033999e-06	0.019282313259289988	49	110	True
7970	220	-6.608730324762795e-06	4.685473224033999e-06	0.02206345903167398	49	110	True
7970	240	-6.608730324762795e-06	4.685473224033999e-06	0.025361288276407646	49	110	True
7970	260	-6.608730324762795e-06	4.685473224033999e-06	0.029022725189133864	49	110	True
7970	280	-6.608730324762795e-06	4.685473224033999e-06	0.027586558043861568	49	110	True
8042	20	-6.596823378673241e-06	4.70572963049611e-06	0.0009629273612100764	49	111	True
8042	40	-6.596823378673241e-06	4.70572963049611e-06	-0.00032012957894676775	49	111	True
8042	60	-6.596823378673241e-06	4.70572963049611e-06	0.017301647861351906	49	111	True
8042	80	-6.596823378673241e-06	4.70572963049611e-06	0.018724541227707295	49	111	True
8042	100	-6.596823378673241e-06	4.70572963049611e-06	0.014122779006852968	49	111	True
8042	120	-6.596823378673241e-06	4.70572963049611e-06	0.014256329360121917	49	111	True
8042	140	-6.596823378673241e-06	4.70572963049611e-06	0.01488208588940787	49	111	True
8042	160	-6.596823378673241e-06	4.70572963049611e-06	0.016202227048589594	49	111	True
8042	180	-6.596823378673241e-06	4.70572963049611e-06	0.02116314929605138	49	111	True
8042	200	-6.596823378673241e-06	4.70572963049611e-06	0.022237305119372382	49	111	True
8042	220	-6.596823378673241e-06	4.70572963049611e-06	0.022519448839616284	49	111	True
8042	240	-6.596823378673241e-06	4.70572963049611e-06	0.027361332668910943	49	111	True
8042	260	-6.596823378673241e-06	4.70572963049611e-06	0.030008318640224744	49	111	True
8042	280	-6.596823378673241e-06	4.70572963049611e-06	0.028745568230236388	49	111	True
8043	20	-6.57656697221113e-06	4.693822684406558e-06	0.0005320310262848665	50	111	True
8043	40	-6.57656697221113e-06	4.693822684406558e-06	0.0013626877466370447	50	111	True
8043	60	-6.57656697221113e-06	4.693822684406558e-06	0.017763685538874363	50	111	True
8043	80	-6.57656697221113e-06	4.693822684406558e-06	0.017586553740540835	50	111	True
8043	100	-6.57656697221113e-06	4.693822684406558e-06	0.014235426737590883	50	111	True
8043	120	-6.57656697221113e-06	4.693822684406558e-06	0.01606351114318785	50	111	True
8043	140	-6.57656697221113e-06	4.693822684406558e-06	0.018568466143532726	50	111	True
8043	160	-6.57656697221113e-06	4.693822684406558e-06	0.018738686037999604	50	111	True
8043	180	-6.57656697221113e-06	4.693822684406558e-06	0.019744578452886356	50	111	True
8043	200	-6.57656697221113e-06	4.693822684406558e-06	0.023659220541092735	50	111	True
8043	220	-6.57656697221113e-06	4.693822684406558e-06	0.024074355840091464	50	111	True
8043	240	-6.57656697221113e-06	4.693822684406558e-06	0.028920559236970237	50	111	True
8043	260	-6.57656697221113e-06	4.693822684406558e-06	0.028972517319139215	50	111	True
8043	280	-6.57656697221113e-06	4.693822684406558e-06	0.03029344398370945	50	111	True
8115	20	-6.564660026121577e-06	4.714079090868668e-06	-0.0002601494754416157	50	112	True
8115	40	-6.564660026121577e-06	4.714079090868668e-06	0.0006210216055877138	50	112	True
8115	60	-6.564660026121577e-06	4.714079090868668e-06	0.015773567766377956	50	112	True
8115	80	-6.564660026121577e-06	4.714079090868668e-06	0.016206121030014738	50	112	True
8115	100	-6.564660026121577e-06	4.714079090868668e-06	0.01297015742414398	50	112	True
8115	120	-6.564660026121577e-06	4.714079090868668e-06	0.015926044130266444	50	112	True
8115	140	-6.564660026121577e-06	4.714079090868668e-06	0.017100411495354583	50	112	True
8115	160	-6.564660026121577e-06	4.714079090868668e-06	0.014417974117513712	50	112	True
8115	180	-6.564660026121577e-06	4.714079090868668e-06	0.02270684649006821	50	112	True
8115	200	-6.564660026121577e-06	4.714079090868668e-06	0.019470874829644214	50	112	True
8115	220	-6.564660026121577e-06	4.714079090868668e-06	0.02148742665529601	50	112	True
8115	240	-6.564660026121577e-06	4.714079090868668e-06	0.022203466970081555	50	112	True
8115	260	-6.564660026121577e-06	4.714079090868668e-06	0.027740138337628083	50	112	True
8115	280	-6.564660026121577e-06	4.714079090868668e-06	0.02875109153881673	50	112	True
8115	300	-6.564660026121577e-06	4.714079090868668e-06	0.07566312173214261	50	112	True
8187	20	-6.552753080032023e-06	4.73433549733078e-06	-0.00010224665175634952	50	113	True
8187	40	-6.552753080032023e-06	4.73433549733078e-06	0.0006555098717596006	50	113	True
8187	60	-6.552753080032023e-06	4.73433549733078e-06	0.007454981884149713	50	113	True
8187	80	-6.552753080032023e-06	4.73433549733078e-06	0.017114936109519394	50	113	True
8187	100	-6.552753080032023e-06	4.73433549733078e-06	0.014529451691490124	50	113	True
8187	120	-6.552753080032023e-06	4.73433549733078e-06	0.013589412027035605	50	113	True
8187	140	-6.552753080032023e-06	4.73433549733078e-06	0.014163526339701395	50	113	True
8187	160	-6.552753080032023e-06	4.73433549733078e-06	0.01963412013669694	50	113	True
8187	180	-6.552753080032023e-06	4.73433549733078e-06	0.02056086393701578	50	113	True
8187	200	-6.552753080032023e-06	4.73433549733078e-06	0.014923590059870855	50	113	True
8187	220	-6.552753080032023e-06	4.73433549733078e-06	0.020298557676927044	50	113	True
8187	240	-6.552753080032023e-06	4.73433549733078e-06	0.02406624223972238	50	113	True
8187	260	-6.552753080032023e-06	4.73433549733078e-06	0.025554040842005167	50	113	True
8187	280	-6.552753080032023e-06	4.73433549733078e-06	0.022894642170886645	50	113	True
8187	300	-6.552753080032023e-06	4.73433549733078e-06	0.026749673310364347	50	113	True
8188	20	-6.532496673569912e-06	4.722428551241226e-06	-0.0015103597259273863	51	113	True
8188	40	-6.532496673569912e-06	4.722428551241226e-06	0.0013984481400552305	51	113	True
8188	60	-6.532496673569912e-06	4.722428551241226e-06	0.016080762687928945	51	113	True
8188	80	-6.532496673569912e-06	4.722428551241226e-06	0.015640270893154357	51	113	True
8188	100	-6.532496673569912e-06	4.722428551241226e-06	0.015994500635652175	51	113	True
8188	120	-6.532496673569912e-06	4.722428551241226e-06	0.01865454895369238	51	113	True
8188	140	-6.532496673569912e-06	4.722428551241226e-06	0.015329417056232636	51	113	True
8188	160	-6.532496673569912e-06	4.722428551241226e-06	0.016179991248892023	51	113	True
8188	180	-6.532496673569912e-06	4.722428551241226e-06	0.01860320012305276	51	113	True
8188	200	-6.532496673569912e-06	4.722428551241226e-06	0.020441427980527244	51	113	True
8188	220	-6.532496673569912e-06	4.722428551241226e-06	0.023689189552402123	51	113	True
8188	240	-6.532496673569912e-06	4.722428551241226e-06	0.02159255618465856	51	113	True
8188	260	-6.532496673569912e-06	4.722428551241226e-06	0.024691159625659254	51	113	True
8188	280	-6.532496673569912e-06	4.722428551241226e-06	0.023384201081782817	51	113	True
8188	300	-6.532496673569912e-06	4.722428551241226e-06	0.028117754233983133	51	113	True
8260	20	-6.520589727480359e-06	4.742684957703337e-06	-0.0003772999069223537	51	114	True
8260	40	-6.520589727480359e-06	4.742684957703337e-06	0.001617822327422123	51	114	True
8260	60	-6.520589727480359e-06	4.742684957703337e-06	0.011651533370595837	51	114	True
8260	80	-6.520589727480359e-06	4.742684957703337e-06	0.01741587593284323	51	114	True
8260	100	-6.520589727480359e-06	4.742684957703337e-06	0.010938087790318095	51	114	True
8260	120	-6.520589727480359e-06	4.742684957703337e-06	0.014450940274428312	51	114	True
8260	140	-6.520589727480359e-06	4.742684957703337e-06	0.012694741938503456	51	114	True
8260	160	-6.520589727480359e-06	4.742684957703337e-06	0.015336782725099727	51	114	True
8260	180	-6.520589727480359e-06	4.742684957703337e-06	0.014870327583753203	51	114	True
8260	200	-6.520589727480359e-06	4.742684957703337e-06	0.018460167783124613	51	114	True
8260	220	-6.520589727480359e-06	4.742684957703337e-06	0.0187077143924977	51	114	True
8260	240	-6.520589727480359e-06	4.742684957703337e-06	0.020831953058440305	51	114	True
8260	260	-6.520589727480359e-06	4.742684957703337e-06	0.02370138902824018	51	114	True
8260	280	-6.520589727480359e-06	4.742684957703337e-06	0.024285797856188073	51	114	True
8260	300	-6.520589727480359e-06	4.742684957703337e-06	0.025251985581555822	51	114	True
8260	320	-6.520589727480359e-06	4.742684957703337e-06	0.020523463022907213	51	114	True
8332	20	-6.508682781390805e-06	4.7629413641654495e-06	0.0005536766989251121	51	115	True
8332	40	-6.508682781390805e-06	4.7629413641654495e-06	0.00012204844118861518	51	115	True
8332	60	-6.508682781390805e-06	4.7629413641654495e-06	0.015855072320774214	51	115	True
8332	80	-6.508682781390805e-06	4.7629413641654495e-06	0.015664006437090646	51	115	True
8332	100	-6.508682781390805e-06	4.7629413641654495e-06	0.016612309030586386	51	115	True
8332	120	-6.508682781390805e-06	4.7629413641654495e-06	0.013992224237902855	51	115	True
8332	140	-6.508682781390805e-06	4.7629413641654495e-06	0.014570970256988567	51	115	True
8332	160	-6.508682781390805e-06	4.7629413641654495e-06	0.016846354569895673	51	115	True
8332	180	-6.508682781390805e-06	4.7629413641654495e-06	0.01677180337499616	51	115	True
8332	200	-6.508682781390805e-06	4.7629413641654495e-06	0.019750888502780905	51	115	True
8332	220	-6.508682781390805e-06	4.7629413641654495e-06	0.02010957108061887	51	115	True
8332	240	-6.508682781390805e-06	4.7629413641654495e-06	0.022682816324251977	51	115	True
8332	260	-6.508682781390805e-06	4.7629413641654495e-06	0.022763818086167335	51	115	True
8332	280	-6.508682781390805e-06	4.7629413641654495e-06	0.022297159606124464	51	115	True
8332	300	-6.508682781390805e-06	4.7629413641654495e-06	0.022068717464990832	51	115	True
8332	320	-6.508682781390805e-06	4.7629413641654495e-06	0.020309718577202034	51	115	True
8333	20	-6.488426374928693e-06	4.751034418075896e-06	0.00037039199587809345	52	115	True
8333	40	-6.488426374928693e-06	4.751034418075896e-06	-0.00027136553407254544	52	115	True
8333	60	-6.488426374928693e-06	4.751034418075896e-06	0.0144609273929698	52	115	True
8333	80	-6.488426374928693e-06	4.751034418075896e-06	0.013483746381224238	52	115	True
8333	100	-6.488426374928693e-06	4.751034418075896e-06	0.014720623580127238	52	115	True
8333	120	-6.488426374928693e-06	4.751034418075896e-06	0.01365141766142822	52	115	True
8333	140	-6.488426374928693e-06	4.751034418075896e-06	0.015981764215804262	52	115	True
8333	160	-6.488426374928693e-06	4.751034418075896e-06	0.015007025549013888	52	115	True
8333	180	-6.488426374928693e-06	4.751034418075896e-06	0.017930961882299375	52	115	True
8333	200	-6.488426374928693e-06	4.751034418075896e-06	0.015537712357502495	52	115	True
8333	220	-6.488426374928693e-06	4.751034418075896e-06	0.022895405846495204	52	115	True
8333	240	-6.488426374928693e-06	4.751034418075896e-06	0.020722808353404537	52	115	True
8333	260	-6.488426374928693e-06	4.751034418075896e-06	0.015646251886675205	52	115	True
8333	280	-6.488426374928693e-06	4.751034418075896e-06	0.02336520906148321	52	115	True
8333	300	-6.488426374928693e-06	4.751034418075896e-06	0.025483072343951425	52	115	True
8333	320	-6.488426374928693e-06	4.751034418075896e-06	0.025374711258830722	52	115	True
8405	20	-6.47651942883914e-06	4.771290824538008e-06	-6.706902035011053e-05	52	116	True
8405	40	-6.47651942883914e-06	4.771290824538008e-06	0.002057283178470179	52	116	True
8405	60	-6.47651942883914e-06	4.771290824538008e-06	0.007206092584324042	52	116	True
8405	80	-6.47651942883914e-06	4.771290824538008e-06	0.014220278829624665	52	116	True
8405	100	-6.47651942883914e-06	4.771290824538008e-06	0.012726088248070134	52	116	True
8405	120	-6.47651942883914e-06	4.771290824538008e-06	0.012931853436772202	52	116	True
8405	140	-6.47651942883914e-06	4.771290824538008e-06	0.012695540169235995	52	116	True
8405	160	-6.47651942883914e-06	4.771290824538008e-06	0.012559451943924204	52	116	True
8405	180	-6.47651942883914e-06	4.771290824538008e-06	0.018258472082284687	52	116	True
8405	200	-6.47651942883914e-06	4.771290824538008e-06	0.014344708168858748	52	116	True
8405	220	-6.47651942883914e-06	4.771290824538008e-06	0.01564064737231983	52	116	True
8405	240	-6.47651942883914e-06	4.771290824538008e-06	0.020091254112852452	52	116	True
8405	260	-6.47651942883914e-06	4.771290824538008e-06	0.02276583391020531	52	116	True
8405	280	-6.47651942883914e-06	4.771290824538008e-06	0.020837229028739072	52	116	True
8405	300	-6.47651942883914e-06	4.771290824538008e-06	0.023214267243008496	52	116	True
8405	320	-6.47651942883914e-06	4.771290824538008e-06	0.023747341239328843	52	116	True
8405	340	-6.47651942883914e-06	4.771290824538008e-06	0.028268502110256034	52	116	True
8477	20	-6.464612482749586e-06	4.791547231000118e-06	0.00024708969575158095	52	117	True
8477	40	-6.464612482749586e-06	4.791547231000118e-06	0.0007706314870591795	52	117	True
8477	60	-6.464612482749586e-06	4.791547231000118e-06	0.010258562434855515	52	117	True
8477	80	-6.464612482749586e-06	4.791547231000118e-06	0.01377115598358287	52	117	True
8477	100	-6.464612482749586e-06	4.791547231000118e-06	0.008911301826938861	52	117	True
8477	120	-6.464612482749586e-06	4.791547231000118e-06	0.012443674570422279	52	117	True
8477	140	-6.464612482749586e-06	4.791547231000118e-06	0.01405149782955693	52	117	True
8477	160	-6.464612482749586e-06	4.791547231000118e-06	0.011600379847560793	52	117	True
8477	180	-6.464612482749586e-06	4.791547231000118e-06	0.013224332021937606	52	117	True
8477	200	-6.464612482749586e-06	4.791547231000118e-06	0.01634045131608214	52	117	True
8477	220	-6.464612482749586e-06	4.791547231000118e-06	0.012603064131810622	52	117	True
8477	240	-6.464612482749586e-06	4.791547231000118e-06	0.02054717928692303	52	117	True
8477	260	-6.464612482749586e-06	4.791547231000118e-06	0.01691719468076683	52	117	True
8477	280	-6.464612482749586e-06	4.791547231000118e-06	0.023260071290212694	52	117	True
8477	300	-6.464612482749586e-06	4.791547231000118e-06	0.017281566744593	52	117	True
8477	320	-6.464612482749586e-06	4.791547231000118e-06	0.017277862270656294	52	117	True
8477	340	-6.464612482749586e-06	4.791547231000118e-06	0.020101308642489997	52	117	True
8477	360	-6.464612482749586e-06	4.791547231000118e-06	0.037619397020466176	52	117	True
8478	20	-6.444356076287475e-06	4.779640284910565e-06	0.0011525468411372176	53	117	True
8478	40	-6.444356076287475e-06	4.779640284910565e-06	0.00048779160301169077	53	117	True
8478	60	-6.444356076287475e-06	4.779640284910565e-06	0.011127404256220027	53	117	True
8478	80	-6.444356076287475e-06	4.779640284910565e-06	0.011585363248139885	53	117	True
8478	100	-6.444356076287475e-06	4.779640284910565e-06	0.01392244661542983	53	117	True
8478	120	-6.444356076287475e-06	4.779640284910565e-06	0.0052249651894431745	53	117	True
8478	140	-6.444356076287475e-06	4.779640284910565e-06	0.012702609570182419	53	117	True
8478	160	-6.444356076287475e-06	4.779640284910565e-06	0.017191797440482805	53	117	True
8478	180	-6.444356076287475e-06	4.779640284910565e-06	0.010242174522830234	53	117	True
8478	200	-6.444356076287475e-06	4.779640284910565e-06	0.014776114378104175	53	117	True
8478	220	-6.444356076287475e-06	4.779640284910565e-06	0.01641123493614188	53	117	True
8478	240	-6.444356076287475e-06	4.779640284910565e-06	0.02054216846325335	53	117	True
8478	260	-6.444356076287475e-06	4.779640284910565e-06	0.023720215743371534	53	117	True
8478	280	-6.444356076287475e-06	4.779640284910565e-06	0.02181025858985874	53	117	True
8478	300	-6.444356076287475e-06	4.779640284910565e-06	0.02204304569394185	53	117	True
8478	320	-6.444356076287475e-06	4.779640284910565e-06	0.009567437581707637	53	117	True
8478	340	-6.444356076287475e-06	4.779640284910565e-06	0.02155154870698937	53	117	True
8478	360	-6.444356076287475e-06	4.779640284910565e-06	0.017924661712312117	53	117	True
8550	20	-6.432449130197922e-06	4.799896691372676e-06	0.0007473476653957774	53	118	True
8550	40	-6.432449130197922e-06	4.799896691372676e-06	-0.0001906498834770685	53	118	True
8550	60	-6.432449130197922e-06	4.799896691372676e-06	0.0123148725838074	53	118	True
8550	80	-6.432449130197922e-06	4.799896691372676e-06	0.009461066413310598	53	118	True
8550	100	-6.432449130197922e-06	4.799896691372676e-06	0.011293262448005607	53	118	True
8550	120	-6.432449130197922e-06	4.799896691372676e-06	0.011085585977785445	53	118	True
8550	140	-6.432449130197922e-06	4.799896691372676e-06	0.007312930531626051	53	118	True
8550	160	-6.432449130197922e-06	4.799896691372676e-06	0.00941818156436363	53	118	True
8550	180	-6.432449130197922e-06	4.799896691372676e-06	0.008808923091203938	53	118	True
8550	200	-6.432449130197922e-06	4.799896691372676e-06	0.014020985578944494	53	118	True
8550	220	-6.432449130197922e-06	4.799896691372676e-06	0.024294173006591636	53	118	True
8550	240	-6.432449130197922e-06	4.799896691372676e-06	0.02299824506623124	53	118	True
8550	260	-6.432449130197922e-06	4.799896691372676e-06	0.014230221571978768	53	118	True
8550	280	-6.432449130197922e-06	4.799896691372676e-06	0.018405509265972727	53	118	True
8550	300	-6.432449130197922e-06	4.799896691372676e-06	0.019989687680912124	53	118	True
8550	320	-6.432449130197922e-06	4.799896691372676e-06	0.017495825581853697	53	118	True
8550	340	-6.432449130197922e-06	4.799896691372676e-06	0.015659445483578942	53	118	True
8550	360	-6.432449130197922e-06	4.799896691372676e-06	0.013090587297551817	53	118	True
8550	380	-6.432449130197922e-06	4.799896691372676e-06	0.020081937413434853	53	118	True
8622	20	-6.420542184108368e-06	4.820153097834787e-06	-0.0009194252585500751	53	119	True
8622	40	-6.420542184108368e-06	4.820153097834787e-06	-0.0015891517819220842	53	119	True
8622	60	-6.420542184108368e-06	4.820153097834787e-06	0.010480232825497213	53	119	True
8622	80	-6.420542184108368e-06	4.820153097834787e-06	0.011784920365541917	53	119	True
8622	100	-6.420542184108368e-06	4.820153097834787e-06	0.010340947170002956	53	119	True
8622	120	-6.420542184108368e-06	4.820153097834787e-06	0.008830947331912494	53	119	True
8622	140	-6.420542184108368e-06	4.820153097834787e-06	0.011439687090903592	53	119	True
8622	160	-6.420542184108368e-06	4.820153097834787e-06	0.009825087132364678	53	119	True
8622	180	-6.420542184108368e-06	4.820153097834787e-06	0.012803820585105936	53	119	True
8622	200	-6.420542184108368e-06	4.820153097834787e-06	0.009659705558456227	53	119	True
8622	220	-6.420542184108368e-06	4.820153097834787e-06	0.014987952864930638	53	119	True
8622	240	-6.420542184108368e-06	4.820153097834787e-06	0.01657570239317417	53	119	True
8622	260	-6.420542184108368e-06	4.820153097834787e-06	0.018124116260913304	53	119	True
8622	280	-6.420542184108368e-06	4.820153097834787e-06	0.014417558462353765	53	119	True
8622	300	-6.420542184108368e-06	4.820153097834787e-06	0.012364535286054862	53	119	True
8622	320	-6.420542184108368e-06	4.820153097834787e-06	0.020397349645552742	53	119	True
8622	340	-6.420542184108368e-06	4.820153097834787e-06	0.02274179392273723	53	119	True
8622	360	-6.420542184108368e-06	4.820153097834787e-06	0.021123729622737713	53	119	True
8622	380	-6.420542184108368e-06	4.820153097834787e-06	0.025151043766973923	53	119	True
8623	20	-6.400285777646257e-06	4.808246151745234e-06	0.0009219063910283348	54	119	True
8623	40	-6.400285777646257e-06	4.808246151745234e-06	0.00012045735164107736	54	119	True
8623	60	-6.400285777646257e-06	4.808246151745234e-06	0.006716818229966256	54	119	True
8623	80	-6.400285777646257e-06	4.808246151745234e-06	0.010646395504191448	54	119	True
8623	100	-6.400285777646257e-06	4.808246151745234e-06	0.009408523558751198	54	119	True
8623	120	-6.400285777646257e-06	4.808246151745234e-06	0.010513541316002375	54	119	True
8623	140	-6.400285777646257e-06	4.808246151745234e-06	0.010842127582511725	54	119	True
8623	160	-6.400285777646257e-06	4.808246151745234e-06	0.017904600463826605	54	119	True
8623	180	-6.400285777646257e-06	4.808246151745234e-06	0.010554393893743364	54	119	True
8623	200	-6.400285777646257e-06	4.808246151745234e-06	0.012784661917024048	54	119	True
8623	220	-6.400285777646257e-06	4.808246151745234e-06	0.010244740119419438	54	119	True
8623	240	-6.400285777646257e-06	4.808246151745234e-06	0.012402092145717764	54	119	True
8623	260	-6.400285777646257e-06	4.808246151745234e-06	0.012227924577397653	54	119	True
8623	280	-6.400285777646257e-06	4.808246151745234e-06	0.020472381629763333	54	119	True
8623	300	-6.400285777646257e-06	4.808246151745234e-06	0.017832283013403245	54	119	True
8623	320	-6.400285777646257e-06	4.808246151745234e-06	0.022572001821474178	54	119	True
8623	340	-6.400285777646257e-06	4.808246151745234e-06	0.011031517387288262	54	119	True
8623	360	-6.400285777646257e-06	4.808246151745234e-06	0.011415547516255878	54	119	True
8623	380	-6.400285777646257e-06	4.808246151745234e-06	0.02191235766780938	54	119	True
8623	400	-6.400285777646257e-06	4.808246151745234e-06	0.037119308210115505	54	119	True
