# Supplementary material for: Glycogen phase-separation drives macromolecular rearrangement and asymmetric division in E. coli
Source: EMBO J. 2025 Nov 3;44(24):7434–76. doi: 10.1038/s44318-025-00621-y (PMC12706056; doi:10.1038/s44318-025-00621-y)
Supplement: Supplementary file 20 — Source data Fig. 7 [file 44318_2025_621_MOESM20_ESM.zip › Figure7/Figure7C/medial_null.txt]

curve_no	indentation_depth	x_pos	y_pos	stiffness	x_pix	y_pix	on_medial
615	20	-5.301082861179601e-06	-1.1240317659914426e-05	0.00024881919973255775	38	8	True
615	40	-5.301082861179601e-06	-1.1240317659914426e-05	0.0002193651897153687	38	8	True
615	60	-5.301082861179601e-06	-1.1240317659914426e-05	0.0113858093265093	38	8	True
615	80	-5.301082861179601e-06	-1.1240317659914426e-05	0.018970197109889505	38	8	True
615	100	-5.301082861179601e-06	-1.1240317659914426e-05	0.026528297236516764	38	8	True
615	120	-5.301082861179601e-06	-1.1240317659914426e-05	0.0224564643709059	38	8	True
615	140	-5.301082861179601e-06	-1.1240317659914426e-05	0.021129128149776775	38	8	True
615	160	-5.301082861179601e-06	-1.1240317659914426e-05	0.019597076303970014	38	8	True
615	180	-5.301082861179601e-06	-1.1240317659914426e-05	0.021553608366305977	38	8	True
615	200	-5.301082861179601e-06	-1.1240317659914426e-05	0.013839463434948985	38	8	True
615	220	-5.301082861179601e-06	-1.1240317659914426e-05	0.013180929546072888	38	8	True
615	240	-5.301082861179601e-06	-1.1240317659914426e-05	0.018733355394664742	38	8	True
615	260	-5.301082861179601e-06	-1.1240317659914426e-05	0.013233668295498177	38	8	True
615	280	-5.301082861179601e-06	-1.1240317659914426e-05	0.005519874645140674	38	8	True
615	300	-5.301082861179601e-06	-1.1240317659914426e-05	0.008676751844571572	38	8	True
615	320	-5.301082861179601e-06	-1.1240317659914426e-05	0.012350366693751603	38	8	True
615	340	-5.301082861179601e-06	-1.1240317659914426e-05	-4.215819935579811e-05	38	8	True
615	360	-5.301082861179601e-06	-1.1240317659914426e-05	0.010580778379293573	38	8	True
615	380	-5.301082861179601e-06	-1.1240317659914426e-05	0.00456883732954168	38	8	True
615	400	-5.301082861179601e-06	-1.1240317659914426e-05	0.008750274514049883	38	8	True
615	420	-5.301082861179601e-06	-1.1240317659914426e-05	0.0310154201781951	38	8	True
687	20	-5.304461330201505e-06	-1.1219760088928393e-05	0.00023774263899571706	38	9	True
687	40	-5.304461330201505e-06	-1.1219760088928393e-05	0.0021525929529228943	38	9	True
687	60	-5.304461330201505e-06	-1.1219760088928393e-05	0.006730625156880709	38	9	True
687	80	-5.304461330201505e-06	-1.1219760088928393e-05	0.01776482014962148	38	9	True
687	100	-5.304461330201505e-06	-1.1219760088928393e-05	0.024508902115818767	38	9	True
687	120	-5.304461330201505e-06	-1.1219760088928393e-05	0.030035196706365244	38	9	True
687	140	-5.304461330201505e-06	-1.1219760088928393e-05	0.020149190505939236	38	9	True
687	160	-5.304461330201505e-06	-1.1219760088928393e-05	0.017909574426618648	38	9	True
687	180	-5.304461330201505e-06	-1.1219760088928393e-05	0.021749881984439903	38	9	True
687	200	-5.304461330201505e-06	-1.1219760088928393e-05	0.021045634277597695	38	9	True
687	220	-5.304461330201505e-06	-1.1219760088928393e-05	0.02082329036458953	38	9	True
687	240	-5.304461330201505e-06	-1.1219760088928393e-05	0.016453130663064877	38	9	True
687	260	-5.304461330201505e-06	-1.1219760088928393e-05	0.017736084671819627	38	9	True
687	280	-5.304461330201505e-06	-1.1219760088928393e-05	0.026417237778132537	38	9	True
687	300	-5.304461330201505e-06	-1.1219760088928393e-05	0.03123815120723483	38	9	True
759	20	-5.307839799223408e-06	-1.1199202517942358e-05	0.00024145605348731487	38	10	True
759	40	-5.307839799223408e-06	-1.1199202517942358e-05	0.0024102331695380046	38	10	True
759	60	-5.307839799223408e-06	-1.1199202517942358e-05	0.007603289288367069	38	10	True
759	80	-5.307839799223408e-06	-1.1199202517942358e-05	0.011772934945539739	38	10	True
759	100	-5.307839799223408e-06	-1.1199202517942358e-05	0.022129122548613746	38	10	True
759	120	-5.307839799223408e-06	-1.1199202517942358e-05	0.02692526464909633	38	10	True
759	140	-5.307839799223408e-06	-1.1199202517942358e-05	0.031776911328579134	38	10	True
759	160	-5.307839799223408e-06	-1.1199202517942358e-05	0.02440980742241084	38	10	True
759	180	-5.307839799223408e-06	-1.1199202517942358e-05	0.026868268141453846	38	10	True
759	200	-5.307839799223408e-06	-1.1199202517942358e-05	0.018722686666649026	38	10	True
759	220	-5.307839799223408e-06	-1.1199202517942358e-05	0.025465747903335008	38	10	True
759	240	-5.307839799223408e-06	-1.1199202517942358e-05	0.02869403797212539	38	10	True
759	260	-5.307839799223408e-06	-1.1199202517942358e-05	0.016446493927537865	38	10	True
759	280	-5.307839799223408e-06	-1.1199202517942358e-05	0.0313830008008302	38	10	True
831	20	-5.311218268245312e-06	-1.1178644946956323e-05	0.00010029656838480187	38	11	True
831	40	-5.311218268245312e-06	-1.1178644946956323e-05	0.0029927538027038365	38	11	True
831	60	-5.311218268245312e-06	-1.1178644946956323e-05	0.010261399223468096	38	11	True
831	80	-5.311218268245312e-06	-1.1178644946956323e-05	0.014285450045808291	38	11	True
831	100	-5.311218268245312e-06	-1.1178644946956323e-05	0.023688325971584087	38	11	True
831	120	-5.311218268245312e-06	-1.1178644946956323e-05	0.024547226690471918	38	11	True
831	140	-5.311218268245312e-06	-1.1178644946956323e-05	0.03016386693750827	38	11	True
831	160	-5.311218268245312e-06	-1.1178644946956323e-05	0.03409827026163257	38	11	True
831	180	-5.311218268245312e-06	-1.1178644946956323e-05	0.029849739869941872	38	11	True
831	200	-5.311218268245312e-06	-1.1178644946956323e-05	0.025314479188560116	38	11	True
831	220	-5.311218268245312e-06	-1.1178644946956323e-05	0.028134858764941508	38	11	True
831	240	-5.311218268245312e-06	-1.1178644946956323e-05	0.028166144649984917	38	11	True
903	20	-5.314596737267215e-06	-1.115808737597029e-05	0.00048296415437279754	38	12	True
903	40	-5.314596737267215e-06	-1.115808737597029e-05	0.001208187896346228	38	12	True
903	60	-5.314596737267215e-06	-1.115808737597029e-05	0.014644974972362971	38	12	True
903	80	-5.314596737267215e-06	-1.115808737597029e-05	0.024371122607367797	38	12	True
903	100	-5.314596737267215e-06	-1.115808737597029e-05	0.027592328890509932	38	12	True
903	120	-5.314596737267215e-06	-1.115808737597029e-05	0.02843724089553198	38	12	True
903	140	-5.314596737267215e-06	-1.115808737597029e-05	0.029634214551507783	38	12	True
903	160	-5.314596737267215e-06	-1.115808737597029e-05	0.03046890512441427	38	12	True
903	180	-5.314596737267215e-06	-1.115808737597029e-05	0.035016553422141286	38	12	True
903	200	-5.314596737267215e-06	-1.115808737597029e-05	0.030103196369206008	38	12	True
903	220	-5.314596737267215e-06	-1.115808737597029e-05	0.028589155762963947	38	12	True
975	20	-5.317975206289118e-06	-1.1137529804984255e-05	0.0019449145728447957	38	13	True
975	40	-5.317975206289118e-06	-1.1137529804984255e-05	0.001744207607282185	38	13	True
975	60	-5.317975206289118e-06	-1.1137529804984255e-05	0.004478937558029171	38	13	True
975	80	-5.317975206289118e-06	-1.1137529804984255e-05	0.0260159600641214	38	13	True
975	100	-5.317975206289118e-06	-1.1137529804984255e-05	0.03339389064723623	38	13	True
975	120	-5.317975206289118e-06	-1.1137529804984255e-05	0.027849600550117082	38	13	True
975	140	-5.317975206289118e-06	-1.1137529804984255e-05	0.03229408824756758	38	13	True
975	160	-5.317975206289118e-06	-1.1137529804984255e-05	0.03523430550126281	38	13	True
975	180	-5.317975206289118e-06	-1.1137529804984255e-05	0.036730223290357786	38	13	True
975	200	-5.317975206289118e-06	-1.1137529804984255e-05	0.03369736711569253	38	13	True
975	220	-5.317975206289118e-06	-1.1137529804984255e-05	0.03196033649180995	38	13	True
1047	20	-5.321353675311021e-06	-1.1116972233998222e-05	0.00011263692261725789	38	14	True
1047	40	-5.321353675311021e-06	-1.1116972233998222e-05	0.0014718641735134738	38	14	True
1047	60	-5.321353675311021e-06	-1.1116972233998222e-05	0.015097294630236702	38	14	True
1047	80	-5.321353675311021e-06	-1.1116972233998222e-05	0.034793688440582664	38	14	True
1047	100	-5.321353675311021e-06	-1.1116972233998222e-05	0.03426133256227418	38	14	True
1047	120	-5.321353675311021e-06	-1.1116972233998222e-05	0.034412926190437634	38	14	True
1047	140	-5.321353675311021e-06	-1.1116972233998222e-05	0.030582674937155985	38	14	True
1047	160	-5.321353675311021e-06	-1.1116972233998222e-05	0.03332787513424213	38	14	True
1047	180	-5.321353675311021e-06	-1.1116972233998222e-05	0.03409882338631966	38	14	True
1047	200	-5.321353675311021e-06	-1.1116972233998222e-05	0.0390916572932552	38	14	True
1119	20	-5.324732144332925e-06	-1.109641466301219e-05	-0.0003390145766479671	38	15	True
1119	40	-5.324732144332925e-06	-1.109641466301219e-05	-0.000690790698876569	38	15	True
1119	60	-5.324732144332925e-06	-1.109641466301219e-05	0.01345615253494313	38	15	True
1119	80	-5.324732144332925e-06	-1.109641466301219e-05	0.03771094132428159	38	15	True
1119	100	-5.324732144332925e-06	-1.109641466301219e-05	0.03897034915963959	38	15	True
1119	120	-5.324732144332925e-06	-1.109641466301219e-05	0.03759407856183201	38	15	True
1119	140	-5.324732144332925e-06	-1.109641466301219e-05	0.03595807042983761	38	15	True
1119	160	-5.324732144332925e-06	-1.109641466301219e-05	0.03278988040784372	38	15	True
1119	180	-5.324732144332925e-06	-1.109641466301219e-05	0.03396835058945591	38	15	True
1119	200	-5.324732144332925e-06	-1.109641466301219e-05	0.039430852494744956	38	15	True
1191	20	-5.328110613354829e-06	-1.1075857092026156e-05	3.1818292749411524e-05	38	16	True
1191	40	-5.328110613354829e-06	-1.1075857092026156e-05	0.001775035420181713	38	16	True
1191	60	-5.328110613354829e-06	-1.1075857092026156e-05	0.011522006383208515	38	16	True
1191	80	-5.328110613354829e-06	-1.1075857092026156e-05	0.031096256492725814	38	16	True
1191	100	-5.328110613354829e-06	-1.1075857092026156e-05	0.041531990268425543	38	16	True
1191	120	-5.328110613354829e-06	-1.1075857092026156e-05	0.04369931579650878	38	16	True
1191	140	-5.328110613354829e-06	-1.1075857092026156e-05	0.040591485941314995	38	16	True
1191	160	-5.328110613354829e-06	-1.1075857092026156e-05	0.03711665330759249	38	16	True
1191	180	-5.328110613354829e-06	-1.1075857092026156e-05	0.03855882223518345	38	16	True
1263	20	-5.331489082376732e-06	-1.1055299521040122e-05	0.0005703731334961356	38	17	True
1263	40	-5.331489082376732e-06	-1.1055299521040122e-05	0.00047249903903975714	38	17	True
1263	60	-5.331489082376732e-06	-1.1055299521040122e-05	0.018519066639273656	38	17	True
1263	80	-5.331489082376732e-06	-1.1055299521040122e-05	0.03632024709243529	38	17	True
1263	100	-5.331489082376732e-06	-1.1055299521040122e-05	0.04064759135997692	38	17	True
1263	120	-5.331489082376732e-06	-1.1055299521040122e-05	0.03850568268870341	38	17	True
1263	140	-5.331489082376732e-06	-1.1055299521040122e-05	0.041816453619928834	38	17	True
1263	160	-5.331489082376732e-06	-1.1055299521040122e-05	0.03999944537859032	38	17	True
1263	180	-5.331489082376732e-06	-1.1055299521040122e-05	0.04136812699193422	38	17	True
1335	20	-5.334867551398636e-06	-1.1034741950054088e-05	0.000627148561225832	38	18	True
1335	40	-5.334867551398636e-06	-1.1034741950054088e-05	0.001424940955600434	38	18	True
1335	60	-5.334867551398636e-06	-1.1034741950054088e-05	0.010226499221860925	38	18	True
1335	80	-5.334867551398636e-06	-1.1034741950054088e-05	0.02851303085359193	38	18	True
1335	100	-5.334867551398636e-06	-1.1034741950054088e-05	0.04067569571630131	38	18	True
1335	120	-5.334867551398636e-06	-1.1034741950054088e-05	0.03828084069493693	38	18	True
1335	140	-5.334867551398636e-06	-1.1034741950054088e-05	0.037159202404893635	38	18	True
1335	160	-5.334867551398636e-06	-1.1034741950054088e-05	0.04300233779605677	38	18	True
1335	180	-5.334867551398636e-06	-1.1034741950054088e-05	0.04394164983499955	38	18	True
1335	200	-5.334867551398636e-06	-1.1034741950054088e-05	0.08182822054232058	38	18	True
1407	20	-5.338246020420539e-06	-1.1014184379068054e-05	6.375105448443857e-05	38	19	True
1407	40	-5.338246020420539e-06	-1.1014184379068054e-05	0.0016367152478052914	38	19	True
1407	60	-5.338246020420539e-06	-1.1014184379068054e-05	0.011621436273523163	38	19	True
1407	80	-5.338246020420539e-06	-1.1014184379068054e-05	0.019841644559469573	38	19	True
1407	100	-5.338246020420539e-06	-1.1014184379068054e-05	0.042229879326621526	38	19	True
1407	120	-5.338246020420539e-06	-1.1014184379068054e-05	0.04379643012468534	38	19	True
1407	140	-5.338246020420539e-06	-1.1014184379068054e-05	0.04294708979783285	38	19	True
1407	160	-5.338246020420539e-06	-1.1014184379068054e-05	0.043066798169020384	38	19	True
1407	180	-5.338246020420539e-06	-1.1014184379068054e-05	0.046327876418553814	38	19	True
1479	20	-5.341624489442443e-06	-1.099362680808202e-05	0.0007490718866661704	38	20	True
1479	40	-5.341624489442443e-06	-1.099362680808202e-05	0.001567877534292328	38	20	True
1479	60	-5.341624489442443e-06	-1.099362680808202e-05	0.01653583400391409	38	20	True
1479	80	-5.341624489442443e-06	-1.099362680808202e-05	0.029122387269928832	38	20	True
1479	100	-5.341624489442443e-06	-1.099362680808202e-05	0.04014238717173051	38	20	True
1479	120	-5.341624489442443e-06	-1.099362680808202e-05	0.04122786596696183	38	20	True
1479	140	-5.341624489442443e-06	-1.099362680808202e-05	0.04358596673013833	38	20	True
1479	160	-5.341624489442443e-06	-1.099362680808202e-05	0.043500003670949965	38	20	True
1479	180	-5.341624489442443e-06	-1.099362680808202e-05	0.049006666235377735	38	20	True
1551	20	-5.345002958464346e-06	-1.0973069237095988e-05	0.0009347542660016864	38	21	True
1551	40	-5.345002958464346e-06	-1.0973069237095988e-05	0.0010253570596673442	38	21	True
1551	60	-5.345002958464346e-06	-1.0973069237095988e-05	0.015523718193618195	38	21	True
1551	80	-5.345002958464346e-06	-1.0973069237095988e-05	0.030935022081922243	38	21	True
1551	100	-5.345002958464346e-06	-1.0973069237095988e-05	0.03579627012219161	38	21	True
1551	120	-5.345002958464346e-06	-1.0973069237095988e-05	0.040975288756533314	38	21	True
1551	140	-5.345002958464346e-06	-1.0973069237095988e-05	0.042520091777153865	38	21	True
1551	160	-5.345002958464346e-06	-1.0973069237095988e-05	0.04784633915615541	38	21	True
1551	180	-5.345002958464346e-06	-1.0973069237095988e-05	0.04508206223731902	38	21	True
1623	20	-5.348381427486249e-06	-1.0952511666109951e-05	0.000643600144981257	38	22	True
1623	40	-5.348381427486249e-06	-1.0952511666109951e-05	0.0006123340470650025	38	22	True
1623	60	-5.348381427486249e-06	-1.0952511666109951e-05	0.018031999993116818	38	22	True
1623	80	-5.348381427486249e-06	-1.0952511666109951e-05	0.034103289877605955	38	22	True
1623	100	-5.348381427486249e-06	-1.0952511666109951e-05	0.036991427831335195	38	22	True
1623	120	-5.348381427486249e-06	-1.0952511666109951e-05	0.037114761848143246	38	22	True
1623	140	-5.348381427486249e-06	-1.0952511666109951e-05	0.04552452920526857	38	22	True
1623	160	-5.348381427486249e-06	-1.0952511666109951e-05	0.046591516938835946	38	22	True
1623	180	-5.348381427486249e-06	-1.0952511666109951e-05	0.04834590246941899	38	22	True
1695	20	-5.351759896508153e-06	-1.093195409512392e-05	0.0013038047110334715	38	23	True
1695	40	-5.351759896508153e-06	-1.093195409512392e-05	0.00013435173730666765	38	23	True
1695	60	-5.351759896508153e-06	-1.093195409512392e-05	0.026689820199262762	38	23	True
1695	80	-5.351759896508153e-06	-1.093195409512392e-05	0.04082758773221669	38	23	True
1695	100	-5.351759896508153e-06	-1.093195409512392e-05	0.04114870034765296	38	23	True
1695	120	-5.351759896508153e-06	-1.093195409512392e-05	0.04318363488601105	38	23	True
1695	140	-5.351759896508153e-06	-1.093195409512392e-05	0.04562915620741551	38	23	True
1695	160	-5.351759896508153e-06	-1.093195409512392e-05	0.049500418553265285	38	23	True
1767	20	-5.355138365530056e-06	-1.0911396524137883e-05	0.0014778300002347264	38	24	True
1767	40	-5.355138365530056e-06	-1.0911396524137883e-05	-0.0003794428418159972	38	24	True
1767	60	-5.355138365530056e-06	-1.0911396524137883e-05	0.029337216545229573	38	24	True
1767	80	-5.355138365530056e-06	-1.0911396524137883e-05	0.04687681605387768	38	24	True
1767	100	-5.355138365530056e-06	-1.0911396524137883e-05	0.04966683368373338	38	24	True
1767	120	-5.355138365530056e-06	-1.0911396524137883e-05	0.045540038977081275	38	24	True
1767	140	-5.355138365530056e-06	-1.0911396524137883e-05	0.05167681368276571	38	24	True
1767	160	-5.355138365530056e-06	-1.0911396524137883e-05	0.04945170171684514	38	24	True
1839	20	-5.35851683455196e-06	-1.0890838953151852e-05	0.0001987691501590544	38	25	True
1839	40	-5.35851683455196e-06	-1.0890838953151852e-05	0.0004754269387664157	38	25	True
1839	60	-5.35851683455196e-06	-1.0890838953151852e-05	0.01073501491775498	38	25	True
1839	80	-5.35851683455196e-06	-1.0890838953151852e-05	0.04791552044833573	38	25	True
1839	100	-5.35851683455196e-06	-1.0890838953151852e-05	0.049755645877152754	38	25	True
1839	120	-5.35851683455196e-06	-1.0890838953151852e-05	0.04821600753936245	38	25	True
1839	140	-5.35851683455196e-06	-1.0890838953151852e-05	0.050773146300562996	38	25	True
1839	160	-5.35851683455196e-06	-1.0890838953151852e-05	0.04982070324944077	38	25	True
1911	20	-5.361895303573863e-06	-1.0870281382165816e-05	-0.00019251048201564434	38	26	True
1911	40	-5.361895303573863e-06	-1.0870281382165816e-05	0.0010050882888418672	38	26	True
1911	60	-5.361895303573863e-06	-1.0870281382165816e-05	0.02466788489945476	38	26	True
1911	80	-5.361895303573863e-06	-1.0870281382165816e-05	0.03647776173550867	38	26	True
1911	100	-5.361895303573863e-06	-1.0870281382165816e-05	0.04619662137220369	38	26	True
1911	120	-5.361895303573863e-06	-1.0870281382165816e-05	0.04912026957209456	38	26	True
1911	140	-5.361895303573863e-06	-1.0870281382165816e-05	0.04963687872585506	38	26	True
1911	160	-5.361895303573863e-06	-1.0870281382165816e-05	0.05035367843129789	38	26	True
1983	20	-5.365273772595767e-06	-1.0849723811179784e-05	0.00041236883983531043	38	27	True
1983	40	-5.365273772595767e-06	-1.0849723811179784e-05	0.0007585413979397113	38	27	True
1983	60	-5.365273772595767e-06	-1.0849723811179784e-05	0.015680440266736245	38	27	True
1983	80	-5.365273772595767e-06	-1.0849723811179784e-05	0.04153765724256736	38	27	True
1983	100	-5.365273772595767e-06	-1.0849723811179784e-05	0.04610345368044355	38	27	True
1983	120	-5.365273772595767e-06	-1.0849723811179784e-05	0.049640849420699	38	27	True
1983	140	-5.365273772595767e-06	-1.0849723811179784e-05	0.051679175803279666	38	27	True
1983	160	-5.365273772595767e-06	-1.0849723811179784e-05	0.05201042005294445	38	27	True
2055	20	-5.36865224161767e-06	-1.0829166240193753e-05	4.187019327260239e-05	38	28	True
2055	40	-5.36865224161767e-06	-1.0829166240193753e-05	0.002332070187208565	38	28	True
2055	60	-5.36865224161767e-06	-1.0829166240193753e-05	0.022460866077801015	38	28	True
2055	80	-5.36865224161767e-06	-1.0829166240193753e-05	0.03966771308041008	38	28	True
2055	100	-5.36865224161767e-06	-1.0829166240193753e-05	0.039737088177232975	38	28	True
2055	120	-5.36865224161767e-06	-1.0829166240193753e-05	0.046136506550781116	38	28	True
2055	140	-5.36865224161767e-06	-1.0829166240193753e-05	0.050531422349062514	38	28	True
2055	160	-5.36865224161767e-06	-1.0829166240193753e-05	0.05786852803015024	38	28	True
2127	20	-5.372030710639574e-06	-1.0808608669207716e-05	0.0003235876622928418	38	29	True
2127	40	-5.372030710639574e-06	-1.0808608669207716e-05	0.00015340972307494258	38	29	True
2127	60	-5.372030710639574e-06	-1.0808608669207716e-05	0.030363093197834652	38	29	True
2127	80	-5.372030710639574e-06	-1.0808608669207716e-05	0.0408378143824426	38	29	True
2127	100	-5.372030710639574e-06	-1.0808608669207716e-05	0.04359851372200652	38	29	True
2127	120	-5.372030710639574e-06	-1.0808608669207716e-05	0.04802378043118238	38	29	True
2127	140	-5.372030710639574e-06	-1.0808608669207716e-05	0.05240864064422728	38	29	True
2127	160	-5.372030710639574e-06	-1.0808608669207716e-05	0.047955593784625994	38	29	True
2199	20	-5.375409179661477e-06	-1.0788051098221683e-05	-0.00052373153434543	38	30	True
2199	40	-5.375409179661477e-06	-1.0788051098221683e-05	-0.0011212059103716482	38	30	True
2199	60	-5.375409179661477e-06	-1.0788051098221683e-05	0.02389475655092743	38	30	True
2199	80	-5.375409179661477e-06	-1.0788051098221683e-05	0.043115177541315323	38	30	True
2199	100	-5.375409179661477e-06	-1.0788051098221683e-05	0.04773666507328416	38	30	True
2199	120	-5.375409179661477e-06	-1.0788051098221683e-05	0.04738556236407267	38	30	True
2199	140	-5.375409179661477e-06	-1.0788051098221683e-05	0.052261024859850055	38	30	True
2199	160	-5.375409179661477e-06	-1.0788051098221683e-05	0.052209978516491055	38	30	True
2271	20	-5.37878764868338e-06	-1.0767493527235649e-05	0.00024074968199389745	38	31	True
2271	40	-5.37878764868338e-06	-1.0767493527235649e-05	0.0002422468559008676	38	31	True
2271	60	-5.37878764868338e-06	-1.0767493527235649e-05	0.028789622111955675	38	31	True
2271	80	-5.37878764868338e-06	-1.0767493527235649e-05	0.04600392895973325	38	31	True
2271	100	-5.37878764868338e-06	-1.0767493527235649e-05	0.04859910914229766	38	31	True
2271	120	-5.37878764868338e-06	-1.0767493527235649e-05	0.05078727404245859	38	31	True
2271	140	-5.37878764868338e-06	-1.0767493527235649e-05	0.05391040270350168	38	31	True
2271	160	-5.37878764868338e-06	-1.0767493527235649e-05	0.053415824738743296	38	31	True
2343	20	-5.382166117705283e-06	-1.0746935956249615e-05	0.0013109654980717346	38	32	True
2343	40	-5.382166117705283e-06	-1.0746935956249615e-05	0.00036654661806747414	38	32	True
2343	60	-5.382166117705283e-06	-1.0746935956249615e-05	0.026534482711209267	38	32	True
2343	80	-5.382166117705283e-06	-1.0746935956249615e-05	0.05277737348135889	38	32	True
2343	100	-5.382166117705283e-06	-1.0746935956249615e-05	0.04680770524817209	38	32	True
2343	120	-5.382166117705283e-06	-1.0746935956249615e-05	0.04971572035710774	38	32	True
2343	140	-5.382166117705283e-06	-1.0746935956249615e-05	0.057071157753435874	38	32	True
2343	160	-5.382166117705283e-06	-1.0746935956249615e-05	0.07903091845653973	38	32	True
2415	20	-5.385544586727187e-06	-1.0726378385263582e-05	0.0002658071569821614	38	33	True
2415	40	-5.385544586727187e-06	-1.0726378385263582e-05	0.00043100730569097266	38	33	True
2415	60	-5.385544586727187e-06	-1.0726378385263582e-05	0.013451275703787152	38	33	True
2415	80	-5.385544586727187e-06	-1.0726378385263582e-05	0.04879186494603838	38	33	True
2415	100	-5.385544586727187e-06	-1.0726378385263582e-05	0.04745769816028332	38	33	True
2415	120	-5.385544586727187e-06	-1.0726378385263582e-05	0.04739868714982468	38	33	True
2415	140	-5.385544586727187e-06	-1.0726378385263582e-05	0.05375060018752257	38	33	True
2415	160	-5.385544586727187e-06	-1.0726378385263582e-05	0.0523848290909901	38	33	True
2487	20	-5.388923055749091e-06	-1.0705820814277548e-05	0.001538458102175162	38	34	True
2487	40	-5.388923055749091e-06	-1.0705820814277548e-05	-0.0006021999251765518	38	34	True
2487	60	-5.388923055749091e-06	-1.0705820814277548e-05	0.017017620153935355	38	34	True
2487	80	-5.388923055749091e-06	-1.0705820814277548e-05	0.040726908735848937	38	34	True
2487	100	-5.388923055749091e-06	-1.0705820814277548e-05	0.04651315183831222	38	34	True
2487	120	-5.388923055749091e-06	-1.0705820814277548e-05	0.05069147545989796	38	34	True
2487	140	-5.388923055749091e-06	-1.0705820814277548e-05	0.057888843702106764	38	34	True
2487	160	-5.388923055749091e-06	-1.0705820814277548e-05	0.05830584826222706	38	34	True
2559	20	-5.392301524770994e-06	-1.0685263243291516e-05	0.0011600442857256268	38	35	True
2559	40	-5.392301524770994e-06	-1.0685263243291516e-05	0.0007035222082513128	38	35	True
2559	60	-5.392301524770994e-06	-1.0685263243291516e-05	0.016634407096497602	38	35	True
2559	80	-5.392301524770994e-06	-1.0685263243291516e-05	0.03526661748074097	38	35	True
2559	100	-5.392301524770994e-06	-1.0685263243291516e-05	0.04150530729840097	38	35	True
2559	120	-5.392301524770994e-06	-1.0685263243291516e-05	0.04682416421420235	38	35	True
2559	140	-5.392301524770994e-06	-1.0685263243291516e-05	0.053240387314674016	38	35	True
2559	160	-5.392301524770994e-06	-1.0685263243291516e-05	0.05913012957842783	38	35	True
2631	20	-5.395679993792898e-06	-1.066470567230548e-05	0.00027963012545131395	38	36	True
2631	40	-5.395679993792898e-06	-1.066470567230548e-05	0.0006510598286300511	38	36	True
2631	60	-5.395679993792898e-06	-1.066470567230548e-05	0.02130199858197562	38	36	True
2631	80	-5.395679993792898e-06	-1.066470567230548e-05	0.04075132418210477	38	36	True
2631	100	-5.395679993792898e-06	-1.066470567230548e-05	0.04275857780024942	38	36	True
2631	120	-5.395679993792898e-06	-1.066470567230548e-05	0.04682459404247368	38	36	True
2631	140	-5.395679993792898e-06	-1.066470567230548e-05	0.050010776120609064	38	36	True
2631	160	-5.395679993792898e-06	-1.066470567230548e-05	0.059133197037699876	38	36	True
2703	20	-5.399058462814801e-06	-1.0644148101319448e-05	-1.5026711806932903e-05	38	37	True
2703	40	-5.399058462814801e-06	-1.0644148101319448e-05	-0.0010637416799369232	38	37	True
2703	60	-5.399058462814801e-06	-1.0644148101319448e-05	0.02686872778037397	38	37	True
2703	80	-5.399058462814801e-06	-1.0644148101319448e-05	0.038501426118395854	38	37	True
2703	100	-5.399058462814801e-06	-1.0644148101319448e-05	0.04175379768747363	38	37	True
2703	120	-5.399058462814801e-06	-1.0644148101319448e-05	0.04555007586722737	38	37	True
2703	140	-5.399058462814801e-06	-1.0644148101319448e-05	0.05058990489885505	38	37	True
2703	160	-5.399058462814801e-06	-1.0644148101319448e-05	0.05951286222781117	38	37	True
2775	20	-5.402436931836705e-06	-1.0623590530333414e-05	0.0007843005969470718	38	38	True
2775	40	-5.402436931836705e-06	-1.0623590530333414e-05	0.0004951108851055494	38	38	True
2775	60	-5.402436931836705e-06	-1.0623590530333414e-05	0.02312898707196121	38	38	True
2775	80	-5.402436931836705e-06	-1.0623590530333414e-05	0.03735629818809677	38	38	True
2775	100	-5.402436931836705e-06	-1.0623590530333414e-05	0.04057069165607601	38	38	True
2775	120	-5.402436931836705e-06	-1.0623590530333414e-05	0.04615838683832999	38	38	True
2775	140	-5.402436931836705e-06	-1.0623590530333414e-05	0.049178608372292876	38	38	True
2775	160	-5.402436931836705e-06	-1.0623590530333414e-05	0.05670147846451585	38	38	True
2847	20	-5.405815400858608e-06	-1.060303295934738e-05	0.000767021194125755	38	39	True
2847	40	-5.405815400858608e-06	-1.060303295934738e-05	0.0007497877680739793	38	39	True
2847	60	-5.405815400858608e-06	-1.060303295934738e-05	0.023061236506886854	38	39	True
2847	80	-5.405815400858608e-06	-1.060303295934738e-05	0.04340355505870772	38	39	True
2847	100	-5.405815400858608e-06	-1.060303295934738e-05	0.04441209379816607	38	39	True
2847	120	-5.405815400858608e-06	-1.060303295934738e-05	0.047774247225761464	38	39	True
2847	140	-5.405815400858608e-06	-1.060303295934738e-05	0.05495341547627727	38	39	True
2847	160	-5.405815400858608e-06	-1.060303295934738e-05	0.0576114276470922	38	39	True
2919	20	-5.409193869880511e-06	-1.0582475388361346e-05	0.0006162724233088895	38	40	True
2919	40	-5.409193869880511e-06	-1.0582475388361346e-05	0.0007275985756051626	38	40	True
2919	60	-5.409193869880511e-06	-1.0582475388361346e-05	0.026722544900969026	38	40	True
2919	80	-5.409193869880511e-06	-1.0582475388361346e-05	0.043554732178243266	38	40	True
2919	100	-5.409193869880511e-06	-1.0582475388361346e-05	0.04306332173564287	38	40	True
2919	120	-5.409193869880511e-06	-1.0582475388361346e-05	0.04640552158575693	38	40	True
2919	140	-5.409193869880511e-06	-1.0582475388361346e-05	0.04791138448859719	38	40	True
2919	160	-5.409193869880511e-06	-1.0582475388361346e-05	0.05052416591877167	38	40	True
2991	20	-5.412572338902415e-06	-1.0561917817375311e-05	-0.0006482778718272145	38	41	True
2991	40	-5.412572338902415e-06	-1.0561917817375311e-05	1.7125896784400184e-05	38	41	True
2991	60	-5.412572338902415e-06	-1.0561917817375311e-05	0.0272059610695797	38	41	True
2991	80	-5.412572338902415e-06	-1.0561917817375311e-05	0.04211020282842876	38	41	True
2991	100	-5.412572338902415e-06	-1.0561917817375311e-05	0.042532470308618626	38	41	True
2991	120	-5.412572338902415e-06	-1.0561917817375311e-05	0.047178276516752646	38	41	True
2991	140	-5.412572338902415e-06	-1.0561917817375311e-05	0.05217690814417956	38	41	True
2991	160	-5.412572338902415e-06	-1.0561917817375311e-05	0.05816799916333375	38	41	True
3063	20	-5.415950807924318e-06	-1.0541360246389278e-05	0.0005749380714078181	38	42	True
3063	40	-5.415950807924318e-06	-1.0541360246389278e-05	0.00013386203750761504	38	42	True
3063	60	-5.415950807924318e-06	-1.0541360246389278e-05	0.023818565957176366	38	42	True
3063	80	-5.415950807924318e-06	-1.0541360246389278e-05	0.04108809176624404	38	42	True
3063	100	-5.415950807924318e-06	-1.0541360246389278e-05	0.04427406505538718	38	42	True
3063	120	-5.415950807924318e-06	-1.0541360246389278e-05	0.045740518056136964	38	42	True
3063	140	-5.415950807924318e-06	-1.0541360246389278e-05	0.05071585789839142	38	42	True
3063	160	-5.415950807924318e-06	-1.0541360246389278e-05	0.05564507543544167	38	42	True
3135	20	-5.419329276946222e-06	-1.0520802675403243e-05	-0.00043957307957815593	38	43	True
3135	40	-5.419329276946222e-06	-1.0520802675403243e-05	0.0012789828972800364	38	43	True
3135	60	-5.419329276946222e-06	-1.0520802675403243e-05	0.02280436329642079	38	43	True
3135	80	-5.419329276946222e-06	-1.0520802675403243e-05	0.03917920242254649	38	43	True
3135	100	-5.419329276946222e-06	-1.0520802675403243e-05	0.042199345692136965	38	43	True
3135	120	-5.419329276946222e-06	-1.0520802675403243e-05	0.04734411931578787	38	43	True
3135	140	-5.419329276946222e-06	-1.0520802675403243e-05	0.053818598281352006	38	43	True
3135	160	-5.419329276946222e-06	-1.0520802675403243e-05	0.06032126294502949	38	43	True
3207	20	-5.422707745968125e-06	-1.050024510441721e-05	-0.001633866063127741	38	44	True
3207	40	-5.422707745968125e-06	-1.050024510441721e-05	0.001004373043409512	38	44	True
3207	60	-5.422707745968125e-06	-1.050024510441721e-05	0.020650119907425615	38	44	True
3207	80	-5.422707745968125e-06	-1.050024510441721e-05	0.037430387013402164	38	44	True
3207	100	-5.422707745968125e-06	-1.050024510441721e-05	0.04207693381495926	38	44	True
3207	120	-5.422707745968125e-06	-1.050024510441721e-05	0.04546105659932272	38	44	True
3207	140	-5.422707745968125e-06	-1.050024510441721e-05	0.051906696776118165	38	44	True
3207	160	-5.422707745968125e-06	-1.050024510441721e-05	0.058645086913191896	38	44	True
3279	20	-5.426086214990029e-06	-1.0479687533431176e-05	-0.00125811829250352	38	45	True
3279	40	-5.426086214990029e-06	-1.0479687533431176e-05	-0.0011863517407804448	38	45	True
3279	60	-5.426086214990029e-06	-1.0479687533431176e-05	0.018455193220940278	38	45	True
3279	80	-5.426086214990029e-06	-1.0479687533431176e-05	0.038685769204434305	38	45	True
3279	100	-5.426086214990029e-06	-1.0479687533431176e-05	0.041950121918066983	38	45	True
3279	120	-5.426086214990029e-06	-1.0479687533431176e-05	0.04535548793746558	38	45	True
3279	140	-5.426086214990029e-06	-1.0479687533431176e-05	0.0513235888335359	38	45	True
3279	160	-5.426086214990029e-06	-1.0479687533431176e-05	0.05859734443139004	38	45	True
3351	20	-5.429464684011932e-06	-1.0459129962445142e-05	-0.0006667381670604606	38	46	True
3351	40	-5.429464684011932e-06	-1.0459129962445142e-05	0.0035689985552002546	38	46	True
3351	60	-5.429464684011932e-06	-1.0459129962445142e-05	0.02070232340226677	38	46	True
3351	80	-5.429464684011932e-06	-1.0459129962445142e-05	0.03475700177771345	38	46	True
3351	100	-5.429464684011932e-06	-1.0459129962445142e-05	0.042874108133406454	38	46	True
3351	120	-5.429464684011932e-06	-1.0459129962445142e-05	0.04311052775624167	38	46	True
3351	140	-5.429464684011932e-06	-1.0459129962445142e-05	0.0508453484163798	38	46	True
3351	160	-5.429464684011932e-06	-1.0459129962445142e-05	0.05333809612462525	38	46	True
3423	20	-5.432843153033836e-06	-1.043857239145911e-05	-0.001209512033678585	38	47	True
3423	40	-5.432843153033836e-06	-1.043857239145911e-05	-0.0002684136809192834	38	47	True
3423	60	-5.432843153033836e-06	-1.043857239145911e-05	0.026286981539255346	38	47	True
3423	80	-5.432843153033836e-06	-1.043857239145911e-05	0.04279735028054043	38	47	True
3423	100	-5.432843153033836e-06	-1.043857239145911e-05	0.04361674172640706	38	47	True
3423	120	-5.432843153033836e-06	-1.043857239145911e-05	0.04790382645690455	38	47	True
3423	140	-5.432843153033836e-06	-1.043857239145911e-05	0.05537306223753139	38	47	True
3423	160	-5.432843153033836e-06	-1.043857239145911e-05	0.05772806490469776	38	47	True
3495	20	-5.4362216220557394e-06	-1.0418014820473076e-05	-0.0008508367418863446	38	48	True
3495	40	-5.4362216220557394e-06	-1.0418014820473076e-05	0.0002686986714349445	38	48	True
3495	60	-5.4362216220557394e-06	-1.0418014820473076e-05	0.017052768625437347	38	48	True
3495	80	-5.4362216220557394e-06	-1.0418014820473076e-05	0.036064297761517275	38	48	True
3495	100	-5.4362216220557394e-06	-1.0418014820473076e-05	0.04720690311319516	38	48	True
3495	120	-5.4362216220557394e-06	-1.0418014820473076e-05	0.05013805804456862	38	48	True
3495	140	-5.4362216220557394e-06	-1.0418014820473076e-05	0.05245790629318476	38	48	True
3495	160	-5.4362216220557394e-06	-1.0418014820473076e-05	0.055747819866465126	38	48	True
3567	20	-5.439600091077642e-06	-1.0397457249487042e-05	0.00040001347149118134	38	49	True
3567	40	-5.439600091077642e-06	-1.0397457249487042e-05	-0.0003952320386005746	38	49	True
3567	60	-5.439600091077642e-06	-1.0397457249487042e-05	0.02210590736230602	38	49	True
3567	80	-5.439600091077642e-06	-1.0397457249487042e-05	0.0385171305161254	38	49	True
3567	100	-5.439600091077642e-06	-1.0397457249487042e-05	0.04735979895579115	38	49	True
3567	120	-5.439600091077642e-06	-1.0397457249487042e-05	0.05027210015340705	38	49	True
3567	140	-5.439600091077642e-06	-1.0397457249487042e-05	0.053298642942965685	38	49	True
3567	160	-5.439600091077642e-06	-1.0397457249487042e-05	0.06036966682302536	38	49	True
3639	20	-5.442978560099546e-06	-1.0376899678501009e-05	0.00012496338702423033	38	50	True
3639	40	-5.442978560099546e-06	-1.0376899678501009e-05	-0.0009128040698783377	38	50	True
3639	60	-5.442978560099546e-06	-1.0376899678501009e-05	0.020736890234915328	38	50	True
3639	80	-5.442978560099546e-06	-1.0376899678501009e-05	0.04182390334872386	38	50	True
3639	100	-5.442978560099546e-06	-1.0376899678501009e-05	0.04829505577271422	38	50	True
3639	120	-5.442978560099546e-06	-1.0376899678501009e-05	0.049783154865517876	38	50	True
3639	140	-5.442978560099546e-06	-1.0376899678501009e-05	0.05271243428963439	38	50	True
3639	160	-5.442978560099546e-06	-1.0376899678501009e-05	0.060454573836185244	38	50	True
3711	20	-5.446357029121449e-06	-1.0356342107514974e-05	-0.00021741247170849046	38	51	True
3711	40	-5.446357029121449e-06	-1.0356342107514974e-05	-0.001262633980068192	38	51	True
3711	60	-5.446357029121449e-06	-1.0356342107514974e-05	0.01144182504766016	38	51	True
3711	80	-5.446357029121449e-06	-1.0356342107514974e-05	0.037409113727561664	38	51	True
3711	100	-5.446357029121449e-06	-1.0356342107514974e-05	0.04385053986723363	38	51	True
3711	120	-5.446357029121449e-06	-1.0356342107514974e-05	0.047446802681001016	38	51	True
3711	140	-5.446357029121449e-06	-1.0356342107514974e-05	0.054496495695078626	38	51	True
3711	160	-5.446357029121449e-06	-1.0356342107514974e-05	0.05691606479137274	38	51	True
3783	20	-5.449735498143353e-06	-1.033578453652894e-05	0.0006241482133900132	38	52	True
3783	40	-5.449735498143353e-06	-1.033578453652894e-05	0.0009289270495062018	38	52	True
3783	60	-5.449735498143353e-06	-1.033578453652894e-05	0.018222398491349764	38	52	True
3783	80	-5.449735498143353e-06	-1.033578453652894e-05	0.0404742181983606	38	52	True
3783	100	-5.449735498143353e-06	-1.033578453652894e-05	0.04661275722904166	38	52	True
3783	120	-5.449735498143353e-06	-1.033578453652894e-05	0.04791127072978318	38	52	True
3783	140	-5.449735498143353e-06	-1.033578453652894e-05	0.053489604952284185	38	52	True
3783	160	-5.449735498143353e-06	-1.033578453652894e-05	0.060940731188312565	38	52	True
3855	20	-5.453113967165256e-06	-1.0315226965542906e-05	-0.0009065993077787712	38	53	True
3855	40	-5.453113967165256e-06	-1.0315226965542906e-05	0.0005424383424273084	38	53	True
3855	60	-5.453113967165256e-06	-1.0315226965542906e-05	0.0233610249051591	38	53	True
3855	80	-5.453113967165256e-06	-1.0315226965542906e-05	0.04611673382795731	38	53	True
3855	100	-5.453113967165256e-06	-1.0315226965542906e-05	0.04803829071870963	38	53	True
3855	120	-5.453113967165256e-06	-1.0315226965542906e-05	0.052206923621100514	38	53	True
3855	140	-5.453113967165256e-06	-1.0315226965542906e-05	0.05749193835236795	38	53	True
3855	160	-5.453113967165256e-06	-1.0315226965542906e-05	0.06488808047046263	38	53	True
3927	20	-5.45649243618716e-06	-1.0294669394556871e-05	0.0002659800878302804	38	54	True
3927	40	-5.45649243618716e-06	-1.0294669394556871e-05	0.0019316155845476278	38	54	True
3927	60	-5.45649243618716e-06	-1.0294669394556871e-05	0.029125958952762748	38	54	True
3927	80	-5.45649243618716e-06	-1.0294669394556871e-05	0.04328673938758682	38	54	True
3927	100	-5.45649243618716e-06	-1.0294669394556871e-05	0.04488239291728574	38	54	True
3927	120	-5.45649243618716e-06	-1.0294669394556871e-05	0.05363864929034687	38	54	True
3927	140	-5.45649243618716e-06	-1.0294669394556871e-05	0.05736776741585914	38	54	True
3927	160	-5.45649243618716e-06	-1.0294669394556871e-05	0.05045942002107421	38	54	True
3999	20	-5.459870905209064e-06	-1.027411182357084e-05	-0.0003838190634883989	38	55	True
3999	40	-5.459870905209064e-06	-1.027411182357084e-05	0.0011609370501116814	38	55	True
3999	60	-5.459870905209064e-06	-1.027411182357084e-05	0.02425770757568466	38	55	True
3999	80	-5.459870905209064e-06	-1.027411182357084e-05	0.043239683911494076	38	55	True
3999	100	-5.459870905209064e-06	-1.027411182357084e-05	0.048313030297711605	38	55	True
3999	120	-5.459870905209064e-06	-1.027411182357084e-05	0.04932191253665887	38	55	True
3999	140	-5.459870905209064e-06	-1.027411182357084e-05	0.0543681383039226	38	55	True
3999	160	-5.459870905209064e-06	-1.027411182357084e-05	0.06607355031211293	38	55	True
4071	20	-5.463249374230967e-06	-1.0253554252584803e-05	-0.00023709226935734125	38	56	True
4071	40	-5.463249374230967e-06	-1.0253554252584803e-05	0.0017464667218811626	38	56	True
4071	60	-5.463249374230967e-06	-1.0253554252584803e-05	0.034624692219394584	38	56	True
4071	80	-5.463249374230967e-06	-1.0253554252584803e-05	0.046092156436127386	38	56	True
4071	100	-5.463249374230967e-06	-1.0253554252584803e-05	0.04458883731042549	38	56	True
4071	120	-5.463249374230967e-06	-1.0253554252584803e-05	0.04892597498241392	38	56	True
4071	140	-5.463249374230967e-06	-1.0253554252584803e-05	0.05573216088741615	38	56	True
4071	160	-5.463249374230967e-06	-1.0253554252584803e-05	0.05789676159783994	38	56	True
4143	20	-5.4666278432528704e-06	-1.0232996681598772e-05	0.0006053853217993027	38	57	True
4143	40	-5.4666278432528704e-06	-1.0232996681598772e-05	-0.0003873373051755298	38	57	True
4143	60	-5.4666278432528704e-06	-1.0232996681598772e-05	0.021266669412450305	38	57	True
4143	80	-5.4666278432528704e-06	-1.0232996681598772e-05	0.04421994214025166	38	57	True
4143	100	-5.4666278432528704e-06	-1.0232996681598772e-05	0.043435798526873334	38	57	True
4143	120	-5.4666278432528704e-06	-1.0232996681598772e-05	0.04745117042619609	38	57	True
4143	140	-5.4666278432528704e-06	-1.0232996681598772e-05	0.050096714060469186	38	57	True
4143	160	-5.4666278432528704e-06	-1.0232996681598772e-05	0.057597086665632964	38	57	True
4215	20	-5.470006312274773e-06	-1.0212439110612736e-05	-3.0830398309504724e-05	38	58	True
4215	40	-5.470006312274773e-06	-1.0212439110612736e-05	0.0005554390063199976	38	58	True
4215	60	-5.470006312274773e-06	-1.0212439110612736e-05	0.021757958724140505	38	58	True
4215	80	-5.470006312274773e-06	-1.0212439110612736e-05	0.03783543671113429	38	58	True
4215	100	-5.470006312274773e-06	-1.0212439110612736e-05	0.04238609277191885	38	58	True
4215	120	-5.470006312274773e-06	-1.0212439110612736e-05	0.04424691119566161	38	58	True
4215	140	-5.470006312274773e-06	-1.0212439110612736e-05	0.05003437406700359	38	58	True
4215	160	-5.470006312274773e-06	-1.0212439110612736e-05	0.055496696626238996	38	58	True
4216	20	-5.44944874128874e-06	-1.0209060641590834e-05	-0.0007726889206268005	39	58	True
4216	40	-5.44944874128874e-06	-1.0209060641590834e-05	0.000990479460948884	39	58	True
4216	60	-5.44944874128874e-06	-1.0209060641590834e-05	0.015522034246228297	39	58	True
4216	80	-5.44944874128874e-06	-1.0209060641590834e-05	0.04013054477791871	39	58	True
4216	100	-5.44944874128874e-06	-1.0209060641590834e-05	0.04028895643831615	39	58	True
4216	120	-5.44944874128874e-06	-1.0209060641590834e-05	0.0465104515444549	39	58	True
4216	140	-5.44944874128874e-06	-1.0209060641590834e-05	0.04961876685812381	39	58	True
4216	160	-5.44944874128874e-06	-1.0209060641590834e-05	0.058726764215025144	39	58	True
4288	20	-5.452827210310643e-06	-1.01885030706048e-05	-0.0006913113148166646	39	59	True
4288	40	-5.452827210310643e-06	-1.01885030706048e-05	0.0005572402547996569	39	59	True
4288	60	-5.452827210310643e-06	-1.01885030706048e-05	0.013283016582941596	39	59	True
4288	80	-5.452827210310643e-06	-1.01885030706048e-05	0.03249964446972441	39	59	True
4288	100	-5.452827210310643e-06	-1.01885030706048e-05	0.03871011501289348	39	59	True
4288	120	-5.452827210310643e-06	-1.01885030706048e-05	0.04321387931151254	39	59	True
4288	140	-5.452827210310643e-06	-1.01885030706048e-05	0.048140846699973046	39	59	True
4288	160	-5.452827210310643e-06	-1.01885030706048e-05	0.05361758931916123	39	59	True
4288	180	-5.452827210310643e-06	-1.01885030706048e-05	0.03998864886687758	39	59	True
4360	20	-5.456205679332547e-06	-1.0167945499618768e-05	-0.0014536008809693816	39	60	True
4360	40	-5.456205679332547e-06	-1.0167945499618768e-05	2.611190487771957e-05	39	60	True
4360	60	-5.456205679332547e-06	-1.0167945499618768e-05	0.015156594948464549	39	60	True
4360	80	-5.456205679332547e-06	-1.0167945499618768e-05	0.030917581000674325	39	60	True
4360	100	-5.456205679332547e-06	-1.0167945499618768e-05	0.03459287251373592	39	60	True
4360	120	-5.456205679332547e-06	-1.0167945499618768e-05	0.03889887784037507	39	60	True
4360	140	-5.456205679332547e-06	-1.0167945499618768e-05	0.04508919017927596	39	60	True
4360	160	-5.456205679332547e-06	-1.0167945499618768e-05	0.05096577844245467	39	60	True
4360	180	-5.456205679332547e-06	-1.0167945499618768e-05	0.053780833536407675	39	60	True
4432	20	-5.45958414835445e-06	-1.0147387928632732e-05	-0.0004928891860580554	39	61	True
4432	40	-5.45958414835445e-06	-1.0147387928632732e-05	0.00048167802577666984	39	61	True
4432	60	-5.45958414835445e-06	-1.0147387928632732e-05	0.011410316773476668	39	61	True
4432	80	-5.45958414835445e-06	-1.0147387928632732e-05	0.028124375894126367	39	61	True
4432	100	-5.45958414835445e-06	-1.0147387928632732e-05	0.03898837482263616	39	61	True
4432	120	-5.45958414835445e-06	-1.0147387928632732e-05	0.04360875994868967	39	61	True
4432	140	-5.45958414835445e-06	-1.0147387928632732e-05	0.04570202464158208	39	61	True
4432	160	-5.45958414835445e-06	-1.0147387928632732e-05	0.05054865521323714	39	61	True
4432	180	-5.45958414835445e-06	-1.0147387928632732e-05	0.05526092025964578	39	61	True
4504	20	-5.462962617376354e-06	-1.01268303576467e-05	-0.0002411081392726878	39	62	True
4504	40	-5.462962617376354e-06	-1.01268303576467e-05	-0.00019283228908172745	39	62	True
4504	60	-5.462962617376354e-06	-1.01268303576467e-05	0.02852861541850289	39	62	True
4504	80	-5.462962617376354e-06	-1.01268303576467e-05	0.03999319062818645	39	62	True
4504	100	-5.462962617376354e-06	-1.01268303576467e-05	0.04209382729071204	39	62	True
4504	120	-5.462962617376354e-06	-1.01268303576467e-05	0.04521581013397998	39	62	True
4504	140	-5.462962617376354e-06	-1.01268303576467e-05	0.04913378486281796	39	62	True
4504	160	-5.462962617376354e-06	-1.01268303576467e-05	0.05012131167986518	39	62	True
4576	20	-5.466341086398257e-06	-1.0106272786660666e-05	0.0006575857204149034	39	63	True
4576	40	-5.466341086398257e-06	-1.0106272786660666e-05	0.0018073471786642468	39	63	True
4576	60	-5.466341086398257e-06	-1.0106272786660666e-05	0.023333770542974953	39	63	True
4576	80	-5.466341086398257e-06	-1.0106272786660666e-05	0.0369461374642371	39	63	True
4576	100	-5.466341086398257e-06	-1.0106272786660666e-05	0.04141487756070349	39	63	True
4576	120	-5.466341086398257e-06	-1.0106272786660666e-05	0.04299683148561386	39	63	True
4576	140	-5.466341086398257e-06	-1.0106272786660666e-05	0.04876186966645427	39	63	True
4576	160	-5.466341086398257e-06	-1.0106272786660666e-05	0.050687746840470456	39	63	True
4648	20	-5.469719555420161e-06	-1.0085715215674633e-05	-0.00031807038756939037	39	64	True
4648	40	-5.469719555420161e-06	-1.0085715215674633e-05	-0.0005383173827623208	39	64	True
4648	60	-5.469719555420161e-06	-1.0085715215674633e-05	0.02037703009243939	39	64	True
4648	80	-5.469719555420161e-06	-1.0085715215674633e-05	0.036409959776314615	39	64	True
4648	100	-5.469719555420161e-06	-1.0085715215674633e-05	0.04198856504059959	39	64	True
4648	120	-5.469719555420161e-06	-1.0085715215674633e-05	0.04624052739671666	39	64	True
4648	140	-5.469719555420161e-06	-1.0085715215674633e-05	0.04643254174212445	39	64	True
4648	160	-5.469719555420161e-06	-1.0085715215674633e-05	0.051070924219724444	39	64	True
4648	180	-5.469719555420161e-06	-1.0085715215674633e-05	0.05167910023589053	39	64	True
4720	20	-5.473098024442064e-06	-1.0065157644688598e-05	3.488875627331603e-05	39	65	True
4720	40	-5.473098024442064e-06	-1.0065157644688598e-05	0.0004975255120696935	39	65	True
4720	60	-5.473098024442064e-06	-1.0065157644688598e-05	0.011779209448282944	39	65	True
4720	80	-5.473098024442064e-06	-1.0065157644688598e-05	0.03469497517940741	39	65	True
4720	100	-5.473098024442064e-06	-1.0065157644688598e-05	0.040100261449486696	39	65	True
4720	120	-5.473098024442064e-06	-1.0065157644688598e-05	0.042869931330271435	39	65	True
4720	140	-5.473098024442064e-06	-1.0065157644688598e-05	0.04253580580885929	39	65	True
4720	160	-5.473098024442064e-06	-1.0065157644688598e-05	0.04719709097555218	39	65	True
4720	180	-5.473098024442064e-06	-1.0065157644688598e-05	0.05114320168315132	39	65	True
4792	20	-5.476476493463968e-06	-1.0044600073702565e-05	0.0006658244433570487	39	66	True
4792	40	-5.476476493463968e-06	-1.0044600073702565e-05	-0.0008097368465805999	39	66	True
4792	60	-5.476476493463968e-06	-1.0044600073702565e-05	0.011618537094222668	39	66	True
4792	80	-5.476476493463968e-06	-1.0044600073702565e-05	0.027489289920519758	39	66	True
4792	100	-5.476476493463968e-06	-1.0044600073702565e-05	0.03567111595066592	39	66	True
4792	120	-5.476476493463968e-06	-1.0044600073702565e-05	0.03897301738418664	39	66	True
4792	140	-5.476476493463968e-06	-1.0044600073702565e-05	0.041074949496001587	39	66	True
4792	160	-5.476476493463968e-06	-1.0044600073702565e-05	0.0453770098851241	39	66	True
4792	180	-5.476476493463968e-06	-1.0044600073702565e-05	0.04960963279280862	39	66	True
4792	200	-5.476476493463968e-06	-1.0044600073702565e-05	0.12624885914373468	39	66	True
4864	20	-5.479854962485871e-06	-1.002404250271653e-05	-0.0011514260150602119	39	67	True
4864	40	-5.479854962485871e-06	-1.002404250271653e-05	-0.0008186047924634704	39	67	True
4864	60	-5.479854962485871e-06	-1.002404250271653e-05	0.01218545404837558	39	67	True
4864	80	-5.479854962485871e-06	-1.002404250271653e-05	0.024707682627135873	39	67	True
4864	100	-5.479854962485871e-06	-1.002404250271653e-05	0.03370796096668044	39	67	True
4864	120	-5.479854962485871e-06	-1.002404250271653e-05	0.035175415039295055	39	67	True
4864	140	-5.479854962485871e-06	-1.002404250271653e-05	0.04286902109881943	39	67	True
4864	160	-5.479854962485871e-06	-1.002404250271653e-05	0.042698546164605694	39	67	True
4864	180	-5.479854962485871e-06	-1.002404250271653e-05	0.045067105906449696	39	67	True
4864	200	-5.479854962485871e-06	-1.002404250271653e-05	0.03871382290193627	39	67	True
4936	20	-5.483233431507774e-06	-1.0003484931730495e-05	-0.0006963130090748431	39	68	True
4936	40	-5.483233431507774e-06	-1.0003484931730495e-05	-0.0016369675968860042	39	68	True
4936	60	-5.483233431507774e-06	-1.0003484931730495e-05	0.021718440779138953	39	68	True
4936	80	-5.483233431507774e-06	-1.0003484931730495e-05	0.029994468796128073	39	68	True
4936	100	-5.483233431507774e-06	-1.0003484931730495e-05	0.03359383774620014	39	68	True
4936	120	-5.483233431507774e-06	-1.0003484931730495e-05	0.03489006363544236	39	68	True
4936	140	-5.483233431507774e-06	-1.0003484931730495e-05	0.03995576154592799	39	68	True
4936	160	-5.483233431507774e-06	-1.0003484931730495e-05	0.04695482634435788	39	68	True
4936	180	-5.483233431507774e-06	-1.0003484931730495e-05	0.04685382371596291	39	68	True
5008	20	-5.486611900529678e-06	-9.982927360744464e-06	5.4064736691672105e-05	39	69	True
5008	40	-5.486611900529678e-06	-9.982927360744464e-06	0.0013034355787438132	39	69	True
5008	60	-5.486611900529678e-06	-9.982927360744464e-06	0.02191167955206744	39	69	True
5008	80	-5.486611900529678e-06	-9.982927360744464e-06	0.03317990204081712	39	69	True
5008	100	-5.486611900529678e-06	-9.982927360744464e-06	0.03098694883008957	39	69	True
5008	120	-5.486611900529678e-06	-9.982927360744464e-06	0.035324697422952224	39	69	True
5008	140	-5.486611900529678e-06	-9.982927360744464e-06	0.03980489960596259	39	69	True
5008	160	-5.486611900529678e-06	-9.982927360744464e-06	0.0421336251012578	39	69	True
5008	180	-5.486611900529678e-06	-9.982927360744464e-06	0.04776604549552001	39	69	True
5080	20	-5.489990369551581e-06	-9.96236978975843e-06	-0.000708433072251787	39	70	True
5080	40	-5.489990369551581e-06	-9.96236978975843e-06	-0.0008195169728093573	39	70	True
5080	60	-5.489990369551581e-06	-9.96236978975843e-06	0.005585734359665894	39	70	True
5080	80	-5.489990369551581e-06	-9.96236978975843e-06	0.03146925898196256	39	70	True
5080	100	-5.489990369551581e-06	-9.96236978975843e-06	0.030556690985408048	39	70	True
5080	120	-5.489990369551581e-06	-9.96236978975843e-06	0.030424806688530877	39	70	True
5080	140	-5.489990369551581e-06	-9.96236978975843e-06	0.03663924411739096	39	70	True
5080	160	-5.489990369551581e-06	-9.96236978975843e-06	0.038913665727615517	39	70	True
5080	180	-5.489990369551581e-06	-9.96236978975843e-06	0.043015041616656174	39	70	True
5080	200	-5.489990369551581e-06	-9.96236978975843e-06	0.04710631556572763	39	70	True
5152	20	-5.493368838573485e-06	-9.941812218772396e-06	-6.985195987010569e-05	39	71	True
5152	40	-5.493368838573485e-06	-9.941812218772396e-06	-0.0007356197459774736	39	71	True
5152	60	-5.493368838573485e-06	-9.941812218772396e-06	0.0088269333653251	39	71	True
5152	80	-5.493368838573485e-06	-9.941812218772396e-06	0.031484167986903525	39	71	True
5152	100	-5.493368838573485e-06	-9.941812218772396e-06	0.03544045101505005	39	71	True
5152	120	-5.493368838573485e-06	-9.941812218772396e-06	0.03822267368318317	39	71	True
5152	140	-5.493368838573485e-06	-9.941812218772396e-06	0.03783026533520684	39	71	True
5152	160	-5.493368838573485e-06	-9.941812218772396e-06	0.039802699556846524	39	71	True
5152	180	-5.493368838573485e-06	-9.941812218772396e-06	0.044781315161430614	39	71	True
5152	200	-5.493368838573485e-06	-9.941812218772396e-06	0.04328850124496299	39	71	True
5224	20	-5.496747307595388e-06	-9.92125464778636e-06	0.001089540432607753	39	72	True
5224	40	-5.496747307595388e-06	-9.92125464778636e-06	0.0015495166030333285	39	72	True
5224	60	-5.496747307595388e-06	-9.92125464778636e-06	0.010509518105984968	39	72	True
5224	80	-5.496747307595388e-06	-9.92125464778636e-06	0.036259441530438606	39	72	True
5224	100	-5.496747307595388e-06	-9.92125464778636e-06	0.03699711611312191	39	72	True
5224	120	-5.496747307595388e-06	-9.92125464778636e-06	0.03750819142927294	39	72	True
5224	140	-5.496747307595388e-06	-9.92125464778636e-06	0.03673211305601593	39	72	True
5224	160	-5.496747307595388e-06	-9.92125464778636e-06	0.03994705490142364	39	72	True
5224	180	-5.496747307595388e-06	-9.92125464778636e-06	0.04283789122226524	39	72	True
5224	200	-5.496747307595388e-06	-9.92125464778636e-06	0.12626939717992483	39	72	True
5296	20	-5.500125776617292e-06	-9.900697076800328e-06	-0.0018351109509593324	39	73	True
5296	40	-5.500125776617292e-06	-9.900697076800328e-06	0.00019562446139822788	39	73	True
5296	60	-5.500125776617292e-06	-9.900697076800328e-06	0.024775304067532724	39	73	True
5296	80	-5.500125776617292e-06	-9.900697076800328e-06	0.03223316983801802	39	73	True
5296	100	-5.500125776617292e-06	-9.900697076800328e-06	0.035181479537055436	39	73	True
5296	120	-5.500125776617292e-06	-9.900697076800328e-06	0.03507978981934859	39	73	True
5296	140	-5.500125776617292e-06	-9.900697076800328e-06	0.03790727975060826	39	73	True
5296	160	-5.500125776617292e-06	-9.900697076800328e-06	0.04063636408197549	39	73	True
5296	180	-5.500125776617292e-06	-9.900697076800328e-06	0.04037010041731926	39	73	True
5296	200	-5.500125776617292e-06	-9.900697076800328e-06	0.04500493802131376	39	73	True
5368	20	-5.503504245639196e-06	-9.880139505814294e-06	-0.0010144326479964996	39	74	True
5368	40	-5.503504245639196e-06	-9.880139505814294e-06	6.958208990180718e-05	39	74	True
5368	60	-5.503504245639196e-06	-9.880139505814294e-06	0.016300240605131047	39	74	True
5368	80	-5.503504245639196e-06	-9.880139505814294e-06	0.031529312448838866	39	74	True
5368	100	-5.503504245639196e-06	-9.880139505814294e-06	0.03280717574523867	39	74	True
5368	120	-5.503504245639196e-06	-9.880139505814294e-06	0.03472816935207347	39	74	True
5368	140	-5.503504245639196e-06	-9.880139505814294e-06	0.036756481948752986	39	74	True
5368	160	-5.503504245639196e-06	-9.880139505814294e-06	0.0349380766008638	39	74	True
5368	180	-5.503504245639196e-06	-9.880139505814294e-06	0.0382341261686154	39	74	True
5368	200	-5.503504245639196e-06	-9.880139505814294e-06	0.04163232809301389	39	74	True
5440	20	-5.5068827146610986e-06	-9.85958193482826e-06	1.743048393625477e-05	39	75	True
5440	40	-5.5068827146610986e-06	-9.85958193482826e-06	0.0003876614765861171	39	75	True
5440	60	-5.5068827146610986e-06	-9.85958193482826e-06	0.023800052542390315	39	75	True
5440	80	-5.5068827146610986e-06	-9.85958193482826e-06	0.03312762909258343	39	75	True
5440	100	-5.5068827146610986e-06	-9.85958193482826e-06	0.03128027545268114	39	75	True
5440	120	-5.5068827146610986e-06	-9.85958193482826e-06	0.030628333022963534	39	75	True
5440	140	-5.5068827146610986e-06	-9.85958193482826e-06	0.03262782493540568	39	75	True
5440	160	-5.5068827146610986e-06	-9.85958193482826e-06	0.035821777222444506	39	75	True
5440	180	-5.5068827146610986e-06	-9.85958193482826e-06	0.03890260138285674	39	75	True
5440	200	-5.5068827146610986e-06	-9.85958193482826e-06	0.04019986083001082	39	75	True
5512	20	-5.510261183683002e-06	-9.839024363842227e-06	0.0009132305591337147	39	76	True
5512	40	-5.510261183683002e-06	-9.839024363842227e-06	-0.0011500570121799783	39	76	True
5512	60	-5.510261183683002e-06	-9.839024363842227e-06	0.020069646885439017	39	76	True
5512	80	-5.510261183683002e-06	-9.839024363842227e-06	0.029212692387199424	39	76	True
5512	100	-5.510261183683002e-06	-9.839024363842227e-06	0.03578030205090585	39	76	True
5512	120	-5.510261183683002e-06	-9.839024363842227e-06	0.03319111008437289	39	76	True
5512	140	-5.510261183683002e-06	-9.839024363842227e-06	0.03332937682278484	39	76	True
5512	160	-5.510261183683002e-06	-9.839024363842227e-06	0.03476895663884016	39	76	True
5512	180	-5.510261183683002e-06	-9.839024363842227e-06	0.0407916682723991	39	76	True
5512	200	-5.510261183683002e-06	-9.839024363842227e-06	0.04594807931527027	39	76	True
5584	20	-5.513639652704905e-06	-9.818466792856193e-06	0.0004615407935176438	39	77	True
5584	40	-5.513639652704905e-06	-9.818466792856193e-06	-3.3531313199589014e-05	39	77	True
5584	60	-5.513639652704905e-06	-9.818466792856193e-06	0.02263173213884233	39	77	True
5584	80	-5.513639652704905e-06	-9.818466792856193e-06	0.033335827996272126	39	77	True
5584	100	-5.513639652704905e-06	-9.818466792856193e-06	0.031742241663061145	39	77	True
5584	120	-5.513639652704905e-06	-9.818466792856193e-06	0.03208734826092939	39	77	True
5584	140	-5.513639652704905e-06	-9.818466792856193e-06	0.028804825182106048	39	77	True
5584	160	-5.513639652704905e-06	-9.818466792856193e-06	0.032614891553491294	39	77	True
5584	180	-5.513639652704905e-06	-9.818466792856193e-06	0.03891515634082927	39	77	True
5584	200	-5.513639652704905e-06	-9.818466792856193e-06	0.04104686555980846	39	77	True
5656	20	-5.517018121726809e-06	-9.79790922187016e-06	0.00016265084962799597	39	78	True
5656	40	-5.517018121726809e-06	-9.79790922187016e-06	0.003417817387407365	39	78	True
5656	60	-5.517018121726809e-06	-9.79790922187016e-06	0.010651064476545232	39	78	True
5656	80	-5.517018121726809e-06	-9.79790922187016e-06	0.022596901522651265	39	78	True
5656	100	-5.517018121726809e-06	-9.79790922187016e-06	0.02539766737808775	39	78	True
5656	120	-5.517018121726809e-06	-9.79790922187016e-06	0.030524794114383975	39	78	True
5656	140	-5.517018121726809e-06	-9.79790922187016e-06	0.032967965276532035	39	78	True
5656	160	-5.517018121726809e-06	-9.79790922187016e-06	0.03495133960874686	39	78	True
5656	180	-5.517018121726809e-06	-9.79790922187016e-06	0.03791011397082606	39	78	True
5656	200	-5.517018121726809e-06	-9.79790922187016e-06	0.04092610882795436	39	78	True
5656	220	-5.517018121726809e-06	-9.79790922187016e-06	0.03154972100303716	39	78	True
5728	20	-5.520396590748712e-06	-9.777351650884123e-06	-0.0004688916200616245	39	79	True
5728	40	-5.520396590748712e-06	-9.777351650884123e-06	0.00037003718079633557	39	79	True
5728	60	-5.520396590748712e-06	-9.777351650884123e-06	0.013980679828166523	39	79	True
5728	80	-5.520396590748712e-06	-9.777351650884123e-06	0.029184987785019115	39	79	True
5728	100	-5.520396590748712e-06	-9.777351650884123e-06	0.026925544548430134	39	79	True
5728	120	-5.520396590748712e-06	-9.777351650884123e-06	0.025500047991242378	39	79	True
5728	140	-5.520396590748712e-06	-9.777351650884123e-06	0.03123415665095705	39	79	True
5728	160	-5.520396590748712e-06	-9.777351650884123e-06	0.035047808826479225	39	79	True
5728	180	-5.520396590748712e-06	-9.777351650884123e-06	0.03883401552494761	39	79	True
5728	200	-5.520396590748712e-06	-9.777351650884123e-06	0.03897556077865499	39	79	True
5728	220	-5.520396590748712e-06	-9.777351650884123e-06	0.04681046207673136	39	79	True
5800	20	-5.523775059770616e-06	-9.756794079898092e-06	0.0008545676456083298	39	80	True
5800	40	-5.523775059770616e-06	-9.756794079898092e-06	0.0010780578209068404	39	80	True
5800	60	-5.523775059770616e-06	-9.756794079898092e-06	0.006439284435357997	39	80	True
5800	80	-5.523775059770616e-06	-9.756794079898092e-06	0.020960007076206624	39	80	True
5800	100	-5.523775059770616e-06	-9.756794079898092e-06	0.02332409759869017	39	80	True
5800	120	-5.523775059770616e-06	-9.756794079898092e-06	0.02966611284138907	39	80	True
5800	140	-5.523775059770616e-06	-9.756794079898092e-06	0.031650056944722	39	80	True
5800	160	-5.523775059770616e-06	-9.756794079898092e-06	0.03727676797991361	39	80	True
5800	180	-5.523775059770616e-06	-9.756794079898092e-06	0.034287391729605335	39	80	True
5800	200	-5.523775059770616e-06	-9.756794079898092e-06	0.03900298364338757	39	80	True
5800	220	-5.523775059770616e-06	-9.756794079898092e-06	0.03973442391054057	39	80	True
5872	20	-5.52715352879252e-06	-9.736236508912055e-06	0.0019205555614154168	39	81	True
5872	40	-5.52715352879252e-06	-9.736236508912055e-06	0.0019920456409673955	39	81	True
5872	60	-5.52715352879252e-06	-9.736236508912055e-06	0.006308545786002839	39	81	True
5872	80	-5.52715352879252e-06	-9.736236508912055e-06	0.022653784574783058	39	81	True
5872	100	-5.52715352879252e-06	-9.736236508912055e-06	0.028878108357338138	39	81	True
5872	120	-5.52715352879252e-06	-9.736236508912055e-06	0.02821803754394885	39	81	True
5872	140	-5.52715352879252e-06	-9.736236508912055e-06	0.032647368075111705	39	81	True
5872	160	-5.52715352879252e-06	-9.736236508912055e-06	0.03513262215848145	39	81	True
5872	180	-5.52715352879252e-06	-9.736236508912055e-06	0.03497798753343438	39	81	True
5872	200	-5.52715352879252e-06	-9.736236508912055e-06	0.04165506041727836	39	81	True
5872	220	-5.52715352879252e-06	-9.736236508912055e-06	0.03269927338596905	39	81	True
5943	20	-5.551089568800457e-06	-9.719057406947929e-06	8.149807991271788e-06	38	82	True
5943	40	-5.551089568800457e-06	-9.719057406947929e-06	0.001836736182185137	38	82	True
5943	60	-5.551089568800457e-06	-9.719057406947929e-06	0.007813313778953742	38	82	True
5943	80	-5.551089568800457e-06	-9.719057406947929e-06	0.0243732775667678	38	82	True
5943	100	-5.551089568800457e-06	-9.719057406947929e-06	0.024513107010768007	38	82	True
5943	120	-5.551089568800457e-06	-9.719057406947929e-06	0.029592117260667412	38	82	True
5943	140	-5.551089568800457e-06	-9.719057406947929e-06	0.03254336877771751	38	82	True
5943	160	-5.551089568800457e-06	-9.719057406947929e-06	0.03127509685519665	38	82	True
5943	180	-5.551089568800457e-06	-9.719057406947929e-06	0.035413426380412324	38	82	True
5943	200	-5.551089568800457e-06	-9.719057406947929e-06	0.03765811591829967	38	82	True
5943	220	-5.551089568800457e-06	-9.719057406947929e-06	0.032582321359073345	38	82	True
5944	20	-5.530531997814423e-06	-9.715678937926024e-06	-0.0004829403203130341	39	82	True
5944	40	-5.530531997814423e-06	-9.715678937926024e-06	0.0003710719626364645	39	82	True
5944	60	-5.530531997814423e-06	-9.715678937926024e-06	0.00998420619831241	39	82	True
5944	80	-5.530531997814423e-06	-9.715678937926024e-06	0.02466892639438174	39	82	True
5944	100	-5.530531997814423e-06	-9.715678937926024e-06	0.03150198131682082	39	82	True
5944	120	-5.530531997814423e-06	-9.715678937926024e-06	0.02973258289293832	39	82	True
5944	140	-5.530531997814423e-06	-9.715678937926024e-06	0.03070114204796815	39	82	True
5944	160	-5.530531997814423e-06	-9.715678937926024e-06	0.033214144802253695	39	82	True
5944	180	-5.530531997814423e-06	-9.715678937926024e-06	0.034340067461683714	39	82	True
5944	200	-5.530531997814423e-06	-9.715678937926024e-06	0.041818619248947066	39	82	True
5944	220	-5.530531997814423e-06	-9.715678937926024e-06	0.046675181444352294	39	82	True
6015	20	-5.55446803782236e-06	-9.698499835961894e-06	-3.207539963575013e-05	38	83	True
6015	40	-5.55446803782236e-06	-9.698499835961894e-06	0.0004897672036815436	38	83	True
6015	60	-5.55446803782236e-06	-9.698499835961894e-06	0.006736685519695829	38	83	True
6015	80	-5.55446803782236e-06	-9.698499835961894e-06	0.02385740696962569	38	83	True
6015	100	-5.55446803782236e-06	-9.698499835961894e-06	0.030846878783500634	38	83	True
6015	120	-5.55446803782236e-06	-9.698499835961894e-06	0.03265890419856625	38	83	True
6015	140	-5.55446803782236e-06	-9.698499835961894e-06	0.03298192549576083	38	83	True
6015	160	-5.55446803782236e-06	-9.698499835961894e-06	0.030339371283236848	38	83	True
6015	180	-5.55446803782236e-06	-9.698499835961894e-06	0.026647334192561368	38	83	True
6015	200	-5.55446803782236e-06	-9.698499835961894e-06	0.02799389439467386	38	83	True
6015	220	-5.55446803782236e-06	-9.698499835961894e-06	0.03263389880307939	38	83	True
6015	240	-5.55446803782236e-06	-9.698499835961894e-06	0.031268019916098316	38	83	True
6087	20	-5.557846506844264e-06	-9.67794226497586e-06	-0.00033317920226487685	38	84	True
6087	40	-5.557846506844264e-06	-9.67794226497586e-06	0.00016961387399589832	38	84	True
6087	60	-5.557846506844264e-06	-9.67794226497586e-06	0.009204183291480952	38	84	True
6087	80	-5.557846506844264e-06	-9.67794226497586e-06	0.026985964299267175	38	84	True
6087	100	-5.557846506844264e-06	-9.67794226497586e-06	0.023151321940627266	38	84	True
6087	120	-5.557846506844264e-06	-9.67794226497586e-06	0.028102558960624486	38	84	True
6087	140	-5.557846506844264e-06	-9.67794226497586e-06	0.0243307236518621	38	84	True
6087	160	-5.557846506844264e-06	-9.67794226497586e-06	0.026892599930837376	38	84	True
6087	180	-5.557846506844264e-06	-9.67794226497586e-06	0.033810541330459784	38	84	True
6087	200	-5.557846506844264e-06	-9.67794226497586e-06	0.03775725613890386	38	84	True
6087	220	-5.557846506844264e-06	-9.67794226497586e-06	0.03323208126479923	38	84	True
6159	20	-5.5612249758661664e-06	-9.657384693989826e-06	0.0011587148441268731	38	85	True
6159	40	-5.5612249758661664e-06	-9.657384693989826e-06	-0.0005230794391152744	38	85	True
6159	60	-5.5612249758661664e-06	-9.657384693989826e-06	0.006437759187978667	38	85	True
6159	80	-5.5612249758661664e-06	-9.657384693989826e-06	0.021298605743368768	38	85	True
6159	100	-5.5612249758661664e-06	-9.657384693989826e-06	0.01888849623928997	38	85	True
6159	120	-5.5612249758661664e-06	-9.657384693989826e-06	0.026787867562153542	38	85	True
6159	140	-5.5612249758661664e-06	-9.657384693989826e-06	0.030650034202952623	38	85	True
6159	160	-5.5612249758661664e-06	-9.657384693989826e-06	0.033243622039339234	38	85	True
6159	180	-5.5612249758661664e-06	-9.657384693989826e-06	0.034186174768930155	38	85	True
6159	200	-5.5612249758661664e-06	-9.657384693989826e-06	0.030790269741194042	38	85	True
6159	220	-5.5612249758661664e-06	-9.657384693989826e-06	0.03821249801668622	38	85	True
6231	20	-5.56460344488807e-06	-9.636827123003791e-06	-0.0005032908087000385	38	86	True
6231	40	-5.56460344488807e-06	-9.636827123003791e-06	0.0011633743520603726	38	86	True
6231	60	-5.56460344488807e-06	-9.636827123003791e-06	0.008127386750439029	38	86	True
6231	80	-5.56460344488807e-06	-9.636827123003791e-06	0.022127534031636698	38	86	True
6231	100	-5.56460344488807e-06	-9.636827123003791e-06	0.023575484274612802	38	86	True
6231	120	-5.56460344488807e-06	-9.636827123003791e-06	0.027193387535019577	38	86	True
6231	140	-5.56460344488807e-06	-9.636827123003791e-06	0.023119435357839113	38	86	True
6231	160	-5.56460344488807e-06	-9.636827123003791e-06	0.024690436710293685	38	86	True
6231	180	-5.56460344488807e-06	-9.636827123003791e-06	0.030708562480863715	38	86	True
6231	200	-5.56460344488807e-06	-9.636827123003791e-06	0.02914008425609563	38	86	True
6231	220	-5.56460344488807e-06	-9.636827123003791e-06	0.029808397784271204	38	86	True
6231	240	-5.56460344488807e-06	-9.636827123003791e-06	0.0463561829731826	38	86	True
6302	20	-5.588539484896007e-06	-9.619648021039665e-06	0.0015154102930163913	37	87	True
6302	40	-5.588539484896007e-06	-9.619648021039665e-06	0.00015642870417677322	37	87	True
6302	60	-5.588539484896007e-06	-9.619648021039665e-06	0.005982605679988821	37	87	True
6302	80	-5.588539484896007e-06	-9.619648021039665e-06	0.014321803164095873	37	87	True
6302	100	-5.588539484896007e-06	-9.619648021039665e-06	0.017457812097408813	37	87	True
6302	120	-5.588539484896007e-06	-9.619648021039665e-06	0.013295067496388176	37	87	True
6302	140	-5.588539484896007e-06	-9.619648021039665e-06	0.025173575247971976	37	87	True
6302	160	-5.588539484896007e-06	-9.619648021039665e-06	0.034680287786461185	37	87	True
6302	180	-5.588539484896007e-06	-9.619648021039665e-06	0.034347850745381894	37	87	True
6302	200	-5.588539484896007e-06	-9.619648021039665e-06	0.03595050708185221	37	87	True
6302	220	-5.588539484896007e-06	-9.619648021039665e-06	0.03361462653762716	37	87	True
6302	240	-5.588539484896007e-06	-9.619648021039665e-06	0.03350422538475654	37	87	True
6302	260	-5.588539484896007e-06	-9.619648021039665e-06	0.0333689856350685	37	87	True
6303	20	-5.567981913909974e-06	-9.616269552017758e-06	-1.3158034355800042e-05	38	87	True
6303	40	-5.567981913909974e-06	-9.616269552017758e-06	0.0008947886983991138	38	87	True
6303	60	-5.567981913909974e-06	-9.616269552017758e-06	0.008985725288028597	38	87	True
6303	80	-5.567981913909974e-06	-9.616269552017758e-06	0.011839591700046663	38	87	True
6303	100	-5.567981913909974e-06	-9.616269552017758e-06	0.01542178272518741	38	87	True
6303	120	-5.567981913909974e-06	-9.616269552017758e-06	0.02100042320698728	38	87	True
6303	140	-5.567981913909974e-06	-9.616269552017758e-06	0.0204611915231584	38	87	True
6303	160	-5.567981913909974e-06	-9.616269552017758e-06	0.02926364604524928	38	87	True
6303	180	-5.567981913909974e-06	-9.616269552017758e-06	0.029657176147982505	38	87	True
6303	200	-5.567981913909974e-06	-9.616269552017758e-06	0.03508905020838179	38	87	True
6303	220	-5.567981913909974e-06	-9.616269552017758e-06	0.03209558861134783	38	87	True
6303	240	-5.567981913909974e-06	-9.616269552017758e-06	0.03387057834339974	38	87	True
6303	260	-5.567981913909974e-06	-9.616269552017758e-06	0.02537387274467563	38	87	True
6374	20	-5.591917953917911e-06	-9.599090450053628e-06	0.0005113935898155213	37	88	True
6374	40	-5.591917953917911e-06	-9.599090450053628e-06	0.0027441967769852257	37	88	True
6374	60	-5.591917953917911e-06	-9.599090450053628e-06	0.006307075116401575	37	88	True
6374	80	-5.591917953917911e-06	-9.599090450053628e-06	0.015995414461543307	37	88	True
6374	100	-5.591917953917911e-06	-9.599090450053628e-06	0.01545776270109519	37	88	True
6374	120	-5.591917953917911e-06	-9.599090450053628e-06	0.023073682135903766	37	88	True
6374	140	-5.591917953917911e-06	-9.599090450053628e-06	0.022695716437518006	37	88	True
6374	160	-5.591917953917911e-06	-9.599090450053628e-06	0.029465927597776546	37	88	True
6374	180	-5.591917953917911e-06	-9.599090450053628e-06	0.04015041354200615	37	88	True
6374	200	-5.591917953917911e-06	-9.599090450053628e-06	0.030236034862753166	37	88	True
6374	220	-5.591917953917911e-06	-9.599090450053628e-06	0.040774386333344605	37	88	True
6374	240	-5.591917953917911e-06	-9.599090450053628e-06	0.037513246744610186	37	88	True
6446	20	-5.595296422939815e-06	-9.578532879067597e-06	9.635305421695267e-05	37	89	True
6446	40	-5.595296422939815e-06	-9.578532879067597e-06	0.0031572602862562516	37	89	True
6446	60	-5.595296422939815e-06	-9.578532879067597e-06	0.010046231517861222	37	89	True
6446	80	-5.595296422939815e-06	-9.578532879067597e-06	0.013136580604512414	37	89	True
6446	100	-5.595296422939815e-06	-9.578532879067597e-06	0.01641109943044751	37	89	True
6446	120	-5.595296422939815e-06	-9.578532879067597e-06	0.018467008967351164	37	89	True
6446	140	-5.595296422939815e-06	-9.578532879067597e-06	0.03328631389546611	37	89	True
6446	160	-5.595296422939815e-06	-9.578532879067597e-06	0.029418812430926793	37	89	True
6446	180	-5.595296422939815e-06	-9.578532879067597e-06	0.030898500570363845	37	89	True
6446	200	-5.595296422939815e-06	-9.578532879067597e-06	0.026572285900121517	37	89	True
6446	220	-5.595296422939815e-06	-9.578532879067597e-06	0.022284866470436312	37	89	True
6446	240	-5.595296422939815e-06	-9.578532879067597e-06	0.02704462304808919	37	89	True
6446	260	-5.595296422939815e-06	-9.578532879067597e-06	0.04196751706751951	37	89	True
6518	20	-5.598674891961718e-06	-9.55797530808156e-06	0.0006541811512415751	37	90	True
6518	40	-5.598674891961718e-06	-9.55797530808156e-06	0.002019196215603988	37	90	True
6518	60	-5.598674891961718e-06	-9.55797530808156e-06	0.0042678919513022655	37	90	True
6518	80	-5.598674891961718e-06	-9.55797530808156e-06	0.013646073105756832	37	90	True
6518	100	-5.598674891961718e-06	-9.55797530808156e-06	0.013900236718822878	37	90	True
6518	120	-5.598674891961718e-06	-9.55797530808156e-06	0.020185045420619968	37	90	True
6518	140	-5.598674891961718e-06	-9.55797530808156e-06	0.035168357098915186	37	90	True
6518	160	-5.598674891961718e-06	-9.55797530808156e-06	0.0268493386736505	37	90	True
6518	180	-5.598674891961718e-06	-9.55797530808156e-06	0.024428749753079498	37	90	True
6518	200	-5.598674891961718e-06	-9.55797530808156e-06	0.02304988133664812	37	90	True
6518	220	-5.598674891961718e-06	-9.55797530808156e-06	0.031576890358864344	37	90	True
6518	240	-5.598674891961718e-06	-9.55797530808156e-06	0.03326645607148097	37	90	True
6518	260	-5.598674891961718e-06	-9.55797530808156e-06	0.030143113458054385	37	90	True
6590	20	-5.602053360983622e-06	-9.537417737095527e-06	-0.00034281042358495344	37	91	True
6590	40	-5.602053360983622e-06	-9.537417737095527e-06	0.005487926015795132	37	91	True
6590	60	-5.602053360983622e-06	-9.537417737095527e-06	0.017487910835707644	37	91	True
6590	80	-5.602053360983622e-06	-9.537417737095527e-06	0.02591650939249364	37	91	True
6590	100	-5.602053360983622e-06	-9.537417737095527e-06	0.02693350583580786	37	91	True
6590	120	-5.602053360983622e-06	-9.537417737095527e-06	0.023591468660110165	37	91	True
6590	140	-5.602053360983622e-06	-9.537417737095527e-06	0.025447911012187782	37	91	True
6590	160	-5.602053360983622e-06	-9.537417737095527e-06	0.02594874625220917	37	91	True
6590	180	-5.602053360983622e-06	-9.537417737095527e-06	0.02612319387250067	37	91	True
6590	200	-5.602053360983622e-06	-9.537417737095527e-06	0.025959690598927	37	91	True
6590	220	-5.602053360983622e-06	-9.537417737095527e-06	0.019801646253707696	37	91	True
6590	240	-5.602053360983622e-06	-9.537417737095527e-06	0.021986046928845756	37	91	True
