# Supplementary material for: Glycogen phase-separation drives macromolecular rearrangement and asymmetric division in E. coli
Source: EMBO J. 2025 Nov 3;44(24):7434–76. doi: 10.1038/s44318-025-00621-y (PMC12706056; doi:10.1038/s44318-025-00621-y)
Supplement: Supplementary file 20 — Source data Fig. 7 [file 44318_2025_621_MOESM20_ESM.zip › Figure7/Figure7C/medial_pro.txt]

curve_no	indentation_depth	x_pos	y_pos	stiffness	x_pix	y_pix	on_medial
378	20	-2.2830215616565428e-05	2.2651110982996648e-05	-0.001356028478964871	25	8	True
378	40	-2.2830215616565428e-05	2.2651110982996648e-05	0.001074978274878592	25	8	True
378	60	-2.2830215616565428e-05	2.2651110982996648e-05	0.004867092821202588	25	8	True
378	80	-2.2830215616565428e-05	2.2651110982996648e-05	0.0026545092177025506	25	8	True
378	100	-2.2830215616565428e-05	2.2651110982996648e-05	0.005266331796164653	25	8	True
378	120	-2.2830215616565428e-05	2.2651110982996648e-05	0.0052043685273119155	25	8	True
378	140	-2.2830215616565428e-05	2.2651110982996648e-05	0.004451033530368227	25	8	True
378	160	-2.2830215616565428e-05	2.2651110982996648e-05	0.00514748124813776	25	8	True
378	180	-2.2830215616565428e-05	2.2651110982996648e-05	0.003466640120846592	25	8	True
378	200	-2.2830215616565428e-05	2.2651110982996648e-05	0.006944424414055038	25	8	True
378	220	-2.2830215616565428e-05	2.2651110982996648e-05	0.006243461014750343	25	8	True
378	240	-2.2830215616565428e-05	2.2651110982996648e-05	0.004731282603550373	25	8	True
378	260	-2.2830215616565428e-05	2.2651110982996648e-05	0.004171861002412505	25	8	True
378	280	-2.2830215616565428e-05	2.2651110982996648e-05	0.004234980922512796	25	8	True
378	300	-2.2830215616565428e-05	2.2651110982996648e-05	0.006404171217230627	25	8	True
378	320	-2.2830215616565428e-05	2.2651110982996648e-05	0.007347209912362403	25	8	True
378	340	-2.2830215616565428e-05	2.2651110982996648e-05	0.008994073320455067	25	8	True
378	360	-2.2830215616565428e-05	2.2651110982996648e-05	0.008827916986365484	25	8	True
378	380	-2.2830215616565428e-05	2.2651110982996648e-05	0.010532136916676737	25	8	True
378	400	-2.2830215616565428e-05	2.2651110982996648e-05	0.01037470961294606	25	8	True
378	420	-2.2830215616565428e-05	2.2651110982996648e-05	0.009682409738138513	25	8	True
378	440	-2.2830215616565428e-05	2.2651110982996648e-05	0.011926891122776563	25	8	True
378	460	-2.2830215616565428e-05	2.2651110982996648e-05	0.010971534900658792	25	8	True
378	480	-2.2830215616565428e-05	2.2651110982996648e-05	0.011156104295591442	25	8	True
378	500	-2.2830215616565428e-05	2.2651110982996648e-05	0.011963247549262345	25	8	True
378	520	-2.2830215616565428e-05	2.2651110982996648e-05	0.012337002880471973	25	8	True
378	540	-2.2830215616565428e-05	2.2651110982996648e-05	0.013385508504848712	25	8	True
378	560	-2.2830215616565428e-05	2.2651110982996648e-05	0.01375326698501796	25	8	True
378	580	-2.2830215616565428e-05	2.2651110982996648e-05	0.01650619405419303	25	8	True
378	600	-2.2830215616565428e-05	2.2651110982996648e-05	0.01658997091081138	25	8	True
378	620	-2.2830215616565428e-05	2.2651110982996648e-05	0.016629896487578306	25	8	True
422	20	-2.280435149928537e-05	2.2659803430047224e-05	-0.0008338689495150885	25	9	True
422	40	-2.280435149928537e-05	2.2659803430047224e-05	-0.000400010679358552	25	9	True
422	60	-2.280435149928537e-05	2.2659803430047224e-05	0.004459453963600754	25	9	True
422	80	-2.280435149928537e-05	2.2659803430047224e-05	0.004651696017178589	25	9	True
422	100	-2.280435149928537e-05	2.2659803430047224e-05	0.004348915823854622	25	9	True
422	120	-2.280435149928537e-05	2.2659803430047224e-05	0.005808053489597099	25	9	True
422	140	-2.280435149928537e-05	2.2659803430047224e-05	0.004048867596597238	25	9	True
422	160	-2.280435149928537e-05	2.2659803430047224e-05	0.0042487525357508445	25	9	True
422	180	-2.280435149928537e-05	2.2659803430047224e-05	0.003807027441976249	25	9	True
422	200	-2.280435149928537e-05	2.2659803430047224e-05	0.004020330616129264	25	9	True
422	220	-2.280435149928537e-05	2.2659803430047224e-05	0.005281629561662666	25	9	True
422	240	-2.280435149928537e-05	2.2659803430047224e-05	0.003988714249867455	25	9	True
422	260	-2.280435149928537e-05	2.2659803430047224e-05	0.006340672789843695	25	9	True
422	280	-2.280435149928537e-05	2.2659803430047224e-05	0.006655576557563811	25	9	True
422	300	-2.280435149928537e-05	2.2659803430047224e-05	0.005631706617741543	25	9	True
422	320	-2.280435149928537e-05	2.2659803430047224e-05	0.007812312721793836	25	9	True
422	340	-2.280435149928537e-05	2.2659803430047224e-05	0.007889678189182249	25	9	True
422	360	-2.280435149928537e-05	2.2659803430047224e-05	0.00786250098538193	25	9	True
422	380	-2.280435149928537e-05	2.2659803430047224e-05	0.007097739535442524	25	9	True
422	400	-2.280435149928537e-05	2.2659803430047224e-05	0.010243980319413332	25	9	True
422	420	-2.280435149928537e-05	2.2659803430047224e-05	0.0100092552975839	25	9	True
422	440	-2.280435149928537e-05	2.2659803430047224e-05	0.009775774744036925	25	9	True
422	460	-2.280435149928537e-05	2.2659803430047224e-05	0.011353659642549328	25	9	True
422	480	-2.280435149928537e-05	2.2659803430047224e-05	0.012325074813920147	25	9	True
422	500	-2.280435149928537e-05	2.2659803430047224e-05	0.011921773633761307	25	9	True
422	520	-2.280435149928537e-05	2.2659803430047224e-05	0.014128410620746172	25	9	True
422	540	-2.280435149928537e-05	2.2659803430047224e-05	0.014311720655620924	25	9	True
422	560	-2.280435149928537e-05	2.2659803430047224e-05	0.014531948678878756	25	9	True
422	580	-2.280435149928537e-05	2.2659803430047224e-05	0.016207785084681528	25	9	True
422	600	-2.280435149928537e-05	2.2659803430047224e-05	0.015201609347006692	25	9	True
422	620	-2.280435149928537e-05	2.2659803430047224e-05	0.014789018338296505	25	9	True
466	20	-2.2778487382005317e-05	2.26684958770978e-05	0.00035051612973639615	25	10	True
466	40	-2.2778487382005317e-05	2.26684958770978e-05	0.0010361397686997128	25	10	True
466	60	-2.2778487382005317e-05	2.26684958770978e-05	0.004436224813741318	25	10	True
466	80	-2.2778487382005317e-05	2.26684958770978e-05	0.003530903156280834	25	10	True
466	100	-2.2778487382005317e-05	2.26684958770978e-05	0.0036110349274837907	25	10	True
466	120	-2.2778487382005317e-05	2.26684958770978e-05	0.005476064647152992	25	10	True
466	140	-2.2778487382005317e-05	2.26684958770978e-05	0.006400479996668798	25	10	True
466	160	-2.2778487382005317e-05	2.26684958770978e-05	0.005957939751297309	25	10	True
466	180	-2.2778487382005317e-05	2.26684958770978e-05	0.0058290525697762795	25	10	True
466	200	-2.2778487382005317e-05	2.26684958770978e-05	0.006333656397485556	25	10	True
466	220	-2.2778487382005317e-05	2.26684958770978e-05	0.006505448217942443	25	10	True
466	240	-2.2778487382005317e-05	2.26684958770978e-05	0.003738499245907245	25	10	True
466	260	-2.2778487382005317e-05	2.26684958770978e-05	0.005591457589758416	25	10	True
466	280	-2.2778487382005317e-05	2.26684958770978e-05	0.007566045907449612	25	10	True
466	300	-2.2778487382005317e-05	2.26684958770978e-05	0.006439546240834064	25	10	True
466	320	-2.2778487382005317e-05	2.26684958770978e-05	0.009237239378857601	25	10	True
466	340	-2.2778487382005317e-05	2.26684958770978e-05	0.009127395715935425	25	10	True
466	360	-2.2778487382005317e-05	2.26684958770978e-05	0.008519770808542394	25	10	True
466	380	-2.2778487382005317e-05	2.26684958770978e-05	0.011863379056572932	25	10	True
466	400	-2.2778487382005317e-05	2.26684958770978e-05	0.011612690137897468	25	10	True
466	420	-2.2778487382005317e-05	2.26684958770978e-05	0.011010885786167775	25	10	True
466	440	-2.2778487382005317e-05	2.26684958770978e-05	0.011082863924806554	25	10	True
466	460	-2.2778487382005317e-05	2.26684958770978e-05	0.011684197057602668	25	10	True
466	480	-2.2778487382005317e-05	2.26684958770978e-05	0.01321609255539121	25	10	True
466	500	-2.2778487382005317e-05	2.26684958770978e-05	0.013437734115806243	25	10	True
466	520	-2.2778487382005317e-05	2.26684958770978e-05	0.014810343768268678	25	10	True
466	540	-2.2778487382005317e-05	2.26684958770978e-05	0.017031982616215784	25	10	True
466	560	-2.2778487382005317e-05	2.26684958770978e-05	0.015632753711889758	25	10	True
466	580	-2.2778487382005317e-05	2.26684958770978e-05	0.015547232013982103	25	10	True
510	20	-2.2752623264725256e-05	2.2677188324148373e-05	0.0012813008144924843	25	11	True
510	40	-2.2752623264725256e-05	2.2677188324148373e-05	0.0011491132504351997	25	11	True
510	60	-2.2752623264725256e-05	2.2677188324148373e-05	0.0033846108380168344	25	11	True
510	80	-2.2752623264725256e-05	2.2677188324148373e-05	0.005320900242070655	25	11	True
510	100	-2.2752623264725256e-05	2.2677188324148373e-05	0.004433241280070603	25	11	True
510	120	-2.2752623264725256e-05	2.2677188324148373e-05	0.005353759297686684	25	11	True
510	140	-2.2752623264725256e-05	2.2677188324148373e-05	0.004913304587541571	25	11	True
510	160	-2.2752623264725256e-05	2.2677188324148373e-05	0.006944682081687323	25	11	True
510	180	-2.2752623264725256e-05	2.2677188324148373e-05	0.008254761999968892	25	11	True
510	200	-2.2752623264725256e-05	2.2677188324148373e-05	0.007003565166397767	25	11	True
510	220	-2.2752623264725256e-05	2.2677188324148373e-05	0.0064219387521028915	25	11	True
510	240	-2.2752623264725256e-05	2.2677188324148373e-05	0.00663281884490118	25	11	True
510	260	-2.2752623264725256e-05	2.2677188324148373e-05	0.0058999137915877265	25	11	True
510	280	-2.2752623264725256e-05	2.2677188324148373e-05	0.006039847352698661	25	11	True
510	300	-2.2752623264725256e-05	2.2677188324148373e-05	0.008193398786688483	25	11	True
510	320	-2.2752623264725256e-05	2.2677188324148373e-05	0.009279804983615953	25	11	True
510	340	-2.2752623264725256e-05	2.2677188324148373e-05	0.006566892021975185	25	11	True
510	360	-2.2752623264725256e-05	2.2677188324148373e-05	0.006862142276016697	25	11	True
510	380	-2.2752623264725256e-05	2.2677188324148373e-05	0.010192937192556756	25	11	True
510	400	-2.2752623264725256e-05	2.2677188324148373e-05	0.00729008287863545	25	11	True
510	420	-2.2752623264725256e-05	2.2677188324148373e-05	0.010239930973488524	25	11	True
510	440	-2.2752623264725256e-05	2.2677188324148373e-05	0.012189635133067513	25	11	True
510	460	-2.2752623264725256e-05	2.2677188324148373e-05	0.011447045319752791	25	11	True
510	480	-2.2752623264725256e-05	2.2677188324148373e-05	0.014195523248619318	25	11	True
510	500	-2.2752623264725256e-05	2.2677188324148373e-05	0.014575455083944698	25	11	True
510	520	-2.2752623264725256e-05	2.2677188324148373e-05	0.014851334321178088	25	11	True
510	540	-2.2752623264725256e-05	2.2677188324148373e-05	0.01440663521243903	25	11	True
510	560	-2.2752623264725256e-05	2.2677188324148373e-05	0.015199456558278958	25	11	True
510	580	-2.2752623264725256e-05	2.2677188324148373e-05	0.016794147926410263	25	11	True
510	600	-2.2752623264725256e-05	2.2677188324148373e-05	0.012331408210946025	25	11	True
554	20	-2.27267591474452e-05	2.268588077119895e-05	-7.024900771078692e-05	25	12	True
554	40	-2.27267591474452e-05	2.268588077119895e-05	-0.00016859477906336034	25	12	True
554	60	-2.27267591474452e-05	2.268588077119895e-05	0.00514954682279235	25	12	True
554	80	-2.27267591474452e-05	2.268588077119895e-05	0.0032769619813677125	25	12	True
554	100	-2.27267591474452e-05	2.268588077119895e-05	0.004319367213194147	25	12	True
554	120	-2.27267591474452e-05	2.268588077119895e-05	0.00637769459048893	25	12	True
554	140	-2.27267591474452e-05	2.268588077119895e-05	0.005652364684006378	25	12	True
554	160	-2.27267591474452e-05	2.268588077119895e-05	0.005709400344010787	25	12	True
554	180	-2.27267591474452e-05	2.268588077119895e-05	0.007264762919001526	25	12	True
554	200	-2.27267591474452e-05	2.268588077119895e-05	0.009124179844068929	25	12	True
554	220	-2.27267591474452e-05	2.268588077119895e-05	0.007551536993181419	25	12	True
554	240	-2.27267591474452e-05	2.268588077119895e-05	0.007722560362018719	25	12	True
554	260	-2.27267591474452e-05	2.268588077119895e-05	0.007518326313668513	25	12	True
554	280	-2.27267591474452e-05	2.268588077119895e-05	0.00868032377890935	25	12	True
554	300	-2.27267591474452e-05	2.268588077119895e-05	0.010250638783604486	25	12	True
554	320	-2.27267591474452e-05	2.268588077119895e-05	0.009688215654579242	25	12	True
554	340	-2.27267591474452e-05	2.268588077119895e-05	0.009653574990030054	25	12	True
554	360	-2.27267591474452e-05	2.268588077119895e-05	0.011345891710865901	25	12	True
554	380	-2.27267591474452e-05	2.268588077119895e-05	0.010925188109519812	25	12	True
554	400	-2.27267591474452e-05	2.268588077119895e-05	0.013392391259123866	25	12	True
554	420	-2.27267591474452e-05	2.268588077119895e-05	0.013002185130215034	25	12	True
554	440	-2.27267591474452e-05	2.268588077119895e-05	0.014415644506349726	25	12	True
554	460	-2.27267591474452e-05	2.268588077119895e-05	0.014472795765363698	25	12	True
554	480	-2.27267591474452e-05	2.268588077119895e-05	0.014708575201412576	25	12	True
554	500	-2.27267591474452e-05	2.268588077119895e-05	0.014955133739180691	25	12	True
554	520	-2.27267591474452e-05	2.268588077119895e-05	0.015584741268415275	25	12	True
554	540	-2.27267591474452e-05	2.268588077119895e-05	0.016316314131474774	25	12	True
598	20	-2.270089503016514e-05	2.2694573218249525e-05	0.0015943130770678846	25	13	True
598	40	-2.270089503016514e-05	2.2694573218249525e-05	0.0013321673612592378	25	13	True
598	60	-2.270089503016514e-05	2.2694573218249525e-05	0.003654039959997532	25	13	True
598	80	-2.270089503016514e-05	2.2694573218249525e-05	0.003919615512745124	25	13	True
598	100	-2.270089503016514e-05	2.2694573218249525e-05	0.004835321616285664	25	13	True
598	120	-2.270089503016514e-05	2.2694573218249525e-05	0.006221176568518642	25	13	True
598	140	-2.270089503016514e-05	2.2694573218249525e-05	0.007138560312938212	25	13	True
598	160	-2.270089503016514e-05	2.2694573218249525e-05	0.008053169223544673	25	13	True
598	180	-2.270089503016514e-05	2.2694573218249525e-05	0.007898630477451122	25	13	True
598	200	-2.270089503016514e-05	2.2694573218249525e-05	0.008148823000192304	25	13	True
598	220	-2.270089503016514e-05	2.2694573218249525e-05	0.0075806948658513	25	13	True
598	240	-2.270089503016514e-05	2.2694573218249525e-05	0.007390791584997761	25	13	True
598	260	-2.270089503016514e-05	2.2694573218249525e-05	0.007669107479319907	25	13	True
598	280	-2.270089503016514e-05	2.2694573218249525e-05	0.009744684551628436	25	13	True
598	300	-2.270089503016514e-05	2.2694573218249525e-05	0.009363611429044301	25	13	True
598	320	-2.270089503016514e-05	2.2694573218249525e-05	0.010923789858382304	25	13	True
598	340	-2.270089503016514e-05	2.2694573218249525e-05	0.01188382080016104	25	13	True
598	360	-2.270089503016514e-05	2.2694573218249525e-05	0.011674239634562331	25	13	True
598	380	-2.270089503016514e-05	2.2694573218249525e-05	0.011147470168226441	25	13	True
598	400	-2.270089503016514e-05	2.2694573218249525e-05	0.014828518362393909	25	13	True
598	420	-2.270089503016514e-05	2.2694573218249525e-05	0.012420107344987077	25	13	True
598	440	-2.270089503016514e-05	2.2694573218249525e-05	0.014174359872256057	25	13	True
598	460	-2.270089503016514e-05	2.2694573218249525e-05	0.0185493155204716	25	13	True
598	480	-2.270089503016514e-05	2.2694573218249525e-05	0.0170202846282474	25	13	True
598	500	-2.270089503016514e-05	2.2694573218249525e-05	0.01790669053830466	25	13	True
598	520	-2.270089503016514e-05	2.2694573218249525e-05	0.018502451679248574	25	13	True
642	20	-2.2675030912885084e-05	2.27032656653001e-05	0.0001510056511055036	25	14	True
642	40	-2.2675030912885084e-05	2.27032656653001e-05	0.0010566079323574803	25	14	True
642	60	-2.2675030912885084e-05	2.27032656653001e-05	0.005562176064249329	25	14	True
642	80	-2.2675030912885084e-05	2.27032656653001e-05	0.0035462819213604568	25	14	True
642	100	-2.2675030912885084e-05	2.27032656653001e-05	0.0047656809848306055	25	14	True
642	120	-2.2675030912885084e-05	2.27032656653001e-05	0.005160245353266223	25	14	True
642	140	-2.2675030912885084e-05	2.27032656653001e-05	0.005799121309635038	25	14	True
642	160	-2.2675030912885084e-05	2.27032656653001e-05	0.007016556331071341	25	14	True
642	180	-2.2675030912885084e-05	2.27032656653001e-05	0.007732453522940403	25	14	True
642	200	-2.2675030912885084e-05	2.27032656653001e-05	0.007408327895756926	25	14	True
642	220	-2.2675030912885084e-05	2.27032656653001e-05	0.008173064381745749	25	14	True
642	240	-2.2675030912885084e-05	2.27032656653001e-05	0.009356570378167976	25	14	True
642	260	-2.2675030912885084e-05	2.27032656653001e-05	0.009675823257374984	25	14	True
642	280	-2.2675030912885084e-05	2.27032656653001e-05	0.011385118069013753	25	14	True
642	300	-2.2675030912885084e-05	2.27032656653001e-05	0.00926085906474519	25	14	True
642	320	-2.2675030912885084e-05	2.27032656653001e-05	0.011467124928050156	25	14	True
642	340	-2.2675030912885084e-05	2.27032656653001e-05	0.011542005829507731	25	14	True
642	360	-2.2675030912885084e-05	2.27032656653001e-05	0.010252526567574687	25	14	True
642	380	-2.2675030912885084e-05	2.27032656653001e-05	0.012615700496853814	25	14	True
642	400	-2.2675030912885084e-05	2.27032656653001e-05	0.013263910364286912	25	14	True
642	420	-2.2675030912885084e-05	2.27032656653001e-05	0.01591493813897675	25	14	True
642	440	-2.2675030912885084e-05	2.27032656653001e-05	0.01622548983098573	25	14	True
642	460	-2.2675030912885084e-05	2.27032656653001e-05	0.01675018861447587	25	14	True
642	480	-2.2675030912885084e-05	2.27032656653001e-05	0.01850147352257192	25	14	True
642	500	-2.2675030912885084e-05	2.27032656653001e-05	0.018099588128469804	25	14	True
642	520	-2.2675030912885084e-05	2.27032656653001e-05	0.020816030035001307	25	14	True
686	20	-2.2649166795605027e-05	2.271195811235068e-05	0.000763262863040928	25	15	True
686	40	-2.2649166795605027e-05	2.271195811235068e-05	0.0010440921308487105	25	15	True
686	60	-2.2649166795605027e-05	2.271195811235068e-05	0.0034661979100735953	25	15	True
686	80	-2.2649166795605027e-05	2.271195811235068e-05	0.004339255118437472	25	15	True
686	100	-2.2649166795605027e-05	2.271195811235068e-05	0.004681524645367518	25	15	True
686	120	-2.2649166795605027e-05	2.271195811235068e-05	0.006661335563438055	25	15	True
686	140	-2.2649166795605027e-05	2.271195811235068e-05	0.005937105173575767	25	15	True
686	160	-2.2649166795605027e-05	2.271195811235068e-05	0.006370909924941289	25	15	True
686	180	-2.2649166795605027e-05	2.271195811235068e-05	0.007576836236323951	25	15	True
686	200	-2.2649166795605027e-05	2.271195811235068e-05	0.007885498804401548	25	15	True
686	220	-2.2649166795605027e-05	2.271195811235068e-05	0.007422521423338007	25	15	True
686	240	-2.2649166795605027e-05	2.271195811235068e-05	0.008244465351638853	25	15	True
686	260	-2.2649166795605027e-05	2.271195811235068e-05	0.008854304004489643	25	15	True
686	280	-2.2649166795605027e-05	2.271195811235068e-05	0.010777423824568269	25	15	True
686	300	-2.2649166795605027e-05	2.271195811235068e-05	0.011439346698258421	25	15	True
686	320	-2.2649166795605027e-05	2.271195811235068e-05	0.010532474517290984	25	15	True
686	340	-2.2649166795605027e-05	2.271195811235068e-05	0.0114746861228435	25	15	True
686	360	-2.2649166795605027e-05	2.271195811235068e-05	0.011189330013538404	25	15	True
686	380	-2.2649166795605027e-05	2.271195811235068e-05	0.013965584309016238	25	15	True
686	400	-2.2649166795605027e-05	2.271195811235068e-05	0.013219810237604386	25	15	True
686	420	-2.2649166795605027e-05	2.271195811235068e-05	0.014628866288757982	25	15	True
686	440	-2.2649166795605027e-05	2.271195811235068e-05	0.014373559010472749	25	15	True
686	460	-2.2649166795605027e-05	2.271195811235068e-05	0.016742491684827707	25	15	True
686	480	-2.2649166795605027e-05	2.271195811235068e-05	0.017690091270351684	25	15	True
686	500	-2.2649166795605027e-05	2.271195811235068e-05	0.018724159431256306	25	15	True
686	520	-2.2649166795605027e-05	2.271195811235068e-05	0.020077636281591833	25	15	True
730	20	-2.262330267832497e-05	2.272065055940125e-05	-0.0009963884216186204	25	16	True
730	40	-2.262330267832497e-05	2.272065055940125e-05	0.00125942770269929	25	16	True
730	60	-2.262330267832497e-05	2.272065055940125e-05	0.003887417136070231	25	16	True
730	80	-2.262330267832497e-05	2.272065055940125e-05	0.003351269463186871	25	16	True
730	100	-2.262330267832497e-05	2.272065055940125e-05	0.0044139220869048095	25	16	True
730	120	-2.262330267832497e-05	2.272065055940125e-05	0.0074264113226704806	25	16	True
730	140	-2.262330267832497e-05	2.272065055940125e-05	0.0060260883789526026	25	16	True
730	160	-2.262330267832497e-05	2.272065055940125e-05	0.00683392519787455	25	16	True
730	180	-2.262330267832497e-05	2.272065055940125e-05	0.00914689847379372	25	16	True
730	200	-2.262330267832497e-05	2.272065055940125e-05	0.008167944443525268	25	16	True
730	220	-2.262330267832497e-05	2.272065055940125e-05	0.008518790895132522	25	16	True
730	240	-2.262330267832497e-05	2.272065055940125e-05	0.008818758157075416	25	16	True
730	260	-2.262330267832497e-05	2.272065055940125e-05	0.00936370967653533	25	16	True
730	280	-2.262330267832497e-05	2.272065055940125e-05	0.00964803731860127	25	16	True
730	300	-2.262330267832497e-05	2.272065055940125e-05	0.01072589522042838	25	16	True
730	320	-2.262330267832497e-05	2.272065055940125e-05	0.011957051099994733	25	16	True
730	340	-2.262330267832497e-05	2.272065055940125e-05	0.01263473941941028	25	16	True
730	360	-2.262330267832497e-05	2.272065055940125e-05	0.01215101731060385	25	16	True
730	380	-2.262330267832497e-05	2.272065055940125e-05	0.01395931657494721	25	16	True
730	400	-2.262330267832497e-05	2.272065055940125e-05	0.012400295671132716	25	16	True
730	420	-2.262330267832497e-05	2.272065055940125e-05	0.01727128298751536	25	16	True
730	440	-2.262330267832497e-05	2.272065055940125e-05	0.014610472275633744	25	16	True
730	460	-2.262330267832497e-05	2.272065055940125e-05	0.01647189030859136	25	16	True
730	480	-2.262330267832497e-05	2.272065055940125e-05	0.018577619840118995	25	16	True
730	500	-2.262330267832497e-05	2.272065055940125e-05	0.0176014343153269	25	16	True
730	520	-2.262330267832497e-05	2.272065055940125e-05	0.06511046149297041	25	16	True
774	20	-2.2597438561044916e-05	2.2729343006451827e-05	0.0001464308391128437	25	17	True
774	40	-2.2597438561044916e-05	2.2729343006451827e-05	-0.00031471971004421015	25	17	True
774	60	-2.2597438561044916e-05	2.2729343006451827e-05	0.003737085499541825	25	17	True
774	80	-2.2597438561044916e-05	2.2729343006451827e-05	0.004814029857286276	25	17	True
774	100	-2.2597438561044916e-05	2.2729343006451827e-05	0.005484842154803628	25	17	True
774	120	-2.2597438561044916e-05	2.2729343006451827e-05	0.005464449332358732	25	17	True
774	140	-2.2597438561044916e-05	2.2729343006451827e-05	0.006947056793166135	25	17	True
774	160	-2.2597438561044916e-05	2.2729343006451827e-05	0.007032775139890339	25	17	True
774	180	-2.2597438561044916e-05	2.2729343006451827e-05	0.009447310876836746	25	17	True
774	200	-2.2597438561044916e-05	2.2729343006451827e-05	0.009178362363893107	25	17	True
774	220	-2.2597438561044916e-05	2.2729343006451827e-05	0.009134735010830447	25	17	True
774	240	-2.2597438561044916e-05	2.2729343006451827e-05	0.01079689596844894	25	17	True
774	260	-2.2597438561044916e-05	2.2729343006451827e-05	0.010307357281235418	25	17	True
774	280	-2.2597438561044916e-05	2.2729343006451827e-05	0.01042580110712319	25	17	True
774	300	-2.2597438561044916e-05	2.2729343006451827e-05	0.00993018770068689	25	17	True
774	320	-2.2597438561044916e-05	2.2729343006451827e-05	0.011752561232073789	25	17	True
774	340	-2.2597438561044916e-05	2.2729343006451827e-05	0.01150426112992535	25	17	True
774	360	-2.2597438561044916e-05	2.2729343006451827e-05	0.012357639597261253	25	17	True
774	380	-2.2597438561044916e-05	2.2729343006451827e-05	0.012803400305739341	25	17	True
774	400	-2.2597438561044916e-05	2.2729343006451827e-05	0.014100615371861426	25	17	True
774	420	-2.2597438561044916e-05	2.2729343006451827e-05	0.016240194304332437	25	17	True
774	440	-2.2597438561044916e-05	2.2729343006451827e-05	0.01759930172298595	25	17	True
774	460	-2.2597438561044916e-05	2.2729343006451827e-05	0.015378304617004653	25	17	True
774	480	-2.2597438561044916e-05	2.2729343006451827e-05	0.01837296453874092	25	17	True
774	500	-2.2597438561044916e-05	2.2729343006451827e-05	0.01817455089615729	25	17	True
818	20	-2.2571574443764852e-05	2.2738035453502403e-05	0.000590941499097403	25	18	True
818	40	-2.2571574443764852e-05	2.2738035453502403e-05	-0.0005163204413571896	25	18	True
818	60	-2.2571574443764852e-05	2.2738035453502403e-05	0.006186140761640227	25	18	True
818	80	-2.2571574443764852e-05	2.2738035453502403e-05	0.006003324910239891	25	18	True
818	100	-2.2571574443764852e-05	2.2738035453502403e-05	0.006652604956381279	25	18	True
818	120	-2.2571574443764852e-05	2.2738035453502403e-05	0.005647561178924664	25	18	True
818	140	-2.2571574443764852e-05	2.2738035453502403e-05	0.006774178883351355	25	18	True
818	160	-2.2571574443764852e-05	2.2738035453502403e-05	0.0068375241988663	25	18	True
818	180	-2.2571574443764852e-05	2.2738035453502403e-05	0.00967269939479824	25	18	True
818	200	-2.2571574443764852e-05	2.2738035453502403e-05	0.008968496376232876	25	18	True
818	220	-2.2571574443764852e-05	2.2738035453502403e-05	0.009940840763851815	25	18	True
818	240	-2.2571574443764852e-05	2.2738035453502403e-05	0.009111553182210885	25	18	True
818	260	-2.2571574443764852e-05	2.2738035453502403e-05	0.010280805401304674	25	18	True
818	280	-2.2571574443764852e-05	2.2738035453502403e-05	0.011584848865298328	25	18	True
818	300	-2.2571574443764852e-05	2.2738035453502403e-05	0.013104837815153238	25	18	True
818	320	-2.2571574443764852e-05	2.2738035453502403e-05	0.01276675876979094	25	18	True
818	340	-2.2571574443764852e-05	2.2738035453502403e-05	0.012817492683301391	25	18	True
818	360	-2.2571574443764852e-05	2.2738035453502403e-05	0.015314566951996029	25	18	True
818	380	-2.2571574443764852e-05	2.2738035453502403e-05	0.017579686004015913	25	18	True
818	400	-2.2571574443764852e-05	2.2738035453502403e-05	0.0182997463904488	25	18	True
818	420	-2.2571574443764852e-05	2.2738035453502403e-05	0.018011531050877713	25	18	True
818	440	-2.2571574443764852e-05	2.2738035453502403e-05	0.017284231521941276	25	18	True
818	460	-2.2571574443764852e-05	2.2738035453502403e-05	0.016911152160774483	25	18	True
818	480	-2.2571574443764852e-05	2.2738035453502403e-05	0.01880351408006243	25	18	True
819	20	-2.256288199671428e-05	2.2712171336222346e-05	1.6831409907512194e-06	26	18	True
819	40	-2.256288199671428e-05	2.2712171336222346e-05	0.0019846645092412188	26	18	True
819	60	-2.256288199671428e-05	2.2712171336222346e-05	0.0059190977684391915	26	18	True
819	80	-2.256288199671428e-05	2.2712171336222346e-05	0.006368554392912331	26	18	True
819	100	-2.256288199671428e-05	2.2712171336222346e-05	0.006395061990909719	26	18	True
819	120	-2.256288199671428e-05	2.2712171336222346e-05	0.005231986097259711	26	18	True
819	140	-2.256288199671428e-05	2.2712171336222346e-05	0.0073941633443627966	26	18	True
819	160	-2.256288199671428e-05	2.2712171336222346e-05	0.008162243920661387	26	18	True
819	180	-2.256288199671428e-05	2.2712171336222346e-05	0.009807615123902552	26	18	True
819	200	-2.256288199671428e-05	2.2712171336222346e-05	0.00782106255918904	26	18	True
819	220	-2.256288199671428e-05	2.2712171336222346e-05	0.009931036720968449	26	18	True
819	240	-2.256288199671428e-05	2.2712171336222346e-05	0.010217699462411719	26	18	True
819	260	-2.256288199671428e-05	2.2712171336222346e-05	0.010146934940852385	26	18	True
819	280	-2.256288199671428e-05	2.2712171336222346e-05	0.010769793556369416	26	18	True
819	300	-2.256288199671428e-05	2.2712171336222346e-05	0.010989979436963575	26	18	True
819	320	-2.256288199671428e-05	2.2712171336222346e-05	0.012666406382360036	26	18	True
819	340	-2.256288199671428e-05	2.2712171336222346e-05	0.013847147654436258	26	18	True
819	360	-2.256288199671428e-05	2.2712171336222346e-05	0.016358622711064055	26	18	True
819	380	-2.256288199671428e-05	2.2712171336222346e-05	0.019203656313446324	26	18	True
819	400	-2.256288199671428e-05	2.2712171336222346e-05	0.016945806644912242	26	18	True
819	420	-2.256288199671428e-05	2.2712171336222346e-05	0.019236989856475272	26	18	True
819	440	-2.256288199671428e-05	2.2712171336222346e-05	0.02186718378523698	26	18	True
819	460	-2.256288199671428e-05	2.2712171336222346e-05	0.019806746127603175	26	18	True
819	480	-2.256288199671428e-05	2.2712171336222346e-05	-0.013898657723424692	26	18	True
863	20	-2.2537017879434225e-05	2.272086378327292e-05	-0.0008955220348146642	26	19	True
863	40	-2.2537017879434225e-05	2.272086378327292e-05	0.0015303657945735184	26	19	True
863	60	-2.2537017879434225e-05	2.272086378327292e-05	0.0044350029120734215	26	19	True
863	80	-2.2537017879434225e-05	2.272086378327292e-05	0.005429089625634179	26	19	True
863	100	-2.2537017879434225e-05	2.272086378327292e-05	0.005510400550301763	26	19	True
863	120	-2.2537017879434225e-05	2.272086378327292e-05	0.006537800752583164	26	19	True
863	140	-2.2537017879434225e-05	2.272086378327292e-05	0.006533299546451255	26	19	True
863	160	-2.2537017879434225e-05	2.272086378327292e-05	0.008555582132972878	26	19	True
863	180	-2.2537017879434225e-05	2.272086378327292e-05	0.008035022914257983	26	19	True
863	200	-2.2537017879434225e-05	2.272086378327292e-05	0.009048212427126775	26	19	True
863	220	-2.2537017879434225e-05	2.272086378327292e-05	0.010086973528180285	26	19	True
863	240	-2.2537017879434225e-05	2.272086378327292e-05	0.010606889612181498	26	19	True
863	260	-2.2537017879434225e-05	2.272086378327292e-05	0.011678002319852573	26	19	True
863	280	-2.2537017879434225e-05	2.272086378327292e-05	0.012066158145274725	26	19	True
863	300	-2.2537017879434225e-05	2.272086378327292e-05	0.011860564607217265	26	19	True
863	320	-2.2537017879434225e-05	2.272086378327292e-05	0.014110752579658388	26	19	True
863	340	-2.2537017879434225e-05	2.272086378327292e-05	0.014643360922961687	26	19	True
863	360	-2.2537017879434225e-05	2.272086378327292e-05	0.015137787832228366	26	19	True
863	380	-2.2537017879434225e-05	2.272086378327292e-05	0.014897939564954136	26	19	True
863	400	-2.2537017879434225e-05	2.272086378327292e-05	0.01685404640564689	26	19	True
863	420	-2.2537017879434225e-05	2.272086378327292e-05	0.019318705220515164	26	19	True
863	440	-2.2537017879434225e-05	2.272086378327292e-05	0.01930951372865875	26	19	True
863	460	-2.2537017879434225e-05	2.272086378327292e-05	0.020589526679509796	26	19	True
907	20	-2.2511153762154168e-05	2.2729556230323494e-05	-0.0009880711771288618	26	20	True
907	40	-2.2511153762154168e-05	2.2729556230323494e-05	0.0011983973369772006	26	20	True
907	60	-2.2511153762154168e-05	2.2729556230323494e-05	0.0045372938546517595	26	20	True
907	80	-2.2511153762154168e-05	2.2729556230323494e-05	0.004152494805863225	26	20	True
907	100	-2.2511153762154168e-05	2.2729556230323494e-05	0.005928473655789723	26	20	True
907	120	-2.2511153762154168e-05	2.2729556230323494e-05	0.00565968715270084	26	20	True
907	140	-2.2511153762154168e-05	2.2729556230323494e-05	0.0071619976564912926	26	20	True
907	160	-2.2511153762154168e-05	2.2729556230323494e-05	0.006881231234774926	26	20	True
907	180	-2.2511153762154168e-05	2.2729556230323494e-05	0.008352299037342274	26	20	True
907	200	-2.2511153762154168e-05	2.2729556230323494e-05	0.011963946480015761	26	20	True
907	220	-2.2511153762154168e-05	2.2729556230323494e-05	0.009937599911923372	26	20	True
907	240	-2.2511153762154168e-05	2.2729556230323494e-05	0.011124721658464173	26	20	True
907	260	-2.2511153762154168e-05	2.2729556230323494e-05	0.009526320356475347	26	20	True
907	280	-2.2511153762154168e-05	2.2729556230323494e-05	0.011369841989159251	26	20	True
907	300	-2.2511153762154168e-05	2.2729556230323494e-05	0.013050515298340738	26	20	True
907	320	-2.2511153762154168e-05	2.2729556230323494e-05	0.015131757889278464	26	20	True
907	340	-2.2511153762154168e-05	2.2729556230323494e-05	0.01523919272440167	26	20	True
907	360	-2.2511153762154168e-05	2.2729556230323494e-05	0.018633568802693675	26	20	True
907	380	-2.2511153762154168e-05	2.2729556230323494e-05	0.015376374288820507	26	20	True
907	400	-2.2511153762154168e-05	2.2729556230323494e-05	0.019301269474312356	26	20	True
907	420	-2.2511153762154168e-05	2.2729556230323494e-05	0.020935261068795275	26	20	True
907	440	-2.2511153762154168e-05	2.2729556230323494e-05	0.02063210789815193	26	20	True
907	460	-2.2511153762154168e-05	2.2729556230323494e-05	0.03409806219613604	26	20	True
951	20	-2.248528964487411e-05	2.2738248677374077e-05	0.0003159762461068978	26	21	True
951	40	-2.248528964487411e-05	2.2738248677374077e-05	0.0007209043848443301	26	21	True
951	60	-2.248528964487411e-05	2.2738248677374077e-05	0.0036355243603751575	26	21	True
951	80	-2.248528964487411e-05	2.2738248677374077e-05	0.004825833809498699	26	21	True
951	100	-2.248528964487411e-05	2.2738248677374077e-05	0.004233292607229416	26	21	True
951	120	-2.248528964487411e-05	2.2738248677374077e-05	0.004893577321200999	26	21	True
951	140	-2.248528964487411e-05	2.2738248677374077e-05	0.005356670979505378	26	21	True
951	160	-2.248528964487411e-05	2.2738248677374077e-05	0.007083403671906913	26	21	True
951	180	-2.248528964487411e-05	2.2738248677374077e-05	0.008275372170989328	26	21	True
951	200	-2.248528964487411e-05	2.2738248677374077e-05	0.00790678686985929	26	21	True
951	220	-2.248528964487411e-05	2.2738248677374077e-05	0.009954478271272243	26	21	True
951	240	-2.248528964487411e-05	2.2738248677374077e-05	0.010668312501616754	26	21	True
951	260	-2.248528964487411e-05	2.2738248677374077e-05	0.013104904881330235	26	21	True
951	280	-2.248528964487411e-05	2.2738248677374077e-05	0.012402228193098636	26	21	True
951	300	-2.248528964487411e-05	2.2738248677374077e-05	0.012910822110548796	26	21	True
951	320	-2.248528964487411e-05	2.2738248677374077e-05	0.013680936734192272	26	21	True
951	340	-2.248528964487411e-05	2.2738248677374077e-05	0.015450603813064553	26	21	True
951	360	-2.248528964487411e-05	2.2738248677374077e-05	0.015125612206237444	26	21	True
951	380	-2.248528964487411e-05	2.2738248677374077e-05	0.017506454905793337	26	21	True
951	400	-2.248528964487411e-05	2.2738248677374077e-05	0.018159243333032704	26	21	True
951	420	-2.248528964487411e-05	2.2738248677374077e-05	0.016647571672800118	26	21	True
951	440	-2.248528964487411e-05	2.2738248677374077e-05	0.019121807844583456	26	21	True
951	460	-2.248528964487411e-05	2.2738248677374077e-05	0.022343787087181467	26	21	True
995	20	-2.2459425527594053e-05	2.274694112442465e-05	0.0003202653496946306	26	22	True
995	40	-2.2459425527594053e-05	2.274694112442465e-05	-2.401149475154903e-05	26	22	True
995	60	-2.2459425527594053e-05	2.274694112442465e-05	0.006751323671126855	26	22	True
995	80	-2.2459425527594053e-05	2.274694112442465e-05	0.006737627122385208	26	22	True
995	100	-2.2459425527594053e-05	2.274694112442465e-05	0.00508666709099448	26	22	True
995	120	-2.2459425527594053e-05	2.274694112442465e-05	0.00595097925308582	26	22	True
995	140	-2.2459425527594053e-05	2.274694112442465e-05	0.007861679554353325	26	22	True
995	160	-2.2459425527594053e-05	2.274694112442465e-05	0.0075277444245381245	26	22	True
995	180	-2.2459425527594053e-05	2.274694112442465e-05	0.009008476469624277	26	22	True
995	200	-2.2459425527594053e-05	2.274694112442465e-05	0.010237453209217626	26	22	True
995	220	-2.2459425527594053e-05	2.274694112442465e-05	0.010091395925356069	26	22	True
995	240	-2.2459425527594053e-05	2.274694112442465e-05	0.010679349599073506	26	22	True
995	260	-2.2459425527594053e-05	2.274694112442465e-05	0.010861409201917475	26	22	True
995	280	-2.2459425527594053e-05	2.274694112442465e-05	0.012382811541518046	26	22	True
995	300	-2.2459425527594053e-05	2.274694112442465e-05	0.012870036358111082	26	22	True
995	320	-2.2459425527594053e-05	2.274694112442465e-05	0.01384403769027317	26	22	True
995	340	-2.2459425527594053e-05	2.274694112442465e-05	0.014202585210194508	26	22	True
995	360	-2.2459425527594053e-05	2.274694112442465e-05	0.015527461304137935	26	22	True
995	380	-2.2459425527594053e-05	2.274694112442465e-05	0.01815686268557132	26	22	True
995	400	-2.2459425527594053e-05	2.274694112442465e-05	0.018191449631011773	26	22	True
995	420	-2.2459425527594053e-05	2.274694112442465e-05	0.020525661455567574	26	22	True
995	440	-2.2459425527594053e-05	2.274694112442465e-05	0.021443223928515782	26	22	True
995	460	-2.2459425527594053e-05	2.274694112442465e-05	0.02202657212372952	26	22	True
1039	20	-2.2433561410314e-05	2.2755633571475223e-05	-0.00122850960729854	26	23	True
1039	40	-2.2433561410314e-05	2.2755633571475223e-05	0.00015385368686098833	26	23	True
1039	60	-2.2433561410314e-05	2.2755633571475223e-05	0.005995226106596538	26	23	True
1039	80	-2.2433561410314e-05	2.2755633571475223e-05	0.006256292717715838	26	23	True
1039	100	-2.2433561410314e-05	2.2755633571475223e-05	0.00733387058358862	26	23	True
1039	120	-2.2433561410314e-05	2.2755633571475223e-05	0.006473950988411078	26	23	True
1039	140	-2.2433561410314e-05	2.2755633571475223e-05	0.007894649069365314	26	23	True
1039	160	-2.2433561410314e-05	2.2755633571475223e-05	0.008444653554152718	26	23	True
1039	180	-2.2433561410314e-05	2.2755633571475223e-05	0.007448830013202353	26	23	True
1039	200	-2.2433561410314e-05	2.2755633571475223e-05	0.009405867559498324	26	23	True
1039	220	-2.2433561410314e-05	2.2755633571475223e-05	0.011243517840186453	26	23	True
1039	240	-2.2433561410314e-05	2.2755633571475223e-05	0.012539279414047928	26	23	True
1039	260	-2.2433561410314e-05	2.2755633571475223e-05	0.012734349502644064	26	23	True
1039	280	-2.2433561410314e-05	2.2755633571475223e-05	0.013476496340611408	26	23	True
1039	300	-2.2433561410314e-05	2.2755633571475223e-05	0.013887456796106704	26	23	True
1039	320	-2.2433561410314e-05	2.2755633571475223e-05	0.015946661737083194	26	23	True
1039	340	-2.2433561410314e-05	2.2755633571475223e-05	0.01649152166186262	26	23	True
1039	360	-2.2433561410314e-05	2.2755633571475223e-05	0.016899962192724733	26	23	True
1039	380	-2.2433561410314e-05	2.2755633571475223e-05	0.016502166311782755	26	23	True
1039	400	-2.2433561410314e-05	2.2755633571475223e-05	0.018945478244873092	26	23	True
1039	420	-2.2433561410314e-05	2.2755633571475223e-05	0.02241831634946689	26	23	True
1039	440	-2.2433561410314e-05	2.2755633571475223e-05	0.019286656702354982	26	23	True
1083	20	-2.240769729303394e-05	2.27643260185258e-05	0.0009801743324669731	26	24	True
1083	40	-2.240769729303394e-05	2.27643260185258e-05	-0.00032960836974557975	26	24	True
1083	60	-2.240769729303394e-05	2.27643260185258e-05	0.0060474637169025194	26	24	True
1083	80	-2.240769729303394e-05	2.27643260185258e-05	0.00720736589681688	26	24	True
1083	100	-2.240769729303394e-05	2.27643260185258e-05	0.00619070814394578	26	24	True
1083	120	-2.240769729303394e-05	2.27643260185258e-05	0.006713960092484966	26	24	True
1083	140	-2.240769729303394e-05	2.27643260185258e-05	0.006437653605748933	26	24	True
1083	160	-2.240769729303394e-05	2.27643260185258e-05	0.006696044667576115	26	24	True
1083	180	-2.240769729303394e-05	2.27643260185258e-05	0.009546720547113531	26	24	True
1083	200	-2.240769729303394e-05	2.27643260185258e-05	0.010057541818695503	26	24	True
1083	220	-2.240769729303394e-05	2.27643260185258e-05	0.00962266229081321	26	24	True
1083	240	-2.240769729303394e-05	2.27643260185258e-05	0.011346621507192492	26	24	True
1083	260	-2.240769729303394e-05	2.27643260185258e-05	0.011226104571453269	26	24	True
1083	280	-2.240769729303394e-05	2.27643260185258e-05	0.013087192574356645	26	24	True
1083	300	-2.240769729303394e-05	2.27643260185258e-05	0.014330422877675691	26	24	True
1083	320	-2.240769729303394e-05	2.27643260185258e-05	0.013476631656452822	26	24	True
1083	340	-2.240769729303394e-05	2.27643260185258e-05	0.016983276573604114	26	24	True
1083	360	-2.240769729303394e-05	2.27643260185258e-05	0.01749373631956013	26	24	True
1083	380	-2.240769729303394e-05	2.27643260185258e-05	0.016624260972850004	26	24	True
1083	400	-2.240769729303394e-05	2.27643260185258e-05	0.020431184566183223	26	24	True
1083	420	-2.240769729303394e-05	2.27643260185258e-05	0.021749573809656537	26	24	True
1083	440	-2.240769729303394e-05	2.27643260185258e-05	0.021668639102001185	26	24	True
1127	20	-2.238183317575388e-05	2.2773018465576372e-05	-0.00048286971686022247	26	25	True
1127	40	-2.238183317575388e-05	2.2773018465576372e-05	0.0003728717210332316	26	25	True
1127	60	-2.238183317575388e-05	2.2773018465576372e-05	0.005857291370242508	26	25	True
1127	80	-2.238183317575388e-05	2.2773018465576372e-05	0.007281012076568473	26	25	True
1127	100	-2.238183317575388e-05	2.2773018465576372e-05	0.00781075992377324	26	25	True
1127	120	-2.238183317575388e-05	2.2773018465576372e-05	0.006194428942618391	26	25	True
1127	140	-2.238183317575388e-05	2.2773018465576372e-05	0.006894071017566085	26	25	True
1127	160	-2.238183317575388e-05	2.2773018465576372e-05	0.007922724888538745	26	25	True
1127	180	-2.238183317575388e-05	2.2773018465576372e-05	0.008878261626890089	26	25	True
1127	200	-2.238183317575388e-05	2.2773018465576372e-05	0.009951113677636679	26	25	True
1127	220	-2.238183317575388e-05	2.2773018465576372e-05	0.010228765623751933	26	25	True
1127	240	-2.238183317575388e-05	2.2773018465576372e-05	0.013051318553349579	26	25	True
1127	260	-2.238183317575388e-05	2.2773018465576372e-05	0.012414365463773253	26	25	True
1127	280	-2.238183317575388e-05	2.2773018465576372e-05	0.013416483924213364	26	25	True
1127	300	-2.238183317575388e-05	2.2773018465576372e-05	0.014341379017442289	26	25	True
1127	320	-2.238183317575388e-05	2.2773018465576372e-05	0.014094380582991301	26	25	True
1127	340	-2.238183317575388e-05	2.2773018465576372e-05	0.015513409101345386	26	25	True
1127	360	-2.238183317575388e-05	2.2773018465576372e-05	0.01644163530919847	26	25	True
1127	380	-2.238183317575388e-05	2.2773018465576372e-05	0.019659335772577585	26	25	True
1127	400	-2.238183317575388e-05	2.2773018465576372e-05	0.020538202680347395	26	25	True
1127	420	-2.238183317575388e-05	2.2773018465576372e-05	0.021459280580184144	26	25	True
1127	440	-2.238183317575388e-05	2.2773018465576372e-05	0.02099892439358126	26	25	True
1171	20	-2.2355969058473824e-05	2.278171091262695e-05	-0.0009820783284420697	26	26	True
1171	40	-2.2355969058473824e-05	2.278171091262695e-05	0.0017967289795789972	26	26	True
1171	60	-2.2355969058473824e-05	2.278171091262695e-05	0.00664145390630856	26	26	True
1171	80	-2.2355969058473824e-05	2.278171091262695e-05	0.008891598286949584	26	26	True
1171	100	-2.2355969058473824e-05	2.278171091262695e-05	0.007456722057218313	26	26	True
1171	120	-2.2355969058473824e-05	2.278171091262695e-05	0.0058113878610982226	26	26	True
1171	140	-2.2355969058473824e-05	2.278171091262695e-05	0.006761492465768133	26	26	True
1171	160	-2.2355969058473824e-05	2.278171091262695e-05	0.008339606033742031	26	26	True
1171	180	-2.2355969058473824e-05	2.278171091262695e-05	0.010837919823220424	26	26	True
1171	200	-2.2355969058473824e-05	2.278171091262695e-05	0.009791302338021855	26	26	True
1171	220	-2.2355969058473824e-05	2.278171091262695e-05	0.011706322953524523	26	26	True
1171	240	-2.2355969058473824e-05	2.278171091262695e-05	0.012973353858031698	26	26	True
1171	260	-2.2355969058473824e-05	2.278171091262695e-05	0.014298896438460008	26	26	True
1171	280	-2.2355969058473824e-05	2.278171091262695e-05	0.015482958808343703	26	26	True
1171	300	-2.2355969058473824e-05	2.278171091262695e-05	0.016610132812311076	26	26	True
1171	320	-2.2355969058473824e-05	2.278171091262695e-05	0.017622337368518124	26	26	True
1171	340	-2.2355969058473824e-05	2.278171091262695e-05	0.01569864530065182	26	26	True
1171	360	-2.2355969058473824e-05	2.278171091262695e-05	0.01758809542083008	26	26	True
1171	380	-2.2355969058473824e-05	2.278171091262695e-05	0.021269777495456367	26	26	True
1171	400	-2.2355969058473824e-05	2.278171091262695e-05	0.023653583645566762	26	26	True
1171	420	-2.2355969058473824e-05	2.278171091262695e-05	0.023160150619055516	26	26	True
1215	20	-2.2330104941193767e-05	2.2790403359677528e-05	-0.0004293206525283202	26	27	True
1215	40	-2.2330104941193767e-05	2.2790403359677528e-05	0.0007230784977833749	26	27	True
1215	60	-2.2330104941193767e-05	2.2790403359677528e-05	0.007019914729737002	26	27	True
1215	80	-2.2330104941193767e-05	2.2790403359677528e-05	0.00831245942529987	26	27	True
1215	100	-2.2330104941193767e-05	2.2790403359677528e-05	0.009579988897698215	26	27	True
1215	120	-2.2330104941193767e-05	2.2790403359677528e-05	0.009661768008754498	26	27	True
1215	140	-2.2330104941193767e-05	2.2790403359677528e-05	0.00830642724572414	26	27	True
1215	160	-2.2330104941193767e-05	2.2790403359677528e-05	0.008265290795826174	26	27	True
1215	180	-2.2330104941193767e-05	2.2790403359677528e-05	0.010260677258885388	26	27	True
1215	200	-2.2330104941193767e-05	2.2790403359677528e-05	0.010954482312383485	26	27	True
1215	220	-2.2330104941193767e-05	2.2790403359677528e-05	0.010199349167770119	26	27	True
1215	240	-2.2330104941193767e-05	2.2790403359677528e-05	0.011505266834029278	26	27	True
1215	260	-2.2330104941193767e-05	2.2790403359677528e-05	0.012213907813224003	26	27	True
1215	280	-2.2330104941193767e-05	2.2790403359677528e-05	0.014202761659043737	26	27	True
1215	300	-2.2330104941193767e-05	2.2790403359677528e-05	0.01608431828961452	26	27	True
1215	320	-2.2330104941193767e-05	2.2790403359677528e-05	0.0169643754297436	26	27	True
1215	340	-2.2330104941193767e-05	2.2790403359677528e-05	0.016799220282269933	26	27	True
1215	360	-2.2330104941193767e-05	2.2790403359677528e-05	0.020408503880919124	26	27	True
1215	380	-2.2330104941193767e-05	2.2790403359677528e-05	0.020211979565689618	26	27	True
1215	400	-2.2330104941193767e-05	2.2790403359677528e-05	0.022487918794809776	26	27	True
1215	420	-2.2330104941193767e-05	2.2790403359677528e-05	0.02598292097012121	26	27	True
1259	20	-2.230424082391371e-05	2.2799095806728104e-05	-0.0007870571838408094	26	28	True
1259	40	-2.230424082391371e-05	2.2799095806728104e-05	0.003339816968825262	26	28	True
1259	60	-2.230424082391371e-05	2.2799095806728104e-05	0.007929697048420383	26	28	True
1259	80	-2.230424082391371e-05	2.2799095806728104e-05	0.007801900833643534	26	28	True
1259	100	-2.230424082391371e-05	2.2799095806728104e-05	0.007928936680923688	26	28	True
1259	120	-2.230424082391371e-05	2.2799095806728104e-05	0.0099492387382526	26	28	True
1259	140	-2.230424082391371e-05	2.2799095806728104e-05	0.00764557135055661	26	28	True
1259	160	-2.230424082391371e-05	2.2799095806728104e-05	0.009714062939089984	26	28	True
1259	180	-2.230424082391371e-05	2.2799095806728104e-05	0.010226546778029049	26	28	True
1259	200	-2.230424082391371e-05	2.2799095806728104e-05	0.010450547263707127	26	28	True
1259	220	-2.230424082391371e-05	2.2799095806728104e-05	0.011670744703884753	26	28	True
1259	240	-2.230424082391371e-05	2.2799095806728104e-05	0.011730148945229163	26	28	True
1259	260	-2.230424082391371e-05	2.2799095806728104e-05	0.013806216907397166	26	28	True
1259	280	-2.230424082391371e-05	2.2799095806728104e-05	0.014623376776567922	26	28	True
1259	300	-2.230424082391371e-05	2.2799095806728104e-05	0.015921017436786998	26	28	True
1259	320	-2.230424082391371e-05	2.2799095806728104e-05	0.01736068060970249	26	28	True
1259	340	-2.230424082391371e-05	2.2799095806728104e-05	0.01712813883747197	26	28	True
1259	360	-2.230424082391371e-05	2.2799095806728104e-05	0.019059540160335744	26	28	True
1259	380	-2.230424082391371e-05	2.2799095806728104e-05	0.02194982444621311	26	28	True
1259	400	-2.230424082391371e-05	2.2799095806728104e-05	0.022648036421247558	26	28	True
1259	420	-2.230424082391371e-05	2.2799095806728104e-05	0.036512706143292946	26	28	True
1303	20	-2.2278376706633653e-05	2.280778825377868e-05	-0.00105990826162384	26	29	True
1303	40	-2.2278376706633653e-05	2.280778825377868e-05	0.00130745145080953	26	29	True
1303	60	-2.2278376706633653e-05	2.280778825377868e-05	0.006696469996620634	26	29	True
1303	80	-2.2278376706633653e-05	2.280778825377868e-05	0.009189907059363706	26	29	True
1303	100	-2.2278376706633653e-05	2.280778825377868e-05	0.008124289001018786	26	29	True
1303	120	-2.2278376706633653e-05	2.280778825377868e-05	0.008253705410019305	26	29	True
1303	140	-2.2278376706633653e-05	2.280778825377868e-05	0.009318628940352397	26	29	True
1303	160	-2.2278376706633653e-05	2.280778825377868e-05	0.009634777726564778	26	29	True
1303	180	-2.2278376706633653e-05	2.280778825377868e-05	0.01121462830131301	26	29	True
1303	200	-2.2278376706633653e-05	2.280778825377868e-05	0.011088241529869034	26	29	True
1303	220	-2.2278376706633653e-05	2.280778825377868e-05	0.011986155061614668	26	29	True
1303	240	-2.2278376706633653e-05	2.280778825377868e-05	0.012901730119839097	26	29	True
1303	260	-2.2278376706633653e-05	2.280778825377868e-05	0.012884551991278165	26	29	True
1303	280	-2.2278376706633653e-05	2.280778825377868e-05	0.015033011608251275	26	29	True
1303	300	-2.2278376706633653e-05	2.280778825377868e-05	0.0161148937898805	26	29	True
1303	320	-2.2278376706633653e-05	2.280778825377868e-05	0.017312995293098352	26	29	True
1303	340	-2.2278376706633653e-05	2.280778825377868e-05	0.019243902196020197	26	29	True
1303	360	-2.2278376706633653e-05	2.280778825377868e-05	0.020693169406348046	26	29	True
1303	380	-2.2278376706633653e-05	2.280778825377868e-05	0.020194798249911404	26	29	True
1303	400	-2.2278376706633653e-05	2.280778825377868e-05	0.024456179458129522	26	29	True
1303	420	-2.2278376706633653e-05	2.280778825377868e-05	-0.053810430170050064	26	29	True
1347	20	-2.2252512589353595e-05	2.2816480700829253e-05	0.0010773476410954747	26	30	True
1347	40	-2.2252512589353595e-05	2.2816480700829253e-05	0.00024382121883006583	26	30	True
1347	60	-2.2252512589353595e-05	2.2816480700829253e-05	0.00705970181480884	26	30	True
1347	80	-2.2252512589353595e-05	2.2816480700829253e-05	0.00804898948956781	26	30	True
1347	100	-2.2252512589353595e-05	2.2816480700829253e-05	0.007742341726042146	26	30	True
1347	120	-2.2252512589353595e-05	2.2816480700829253e-05	0.008289858029916128	26	30	True
1347	140	-2.2252512589353595e-05	2.2816480700829253e-05	0.009510086089632622	26	30	True
1347	160	-2.2252512589353595e-05	2.2816480700829253e-05	0.009431724389980722	26	30	True
1347	180	-2.2252512589353595e-05	2.2816480700829253e-05	0.008601179650924206	26	30	True
1347	200	-2.2252512589353595e-05	2.2816480700829253e-05	0.01161678638951727	26	30	True
1347	220	-2.2252512589353595e-05	2.2816480700829253e-05	0.011628936024717804	26	30	True
1347	240	-2.2252512589353595e-05	2.2816480700829253e-05	0.01326656934790636	26	30	True
1347	260	-2.2252512589353595e-05	2.2816480700829253e-05	0.013223074341632437	26	30	True
1347	280	-2.2252512589353595e-05	2.2816480700829253e-05	0.016936897644752653	26	30	True
1347	300	-2.2252512589353595e-05	2.2816480700829253e-05	0.01618409770207365	26	30	True
1347	320	-2.2252512589353595e-05	2.2816480700829253e-05	0.017667025160904307	26	30	True
1347	340	-2.2252512589353595e-05	2.2816480700829253e-05	0.019849782437544056	26	30	True
1347	360	-2.2252512589353595e-05	2.2816480700829253e-05	0.019114400262440396	26	30	True
1347	380	-2.2252512589353595e-05	2.2816480700829253e-05	0.021038925680618117	26	30	True
1347	400	-2.2252512589353595e-05	2.2816480700829253e-05	0.02227003409105684	26	30	True
1347	420	-2.2252512589353595e-05	2.2816480700829253e-05	0.013105644327284213	26	30	True
1391	20	-2.2226648472073535e-05	2.282517314787983e-05	-0.00012572846665464022	26	31	True
1391	40	-2.2226648472073535e-05	2.282517314787983e-05	0.00021057798694698035	26	31	True
1391	60	-2.2226648472073535e-05	2.282517314787983e-05	0.0068225413244163155	26	31	True
1391	80	-2.2226648472073535e-05	2.282517314787983e-05	0.006025861423883408	26	31	True
1391	100	-2.2226648472073535e-05	2.282517314787983e-05	0.0069208006740586496	26	31	True
1391	120	-2.2226648472073535e-05	2.282517314787983e-05	0.010637304410141749	26	31	True
1391	140	-2.2226648472073535e-05	2.282517314787983e-05	0.011535771145275429	26	31	True
1391	160	-2.2226648472073535e-05	2.282517314787983e-05	0.011268602242789865	26	31	True
1391	180	-2.2226648472073535e-05	2.282517314787983e-05	0.010510741683388426	26	31	True
1391	200	-2.2226648472073535e-05	2.282517314787983e-05	0.01267760367756411	26	31	True
1391	220	-2.2226648472073535e-05	2.282517314787983e-05	0.013523431542710147	26	31	True
1391	240	-2.2226648472073535e-05	2.282517314787983e-05	0.015899096439561528	26	31	True
1391	260	-2.2226648472073535e-05	2.282517314787983e-05	0.015942168797656302	26	31	True
1391	280	-2.2226648472073535e-05	2.282517314787983e-05	0.015990061627869534	26	31	True
1391	300	-2.2226648472073535e-05	2.282517314787983e-05	0.0179391885111306	26	31	True
1391	320	-2.2226648472073535e-05	2.282517314787983e-05	0.017208503447147694	26	31	True
1391	340	-2.2226648472073535e-05	2.282517314787983e-05	0.020933444540003576	26	31	True
1391	360	-2.2226648472073535e-05	2.282517314787983e-05	0.020693695219986624	26	31	True
1391	380	-2.2226648472073535e-05	2.282517314787983e-05	0.022783119893852975	26	31	True
1391	400	-2.2226648472073535e-05	2.282517314787983e-05	0.02544069929570489	26	31	True
1435	20	-2.220078435479348e-05	2.2833865594930405e-05	-0.0011726176890050248	26	32	True
1435	40	-2.220078435479348e-05	2.2833865594930405e-05	-4.750777679512478e-05	26	32	True
1435	60	-2.220078435479348e-05	2.2833865594930405e-05	0.007383405331916701	26	32	True
1435	80	-2.220078435479348e-05	2.2833865594930405e-05	0.008800721383664164	26	32	True
1435	100	-2.220078435479348e-05	2.2833865594930405e-05	0.007175135995971689	26	32	True
1435	120	-2.220078435479348e-05	2.2833865594930405e-05	0.010013962035938018	26	32	True
1435	140	-2.220078435479348e-05	2.2833865594930405e-05	0.0103348379702409	26	32	True
1435	160	-2.220078435479348e-05	2.2833865594930405e-05	0.011777951147894325	26	32	True
1435	180	-2.220078435479348e-05	2.2833865594930405e-05	0.011823373746184805	26	32	True
1435	200	-2.220078435479348e-05	2.2833865594930405e-05	0.012319485778527376	26	32	True
1435	220	-2.220078435479348e-05	2.2833865594930405e-05	0.0140919331500038	26	32	True
1435	240	-2.220078435479348e-05	2.2833865594930405e-05	0.013799385680264602	26	32	True
1435	260	-2.220078435479348e-05	2.2833865594930405e-05	0.01488182153976821	26	32	True
1435	280	-2.220078435479348e-05	2.2833865594930405e-05	0.01701958419034965	26	32	True
1435	300	-2.220078435479348e-05	2.2833865594930405e-05	0.017958541202040178	26	32	True
1435	320	-2.220078435479348e-05	2.2833865594930405e-05	0.018173696334317962	26	32	True
1435	340	-2.220078435479348e-05	2.2833865594930405e-05	0.019704649675515183	26	32	True
1435	360	-2.220078435479348e-05	2.2833865594930405e-05	0.02292612235501473	26	32	True
1435	380	-2.220078435479348e-05	2.2833865594930405e-05	0.020506217860722334	26	32	True
1435	400	-2.220078435479348e-05	2.2833865594930405e-05	0.021570709212196996	26	32	True
1479	20	-2.2174920237513424e-05	2.284255804198098e-05	-0.0002531575541065916	26	33	True
1479	40	-2.2174920237513424e-05	2.284255804198098e-05	0.0008017980282466055	26	33	True
1479	60	-2.2174920237513424e-05	2.284255804198098e-05	0.008262802249832087	26	33	True
1479	80	-2.2174920237513424e-05	2.284255804198098e-05	0.007655967488554388	26	33	True
1479	100	-2.2174920237513424e-05	2.284255804198098e-05	0.0076463265270028235	26	33	True
1479	120	-2.2174920237513424e-05	2.284255804198098e-05	0.008229461724141551	26	33	True
1479	140	-2.2174920237513424e-05	2.284255804198098e-05	0.010774349172647068	26	33	True
1479	160	-2.2174920237513424e-05	2.284255804198098e-05	0.011056492295055296	26	33	True
1479	180	-2.2174920237513424e-05	2.284255804198098e-05	0.014134527617099392	26	33	True
1479	200	-2.2174920237513424e-05	2.284255804198098e-05	0.012094053844985448	26	33	True
1479	220	-2.2174920237513424e-05	2.284255804198098e-05	0.013127383035597876	26	33	True
1479	240	-2.2174920237513424e-05	2.284255804198098e-05	0.01561607476013036	26	33	True
1479	260	-2.2174920237513424e-05	2.284255804198098e-05	0.015819146824730127	26	33	True
1479	280	-2.2174920237513424e-05	2.284255804198098e-05	0.016883664456204026	26	33	True
1479	300	-2.2174920237513424e-05	2.284255804198098e-05	0.016896911572169125	26	33	True
1479	320	-2.2174920237513424e-05	2.284255804198098e-05	0.0186405635567483	26	33	True
1479	340	-2.2174920237513424e-05	2.284255804198098e-05	0.02020808017164942	26	33	True
1479	360	-2.2174920237513424e-05	2.284255804198098e-05	0.021557498243902407	26	33	True
1479	380	-2.2174920237513424e-05	2.284255804198098e-05	0.021123868972216624	26	33	True
1479	400	-2.2174920237513424e-05	2.284255804198098e-05	0.02601659137184286	26	33	True
1523	20	-2.2149056120233366e-05	2.285125048903156e-05	-0.0004472775733264644	26	34	True
1523	40	-2.2149056120233366e-05	2.285125048903156e-05	0.00043939773233430627	26	34	True
1523	60	-2.2149056120233366e-05	2.285125048903156e-05	0.008226429902679988	26	34	True
1523	80	-2.2149056120233366e-05	2.285125048903156e-05	0.006449558792886266	26	34	True
1523	100	-2.2149056120233366e-05	2.285125048903156e-05	0.006960980836822939	26	34	True
1523	120	-2.2149056120233366e-05	2.285125048903156e-05	0.008096863545158494	26	34	True
1523	140	-2.2149056120233366e-05	2.285125048903156e-05	0.009894788384594013	26	34	True
1523	160	-2.2149056120233366e-05	2.285125048903156e-05	0.010262742087402707	26	34	True
1523	180	-2.2149056120233366e-05	2.285125048903156e-05	0.010760269565715271	26	34	True
1523	200	-2.2149056120233366e-05	2.285125048903156e-05	0.012326586975629888	26	34	True
1523	220	-2.2149056120233366e-05	2.285125048903156e-05	0.013334474140594247	26	34	True
1523	240	-2.2149056120233366e-05	2.285125048903156e-05	0.015008534213228565	26	34	True
1523	260	-2.2149056120233366e-05	2.285125048903156e-05	0.016830825318173214	26	34	True
1523	280	-2.2149056120233366e-05	2.285125048903156e-05	0.016749300297829173	26	34	True
1523	300	-2.2149056120233366e-05	2.285125048903156e-05	0.01892120739343506	26	34	True
1523	320	-2.2149056120233366e-05	2.285125048903156e-05	0.02014921713069819	26	34	True
1523	340	-2.2149056120233366e-05	2.285125048903156e-05	0.020227876773570925	26	34	True
1523	360	-2.2149056120233366e-05	2.285125048903156e-05	0.021975556632152136	26	34	True
1523	380	-2.2149056120233366e-05	2.285125048903156e-05	0.02237083690163278	26	34	True
1523	400	-2.2149056120233366e-05	2.285125048903156e-05	0.02625697227882138	26	34	True
1567	20	-2.212319200295331e-05	2.2859942936082134e-05	-0.0002702841856765629	26	35	True
1567	40	-2.212319200295331e-05	2.2859942936082134e-05	0.0006834198414930868	26	35	True
1567	60	-2.212319200295331e-05	2.2859942936082134e-05	0.006160076639704466	26	35	True
1567	80	-2.212319200295331e-05	2.2859942936082134e-05	0.0075816636699761256	26	35	True
1567	100	-2.212319200295331e-05	2.2859942936082134e-05	0.007357474918779325	26	35	True
1567	120	-2.212319200295331e-05	2.2859942936082134e-05	0.010402706139072853	26	35	True
1567	140	-2.212319200295331e-05	2.2859942936082134e-05	0.011928690909353785	26	35	True
1567	160	-2.212319200295331e-05	2.2859942936082134e-05	0.012948552628642121	26	35	True
1567	180	-2.212319200295331e-05	2.2859942936082134e-05	0.013603453199665468	26	35	True
1567	200	-2.212319200295331e-05	2.2859942936082134e-05	0.015537694286686077	26	35	True
1567	220	-2.212319200295331e-05	2.2859942936082134e-05	0.014189568842953982	26	35	True
1567	240	-2.212319200295331e-05	2.2859942936082134e-05	0.0169254171352993	26	35	True
1567	260	-2.212319200295331e-05	2.2859942936082134e-05	0.016708641043091495	26	35	True
1567	280	-2.212319200295331e-05	2.2859942936082134e-05	0.01677123939932445	26	35	True
1567	300	-2.212319200295331e-05	2.2859942936082134e-05	0.015841606671507892	26	35	True
1567	320	-2.212319200295331e-05	2.2859942936082134e-05	0.016215515276539933	26	35	True
1567	340	-2.212319200295331e-05	2.2859942936082134e-05	0.015606800459535738	26	35	True
1567	360	-2.212319200295331e-05	2.2859942936082134e-05	0.022314653357074547	26	35	True
1567	380	-2.212319200295331e-05	2.2859942936082134e-05	0.023260821244510774	26	35	True
1567	400	-2.212319200295331e-05	2.2859942936082134e-05	0.06951281249243935	26	35	True
1611	20	-2.209732788567325e-05	2.2868635383132703e-05	0.0014246336452409857	26	36	True
1611	40	-2.209732788567325e-05	2.2868635383132703e-05	-9.294083967389036e-05	26	36	True
1611	60	-2.209732788567325e-05	2.2868635383132703e-05	0.006709362864498091	26	36	True
1611	80	-2.209732788567325e-05	2.2868635383132703e-05	0.005874369826476122	26	36	True
1611	100	-2.209732788567325e-05	2.2868635383132703e-05	0.007383798249859253	26	36	True
1611	120	-2.209732788567325e-05	2.2868635383132703e-05	0.010379824951419184	26	36	True
1611	140	-2.209732788567325e-05	2.2868635383132703e-05	0.012978599939004165	26	36	True
1611	160	-2.209732788567325e-05	2.2868635383132703e-05	0.013368249835543347	26	36	True
1611	180	-2.209732788567325e-05	2.2868635383132703e-05	0.014331837121940734	26	36	True
1611	200	-2.209732788567325e-05	2.2868635383132703e-05	0.014340959044993497	26	36	True
1611	220	-2.209732788567325e-05	2.2868635383132703e-05	0.01408207532170653	26	36	True
1611	240	-2.209732788567325e-05	2.2868635383132703e-05	0.015300617150624285	26	36	True
1611	260	-2.209732788567325e-05	2.2868635383132703e-05	0.016861384027685895	26	36	True
1611	280	-2.209732788567325e-05	2.2868635383132703e-05	0.017745986711583266	26	36	True
1611	300	-2.209732788567325e-05	2.2868635383132703e-05	0.01731782913789549	26	36	True
1611	320	-2.209732788567325e-05	2.2868635383132703e-05	0.017848681243798598	26	36	True
1611	340	-2.209732788567325e-05	2.2868635383132703e-05	0.019643228065639468	26	36	True
1611	360	-2.209732788567325e-05	2.2868635383132703e-05	0.016509176663870525	26	36	True
1611	380	-2.209732788567325e-05	2.2868635383132703e-05	0.021151914260089735	26	36	True
1611	400	-2.209732788567325e-05	2.2868635383132703e-05	0.037024901456856454	26	36	True
1655	20	-2.2071463768393195e-05	2.2877327830183283e-05	-0.0007301453319938911	26	37	True
1655	40	-2.2071463768393195e-05	2.2877327830183283e-05	0.0003135124634791058	26	37	True
1655	60	-2.2071463768393195e-05	2.2877327830183283e-05	0.007165302889462484	26	37	True
1655	80	-2.2071463768393195e-05	2.2877327830183283e-05	0.0070907153693475986	26	37	True
1655	100	-2.2071463768393195e-05	2.2877327830183283e-05	0.006293526036907748	26	37	True
1655	120	-2.2071463768393195e-05	2.2877327830183283e-05	0.009943391280344556	26	37	True
1655	140	-2.2071463768393195e-05	2.2877327830183283e-05	0.011738030333140902	26	37	True
1655	160	-2.2071463768393195e-05	2.2877327830183283e-05	0.014120295854109522	26	37	True
1655	180	-2.2071463768393195e-05	2.2877327830183283e-05	0.01313788294444507	26	37	True
1655	200	-2.2071463768393195e-05	2.2877327830183283e-05	0.015245441596372622	26	37	True
1655	220	-2.2071463768393195e-05	2.2877327830183283e-05	0.013441739366326219	26	37	True
1655	240	-2.2071463768393195e-05	2.2877327830183283e-05	0.013201866935763995	26	37	True
1655	260	-2.2071463768393195e-05	2.2877327830183283e-05	0.012480330755174704	26	37	True
1655	280	-2.2071463768393195e-05	2.2877327830183283e-05	0.012496617269354294	26	37	True
1655	300	-2.2071463768393195e-05	2.2877327830183283e-05	0.017042564792448325	26	37	True
1655	320	-2.2071463768393195e-05	2.2877327830183283e-05	0.019793929629705852	26	37	True
1655	340	-2.2071463768393195e-05	2.2877327830183283e-05	0.021186604286958743	26	37	True
1655	360	-2.2071463768393195e-05	2.2877327830183283e-05	0.02339383092036433	26	37	True
1655	380	-2.2071463768393195e-05	2.2877327830183283e-05	0.025147531812020733	26	37	True
1655	400	-2.2071463768393195e-05	2.2877327830183283e-05	0.058328292585093	26	37	True
1699	20	-2.2045599651113137e-05	2.288602027723386e-05	-0.0006873011468278132	26	38	True
1699	40	-2.2045599651113137e-05	2.288602027723386e-05	-0.0007325479473317269	26	38	True
1699	60	-2.2045599651113137e-05	2.288602027723386e-05	0.00581038490927475	26	38	True
1699	80	-2.2045599651113137e-05	2.288602027723386e-05	0.0070235183091818375	26	38	True
1699	100	-2.2045599651113137e-05	2.288602027723386e-05	0.0057330031204711005	26	38	True
1699	120	-2.2045599651113137e-05	2.288602027723386e-05	0.009536803478230467	26	38	True
1699	140	-2.2045599651113137e-05	2.288602027723386e-05	0.009615719802938976	26	38	True
1699	160	-2.2045599651113137e-05	2.288602027723386e-05	0.012449817015138838	26	38	True
1699	180	-2.2045599651113137e-05	2.288602027723386e-05	0.014577173463579216	26	38	True
1699	200	-2.2045599651113137e-05	2.288602027723386e-05	0.016174849895410487	26	38	True
1699	220	-2.2045599651113137e-05	2.288602027723386e-05	0.01695310920142206	26	38	True
1699	240	-2.2045599651113137e-05	2.288602027723386e-05	0.015452477447039963	26	38	True
1699	260	-2.2045599651113137e-05	2.288602027723386e-05	0.015350191442129655	26	38	True
1699	280	-2.2045599651113137e-05	2.288602027723386e-05	0.015687159331930704	26	38	True
1699	300	-2.2045599651113137e-05	2.288602027723386e-05	0.017351492877635558	26	38	True
1699	320	-2.2045599651113137e-05	2.288602027723386e-05	0.01875956934369449	26	38	True
1699	340	-2.2045599651113137e-05	2.288602027723386e-05	0.013009081103188947	26	38	True
1699	360	-2.2045599651113137e-05	2.288602027723386e-05	0.019149206002533586	26	38	True
1699	380	-2.2045599651113137e-05	2.288602027723386e-05	0.02181205107833778	26	38	True
1699	400	-2.2045599651113137e-05	2.288602027723386e-05	0.02473381338682142	26	38	True
1743	20	-2.201973553383308e-05	2.2894712724284435e-05	0.0005751570811170886	26	39	True
1743	40	-2.201973553383308e-05	2.2894712724284435e-05	-0.0005141497173534839	26	39	True
1743	60	-2.201973553383308e-05	2.2894712724284435e-05	0.006947311779254329	26	39	True
1743	80	-2.201973553383308e-05	2.2894712724284435e-05	0.007658259117762136	26	39	True
1743	100	-2.201973553383308e-05	2.2894712724284435e-05	0.006872448393443266	26	39	True
1743	120	-2.201973553383308e-05	2.2894712724284435e-05	0.008396341254032033	26	39	True
1743	140	-2.201973553383308e-05	2.2894712724284435e-05	0.011180410819346865	26	39	True
1743	160	-2.201973553383308e-05	2.2894712724284435e-05	0.01173635175186218	26	39	True
1743	180	-2.201973553383308e-05	2.2894712724284435e-05	0.01510849098613442	26	39	True
1743	200	-2.201973553383308e-05	2.2894712724284435e-05	0.016727958118075474	26	39	True
1743	220	-2.201973553383308e-05	2.2894712724284435e-05	0.015870284957413643	26	39	True
1743	240	-2.201973553383308e-05	2.2894712724284435e-05	0.016462156915615152	26	39	True
1743	260	-2.201973553383308e-05	2.2894712724284435e-05	0.014931931107862966	26	39	True
1743	280	-2.201973553383308e-05	2.2894712724284435e-05	0.01576660434316525	26	39	True
1743	300	-2.201973553383308e-05	2.2894712724284435e-05	0.018645719659562434	26	39	True
1743	320	-2.201973553383308e-05	2.2894712724284435e-05	0.019915824562196083	26	39	True
1743	340	-2.201973553383308e-05	2.2894712724284435e-05	0.020382738315823754	26	39	True
1743	360	-2.201973553383308e-05	2.2894712724284435e-05	0.020650797293775332	26	39	True
1743	380	-2.201973553383308e-05	2.2894712724284435e-05	0.02031612167199537	26	39	True
1787	20	-2.1993871416553023e-05	2.290340517133501e-05	-0.0008004412415130411	26	40	True
1787	40	-2.1993871416553023e-05	2.290340517133501e-05	-0.0003212593040802722	26	40	True
1787	60	-2.1993871416553023e-05	2.290340517133501e-05	0.007419335940263856	26	40	True
1787	80	-2.1993871416553023e-05	2.290340517133501e-05	0.006791960086958781	26	40	True
1787	100	-2.1993871416553023e-05	2.290340517133501e-05	0.0062043307116229135	26	40	True
1787	120	-2.1993871416553023e-05	2.290340517133501e-05	0.009499037911841866	26	40	True
1787	140	-2.1993871416553023e-05	2.290340517133501e-05	0.01233813327240635	26	40	True
1787	160	-2.1993871416553023e-05	2.290340517133501e-05	0.010859496843950628	26	40	True
1787	180	-2.1993871416553023e-05	2.290340517133501e-05	0.012423335377139749	26	40	True
1787	200	-2.1993871416553023e-05	2.290340517133501e-05	0.014907105674218863	26	40	True
1787	220	-2.1993871416553023e-05	2.290340517133501e-05	0.016134975569982037	26	40	True
1787	240	-2.1993871416553023e-05	2.290340517133501e-05	0.017459647514244662	26	40	True
1787	260	-2.1993871416553023e-05	2.290340517133501e-05	0.01735680602967078	26	40	True
1787	280	-2.1993871416553023e-05	2.290340517133501e-05	0.017349474030497043	26	40	True
1787	300	-2.1993871416553023e-05	2.290340517133501e-05	0.02016252736511728	26	40	True
1787	320	-2.1993871416553023e-05	2.290340517133501e-05	0.019525338634533176	26	40	True
1787	340	-2.1993871416553023e-05	2.290340517133501e-05	0.02049870863980675	26	40	True
1787	360	-2.1993871416553023e-05	2.290340517133501e-05	0.023312866057837337	26	40	True
1787	380	-2.1993871416553023e-05	2.290340517133501e-05	0.024872803335157057	26	40	True
1831	20	-2.196800729927297e-05	2.2912097618385587e-05	2.806956168312187e-07	26	41	True
1831	40	-2.196800729927297e-05	2.2912097618385587e-05	0.0001300935727418636	26	41	True
1831	60	-2.196800729927297e-05	2.2912097618385587e-05	0.007624724592360102	26	41	True
1831	80	-2.196800729927297e-05	2.2912097618385587e-05	0.007726794754006436	26	41	True
1831	100	-2.196800729927297e-05	2.2912097618385587e-05	0.008454081089036567	26	41	True
1831	120	-2.196800729927297e-05	2.2912097618385587e-05	0.011259909550045214	26	41	True
1831	140	-2.196800729927297e-05	2.2912097618385587e-05	0.011114143145028316	26	41	True
1831	160	-2.196800729927297e-05	2.2912097618385587e-05	0.01257910324473934	26	41	True
1831	180	-2.196800729927297e-05	2.2912097618385587e-05	0.014128226178857995	26	41	True
1831	200	-2.196800729927297e-05	2.2912097618385587e-05	0.013616803074665031	26	41	True
1831	220	-2.196800729927297e-05	2.2912097618385587e-05	0.016216126336204516	26	41	True
1831	240	-2.196800729927297e-05	2.2912097618385587e-05	0.016744677270528283	26	41	True
1831	260	-2.196800729927297e-05	2.2912097618385587e-05	0.017061893808401483	26	41	True
1831	280	-2.196800729927297e-05	2.2912097618385587e-05	0.019495723287278232	26	41	True
1831	300	-2.196800729927297e-05	2.2912097618385587e-05	0.018979338968302926	26	41	True
1831	320	-2.196800729927297e-05	2.2912097618385587e-05	0.020993495572681257	26	41	True
1831	340	-2.196800729927297e-05	2.2912097618385587e-05	0.022702728253430463	26	41	True
1831	360	-2.196800729927297e-05	2.2912097618385587e-05	0.020864441140560328	26	41	True
1831	380	-2.196800729927297e-05	2.2912097618385587e-05	0.022058558043833262	26	41	True
1875	20	-2.194214318199291e-05	2.292079006543616e-05	0.0008812653303269919	26	42	True
1875	40	-2.194214318199291e-05	2.292079006543616e-05	-0.0008185120084234244	26	42	True
1875	60	-2.194214318199291e-05	2.292079006543616e-05	0.007278324605185096	26	42	True
1875	80	-2.194214318199291e-05	2.292079006543616e-05	0.009317488983798437	26	42	True
1875	100	-2.194214318199291e-05	2.292079006543616e-05	0.007252497544451726	26	42	True
1875	120	-2.194214318199291e-05	2.292079006543616e-05	0.009123519953054488	26	42	True
1875	140	-2.194214318199291e-05	2.292079006543616e-05	0.011752091339904446	26	42	True
1875	160	-2.194214318199291e-05	2.292079006543616e-05	0.009888108555361699	26	42	True
1875	180	-2.194214318199291e-05	2.292079006543616e-05	0.010989105551455153	26	42	True
1875	200	-2.194214318199291e-05	2.292079006543616e-05	0.013524410360573036	26	42	True
1875	220	-2.194214318199291e-05	2.292079006543616e-05	0.016136774290449584	26	42	True
1875	240	-2.194214318199291e-05	2.292079006543616e-05	0.016536126129211206	26	42	True
1875	260	-2.194214318199291e-05	2.292079006543616e-05	0.01673750181777171	26	42	True
1875	280	-2.194214318199291e-05	2.292079006543616e-05	0.017792573466836315	26	42	True
1875	300	-2.194214318199291e-05	2.292079006543616e-05	0.01981911378001389	26	42	True
1875	320	-2.194214318199291e-05	2.292079006543616e-05	0.020943011323403773	26	42	True
1875	340	-2.194214318199291e-05	2.292079006543616e-05	0.02040519782485902	26	42	True
1875	360	-2.194214318199291e-05	2.292079006543616e-05	0.021397562958283975	26	42	True
1875	380	-2.194214318199291e-05	2.292079006543616e-05	0.023291782383671182	26	42	True
1919	20	-2.191627906471285e-05	2.2929482512486736e-05	-0.0009238245439432788	26	43	True
1919	40	-2.191627906471285e-05	2.2929482512486736e-05	0.0003247297283617144	26	43	True
1919	60	-2.191627906471285e-05	2.2929482512486736e-05	0.0067251101219037174	26	43	True
1919	80	-2.191627906471285e-05	2.2929482512486736e-05	0.006779938513287129	26	43	True
1919	100	-2.191627906471285e-05	2.2929482512486736e-05	0.008299853901230716	26	43	True
1919	120	-2.191627906471285e-05	2.2929482512486736e-05	0.008821356745978125	26	43	True
1919	140	-2.191627906471285e-05	2.2929482512486736e-05	0.009255525965780088	26	43	True
1919	160	-2.191627906471285e-05	2.2929482512486736e-05	0.009762831205381742	26	43	True
1919	180	-2.191627906471285e-05	2.2929482512486736e-05	0.010841465496209244	26	43	True
1919	200	-2.191627906471285e-05	2.2929482512486736e-05	0.01317155166323275	26	43	True
1919	220	-2.191627906471285e-05	2.2929482512486736e-05	0.014400189312776689	26	43	True
1919	240	-2.191627906471285e-05	2.2929482512486736e-05	0.018337492152880785	26	43	True
1919	260	-2.191627906471285e-05	2.2929482512486736e-05	0.018840079042091732	26	43	True
1919	280	-2.191627906471285e-05	2.2929482512486736e-05	0.02000774854301409	26	43	True
1919	300	-2.191627906471285e-05	2.2929482512486736e-05	0.020719244724405363	26	43	True
1919	320	-2.191627906471285e-05	2.2929482512486736e-05	0.020918480371330334	26	43	True
1919	340	-2.191627906471285e-05	2.2929482512486736e-05	0.02047017343476041	26	43	True
1919	360	-2.191627906471285e-05	2.2929482512486736e-05	0.02093177545883243	26	43	True
1919	380	-2.191627906471285e-05	2.2929482512486736e-05	0.023622630887988546	26	43	True
1963	20	-2.1890414947432797e-05	2.2938174959537312e-05	-0.0008606619695185887	26	44	True
1963	40	-2.1890414947432797e-05	2.2938174959537312e-05	0.0006965662447139453	26	44	True
1963	60	-2.1890414947432797e-05	2.2938174959537312e-05	0.007434157667146658	26	44	True
1963	80	-2.1890414947432797e-05	2.2938174959537312e-05	0.00680721542799959	26	44	True
1963	100	-2.1890414947432797e-05	2.2938174959537312e-05	0.008033674577160135	26	44	True
1963	120	-2.1890414947432797e-05	2.2938174959537312e-05	0.008766989926476856	26	44	True
1963	140	-2.1890414947432797e-05	2.2938174959537312e-05	0.009121412869843968	26	44	True
1963	160	-2.1890414947432797e-05	2.2938174959537312e-05	0.011015378514622762	26	44	True
1963	180	-2.1890414947432797e-05	2.2938174959537312e-05	0.011962726188153647	26	44	True
1963	200	-2.1890414947432797e-05	2.2938174959537312e-05	0.012889024337584131	26	44	True
1963	220	-2.1890414947432797e-05	2.2938174959537312e-05	0.013310484999928658	26	44	True
1963	240	-2.1890414947432797e-05	2.2938174959537312e-05	0.01583907531179374	26	44	True
1963	260	-2.1890414947432797e-05	2.2938174959537312e-05	0.018134577250502996	26	44	True
1963	280	-2.1890414947432797e-05	2.2938174959537312e-05	0.020261574599131162	26	44	True
1963	300	-2.1890414947432797e-05	2.2938174959537312e-05	0.01946503792996698	26	44	True
1963	320	-2.1890414947432797e-05	2.2938174959537312e-05	0.019814468184375107	26	44	True
1963	340	-2.1890414947432797e-05	2.2938174959537312e-05	0.02190610253529903	26	44	True
1963	360	-2.1890414947432797e-05	2.2938174959537312e-05	0.02243001596502192	26	44	True
1963	380	-2.1890414947432797e-05	2.2938174959537312e-05	0.022508256930162646	26	44	True
2007	20	-2.1864550830152737e-05	2.294686740658789e-05	0.000902498846542323	26	45	True
2007	40	-2.1864550830152737e-05	2.294686740658789e-05	0.0023342801607020443	26	45	True
2007	60	-2.1864550830152737e-05	2.294686740658789e-05	0.011053381121724935	26	45	True
2007	80	-2.1864550830152737e-05	2.294686740658789e-05	0.007677961276856341	26	45	True
2007	100	-2.1864550830152737e-05	2.294686740658789e-05	0.00755672237227282	26	45	True
2007	120	-2.1864550830152737e-05	2.294686740658789e-05	0.010205315604876638	26	45	True
2007	140	-2.1864550830152737e-05	2.294686740658789e-05	0.010986603162087761	26	45	True
2007	160	-2.1864550830152737e-05	2.294686740658789e-05	0.010227849235339292	26	45	True
2007	180	-2.1864550830152737e-05	2.294686740658789e-05	0.011922947213447013	26	45	True
2007	200	-2.1864550830152737e-05	2.294686740658789e-05	0.013612874911829168	26	45	True
2007	220	-2.1864550830152737e-05	2.294686740658789e-05	0.01519812555215796	26	45	True
2007	240	-2.1864550830152737e-05	2.294686740658789e-05	0.014766292717368451	26	45	True
2007	260	-2.1864550830152737e-05	2.294686740658789e-05	0.016999831507598675	26	45	True
2007	280	-2.1864550830152737e-05	2.294686740658789e-05	0.018937898251958355	26	45	True
2007	300	-2.1864550830152737e-05	2.294686740658789e-05	0.02107679585719163	26	45	True
2007	320	-2.1864550830152737e-05	2.294686740658789e-05	0.020178105121862043	26	45	True
2007	340	-2.1864550830152737e-05	2.294686740658789e-05	0.022264270570546574	26	45	True
2007	360	-2.1864550830152737e-05	2.294686740658789e-05	0.02335179898846104	26	45	True
2007	380	-2.1864550830152737e-05	2.294686740658789e-05	0.01898825659081354	26	45	True
2051	20	-2.183868671287268e-05	2.2955559853638465e-05	-0.0006468402067013942	26	46	True
2051	40	-2.183868671287268e-05	2.2955559853638465e-05	0.0015795451305571733	26	46	True
2051	60	-2.183868671287268e-05	2.2955559853638465e-05	0.006942341803592661	26	46	True
2051	80	-2.183868671287268e-05	2.2955559853638465e-05	0.006887219519467635	26	46	True
2051	100	-2.183868671287268e-05	2.2955559853638465e-05	0.0060577044242039685	26	46	True
2051	120	-2.183868671287268e-05	2.2955559853638465e-05	0.006851768256716757	26	46	True
2051	140	-2.183868671287268e-05	2.2955559853638465e-05	0.008920453450791066	26	46	True
2051	160	-2.183868671287268e-05	2.2955559853638465e-05	0.01034694595467328	26	46	True
2051	180	-2.183868671287268e-05	2.2955559853638465e-05	0.01026713589115258	26	46	True
2051	200	-2.183868671287268e-05	2.2955559853638465e-05	0.011190560183917894	26	46	True
2051	220	-2.183868671287268e-05	2.2955559853638465e-05	0.014200371930689583	26	46	True
2051	240	-2.183868671287268e-05	2.2955559853638465e-05	0.013936796657903757	26	46	True
2051	260	-2.183868671287268e-05	2.2955559853638465e-05	0.01538245971836816	26	46	True
2051	280	-2.183868671287268e-05	2.2955559853638465e-05	0.017644257659795503	26	46	True
2051	300	-2.183868671287268e-05	2.2955559853638465e-05	0.019030533036435964	26	46	True
2051	320	-2.183868671287268e-05	2.2955559853638465e-05	0.022535709346036607	26	46	True
2051	340	-2.183868671287268e-05	2.2955559853638465e-05	0.02048038521665588	26	46	True
2051	360	-2.183868671287268e-05	2.2955559853638465e-05	0.021380326987069116	26	46	True
2051	380	-2.183868671287268e-05	2.2955559853638465e-05	0.024713826673704305	26	46	True
2051	400	-2.183868671287268e-05	2.2955559853638465e-05	0.023238346888912166	26	46	True
2095	20	-2.1812822595592625e-05	2.296425230068904e-05	-0.0004916417092742898	26	47	True
2095	40	-2.1812822595592625e-05	2.296425230068904e-05	0.0005537567311287577	26	47	True
2095	60	-2.1812822595592625e-05	2.296425230068904e-05	0.005543387045404421	26	47	True
2095	80	-2.1812822595592625e-05	2.296425230068904e-05	0.00750105412997332	26	47	True
2095	100	-2.1812822595592625e-05	2.296425230068904e-05	0.007173472470777041	26	47	True
2095	120	-2.1812822595592625e-05	2.296425230068904e-05	0.007469491879975291	26	47	True
2095	140	-2.1812822595592625e-05	2.296425230068904e-05	0.009381676210008398	26	47	True
2095	160	-2.1812822595592625e-05	2.296425230068904e-05	0.010164761080256421	26	47	True
2095	180	-2.1812822595592625e-05	2.296425230068904e-05	0.010295241845037583	26	47	True
2095	200	-2.1812822595592625e-05	2.296425230068904e-05	0.013119227489239462	26	47	True
2095	220	-2.1812822595592625e-05	2.296425230068904e-05	0.014967526464752629	26	47	True
2095	240	-2.1812822595592625e-05	2.296425230068904e-05	0.013668925445653646	26	47	True
2095	260	-2.1812822595592625e-05	2.296425230068904e-05	0.01556633092697044	26	47	True
2095	280	-2.1812822595592625e-05	2.296425230068904e-05	0.01539625169480204	26	47	True
2095	300	-2.1812822595592625e-05	2.296425230068904e-05	0.018497456179565386	26	47	True
2095	320	-2.1812822595592625e-05	2.296425230068904e-05	0.018309833239830913	26	47	True
2095	340	-2.1812822595592625e-05	2.296425230068904e-05	0.01846080598311852	26	47	True
2095	360	-2.1812822595592625e-05	2.296425230068904e-05	0.017761974336465425	26	47	True
2095	380	-2.1812822595592625e-05	2.296425230068904e-05	0.022246554975333312	26	47	True
2095	400	-2.1812822595592625e-05	2.296425230068904e-05	0.019866802035731133	26	47	True
2096	20	-2.180413014854205e-05	2.2938388183408984e-05	-4.174076695126904e-06	27	47	True
2096	40	-2.180413014854205e-05	2.2938388183408984e-05	0.0006183010219079821	27	47	True
2096	60	-2.180413014854205e-05	2.2938388183408984e-05	0.0066615779014543245	27	47	True
2096	80	-2.180413014854205e-05	2.2938388183408984e-05	0.007470883048059196	27	47	True
2096	100	-2.180413014854205e-05	2.2938388183408984e-05	0.007243249299779597	27	47	True
2096	120	-2.180413014854205e-05	2.2938388183408984e-05	0.007492709564212816	27	47	True
2096	140	-2.180413014854205e-05	2.2938388183408984e-05	0.009335815674420885	27	47	True
2096	160	-2.180413014854205e-05	2.2938388183408984e-05	0.009156626651437792	27	47	True
2096	180	-2.180413014854205e-05	2.2938388183408984e-05	0.010245992005165603	27	47	True
2096	200	-2.180413014854205e-05	2.2938388183408984e-05	0.011116480711835023	27	47	True
2096	220	-2.180413014854205e-05	2.2938388183408984e-05	0.013850474559986913	27	47	True
2096	240	-2.180413014854205e-05	2.2938388183408984e-05	0.013579177967384212	27	47	True
2096	260	-2.180413014854205e-05	2.2938388183408984e-05	0.01591525088303303	27	47	True
2096	280	-2.180413014854205e-05	2.2938388183408984e-05	0.016097667661011478	27	47	True
2096	300	-2.180413014854205e-05	2.2938388183408984e-05	0.016977156717291008	27	47	True
2096	320	-2.180413014854205e-05	2.2938388183408984e-05	0.01638468116936871	27	47	True
2096	340	-2.180413014854205e-05	2.2938388183408984e-05	0.019255419119480276	27	47	True
2096	360	-2.180413014854205e-05	2.2938388183408984e-05	0.02027250858333188	27	47	True
2096	380	-2.180413014854205e-05	2.2938388183408984e-05	0.022374858262065887	27	47	True
2096	400	-2.180413014854205e-05	2.2938388183408984e-05	0.026814343084628524	27	47	True
2140	20	-2.177826603126199e-05	2.294708063045956e-05	0.00029430498681635813	27	48	True
2140	40	-2.177826603126199e-05	2.294708063045956e-05	-6.211774912397863e-05	27	48	True
2140	60	-2.177826603126199e-05	2.294708063045956e-05	0.005509720036913751	27	48	True
2140	80	-2.177826603126199e-05	2.294708063045956e-05	0.006717030192971224	27	48	True
2140	100	-2.177826603126199e-05	2.294708063045956e-05	0.00701863529030932	27	48	True
2140	120	-2.177826603126199e-05	2.294708063045956e-05	0.007015146002375288	27	48	True
2140	140	-2.177826603126199e-05	2.294708063045956e-05	0.0063498354728665244	27	48	True
2140	160	-2.177826603126199e-05	2.294708063045956e-05	0.009548250696226898	27	48	True
2140	180	-2.177826603126199e-05	2.294708063045956e-05	0.011272951167591526	27	48	True
2140	200	-2.177826603126199e-05	2.294708063045956e-05	0.013187414730163487	27	48	True
2140	220	-2.177826603126199e-05	2.294708063045956e-05	0.013780355609146441	27	48	True
2140	240	-2.177826603126199e-05	2.294708063045956e-05	0.013956854213657954	27	48	True
2140	260	-2.177826603126199e-05	2.294708063045956e-05	0.015030402484561447	27	48	True
2140	280	-2.177826603126199e-05	2.294708063045956e-05	0.017220200115903778	27	48	True
2140	300	-2.177826603126199e-05	2.294708063045956e-05	0.014742166055626683	27	48	True
2140	320	-2.177826603126199e-05	2.294708063045956e-05	0.01792185252259628	27	48	True
2140	340	-2.177826603126199e-05	2.294708063045956e-05	0.019083739930506417	27	48	True
2140	360	-2.177826603126199e-05	2.294708063045956e-05	0.020550125260157977	27	48	True
2140	380	-2.177826603126199e-05	2.294708063045956e-05	0.0225181183712443	27	48	True
2140	400	-2.177826603126199e-05	2.294708063045956e-05	0.019239915411173206	27	48	True
2140	420	-2.177826603126199e-05	2.294708063045956e-05	0.029794852731419186	27	48	True
2184	20	-2.175240191398193e-05	2.2955773077510133e-05	-0.00031328866094635635	27	49	True
2184	40	-2.175240191398193e-05	2.2955773077510133e-05	-1.2049799465028562e-05	27	49	True
2184	60	-2.175240191398193e-05	2.2955773077510133e-05	0.004248990540699044	27	49	True
2184	80	-2.175240191398193e-05	2.2955773077510133e-05	0.005498558438552351	27	49	True
2184	100	-2.175240191398193e-05	2.2955773077510133e-05	0.007328736788804247	27	49	True
2184	120	-2.175240191398193e-05	2.2955773077510133e-05	0.008145897364618359	27	49	True
2184	140	-2.175240191398193e-05	2.2955773077510133e-05	0.008497014405555715	27	49	True
2184	160	-2.175240191398193e-05	2.2955773077510133e-05	0.009237789674984856	27	49	True
2184	180	-2.175240191398193e-05	2.2955773077510133e-05	0.010587918963671445	27	49	True
2184	200	-2.175240191398193e-05	2.2955773077510133e-05	0.013281497140093718	27	49	True
2184	220	-2.175240191398193e-05	2.2955773077510133e-05	0.013423299384081438	27	49	True
2184	240	-2.175240191398193e-05	2.2955773077510133e-05	0.012299919717033755	27	49	True
2184	260	-2.175240191398193e-05	2.2955773077510133e-05	0.016089011556334652	27	49	True
2184	280	-2.175240191398193e-05	2.2955773077510133e-05	0.016911781538802198	27	49	True
2184	300	-2.175240191398193e-05	2.2955773077510133e-05	0.018782425035798	27	49	True
2184	320	-2.175240191398193e-05	2.2955773077510133e-05	0.020728798040374603	27	49	True
2184	340	-2.175240191398193e-05	2.2955773077510133e-05	0.020902886762869683	27	49	True
2184	360	-2.175240191398193e-05	2.2955773077510133e-05	0.021311385552660697	27	49	True
2184	380	-2.175240191398193e-05	2.2955773077510133e-05	0.02200798154576073	27	49	True
2184	400	-2.175240191398193e-05	2.2955773077510133e-05	0.023176115900408283	27	49	True
2228	20	-2.1726537796701877e-05	2.296446552456071e-05	-0.00038073816021645446	27	50	True
2228	40	-2.1726537796701877e-05	2.296446552456071e-05	0.002099910877169399	27	50	True
2228	60	-2.1726537796701877e-05	2.296446552456071e-05	0.004935638378322987	27	50	True
2228	80	-2.1726537796701877e-05	2.296446552456071e-05	0.0056656156348327364	27	50	True
2228	100	-2.1726537796701877e-05	2.296446552456071e-05	0.006283452401683935	27	50	True
2228	120	-2.1726537796701877e-05	2.296446552456071e-05	0.006972347735793401	27	50	True
2228	140	-2.1726537796701877e-05	2.296446552456071e-05	0.006909934534355406	27	50	True
2228	160	-2.1726537796701877e-05	2.296446552456071e-05	0.009374586811110872	27	50	True
2228	180	-2.1726537796701877e-05	2.296446552456071e-05	0.011772848709739167	27	50	True
2228	200	-2.1726537796701877e-05	2.296446552456071e-05	0.011757663060980781	27	50	True
2228	220	-2.1726537796701877e-05	2.296446552456071e-05	0.014157589955106931	27	50	True
2228	240	-2.1726537796701877e-05	2.296446552456071e-05	0.014393724838976657	27	50	True
2228	260	-2.1726537796701877e-05	2.296446552456071e-05	0.015143667046846523	27	50	True
2228	280	-2.1726537796701877e-05	2.296446552456071e-05	0.017921213541083548	27	50	True
2228	300	-2.1726537796701877e-05	2.296446552456071e-05	0.016426132334435756	27	50	True
2228	320	-2.1726537796701877e-05	2.296446552456071e-05	0.017138966093450038	27	50	True
2228	340	-2.1726537796701877e-05	2.296446552456071e-05	0.017966809069216928	27	50	True
2228	360	-2.1726537796701877e-05	2.296446552456071e-05	0.021545684176582213	27	50	True
2228	380	-2.1726537796701877e-05	2.296446552456071e-05	0.02117291936431613	27	50	True
2228	400	-2.1726537796701877e-05	2.296446552456071e-05	0.02502301563434848	27	50	True
2272	20	-2.1700673679421817e-05	2.2973157971611285e-05	-0.0002291883067634443	27	51	True
2272	40	-2.1700673679421817e-05	2.2973157971611285e-05	0.0003676071625017158	27	51	True
2272	60	-2.1700673679421817e-05	2.2973157971611285e-05	0.004489341531482756	27	51	True
2272	80	-2.1700673679421817e-05	2.2973157971611285e-05	0.006903719224032331	27	51	True
2272	100	-2.1700673679421817e-05	2.2973157971611285e-05	0.006100157742422067	27	51	True
2272	120	-2.1700673679421817e-05	2.2973157971611285e-05	0.005224957330426137	27	51	True
2272	140	-2.1700673679421817e-05	2.2973157971611285e-05	0.006967998504997671	27	51	True
2272	160	-2.1700673679421817e-05	2.2973157971611285e-05	0.009508070652192398	27	51	True
2272	180	-2.1700673679421817e-05	2.2973157971611285e-05	0.008976704442339223	27	51	True
2272	200	-2.1700673679421817e-05	2.2973157971611285e-05	0.011654636956813607	27	51	True
2272	220	-2.1700673679421817e-05	2.2973157971611285e-05	0.01249203525147739	27	51	True
2272	240	-2.1700673679421817e-05	2.2973157971611285e-05	0.014178080989900477	27	51	True
2272	260	-2.1700673679421817e-05	2.2973157971611285e-05	0.014952064270589366	27	51	True
2272	280	-2.1700673679421817e-05	2.2973157971611285e-05	0.017954925291381426	27	51	True
2272	300	-2.1700673679421817e-05	2.2973157971611285e-05	0.018576711158986816	27	51	True
2272	320	-2.1700673679421817e-05	2.2973157971611285e-05	0.018411484232221085	27	51	True
2272	340	-2.1700673679421817e-05	2.2973157971611285e-05	0.018808319125183406	27	51	True
2272	360	-2.1700673679421817e-05	2.2973157971611285e-05	0.02199386802586218	27	51	True
2272	380	-2.1700673679421817e-05	2.2973157971611285e-05	0.021158088122465123	27	51	True
2272	400	-2.1700673679421817e-05	2.2973157971611285e-05	0.024559476511289535	27	51	True
2273	20	-2.169198123237124e-05	2.2947293854331228e-05	-0.0003559497557136058	28	51	True
2273	40	-2.169198123237124e-05	2.2947293854331228e-05	-0.0005613646883053095	28	51	True
2273	60	-2.169198123237124e-05	2.2947293854331228e-05	0.004469847231215451	28	51	True
2273	80	-2.169198123237124e-05	2.2947293854331228e-05	0.00418486047142234	28	51	True
2273	100	-2.169198123237124e-05	2.2947293854331228e-05	0.005595500668487018	28	51	True
2273	120	-2.169198123237124e-05	2.2947293854331228e-05	0.006344896489442128	28	51	True
2273	140	-2.169198123237124e-05	2.2947293854331228e-05	0.007669466119779739	28	51	True
2273	160	-2.169198123237124e-05	2.2947293854331228e-05	0.010193502176806144	28	51	True
2273	180	-2.169198123237124e-05	2.2947293854331228e-05	0.010981418419571334	28	51	True
2273	200	-2.169198123237124e-05	2.2947293854331228e-05	0.01176340393392823	28	51	True
2273	220	-2.169198123237124e-05	2.2947293854331228e-05	0.013585185043128242	28	51	True
2273	240	-2.169198123237124e-05	2.2947293854331228e-05	0.01464390923954078	28	51	True
2273	260	-2.169198123237124e-05	2.2947293854331228e-05	0.01676268151362693	28	51	True
2273	280	-2.169198123237124e-05	2.2947293854331228e-05	0.019431766115789995	28	51	True
2273	300	-2.169198123237124e-05	2.2947293854331228e-05	0.01802994459775233	28	51	True
2273	320	-2.169198123237124e-05	2.2947293854331228e-05	0.018884471544527538	28	51	True
2273	340	-2.169198123237124e-05	2.2947293854331228e-05	0.02077121946820926	28	51	True
2273	360	-2.169198123237124e-05	2.2947293854331228e-05	0.022813912360816212	28	51	True
2273	380	-2.169198123237124e-05	2.2947293854331228e-05	0.0210467927953111	28	51	True
2273	400	-2.169198123237124e-05	2.2947293854331228e-05	0.022739171761592028	28	51	True
2317	20	-2.1666117115091183e-05	2.2955986301381804e-05	0.0016075683123256406	28	52	True
2317	40	-2.1666117115091183e-05	2.2955986301381804e-05	0.0028736657613007135	28	52	True
2317	60	-2.1666117115091183e-05	2.2955986301381804e-05	0.007228902988979743	28	52	True
2317	80	-2.1666117115091183e-05	2.2955986301381804e-05	0.005214716418753701	28	52	True
2317	100	-2.1666117115091183e-05	2.2955986301381804e-05	0.007833841452049187	28	52	True
2317	120	-2.1666117115091183e-05	2.2955986301381804e-05	0.008590192401920374	28	52	True
2317	140	-2.1666117115091183e-05	2.2955986301381804e-05	0.010754625737189138	28	52	True
2317	160	-2.1666117115091183e-05	2.2955986301381804e-05	0.009139856278079006	28	52	True
2317	180	-2.1666117115091183e-05	2.2955986301381804e-05	0.011672357768827338	28	52	True
2317	200	-2.1666117115091183e-05	2.2955986301381804e-05	0.011912021080979687	28	52	True
2317	220	-2.1666117115091183e-05	2.2955986301381804e-05	0.01326125562537651	28	52	True
2317	240	-2.1666117115091183e-05	2.2955986301381804e-05	0.015650660055398117	28	52	True
2317	260	-2.1666117115091183e-05	2.2955986301381804e-05	0.014627179185829906	28	52	True
2317	280	-2.1666117115091183e-05	2.2955986301381804e-05	0.016263048685079776	28	52	True
2317	300	-2.1666117115091183e-05	2.2955986301381804e-05	0.01764235721282656	28	52	True
2317	320	-2.1666117115091183e-05	2.2955986301381804e-05	0.019106433113322618	28	52	True
2317	340	-2.1666117115091183e-05	2.2955986301381804e-05	0.021416395512838374	28	52	True
2317	360	-2.1666117115091183e-05	2.2955986301381804e-05	0.023196453426650786	28	52	True
2317	380	-2.1666117115091183e-05	2.2955986301381804e-05	0.02668537170537601	28	52	True
2361	20	-2.164025299781113e-05	2.296467874843238e-05	-0.0006088683933243548	28	53	True
2361	40	-2.164025299781113e-05	2.296467874843238e-05	0.0009524426662846567	28	53	True
2361	60	-2.164025299781113e-05	2.296467874843238e-05	0.005560933065337874	28	53	True
2361	80	-2.164025299781113e-05	2.296467874843238e-05	0.006167484262734975	28	53	True
2361	100	-2.164025299781113e-05	2.296467874843238e-05	0.008096703767733445	28	53	True
2361	120	-2.164025299781113e-05	2.296467874843238e-05	0.007233382870601134	28	53	True
2361	140	-2.164025299781113e-05	2.296467874843238e-05	0.009262644807757642	28	53	True
2361	160	-2.164025299781113e-05	2.296467874843238e-05	0.010279240165542776	28	53	True
2361	180	-2.164025299781113e-05	2.296467874843238e-05	0.013193810099154796	28	53	True
2361	200	-2.164025299781113e-05	2.296467874843238e-05	0.0120688657993777	28	53	True
2361	220	-2.164025299781113e-05	2.296467874843238e-05	0.013785569258448037	28	53	True
2361	240	-2.164025299781113e-05	2.296467874843238e-05	0.014027231832658322	28	53	True
2361	260	-2.164025299781113e-05	2.296467874843238e-05	0.017332936927047456	28	53	True
2361	280	-2.164025299781113e-05	2.296467874843238e-05	0.016003753943267262	28	53	True
2361	300	-2.164025299781113e-05	2.296467874843238e-05	0.019554115480514292	28	53	True
2361	320	-2.164025299781113e-05	2.296467874843238e-05	0.02240713629781153	28	53	True
2361	340	-2.164025299781113e-05	2.296467874843238e-05	0.02346074771742835	28	53	True
2361	360	-2.164025299781113e-05	2.296467874843238e-05	0.02685711988266631	28	53	True
2361	380	-2.164025299781113e-05	2.296467874843238e-05	0.029163644189041566	28	53	True
2405	20	-2.161438888053107e-05	2.297337119548296e-05	-0.0004494594809548926	28	54	True
2405	40	-2.161438888053107e-05	2.297337119548296e-05	-0.0004083727369985504	28	54	True
2405	60	-2.161438888053107e-05	2.297337119548296e-05	0.002239731402400667	28	54	True
2405	80	-2.161438888053107e-05	2.297337119548296e-05	0.006161525480567022	28	54	True
2405	100	-2.161438888053107e-05	2.297337119548296e-05	0.0056221756744029875	28	54	True
2405	120	-2.161438888053107e-05	2.297337119548296e-05	0.007383054147733503	28	54	True
2405	140	-2.161438888053107e-05	2.297337119548296e-05	0.008338783616102213	28	54	True
2405	160	-2.161438888053107e-05	2.297337119548296e-05	0.009311806940663275	28	54	True
2405	180	-2.161438888053107e-05	2.297337119548296e-05	0.00986834900755343	28	54	True
2405	200	-2.161438888053107e-05	2.297337119548296e-05	0.011701494596955542	28	54	True
2405	220	-2.161438888053107e-05	2.297337119548296e-05	0.012588416823190616	28	54	True
2405	240	-2.161438888053107e-05	2.297337119548296e-05	0.014753683191016491	28	54	True
2405	260	-2.161438888053107e-05	2.297337119548296e-05	0.01680581173970221	28	54	True
2405	280	-2.161438888053107e-05	2.297337119548296e-05	0.019175414064096636	28	54	True
2405	300	-2.161438888053107e-05	2.297337119548296e-05	0.019066460602066373	28	54	True
2405	320	-2.161438888053107e-05	2.297337119548296e-05	0.024015283060694153	28	54	True
2405	340	-2.161438888053107e-05	2.297337119548296e-05	0.025678563916632202	28	54	True
2405	360	-2.161438888053107e-05	2.297337119548296e-05	0.027412049383841737	28	54	True
2405	380	-2.161438888053107e-05	2.297337119548296e-05	0.031057894353746097	28	54	True
2449	20	-2.158852476325101e-05	2.298206364253353e-05	0.00026648201905067175	28	55	True
2449	40	-2.158852476325101e-05	2.298206364253353e-05	0.00023875472921668347	28	55	True
2449	60	-2.158852476325101e-05	2.298206364253353e-05	0.006074724931496124	28	55	True
2449	80	-2.158852476325101e-05	2.298206364253353e-05	0.005853039180432299	28	55	True
2449	100	-2.158852476325101e-05	2.298206364253353e-05	0.006102978187024108	28	55	True
2449	120	-2.158852476325101e-05	2.298206364253353e-05	0.007745691727879455	28	55	True
2449	140	-2.158852476325101e-05	2.298206364253353e-05	0.008042489445921569	28	55	True
2449	160	-2.158852476325101e-05	2.298206364253353e-05	0.009570563644651838	28	55	True
2449	180	-2.158852476325101e-05	2.298206364253353e-05	0.011264793524299429	28	55	True
2449	200	-2.158852476325101e-05	2.298206364253353e-05	0.012994109060469147	28	55	True
2449	220	-2.158852476325101e-05	2.298206364253353e-05	0.014718104841071578	28	55	True
2449	240	-2.158852476325101e-05	2.298206364253353e-05	0.01574499480053041	28	55	True
2449	260	-2.158852476325101e-05	2.298206364253353e-05	0.018553920149364935	28	55	True
2449	280	-2.158852476325101e-05	2.298206364253353e-05	0.022160503004897504	28	55	True
2449	300	-2.158852476325101e-05	2.298206364253353e-05	0.02615534093145515	28	55	True
2449	320	-2.158852476325101e-05	2.298206364253353e-05	0.0349393150607403	28	55	True
2449	340	-2.158852476325101e-05	2.298206364253353e-05	0.03750568238455979	28	55	True
2449	360	-2.158852476325101e-05	2.298206364253353e-05	0.05167831191455909	28	55	True
2450	20	-2.1579832316200435e-05	2.295619952525347e-05	0.000569291218618438	29	55	True
2450	40	-2.1579832316200435e-05	2.295619952525347e-05	0.000971192042200292	29	55	True
2450	60	-2.1579832316200435e-05	2.295619952525347e-05	0.0038652116641419913	29	55	True
2450	80	-2.1579832316200435e-05	2.295619952525347e-05	0.006647517295442937	29	55	True
2450	100	-2.1579832316200435e-05	2.295619952525347e-05	0.006633273385710036	29	55	True
2450	120	-2.1579832316200435e-05	2.295619952525347e-05	0.006993035570128217	29	55	True
2450	140	-2.1579832316200435e-05	2.295619952525347e-05	0.009034084154215473	29	55	True
2450	160	-2.1579832316200435e-05	2.295619952525347e-05	0.00935287318327291	29	55	True
2450	180	-2.1579832316200435e-05	2.295619952525347e-05	0.009501847238719194	29	55	True
2450	200	-2.1579832316200435e-05	2.295619952525347e-05	0.011985916228812517	29	55	True
2450	220	-2.1579832316200435e-05	2.295619952525347e-05	0.01201247992297335	29	55	True
2450	240	-2.1579832316200435e-05	2.295619952525347e-05	0.01657663110682346	29	55	True
2450	260	-2.1579832316200435e-05	2.295619952525347e-05	0.01928707144696248	29	55	True
2450	280	-2.1579832316200435e-05	2.295619952525347e-05	0.02339151025296488	29	55	True
2450	300	-2.1579832316200435e-05	2.295619952525347e-05	0.02809710012913642	29	55	True
2450	320	-2.1579832316200435e-05	2.295619952525347e-05	0.028634094612091123	29	55	True
2450	340	-2.1579832316200435e-05	2.295619952525347e-05	0.033780526239653615	29	55	True
2450	360	-2.1579832316200435e-05	2.295619952525347e-05	0.036245595650591156	29	55	True
2494	20	-2.1553968198920375e-05	2.2964891972304048e-05	-0.00028821835965066133	29	56	True
2494	40	-2.1553968198920375e-05	2.2964891972304048e-05	-0.0009977878352291371	29	56	True
2494	60	-2.1553968198920375e-05	2.2964891972304048e-05	0.004570173616933441	29	56	True
2494	80	-2.1553968198920375e-05	2.2964891972304048e-05	0.006956003654055384	29	56	True
2494	100	-2.1553968198920375e-05	2.2964891972304048e-05	0.008791836068938194	29	56	True
2494	120	-2.1553968198920375e-05	2.2964891972304048e-05	0.0062257965094251085	29	56	True
2494	140	-2.1553968198920375e-05	2.2964891972304048e-05	0.008287720319512647	29	56	True
2494	160	-2.1553968198920375e-05	2.2964891972304048e-05	0.009104196013409619	29	56	True
2494	180	-2.1553968198920375e-05	2.2964891972304048e-05	0.012775264904048823	29	56	True
2494	200	-2.1553968198920375e-05	2.2964891972304048e-05	0.01293605645733574	29	56	True
2494	220	-2.1553968198920375e-05	2.2964891972304048e-05	0.014817770653799207	29	56	True
2494	240	-2.1553968198920375e-05	2.2964891972304048e-05	0.019198084399967574	29	56	True
2494	260	-2.1553968198920375e-05	2.2964891972304048e-05	0.02242487829203495	29	56	True
2494	280	-2.1553968198920375e-05	2.2964891972304048e-05	0.02815261915237076	29	56	True
2494	300	-2.1553968198920375e-05	2.2964891972304048e-05	0.03687123842951216	29	56	True
2494	320	-2.1553968198920375e-05	2.2964891972304048e-05	0.03832085296400504	29	56	True
2494	340	-2.1553968198920375e-05	2.2964891972304048e-05	0.03376336629179068	29	56	True
2538	20	-2.152810408164032e-05	2.2973584419354624e-05	-0.001084289328475256	29	57	True
2538	40	-2.152810408164032e-05	2.2973584419354624e-05	0.0002782960749528803	29	57	True
2538	60	-2.152810408164032e-05	2.2973584419354624e-05	0.006809774317113561	29	57	True
2538	80	-2.152810408164032e-05	2.2973584419354624e-05	0.008038850814943422	29	57	True
2538	100	-2.152810408164032e-05	2.2973584419354624e-05	0.008899524507608588	29	57	True
2538	120	-2.152810408164032e-05	2.2973584419354624e-05	0.009693259061038257	29	57	True
2538	140	-2.152810408164032e-05	2.2973584419354624e-05	0.009141503768723509	29	57	True
2538	160	-2.152810408164032e-05	2.2973584419354624e-05	0.011371688557957728	29	57	True
2538	180	-2.152810408164032e-05	2.2973584419354624e-05	0.014439954294940013	29	57	True
2538	200	-2.152810408164032e-05	2.2973584419354624e-05	0.014269759623027012	29	57	True
2538	220	-2.152810408164032e-05	2.2973584419354624e-05	0.019122188335858853	29	57	True
2538	240	-2.152810408164032e-05	2.2973584419354624e-05	0.02298552923435487	29	57	True
2538	260	-2.152810408164032e-05	2.2973584419354624e-05	0.030811442019661586	29	57	True
2538	280	-2.152810408164032e-05	2.2973584419354624e-05	0.037880293106395686	29	57	True
2538	300	-2.152810408164032e-05	2.2973584419354624e-05	0.04511152241986221	29	57	True
2538	320	-2.152810408164032e-05	2.2973584419354624e-05	0.04139724915291032	29	57	True
2582	20	-2.1502239964360264e-05	2.29822768664052e-05	0.00014388110509295477	29	58	True
2582	40	-2.1502239964360264e-05	2.29822768664052e-05	-0.0006430961094661868	29	58	True
2582	60	-2.1502239964360264e-05	2.29822768664052e-05	0.007036152950369464	29	58	True
2582	80	-2.1502239964360264e-05	2.29822768664052e-05	0.009094730819323073	29	58	True
2582	100	-2.1502239964360264e-05	2.29822768664052e-05	0.008654584056189159	29	58	True
2582	120	-2.1502239964360264e-05	2.29822768664052e-05	0.010398819001302913	29	58	True
2582	140	-2.1502239964360264e-05	2.29822768664052e-05	0.01070767135592934	29	58	True
2582	160	-2.1502239964360264e-05	2.29822768664052e-05	0.010247792765590815	29	58	True
2582	180	-2.1502239964360264e-05	2.29822768664052e-05	0.015596163461719199	29	58	True
2582	200	-2.1502239964360264e-05	2.29822768664052e-05	0.016686211302493634	29	58	True
2582	220	-2.1502239964360264e-05	2.29822768664052e-05	0.01951511989819484	29	58	True
2582	240	-2.1502239964360264e-05	2.29822768664052e-05	0.029577782709307818	29	58	True
2582	260	-2.1502239964360264e-05	2.29822768664052e-05	0.04071833958729865	29	58	True
2582	280	-2.1502239964360264e-05	2.29822768664052e-05	0.04841893436432156	29	58	True
2582	300	-2.1502239964360264e-05	2.29822768664052e-05	0.05451843201857851	29	58	True
2626	20	-2.1476375847080206e-05	2.2990969313455776e-05	-0.0014085939541273954	29	59	True
2626	40	-2.1476375847080206e-05	2.2990969313455776e-05	-6.821309674529097e-05	29	59	True
2626	60	-2.1476375847080206e-05	2.2990969313455776e-05	0.007178938172349997	29	59	True
2626	80	-2.1476375847080206e-05	2.2990969313455776e-05	0.00970351590733972	29	59	True
2626	100	-2.1476375847080206e-05	2.2990969313455776e-05	0.010501940027710141	29	59	True
2626	120	-2.1476375847080206e-05	2.2990969313455776e-05	0.010199503216855263	29	59	True
2626	140	-2.1476375847080206e-05	2.2990969313455776e-05	0.012102286915337768	29	59	True
2626	160	-2.1476375847080206e-05	2.2990969313455776e-05	0.014498615123772	29	59	True
2626	180	-2.1476375847080206e-05	2.2990969313455776e-05	0.017913690216848167	29	59	True
2626	200	-2.1476375847080206e-05	2.2990969313455776e-05	0.026662169792446396	29	59	True
2626	220	-2.1476375847080206e-05	2.2990969313455776e-05	0.03295328474459797	29	59	True
2626	240	-2.1476375847080206e-05	2.2990969313455776e-05	0.04413207945763367	29	59	True
2626	260	-2.1476375847080206e-05	2.2990969313455776e-05	0.04493634740695345	29	59	True
2626	280	-2.1476375847080206e-05	2.2990969313455776e-05	0.056904168764068	29	59	True
2670	20	-2.145051172980015e-05	2.2999661760506352e-05	-0.0003500962789450264	29	60	True
2670	40	-2.145051172980015e-05	2.2999661760506352e-05	0.0005744670894521682	29	60	True
2670	60	-2.145051172980015e-05	2.2999661760506352e-05	0.007235564044350246	29	60	True
2670	80	-2.145051172980015e-05	2.2999661760506352e-05	0.009848140700462783	29	60	True
2670	100	-2.145051172980015e-05	2.2999661760506352e-05	0.01043240274991385	29	60	True
2670	120	-2.145051172980015e-05	2.2999661760506352e-05	0.011524221130418984	29	60	True
2670	140	-2.145051172980015e-05	2.2999661760506352e-05	0.014828113406075228	29	60	True
2670	160	-2.145051172980015e-05	2.2999661760506352e-05	0.016560333830863073	29	60	True
2670	180	-2.145051172980015e-05	2.2999661760506352e-05	0.02357653272616804	29	60	True
2670	200	-2.145051172980015e-05	2.2999661760506352e-05	0.03324693239176187	29	60	True
2670	220	-2.145051172980015e-05	2.2999661760506352e-05	0.04276556704455526	29	60	True
2670	240	-2.145051172980015e-05	2.2999661760506352e-05	0.04604179128628045	29	60	True
2670	260	-2.145051172980015e-05	2.2999661760506352e-05	0.05106082414823998	29	60	True
2671	20	-2.1441819282749576e-05	2.2973797643226292e-05	0.0004346853460786618	30	60	True
2671	40	-2.1441819282749576e-05	2.2973797643226292e-05	0.0010296150779509677	30	60	True
2671	60	-2.1441819282749576e-05	2.2973797643226292e-05	0.00792315339720225	30	60	True
2671	80	-2.1441819282749576e-05	2.2973797643226292e-05	0.010254630982926867	30	60	True
2671	100	-2.1441819282749576e-05	2.2973797643226292e-05	0.011171134351610677	30	60	True
2671	120	-2.1441819282749576e-05	2.2973797643226292e-05	0.011654034122144325	30	60	True
2671	140	-2.1441819282749576e-05	2.2973797643226292e-05	0.01289680628505971	30	60	True
2671	160	-2.1441819282749576e-05	2.2973797643226292e-05	0.017312176657823638	30	60	True
2671	180	-2.1441819282749576e-05	2.2973797643226292e-05	0.025896119815353783	30	60	True
2671	200	-2.1441819282749576e-05	2.2973797643226292e-05	0.02801954715059246	30	60	True
2671	220	-2.1441819282749576e-05	2.2973797643226292e-05	0.03774727739451455	30	60	True
2671	240	-2.1441819282749576e-05	2.2973797643226292e-05	0.04595923477021884	30	60	True
2671	260	-2.1441819282749576e-05	2.2973797643226292e-05	0.05655730334411437	30	60	True
2715	20	-2.141595516546952e-05	2.298249009027687e-05	0.0002449079251283637	30	61	True
2715	40	-2.141595516546952e-05	2.298249009027687e-05	0.0018216392155080965	30	61	True
2715	60	-2.141595516546952e-05	2.298249009027687e-05	0.007368603830365286	30	61	True
2715	80	-2.141595516546952e-05	2.298249009027687e-05	0.010812923810002895	30	61	True
2715	100	-2.141595516546952e-05	2.298249009027687e-05	0.011151755347372094	30	61	True
2715	120	-2.141595516546952e-05	2.298249009027687e-05	0.015056128692724564	30	61	True
2715	140	-2.141595516546952e-05	2.298249009027687e-05	0.021176976425872893	30	61	True
2715	160	-2.141595516546952e-05	2.298249009027687e-05	0.02590635482274783	30	61	True
2715	180	-2.141595516546952e-05	2.298249009027687e-05	0.026350362955062854	30	61	True
2715	200	-2.141595516546952e-05	2.298249009027687e-05	0.04529640207298243	30	61	True
2715	220	-2.141595516546952e-05	2.298249009027687e-05	0.055281389014124015	30	61	True
2715	240	-2.141595516546952e-05	2.298249009027687e-05	0.059337077810180064	30	61	True
2759	20	-2.1390091048189465e-05	2.2991182537327444e-05	0.00011752704913631168	30	62	True
2759	40	-2.1390091048189465e-05	2.2991182537327444e-05	0.0029939028495117453	30	62	True
2759	60	-2.1390091048189465e-05	2.2991182537327444e-05	0.0071412564299475475	30	62	True
2759	80	-2.1390091048189465e-05	2.2991182537327444e-05	0.009609744689584152	30	62	True
2759	100	-2.1390091048189465e-05	2.2991182537327444e-05	0.012465777905300636	30	62	True
2759	120	-2.1390091048189465e-05	2.2991182537327444e-05	0.015810950315543203	30	62	True
2759	140	-2.1390091048189465e-05	2.2991182537327444e-05	0.01982476149557777	30	62	True
2759	160	-2.1390091048189465e-05	2.2991182537327444e-05	0.02810796326369796	30	62	True
2759	180	-2.1390091048189465e-05	2.2991182537327444e-05	0.03420887050195257	30	62	True
2759	200	-2.1390091048189465e-05	2.2991182537327444e-05	0.05018352943216693	30	62	True
2759	220	-2.1390091048189465e-05	2.2991182537327444e-05	0.060295977641948086	30	62	True
2759	240	-2.1390091048189465e-05	2.2991182537327444e-05	0.07069116720104779	30	62	True
2803	20	-2.13642269309094e-05	2.299987498437802e-05	-0.00044433747045689534	30	63	True
2803	40	-2.13642269309094e-05	2.299987498437802e-05	0.0014379353546459836	30	63	True
2803	60	-2.13642269309094e-05	2.299987498437802e-05	0.008191264402667053	30	63	True
2803	80	-2.13642269309094e-05	2.299987498437802e-05	0.012831560917633576	30	63	True
2803	100	-2.13642269309094e-05	2.299987498437802e-05	0.013952492450214293	30	63	True
2803	120	-2.13642269309094e-05	2.299987498437802e-05	0.020899731963640106	30	63	True
2803	140	-2.13642269309094e-05	2.299987498437802e-05	0.02771420895642057	30	63	True
2803	160	-2.13642269309094e-05	2.299987498437802e-05	0.03043558517500824	30	63	True
2803	180	-2.13642269309094e-05	2.299987498437802e-05	0.03808053507396516	30	63	True
2803	200	-2.13642269309094e-05	2.299987498437802e-05	0.06340718146060097	30	63	True
2803	220	-2.13642269309094e-05	2.299987498437802e-05	0.0726805233995285	30	63	True
2847	20	-2.1338362813629344e-05	2.30085674314286e-05	-0.0002979004028923031	30	64	True
2847	40	-2.1338362813629344e-05	2.30085674314286e-05	0.00027311809453113036	30	64	True
2847	60	-2.1338362813629344e-05	2.30085674314286e-05	0.009937714429102936	30	64	True
2847	80	-2.1338362813629344e-05	2.30085674314286e-05	0.013744157310497619	30	64	True
2847	100	-2.1338362813629344e-05	2.30085674314286e-05	0.018664608874106703	30	64	True
2847	120	-2.1338362813629344e-05	2.30085674314286e-05	0.024044686787001585	30	64	True
2847	140	-2.1338362813629344e-05	2.30085674314286e-05	0.0329125890646882	30	64	True
2847	160	-2.1338362813629344e-05	2.30085674314286e-05	0.04374330122701548	30	64	True
2847	180	-2.1338362813629344e-05	2.30085674314286e-05	0.05833905234074627	30	64	True
2847	200	-2.1338362813629344e-05	2.30085674314286e-05	0.06829481524619765	30	64	True
2891	20	-2.1312498696349287e-05	2.3017259878479173e-05	0.0005069994209773945	30	64	True
2891	40	-2.1312498696349287e-05	2.3017259878479173e-05	0.0006444841148138258	30	64	True
2891	60	-2.1312498696349287e-05	2.3017259878479173e-05	0.011602625195221792	30	64	True
2891	80	-2.1312498696349287e-05	2.3017259878479173e-05	0.017176417039615158	30	64	True
2891	100	-2.1312498696349287e-05	2.3017259878479173e-05	0.024910209859632066	30	64	True
2891	120	-2.1312498696349287e-05	2.3017259878479173e-05	0.031036150755381468	30	64	True
2891	140	-2.1312498696349287e-05	2.3017259878479173e-05	0.04212304812816283	30	64	True
2891	160	-2.1312498696349287e-05	2.3017259878479173e-05	0.05523845373784657	30	64	True
2891	180	-2.1312498696349287e-05	2.3017259878479173e-05	0.07668116452980886	30	64	True
2935	20	-2.128663457906923e-05	2.302595232552975e-05	0.0002853956666916701	30	65	True
2935	40	-2.128663457906923e-05	2.302595232552975e-05	0.001882145236330855	30	65	True
2935	60	-2.128663457906923e-05	2.302595232552975e-05	0.013153808756945717	30	65	True
2935	80	-2.128663457906923e-05	2.302595232552975e-05	0.020427762812600687	30	65	True
2935	100	-2.128663457906923e-05	2.302595232552975e-05	0.02957877706943377	30	65	True
2935	120	-2.128663457906923e-05	2.302595232552975e-05	0.04061213596764717	30	65	True
2935	140	-2.128663457906923e-05	2.302595232552975e-05	0.06290816197177532	30	65	True
2935	160	-2.128663457906923e-05	2.302595232552975e-05	0.08820048808193078	30	65	True
2979	20	-2.126077046178917e-05	2.3034644772580325e-05	-0.00040574039891344625	30	66	True
2979	40	-2.126077046178917e-05	2.3034644772580325e-05	-0.00033071757303058594	30	66	True
2979	60	-2.126077046178917e-05	2.3034644772580325e-05	0.013827959049452054	30	66	True
2979	80	-2.126077046178917e-05	2.3034644772580325e-05	0.02314975137823064	30	66	True
2979	100	-2.126077046178917e-05	2.3034644772580325e-05	0.037505536082578325	30	66	True
2979	120	-2.126077046178917e-05	2.3034644772580325e-05	0.05737744250845421	30	66	True
2979	140	-2.126077046178917e-05	2.3034644772580325e-05	0.08058602089283425	30	66	True
2979	160	-2.126077046178917e-05	2.3034644772580325e-05	0.09342809045864227	30	66	True
3023	20	-2.123490634450912e-05	2.3043337219630894e-05	0.0004108293075709339	30	67	True
3023	40	-2.123490634450912e-05	2.3043337219630894e-05	0.0024478958640983223	30	67	True
3023	60	-2.123490634450912e-05	2.3043337219630894e-05	0.018368917919936785	30	67	True
3023	80	-2.123490634450912e-05	2.3043337219630894e-05	0.03258809144155265	30	67	True
3023	100	-2.123490634450912e-05	2.3043337219630894e-05	0.04710281227083061	30	67	True
3023	120	-2.123490634450912e-05	2.3043337219630894e-05	0.07447951423662738	30	67	True
3023	140	-2.123490634450912e-05	2.3043337219630894e-05	0.1113197184273795	30	67	True
3067	20	-2.120904222722906e-05	2.3052029666681477e-05	-0.000825145650872086	30	68	True
3067	40	-2.120904222722906e-05	2.3052029666681477e-05	0.0021890755741162666	30	68	True
3067	60	-2.120904222722906e-05	2.3052029666681477e-05	0.01750925516770459	30	68	True
3067	80	-2.120904222722906e-05	2.3052029666681477e-05	0.03154547532531134	30	68	True
3067	100	-2.120904222722906e-05	2.3052029666681477e-05	0.060815373123859325	30	68	True
3067	120	-2.120904222722906e-05	2.3052029666681477e-05	0.08870882315226968	30	68	True
3067	140	-2.120904222722906e-05	2.3052029666681477e-05	0.12167581601077031	30	68	True
3111	20	-2.1183178109949004e-05	2.306072211373205e-05	-0.0011180131632934891	30	69	True
3111	40	-2.1183178109949004e-05	2.306072211373205e-05	0.003629283849323802	30	69	True
3111	60	-2.1183178109949004e-05	2.306072211373205e-05	0.01863583678132267	30	69	True
3111	80	-2.1183178109949004e-05	2.306072211373205e-05	0.041212062101539194	30	69	True
3111	100	-2.1183178109949004e-05	2.306072211373205e-05	0.06645270459016293	30	69	True
3111	120	-2.1183178109949004e-05	2.306072211373205e-05	0.1061015516198814	30	69	True
3111	140	-2.1183178109949004e-05	2.306072211373205e-05	0.04635562236851957	30	69	True
3155	20	-2.1157313992668947e-05	2.3069414560782623e-05	-0.002002234578498424	30	70	True
3155	40	-2.1157313992668947e-05	2.3069414560782623e-05	0.0030939710947817467	30	70	True
3155	60	-2.1157313992668947e-05	2.3069414560782623e-05	0.021521993919020644	30	70	True
3155	80	-2.1157313992668947e-05	2.3069414560782623e-05	0.042371368369723154	30	70	True
3155	100	-2.1157313992668947e-05	2.3069414560782623e-05	0.07023067073835401	30	70	True
3155	120	-2.1157313992668947e-05	2.3069414560782623e-05	0.10521698129065829	30	70	True
3155	140	-2.1157313992668947e-05	2.3069414560782623e-05	0.2100553373913544	30	70	True
3199	20	-2.113144987538889e-05	2.30781070078332e-05	0.0006664142917666595	30	71	True
3199	40	-2.113144987538889e-05	2.30781070078332e-05	0.004259610321658601	30	71	True
3199	60	-2.113144987538889e-05	2.30781070078332e-05	0.016670494964138485	30	71	True
3199	80	-2.113144987538889e-05	2.30781070078332e-05	0.03829296084737782	30	71	True
3199	100	-2.113144987538889e-05	2.30781070078332e-05	0.07716388839412393	30	71	True
3199	120	-2.113144987538889e-05	2.30781070078332e-05	0.1303912141456919	30	71	True
3243	20	-2.1105585758108832e-05	2.308679945488378e-05	0.0006413400058448344	30	72	True
3243	40	-2.1105585758108832e-05	2.308679945488378e-05	0.003233584776937813	30	72	True
3243	60	-2.1105585758108832e-05	2.308679945488378e-05	0.01738855890439852	30	72	True
3243	80	-2.1105585758108832e-05	2.308679945488378e-05	0.03707910478079861	30	72	True
3243	100	-2.1105585758108832e-05	2.308679945488378e-05	0.06808845429371228	30	72	True
3243	120	-2.1105585758108832e-05	2.308679945488378e-05	0.13513571476913	30	72	True
3287	20	-2.107972164082877e-05	2.309549190193435e-05	-0.00041477948799961294	30	73	True
3287	40	-2.107972164082877e-05	2.309549190193435e-05	0.0016540220303838105	30	73	True
3287	60	-2.107972164082877e-05	2.309549190193435e-05	0.01889523735158391	30	73	True
3287	80	-2.107972164082877e-05	2.309549190193435e-05	0.038375270844796965	30	73	True
3287	100	-2.107972164082877e-05	2.309549190193435e-05	0.07182153323045223	30	73	True
3287	120	-2.107972164082877e-05	2.309549190193435e-05	0.13253231914609534	30	73	True
3331	20	-2.105385752354872e-05	2.3104184348984928e-05	-0.0008631226139135762	30	74	True
3331	40	-2.105385752354872e-05	2.3104184348984928e-05	0.001793802052281748	30	74	True
3331	60	-2.105385752354872e-05	2.3104184348984928e-05	0.013676438295112257	30	74	True
3331	80	-2.105385752354872e-05	2.3104184348984928e-05	0.022762157453848464	30	74	True
3331	100	-2.105385752354872e-05	2.3104184348984928e-05	0.04227787660240131	30	74	True
3331	120	-2.105385752354872e-05	2.3104184348984928e-05	0.0668034683507707	30	74	True
3331	140	-2.105385752354872e-05	2.3104184348984928e-05	0.11660061553978547	30	74	True
3375	20	-2.102799340626866e-05	2.3112876796035504e-05	0.0003970695407155751	30	75	True
3375	40	-2.102799340626866e-05	2.3112876796035504e-05	0.00039879576801115323	30	75	True
3375	60	-2.102799340626866e-05	2.3112876796035504e-05	0.010740844902309404	30	75	True
3375	80	-2.102799340626866e-05	2.3112876796035504e-05	0.01665979702039039	30	75	True
3375	100	-2.102799340626866e-05	2.3112876796035504e-05	0.024098335131581043	30	75	True
3375	120	-2.102799340626866e-05	2.3112876796035504e-05	0.04320236305225456	30	75	True
3375	140	-2.102799340626866e-05	2.3112876796035504e-05	0.06123020190880197	30	75	True
3375	160	-2.102799340626866e-05	2.3112876796035504e-05	0.09073331228901914	30	75	True
3419	20	-2.1002129288988603e-05	2.312156924308608e-05	-0.0006674632939932223	30	76	True
3419	40	-2.1002129288988603e-05	2.312156924308608e-05	-0.0013633044445791524	30	76	True
3419	60	-2.1002129288988603e-05	2.312156924308608e-05	0.013055654167411876	30	76	True
3419	80	-2.1002129288988603e-05	2.312156924308608e-05	0.01595379272544179	30	76	True
3419	100	-2.1002129288988603e-05	2.312156924308608e-05	0.019210242759905405	30	76	True
3419	120	-2.1002129288988603e-05	2.312156924308608e-05	0.026005928529755015	30	76	True
3419	140	-2.1002129288988603e-05	2.312156924308608e-05	0.03578737474056216	30	76	True
3419	160	-2.1002129288988603e-05	2.312156924308608e-05	0.05126502447991805	30	76	True
3419	180	-2.1002129288988603e-05	2.312156924308608e-05	0.052017350900354385	30	76	True
3419	200	-2.1002129288988603e-05	2.312156924308608e-05	0.041038420745944444	30	76	True
3463	20	-2.0976265171708542e-05	2.3130261690136656e-05	-0.00028061221039888925	30	77	True
3463	40	-2.0976265171708542e-05	2.3130261690136656e-05	0.0005732982841498064	30	77	True
3463	60	-2.0976265171708542e-05	2.3130261690136656e-05	0.0074531879232378065	30	77	True
3463	80	-2.0976265171708542e-05	2.3130261690136656e-05	0.008801540778818045	30	77	True
3463	100	-2.0976265171708542e-05	2.3130261690136656e-05	0.010852622672663329	30	77	True
3463	120	-2.0976265171708542e-05	2.3130261690136656e-05	0.014929691886850395	30	77	True
3463	140	-2.0976265171708542e-05	2.3130261690136656e-05	0.016190942453507228	30	77	True
3463	160	-2.0976265171708542e-05	2.3130261690136656e-05	0.014761736563890304	30	77	True
3463	180	-2.0976265171708542e-05	2.3130261690136656e-05	0.015775339659956658	30	77	True
3463	200	-2.0976265171708542e-05	2.3130261690136656e-05	0.020464370654459198	30	77	True
3463	220	-2.0976265171708542e-05	2.3130261690136656e-05	0.019022200080941586	30	77	True
3463	240	-2.0976265171708542e-05	2.3130261690136656e-05	0.020685214049704657	30	77	True
3463	260	-2.0976265171708542e-05	2.3130261690136656e-05	0.01536137517013732	30	77	True
3463	280	-2.0976265171708542e-05	2.3130261690136656e-05	0.019218230914635977	30	77	True
3463	300	-2.0976265171708542e-05	2.3130261690136656e-05	0.017546145541359345	30	77	True
3463	320	-2.0976265171708542e-05	2.3130261690136656e-05	0.012389295707892878	30	77	True
3463	340	-2.0976265171708542e-05	2.3130261690136656e-05	0.009169212804944721	30	77	True
3463	360	-2.0976265171708542e-05	2.3130261690136656e-05	0.014977748272974501	30	77	True
3463	380	-2.0976265171708542e-05	2.3130261690136656e-05	0.017476451597680426	30	77	True
3507	20	-2.095040105442849e-05	2.3138954137187232e-05	-0.0001315780023464923	30	78	True
3507	40	-2.095040105442849e-05	2.3138954137187232e-05	0.00016908436500502266	30	78	True
3507	60	-2.095040105442849e-05	2.3138954137187232e-05	0.005151896687001813	30	78	True
3507	80	-2.095040105442849e-05	2.3138954137187232e-05	0.006701954999105569	30	78	True
3507	100	-2.095040105442849e-05	2.3138954137187232e-05	0.006086732930016018	30	78	True
3507	120	-2.095040105442849e-05	2.3138954137187232e-05	0.006715373896789878	30	78	True
3507	140	-2.095040105442849e-05	2.3138954137187232e-05	0.009134127544864198	30	78	True
3507	160	-2.095040105442849e-05	2.3138954137187232e-05	0.011977594221571079	30	78	True
3507	180	-2.095040105442849e-05	2.3138954137187232e-05	0.013072935172344011	30	78	True
3507	200	-2.095040105442849e-05	2.3138954137187232e-05	0.01142206332318452	30	78	True
3507	220	-2.095040105442849e-05	2.3138954137187232e-05	0.013025878686962573	30	78	True
3507	240	-2.095040105442849e-05	2.3138954137187232e-05	0.013224312243509482	30	78	True
3507	260	-2.095040105442849e-05	2.3138954137187232e-05	0.01109293692078423	30	78	True
3507	280	-2.095040105442849e-05	2.3138954137187232e-05	0.012370739227546106	30	78	True
3507	300	-2.095040105442849e-05	2.3138954137187232e-05	0.013927617686365272	30	78	True
3507	320	-2.095040105442849e-05	2.3138954137187232e-05	0.01318806193615113	30	78	True
3507	340	-2.095040105442849e-05	2.3138954137187232e-05	0.018641612018044044	30	78	True
3507	360	-2.095040105442849e-05	2.3138954137187232e-05	0.015943983009386122	30	78	True
3507	380	-2.095040105442849e-05	2.3138954137187232e-05	0.01201414608797469	30	78	True
3507	400	-2.095040105442849e-05	2.3138954137187232e-05	0.012765990044261138	30	78	True
3507	420	-2.095040105442849e-05	2.3138954137187232e-05	0.008341620703999277	30	78	True
3507	440	-2.095040105442849e-05	2.3138954137187232e-05	0.013008640661676797	30	78	True
3507	460	-2.095040105442849e-05	2.3138954137187232e-05	0.014911578770788504	30	78	True
3507	480	-2.095040105442849e-05	2.3138954137187232e-05	-0.004285386211079801	30	78	True
3551	20	-2.092453693714843e-05	2.3147646584237805e-05	0.0002987273367814524	30	79	True
3551	40	-2.092453693714843e-05	2.3147646584237805e-05	0.00017792568789238807	30	79	True
3551	60	-2.092453693714843e-05	2.3147646584237805e-05	0.005769835366871901	30	79	True
3551	80	-2.092453693714843e-05	2.3147646584237805e-05	0.005134335189854117	30	79	True
3551	100	-2.092453693714843e-05	2.3147646584237805e-05	0.004077587730951786	30	79	True
3551	120	-2.092453693714843e-05	2.3147646584237805e-05	0.005783856969927477	30	79	True
3551	140	-2.092453693714843e-05	2.3147646584237805e-05	0.005920400654777651	30	79	True
3551	160	-2.092453693714843e-05	2.3147646584237805e-05	0.009008319868014283	30	79	True
3551	180	-2.092453693714843e-05	2.3147646584237805e-05	0.011617634039419641	30	79	True
3551	200	-2.092453693714843e-05	2.3147646584237805e-05	0.012901630167677947	30	79	True
3551	220	-2.092453693714843e-05	2.3147646584237805e-05	0.011268100725963168	30	79	True
3551	240	-2.092453693714843e-05	2.3147646584237805e-05	0.011099155272852799	30	79	True
3551	260	-2.092453693714843e-05	2.3147646584237805e-05	0.011475650204673877	30	79	True
3551	280	-2.092453693714843e-05	2.3147646584237805e-05	0.011559928840702572	30	79	True
3551	300	-2.092453693714843e-05	2.3147646584237805e-05	0.015727591157006667	30	79	True
3551	320	-2.092453693714843e-05	2.3147646584237805e-05	0.017182760196096453	30	79	True
3551	340	-2.092453693714843e-05	2.3147646584237805e-05	0.013396555925256183	30	79	True
3551	360	-2.092453693714843e-05	2.3147646584237805e-05	0.014734337642207669	30	79	True
3551	380	-2.092453693714843e-05	2.3147646584237805e-05	0.013857926579315796	30	79	True
3551	400	-2.092453693714843e-05	2.3147646584237805e-05	0.013587923876415931	30	79	True
3551	420	-2.092453693714843e-05	2.3147646584237805e-05	0.013129426799419565	30	79	True
3551	440	-2.092453693714843e-05	2.3147646584237805e-05	0.012414178032617308	30	79	True
3551	460	-2.092453693714843e-05	2.3147646584237805e-05	0.010965687752566145	30	79	True
3551	480	-2.092453693714843e-05	2.3147646584237805e-05	0.014858982616959242	30	79	True
3595	20	-2.089867281986837e-05	2.315633903128838e-05	0.0007511796659969374	30	80	True
3595	40	-2.089867281986837e-05	2.315633903128838e-05	0.0015132537393732506	30	80	True
3595	60	-2.089867281986837e-05	2.315633903128838e-05	0.004819278561812346	30	80	True
3595	80	-2.089867281986837e-05	2.315633903128838e-05	0.0052591180017680685	30	80	True
3595	100	-2.089867281986837e-05	2.315633903128838e-05	0.0046860952436117214	30	80	True
3595	120	-2.089867281986837e-05	2.315633903128838e-05	0.005756086480432066	30	80	True
3595	140	-2.089867281986837e-05	2.315633903128838e-05	0.008064145547856524	30	80	True
3595	160	-2.089867281986837e-05	2.315633903128838e-05	0.007914108185495471	30	80	True
3595	180	-2.089867281986837e-05	2.315633903128838e-05	0.008952862137989204	30	80	True
3595	200	-2.089867281986837e-05	2.315633903128838e-05	0.010869388503933746	30	80	True
3595	220	-2.089867281986837e-05	2.315633903128838e-05	0.009165915616260187	30	80	True
3595	240	-2.089867281986837e-05	2.315633903128838e-05	0.012194583325078806	30	80	True
3595	260	-2.089867281986837e-05	2.315633903128838e-05	0.01083183536576348	30	80	True
3595	280	-2.089867281986837e-05	2.315633903128838e-05	0.012716143316672774	30	80	True
3595	300	-2.089867281986837e-05	2.315633903128838e-05	0.013034784486211301	30	80	True
3595	320	-2.089867281986837e-05	2.315633903128838e-05	0.013445391338384974	30	80	True
3595	340	-2.089867281986837e-05	2.315633903128838e-05	0.011377345090027068	30	80	True
3595	360	-2.089867281986837e-05	2.315633903128838e-05	0.013179607437527083	30	80	True
3595	380	-2.089867281986837e-05	2.315633903128838e-05	0.014937718517197081	30	80	True
3595	400	-2.089867281986837e-05	2.315633903128838e-05	0.01423980478807196	30	80	True
3595	420	-2.089867281986837e-05	2.315633903128838e-05	0.014826504507089283	30	80	True
3595	440	-2.089867281986837e-05	2.315633903128838e-05	0.012034432149568704	30	80	True
3595	460	-2.089867281986837e-05	2.315633903128838e-05	0.011084025847459718	30	80	True
3595	480	-2.089867281986837e-05	2.315633903128838e-05	0.013289817974930089	30	80	True
3595	500	-2.089867281986837e-05	2.315633903128838e-05	0.008843753028370904	30	80	True
3595	520	-2.089867281986837e-05	2.315633903128838e-05	0.01653340330548644	30	80	True
3639	20	-2.087280870258832e-05	2.316503147833896e-05	-0.000507731934290064	30	81	True
3639	40	-2.087280870258832e-05	2.316503147833896e-05	-0.0009214959292330576	30	81	True
3639	60	-2.087280870258832e-05	2.316503147833896e-05	0.003545268016034459	30	81	True
3639	80	-2.087280870258832e-05	2.316503147833896e-05	0.004468172210999158	30	81	True
3639	100	-2.087280870258832e-05	2.316503147833896e-05	0.004378001416202314	30	81	True
3639	120	-2.087280870258832e-05	2.316503147833896e-05	0.0036111162332006243	30	81	True
3639	140	-2.087280870258832e-05	2.316503147833896e-05	0.006162630779672524	30	81	True
3639	160	-2.087280870258832e-05	2.316503147833896e-05	0.008448510480877176	30	81	True
3639	180	-2.087280870258832e-05	2.316503147833896e-05	0.009338426655383845	30	81	True
3639	200	-2.087280870258832e-05	2.316503147833896e-05	0.011037880263038861	30	81	True
3639	220	-2.087280870258832e-05	2.316503147833896e-05	0.010638260433911232	30	81	True
3639	240	-2.087280870258832e-05	2.316503147833896e-05	0.011127595857470945	30	81	True
3639	260	-2.087280870258832e-05	2.316503147833896e-05	0.012105534155040587	30	81	True
3639	280	-2.087280870258832e-05	2.316503147833896e-05	0.011912416645604421	30	81	True
3639	300	-2.087280870258832e-05	2.316503147833896e-05	0.011637338364874402	30	81	True
3639	320	-2.087280870258832e-05	2.316503147833896e-05	0.01526516946045568	30	81	True
3639	340	-2.087280870258832e-05	2.316503147833896e-05	0.015149079092155713	30	81	True
3639	360	-2.087280870258832e-05	2.316503147833896e-05	0.01344280882759086	30	81	True
3639	380	-2.087280870258832e-05	2.316503147833896e-05	0.010298653940062899	30	81	True
3639	400	-2.087280870258832e-05	2.316503147833896e-05	0.008611660004639456	30	81	True
3639	420	-2.087280870258832e-05	2.316503147833896e-05	0.008049946470877844	30	81	True
3639	440	-2.087280870258832e-05	2.316503147833896e-05	0.01052432088721735	30	81	True
3639	460	-2.087280870258832e-05	2.316503147833896e-05	0.006463486166200337	30	81	True
3639	480	-2.087280870258832e-05	2.316503147833896e-05	0.00681289307685084	30	81	True
3639	500	-2.087280870258832e-05	2.316503147833896e-05	0.007034016130946863	30	81	True
3639	520	-2.087280870258832e-05	2.316503147833896e-05	0.01477013487899566	30	81	True
3639	540	-2.087280870258832e-05	2.316503147833896e-05	0.017685880330787312	30	81	True
3639	560	-2.087280870258832e-05	2.316503147833896e-05	0.014086261476482566	30	81	True
3683	20	-2.084694458530826e-05	2.3173723925389534e-05	0.000504827966563854	30	82	True
3683	40	-2.084694458530826e-05	2.3173723925389534e-05	0.001547769509134259	30	82	True
3683	60	-2.084694458530826e-05	2.3173723925389534e-05	0.002215302111858127	30	82	True
3683	80	-2.084694458530826e-05	2.3173723925389534e-05	0.002943219021133233	30	82	True
3683	100	-2.084694458530826e-05	2.3173723925389534e-05	0.004350102412659065	30	82	True
3683	120	-2.084694458530826e-05	2.3173723925389534e-05	0.0051202026006436484	30	82	True
3683	140	-2.084694458530826e-05	2.3173723925389534e-05	0.006426399563773681	30	82	True
3683	160	-2.084694458530826e-05	2.3173723925389534e-05	0.005663885774609337	30	82	True
3683	180	-2.084694458530826e-05	2.3173723925389534e-05	0.006677628401968735	30	82	True
3683	200	-2.084694458530826e-05	2.3173723925389534e-05	0.006751204027830066	30	82	True
3683	220	-2.084694458530826e-05	2.3173723925389534e-05	0.005936899258660961	30	82	True
3683	240	-2.084694458530826e-05	2.3173723925389534e-05	0.004929404839772406	30	82	True
3683	260	-2.084694458530826e-05	2.3173723925389534e-05	0.006085785001616859	30	82	True
3683	280	-2.084694458530826e-05	2.3173723925389534e-05	0.005580858525769131	30	82	True
3683	300	-2.084694458530826e-05	2.3173723925389534e-05	0.006823407651386268	30	82	True
3683	320	-2.084694458530826e-05	2.3173723925389534e-05	0.008808615931045816	30	82	True
3683	340	-2.084694458530826e-05	2.3173723925389534e-05	0.009930550965859259	30	82	True
3683	360	-2.084694458530826e-05	2.3173723925389534e-05	0.011767864434163335	30	82	True
3683	380	-2.084694458530826e-05	2.3173723925389534e-05	0.008544018942462267	30	82	True
3683	400	-2.084694458530826e-05	2.3173723925389534e-05	0.00955011183108153	30	82	True
3683	420	-2.084694458530826e-05	2.3173723925389534e-05	0.009014497978370199	30	82	True
3683	440	-2.084694458530826e-05	2.3173723925389534e-05	0.011313444053816927	30	82	True
3683	460	-2.084694458530826e-05	2.3173723925389534e-05	0.010051998910527729	30	82	True
3683	480	-2.084694458530826e-05	2.3173723925389534e-05	0.0134030089556604	30	82	True
3683	500	-2.084694458530826e-05	2.3173723925389534e-05	0.010278963737993165	30	82	True
3683	520	-2.084694458530826e-05	2.3173723925389534e-05	0.013373726853293109	30	82	True
3683	540	-2.084694458530826e-05	2.3173723925389534e-05	0.0216253122533422	30	82	True
3683	560	-2.084694458530826e-05	2.3173723925389534e-05	0.019097755161445042	30	82	True
3683	580	-2.084694458530826e-05	2.3173723925389534e-05	0.02008866288383709	30	82	True
3683	600	-2.084694458530826e-05	2.3173723925389534e-05	0.033751007890947475	30	82	True
3727	20	-2.08210804680282e-05	2.318241637244011e-05	-0.00018353617476624302	30	83	True
3727	40	-2.08210804680282e-05	2.318241637244011e-05	0.0019096393392515113	30	83	True
3727	60	-2.08210804680282e-05	2.318241637244011e-05	0.002760441954874526	30	83	True
3727	80	-2.08210804680282e-05	2.318241637244011e-05	0.0030479996644544897	30	83	True
3727	100	-2.08210804680282e-05	2.318241637244011e-05	0.005543404338100419	30	83	True
3727	120	-2.08210804680282e-05	2.318241637244011e-05	0.00444029187124079	30	83	True
3727	140	-2.08210804680282e-05	2.318241637244011e-05	0.005160760387794666	30	83	True
3727	160	-2.08210804680282e-05	2.318241637244011e-05	0.00566195658120493	30	83	True
3727	180	-2.08210804680282e-05	2.318241637244011e-05	0.0054106258778350924	30	83	True
3727	200	-2.08210804680282e-05	2.318241637244011e-05	0.004526640000182761	30	83	True
3727	220	-2.08210804680282e-05	2.318241637244011e-05	0.006337456007725976	30	83	True
3727	240	-2.08210804680282e-05	2.318241637244011e-05	0.004490498937739211	30	83	True
3727	260	-2.08210804680282e-05	2.318241637244011e-05	0.00847676811030715	30	83	True
3727	280	-2.08210804680282e-05	2.318241637244011e-05	0.008871762000495043	30	83	True
3727	300	-2.08210804680282e-05	2.318241637244011e-05	0.005305699867841756	30	83	True
3727	320	-2.08210804680282e-05	2.318241637244011e-05	0.005929100406370219	30	83	True
3727	340	-2.08210804680282e-05	2.318241637244011e-05	0.007336966026138984	30	83	True
3727	360	-2.08210804680282e-05	2.318241637244011e-05	0.010769296491997031	30	83	True
3727	380	-2.08210804680282e-05	2.318241637244011e-05	0.010363998394933687	30	83	True
3727	400	-2.08210804680282e-05	2.318241637244011e-05	0.009117058814625293	30	83	True
3727	420	-2.08210804680282e-05	2.318241637244011e-05	0.007460950235094411	30	83	True
3727	440	-2.08210804680282e-05	2.318241637244011e-05	0.012105541147447638	30	83	True
3727	460	-2.08210804680282e-05	2.318241637244011e-05	0.013404578644799978	30	83	True
3727	480	-2.08210804680282e-05	2.318241637244011e-05	0.011928968264823656	30	83	True
3727	500	-2.08210804680282e-05	2.318241637244011e-05	0.013638841569881358	30	83	True
3727	520	-2.08210804680282e-05	2.318241637244011e-05	0.01817206231004126	30	83	True
3727	540	-2.08210804680282e-05	2.318241637244011e-05	0.017472519296487438	30	83	True
3727	560	-2.08210804680282e-05	2.318241637244011e-05	0.018927425330911647	30	83	True
3727	580	-2.08210804680282e-05	2.318241637244011e-05	0.01725964293665773	30	83	True
3771	20	-2.0795216350748145e-05	2.319110881949069e-05	-0.0011237558172311772	30	84	True
3771	40	-2.0795216350748145e-05	2.319110881949069e-05	0.00042058243168430854	30	84	True
3771	60	-2.0795216350748145e-05	2.319110881949069e-05	0.00431369782109209	30	84	True
3771	80	-2.0795216350748145e-05	2.319110881949069e-05	0.005268783576554639	30	84	True
3771	100	-2.0795216350748145e-05	2.319110881949069e-05	0.0037164977725302546	30	84	True
3771	120	-2.0795216350748145e-05	2.319110881949069e-05	0.00360521718766467	30	84	True
3771	140	-2.0795216350748145e-05	2.319110881949069e-05	0.004557234691335072	30	84	True
3771	160	-2.0795216350748145e-05	2.319110881949069e-05	0.004399162324764307	30	84	True
3771	180	-2.0795216350748145e-05	2.319110881949069e-05	0.003641972609148512	30	84	True
3771	200	-2.0795216350748145e-05	2.319110881949069e-05	0.004157189708181513	30	84	True
3771	220	-2.0795216350748145e-05	2.319110881949069e-05	0.006089917229187404	30	84	True
3771	240	-2.0795216350748145e-05	2.319110881949069e-05	0.004746404382388012	30	84	True
3771	260	-2.0795216350748145e-05	2.319110881949069e-05	0.005984149911316819	30	84	True
3771	280	-2.0795216350748145e-05	2.319110881949069e-05	0.007411489420140946	30	84	True
3771	300	-2.0795216350748145e-05	2.319110881949069e-05	0.008216560786071988	30	84	True
3771	320	-2.0795216350748145e-05	2.319110881949069e-05	0.006376097859736774	30	84	True
3771	340	-2.0795216350748145e-05	2.319110881949069e-05	0.007295530840225086	30	84	True
3771	360	-2.0795216350748145e-05	2.319110881949069e-05	0.008672843875884646	30	84	True
3771	380	-2.0795216350748145e-05	2.319110881949069e-05	0.007449268684571793	30	84	True
3771	400	-2.0795216350748145e-05	2.319110881949069e-05	0.008904459652954364	30	84	True
3771	420	-2.0795216350748145e-05	2.319110881949069e-05	0.009665388749416772	30	84	True
3771	440	-2.0795216350748145e-05	2.319110881949069e-05	0.007744416102432245	30	84	True
3771	460	-2.0795216350748145e-05	2.319110881949069e-05	0.009919205192159513	30	84	True
3771	480	-2.0795216350748145e-05	2.319110881949069e-05	0.013654668175743833	30	84	True
3771	500	-2.0795216350748145e-05	2.319110881949069e-05	0.015751117767221975	30	84	True
3771	520	-2.0795216350748145e-05	2.319110881949069e-05	0.011932135770958158	30	84	True
3771	540	-2.0795216350748145e-05	2.319110881949069e-05	0.019813026054889514	30	84	True
3771	560	-2.0795216350748145e-05	2.319110881949069e-05	0.0202336566322955	30	84	True
3771	580	-2.0795216350748145e-05	2.319110881949069e-05	0.017034191745316382	30	84	True
3771	600	-2.0795216350748145e-05	2.319110881949069e-05	0.012839603262074216	30	84	True
3771	620	-2.0795216350748145e-05	2.319110881949069e-05	0.010552206574894389	30	84	True
3815	20	-2.0769352233468088e-05	2.3199801266541265e-05	-0.0007710461781147323	30	85	True
3815	40	-2.0769352233468088e-05	2.3199801266541265e-05	0.001687266748318691	30	85	True
3815	60	-2.0769352233468088e-05	2.3199801266541265e-05	0.004433563594022252	30	85	True
3815	80	-2.0769352233468088e-05	2.3199801266541265e-05	0.004793092300439491	30	85	True
3815	100	-2.0769352233468088e-05	2.3199801266541265e-05	0.0028326178571156093	30	85	True
3815	120	-2.0769352233468088e-05	2.3199801266541265e-05	0.001624904196915177	30	85	True
3815	140	-2.0769352233468088e-05	2.3199801266541265e-05	0.005243868704418805	30	85	True
3815	160	-2.0769352233468088e-05	2.3199801266541265e-05	0.004380581755760366	30	85	True
3815	180	-2.0769352233468088e-05	2.3199801266541265e-05	0.00332039839741515	30	85	True
3815	200	-2.0769352233468088e-05	2.3199801266541265e-05	0.007306302673064269	30	85	True
3815	220	-2.0769352233468088e-05	2.3199801266541265e-05	0.005270383230192065	30	85	True
3815	240	-2.0769352233468088e-05	2.3199801266541265e-05	0.004301174261419575	30	85	True
3815	260	-2.0769352233468088e-05	2.3199801266541265e-05	0.007682364864804149	30	85	True
3815	280	-2.0769352233468088e-05	2.3199801266541265e-05	0.006496395244666404	30	85	True
3815	300	-2.0769352233468088e-05	2.3199801266541265e-05	0.006836532172528323	30	85	True
3815	320	-2.0769352233468088e-05	2.3199801266541265e-05	0.005265868107077617	30	85	True
3815	340	-2.0769352233468088e-05	2.3199801266541265e-05	0.009785779146404706	30	85	True
3815	360	-2.0769352233468088e-05	2.3199801266541265e-05	0.007400426059649321	30	85	True
3815	380	-2.0769352233468088e-05	2.3199801266541265e-05	0.009327457406624154	30	85	True
3815	400	-2.0769352233468088e-05	2.3199801266541265e-05	0.007686214552579377	30	85	True
3815	420	-2.0769352233468088e-05	2.3199801266541265e-05	0.010638485064552552	30	85	True
3815	440	-2.0769352233468088e-05	2.3199801266541265e-05	0.010399160297523094	30	85	True
3815	460	-2.0769352233468088e-05	2.3199801266541265e-05	0.00972745221672013	30	85	True
3815	480	-2.0769352233468088e-05	2.3199801266541265e-05	0.012739419164953372	30	85	True
3815	500	-2.0769352233468088e-05	2.3199801266541265e-05	0.01588096619874659	30	85	True
3815	520	-2.0769352233468088e-05	2.3199801266541265e-05	0.016640796198494925	30	85	True
3815	540	-2.0769352233468088e-05	2.3199801266541265e-05	0.01965837877932227	30	85	True
3815	560	-2.0769352233468088e-05	2.3199801266541265e-05	0.01600937225609836	30	85	True
3815	580	-2.0769352233468088e-05	2.3199801266541265e-05	0.01624491400521257	30	85	True
3815	600	-2.0769352233468088e-05	2.3199801266541265e-05	0.007916731009494849	30	85	True
3815	620	-2.0769352233468088e-05	2.3199801266541265e-05	0.010260396695380036	30	85	True
3859	20	-2.074348811618803e-05	2.3208493713591835e-05	-0.0004708627733917436	30	86	True
3859	40	-2.074348811618803e-05	2.3208493713591835e-05	-0.0006376863007432318	30	86	True
3859	60	-2.074348811618803e-05	2.3208493713591835e-05	0.004663326403085575	30	86	True
3859	80	-2.074348811618803e-05	2.3208493713591835e-05	0.002608408961681261	30	86	True
3859	100	-2.074348811618803e-05	2.3208493713591835e-05	0.0038419052667207666	30	86	True
3859	120	-2.074348811618803e-05	2.3208493713591835e-05	0.004366795590452433	30	86	True
3859	140	-2.074348811618803e-05	2.3208493713591835e-05	0.003732703153542288	30	86	True
3859	160	-2.074348811618803e-05	2.3208493713591835e-05	0.004078075240578991	30	86	True
3859	180	-2.074348811618803e-05	2.3208493713591835e-05	0.005193009603205379	30	86	True
3859	200	-2.074348811618803e-05	2.3208493713591835e-05	0.004440668555527158	30	86	True
3859	220	-2.074348811618803e-05	2.3208493713591835e-05	0.0027669712972781513	30	86	True
3859	240	-2.074348811618803e-05	2.3208493713591835e-05	0.005228826761731981	30	86	True
3859	260	-2.074348811618803e-05	2.3208493713591835e-05	0.005736576825220729	30	86	True
3859	280	-2.074348811618803e-05	2.3208493713591835e-05	0.006590028169263913	30	86	True
3859	300	-2.074348811618803e-05	2.3208493713591835e-05	0.009777113708662294	30	86	True
3859	320	-2.074348811618803e-05	2.3208493713591835e-05	0.007764472657301536	30	86	True
3859	340	-2.074348811618803e-05	2.3208493713591835e-05	0.005907749609107318	30	86	True
3859	360	-2.074348811618803e-05	2.3208493713591835e-05	0.005169466680112255	30	86	True
3859	380	-2.074348811618803e-05	2.3208493713591835e-05	0.007644781849431136	30	86	True
3859	400	-2.074348811618803e-05	2.3208493713591835e-05	0.008001286018342737	30	86	True
3859	420	-2.074348811618803e-05	2.3208493713591835e-05	0.00626332203614516	30	86	True
3859	440	-2.074348811618803e-05	2.3208493713591835e-05	0.009766562949302952	30	86	True
3859	460	-2.074348811618803e-05	2.3208493713591835e-05	0.01129201375248767	30	86	True
3859	480	-2.074348811618803e-05	2.3208493713591835e-05	0.012007227782685252	30	86	True
3859	500	-2.074348811618803e-05	2.3208493713591835e-05	0.015634384629799773	30	86	True
3859	520	-2.074348811618803e-05	2.3208493713591835e-05	0.015561460002962173	30	86	True
3859	540	-2.074348811618803e-05	2.3208493713591835e-05	0.014575575038661404	30	86	True
3859	560	-2.074348811618803e-05	2.3208493713591835e-05	0.015771840260817255	30	86	True
3859	580	-2.074348811618803e-05	2.3208493713591835e-05	0.012530383643113409	30	86	True
3859	600	-2.074348811618803e-05	2.3208493713591835e-05	0.013938868794759912	30	86	True
3859	620	-2.074348811618803e-05	2.3208493713591835e-05	0.01495547931517096	30	86	True
3859	640	-2.074348811618803e-05	2.3208493713591835e-05	0.01939240755628809	30	86	True
3903	20	-2.0717623998907973e-05	2.321718616064241e-05	0.0015561942957437248	30	87	True
3903	40	-2.0717623998907973e-05	2.321718616064241e-05	0.0033926933483836635	30	87	True
3903	60	-2.0717623998907973e-05	2.321718616064241e-05	0.004824417221705085	30	87	True
3903	80	-2.0717623998907973e-05	2.321718616064241e-05	0.00821168045259475	30	87	True
3903	100	-2.0717623998907973e-05	2.321718616064241e-05	0.0063367532606582715	30	87	True
3903	120	-2.0717623998907973e-05	2.321718616064241e-05	0.00789851468778792	30	87	True
3903	140	-2.0717623998907973e-05	2.321718616064241e-05	0.007527018516531926	30	87	True
3903	160	-2.0717623998907973e-05	2.321718616064241e-05	0.007585646303614789	30	87	True
3903	180	-2.0717623998907973e-05	2.321718616064241e-05	0.009088973032923959	30	87	True
3903	200	-2.0717623998907973e-05	2.321718616064241e-05	0.008938904395358181	30	87	True
3903	220	-2.0717623998907973e-05	2.321718616064241e-05	0.011394243323825003	30	87	True
3903	240	-2.0717623998907973e-05	2.321718616064241e-05	0.011233416467382669	30	87	True
3903	260	-2.0717623998907973e-05	2.321718616064241e-05	0.012004399767321821	30	87	True
3903	280	-2.0717623998907973e-05	2.321718616064241e-05	0.012944466491676295	30	87	True
3903	300	-2.0717623998907973e-05	2.321718616064241e-05	0.012101236312527963	30	87	True
3903	320	-2.0717623998907973e-05	2.321718616064241e-05	0.011908505698500316	30	87	True
3903	340	-2.0717623998907973e-05	2.321718616064241e-05	0.015977223921052285	30	87	True
3903	360	-2.0717623998907973e-05	2.321718616064241e-05	0.016617257428642136	30	87	True
3903	380	-2.0717623998907973e-05	2.321718616064241e-05	0.01734263060198316	30	87	True
3903	400	-2.0717623998907973e-05	2.321718616064241e-05	0.02037824657882698	30	87	True
3947	20	-2.069175988162792e-05	2.3225878607692987e-05	0.001622471661413598	30	88	True
3947	40	-2.069175988162792e-05	2.3225878607692987e-05	0.004033241353636786	30	88	True
3947	60	-2.069175988162792e-05	2.3225878607692987e-05	0.007545858406653188	30	88	True
3947	80	-2.069175988162792e-05	2.3225878607692987e-05	0.005819848753367842	30	88	True
3947	100	-2.069175988162792e-05	2.3225878607692987e-05	0.006796368793717092	30	88	True
3947	120	-2.069175988162792e-05	2.3225878607692987e-05	0.005736126498415466	30	88	True
3947	140	-2.069175988162792e-05	2.3225878607692987e-05	0.002989655997715268	30	88	True
3947	160	-2.069175988162792e-05	2.3225878607692987e-05	0.004938760816492175	30	88	True
3947	180	-2.069175988162792e-05	2.3225878607692987e-05	0.007591408278117339	30	88	True
3947	200	-2.069175988162792e-05	2.3225878607692987e-05	0.005596502069012043	30	88	True
3947	220	-2.069175988162792e-05	2.3225878607692987e-05	0.010759812861039383	30	88	True
3947	240	-2.069175988162792e-05	2.3225878607692987e-05	0.015087480879522757	30	88	True
3947	260	-2.069175988162792e-05	2.3225878607692987e-05	0.014701157174313917	30	88	True
3947	280	-2.069175988162792e-05	2.3225878607692987e-05	0.014889927212634243	30	88	True
3947	300	-2.069175988162792e-05	2.3225878607692987e-05	0.015479475731199652	30	88	True
3947	320	-2.069175988162792e-05	2.3225878607692987e-05	0.014759490613333176	30	88	True
3947	340	-2.069175988162792e-05	2.3225878607692987e-05	0.023845944607925922	30	88	True
3947	360	-2.069175988162792e-05	2.3225878607692987e-05	0.02749711374933189	30	88	True
3991	20	-2.066589576434786e-05	2.3234571054743563e-05	0.01358064642723818	30	89	True
3991	40	-2.066589576434786e-05	2.3234571054743563e-05	0.024235566765589994	30	89	True
3991	60	-2.066589576434786e-05	2.3234571054743563e-05	0.06612197840956778	30	89	True
