# Supplementary material for: Glycogen phase-separation drives macromolecular rearrangement and asymmetric division in E. coli
Source: EMBO J. 2025 Nov 3;44(24):7434–76. doi: 10.1038/s44318-025-00621-y (PMC12706056; doi:10.1038/s44318-025-00621-y)
Supplement: Supplementary file 20 — Source data Fig. 7 [file 44318_2025_621_MOESM20_ESM.zip › Figure7/Figure7C/SourceData_Fig7C.xlsx]

## Sheet: Cell with protein aggregates
	curve_no	indentation_depth(nm)	x_pos (AU)	y_pos (AU)	stiffness (nN/nm)	x_pix (AU)	y_pix (AU)	on_medial
	378	20	-2.28302e-05	2.26511e-05	-0.00135603	25	8	TRUE
	378	40	-2.28302e-05	2.26511e-05	0.00107498	25	8	TRUE
	378	60	-2.28302e-05	2.26511e-05	0.00486709	25	8	TRUE
	378	80	-2.28302e-05	2.26511e-05	0.00265451	25	8	TRUE
	378	100	-2.28302e-05	2.26511e-05	0.00526633	25	8	TRUE
	378	120	-2.28302e-05	2.26511e-05	0.00520437	25	8	TRUE
	378	140	-2.28302e-05	2.26511e-05	0.00445103	25	8	TRUE
	378	160	-2.28302e-05	2.26511e-05	0.00514748	25	8	TRUE
	378	180	-2.28302e-05	2.26511e-05	0.00346664	25	8	TRUE
	378	200	-2.28302e-05	2.26511e-05	0.00694442	25	8	TRUE
	378	220	-2.28302e-05	2.26511e-05	0.00624346	25	8	TRUE
	378	240	-2.28302e-05	2.26511e-05	0.00473128	25	8	TRUE
	378	260	-2.28302e-05	2.26511e-05	0.00417186	25	8	TRUE
	378	280	-2.28302e-05	2.26511e-05	0.00423498	25	8	TRUE
	378	300	-2.28302e-05	2.26511e-05	0.00640417	25	8	TRUE
	378	320	-2.28302e-05	2.26511e-05	0.00734721	25	8	TRUE
	378	340	-2.28302e-05	2.26511e-05	0.00899407	25	8	TRUE
	378	360	-2.28302e-05	2.26511e-05	0.00882792	25	8	TRUE
	378	380	-2.28302e-05	2.26511e-05	0.0105321	25	8	TRUE
	378	400	-2.28302e-05	2.26511e-05	0.0103747	25	8	TRUE
	378	420	-2.28302e-05	2.26511e-05	0.00968241	25	8	TRUE
	378	440	-2.28302e-05	2.26511e-05	0.0119269	25	8	TRUE
	378	460	-2.28302e-05	2.26511e-05	0.0109715	25	8	TRUE
	378	480	-2.28302e-05	2.26511e-05	0.0111561	25	8	TRUE
	378	500	-2.28302e-05	2.26511e-05	0.0119632	25	8	TRUE
	378	520	-2.28302e-05	2.26511e-05	0.012337	25	8	TRUE
	378	540	-2.28302e-05	2.26511e-05	0.0133855	25	8	TRUE
	378	560	-2.28302e-05	2.26511e-05	0.0137533	25	8	TRUE
	378	580	-2.28302e-05	2.26511e-05	0.0165062	25	8	TRUE
	378	600	-2.28302e-05	2.26511e-05	0.01659	25	8	TRUE
	378	620	-2.28302e-05	2.26511e-05	0.0166299	25	8	TRUE
	422	20	-2.28044e-05	2.26598e-05	-0.000833869	25	9	TRUE
	422	40	-2.28044e-05	2.26598e-05	-0.000400011	25	9	TRUE
	422	60	-2.28044e-05	2.26598e-05	0.00445945	25	9	TRUE
	422	80	-2.28044e-05	2.26598e-05	0.0046517	25	9	TRUE
	422	100	-2.28044e-05	2.26598e-05	0.00434892	25	9	TRUE
	422	120	-2.28044e-05	2.26598e-05	0.00580805	25	9	TRUE
	422	140	-2.28044e-05	2.26598e-05	0.00404887	25	9	TRUE
	422	160	-2.28044e-05	2.26598e-05	0.00424875	25	9	TRUE
	422	180	-2.28044e-05	2.26598e-05	0.00380703	25	9	TRUE
	422	200	-2.28044e-05	2.26598e-05	0.00402033	25	9	TRUE
	422	220	-2.28044e-05	2.26598e-05	0.00528163	25	9	TRUE
	422	240	-2.28044e-05	2.26598e-05	0.00398871	25	9	TRUE
	422	260	-2.28044e-05	2.26598e-05	0.00634067	25	9	TRUE
	422	280	-2.28044e-05	2.26598e-05	0.00665558	25	9	TRUE
	422	300	-2.28044e-05	2.26598e-05	0.00563171	25	9	TRUE
	422	320	-2.28044e-05	2.26598e-05	0.00781231	25	9	TRUE
	422	340	-2.28044e-05	2.26598e-05	0.00788968	25	9	TRUE
	422	360	-2.28044e-05	2.26598e-05	0.0078625	25	9	TRUE
	422	380	-2.28044e-05	2.26598e-05	0.00709774	25	9	TRUE
	422	400	-2.28044e-05	2.26598e-05	0.010244	25	9	TRUE
	422	420	-2.28044e-05	2.26598e-05	0.0100093	25	9	TRUE
	422	440	-2.28044e-05	2.26598e-05	0.00977577	25	9	TRUE
	422	460	-2.28044e-05	2.26598e-05	0.0113537	25	9	TRUE
	422	480	-2.28044e-05	2.26598e-05	0.0123251	25	9	TRUE
	422	500	-2.28044e-05	2.26598e-05	0.0119218	25	9	TRUE
	422	520	-2.28044e-05	2.26598e-05	0.0141284	25	9	TRUE
	422	540	-2.28044e-05	2.26598e-05	0.0143117	25	9	TRUE
	422	560	-2.28044e-05	2.26598e-05	0.0145319	25	9	TRUE
	422	580	-2.28044e-05	2.26598e-05	0.0162078	25	9	TRUE
	422	600	-2.28044e-05	2.26598e-05	0.0152016	25	9	TRUE
	422	620	-2.28044e-05	2.26598e-05	0.014789	25	9	TRUE
	466	20	-2.27785e-05	2.26685e-05	0.000350516	25	10	TRUE
	466	40	-2.27785e-05	2.26685e-05	0.00103614	25	10	TRUE
	466	60	-2.27785e-05	2.26685e-05	0.00443622	25	10	TRUE
	466	80	-2.27785e-05	2.26685e-05	0.0035309	25	10	TRUE
	466	100	-2.27785e-05	2.26685e-05	0.00361103	25	10	TRUE
	466	120	-2.27785e-05	2.26685e-05	0.00547606	25	10	TRUE
	466	140	-2.27785e-05	2.26685e-05	0.00640048	25	10	TRUE
	466	160	-2.27785e-05	2.26685e-05	0.00595794	25	10	TRUE
	466	180	-2.27785e-05	2.26685e-05	0.00582905	25	10	TRUE
	466	200	-2.27785e-05	2.26685e-05	0.00633366	25	10	TRUE
	466	220	-2.27785e-05	2.26685e-05	0.00650545	25	10	TRUE
	466	240	-2.27785e-05	2.26685e-05	0.0037385	25	10	TRUE
	466	260	-2.27785e-05	2.26685e-05	0.00559146	25	10	TRUE
	466	280	-2.27785e-05	2.26685e-05	0.00756605	25	10	TRUE
	466	300	-2.27785e-05	2.26685e-05	0.00643955	25	10	TRUE
	466	320	-2.27785e-05	2.26685e-05	0.00923724	25	10	TRUE
	466	340	-2.27785e-05	2.26685e-05	0.0091274	25	10	TRUE
	466	360	-2.27785e-05	2.26685e-05	0.00851977	25	10	TRUE
	466	380	-2.27785e-05	2.26685e-05	0.0118634	25	10	TRUE
	466	400	-2.27785e-05	2.26685e-05	0.0116127	25	10	TRUE
	466	420	-2.27785e-05	2.26685e-05	0.0110109	25	10	TRUE
	466	440	-2.27785e-05	2.26685e-05	0.0110829	25	10	TRUE
	466	460	-2.27785e-05	2.26685e-05	0.0116842	25	10	TRUE
	466	480	-2.27785e-05	2.26685e-05	0.0132161	25	10	TRUE
	466	500	-2.27785e-05	2.26685e-05	0.0134377	25	10	TRUE
	466	520	-2.27785e-05	2.26685e-05	0.0148103	25	10	TRUE
	466	540	-2.27785e-05	2.26685e-05	0.017032	25	10	TRUE
	466	560	-2.27785e-05	2.26685e-05	0.0156328	25	10	TRUE
	466	580	-2.27785e-05	2.26685e-05	0.0155472	25	10	TRUE
	510	20	-2.27526e-05	2.26772e-05	0.0012813	25	11	TRUE
	510	40	-2.27526e-05	2.26772e-05	0.00114911	25	11	TRUE
	510	60	-2.27526e-05	2.26772e-05	0.00338461	25	11	TRUE
	510	80	-2.27526e-05	2.26772e-05	0.0053209	25	11	TRUE
	510	100	-2.27526e-05	2.26772e-05	0.00443324	25	11	TRUE
	510	120	-2.27526e-05	2.26772e-05	0.00535376	25	11	TRUE
	510	140	-2.27526e-05	2.26772e-05	0.0049133	25	11	TRUE
	510	160	-2.27526e-05	2.26772e-05	0.00694468	25	11	TRUE
	510	180	-2.27526e-05	2.26772e-05	0.00825476	25	11	TRUE
	510	200	-2.27526e-05	2.26772e-05	0.00700357	25	11	TRUE
	510	220	-2.27526e-05	2.26772e-05	0.00642194	25	11	TRUE
	510	240	-2.27526e-05	2.26772e-05	0.00663282	25	11	TRUE
	510	260	-2.27526e-05	2.26772e-05	0.00589991	25	11	TRUE
	510	280	-2.27526e-05	2.26772e-05	0.00603985	25	11	TRUE
	510	300	-2.27526e-05	2.26772e-05	0.0081934	25	11	TRUE
	510	320	-2.27526e-05	2.26772e-05	0.0092798	25	11	TRUE
	510	340	-2.27526e-05	2.26772e-05	0.00656689	25	11	TRUE
	510	360	-2.27526e-05	2.26772e-05	0.00686214	25	11	TRUE
	510	380	-2.27526e-05	2.26772e-05	0.0101929	25	11	TRUE
	510	400	-2.27526e-05	2.26772e-05	0.00729008	25	11	TRUE
	510	420	-2.27526e-05	2.26772e-05	0.0102399	25	11	TRUE
	510	440	-2.27526e-05	2.26772e-05	0.0121896	25	11	TRUE
	510	460	-2.27526e-05	2.26772e-05	0.011447	25	11	TRUE
	510	480	-2.27526e-05	2.26772e-05	0.0141955	25	11	TRUE
	510	500	-2.27526e-05	2.26772e-05	0.0145755	25	11	TRUE
	510	520	-2.27526e-05	2.26772e-05	0.0148513	25	11	TRUE
	510	540	-2.27526e-05	2.26772e-05	0.0144066	25	11	TRUE
	510	560	-2.27526e-05	2.26772e-05	0.0151995	25	11	TRUE
	510	580	-2.27526e-05	2.26772e-05	0.0167941	25	11	TRUE
	510	600	-2.27526e-05	2.26772e-05	0.0123314	25	11	TRUE
	554	20	-2.27268e-05	2.26859e-05	-7.0249e-05	25	12	TRUE
	554	40	-2.27268e-05	2.26859e-05	-0.000168595	25	12	TRUE
	554	60	-2.27268e-05	2.26859e-05	0.00514955	25	12	TRUE
	554	80	-2.27268e-05	2.26859e-05	0.00327696	25	12	TRUE
	554	100	-2.27268e-05	2.26859e-05	0.00431937	25	12	TRUE
	554	120	-2.27268e-05	2.26859e-05	0.00637769	25	12	TRUE
	554	140	-2.27268e-05	2.26859e-05	0.00565236	25	12	TRUE
	554	160	-2.27268e-05	2.26859e-05	0.0057094	25	12	TRUE
	554	180	-2.27268e-05	2.26859e-05	0.00726476	25	12	TRUE
	554	200	-2.27268e-05	2.26859e-05	0.00912418	25	12	TRUE
	554	220	-2.27268e-05	2.26859e-05	0.00755154	25	12	TRUE
	554	240	-2.27268e-05	2.26859e-05	0.00772256	25	12	TRUE
	554	260	-2.27268e-05	2.26859e-05	0.00751833	25	12	TRUE
	554	280	-2.27268e-05	2.26859e-05	0.00868032	25	12	TRUE
	554	300	-2.27268e-05	2.26859e-05	0.0102506	25	12	TRUE
	554	320	-2.27268e-05	2.26859e-05	0.00968822	25	12	TRUE
	554	340	-2.27268e-05	2.26859e-05	0.00965357	25	12	TRUE
	554	360	-2.27268e-05	2.26859e-05	0.0113459	25	12	TRUE
	554	380	-2.27268e-05	2.26859e-05	0.0109252	25	12	TRUE
	554	400	-2.27268e-05	2.26859e-05	0.0133924	25	12	TRUE
	554	420	-2.27268e-05	2.26859e-05	0.0130022	25	12	TRUE
	554	440	-2.27268e-05	2.26859e-05	0.0144156	25	12	TRUE
	554	460	-2.27268e-05	2.26859e-05	0.0144728	25	12	TRUE
	554	480	-2.27268e-05	2.26859e-05	0.0147086	25	12	TRUE
	554	500	-2.27268e-05	2.26859e-05	0.0149551	25	12	TRUE
	554	520	-2.27268e-05	2.26859e-05	0.0155847	25	12	TRUE
	554	540	-2.27268e-05	2.26859e-05	0.0163163	25	12	TRUE
	598	20	-2.27009e-05	2.26946e-05	0.00159431	25	13	TRUE
	598	40	-2.27009e-05	2.26946e-05	0.00133217	25	13	TRUE
	598	60	-2.27009e-05	2.26946e-05	0.00365404	25	13	TRUE
	598	80	-2.27009e-05	2.26946e-05	0.00391962	25	13	TRUE
	598	100	-2.27009e-05	2.26946e-05	0.00483532	25	13	TRUE
	598	120	-2.27009e-05	2.26946e-05	0.00622118	25	13	TRUE
	598	140	-2.27009e-05	2.26946e-05	0.00713856	25	13	TRUE
	598	160	-2.27009e-05	2.26946e-05	0.00805317	25	13	TRUE
	598	180	-2.27009e-05	2.26946e-05	0.00789863	25	13	TRUE
	598	200	-2.27009e-05	2.26946e-05	0.00814882	25	13	TRUE
	598	220	-2.27009e-05	2.26946e-05	0.00758069	25	13	TRUE
	598	240	-2.27009e-05	2.26946e-05	0.00739079	25	13	TRUE
	598	260	-2.27009e-05	2.26946e-05	0.00766911	25	13	TRUE
	598	280	-2.27009e-05	2.26946e-05	0.00974468	25	13	TRUE
	598	300	-2.27009e-05	2.26946e-05	0.00936361	25	13	TRUE
	598	320	-2.27009e-05	2.26946e-05	0.0109238	25	13	TRUE
	598	340	-2.27009e-05	2.26946e-05	0.0118838	25	13	TRUE
	598	360	-2.27009e-05	2.26946e-05	0.0116742	25	13	TRUE
	598	380	-2.27009e-05	2.26946e-05	0.0111475	25	13	TRUE
	598	400	-2.27009e-05	2.26946e-05	0.0148285	25	13	TRUE
	598	420	-2.27009e-05	2.26946e-05	0.0124201	25	13	TRUE
	598	440	-2.27009e-05	2.26946e-05	0.0141744	25	13	TRUE
	598	460	-2.27009e-05	2.26946e-05	0.0185493	25	13	TRUE
	598	480	-2.27009e-05	2.26946e-05	0.0170203	25	13	TRUE
	598	500	-2.27009e-05	2.26946e-05	0.0179067	25	13	TRUE
	598	520	-2.27009e-05	2.26946e-05	0.0185025	25	13	TRUE
	642	20	-2.2675e-05	2.27033e-05	0.000151006	25	14	TRUE
	642	40	-2.2675e-05	2.27033e-05	0.00105661	25	14	TRUE
	642	60	-2.2675e-05	2.27033e-05	0.00556218	25	14	TRUE
	642	80	-2.2675e-05	2.27033e-05	0.00354628	25	14	TRUE
	642	100	-2.2675e-05	2.27033e-05	0.00476568	25	14	TRUE
	642	120	-2.2675e-05	2.27033e-05	0.00516025	25	14	TRUE
	642	140	-2.2675e-05	2.27033e-05	0.00579912	25	14	TRUE
	642	160	-2.2675e-05	2.27033e-05	0.00701656	25	14	TRUE
	642	180	-2.2675e-05	2.27033e-05	0.00773245	25	14	TRUE
	642	200	-2.2675e-05	2.27033e-05	0.00740833	25	14	TRUE
	642	220	-2.2675e-05	2.27033e-05	0.00817306	25	14	TRUE
	642	240	-2.2675e-05	2.27033e-05	0.00935657	25	14	TRUE
	642	260	-2.2675e-05	2.27033e-05	0.00967582	25	14	TRUE
	642	280	-2.2675e-05	2.27033e-05	0.0113851	25	14	TRUE
	642	300	-2.2675e-05	2.27033e-05	0.00926086	25	14	TRUE
	642	320	-2.2675e-05	2.27033e-05	0.0114671	25	14	TRUE
	642	340	-2.2675e-05	2.27033e-05	0.011542	25	14	TRUE
	642	360	-2.2675e-05	2.27033e-05	0.0102525	25	14	TRUE
	642	380	-2.2675e-05	2.27033e-05	0.0126157	25	14	TRUE
	642	400	-2.2675e-05	2.27033e-05	0.0132639	25	14	TRUE
	642	420	-2.2675e-05	2.27033e-05	0.0159149	25	14	TRUE
	642	440	-2.2675e-05	2.27033e-05	0.0162255	25	14	TRUE
	642	460	-2.2675e-05	2.27033e-05	0.0167502	25	14	TRUE
	642	480	-2.2675e-05	2.27033e-05	0.0185015	25	14	TRUE
	642	500	-2.2675e-05	2.27033e-05	0.0180996	25	14	TRUE
	642	520	-2.2675e-05	2.27033e-05	0.020816	25	14	TRUE
	686	20	-2.26492e-05	2.2712e-05	0.000763263	25	15	TRUE
	686	40	-2.26492e-05	2.2712e-05	0.00104409	25	15	TRUE
	686	60	-2.26492e-05	2.2712e-05	0.0034662	25	15	TRUE
	686	80	-2.26492e-05	2.2712e-05	0.00433926	25	15	TRUE
	686	100	-2.26492e-05	2.2712e-05	0.00468152	25	15	TRUE
	686	120	-2.26492e-05	2.2712e-05	0.00666134	25	15	TRUE
	686	140	-2.26492e-05	2.2712e-05	0.00593711	25	15	TRUE
	686	160	-2.26492e-05	2.2712e-05	0.00637091	25	15	TRUE
	686	180	-2.26492e-05	2.2712e-05	0.00757684	25	15	TRUE
	686	200	-2.26492e-05	2.2712e-05	0.0078855	25	15	TRUE
	686	220	-2.26492e-05	2.2712e-05	0.00742252	25	15	TRUE
	686	240	-2.26492e-05	2.2712e-05	0.00824447	25	15	TRUE
	686	260	-2.26492e-05	2.2712e-05	0.0088543	25	15	TRUE
	686	280	-2.26492e-05	2.2712e-05	0.0107774	25	15	TRUE
	686	300	-2.26492e-05	2.2712e-05	0.0114393	25	15	TRUE
	686	320	-2.26492e-05	2.2712e-05	0.0105325	25	15	TRUE
	686	340	-2.26492e-05	2.2712e-05	0.0114747	25	15	TRUE
	686	360	-2.26492e-05	2.2712e-05	0.0111893	25	15	TRUE
	686	380	-2.26492e-05	2.2712e-05	0.0139656	25	15	TRUE
	686	400	-2.26492e-05	2.2712e-05	0.0132198	25	15	TRUE
	686	420	-2.26492e-05	2.2712e-05	0.0146289	25	15	TRUE
	686	440	-2.26492e-05	2.2712e-05	0.0143736	25	15	TRUE
	686	460	-2.26492e-05	2.2712e-05	0.0167425	25	15	TRUE
	686	480	-2.26492e-05	2.2712e-05	0.0176901	25	15	TRUE
	686	500	-2.26492e-05	2.2712e-05	0.0187242	25	15	TRUE
	686	520	-2.26492e-05	2.2712e-05	0.0200776	25	15	TRUE
	730	20	-2.26233e-05	2.27207e-05	-0.000996388	25	16	TRUE
	730	40	-2.26233e-05	2.27207e-05	0.00125943	25	16	TRUE
	730	60	-2.26233e-05	2.27207e-05	0.00388742	25	16	TRUE
	730	80	-2.26233e-05	2.27207e-05	0.00335127	25	16	TRUE
	730	100	-2.26233e-05	2.27207e-05	0.00441392	25	16	TRUE
	730	120	-2.26233e-05	2.27207e-05	0.00742641	25	16	TRUE
	730	140	-2.26233e-05	2.27207e-05	0.00602609	25	16	TRUE
	730	160	-2.26233e-05	2.27207e-05	0.00683393	25	16	TRUE
	730	180	-2.26233e-05	2.27207e-05	0.0091469	25	16	TRUE
	730	200	-2.26233e-05	2.27207e-05	0.00816794	25	16	TRUE
	730	220	-2.26233e-05	2.27207e-05	0.00851879	25	16	TRUE
	730	240	-2.26233e-05	2.27207e-05	0.00881876	25	16	TRUE
	730	260	-2.26233e-05	2.27207e-05	0.00936371	25	16	TRUE
	730	280	-2.26233e-05	2.27207e-05	0.00964804	25	16	TRUE
	730	300	-2.26233e-05	2.27207e-05	0.0107259	25	16	TRUE
	730	320	-2.26233e-05	2.27207e-05	0.0119571	25	16	TRUE
	730	340	-2.26233e-05	2.27207e-05	0.0126347	25	16	TRUE
	730	360	-2.26233e-05	2.27207e-05	0.012151	25	16	TRUE
	730	380	-2.26233e-05	2.27207e-05	0.0139593	25	16	TRUE
	730	400	-2.26233e-05	2.27207e-05	0.0124003	25	16	TRUE
	730	420	-2.26233e-05	2.27207e-05	0.0172713	25	16	TRUE
	730	440	-2.26233e-05	2.27207e-05	0.0146105	25	16	TRUE
	730	460	-2.26233e-05	2.27207e-05	0.0164719	25	16	TRUE
	730	480	-2.26233e-05	2.27207e-05	0.0185776	25	16	TRUE
	730	500	-2.26233e-05	2.27207e-05	0.0176014	25	16	TRUE
	730	520	-2.26233e-05	2.27207e-05	0.0651105	25	16	TRUE
	774	20	-2.25974e-05	2.27293e-05	0.000146431	25	17	TRUE
	774	40	-2.25974e-05	2.27293e-05	-0.00031472	25	17	TRUE
	774	60	-2.25974e-05	2.27293e-05	0.00373709	25	17	TRUE
	774	80	-2.25974e-05	2.27293e-05	0.00481403	25	17	TRUE
	774	100	-2.25974e-05	2.27293e-05	0.00548484	25	17	TRUE
	774	120	-2.25974e-05	2.27293e-05	0.00546445	25	17	TRUE
	774	140	-2.25974e-05	2.27293e-05	0.00694706	25	17	TRUE
	774	160	-2.25974e-05	2.27293e-05	0.00703278	25	17	TRUE
	774	180	-2.25974e-05	2.27293e-05	0.00944731	25	17	TRUE
	774	200	-2.25974e-05	2.27293e-05	0.00917836	25	17	TRUE
	774	220	-2.25974e-05	2.27293e-05	0.00913474	25	17	TRUE
	774	240	-2.25974e-05	2.27293e-05	0.0107969	25	17	TRUE
	774	260	-2.25974e-05	2.27293e-05	0.0103074	25	17	TRUE
	774	280	-2.25974e-05	2.27293e-05	0.0104258	25	17	TRUE
	774	300	-2.25974e-05	2.27293e-05	0.00993019	25	17	TRUE
	774	320	-2.25974e-05	2.27293e-05	0.0117526	25	17	TRUE
	774	340	-2.25974e-05	2.27293e-05	0.0115043	25	17	TRUE
	774	360	-2.25974e-05	2.27293e-05	0.0123576	25	17	TRUE
	774	380	-2.25974e-05	2.27293e-05	0.0128034	25	17	TRUE
	774	400	-2.25974e-05	2.27293e-05	0.0141006	25	17	TRUE
	774	420	-2.25974e-05	2.27293e-05	0.0162402	25	17	TRUE
	774	440	-2.25974e-05	2.27293e-05	0.0175993	25	17	TRUE
	774	460	-2.25974e-05	2.27293e-05	0.0153783	25	17	TRUE
	774	480	-2.25974e-05	2.27293e-05	0.018373	25	17	TRUE
	774	500	-2.25974e-05	2.27293e-05	0.0181746	25	17	TRUE
	818	20	-2.25716e-05	2.2738e-05	0.000590941	25	18	TRUE
	818	40	-2.25716e-05	2.2738e-05	-0.00051632	25	18	TRUE
	818	60	-2.25716e-05	2.2738e-05	0.00618614	25	18	TRUE
	818	80	-2.25716e-05	2.2738e-05	0.00600332	25	18	TRUE
	818	100	-2.25716e-05	2.2738e-05	0.0066526	25	18	TRUE
	818	120	-2.25716e-05	2.2738e-05	0.00564756	25	18	TRUE
	818	140	-2.25716e-05	2.2738e-05	0.00677418	25	18	TRUE
	818	160	-2.25716e-05	2.2738e-05	0.00683752	25	18	TRUE
	818	180	-2.25716e-05	2.2738e-05	0.0096727	25	18	TRUE
	818	200	-2.25716e-05	2.2738e-05	0.0089685	25	18	TRUE
	818	220	-2.25716e-05	2.2738e-05	0.00994084	25	18	TRUE
	818	240	-2.25716e-05	2.2738e-05	0.00911155	25	18	TRUE
	818	260	-2.25716e-05	2.2738e-05	0.0102808	25	18	TRUE
	818	280	-2.25716e-05	2.2738e-05	0.0115848	25	18	TRUE
	818	300	-2.25716e-05	2.2738e-05	0.0131048	25	18	TRUE
	818	320	-2.25716e-05	2.2738e-05	0.0127668	25	18	TRUE
	818	340	-2.25716e-05	2.2738e-05	0.0128175	25	18	TRUE
	818	360	-2.25716e-05	2.2738e-05	0.0153146	25	18	TRUE
	818	380	-2.25716e-05	2.2738e-05	0.0175797	25	18	TRUE
	818	400	-2.25716e-05	2.2738e-05	0.0182997	25	18	TRUE
	818	420	-2.25716e-05	2.2738e-05	0.0180115	25	18	TRUE
	818	440	-2.25716e-05	2.2738e-05	0.0172842	25	18	TRUE
	818	460	-2.25716e-05	2.2738e-05	0.0169112	25	18	TRUE
	818	480	-2.25716e-05	2.2738e-05	0.0188035	25	18	TRUE
	819	20	-2.25629e-05	2.27122e-05	1.68314e-06	26	18	TRUE
	819	40	-2.25629e-05	2.27122e-05	0.00198466	26	18	TRUE
	819	60	-2.25629e-05	2.27122e-05	0.0059191	26	18	TRUE
	819	80	-2.25629e-05	2.27122e-05	0.00636855	26	18	TRUE
	819	100	-2.25629e-05	2.27122e-05	0.00639506	26	18	TRUE
	819	120	-2.25629e-05	2.27122e-05	0.00523199	26	18	TRUE
	819	140	-2.25629e-05	2.27122e-05	0.00739416	26	18	TRUE
	819	160	-2.25629e-05	2.27122e-05	0.00816224	26	18	TRUE
	819	180	-2.25629e-05	2.27122e-05	0.00980762	26	18	TRUE
	819	200	-2.25629e-05	2.27122e-05	0.00782106	26	18	TRUE
	819	220	-2.25629e-05	2.27122e-05	0.00993104	26	18	TRUE
	819	240	-2.25629e-05	2.27122e-05	0.0102177	26	18	TRUE
	819	260	-2.25629e-05	2.27122e-05	0.0101469	26	18	TRUE
	819	280	-2.25629e-05	2.27122e-05	0.0107698	26	18	TRUE
	819	300	-2.25629e-05	2.27122e-05	0.01099	26	18	TRUE
	819	320	-2.25629e-05	2.27122e-05	0.0126664	26	18	TRUE
	819	340	-2.25629e-05	2.27122e-05	0.0138471	26	18	TRUE
	819	360	-2.25629e-05	2.27122e-05	0.0163586	26	18	TRUE
	819	380	-2.25629e-05	2.27122e-05	0.0192037	26	18	TRUE
	819	400	-2.25629e-05	2.27122e-05	0.0169458	26	18	TRUE
	819	420	-2.25629e-05	2.27122e-05	0.019237	26	18	TRUE
	819	440	-2.25629e-05	2.27122e-05	0.0218672	26	18	TRUE
	819	460	-2.25629e-05	2.27122e-05	0.0198067	26	18	TRUE
	819	480	-2.25629e-05	2.27122e-05	-0.0138987	26	18	TRUE
	863	20	-2.2537e-05	2.27209e-05	-0.000895522	26	19	TRUE
	863	40	-2.2537e-05	2.27209e-05	0.00153037	26	19	TRUE
	863	60	-2.2537e-05	2.27209e-05	0.004435	26	19	TRUE
	863	80	-2.2537e-05	2.27209e-05	0.00542909	26	19	TRUE
	863	100	-2.2537e-05	2.27209e-05	0.0055104	26	19	TRUE
	863	120	-2.2537e-05	2.27209e-05	0.0065378	26	19	TRUE
	863	140	-2.2537e-05	2.27209e-05	0.0065333	26	19	TRUE
	863	160	-2.2537e-05	2.27209e-05	0.00855558	26	19	TRUE
	863	180	-2.2537e-05	2.27209e-05	0.00803502	26	19	TRUE
	863	200	-2.2537e-05	2.27209e-05	0.00904821	26	19	TRUE
	863	220	-2.2537e-05	2.27209e-05	0.010087	26	19	TRUE
	863	240	-2.2537e-05	2.27209e-05	0.0106069	26	19	TRUE
	863	260	-2.2537e-05	2.27209e-05	0.011678	26	19	TRUE
	863	280	-2.2537e-05	2.27209e-05	0.0120662	26	19	TRUE
	863	300	-2.2537e-05	2.27209e-05	0.0118606	26	19	TRUE
	863	320	-2.2537e-05	2.27209e-05	0.0141108	26	19	TRUE
	863	340	-2.2537e-05	2.27209e-05	0.0146434	26	19	TRUE
	863	360	-2.2537e-05	2.27209e-05	0.0151378	26	19	TRUE
	863	380	-2.2537e-05	2.27209e-05	0.0148979	26	19	TRUE
	863	400	-2.2537e-05	2.27209e-05	0.016854	26	19	TRUE
	863	420	-2.2537e-05	2.27209e-05	0.0193187	26	19	TRUE
	863	440	-2.2537e-05	2.27209e-05	0.0193095	26	19	TRUE
	863	460	-2.2537e-05	2.27209e-05	0.0205895	26	19	TRUE
	907	20	-2.25112e-05	2.27296e-05	-0.000988071	26	20	TRUE
	907	40	-2.25112e-05	2.27296e-05	0.0011984	26	20	TRUE
	907	60	-2.25112e-05	2.27296e-05	0.00453729	26	20	TRUE
	907	80	-2.25112e-05	2.27296e-05	0.00415249	26	20	TRUE
	907	100	-2.25112e-05	2.27296e-05	0.00592847	26	20	TRUE
	907	120	-2.25112e-05	2.27296e-05	0.00565969	26	20	TRUE
	907	140	-2.25112e-05	2.27296e-05	0.007162	26	20	TRUE
	907	160	-2.25112e-05	2.27296e-05	0.00688123	26	20	TRUE
	907	180	-2.25112e-05	2.27296e-05	0.0083523	26	20	TRUE
	907	200	-2.25112e-05	2.27296e-05	0.0119639	26	20	TRUE
	907	220	-2.25112e-05	2.27296e-05	0.0099376	26	20	TRUE
	907	240	-2.25112e-05	2.27296e-05	0.0111247	26	20	TRUE
	907	260	-2.25112e-05	2.27296e-05	0.00952632	26	20	TRUE
	907	280	-2.25112e-05	2.27296e-05	0.0113698	26	20	TRUE
	907	300	-2.25112e-05	2.27296e-05	0.0130505	26	20	TRUE
	907	320	-2.25112e-05	2.27296e-05	0.0151318	26	20	TRUE
	907	340	-2.25112e-05	2.27296e-05	0.0152392	26	20	TRUE
	907	360	-2.25112e-05	2.27296e-05	0.0186336	26	20	TRUE
	907	380	-2.25112e-05	2.27296e-05	0.0153764	26	20	TRUE
	907	400	-2.25112e-05	2.27296e-05	0.0193013	26	20	TRUE
	907	420	-2.25112e-05	2.27296e-05	0.0209353	26	20	TRUE
	907	440	-2.25112e-05	2.27296e-05	0.0206321	26	20	TRUE
	907	460	-2.25112e-05	2.27296e-05	0.0340981	26	20	TRUE
	951	20	-2.24853e-05	2.27382e-05	0.000315976	26	21	TRUE
	951	40	-2.24853e-05	2.27382e-05	0.000720904	26	21	TRUE
	951	60	-2.24853e-05	2.27382e-05	0.00363552	26	21	TRUE
	951	80	-2.24853e-05	2.27382e-05	0.00482583	26	21	TRUE
	951	100	-2.24853e-05	2.27382e-05	0.00423329	26	21	TRUE
	951	120	-2.24853e-05	2.27382e-05	0.00489358	26	21	TRUE
	951	140	-2.24853e-05	2.27382e-05	0.00535667	26	21	TRUE
	951	160	-2.24853e-05	2.27382e-05	0.0070834	26	21	TRUE
	951	180	-2.24853e-05	2.27382e-05	0.00827537	26	21	TRUE
	951	200	-2.24853e-05	2.27382e-05	0.00790679	26	21	TRUE
	951	220	-2.24853e-05	2.27382e-05	0.00995448	26	21	TRUE
	951	240	-2.24853e-05	2.27382e-05	0.0106683	26	21	TRUE
	951	260	-2.24853e-05	2.27382e-05	0.0131049	26	21	TRUE
	951	280	-2.24853e-05	2.27382e-05	0.0124022	26	21	TRUE
	951	300	-2.24853e-05	2.27382e-05	0.0129108	26	21	TRUE
	951	320	-2.24853e-05	2.27382e-05	0.0136809	26	21	TRUE
	951	340	-2.24853e-05	2.27382e-05	0.0154506	26	21	TRUE
	951	360	-2.24853e-05	2.27382e-05	0.0151256	26	21	TRUE
	951	380	-2.24853e-05	2.27382e-05	0.0175065	26	21	TRUE
	951	400	-2.24853e-05	2.27382e-05	0.0181592	26	21	TRUE
	951	420	-2.24853e-05	2.27382e-05	0.0166476	26	21	TRUE
	951	440	-2.24853e-05	2.27382e-05	0.0191218	26	21	TRUE
	951	460	-2.24853e-05	2.27382e-05	0.0223438	26	21	TRUE
	995	20	-2.24594e-05	2.27469e-05	0.000320265	26	22	TRUE
	995	40	-2.24594e-05	2.27469e-05	-2.40115e-05	26	22	TRUE
	995	60	-2.24594e-05	2.27469e-05	0.00675132	26	22	TRUE
	995	80	-2.24594e-05	2.27469e-05	0.00673763	26	22	TRUE
	995	100	-2.24594e-05	2.27469e-05	0.00508667	26	22	TRUE
	995	120	-2.24594e-05	2.27469e-05	0.00595098	26	22	TRUE
	995	140	-2.24594e-05	2.27469e-05	0.00786168	26	22	TRUE
	995	160	-2.24594e-05	2.27469e-05	0.00752774	26	22	TRUE
	995	180	-2.24594e-05	2.27469e-05	0.00900848	26	22	TRUE
	995	200	-2.24594e-05	2.27469e-05	0.0102375	26	22	TRUE
	995	220	-2.24594e-05	2.27469e-05	0.0100914	26	22	TRUE
	995	240	-2.24594e-05	2.27469e-05	0.0106793	26	22	TRUE
	995	260	-2.24594e-05	2.27469e-05	0.0108614	26	22	TRUE
	995	280	-2.24594e-05	2.27469e-05	0.0123828	26	22	TRUE
	995	300	-2.24594e-05	2.27469e-05	0.01287	26	22	TRUE
	995	320	-2.24594e-05	2.27469e-05	0.013844	26	22	TRUE
	995	340	-2.24594e-05	2.27469e-05	0.0142026	26	22	TRUE
	995	360	-2.24594e-05	2.27469e-05	0.0155275	26	22	TRUE
	995	380	-2.24594e-05	2.27469e-05	0.0181569	26	22	TRUE
	995	400	-2.24594e-05	2.27469e-05	0.0181914	26	22	TRUE
	995	420	-2.24594e-05	2.27469e-05	0.0205257	26	22	TRUE
	995	440	-2.24594e-05	2.27469e-05	0.0214432	26	22	TRUE
	995	460	-2.24594e-05	2.27469e-05	0.0220266	26	22	TRUE
	1039	20	-2.24336e-05	2.27556e-05	-0.00122851	26	23	TRUE
	1039	40	-2.24336e-05	2.27556e-05	0.000153854	26	23	TRUE
	1039	60	-2.24336e-05	2.27556e-05	0.00599523	26	23	TRUE
	1039	80	-2.24336e-05	2.27556e-05	0.00625629	26	23	TRUE
	1039	100	-2.24336e-05	2.27556e-05	0.00733387	26	23	TRUE
	1039	120	-2.24336e-05	2.27556e-05	0.00647395	26	23	TRUE
	1039	140	-2.24336e-05	2.27556e-05	0.00789465	26	23	TRUE
	1039	160	-2.24336e-05	2.27556e-05	0.00844465	26	23	TRUE
	1039	180	-2.24336e-05	2.27556e-05	0.00744883	26	23	TRUE
	1039	200	-2.24336e-05	2.27556e-05	0.00940587	26	23	TRUE
	1039	220	-2.24336e-05	2.27556e-05	0.0112435	26	23	TRUE
	1039	240	-2.24336e-05	2.27556e-05	0.0125393	26	23	TRUE
	1039	260	-2.24336e-05	2.27556e-05	0.0127343	26	23	TRUE
	1039	280	-2.24336e-05	2.27556e-05	0.0134765	26	23	TRUE
	1039	300	-2.24336e-05	2.27556e-05	0.0138875	26	23	TRUE
	1039	320	-2.24336e-05	2.27556e-05	0.0159467	26	23	TRUE
	1039	340	-2.24336e-05	2.27556e-05	0.0164915	26	23	TRUE
	1039	360	-2.24336e-05	2.27556e-05	0.0169	26	23	TRUE
	1039	380	-2.24336e-05	2.27556e-05	0.0165022	26	23	TRUE
	1039	400	-2.24336e-05	2.27556e-05	0.0189455	26	23	TRUE
	1039	420	-2.24336e-05	2.27556e-05	0.0224183	26	23	TRUE
	1039	440	-2.24336e-05	2.27556e-05	0.0192867	26	23	TRUE
	1083	20	-2.24077e-05	2.27643e-05	0.000980174	26	24	TRUE
	1083	40	-2.24077e-05	2.27643e-05	-0.000329608	26	24	TRUE
	1083	60	-2.24077e-05	2.27643e-05	0.00604746	26	24	TRUE
	1083	80	-2.24077e-05	2.27643e-05	0.00720737	26	24	TRUE
	1083	100	-2.24077e-05	2.27643e-05	0.00619071	26	24	TRUE
	1083	120	-2.24077e-05	2.27643e-05	0.00671396	26	24	TRUE
	1083	140	-2.24077e-05	2.27643e-05	0.00643765	26	24	TRUE
	1083	160	-2.24077e-05	2.27643e-05	0.00669604	26	24	TRUE
	1083	180	-2.24077e-05	2.27643e-05	0.00954672	26	24	TRUE
	1083	200	-2.24077e-05	2.27643e-05	0.0100575	26	24	TRUE
	1083	220	-2.24077e-05	2.27643e-05	0.00962266	26	24	TRUE
	1083	240	-2.24077e-05	2.27643e-05	0.0113466	26	24	TRUE
	1083	260	-2.24077e-05	2.27643e-05	0.0112261	26	24	TRUE
	1083	280	-2.24077e-05	2.27643e-05	0.0130872	26	24	TRUE
	1083	300	-2.24077e-05	2.27643e-05	0.0143304	26	24	TRUE
	1083	320	-2.24077e-05	2.27643e-05	0.0134766	26	24	TRUE
	1083	340	-2.24077e-05	2.27643e-05	0.0169833	26	24	TRUE
	1083	360	-2.24077e-05	2.27643e-05	0.0174937	26	24	TRUE
	1083	380	-2.24077e-05	2.27643e-05	0.0166243	26	24	TRUE
	1083	400	-2.24077e-05	2.27643e-05	0.0204312	26	24	TRUE
	1083	420	-2.24077e-05	2.27643e-05	0.0217496	26	24	TRUE
	1083	440	-2.24077e-05	2.27643e-05	0.0216686	26	24	TRUE
	1127	20	-2.23818e-05	2.2773e-05	-0.00048287	26	25	TRUE
	1127	40	-2.23818e-05	2.2773e-05	0.000372872	26	25	TRUE
	1127	60	-2.23818e-05	2.2773e-05	0.00585729	26	25	TRUE
	1127	80	-2.23818e-05	2.2773e-05	0.00728101	26	25	TRUE
	1127	100	-2.23818e-05	2.2773e-05	0.00781076	26	25	TRUE
	1127	120	-2.23818e-05	2.2773e-05	0.00619443	26	25	TRUE
	1127	140	-2.23818e-05	2.2773e-05	0.00689407	26	25	TRUE
	1127	160	-2.23818e-05	2.2773e-05	0.00792272	26	25	TRUE
	1127	180	-2.23818e-05	2.2773e-05	0.00887826	26	25	TRUE
	1127	200	-2.23818e-05	2.2773e-05	0.00995111	26	25	TRUE
	1127	220	-2.23818e-05	2.2773e-05	0.0102288	26	25	TRUE
	1127	240	-2.23818e-05	2.2773e-05	0.0130513	26	25	TRUE
	1127	260	-2.23818e-05	2.2773e-05	0.0124144	26	25	TRUE
	1127	280	-2.23818e-05	2.2773e-05	0.0134165	26	25	TRUE
	1127	300	-2.23818e-05	2.2773e-05	0.0143414	26	25	TRUE
	1127	320	-2.23818e-05	2.2773e-05	0.0140944	26	25	TRUE
	1127	340	-2.23818e-05	2.2773e-05	0.0155134	26	25	TRUE
	1127	360	-2.23818e-05	2.2773e-05	0.0164416	26	25	TRUE
	1127	380	-2.23818e-05	2.2773e-05	0.0196593	26	25	TRUE
	1127	400	-2.23818e-05	2.2773e-05	0.0205382	26	25	TRUE
	1127	420	-2.23818e-05	2.2773e-05	0.0214593	26	25	TRUE
	1127	440	-2.23818e-05	2.2773e-05	0.0209989	26	25	TRUE
	1171	20	-2.2356e-05	2.27817e-05	-0.000982078	26	26	TRUE
	1171	40	-2.2356e-05	2.27817e-05	0.00179673	26	26	TRUE
	1171	60	-2.2356e-05	2.27817e-05	0.00664145	26	26	TRUE
	1171	80	-2.2356e-05	2.27817e-05	0.0088916	26	26	TRUE
	1171	100	-2.2356e-05	2.27817e-05	0.00745672	26	26	TRUE
	1171	120	-2.2356e-05	2.27817e-05	0.00581139	26	26	TRUE
	1171	140	-2.2356e-05	2.27817e-05	0.00676149	26	26	TRUE
	1171	160	-2.2356e-05	2.27817e-05	0.00833961	26	26	TRUE
	1171	180	-2.2356e-05	2.27817e-05	0.0108379	26	26	TRUE
	1171	200	-2.2356e-05	2.27817e-05	0.0097913	26	26	TRUE
	1171	220	-2.2356e-05	2.27817e-05	0.0117063	26	26	TRUE
	1171	240	-2.2356e-05	2.27817e-05	0.0129734	26	26	TRUE
	1171	260	-2.2356e-05	2.27817e-05	0.0142989	26	26	TRUE
	1171	280	-2.2356e-05	2.27817e-05	0.015483	26	26	TRUE
	1171	300	-2.2356e-05	2.27817e-05	0.0166101	26	26	TRUE
	1171	320	-2.2356e-05	2.27817e-05	0.0176223	26	26	TRUE
	1171	340	-2.2356e-05	2.27817e-05	0.0156986	26	26	TRUE
	1171	360	-2.2356e-05	2.27817e-05	0.0175881	26	26	TRUE
	1171	380	-2.2356e-05	2.27817e-05	0.0212698	26	26	TRUE
	1171	400	-2.2356e-05	2.27817e-05	0.0236536	26	26	TRUE
	1171	420	-2.2356e-05	2.27817e-05	0.0231602	26	26	TRUE
	1215	20	-2.23301e-05	2.27904e-05	-0.000429321	26	27	TRUE
	1215	40	-2.23301e-05	2.27904e-05	0.000723078	26	27	TRUE
	1215	60	-2.23301e-05	2.27904e-05	0.00701991	26	27	TRUE
	1215	80	-2.23301e-05	2.27904e-05	0.00831246	26	27	TRUE
	1215	100	-2.23301e-05	2.27904e-05	0.00957999	26	27	TRUE
	1215	120	-2.23301e-05	2.27904e-05	0.00966177	26	27	TRUE
	1215	140	-2.23301e-05	2.27904e-05	0.00830643	26	27	TRUE
	1215	160	-2.23301e-05	2.27904e-05	0.00826529	26	27	TRUE
	1215	180	-2.23301e-05	2.27904e-05	0.0102607	26	27	TRUE
	1215	200	-2.23301e-05	2.27904e-05	0.0109545	26	27	TRUE
	1215	220	-2.23301e-05	2.27904e-05	0.0101993	26	27	TRUE
	1215	240	-2.23301e-05	2.27904e-05	0.0115053	26	27	TRUE
	1215	260	-2.23301e-05	2.27904e-05	0.0122139	26	27	TRUE
	1215	280	-2.23301e-05	2.27904e-05	0.0142028	26	27	TRUE
	1215	300	-2.23301e-05	2.27904e-05	0.0160843	26	27	TRUE
	1215	320	-2.23301e-05	2.27904e-05	0.0169644	26	27	TRUE
	1215	340	-2.23301e-05	2.27904e-05	0.0167992	26	27	TRUE
	1215	360	-2.23301e-05	2.27904e-05	0.0204085	26	27	TRUE
	1215	380	-2.23301e-05	2.27904e-05	0.020212	26	27	TRUE
	1215	400	-2.23301e-05	2.27904e-05	0.0224879	26	27	TRUE
	1215	420	-2.23301e-05	2.27904e-05	0.0259829	26	27	TRUE
	1259	20	-2.23042e-05	2.27991e-05	-0.000787057	26	28	TRUE
	1259	40	-2.23042e-05	2.27991e-05	0.00333982	26	28	TRUE
	1259	60	-2.23042e-05	2.27991e-05	0.0079297	26	28	TRUE
	1259	80	-2.23042e-05	2.27991e-05	0.0078019	26	28	TRUE
	1259	100	-2.23042e-05	2.27991e-05	0.00792894	26	28	TRUE
	1259	120	-2.23042e-05	2.27991e-05	0.00994924	26	28	TRUE
	1259	140	-2.23042e-05	2.27991e-05	0.00764557	26	28	TRUE
	1259	160	-2.23042e-05	2.27991e-05	0.00971406	26	28	TRUE
	1259	180	-2.23042e-05	2.27991e-05	0.0102265	26	28	TRUE
	1259	200	-2.23042e-05	2.27991e-05	0.0104505	26	28	TRUE
	1259	220	-2.23042e-05	2.27991e-05	0.0116707	26	28	TRUE
	1259	240	-2.23042e-05	2.27991e-05	0.0117301	26	28	TRUE
	1259	260	-2.23042e-05	2.27991e-05	0.0138062	26	28	TRUE
	1259	280	-2.23042e-05	2.27991e-05	0.0146234	26	28	TRUE
	1259	300	-2.23042e-05	2.27991e-05	0.015921	26	28	TRUE
	1259	320	-2.23042e-05	2.27991e-05	0.0173607	26	28	TRUE
	1259	340	-2.23042e-05	2.27991e-05	0.0171281	26	28	TRUE
	1259	360	-2.23042e-05	2.27991e-05	0.0190595	26	28	TRUE
	1259	380	-2.23042e-05	2.27991e-05	0.0219498	26	28	TRUE
	1259	400	-2.23042e-05	2.27991e-05	0.022648	26	28	TRUE
	1259	420	-2.23042e-05	2.27991e-05	0.0365127	26	28	TRUE
	1303	20	-2.22784e-05	2.28078e-05	-0.00105991	26	29	TRUE
	1303	40	-2.22784e-05	2.28078e-05	0.00130745	26	29	TRUE
	1303	60	-2.22784e-05	2.28078e-05	0.00669647	26	29	TRUE
	1303	80	-2.22784e-05	2.28078e-05	0.00918991	26	29	TRUE
	1303	100	-2.22784e-05	2.28078e-05	0.00812429	26	29	TRUE
	1303	120	-2.22784e-05	2.28078e-05	0.00825371	26	29	TRUE
	1303	140	-2.22784e-05	2.28078e-05	0.00931863	26	29	TRUE
	1303	160	-2.22784e-05	2.28078e-05	0.00963478	26	29	TRUE
	1303	180	-2.22784e-05	2.28078e-05	0.0112146	26	29	TRUE
	1303	200	-2.22784e-05	2.28078e-05	0.0110882	26	29	TRUE
	1303	220	-2.22784e-05	2.28078e-05	0.0119862	26	29	TRUE
	1303	240	-2.22784e-05	2.28078e-05	0.0129017	26	29	TRUE
	1303	260	-2.22784e-05	2.28078e-05	0.0128846	26	29	TRUE
	1303	280	-2.22784e-05	2.28078e-05	0.015033	26	29	TRUE
	1303	300	-2.22784e-05	2.28078e-05	0.0161149	26	29	TRUE
	1303	320	-2.22784e-05	2.28078e-05	0.017313	26	29	TRUE
	1303	340	-2.22784e-05	2.28078e-05	0.0192439	26	29	TRUE
	1303	360	-2.22784e-05	2.28078e-05	0.0206932	26	29	TRUE
	1303	380	-2.22784e-05	2.28078e-05	0.0201948	26	29	TRUE
	1303	400	-2.22784e-05	2.28078e-05	0.0244562	26	29	TRUE
	1303	420	-2.22784e-05	2.28078e-05	-0.0538104	26	29	TRUE
	1347	20	-2.22525e-05	2.28165e-05	0.00107735	26	30	TRUE
	1347	40	-2.22525e-05	2.28165e-05	0.000243821	26	30	TRUE
	1347	60	-2.22525e-05	2.28165e-05	0.0070597	26	30	TRUE
	1347	80	-2.22525e-05	2.28165e-05	0.00804899	26	30	TRUE
	1347	100	-2.22525e-05	2.28165e-05	0.00774234	26	30	TRUE
	1347	120	-2.22525e-05	2.28165e-05	0.00828986	26	30	TRUE
	1347	140	-2.22525e-05	2.28165e-05	0.00951009	26	30	TRUE
	1347	160	-2.22525e-05	2.28165e-05	0.00943172	26	30	TRUE
	1347	180	-2.22525e-05	2.28165e-05	0.00860118	26	30	TRUE
	1347	200	-2.22525e-05	2.28165e-05	0.0116168	26	30	TRUE
	1347	220	-2.22525e-05	2.28165e-05	0.0116289	26	30	TRUE
	1347	240	-2.22525e-05	2.28165e-05	0.0132666	26	30	TRUE
	1347	260	-2.22525e-05	2.28165e-05	0.0132231	26	30	TRUE
	1347	280	-2.22525e-05	2.28165e-05	0.0169369	26	30	TRUE
	1347	300	-2.22525e-05	2.28165e-05	0.0161841	26	30	TRUE
	1347	320	-2.22525e-05	2.28165e-05	0.017667	26	30	TRUE
	1347	340	-2.22525e-05	2.28165e-05	0.0198498	26	30	TRUE
	1347	360	-2.22525e-05	2.28165e-05	0.0191144	26	30	TRUE
	1347	380	-2.22525e-05	2.28165e-05	0.0210389	26	30	TRUE
	1347	400	-2.22525e-05	2.28165e-05	0.02227	26	30	TRUE
	1347	420	-2.22525e-05	2.28165e-05	0.0131056	26	30	TRUE
	1391	20	-2.22266e-05	2.28252e-05	-0.000125728	26	31	TRUE
	1391	40	-2.22266e-05	2.28252e-05	0.000210578	26	31	TRUE
	1391	60	-2.22266e-05	2.28252e-05	0.00682254	26	31	TRUE
	1391	80	-2.22266e-05	2.28252e-05	0.00602586	26	31	TRUE
	1391	100	-2.22266e-05	2.28252e-05	0.0069208	26	31	TRUE
	1391	120	-2.22266e-05	2.28252e-05	0.0106373	26	31	TRUE
	1391	140	-2.22266e-05	2.28252e-05	0.0115358	26	31	TRUE
	1391	160	-2.22266e-05	2.28252e-05	0.0112686	26	31	TRUE
	1391	180	-2.22266e-05	2.28252e-05	0.0105107	26	31	TRUE
	1391	200	-2.22266e-05	2.28252e-05	0.0126776	26	31	TRUE
	1391	220	-2.22266e-05	2.28252e-05	0.0135234	26	31	TRUE
	1391	240	-2.22266e-05	2.28252e-05	0.0158991	26	31	TRUE
	1391	260	-2.22266e-05	2.28252e-05	0.0159422	26	31	TRUE
	1391	280	-2.22266e-05	2.28252e-05	0.0159901	26	31	TRUE
	1391	300	-2.22266e-05	2.28252e-05	0.0179392	26	31	TRUE
	1391	320	-2.22266e-05	2.28252e-05	0.0172085	26	31	TRUE
	1391	340	-2.22266e-05	2.28252e-05	0.0209334	26	31	TRUE
	1391	360	-2.22266e-05	2.28252e-05	0.0206937	26	31	TRUE
	1391	380	-2.22266e-05	2.28252e-05	0.0227831	26	31	TRUE
	1391	400	-2.22266e-05	2.28252e-05	0.0254407	26	31	TRUE
	1435	20	-2.22008e-05	2.28339e-05	-0.00117262	26	32	TRUE
	1435	40	-2.22008e-05	2.28339e-05	-4.75078e-05	26	32	TRUE
	1435	60	-2.22008e-05	2.28339e-05	0.00738341	26	32	TRUE
	1435	80	-2.22008e-05	2.28339e-05	0.00880072	26	32	TRUE
	1435	100	-2.22008e-05	2.28339e-05	0.00717514	26	32	TRUE
	1435	120	-2.22008e-05	2.28339e-05	0.010014	26	32	TRUE
	1435	140	-2.22008e-05	2.28339e-05	0.0103348	26	32	TRUE
	1435	160	-2.22008e-05	2.28339e-05	0.011778	26	32	TRUE
	1435	180	-2.22008e-05	2.28339e-05	0.0118234	26	32	TRUE
	1435	200	-2.22008e-05	2.28339e-05	0.0123195	26	32	TRUE
	1435	220	-2.22008e-05	2.28339e-05	0.0140919	26	32	TRUE
	1435	240	-2.22008e-05	2.28339e-05	0.0137994	26	32	TRUE
	1435	260	-2.22008e-05	2.28339e-05	0.0148818	26	32	TRUE
	1435	280	-2.22008e-05	2.28339e-05	0.0170196	26	32	TRUE
	1435	300	-2.22008e-05	2.28339e-05	0.0179585	26	32	TRUE
	1435	320	-2.22008e-05	2.28339e-05	0.0181737	26	32	TRUE
	1435	340	-2.22008e-05	2.28339e-05	0.0197046	26	32	TRUE
	1435	360	-2.22008e-05	2.28339e-05	0.0229261	26	32	TRUE
	1435	380	-2.22008e-05	2.28339e-05	0.0205062	26	32	TRUE
	1435	400	-2.22008e-05	2.28339e-05	0.0215707	26	32	TRUE
	1479	20	-2.21749e-05	2.28426e-05	-0.000253158	26	33	TRUE
	1479	40	-2.21749e-05	2.28426e-05	0.000801798	26	33	TRUE
	1479	60	-2.21749e-05	2.28426e-05	0.0082628	26	33	TRUE
	1479	80	-2.21749e-05	2.28426e-05	0.00765597	26	33	TRUE
	1479	100	-2.21749e-05	2.28426e-05	0.00764633	26	33	TRUE
	1479	120	-2.21749e-05	2.28426e-05	0.00822946	26	33	TRUE
	1479	140	-2.21749e-05	2.28426e-05	0.0107743	26	33	TRUE
	1479	160	-2.21749e-05	2.28426e-05	0.0110565	26	33	TRUE
	1479	180	-2.21749e-05	2.28426e-05	0.0141345	26	33	TRUE
	1479	200	-2.21749e-05	2.28426e-05	0.0120941	26	33	TRUE
	1479	220	-2.21749e-05	2.28426e-05	0.0131274	26	33	TRUE
	1479	240	-2.21749e-05	2.28426e-05	0.0156161	26	33	TRUE
	1479	260	-2.21749e-05	2.28426e-05	0.0158191	26	33	TRUE
	1479	280	-2.21749e-05	2.28426e-05	0.0168837	26	33	TRUE
	1479	300	-2.21749e-05	2.28426e-05	0.0168969	26	33	TRUE
	1479	320	-2.21749e-05	2.28426e-05	0.0186406	26	33	TRUE
	1479	340	-2.21749e-05	2.28426e-05	0.0202081	26	33	TRUE
	1479	360	-2.21749e-05	2.28426e-05	0.0215575	26	33	TRUE
	1479	380	-2.21749e-05	2.28426e-05	0.0211239	26	33	TRUE
	1479	400	-2.21749e-05	2.28426e-05	0.0260166	26	33	TRUE
	1523	20	-2.21491e-05	2.28513e-05	-0.000447278	26	34	TRUE
	1523	40	-2.21491e-05	2.28513e-05	0.000439398	26	34	TRUE
	1523	60	-2.21491e-05	2.28513e-05	0.00822643	26	34	TRUE
	1523	80	-2.21491e-05	2.28513e-05	0.00644956	26	34	TRUE
	1523	100	-2.21491e-05	2.28513e-05	0.00696098	26	34	TRUE
	1523	120	-2.21491e-05	2.28513e-05	0.00809686	26	34	TRUE
	1523	140	-2.21491e-05	2.28513e-05	0.00989479	26	34	TRUE
	1523	160	-2.21491e-05	2.28513e-05	0.0102627	26	34	TRUE
	1523	180	-2.21491e-05	2.28513e-05	0.0107603	26	34	TRUE
	1523	200	-2.21491e-05	2.28513e-05	0.0123266	26	34	TRUE
	1523	220	-2.21491e-05	2.28513e-05	0.0133345	26	34	TRUE
	1523	240	-2.21491e-05	2.28513e-05	0.0150085	26	34	TRUE
	1523	260	-2.21491e-05	2.28513e-05	0.0168308	26	34	TRUE
	1523	280	-2.21491e-05	2.28513e-05	0.0167493	26	34	TRUE
	1523	300	-2.21491e-05	2.28513e-05	0.0189212	26	34	TRUE
	1523	320	-2.21491e-05	2.28513e-05	0.0201492	26	34	TRUE
	1523	340	-2.21491e-05	2.28513e-05	0.0202279	26	34	TRUE
	1523	360	-2.21491e-05	2.28513e-05	0.0219756	26	34	TRUE
	1523	380	-2.21491e-05	2.28513e-05	0.0223708	26	34	TRUE
	1523	400	-2.21491e-05	2.28513e-05	0.026257	26	34	TRUE
	1567	20	-2.21232e-05	2.28599e-05	-0.000270284	26	35	TRUE
	1567	40	-2.21232e-05	2.28599e-05	0.00068342	26	35	TRUE
	1567	60	-2.21232e-05	2.28599e-05	0.00616008	26	35	TRUE
	1567	80	-2.21232e-05	2.28599e-05	0.00758166	26	35	TRUE
	1567	100	-2.21232e-05	2.28599e-05	0.00735747	26	35	TRUE
	1567	120	-2.21232e-05	2.28599e-05	0.0104027	26	35	TRUE
	1567	140	-2.21232e-05	2.28599e-05	0.0119287	26	35	TRUE
	1567	160	-2.21232e-05	2.28599e-05	0.0129486	26	35	TRUE
	1567	180	-2.21232e-05	2.28599e-05	0.0136035	26	35	TRUE
	1567	200	-2.21232e-05	2.28599e-05	0.0155377	26	35	TRUE
	1567	220	-2.21232e-05	2.28599e-05	0.0141896	26	35	TRUE
	1567	240	-2.21232e-05	2.28599e-05	0.0169254	26	35	TRUE
	1567	260	-2.21232e-05	2.28599e-05	0.0167086	26	35	TRUE
	1567	280	-2.21232e-05	2.28599e-05	0.0167712	26	35	TRUE
	1567	300	-2.21232e-05	2.28599e-05	0.0158416	26	35	TRUE
	1567	320	-2.21232e-05	2.28599e-05	0.0162155	26	35	TRUE
	1567	340	-2.21232e-05	2.28599e-05	0.0156068	26	35	TRUE
	1567	360	-2.21232e-05	2.28599e-05	0.0223147	26	35	TRUE
	1567	380	-2.21232e-05	2.28599e-05	0.0232608	26	35	TRUE
	1567	400	-2.21232e-05	2.28599e-05	0.0695128	26	35	TRUE
	1611	20	-2.20973e-05	2.28686e-05	0.00142463	26	36	TRUE
	1611	40	-2.20973e-05	2.28686e-05	-9.29408e-05	26	36	TRUE
	1611	60	-2.20973e-05	2.28686e-05	0.00670936	26	36	TRUE
	1611	80	-2.20973e-05	2.28686e-05	0.00587437	26	36	TRUE
	1611	100	-2.20973e-05	2.28686e-05	0.0073838	26	36	TRUE
	1611	120	-2.20973e-05	2.28686e-05	0.0103798	26	36	TRUE
	1611	140	-2.20973e-05	2.28686e-05	0.0129786	26	36	TRUE
	1611	160	-2.20973e-05	2.28686e-05	0.0133682	26	36	TRUE
	1611	180	-2.20973e-05	2.28686e-05	0.0143318	26	36	TRUE
	1611	200	-2.20973e-05	2.28686e-05	0.014341	26	36	TRUE
	1611	220	-2.20973e-05	2.28686e-05	0.0140821	26	36	TRUE
	1611	240	-2.20973e-05	2.28686e-05	0.0153006	26	36	TRUE
	1611	260	-2.20973e-05	2.28686e-05	0.0168614	26	36	TRUE
	1611	280	-2.20973e-05	2.28686e-05	0.017746	26	36	TRUE
	1611	300	-2.20973e-05	2.28686e-05	0.0173178	26	36	TRUE
	1611	320	-2.20973e-05	2.28686e-05	0.0178487	26	36	TRUE
	1611	340	-2.20973e-05	2.28686e-05	0.0196432	26	36	TRUE
	1611	360	-2.20973e-05	2.28686e-05	0.0165092	26	36	TRUE
	1611	380	-2.20973e-05	2.28686e-05	0.0211519	26	36	TRUE
	1611	400	-2.20973e-05	2.28686e-05	0.0370249	26	36	TRUE
	1655	20	-2.20715e-05	2.28773e-05	-0.000730145	26	37	TRUE
	1655	40	-2.20715e-05	2.28773e-05	0.000313512	26	37	TRUE
	1655	60	-2.20715e-05	2.28773e-05	0.0071653	26	37	TRUE
	1655	80	-2.20715e-05	2.28773e-05	0.00709072	26	37	TRUE
	1655	100	-2.20715e-05	2.28773e-05	0.00629353	26	37	TRUE
	1655	120	-2.20715e-05	2.28773e-05	0.00994339	26	37	TRUE
	1655	140	-2.20715e-05	2.28773e-05	0.011738	26	37	TRUE
	1655	160	-2.20715e-05	2.28773e-05	0.0141203	26	37	TRUE
	1655	180	-2.20715e-05	2.28773e-05	0.0131379	26	37	TRUE
	1655	200	-2.20715e-05	2.28773e-05	0.0152454	26	37	TRUE
	1655	220	-2.20715e-05	2.28773e-05	0.0134417	26	37	TRUE
	1655	240	-2.20715e-05	2.28773e-05	0.0132019	26	37	TRUE
	1655	260	-2.20715e-05	2.28773e-05	0.0124803	26	37	TRUE
	1655	280	-2.20715e-05	2.28773e-05	0.0124966	26	37	TRUE
	1655	300	-2.20715e-05	2.28773e-05	0.0170426	26	37	TRUE
	1655	320	-2.20715e-05	2.28773e-05	0.0197939	26	37	TRUE
	1655	340	-2.20715e-05	2.28773e-05	0.0211866	26	37	TRUE
	1655	360	-2.20715e-05	2.28773e-05	0.0233938	26	37	TRUE
	1655	380	-2.20715e-05	2.28773e-05	0.0251475	26	37	TRUE
	1655	400	-2.20715e-05	2.28773e-05	0.0583283	26	37	TRUE
	1699	20	-2.20456e-05	2.2886e-05	-0.000687301	26	38	TRUE
	1699	40	-2.20456e-05	2.2886e-05	-0.000732548	26	38	TRUE
	1699	60	-2.20456e-05	2.2886e-05	0.00581038	26	38	TRUE
	1699	80	-2.20456e-05	2.2886e-05	0.00702352	26	38	TRUE
	1699	100	-2.20456e-05	2.2886e-05	0.005733	26	38	TRUE
	1699	120	-2.20456e-05	2.2886e-05	0.0095368	26	38	TRUE
	1699	140	-2.20456e-05	2.2886e-05	0.00961572	26	38	TRUE
	1699	160	-2.20456e-05	2.2886e-05	0.0124498	26	38	TRUE
	1699	180	-2.20456e-05	2.2886e-05	0.0145772	26	38	TRUE
	1699	200	-2.20456e-05	2.2886e-05	0.0161748	26	38	TRUE
	1699	220	-2.20456e-05	2.2886e-05	0.0169531	26	38	TRUE
	1699	240	-2.20456e-05	2.2886e-05	0.0154525	26	38	TRUE
	1699	260	-2.20456e-05	2.2886e-05	0.0153502	26	38	TRUE
	1699	280	-2.20456e-05	2.2886e-05	0.0156872	26	38	TRUE
	1699	300	-2.20456e-05	2.2886e-05	0.0173515	26	38	TRUE
	1699	320	-2.20456e-05	2.2886e-05	0.0187596	26	38	TRUE
	1699	340	-2.20456e-05	2.2886e-05	0.0130091	26	38	TRUE
	1699	360	-2.20456e-05	2.2886e-05	0.0191492	26	38	TRUE
	1699	380	-2.20456e-05	2.2886e-05	0.0218121	26	38	TRUE
	1699	400	-2.20456e-05	2.2886e-05	0.0247338	26	38	TRUE
	1743	20	-2.20197e-05	2.28947e-05	0.000575157	26	39	TRUE
	1743	40	-2.20197e-05	2.28947e-05	-0.00051415	26	39	TRUE
	1743	60	-2.20197e-05	2.28947e-05	0.00694731	26	39	TRUE
	1743	80	-2.20197e-05	2.28947e-05	0.00765826	26	39	TRUE
	1743	100	-2.20197e-05	2.28947e-05	0.00687245	26	39	TRUE
	1743	120	-2.20197e-05	2.28947e-05	0.00839634	26	39	TRUE
	1743	140	-2.20197e-05	2.28947e-05	0.0111804	26	39	TRUE
	1743	160	-2.20197e-05	2.28947e-05	0.0117364	26	39	TRUE
	1743	180	-2.20197e-05	2.28947e-05	0.0151085	26	39	TRUE
	1743	200	-2.20197e-05	2.28947e-05	0.016728	26	39	TRUE
	1743	220	-2.20197e-05	2.28947e-05	0.0158703	26	39	TRUE
	1743	240	-2.20197e-05	2.28947e-05	0.0164622	26	39	TRUE
	1743	260	-2.20197e-05	2.28947e-05	0.0149319	26	39	TRUE
	1743	280	-2.20197e-05	2.28947e-05	0.0157666	26	39	TRUE
	1743	300	-2.20197e-05	2.28947e-05	0.0186457	26	39	TRUE
	1743	320	-2.20197e-05	2.28947e-05	0.0199158	26	39	TRUE
	1743	340	-2.20197e-05	2.28947e-05	0.0203827	26	39	TRUE
	1743	360	-2.20197e-05	2.28947e-05	0.0206508	26	39	TRUE
	1743	380	-2.20197e-05	2.28947e-05	0.0203161	26	39	TRUE
	1787	20	-2.19939e-05	2.29034e-05	-0.000800441	26	40	TRUE
	1787	40	-2.19939e-05	2.29034e-05	-0.000321259	26	40	TRUE
	1787	60	-2.19939e-05	2.29034e-05	0.00741934	26	40	TRUE
	1787	80	-2.19939e-05	2.29034e-05	0.00679196	26	40	TRUE
	1787	100	-2.19939e-05	2.29034e-05	0.00620433	26	40	TRUE
	1787	120	-2.19939e-05	2.29034e-05	0.00949904	26	40	TRUE
	1787	140	-2.19939e-05	2.29034e-05	0.0123381	26	40	TRUE
	1787	160	-2.19939e-05	2.29034e-05	0.0108595	26	40	TRUE
	1787	180	-2.19939e-05	2.29034e-05	0.0124233	26	40	TRUE
	1787	200	-2.19939e-05	2.29034e-05	0.0149071	26	40	TRUE
	1787	220	-2.19939e-05	2.29034e-05	0.016135	26	40	TRUE
	1787	240	-2.19939e-05	2.29034e-05	0.0174596	26	40	TRUE
	1787	260	-2.19939e-05	2.29034e-05	0.0173568	26	40	TRUE
	1787	280	-2.19939e-05	2.29034e-05	0.0173495	26	40	TRUE
	1787	300	-2.19939e-05	2.29034e-05	0.0201625	26	40	TRUE
	1787	320	-2.19939e-05	2.29034e-05	0.0195253	26	40	TRUE
	1787	340	-2.19939e-05	2.29034e-05	0.0204987	26	40	TRUE
	1787	360	-2.19939e-05	2.29034e-05	0.0233129	26	40	TRUE
	1787	380	-2.19939e-05	2.29034e-05	0.0248728	26	40	TRUE
	1831	20	-2.1968e-05	2.29121e-05	2.80696e-07	26	41	TRUE
	1831	40	-2.1968e-05	2.29121e-05	0.000130094	26	41	TRUE
	1831	60	-2.1968e-05	2.29121e-05	0.00762472	26	41	TRUE
	1831	80	-2.1968e-05	2.29121e-05	0.00772679	26	41	TRUE
	1831	100	-2.1968e-05	2.29121e-05	0.00845408	26	41	TRUE
	1831	120	-2.1968e-05	2.29121e-05	0.0112599	26	41	TRUE
	1831	140	-2.1968e-05	2.29121e-05	0.0111141	26	41	TRUE
	1831	160	-2.1968e-05	2.29121e-05	0.0125791	26	41	TRUE
	1831	180	-2.1968e-05	2.29121e-05	0.0141282	26	41	TRUE
	1831	200	-2.1968e-05	2.29121e-05	0.0136168	26	41	TRUE
	1831	220	-2.1968e-05	2.29121e-05	0.0162161	26	41	TRUE
	1831	240	-2.1968e-05	2.29121e-05	0.0167447	26	41	TRUE
	1831	260	-2.1968e-05	2.29121e-05	0.0170619	26	41	TRUE
	1831	280	-2.1968e-05	2.29121e-05	0.0194957	26	41	TRUE
	1831	300	-2.1968e-05	2.29121e-05	0.0189793	26	41	TRUE
	1831	320	-2.1968e-05	2.29121e-05	0.0209935	26	41	TRUE
	1831	340	-2.1968e-05	2.29121e-05	0.0227027	26	41	TRUE
	1831	360	-2.1968e-05	2.29121e-05	0.0208644	26	41	TRUE
	1831	380	-2.1968e-05	2.29121e-05	0.0220586	26	41	TRUE
	1875	20	-2.19421e-05	2.29208e-05	0.000881265	26	42	TRUE
	1875	40	-2.19421e-05	2.29208e-05	-0.000818512	26	42	TRUE
	1875	60	-2.19421e-05	2.29208e-05	0.00727832	26	42	TRUE
	1875	80	-2.19421e-05	2.29208e-05	0.00931749	26	42	TRUE
	1875	100	-2.19421e-05	2.29208e-05	0.0072525	26	42	TRUE
	1875	120	-2.19421e-05	2.29208e-05	0.00912352	26	42	TRUE
	1875	140	-2.19421e-05	2.29208e-05	0.0117521	26	42	TRUE
	1875	160	-2.19421e-05	2.29208e-05	0.00988811	26	42	TRUE
	1875	180	-2.19421e-05	2.29208e-05	0.0109891	26	42	TRUE
	1875	200	-2.19421e-05	2.29208e-05	0.0135244	26	42	TRUE
	1875	220	-2.19421e-05	2.29208e-05	0.0161368	26	42	TRUE
	1875	240	-2.19421e-05	2.29208e-05	0.0165361	26	42	TRUE
	1875	260	-2.19421e-05	2.29208e-05	0.0167375	26	42	TRUE
	1875	280	-2.19421e-05	2.29208e-05	0.0177926	26	42	TRUE
	1875	300	-2.19421e-05	2.29208e-05	0.0198191	26	42	TRUE
	1875	320	-2.19421e-05	2.29208e-05	0.020943	26	42	TRUE
	1875	340	-2.19421e-05	2.29208e-05	0.0204052	26	42	TRUE
	1875	360	-2.19421e-05	2.29208e-05	0.0213976	26	42	TRUE
	1875	380	-2.19421e-05	2.29208e-05	0.0232918	26	42	TRUE
	1919	20	-2.19163e-05	2.29295e-05	-0.000923825	26	43	TRUE
	1919	40	-2.19163e-05	2.29295e-05	0.00032473	26	43	TRUE
	1919	60	-2.19163e-05	2.29295e-05	0.00672511	26	43	TRUE
	1919	80	-2.19163e-05	2.29295e-05	0.00677994	26	43	TRUE
	1919	100	-2.19163e-05	2.29295e-05	0.00829985	26	43	TRUE
	1919	120	-2.19163e-05	2.29295e-05	0.00882136	26	43	TRUE
	1919	140	-2.19163e-05	2.29295e-05	0.00925553	26	43	TRUE
	1919	160	-2.19163e-05	2.29295e-05	0.00976283	26	43	TRUE
	1919	180	-2.19163e-05	2.29295e-05	0.0108415	26	43	TRUE
	1919	200	-2.19163e-05	2.29295e-05	0.0131716	26	43	TRUE
	1919	220	-2.19163e-05	2.29295e-05	0.0144002	26	43	TRUE
	1919	240	-2.19163e-05	2.29295e-05	0.0183375	26	43	TRUE
	1919	260	-2.19163e-05	2.29295e-05	0.0188401	26	43	TRUE
	1919	280	-2.19163e-05	2.29295e-05	0.0200077	26	43	TRUE
	1919	300	-2.19163e-05	2.29295e-05	0.0207192	26	43	TRUE
	1919	320	-2.19163e-05	2.29295e-05	0.0209185	26	43	TRUE
	1919	340	-2.19163e-05	2.29295e-05	0.0204702	26	43	TRUE
	1919	360	-2.19163e-05	2.29295e-05	0.0209318	26	43	TRUE
	1919	380	-2.19163e-05	2.29295e-05	0.0236226	26	43	TRUE
	1963	20	-2.18904e-05	2.29382e-05	-0.000860662	26	44	TRUE
	1963	40	-2.18904e-05	2.29382e-05	0.000696566	26	44	TRUE
	1963	60	-2.18904e-05	2.29382e-05	0.00743416	26	44	TRUE
	1963	80	-2.18904e-05	2.29382e-05	0.00680722	26	44	TRUE
	1963	100	-2.18904e-05	2.29382e-05	0.00803367	26	44	TRUE
	1963	120	-2.18904e-05	2.29382e-05	0.00876699	26	44	TRUE
	1963	140	-2.18904e-05	2.29382e-05	0.00912141	26	44	TRUE
	1963	160	-2.18904e-05	2.29382e-05	0.0110154	26	44	TRUE
	1963	180	-2.18904e-05	2.29382e-05	0.0119627	26	44	TRUE
	1963	200	-2.18904e-05	2.29382e-05	0.012889	26	44	TRUE
	1963	220	-2.18904e-05	2.29382e-05	0.0133105	26	44	TRUE
	1963	240	-2.18904e-05	2.29382e-05	0.0158391	26	44	TRUE
	1963	260	-2.18904e-05	2.29382e-05	0.0181346	26	44	TRUE
	1963	280	-2.18904e-05	2.29382e-05	0.0202616	26	44	TRUE
	1963	300	-2.18904e-05	2.29382e-05	0.019465	26	44	TRUE
	1963	320	-2.18904e-05	2.29382e-05	0.0198145	26	44	TRUE
	1963	340	-2.18904e-05	2.29382e-05	0.0219061	26	44	TRUE
	1963	360	-2.18904e-05	2.29382e-05	0.02243	26	44	TRUE
	1963	380	-2.18904e-05	2.29382e-05	0.0225083	26	44	TRUE
	2007	20	-2.18646e-05	2.29469e-05	0.000902499	26	45	TRUE
	2007	40	-2.18646e-05	2.29469e-05	0.00233428	26	45	TRUE
	2007	60	-2.18646e-05	2.29469e-05	0.0110534	26	45	TRUE
	2007	80	-2.18646e-05	2.29469e-05	0.00767796	26	45	TRUE
	2007	100	-2.18646e-05	2.29469e-05	0.00755672	26	45	TRUE
	2007	120	-2.18646e-05	2.29469e-05	0.0102053	26	45	TRUE
	2007	140	-2.18646e-05	2.29469e-05	0.0109866	26	45	TRUE
	2007	160	-2.18646e-05	2.29469e-05	0.0102278	26	45	TRUE
	2007	180	-2.18646e-05	2.29469e-05	0.0119229	26	45	TRUE
	2007	200	-2.18646e-05	2.29469e-05	0.0136129	26	45	TRUE
	2007	220	-2.18646e-05	2.29469e-05	0.0151981	26	45	TRUE
	2007	240	-2.18646e-05	2.29469e-05	0.0147663	26	45	TRUE
	2007	260	-2.18646e-05	2.29469e-05	0.0169998	26	45	TRUE
	2007	280	-2.18646e-05	2.29469e-05	0.0189379	26	45	TRUE
	2007	300	-2.18646e-05	2.29469e-05	0.0210768	26	45	TRUE
	2007	320	-2.18646e-05	2.29469e-05	0.0201781	26	45	TRUE
	2007	340	-2.18646e-05	2.29469e-05	0.0222643	26	45	TRUE
	2007	360	-2.18646e-05	2.29469e-05	0.0233518	26	45	TRUE
	2007	380	-2.18646e-05	2.29469e-05	0.0189883	26	45	TRUE
	2051	20	-2.18387e-05	2.29556e-05	-0.00064684	26	46	TRUE
	2051	40	-2.18387e-05	2.29556e-05	0.00157955	26	46	TRUE
	2051	60	-2.18387e-05	2.29556e-05	0.00694234	26	46	TRUE
	2051	80	-2.18387e-05	2.29556e-05	0.00688722	26	46	TRUE
	2051	100	-2.18387e-05	2.29556e-05	0.0060577	26	46	TRUE
	2051	120	-2.18387e-05	2.29556e-05	0.00685177	26	46	TRUE
	2051	140	-2.18387e-05	2.29556e-05	0.00892045	26	46	TRUE
	2051	160	-2.18387e-05	2.29556e-05	0.0103469	26	46	TRUE
	2051	180	-2.18387e-05	2.29556e-05	0.0102671	26	46	TRUE
	2051	200	-2.18387e-05	2.29556e-05	0.0111906	26	46	TRUE
	2051	220	-2.18387e-05	2.29556e-05	0.0142004	26	46	TRUE
	2051	240	-2.18387e-05	2.29556e-05	0.0139368	26	46	TRUE
	2051	260	-2.18387e-05	2.29556e-05	0.0153825	26	46	TRUE
	2051	280	-2.18387e-05	2.29556e-05	0.0176443	26	46	TRUE
	2051	300	-2.18387e-05	2.29556e-05	0.0190305	26	46	TRUE
	2051	320	-2.18387e-05	2.29556e-05	0.0225357	26	46	TRUE
	2051	340	-2.18387e-05	2.29556e-05	0.0204804	26	46	TRUE
	2051	360	-2.18387e-05	2.29556e-05	0.0213803	26	46	TRUE
	2051	380	-2.18387e-05	2.29556e-05	0.0247138	26	46	TRUE
	2051	400	-2.18387e-05	2.29556e-05	0.0232383	26	46	TRUE
	2095	20	-2.18128e-05	2.29643e-05	-0.000491642	26	47	TRUE
	2095	40	-2.18128e-05	2.29643e-05	0.000553757	26	47	TRUE
	2095	60	-2.18128e-05	2.29643e-05	0.00554339	26	47	TRUE
	2095	80	-2.18128e-05	2.29643e-05	0.00750105	26	47	TRUE
	2095	100	-2.18128e-05	2.29643e-05	0.00717347	26	47	TRUE
	2095	120	-2.18128e-05	2.29643e-05	0.00746949	26	47	TRUE
	2095	140	-2.18128e-05	2.29643e-05	0.00938168	26	47	TRUE
	2095	160	-2.18128e-05	2.29643e-05	0.0101648	26	47	TRUE
	2095	180	-2.18128e-05	2.29643e-05	0.0102952	26	47	TRUE
	2095	200	-2.18128e-05	2.29643e-05	0.0131192	26	47	TRUE
	2095	220	-2.18128e-05	2.29643e-05	0.0149675	26	47	TRUE
	2095	240	-2.18128e-05	2.29643e-05	0.0136689	26	47	TRUE
	2095	260	-2.18128e-05	2.29643e-05	0.0155663	26	47	TRUE
	2095	280	-2.18128e-05	2.29643e-05	0.0153963	26	47	TRUE
	2095	300	-2.18128e-05	2.29643e-05	0.0184975	26	47	TRUE
	2095	320	-2.18128e-05	2.29643e-05	0.0183098	26	47	TRUE
	2095	340	-2.18128e-05	2.29643e-05	0.0184608	26	47	TRUE
	2095	360	-2.18128e-05	2.29643e-05	0.017762	26	47	TRUE
	2095	380	-2.18128e-05	2.29643e-05	0.0222466	26	47	TRUE
	2095	400	-2.18128e-05	2.29643e-05	0.0198668	26	47	TRUE
	2096	20	-2.18041e-05	2.29384e-05	-4.17408e-06	27	47	TRUE
	2096	40	-2.18041e-05	2.29384e-05	0.000618301	27	47	TRUE
	2096	60	-2.18041e-05	2.29384e-05	0.00666158	27	47	TRUE
	2096	80	-2.18041e-05	2.29384e-05	0.00747088	27	47	TRUE
	2096	100	-2.18041e-05	2.29384e-05	0.00724325	27	47	TRUE
	2096	120	-2.18041e-05	2.29384e-05	0.00749271	27	47	TRUE
	2096	140	-2.18041e-05	2.29384e-05	0.00933582	27	47	TRUE
	2096	160	-2.18041e-05	2.29384e-05	0.00915663	27	47	TRUE
	2096	180	-2.18041e-05	2.29384e-05	0.010246	27	47	TRUE
	2096	200	-2.18041e-05	2.29384e-05	0.0111165	27	47	TRUE
	2096	220	-2.18041e-05	2.29384e-05	0.0138505	27	47	TRUE
	2096	240	-2.18041e-05	2.29384e-05	0.0135792	27	47	TRUE
	2096	260	-2.18041e-05	2.29384e-05	0.0159153	27	47	TRUE
	2096	280	-2.18041e-05	2.29384e-05	0.0160977	27	47	TRUE
	2096	300	-2.18041e-05	2.29384e-05	0.0169772	27	47	TRUE
	2096	320	-2.18041e-05	2.29384e-05	0.0163847	27	47	TRUE
	2096	340	-2.18041e-05	2.29384e-05	0.0192554	27	47	TRUE
	2096	360	-2.18041e-05	2.29384e-05	0.0202725	27	47	TRUE
	2096	380	-2.18041e-05	2.29384e-05	0.0223749	27	47	TRUE
	2096	400	-2.18041e-05	2.29384e-05	0.0268143	27	47	TRUE
	2140	20	-2.17783e-05	2.29471e-05	0.000294305	27	48	TRUE
	2140	40	-2.17783e-05	2.29471e-05	-6.21177e-05	27	48	TRUE
	2140	60	-2.17783e-05	2.29471e-05	0.00550972	27	48	TRUE
	2140	80	-2.17783e-05	2.29471e-05	0.00671703	27	48	TRUE
	2140	100	-2.17783e-05	2.29471e-05	0.00701864	27	48	TRUE
	2140	120	-2.17783e-05	2.29471e-05	0.00701515	27	48	TRUE
	2140	140	-2.17783e-05	2.29471e-05	0.00634984	27	48	TRUE
	2140	160	-2.17783e-05	2.29471e-05	0.00954825	27	48	TRUE
	2140	180	-2.17783e-05	2.29471e-05	0.011273	27	48	TRUE
	2140	200	-2.17783e-05	2.29471e-05	0.0131874	27	48	TRUE
	2140	220	-2.17783e-05	2.29471e-05	0.0137804	27	48	TRUE
	2140	240	-2.17783e-05	2.29471e-05	0.0139569	27	48	TRUE
	2140	260	-2.17783e-05	2.29471e-05	0.0150304	27	48	TRUE
	2140	280	-2.17783e-05	2.29471e-05	0.0172202	27	48	TRUE
	2140	300	-2.17783e-05	2.29471e-05	0.0147422	27	48	TRUE
	2140	320	-2.17783e-05	2.29471e-05	0.0179219	27	48	TRUE
	2140	340	-2.17783e-05	2.29471e-05	0.0190837	27	48	TRUE
	2140	360	-2.17783e-05	2.29471e-05	0.0205501	27	48	TRUE
	2140	380	-2.17783e-05	2.29471e-05	0.0225181	27	48	TRUE
	2140	400	-2.17783e-05	2.29471e-05	0.0192399	27	48	TRUE
	2140	420	-2.17783e-05	2.29471e-05	0.0297949	27	48	TRUE
	2184	20	-2.17524e-05	2.29558e-05	-0.000313289	27	49	TRUE
	2184	40	-2.17524e-05	2.29558e-05	-1.20498e-05	27	49	TRUE
	2184	60	-2.17524e-05	2.29558e-05	0.00424899	27	49	TRUE
	2184	80	-2.17524e-05	2.29558e-05	0.00549856	27	49	TRUE
	2184	100	-2.17524e-05	2.29558e-05	0.00732874	27	49	TRUE
	2184	120	-2.17524e-05	2.29558e-05	0.0081459	27	49	TRUE
	2184	140	-2.17524e-05	2.29558e-05	0.00849701	27	49	TRUE
	2184	160	-2.17524e-05	2.29558e-05	0.00923779	27	49	TRUE
	2184	180	-2.17524e-05	2.29558e-05	0.0105879	27	49	TRUE
	2184	200	-2.17524e-05	2.29558e-05	0.0132815	27	49	TRUE
	2184	220	-2.17524e-05	2.29558e-05	0.0134233	27	49	TRUE
	2184	240	-2.17524e-05	2.29558e-05	0.0122999	27	49	TRUE
	2184	260	-2.17524e-05	2.29558e-05	0.016089	27	49	TRUE
	2184	280	-2.17524e-05	2.29558e-05	0.0169118	27	49	TRUE
	2184	300	-2.17524e-05	2.29558e-05	0.0187824	27	49	TRUE
	2184	320	-2.17524e-05	2.29558e-05	0.0207288	27	49	TRUE
	2184	340	-2.17524e-05	2.29558e-05	0.0209029	27	49	TRUE
	2184	360	-2.17524e-05	2.29558e-05	0.0213114	27	49	TRUE
	2184	380	-2.17524e-05	2.29558e-05	0.022008	27	49	TRUE
	2184	400	-2.17524e-05	2.29558e-05	0.0231761	27	49	TRUE
	2228	20	-2.17265e-05	2.29645e-05	-0.000380738	27	50	TRUE
	2228	40	-2.17265e-05	2.29645e-05	0.00209991	27	50	TRUE
	2228	60	-2.17265e-05	2.29645e-05	0.00493564	27	50	TRUE
	2228	80	-2.17265e-05	2.29645e-05	0.00566562	27	50	TRUE
	2228	100	-2.17265e-05	2.29645e-05	0.00628345	27	50	TRUE
	2228	120	-2.17265e-05	2.29645e-05	0.00697235	27	50	TRUE
	2228	140	-2.17265e-05	2.29645e-05	0.00690993	27	50	TRUE
	2228	160	-2.17265e-05	2.29645e-05	0.00937459	27	50	TRUE
	2228	180	-2.17265e-05	2.29645e-05	0.0117728	27	50	TRUE
	2228	200	-2.17265e-05	2.29645e-05	0.0117577	27	50	TRUE
	2228	220	-2.17265e-05	2.29645e-05	0.0141576	27	50	TRUE
	2228	240	-2.17265e-05	2.29645e-05	0.0143937	27	50	TRUE
	2228	260	-2.17265e-05	2.29645e-05	0.0151437	27	50	TRUE
	2228	280	-2.17265e-05	2.29645e-05	0.0179212	27	50	TRUE
	2228	300	-2.17265e-05	2.29645e-05	0.0164261	27	50	TRUE
	2228	320	-2.17265e-05	2.29645e-05	0.017139	27	50	TRUE
	2228	340	-2.17265e-05	2.29645e-05	0.0179668	27	50	TRUE
	2228	360	-2.17265e-05	2.29645e-05	0.0215457	27	50	TRUE
	2228	380	-2.17265e-05	2.29645e-05	0.0211729	27	50	TRUE
	2228	400	-2.17265e-05	2.29645e-05	0.025023	27	50	TRUE
	2272	20	-2.17007e-05	2.29732e-05	-0.000229188	27	51	TRUE
	2272	40	-2.17007e-05	2.29732e-05	0.000367607	27	51	TRUE
	2272	60	-2.17007e-05	2.29732e-05	0.00448934	27	51	TRUE
	2272	80	-2.17007e-05	2.29732e-05	0.00690372	27	51	TRUE
	2272	100	-2.17007e-05	2.29732e-05	0.00610016	27	51	TRUE
	2272	120	-2.17007e-05	2.29732e-05	0.00522496	27	51	TRUE
	2272	140	-2.17007e-05	2.29732e-05	0.006968	27	51	TRUE
	2272	160	-2.17007e-05	2.29732e-05	0.00950807	27	51	TRUE
	2272	180	-2.17007e-05	2.29732e-05	0.0089767	27	51	TRUE
	2272	200	-2.17007e-05	2.29732e-05	0.0116546	27	51	TRUE
	2272	220	-2.17007e-05	2.29732e-05	0.012492	27	51	TRUE
	2272	240	-2.17007e-05	2.29732e-05	0.0141781	27	51	TRUE
	2272	260	-2.17007e-05	2.29732e-05	0.0149521	27	51	TRUE
	2272	280	-2.17007e-05	2.29732e-05	0.0179549	27	51	TRUE
	2272	300	-2.17007e-05	2.29732e-05	0.0185767	27	51	TRUE
	2272	320	-2.17007e-05	2.29732e-05	0.0184115	27	51	TRUE
	2272	340	-2.17007e-05	2.29732e-05	0.0188083	27	51	TRUE
	2272	360	-2.17007e-05	2.29732e-05	0.0219939	27	51	TRUE
	2272	380	-2.17007e-05	2.29732e-05	0.0211581	27	51	TRUE
	2272	400	-2.17007e-05	2.29732e-05	0.0245595	27	51	TRUE
	2273	20	-2.1692e-05	2.29473e-05	-0.00035595	28	51	TRUE
	2273	40	-2.1692e-05	2.29473e-05	-0.000561365	28	51	TRUE
	2273	60	-2.1692e-05	2.29473e-05	0.00446985	28	51	TRUE
	2273	80	-2.1692e-05	2.29473e-05	0.00418486	28	51	TRUE
	2273	100	-2.1692e-05	2.29473e-05	0.0055955	28	51	TRUE
	2273	120	-2.1692e-05	2.29473e-05	0.0063449	28	51	TRUE
	2273	140	-2.1692e-05	2.29473e-05	0.00766947	28	51	TRUE
	2273	160	-2.1692e-05	2.29473e-05	0.0101935	28	51	TRUE
	2273	180	-2.1692e-05	2.29473e-05	0.0109814	28	51	TRUE
	2273	200	-2.1692e-05	2.29473e-05	0.0117634	28	51	TRUE
	2273	220	-2.1692e-05	2.29473e-05	0.0135852	28	51	TRUE
	2273	240	-2.1692e-05	2.29473e-05	0.0146439	28	51	TRUE
	2273	260	-2.1692e-05	2.29473e-05	0.0167627	28	51	TRUE
	2273	280	-2.1692e-05	2.29473e-05	0.0194318	28	51	TRUE
	2273	300	-2.1692e-05	2.29473e-05	0.0180299	28	51	TRUE
	2273	320	-2.1692e-05	2.29473e-05	0.0188845	28	51	TRUE
	2273	340	-2.1692e-05	2.29473e-05	0.0207712	28	51	TRUE
	2273	360	-2.1692e-05	2.29473e-05	0.0228139	28	51	TRUE
	2273	380	-2.1692e-05	2.29473e-05	0.0210468	28	51	TRUE
	2273	400	-2.1692e-05	2.29473e-05	0.0227392	28	51	TRUE
	2317	20	-2.16661e-05	2.2956e-05	0.00160757	28	52	TRUE
	2317	40	-2.16661e-05	2.2956e-05	0.00287367	28	52	TRUE
	2317	60	-2.16661e-05	2.2956e-05	0.0072289	28	52	TRUE
	2317	80	-2.16661e-05	2.2956e-05	0.00521472	28	52	TRUE
	2317	100	-2.16661e-05	2.2956e-05	0.00783384	28	52	TRUE
	2317	120	-2.16661e-05	2.2956e-05	0.00859019	28	52	TRUE
	2317	140	-2.16661e-05	2.2956e-05	0.0107546	28	52	TRUE
	2317	160	-2.16661e-05	2.2956e-05	0.00913986	28	52	TRUE
	2317	180	-2.16661e-05	2.2956e-05	0.0116724	28	52	TRUE
	2317	200	-2.16661e-05	2.2956e-05	0.011912	28	52	TRUE
	2317	220	-2.16661e-05	2.2956e-05	0.0132613	28	52	TRUE
	2317	240	-2.16661e-05	2.2956e-05	0.0156507	28	52	TRUE
	2317	260	-2.16661e-05	2.2956e-05	0.0146272	28	52	TRUE
	2317	280	-2.16661e-05	2.2956e-05	0.016263	28	52	TRUE
	2317	300	-2.16661e-05	2.2956e-05	0.0176424	28	52	TRUE
	2317	320	-2.16661e-05	2.2956e-05	0.0191064	28	52	TRUE
	2317	340	-2.16661e-05	2.2956e-05	0.0214164	28	52	TRUE
	2317	360	-2.16661e-05	2.2956e-05	0.0231965	28	52	TRUE
	2317	380	-2.16661e-05	2.2956e-05	0.0266854	28	52	TRUE
	2361	20	-2.16403e-05	2.29647e-05	-0.000608868	28	53	TRUE
	2361	40	-2.16403e-05	2.29647e-05	0.000952443	28	53	TRUE
	2361	60	-2.16403e-05	2.29647e-05	0.00556093	28	53	TRUE
	2361	80	-2.16403e-05	2.29647e-05	0.00616748	28	53	TRUE
	2361	100	-2.16403e-05	2.29647e-05	0.0080967	28	53	TRUE
	2361	120	-2.16403e-05	2.29647e-05	0.00723338	28	53	TRUE
	2361	140	-2.16403e-05	2.29647e-05	0.00926264	28	53	TRUE
	2361	160	-2.16403e-05	2.29647e-05	0.0102792	28	53	TRUE
	2361	180	-2.16403e-05	2.29647e-05	0.0131938	28	53	TRUE
	2361	200	-2.16403e-05	2.29647e-05	0.0120689	28	53	TRUE
	2361	220	-2.16403e-05	2.29647e-05	0.0137856	28	53	TRUE
	2361	240	-2.16403e-05	2.29647e-05	0.0140272	28	53	TRUE
	2361	260	-2.16403e-05	2.29647e-05	0.0173329	28	53	TRUE
	2361	280	-2.16403e-05	2.29647e-05	0.0160038	28	53	TRUE
	2361	300	-2.16403e-05	2.29647e-05	0.0195541	28	53	TRUE
	2361	320	-2.16403e-05	2.29647e-05	0.0224071	28	53	TRUE
	2361	340	-2.16403e-05	2.29647e-05	0.0234607	28	53	TRUE
	2361	360	-2.16403e-05	2.29647e-05	0.0268571	28	53	TRUE
	2361	380	-2.16403e-05	2.29647e-05	0.0291636	28	53	TRUE
	2405	20	-2.16144e-05	2.29734e-05	-0.000449459	28	54	TRUE
	2405	40	-2.16144e-05	2.29734e-05	-0.000408373	28	54	TRUE
	2405	60	-2.16144e-05	2.29734e-05	0.00223973	28	54	TRUE
	2405	80	-2.16144e-05	2.29734e-05	0.00616153	28	54	TRUE
	2405	100	-2.16144e-05	2.29734e-05	0.00562218	28	54	TRUE
	2405	120	-2.16144e-05	2.29734e-05	0.00738305	28	54	TRUE
	2405	140	-2.16144e-05	2.29734e-05	0.00833878	28	54	TRUE
	2405	160	-2.16144e-05	2.29734e-05	0.00931181	28	54	TRUE
	2405	180	-2.16144e-05	2.29734e-05	0.00986835	28	54	TRUE
	2405	200	-2.16144e-05	2.29734e-05	0.0117015	28	54	TRUE
	2405	220	-2.16144e-05	2.29734e-05	0.0125884	28	54	TRUE
	2405	240	-2.16144e-05	2.29734e-05	0.0147537	28	54	TRUE
	2405	260	-2.16144e-05	2.29734e-05	0.0168058	28	54	TRUE
	2405	280	-2.16144e-05	2.29734e-05	0.0191754	28	54	TRUE
	2405	300	-2.16144e-05	2.29734e-05	0.0190665	28	54	TRUE
	2405	320	-2.16144e-05	2.29734e-05	0.0240153	28	54	TRUE
	2405	340	-2.16144e-05	2.29734e-05	0.0256786	28	54	TRUE
	2405	360	-2.16144e-05	2.29734e-05	0.027412	28	54	TRUE
	2405	380	-2.16144e-05	2.29734e-05	0.0310579	28	54	TRUE
	2449	20	-2.15885e-05	2.29821e-05	0.000266482	28	55	TRUE
	2449	40	-2.15885e-05	2.29821e-05	0.000238755	28	55	TRUE
	2449	60	-2.15885e-05	2.29821e-05	0.00607472	28	55	TRUE
	2449	80	-2.15885e-05	2.29821e-05	0.00585304	28	55	TRUE
	2449	100	-2.15885e-05	2.29821e-05	0.00610298	28	55	TRUE
	2449	120	-2.15885e-05	2.29821e-05	0.00774569	28	55	TRUE
	2449	140	-2.15885e-05	2.29821e-05	0.00804249	28	55	TRUE
	2449	160	-2.15885e-05	2.29821e-05	0.00957056	28	55	TRUE
	2449	180	-2.15885e-05	2.29821e-05	0.0112648	28	55	TRUE
	2449	200	-2.15885e-05	2.29821e-05	0.0129941	28	55	TRUE
	2449	220	-2.15885e-05	2.29821e-05	0.0147181	28	55	TRUE
	2449	240	-2.15885e-05	2.29821e-05	0.015745	28	55	TRUE
	2449	260	-2.15885e-05	2.29821e-05	0.0185539	28	55	TRUE
	2449	280	-2.15885e-05	2.29821e-05	0.0221605	28	55	TRUE
	2449	300	-2.15885e-05	2.29821e-05	0.0261553	28	55	TRUE
	2449	320	-2.15885e-05	2.29821e-05	0.0349393	28	55	TRUE
	2449	340	-2.15885e-05	2.29821e-05	0.0375057	28	55	TRUE
	2449	360	-2.15885e-05	2.29821e-05	0.0516783	28	55	TRUE
	2450	20	-2.15798e-05	2.29562e-05	0.000569291	29	55	TRUE
	2450	40	-2.15798e-05	2.29562e-05	0.000971192	29	55	TRUE
	2450	60	-2.15798e-05	2.29562e-05	0.00386521	29	55	TRUE
	2450	80	-2.15798e-05	2.29562e-05	0.00664752	29	55	TRUE
	2450	100	-2.15798e-05	2.29562e-05	0.00663327	29	55	TRUE
	2450	120	-2.15798e-05	2.29562e-05	0.00699304	29	55	TRUE
	2450	140	-2.15798e-05	2.29562e-05	0.00903408	29	55	TRUE
	2450	160	-2.15798e-05	2.29562e-05	0.00935287	29	55	TRUE
	2450	180	-2.15798e-05	2.29562e-05	0.00950185	29	55	TRUE
	2450	200	-2.15798e-05	2.29562e-05	0.0119859	29	55	TRUE
	2450	220	-2.15798e-05	2.29562e-05	0.0120125	29	55	TRUE
	2450	240	-2.15798e-05	2.29562e-05	0.0165766	29	55	TRUE
	2450	260	-2.15798e-05	2.29562e-05	0.0192871	29	55	TRUE
	2450	280	-2.15798e-05	2.29562e-05	0.0233915	29	55	TRUE
	2450	300	-2.15798e-05	2.29562e-05	0.0280971	29	55	TRUE
	2450	320	-2.15798e-05	2.29562e-05	0.0286341	29	55	TRUE
	2450	340	-2.15798e-05	2.29562e-05	0.0337805	29	55	TRUE
	2450	360	-2.15798e-05	2.29562e-05	0.0362456	29	55	TRUE
	2494	20	-2.1554e-05	2.29649e-05	-0.000288218	29	56	TRUE
	2494	40	-2.1554e-05	2.29649e-05	-0.000997788	29	56	TRUE
	2494	60	-2.1554e-05	2.29649e-05	0.00457017	29	56	TRUE
	2494	80	-2.1554e-05	2.29649e-05	0.006956	29	56	TRUE
	2494	100	-2.1554e-05	2.29649e-05	0.00879184	29	56	TRUE
	2494	120	-2.1554e-05	2.29649e-05	0.0062258	29	56	TRUE
	2494	140	-2.1554e-05	2.29649e-05	0.00828772	29	56	TRUE
	2494	160	-2.1554e-05	2.29649e-05	0.0091042	29	56	TRUE
	2494	180	-2.1554e-05	2.29649e-05	0.0127753	29	56	TRUE
	2494	200	-2.1554e-05	2.29649e-05	0.0129361	29	56	TRUE
	2494	220	-2.1554e-05	2.29649e-05	0.0148178	29	56	TRUE
	2494	240	-2.1554e-05	2.29649e-05	0.0191981	29	56	TRUE
	2494	260	-2.1554e-05	2.29649e-05	0.0224249	29	56	TRUE
	2494	280	-2.1554e-05	2.29649e-05	0.0281526	29	56	TRUE
	2494	300	-2.1554e-05	2.29649e-05	0.0368712	29	56	TRUE
	2494	320	-2.1554e-05	2.29649e-05	0.0383209	29	56	TRUE
	2494	340	-2.1554e-05	2.29649e-05	0.0337634	29	56	TRUE
	2538	20	-2.15281e-05	2.29736e-05	-0.00108429	29	57	TRUE
	2538	40	-2.15281e-05	2.29736e-05	0.000278296	29	57	TRUE
	2538	60	-2.15281e-05	2.29736e-05	0.00680977	29	57	TRUE
	2538	80	-2.15281e-05	2.29736e-05	0.00803885	29	57	TRUE
	2538	100	-2.15281e-05	2.29736e-05	0.00889952	29	57	TRUE
	2538	120	-2.15281e-05	2.29736e-05	0.00969326	29	57	TRUE
	2538	140	-2.15281e-05	2.29736e-05	0.0091415	29	57	TRUE
	2538	160	-2.15281e-05	2.29736e-05	0.0113717	29	57	TRUE
	2538	180	-2.15281e-05	2.29736e-05	0.01444	29	57	TRUE
	2538	200	-2.15281e-05	2.29736e-05	0.0142698	29	57	TRUE
	2538	220	-2.15281e-05	2.29736e-05	0.0191222	29	57	TRUE
	2538	240	-2.15281e-05	2.29736e-05	0.0229855	29	57	TRUE
	2538	260	-2.15281e-05	2.29736e-05	0.0308114	29	57	TRUE
	2538	280	-2.15281e-05	2.29736e-05	0.0378803	29	57	TRUE
	2538	300	-2.15281e-05	2.29736e-05	0.0451115	29	57	TRUE
	2538	320	-2.15281e-05	2.29736e-05	0.0413972	29	57	TRUE
	2582	20	-2.15022e-05	2.29823e-05	0.000143881	29	58	TRUE
	2582	40	-2.15022e-05	2.29823e-05	-0.000643096	29	58	TRUE
	2582	60	-2.15022e-05	2.29823e-05	0.00703615	29	58	TRUE
	2582	80	-2.15022e-05	2.29823e-05	0.00909473	29	58	TRUE
	2582	100	-2.15022e-05	2.29823e-05	0.00865458	29	58	TRUE
	2582	120	-2.15022e-05	2.29823e-05	0.0103988	29	58	TRUE
	2582	140	-2.15022e-05	2.29823e-05	0.0107077	29	58	TRUE
	2582	160	-2.15022e-05	2.29823e-05	0.0102478	29	58	TRUE
	2582	180	-2.15022e-05	2.29823e-05	0.0155962	29	58	TRUE
	2582	200	-2.15022e-05	2.29823e-05	0.0166862	29	58	TRUE
	2582	220	-2.15022e-05	2.29823e-05	0.0195151	29	58	TRUE
	2582	240	-2.15022e-05	2.29823e-05	0.0295778	29	58	TRUE
	2582	260	-2.15022e-05	2.29823e-05	0.0407183	29	58	TRUE
	2582	280	-2.15022e-05	2.29823e-05	0.0484189	29	58	TRUE
	2582	300	-2.15022e-05	2.29823e-05	0.0545184	29	58	TRUE
	2626	20	-2.14764e-05	2.2991e-05	-0.00140859	29	59	TRUE
	2626	40	-2.14764e-05	2.2991e-05	-6.82131e-05	29	59	TRUE
	2626	60	-2.14764e-05	2.2991e-05	0.00717894	29	59	TRUE
	2626	80	-2.14764e-05	2.2991e-05	0.00970352	29	59	TRUE
	2626	100	-2.14764e-05	2.2991e-05	0.0105019	29	59	TRUE
	2626	120	-2.14764e-05	2.2991e-05	0.0101995	29	59	TRUE
	2626	140	-2.14764e-05	2.2991e-05	0.0121023	29	59	TRUE
	2626	160	-2.14764e-05	2.2991e-05	0.0144986	29	59	TRUE
	2626	180	-2.14764e-05	2.2991e-05	0.0179137	29	59	TRUE
	2626	200	-2.14764e-05	2.2991e-05	0.0266622	29	59	TRUE
	2626	220	-2.14764e-05	2.2991e-05	0.0329533	29	59	TRUE
	2626	240	-2.14764e-05	2.2991e-05	0.0441321	29	59	TRUE
	2626	260	-2.14764e-05	2.2991e-05	0.0449363	29	59	TRUE
	2626	280	-2.14764e-05	2.2991e-05	0.0569042	29	59	TRUE
	2670	20	-2.14505e-05	2.29997e-05	-0.000350096	29	60	TRUE
	2670	40	-2.14505e-05	2.29997e-05	0.000574467	29	60	TRUE
	2670	60	-2.14505e-05	2.29997e-05	0.00723556	29	60	TRUE
	2670	80	-2.14505e-05	2.29997e-05	0.00984814	29	60	TRUE
	2670	100	-2.14505e-05	2.29997e-05	0.0104324	29	60	TRUE
	2670	120	-2.14505e-05	2.29997e-05	0.0115242	29	60	TRUE
	2670	140	-2.14505e-05	2.29997e-05	0.0148281	29	60	TRUE
	2670	160	-2.14505e-05	2.29997e-05	0.0165603	29	60	TRUE
	2670	180	-2.14505e-05	2.29997e-05	0.0235765	29	60	TRUE
	2670	200	-2.14505e-05	2.29997e-05	0.0332469	29	60	TRUE
	2670	220	-2.14505e-05	2.29997e-05	0.0427656	29	60	TRUE
	2670	240	-2.14505e-05	2.29997e-05	0.0460418	29	60	TRUE
	2670	260	-2.14505e-05	2.29997e-05	0.0510608	29	60	TRUE
	2671	20	-2.14418e-05	2.29738e-05	0.000434685	30	60	TRUE
	2671	40	-2.14418e-05	2.29738e-05	0.00102962	30	60	TRUE
	2671	60	-2.14418e-05	2.29738e-05	0.00792315	30	60	TRUE
	2671	80	-2.14418e-05	2.29738e-05	0.0102546	30	60	TRUE
	2671	100	-2.14418e-05	2.29738e-05	0.0111711	30	60	TRUE
	2671	120	-2.14418e-05	2.29738e-05	0.011654	30	60	TRUE
	2671	140	-2.14418e-05	2.29738e-05	0.0128968	30	60	TRUE
	2671	160	-2.14418e-05	2.29738e-05	0.0173122	30	60	TRUE
	2671	180	-2.14418e-05	2.29738e-05	0.0258961	30	60	TRUE
	2671	200	-2.14418e-05	2.29738e-05	0.0280195	30	60	TRUE
	2671	220	-2.14418e-05	2.29738e-05	0.0377473	30	60	TRUE
	2671	240	-2.14418e-05	2.29738e-05	0.0459592	30	60	TRUE
	2671	260	-2.14418e-05	2.29738e-05	0.0565573	30	60	TRUE
	2715	20	-2.1416e-05	2.29825e-05	0.000244908	30	61	TRUE
	2715	40	-2.1416e-05	2.29825e-05	0.00182164	30	61	TRUE
	2715	60	-2.1416e-05	2.29825e-05	0.0073686	30	61	TRUE
	2715	80	-2.1416e-05	2.29825e-05	0.0108129	30	61	TRUE
	2715	100	-2.1416e-05	2.29825e-05	0.0111518	30	61	TRUE
	2715	120	-2.1416e-05	2.29825e-05	0.0150561	30	61	TRUE
	2715	140	-2.1416e-05	2.29825e-05	0.021177	30	61	TRUE
	2715	160	-2.1416e-05	2.29825e-05	0.0259064	30	61	TRUE
	2715	180	-2.1416e-05	2.29825e-05	0.0263504	30	61	TRUE
	2715	200	-2.1416e-05	2.29825e-05	0.0452964	30	61	TRUE
	2715	220	-2.1416e-05	2.29825e-05	0.0552814	30	61	TRUE
	2715	240	-2.1416e-05	2.29825e-05	0.0593371	30	61	TRUE
	2759	20	-2.13901e-05	2.29912e-05	0.000117527	30	62	TRUE
	2759	40	-2.13901e-05	2.29912e-05	0.0029939	30	62	TRUE
	2759	60	-2.13901e-05	2.29912e-05	0.00714126	30	62	TRUE
	2759	80	-2.13901e-05	2.29912e-05	0.00960974	30	62	TRUE
	2759	100	-2.13901e-05	2.29912e-05	0.0124658	30	62	TRUE
	2759	120	-2.13901e-05	2.29912e-05	0.015811	30	62	TRUE
	2759	140	-2.13901e-05	2.29912e-05	0.0198248	30	62	TRUE
	2759	160	-2.13901e-05	2.29912e-05	0.028108	30	62	TRUE
	2759	180	-2.13901e-05	2.29912e-05	0.0342089	30	62	TRUE
	2759	200	-2.13901e-05	2.29912e-05	0.0501835	30	62	TRUE
	2759	220	-2.13901e-05	2.29912e-05	0.060296	30	62	TRUE
	2759	240	-2.13901e-05	2.29912e-05	0.0706912	30	62	TRUE
	2803	20	-2.13642e-05	2.29999e-05	-0.000444337	30	63	TRUE
	2803	40	-2.13642e-05	2.29999e-05	0.00143794	30	63	TRUE
	2803	60	-2.13642e-05	2.29999e-05	0.00819126	30	63	TRUE
	2803	80	-2.13642e-05	2.29999e-05	0.0128316	30	63	TRUE
	2803	100	-2.13642e-05	2.29999e-05	0.0139525	30	63	TRUE
	2803	120	-2.13642e-05	2.29999e-05	0.0208997	30	63	TRUE
	2803	140	-2.13642e-05	2.29999e-05	0.0277142	30	63	TRUE
	2803	160	-2.13642e-05	2.29999e-05	0.0304356	30	63	TRUE
	2803	180	-2.13642e-05	2.29999e-05	0.0380805	30	63	TRUE
	2803	200	-2.13642e-05	2.29999e-05	0.0634072	30	63	TRUE
	2803	220	-2.13642e-05	2.29999e-05	0.0726805	30	63	TRUE
	2847	20	-2.13384e-05	2.30086e-05	-0.0002979	30	64	TRUE
	2847	40	-2.13384e-05	2.30086e-05	0.000273118	30	64	TRUE
	2847	60	-2.13384e-05	2.30086e-05	0.00993771	30	64	TRUE
	2847	80	-2.13384e-05	2.30086e-05	0.0137442	30	64	TRUE
	2847	100	-2.13384e-05	2.30086e-05	0.0186646	30	64	TRUE
	2847	120	-2.13384e-05	2.30086e-05	0.0240447	30	64	TRUE
	2847	140	-2.13384e-05	2.30086e-05	0.0329126	30	64	TRUE
	2847	160	-2.13384e-05	2.30086e-05	0.0437433	30	64	TRUE
	2847	180	-2.13384e-05	2.30086e-05	0.0583391	30	64	TRUE
	2847	200	-2.13384e-05	2.30086e-05	0.0682948	30	64	TRUE
	2891	20	-2.13125e-05	2.30173e-05	0.000506999	30	64	TRUE
	2891	40	-2.13125e-05	2.30173e-05	0.000644484	30	64	TRUE
	2891	60	-2.13125e-05	2.30173e-05	0.0116026	30	64	TRUE
	2891	80	-2.13125e-05	2.30173e-05	0.0171764	30	64	TRUE
	2891	100	-2.13125e-05	2.30173e-05	0.0249102	30	64	TRUE
	2891	120	-2.13125e-05	2.30173e-05	0.0310362	30	64	TRUE
	2891	140	-2.13125e-05	2.30173e-05	0.042123	30	64	TRUE
	2891	160	-2.13125e-05	2.30173e-05	0.0552385	30	64	TRUE
	2891	180	-2.13125e-05	2.30173e-05	0.0766812	30	64	TRUE
	2935	20	-2.12866e-05	2.3026e-05	0.000285396	30	65	TRUE
	2935	40	-2.12866e-05	2.3026e-05	0.00188215	30	65	TRUE
	2935	60	-2.12866e-05	2.3026e-05	0.0131538	30	65	TRUE
	2935	80	-2.12866e-05	2.3026e-05	0.0204278	30	65	TRUE
	2935	100	-2.12866e-05	2.3026e-05	0.0295788	30	65	TRUE
	2935	120	-2.12866e-05	2.3026e-05	0.0406121	30	65	TRUE
	2935	140	-2.12866e-05	2.3026e-05	0.0629082	30	65	TRUE
	2935	160	-2.12866e-05	2.3026e-05	0.0882005	30	65	TRUE
	2979	20	-2.12608e-05	2.30346e-05	-0.00040574	30	66	TRUE
	2979	40	-2.12608e-05	2.30346e-05	-0.000330718	30	66	TRUE
	2979	60	-2.12608e-05	2.30346e-05	0.013828	30	66	TRUE
	2979	80	-2.12608e-05	2.30346e-05	0.0231498	30	66	TRUE
	2979	100	-2.12608e-05	2.30346e-05	0.0375055	30	66	TRUE
	2979	120	-2.12608e-05	2.30346e-05	0.0573774	30	66	TRUE
	2979	140	-2.12608e-05	2.30346e-05	0.080586	30	66	TRUE
	2979	160	-2.12608e-05	2.30346e-05	0.0934281	30	66	TRUE
	3023	20	-2.12349e-05	2.30433e-05	0.000410829	30	67	TRUE
	3023	40	-2.12349e-05	2.30433e-05	0.0024479	30	67	TRUE
	3023	60	-2.12349e-05	2.30433e-05	0.0183689	30	67	TRUE
	3023	80	-2.12349e-05	2.30433e-05	0.0325881	30	67	TRUE
	3023	100	-2.12349e-05	2.30433e-05	0.0471028	30	67	TRUE
	3023	120	-2.12349e-05	2.30433e-05	0.0744795	30	67	TRUE
	3023	140	-2.12349e-05	2.30433e-05	0.11132	30	67	TRUE
	3067	20	-2.1209e-05	2.3052e-05	-0.000825146	30	68	TRUE
	3067	40	-2.1209e-05	2.3052e-05	0.00218908	30	68	TRUE
	3067	60	-2.1209e-05	2.3052e-05	0.0175093	30	68	TRUE
	3067	80	-2.1209e-05	2.3052e-05	0.0315455	30	68	TRUE
	3067	100	-2.1209e-05	2.3052e-05	0.0608154	30	68	TRUE
	3067	120	-2.1209e-05	2.3052e-05	0.0887088	30	68	TRUE
	3067	140	-2.1209e-05	2.3052e-05	0.121676	30	68	TRUE
	3111	20	-2.11832e-05	2.30607e-05	-0.00111801	30	69	TRUE
	3111	40	-2.11832e-05	2.30607e-05	0.00362928	30	69	TRUE
	3111	60	-2.11832e-05	2.30607e-05	0.0186358	30	69	TRUE
	3111	80	-2.11832e-05	2.30607e-05	0.0412121	30	69	TRUE
	3111	100	-2.11832e-05	2.30607e-05	0.0664527	30	69	TRUE
	3111	120	-2.11832e-05	2.30607e-05	0.106102	30	69	TRUE
	3111	140	-2.11832e-05	2.30607e-05	0.0463556	30	69	TRUE
	3155	20	-2.11573e-05	2.30694e-05	-0.00200223	30	70	TRUE
	3155	40	-2.11573e-05	2.30694e-05	0.00309397	30	70	TRUE
	3155	60	-2.11573e-05	2.30694e-05	0.021522	30	70	TRUE
	3155	80	-2.11573e-05	2.30694e-05	0.0423714	30	70	TRUE
	3155	100	-2.11573e-05	2.30694e-05	0.0702307	30	70	TRUE
	3155	120	-2.11573e-05	2.30694e-05	0.105217	30	70	TRUE
	3155	140	-2.11573e-05	2.30694e-05	0.210055	30	70	TRUE
	3199	20	-2.11314e-05	2.30781e-05	0.000666414	30	71	TRUE
	3199	40	-2.11314e-05	2.30781e-05	0.00425961	30	71	TRUE
	3199	60	-2.11314e-05	2.30781e-05	0.0166705	30	71	TRUE
	3199	80	-2.11314e-05	2.30781e-05	0.038293	30	71	TRUE
	3199	100	-2.11314e-05	2.30781e-05	0.0771639	30	71	TRUE
	3199	120	-2.11314e-05	2.30781e-05	0.130391	30	71	TRUE
	3243	20	-2.11056e-05	2.30868e-05	0.00064134	30	72	TRUE
	3243	40	-2.11056e-05	2.30868e-05	0.00323358	30	72	TRUE
	3243	60	-2.11056e-05	2.30868e-05	0.0173886	30	72	TRUE
	3243	80	-2.11056e-05	2.30868e-05	0.0370791	30	72	TRUE
	3243	100	-2.11056e-05	2.30868e-05	0.0680885	30	72	TRUE
	3243	120	-2.11056e-05	2.30868e-05	0.135136	30	72	TRUE
	3287	20	-2.10797e-05	2.30955e-05	-0.000414779	30	73	TRUE
	3287	40	-2.10797e-05	2.30955e-05	0.00165402	30	73	TRUE
	3287	60	-2.10797e-05	2.30955e-05	0.0188952	30	73	TRUE
	3287	80	-2.10797e-05	2.30955e-05	0.0383753	30	73	TRUE
	3287	100	-2.10797e-05	2.30955e-05	0.0718215	30	73	TRUE
	3287	120	-2.10797e-05	2.30955e-05	0.132532	30	73	TRUE
	3331	20	-2.10539e-05	2.31042e-05	-0.000863123	30	74	TRUE
	3331	40	-2.10539e-05	2.31042e-05	0.0017938	30	74	TRUE
	3331	60	-2.10539e-05	2.31042e-05	0.0136764	30	74	TRUE
	3331	80	-2.10539e-05	2.31042e-05	0.0227622	30	74	TRUE
	3331	100	-2.10539e-05	2.31042e-05	0.0422779	30	74	TRUE
	3331	120	-2.10539e-05	2.31042e-05	0.0668035	30	74	TRUE
	3331	140	-2.10539e-05	2.31042e-05	0.116601	30	74	TRUE
	3375	20	-2.1028e-05	2.31129e-05	0.00039707	30	75	TRUE
	3375	40	-2.1028e-05	2.31129e-05	0.000398796	30	75	TRUE
	3375	60	-2.1028e-05	2.31129e-05	0.0107408	30	75	TRUE
	3375	80	-2.1028e-05	2.31129e-05	0.0166598	30	75	TRUE
	3375	100	-2.1028e-05	2.31129e-05	0.0240983	30	75	TRUE
	3375	120	-2.1028e-05	2.31129e-05	0.0432024	30	75	TRUE
	3375	140	-2.1028e-05	2.31129e-05	0.0612302	30	75	TRUE
	3375	160	-2.1028e-05	2.31129e-05	0.0907333	30	75	TRUE
	3419	20	-2.10021e-05	2.31216e-05	-0.000667463	30	76	TRUE
	3419	40	-2.10021e-05	2.31216e-05	-0.0013633	30	76	TRUE
	3419	60	-2.10021e-05	2.31216e-05	0.0130557	30	76	TRUE
	3419	80	-2.10021e-05	2.31216e-05	0.0159538	30	76	TRUE
	3419	100	-2.10021e-05	2.31216e-05	0.0192102	30	76	TRUE
	3419	120	-2.10021e-05	2.31216e-05	0.0260059	30	76	TRUE
	3419	140	-2.10021e-05	2.31216e-05	0.0357874	30	76	TRUE
	3419	160	-2.10021e-05	2.31216e-05	0.051265	30	76	TRUE
	3419	180	-2.10021e-05	2.31216e-05	0.0520174	30	76	TRUE
	3419	200	-2.10021e-05	2.31216e-05	0.0410384	30	76	TRUE
	3463	20	-2.09763e-05	2.31303e-05	-0.000280612	30	77	TRUE
	3463	40	-2.09763e-05	2.31303e-05	0.000573298	30	77	TRUE
	3463	60	-2.09763e-05	2.31303e-05	0.00745319	30	77	TRUE
	3463	80	-2.09763e-05	2.31303e-05	0.00880154	30	77	TRUE
	3463	100	-2.09763e-05	2.31303e-05	0.0108526	30	77	TRUE
	3463	120	-2.09763e-05	2.31303e-05	0.0149297	30	77	TRUE
	3463	140	-2.09763e-05	2.31303e-05	0.0161909	30	77	TRUE
	3463	160	-2.09763e-05	2.31303e-05	0.0147617	30	77	TRUE
	3463	180	-2.09763e-05	2.31303e-05	0.0157753	30	77	TRUE
	3463	200	-2.09763e-05	2.31303e-05	0.0204644	30	77	TRUE
	3463	220	-2.09763e-05	2.31303e-05	0.0190222	30	77	TRUE
	3463	240	-2.09763e-05	2.31303e-05	0.0206852	30	77	TRUE
	3463	260	-2.09763e-05	2.31303e-05	0.0153614	30	77	TRUE
	3463	280	-2.09763e-05	2.31303e-05	0.0192182	30	77	TRUE
	3463	300	-2.09763e-05	2.31303e-05	0.0175461	30	77	TRUE
	3463	320	-2.09763e-05	2.31303e-05	0.0123893	30	77	TRUE
	3463	340	-2.09763e-05	2.31303e-05	0.00916921	30	77	TRUE
	3463	360	-2.09763e-05	2.31303e-05	0.0149777	30	77	TRUE
	3463	380	-2.09763e-05	2.31303e-05	0.0174765	30	77	TRUE
	3507	20	-2.09504e-05	2.3139e-05	-0.000131578	30	78	TRUE
	3507	40	-2.09504e-05	2.3139e-05	0.000169084	30	78	TRUE
	3507	60	-2.09504e-05	2.3139e-05	0.0051519	30	78	TRUE
	3507	80	-2.09504e-05	2.3139e-05	0.00670195	30	78	TRUE
	3507	100	-2.09504e-05	2.3139e-05	0.00608673	30	78	TRUE
	3507	120	-2.09504e-05	2.3139e-05	0.00671537	30	78	TRUE
	3507	140	-2.09504e-05	2.3139e-05	0.00913413	30	78	TRUE
	3507	160	-2.09504e-05	2.3139e-05	0.0119776	30	78	TRUE
	3507	180	-2.09504e-05	2.3139e-05	0.0130729	30	78	TRUE
	3507	200	-2.09504e-05	2.3139e-05	0.0114221	30	78	TRUE
	3507	220	-2.09504e-05	2.3139e-05	0.0130259	30	78	TRUE
	3507	240	-2.09504e-05	2.3139e-05	0.0132243	30	78	TRUE
	3507	260	-2.09504e-05	2.3139e-05	0.0110929	30	78	TRUE
	3507	280	-2.09504e-05	2.3139e-05	0.0123707	30	78	TRUE
	3507	300	-2.09504e-05	2.3139e-05	0.0139276	30	78	TRUE
	3507	320	-2.09504e-05	2.3139e-05	0.0131881	30	78	TRUE
	3507	340	-2.09504e-05	2.3139e-05	0.0186416	30	78	TRUE
	3507	360	-2.09504e-05	2.3139e-05	0.015944	30	78	TRUE
	3507	380	-2.09504e-05	2.3139e-05	0.0120141	30	78	TRUE
	3507	400	-2.09504e-05	2.3139e-05	0.012766	30	78	TRUE
	3507	420	-2.09504e-05	2.3139e-05	0.00834162	30	78	TRUE
	3507	440	-2.09504e-05	2.3139e-05	0.0130086	30	78	TRUE
	3507	460	-2.09504e-05	2.3139e-05	0.0149116	30	78	TRUE
	3507	480	-2.09504e-05	2.3139e-05	-0.00428539	30	78	TRUE
	3551	20	-2.09245e-05	2.31476e-05	0.000298727	30	79	TRUE
	3551	40	-2.09245e-05	2.31476e-05	0.000177926	30	79	TRUE
	3551	60	-2.09245e-05	2.31476e-05	0.00576984	30	79	TRUE
	3551	80	-2.09245e-05	2.31476e-05	0.00513434	30	79	TRUE
	3551	100	-2.09245e-05	2.31476e-05	0.00407759	30	79	TRUE
	3551	120	-2.09245e-05	2.31476e-05	0.00578386	30	79	TRUE
	3551	140	-2.09245e-05	2.31476e-05	0.0059204	30	79	TRUE
	3551	160	-2.09245e-05	2.31476e-05	0.00900832	30	79	TRUE
	3551	180	-2.09245e-05	2.31476e-05	0.0116176	30	79	TRUE
	3551	200	-2.09245e-05	2.31476e-05	0.0129016	30	79	TRUE
	3551	220	-2.09245e-05	2.31476e-05	0.0112681	30	79	TRUE
	3551	240	-2.09245e-05	2.31476e-05	0.0110992	30	79	TRUE
	3551	260	-2.09245e-05	2.31476e-05	0.0114757	30	79	TRUE
	3551	280	-2.09245e-05	2.31476e-05	0.0115599	30	79	TRUE
	3551	300	-2.09245e-05	2.31476e-05	0.0157276	30	79	TRUE
	3551	320	-2.09245e-05	2.31476e-05	0.0171828	30	79	TRUE
	3551	340	-2.09245e-05	2.31476e-05	0.0133966	30	79	TRUE
	3551	360	-2.09245e-05	2.31476e-05	0.0147343	30	79	TRUE
	3551	380	-2.09245e-05	2.31476e-05	0.0138579	30	79	TRUE
	3551	400	-2.09245e-05	2.31476e-05	0.0135879	30	79	TRUE
	3551	420	-2.09245e-05	2.31476e-05	0.0131294	30	79	TRUE
	3551	440	-2.09245e-05	2.31476e-05	0.0124142	30	79	TRUE
	3551	460	-2.09245e-05	2.31476e-05	0.0109657	30	79	TRUE
	3551	480	-2.09245e-05	2.31476e-05	0.014859	30	79	TRUE
	3595	20	-2.08987e-05	2.31563e-05	0.00075118	30	80	TRUE
	3595	40	-2.08987e-05	2.31563e-05	0.00151325	30	80	TRUE
	3595	60	-2.08987e-05	2.31563e-05	0.00481928	30	80	TRUE
	3595	80	-2.08987e-05	2.31563e-05	0.00525912	30	80	TRUE
	3595	100	-2.08987e-05	2.31563e-05	0.0046861	30	80	TRUE
	3595	120	-2.08987e-05	2.31563e-05	0.00575609	30	80	TRUE
	3595	140	-2.08987e-05	2.31563e-05	0.00806415	30	80	TRUE
	3595	160	-2.08987e-05	2.31563e-05	0.00791411	30	80	TRUE
	3595	180	-2.08987e-05	2.31563e-05	0.00895286	30	80	TRUE
	3595	200	-2.08987e-05	2.31563e-05	0.0108694	30	80	TRUE
	3595	220	-2.08987e-05	2.31563e-05	0.00916592	30	80	TRUE
	3595	240	-2.08987e-05	2.31563e-05	0.0121946	30	80	TRUE
	3595	260	-2.08987e-05	2.31563e-05	0.0108318	30	80	TRUE
	3595	280	-2.08987e-05	2.31563e-05	0.0127161	30	80	TRUE
	3595	300	-2.08987e-05	2.31563e-05	0.0130348	30	80	TRUE
	3595	320	-2.08987e-05	2.31563e-05	0.0134454	30	80	TRUE
	3595	340	-2.08987e-05	2.31563e-05	0.0113773	30	80	TRUE
	3595	360	-2.08987e-05	2.31563e-05	0.0131796	30	80	TRUE
	3595	380	-2.08987e-05	2.31563e-05	0.0149377	30	80	TRUE
	3595	400	-2.08987e-05	2.31563e-05	0.0142398	30	80	TRUE
	3595	420	-2.08987e-05	2.31563e-05	0.0148265	30	80	TRUE
	3595	440	-2.08987e-05	2.31563e-05	0.0120344	30	80	TRUE
	3595	460	-2.08987e-05	2.31563e-05	0.011084	30	80	TRUE
	3595	480	-2.08987e-05	2.31563e-05	0.0132898	30	80	TRUE
	3595	500	-2.08987e-05	2.31563e-05	0.00884375	30	80	TRUE
	3595	520	-2.08987e-05	2.31563e-05	0.0165334	30	80	TRUE
	3639	20	-2.08728e-05	2.3165e-05	-0.000507732	30	81	TRUE
	3639	40	-2.08728e-05	2.3165e-05	-0.000921496	30	81	TRUE
	3639	60	-2.08728e-05	2.3165e-05	0.00354527	30	81	TRUE
	3639	80	-2.08728e-05	2.3165e-05	0.00446817	30	81	TRUE
	3639	100	-2.08728e-05	2.3165e-05	0.004378	30	81	TRUE
	3639	120	-2.08728e-05	2.3165e-05	0.00361112	30	81	TRUE
	3639	140	-2.08728e-05	2.3165e-05	0.00616263	30	81	TRUE
	3639	160	-2.08728e-05	2.3165e-05	0.00844851	30	81	TRUE
	3639	180	-2.08728e-05	2.3165e-05	0.00933843	30	81	TRUE
	3639	200	-2.08728e-05	2.3165e-05	0.0110379	30	81	TRUE
	3639	220	-2.08728e-05	2.3165e-05	0.0106383	30	81	TRUE
	3639	240	-2.08728e-05	2.3165e-05	0.0111276	30	81	TRUE
	3639	260	-2.08728e-05	2.3165e-05	0.0121055	30	81	TRUE
	3639	280	-2.08728e-05	2.3165e-05	0.0119124	30	81	TRUE
	3639	300	-2.08728e-05	2.3165e-05	0.0116373	30	81	TRUE
	3639	320	-2.08728e-05	2.3165e-05	0.0152652	30	81	TRUE
	3639	340	-2.08728e-05	2.3165e-05	0.0151491	30	81	TRUE
	3639	360	-2.08728e-05	2.3165e-05	0.0134428	30	81	TRUE
	3639	380	-2.08728e-05	2.3165e-05	0.0102987	30	81	TRUE
	3639	400	-2.08728e-05	2.3165e-05	0.00861166	30	81	TRUE
	3639	420	-2.08728e-05	2.3165e-05	0.00804995	30	81	TRUE
	3639	440	-2.08728e-05	2.3165e-05	0.0105243	30	81	TRUE
	3639	460	-2.08728e-05	2.3165e-05	0.00646349	30	81	TRUE
	3639	480	-2.08728e-05	2.3165e-05	0.00681289	30	81	TRUE
	3639	500	-2.08728e-05	2.3165e-05	0.00703402	30	81	TRUE
	3639	520	-2.08728e-05	2.3165e-05	0.0147701	30	81	TRUE
	3639	540	-2.08728e-05	2.3165e-05	0.0176859	30	81	TRUE
	3639	560	-2.08728e-05	2.3165e-05	0.0140863	30	81	TRUE
	3683	20	-2.08469e-05	2.31737e-05	0.000504828	30	82	TRUE
	3683	40	-2.08469e-05	2.31737e-05	0.00154777	30	82	TRUE
	3683	60	-2.08469e-05	2.31737e-05	0.0022153	30	82	TRUE
	3683	80	-2.08469e-05	2.31737e-05	0.00294322	30	82	TRUE
	3683	100	-2.08469e-05	2.31737e-05	0.0043501	30	82	TRUE
	3683	120	-2.08469e-05	2.31737e-05	0.0051202	30	82	TRUE
	3683	140	-2.08469e-05	2.31737e-05	0.0064264	30	82	TRUE
	3683	160	-2.08469e-05	2.31737e-05	0.00566389	30	82	TRUE
	3683	180	-2.08469e-05	2.31737e-05	0.00667763	30	82	TRUE
	3683	200	-2.08469e-05	2.31737e-05	0.0067512	30	82	TRUE
	3683	220	-2.08469e-05	2.31737e-05	0.0059369	30	82	TRUE
	3683	240	-2.08469e-05	2.31737e-05	0.0049294	30	82	TRUE
	3683	260	-2.08469e-05	2.31737e-05	0.00608579	30	82	TRUE
	3683	280	-2.08469e-05	2.31737e-05	0.00558086	30	82	TRUE
	3683	300	-2.08469e-05	2.31737e-05	0.00682341	30	82	TRUE
	3683	320	-2.08469e-05	2.31737e-05	0.00880862	30	82	TRUE
	3683	340	-2.08469e-05	2.31737e-05	0.00993055	30	82	TRUE
	3683	360	-2.08469e-05	2.31737e-05	0.0117679	30	82	TRUE
	3683	380	-2.08469e-05	2.31737e-05	0.00854402	30	82	TRUE
	3683	400	-2.08469e-05	2.31737e-05	0.00955011	30	82	TRUE
	3683	420	-2.08469e-05	2.31737e-05	0.0090145	30	82	TRUE
	3683	440	-2.08469e-05	2.31737e-05	0.0113134	30	82	TRUE
	3683	460	-2.08469e-05	2.31737e-05	0.010052	30	82	TRUE
	3683	480	-2.08469e-05	2.31737e-05	0.013403	30	82	TRUE
	3683	500	-2.08469e-05	2.31737e-05	0.010279	30	82	TRUE
	3683	520	-2.08469e-05	2.31737e-05	0.0133737	30	82	TRUE
	3683	540	-2.08469e-05	2.31737e-05	0.0216253	30	82	TRUE
	3683	560	-2.08469e-05	2.31737e-05	0.0190978	30	82	TRUE
	3683	580	-2.08469e-05	2.31737e-05	0.0200887	30	82	TRUE
	3683	600	-2.08469e-05	2.31737e-05	0.033751	30	82	TRUE
	3727	20	-2.08211e-05	2.31824e-05	-0.000183536	30	83	TRUE
	3727	40	-2.08211e-05	2.31824e-05	0.00190964	30	83	TRUE
	3727	60	-2.08211e-05	2.31824e-05	0.00276044	30	83	TRUE
	3727	80	-2.08211e-05	2.31824e-05	0.003048	30	83	TRUE
	3727	100	-2.08211e-05	2.31824e-05	0.0055434	30	83	TRUE
	3727	120	-2.08211e-05	2.31824e-05	0.00444029	30	83	TRUE
	3727	140	-2.08211e-05	2.31824e-05	0.00516076	30	83	TRUE
	3727	160	-2.08211e-05	2.31824e-05	0.00566196	30	83	TRUE
	3727	180	-2.08211e-05	2.31824e-05	0.00541063	30	83	TRUE
	3727	200	-2.08211e-05	2.31824e-05	0.00452664	30	83	TRUE
	3727	220	-2.08211e-05	2.31824e-05	0.00633746	30	83	TRUE
	3727	240	-2.08211e-05	2.31824e-05	0.0044905	30	83	TRUE
	3727	260	-2.08211e-05	2.31824e-05	0.00847677	30	83	TRUE
	3727	280	-2.08211e-05	2.31824e-05	0.00887176	30	83	TRUE
	3727	300	-2.08211e-05	2.31824e-05	0.0053057	30	83	TRUE
	3727	320	-2.08211e-05	2.31824e-05	0.0059291	30	83	TRUE
	3727	340	-2.08211e-05	2.31824e-05	0.00733697	30	83	TRUE
	3727	360	-2.08211e-05	2.31824e-05	0.0107693	30	83	TRUE
	3727	380	-2.08211e-05	2.31824e-05	0.010364	30	83	TRUE
	3727	400	-2.08211e-05	2.31824e-05	0.00911706	30	83	TRUE
	3727	420	-2.08211e-05	2.31824e-05	0.00746095	30	83	TRUE
	3727	440	-2.08211e-05	2.31824e-05	0.0121055	30	83	TRUE
	3727	460	-2.08211e-05	2.31824e-05	0.0134046	30	83	TRUE
	3727	480	-2.08211e-05	2.31824e-05	0.011929	30	83	TRUE
	3727	500	-2.08211e-05	2.31824e-05	0.0136388	30	83	TRUE
	3727	520	-2.08211e-05	2.31824e-05	0.0181721	30	83	TRUE
	3727	540	-2.08211e-05	2.31824e-05	0.0174725	30	83	TRUE
	3727	560	-2.08211e-05	2.31824e-05	0.0189274	30	83	TRUE
	3727	580	-2.08211e-05	2.31824e-05	0.0172596	30	83	TRUE
	3771	20	-2.07952e-05	2.31911e-05	-0.00112376	30	84	TRUE
	3771	40	-2.07952e-05	2.31911e-05	0.000420582	30	84	TRUE
	3771	60	-2.07952e-05	2.31911e-05	0.0043137	30	84	TRUE
	3771	80	-2.07952e-05	2.31911e-05	0.00526878	30	84	TRUE
	3771	100	-2.07952e-05	2.31911e-05	0.0037165	30	84	TRUE
	3771	120	-2.07952e-05	2.31911e-05	0.00360522	30	84	TRUE
	3771	140	-2.07952e-05	2.31911e-05	0.00455723	30	84	TRUE
	3771	160	-2.07952e-05	2.31911e-05	0.00439916	30	84	TRUE
	3771	180	-2.07952e-05	2.31911e-05	0.00364197	30	84	TRUE
	3771	200	-2.07952e-05	2.31911e-05	0.00415719	30	84	TRUE
	3771	220	-2.07952e-05	2.31911e-05	0.00608992	30	84	TRUE
	3771	240	-2.07952e-05	2.31911e-05	0.0047464	30	84	TRUE
	3771	260	-2.07952e-05	2.31911e-05	0.00598415	30	84	TRUE
	3771	280	-2.07952e-05	2.31911e-05	0.00741149	30	84	TRUE
	3771	300	-2.07952e-05	2.31911e-05	0.00821656	30	84	TRUE
	3771	320	-2.07952e-05	2.31911e-05	0.0063761	30	84	TRUE
	3771	340	-2.07952e-05	2.31911e-05	0.00729553	30	84	TRUE
	3771	360	-2.07952e-05	2.31911e-05	0.00867284	30	84	TRUE
	3771	380	-2.07952e-05	2.31911e-05	0.00744927	30	84	TRUE
	3771	400	-2.07952e-05	2.31911e-05	0.00890446	30	84	TRUE
	3771	420	-2.07952e-05	2.31911e-05	0.00966539	30	84	TRUE
	3771	440	-2.07952e-05	2.31911e-05	0.00774442	30	84	TRUE
	3771	460	-2.07952e-05	2.31911e-05	0.00991921	30	84	TRUE
	3771	480	-2.07952e-05	2.31911e-05	0.0136547	30	84	TRUE
	3771	500	-2.07952e-05	2.31911e-05	0.0157511	30	84	TRUE
	3771	520	-2.07952e-05	2.31911e-05	0.0119321	30	84	TRUE
	3771	540	-2.07952e-05	2.31911e-05	0.019813	30	84	TRUE
	3771	560	-2.07952e-05	2.31911e-05	0.0202337	30	84	TRUE
	3771	580	-2.07952e-05	2.31911e-05	0.0170342	30	84	TRUE
	3771	600	-2.07952e-05	2.31911e-05	0.0128396	30	84	TRUE
	3771	620	-2.07952e-05	2.31911e-05	0.0105522	30	84	TRUE
	3815	20	-2.07694e-05	2.31998e-05	-0.000771046	30	85	TRUE
	3815	40	-2.07694e-05	2.31998e-05	0.00168727	30	85	TRUE
	3815	60	-2.07694e-05	2.31998e-05	0.00443356	30	85	TRUE
	3815	80	-2.07694e-05	2.31998e-05	0.00479309	30	85	TRUE
	3815	100	-2.07694e-05	2.31998e-05	0.00283262	30	85	TRUE
	3815	120	-2.07694e-05	2.31998e-05	0.0016249	30	85	TRUE
	3815	140	-2.07694e-05	2.31998e-05	0.00524387	30	85	TRUE
	3815	160	-2.07694e-05	2.31998e-05	0.00438058	30	85	TRUE
	3815	180	-2.07694e-05	2.31998e-05	0.0033204	30	85	TRUE
	3815	200	-2.07694e-05	2.31998e-05	0.0073063	30	85	TRUE
	3815	220	-2.07694e-05	2.31998e-05	0.00527038	30	85	TRUE
	3815	240	-2.07694e-05	2.31998e-05	0.00430117	30	85	TRUE
	3815	260	-2.07694e-05	2.31998e-05	0.00768236	30	85	TRUE
	3815	280	-2.07694e-05	2.31998e-05	0.0064964	30	85	TRUE
	3815	300	-2.07694e-05	2.31998e-05	0.00683653	30	85	TRUE
	3815	320	-2.07694e-05	2.31998e-05	0.00526587	30	85	TRUE
	3815	340	-2.07694e-05	2.31998e-05	0.00978578	30	85	TRUE
	3815	360	-2.07694e-05	2.31998e-05	0.00740043	30	85	TRUE
	3815	380	-2.07694e-05	2.31998e-05	0.00932746	30	85	TRUE
	3815	400	-2.07694e-05	2.31998e-05	0.00768621	30	85	TRUE
	3815	420	-2.07694e-05	2.31998e-05	0.0106385	30	85	TRUE
	3815	440	-2.07694e-05	2.31998e-05	0.0103992	30	85	TRUE
	3815	460	-2.07694e-05	2.31998e-05	0.00972745	30	85	TRUE
	3815	480	-2.07694e-05	2.31998e-05	0.0127394	30	85	TRUE
	3815	500	-2.07694e-05	2.31998e-05	0.015881	30	85	TRUE
	3815	520	-2.07694e-05	2.31998e-05	0.0166408	30	85	TRUE
	3815	540	-2.07694e-05	2.31998e-05	0.0196584	30	85	TRUE
	3815	560	-2.07694e-05	2.31998e-05	0.0160094	30	85	TRUE
	3815	580	-2.07694e-05	2.31998e-05	0.0162449	30	85	TRUE
	3815	600	-2.07694e-05	2.31998e-05	0.00791673	30	85	TRUE
	3815	620	-2.07694e-05	2.31998e-05	0.0102604	30	85	TRUE
	3859	20	-2.07435e-05	2.32085e-05	-0.000470863	30	86	TRUE
	3859	40	-2.07435e-05	2.32085e-05	-0.000637686	30	86	TRUE
	3859	60	-2.07435e-05	2.32085e-05	0.00466333	30	86	TRUE
	3859	80	-2.07435e-05	2.32085e-05	0.00260841	30	86	TRUE
	3859	100	-2.07435e-05	2.32085e-05	0.00384191	30	86	TRUE
	3859	120	-2.07435e-05	2.32085e-05	0.0043668	30	86	TRUE
	3859	140	-2.07435e-05	2.32085e-05	0.0037327	30	86	TRUE
	3859	160	-2.07435e-05	2.32085e-05	0.00407808	30	86	TRUE
	3859	180	-2.07435e-05	2.32085e-05	0.00519301	30	86	TRUE
	3859	200	-2.07435e-05	2.32085e-05	0.00444067	30	86	TRUE
	3859	220	-2.07435e-05	2.32085e-05	0.00276697	30	86	TRUE
	3859	240	-2.07435e-05	2.32085e-05	0.00522883	30	86	TRUE
	3859	260	-2.07435e-05	2.32085e-05	0.00573658	30	86	TRUE
	3859	280	-2.07435e-05	2.32085e-05	0.00659003	30	86	TRUE
	3859	300	-2.07435e-05	2.32085e-05	0.00977711	30	86	TRUE
	3859	320	-2.07435e-05	2.32085e-05	0.00776447	30	86	TRUE
	3859	340	-2.07435e-05	2.32085e-05	0.00590775	30	86	TRUE
	3859	360	-2.07435e-05	2.32085e-05	0.00516947	30	86	TRUE
	3859	380	-2.07435e-05	2.32085e-05	0.00764478	30	86	TRUE
	3859	400	-2.07435e-05	2.32085e-05	0.00800129	30	86	TRUE
	3859	420	-2.07435e-05	2.32085e-05	0.00626332	30	86	TRUE
	3859	440	-2.07435e-05	2.32085e-05	0.00976656	30	86	TRUE
	3859	460	-2.07435e-05	2.32085e-05	0.011292	30	86	TRUE
	3859	480	-2.07435e-05	2.32085e-05	0.0120072	30	86	TRUE
	3859	500	-2.07435e-05	2.32085e-05	0.0156344	30	86	TRUE
	3859	520	-2.07435e-05	2.32085e-05	0.0155615	30	86	TRUE
	3859	540	-2.07435e-05	2.32085e-05	0.0145756	30	86	TRUE
	3859	560	-2.07435e-05	2.32085e-05	0.0157718	30	86	TRUE
	3859	580	-2.07435e-05	2.32085e-05	0.0125304	30	86	TRUE
	3859	600	-2.07435e-05	2.32085e-05	0.0139389	30	86	TRUE
	3859	620	-2.07435e-05	2.32085e-05	0.0149555	30	86	TRUE
	3859	640	-2.07435e-05	2.32085e-05	0.0193924	30	86	TRUE
	3903	20	-2.07176e-05	2.32172e-05	0.00155619	30	87	TRUE
	3903	40	-2.07176e-05	2.32172e-05	0.00339269	30	87	TRUE
	3903	60	-2.07176e-05	2.32172e-05	0.00482442	30	87	TRUE
	3903	80	-2.07176e-05	2.32172e-05	0.00821168	30	87	TRUE
	3903	100	-2.07176e-05	2.32172e-05	0.00633675	30	87	TRUE
	3903	120	-2.07176e-05	2.32172e-05	0.00789851	30	87	TRUE
	3903	140	-2.07176e-05	2.32172e-05	0.00752702	30	87	TRUE
	3903	160	-2.07176e-05	2.32172e-05	0.00758565	30	87	TRUE
	3903	180	-2.07176e-05	2.32172e-05	0.00908897	30	87	TRUE
	3903	200	-2.07176e-05	2.32172e-05	0.0089389	30	87	TRUE
	3903	220	-2.07176e-05	2.32172e-05	0.0113942	30	87	TRUE
	3903	240	-2.07176e-05	2.32172e-05	0.0112334	30	87	TRUE
	3903	260	-2.07176e-05	2.32172e-05	0.0120044	30	87	TRUE
	3903	280	-2.07176e-05	2.32172e-05	0.0129445	30	87	TRUE
	3903	300	-2.07176e-05	2.32172e-05	0.0121012	30	87	TRUE
	3903	320	-2.07176e-05	2.32172e-05	0.0119085	30	87	TRUE
	3903	340	-2.07176e-05	2.32172e-05	0.0159772	30	87	TRUE
	3903	360	-2.07176e-05	2.32172e-05	0.0166173	30	87	TRUE
	3903	380	-2.07176e-05	2.32172e-05	0.0173426	30	87	TRUE
	3903	400	-2.07176e-05	2.32172e-05	0.0203782	30	87	TRUE
	3947	20	-2.06918e-05	2.32259e-05	0.00162247	30	88	TRUE
	3947	40	-2.06918e-05	2.32259e-05	0.00403324	30	88	TRUE
	3947	60	-2.06918e-05	2.32259e-05	0.00754586	30	88	TRUE
	3947	80	-2.06918e-05	2.32259e-05	0.00581985	30	88	TRUE
	3947	100	-2.06918e-05	2.32259e-05	0.00679637	30	88	TRUE
	3947	120	-2.06918e-05	2.32259e-05	0.00573613	30	88	TRUE
	3947	140	-2.06918e-05	2.32259e-05	0.00298966	30	88	TRUE
	3947	160	-2.06918e-05	2.32259e-05	0.00493876	30	88	TRUE
	3947	180	-2.06918e-05	2.32259e-05	0.00759141	30	88	TRUE
	3947	200	-2.06918e-05	2.32259e-05	0.0055965	30	88	TRUE
	3947	220	-2.06918e-05	2.32259e-05	0.0107598	30	88	TRUE
	3947	240	-2.06918e-05	2.32259e-05	0.0150875	30	88	TRUE
	3947	260	-2.06918e-05	2.32259e-05	0.0147012	30	88	TRUE
	3947	280	-2.06918e-05	2.32259e-05	0.0148899	30	88	TRUE
	3947	300	-2.06918e-05	2.32259e-05	0.0154795	30	88	TRUE
	3947	320	-2.06918e-05	2.32259e-05	0.0147595	30	88	TRUE
	3947	340	-2.06918e-05	2.32259e-05	0.0238459	30	88	TRUE
	3947	360	-2.06918e-05	2.32259e-05	0.0274971	30	88	TRUE
	3991	20	-2.06659e-05	2.32346e-05	0.0135806	30	89	TRUE
	3991	40	-2.06659e-05	2.32346e-05	0.0242356	30	89	TRUE
	3991	60	-2.06659e-05	2.32346e-05	0.066122	30	89	TRUE

## Sheet: Cell with glycogen condensates
	curve_no	indentation_depth	x_pos	y_pos	stiffness	x_pix	y_pix	on_medial
	1262	20	-7.95915e-06	2.94451e-06	-9.59863e-05	37	17	TRUE
	1262	40	-7.95915e-06	2.94451e-06	0.000334949	37	17	TRUE
	1262	60	-7.95915e-06	2.94451e-06	0.0114097	37	17	TRUE
	1262	80	-7.95915e-06	2.94451e-06	0.0152964	37	17	TRUE
	1262	100	-7.95915e-06	2.94451e-06	0.0147127	37	17	TRUE
	1262	120	-7.95915e-06	2.94451e-06	0.0133738	37	17	TRUE
	1262	140	-7.95915e-06	2.94451e-06	0.00947855	37	17	TRUE
	1262	160	-7.95915e-06	2.94451e-06	0.0131009	37	17	TRUE
	1262	180	-7.95915e-06	2.94451e-06	0.00806206	37	17	TRUE
	1262	200	-7.95915e-06	2.94451e-06	0.0103008	37	17	TRUE
	1262	220	-7.95915e-06	2.94451e-06	0.00714415	37	17	TRUE
	1262	240	-7.95915e-06	2.94451e-06	0.0131747	37	17	TRUE
	1262	260	-7.95915e-06	2.94451e-06	0.00505757	37	17	TRUE
	1262	280	-7.95915e-06	2.94451e-06	0.00655146	37	17	TRUE
	1262	300	-7.95915e-06	2.94451e-06	0.00870849	37	17	TRUE
	1262	320	-7.95915e-06	2.94451e-06	0.00617701	37	17	TRUE
	1262	340	-7.95915e-06	2.94451e-06	0.00870608	37	17	TRUE
	1262	360	-7.95915e-06	2.94451e-06	0.00902673	37	17	TRUE
	1262	380	-7.95915e-06	2.94451e-06	0.00509144	37	17	TRUE
	1262	400	-7.95915e-06	2.94451e-06	0.0138918	37	17	TRUE
	1262	420	-7.95915e-06	2.94451e-06	0.0141092	37	17	TRUE
	1262	440	-7.95915e-06	2.94451e-06	0.0140334	37	17	TRUE
	1262	460	-7.95915e-06	2.94451e-06	0.00695282	37	17	TRUE
	1262	480	-7.95915e-06	2.94451e-06	0.0166129	37	17	TRUE
	1262	500	-7.95915e-06	2.94451e-06	0.00915252	37	17	TRUE
	1262	520	-7.95915e-06	2.94451e-06	-0.00130105	37	17	TRUE
	1262	540	-7.95915e-06	2.94451e-06	0.0132212	37	17	TRUE
	1262	560	-7.95915e-06	2.94451e-06	0.0944157	37	17	TRUE
	1334	20	-7.94725e-06	2.96477e-06	0.00108143	37	18	TRUE
	1334	40	-7.94725e-06	2.96477e-06	0.00144256	37	18	TRUE
	1334	60	-7.94725e-06	2.96477e-06	0.0148713	37	18	TRUE
	1334	80	-7.94725e-06	2.96477e-06	0.0148638	37	18	TRUE
	1334	100	-7.94725e-06	2.96477e-06	0.01508	37	18	TRUE
	1334	120	-7.94725e-06	2.96477e-06	0.0149109	37	18	TRUE
	1334	140	-7.94725e-06	2.96477e-06	0.0127432	37	18	TRUE
	1334	160	-7.94725e-06	2.96477e-06	0.0109034	37	18	TRUE
	1334	180	-7.94725e-06	2.96477e-06	0.0110211	37	18	TRUE
	1334	200	-7.94725e-06	2.96477e-06	0.0108047	37	18	TRUE
	1334	220	-7.94725e-06	2.96477e-06	0.00766479	37	18	TRUE
	1334	240	-7.94725e-06	2.96477e-06	0.00739865	37	18	TRUE
	1334	260	-7.94725e-06	2.96477e-06	0.0106009	37	18	TRUE
	1334	280	-7.94725e-06	2.96477e-06	0.0139245	37	18	TRUE
	1334	300	-7.94725e-06	2.96477e-06	0.00988751	37	18	TRUE
	1334	320	-7.94725e-06	2.96477e-06	0.0112919	37	18	TRUE
	1334	340	-7.94725e-06	2.96477e-06	0.0102816	37	18	TRUE
	1334	360	-7.94725e-06	2.96477e-06	0.00824761	37	18	TRUE
	1334	380	-7.94725e-06	2.96477e-06	0.0115848	37	18	TRUE
	1334	400	-7.94725e-06	2.96477e-06	0.0147441	37	18	TRUE
	1334	420	-7.94725e-06	2.96477e-06	0.00730755	37	18	TRUE
	1334	440	-7.94725e-06	2.96477e-06	0.00978066	37	18	TRUE
	1334	460	-7.94725e-06	2.96477e-06	0.0123131	37	18	TRUE
	1406	20	-7.93534e-06	2.98502e-06	-0.00123562	37	19	TRUE
	1406	40	-7.93534e-06	2.98502e-06	0.000911072	37	19	TRUE
	1406	60	-7.93534e-06	2.98502e-06	0.0127474	37	19	TRUE
	1406	80	-7.93534e-06	2.98502e-06	0.0189884	37	19	TRUE
	1406	100	-7.93534e-06	2.98502e-06	0.0161005	37	19	TRUE
	1406	120	-7.93534e-06	2.98502e-06	0.0159858	37	19	TRUE
	1406	140	-7.93534e-06	2.98502e-06	0.0158961	37	19	TRUE
	1406	160	-7.93534e-06	2.98502e-06	0.0151074	37	19	TRUE
	1406	180	-7.93534e-06	2.98502e-06	0.0121547	37	19	TRUE
	1406	200	-7.93534e-06	2.98502e-06	0.0116042	37	19	TRUE
	1406	220	-7.93534e-06	2.98502e-06	0.0154582	37	19	TRUE
	1406	240	-7.93534e-06	2.98502e-06	0.0128068	37	19	TRUE
	1406	260	-7.93534e-06	2.98502e-06	0.010101	37	19	TRUE
	1406	280	-7.93534e-06	2.98502e-06	0.0143823	37	19	TRUE
	1406	300	-7.93534e-06	2.98502e-06	0.0123429	37	19	TRUE
	1406	320	-7.93534e-06	2.98502e-06	0.0166528	37	19	TRUE
	1406	340	-7.93534e-06	2.98502e-06	0.0170776	37	19	TRUE
	1406	360	-7.93534e-06	2.98502e-06	0.0095728	37	19	TRUE
	1406	380	-7.93534e-06	2.98502e-06	0.0128392	37	19	TRUE
	1406	400	-7.93534e-06	2.98502e-06	0.020644	37	19	TRUE
	1476	20	-7.96395e-06	3.02909e-06	-0.000631549	36	20	TRUE
	1476	40	-7.96395e-06	3.02909e-06	-0.000728803	36	20	TRUE
	1476	60	-7.96395e-06	3.02909e-06	0.0173342	36	20	TRUE
	1476	80	-7.96395e-06	3.02909e-06	0.0184457	36	20	TRUE
	1476	100	-7.96395e-06	3.02909e-06	0.0146775	36	20	TRUE
	1476	120	-7.96395e-06	3.02909e-06	0.0156352	36	20	TRUE
	1476	140	-7.96395e-06	3.02909e-06	0.0166279	36	20	TRUE
	1476	160	-7.96395e-06	3.02909e-06	0.0175446	36	20	TRUE
	1476	180	-7.96395e-06	3.02909e-06	0.0146419	36	20	TRUE
	1476	200	-7.96395e-06	3.02909e-06	0.0159697	36	20	TRUE
	1476	220	-7.96395e-06	3.02909e-06	0.0145649	36	20	TRUE
	1476	240	-7.96395e-06	3.02909e-06	0.0159978	36	20	TRUE
	1476	260	-7.96395e-06	3.02909e-06	0.0188098	36	20	TRUE
	1476	280	-7.96395e-06	3.02909e-06	0.0198699	36	20	TRUE
	1476	300	-7.96395e-06	3.02909e-06	0.013735	36	20	TRUE
	1476	320	-7.96395e-06	3.02909e-06	0.0143335	36	20	TRUE
	1476	340	-7.96395e-06	3.02909e-06	0.0112599	36	20	TRUE
	1477	20	-7.94369e-06	3.01719e-06	0.00128458	36	20	TRUE
	1477	40	-7.94369e-06	3.01719e-06	0.000302061	36	20	TRUE
	1477	60	-7.94369e-06	3.01719e-06	0.0164614	36	20	TRUE
	1477	80	-7.94369e-06	3.01719e-06	0.0175737	36	20	TRUE
	1477	100	-7.94369e-06	3.01719e-06	0.0145226	36	20	TRUE
	1477	120	-7.94369e-06	3.01719e-06	0.0140768	36	20	TRUE
	1477	140	-7.94369e-06	3.01719e-06	0.0168121	36	20	TRUE
	1477	160	-7.94369e-06	3.01719e-06	0.017237	36	20	TRUE
	1477	180	-7.94369e-06	3.01719e-06	0.0169157	36	20	TRUE
	1477	200	-7.94369e-06	3.01719e-06	0.0156758	36	20	TRUE
	1477	220	-7.94369e-06	3.01719e-06	0.0148934	36	20	TRUE
	1477	240	-7.94369e-06	3.01719e-06	0.0161653	36	20	TRUE
	1477	260	-7.94369e-06	3.01719e-06	0.00942204	36	20	TRUE
	1477	280	-7.94369e-06	3.01719e-06	0.0154335	36	20	TRUE
	1477	300	-7.94369e-06	3.01719e-06	0.0127753	36	20	TRUE
	1477	320	-7.94369e-06	3.01719e-06	0.0149414	36	20	TRUE
	1477	340	-7.94369e-06	3.01719e-06	0.0163732	36	20	TRUE
	1477	360	-7.94369e-06	3.01719e-06	0.0213848	36	20	TRUE
	1478	20	-7.92343e-06	3.00528e-06	0.00049716	37	20	TRUE
	1478	40	-7.92343e-06	3.00528e-06	-0.000182641	37	20	TRUE
	1478	60	-7.92343e-06	3.00528e-06	0.0174917	37	20	TRUE
	1478	80	-7.92343e-06	3.00528e-06	0.0170406	37	20	TRUE
	1478	100	-7.92343e-06	3.00528e-06	0.0146635	37	20	TRUE
	1478	120	-7.92343e-06	3.00528e-06	0.0150138	37	20	TRUE
	1478	140	-7.92343e-06	3.00528e-06	0.0180158	37	20	TRUE
	1478	160	-7.92343e-06	3.00528e-06	0.0175239	37	20	TRUE
	1478	180	-7.92343e-06	3.00528e-06	0.0136853	37	20	TRUE
	1478	200	-7.92343e-06	3.00528e-06	0.0160883	37	20	TRUE
	1478	220	-7.92343e-06	3.00528e-06	0.0130734	37	20	TRUE
	1478	240	-7.92343e-06	3.00528e-06	0.012344	37	20	TRUE
	1478	260	-7.92343e-06	3.00528e-06	0.0133114	37	20	TRUE
	1478	280	-7.92343e-06	3.00528e-06	0.0199479	37	20	TRUE
	1478	300	-7.92343e-06	3.00528e-06	0.0155684	37	20	TRUE
	1478	320	-7.92343e-06	3.00528e-06	0.0132049	37	20	TRUE
	1478	340	-7.92343e-06	3.00528e-06	0.0111278	37	20	TRUE
	1478	360	-7.92343e-06	3.00528e-06	0.0170196	37	20	TRUE
	1548	20	-7.95204e-06	3.04935e-06	-0.00220224	36	21	TRUE
	1548	40	-7.95204e-06	3.04935e-06	-0.000943503	36	21	TRUE
	1548	60	-7.95204e-06	3.04935e-06	0.0164746	36	21	TRUE
	1548	80	-7.95204e-06	3.04935e-06	0.0213134	36	21	TRUE
	1548	100	-7.95204e-06	3.04935e-06	0.0206346	36	21	TRUE
	1548	120	-7.95204e-06	3.04935e-06	0.0161056	36	21	TRUE
	1548	140	-7.95204e-06	3.04935e-06	0.0176571	36	21	TRUE
	1548	160	-7.95204e-06	3.04935e-06	0.0158733	36	21	TRUE
	1548	180	-7.95204e-06	3.04935e-06	0.0185418	36	21	TRUE
	1548	200	-7.95204e-06	3.04935e-06	0.0172044	36	21	TRUE
	1548	220	-7.95204e-06	3.04935e-06	0.0204168	36	21	TRUE
	1548	240	-7.95204e-06	3.04935e-06	0.0188301	36	21	TRUE
	1548	260	-7.95204e-06	3.04935e-06	0.01737	36	21	TRUE
	1548	280	-7.95204e-06	3.04935e-06	0.0193659	36	21	TRUE
	1548	300	-7.95204e-06	3.04935e-06	0.0207013	36	21	TRUE
	1548	320	-7.95204e-06	3.04935e-06	0.025861	36	21	TRUE
	1549	20	-7.93178e-06	3.03744e-06	-0.00111332	36	21	TRUE
	1549	40	-7.93178e-06	3.03744e-06	0.00118833	36	21	TRUE
	1549	60	-7.93178e-06	3.03744e-06	0.0210224	36	21	TRUE
	1549	80	-7.93178e-06	3.03744e-06	0.0209638	36	21	TRUE
	1549	100	-7.93178e-06	3.03744e-06	0.0196692	36	21	TRUE
	1549	120	-7.93178e-06	3.03744e-06	0.0158496	36	21	TRUE
	1549	140	-7.93178e-06	3.03744e-06	0.0147446	36	21	TRUE
	1549	160	-7.93178e-06	3.03744e-06	0.0150519	36	21	TRUE
	1549	180	-7.93178e-06	3.03744e-06	0.017882	36	21	TRUE
	1549	200	-7.93178e-06	3.03744e-06	0.0190824	36	21	TRUE
	1549	220	-7.93178e-06	3.03744e-06	0.0172846	36	21	TRUE
	1549	240	-7.93178e-06	3.03744e-06	0.0183971	36	21	TRUE
	1549	260	-7.93178e-06	3.03744e-06	0.0182709	36	21	TRUE
	1549	280	-7.93178e-06	3.03744e-06	0.020207	36	21	TRUE
	1549	300	-7.93178e-06	3.03744e-06	0.0222942	36	21	TRUE
	1549	320	-7.93178e-06	3.03744e-06	0.0228067	36	21	TRUE
	1620	20	-7.94013e-06	3.06961e-06	-0.000115033	36	22	TRUE
	1620	40	-7.94013e-06	3.06961e-06	0.000908803	36	22	TRUE
	1620	60	-7.94013e-06	3.06961e-06	0.0120977	36	22	TRUE
	1620	80	-7.94013e-06	3.06961e-06	0.0216251	36	22	TRUE
	1620	100	-7.94013e-06	3.06961e-06	0.0184543	36	22	TRUE
	1620	120	-7.94013e-06	3.06961e-06	0.0161869	36	22	TRUE
	1620	140	-7.94013e-06	3.06961e-06	0.0192604	36	22	TRUE
	1620	160	-7.94013e-06	3.06961e-06	0.0192777	36	22	TRUE
	1620	180	-7.94013e-06	3.06961e-06	0.0183983	36	22	TRUE
	1620	200	-7.94013e-06	3.06961e-06	0.0175735	36	22	TRUE
	1620	220	-7.94013e-06	3.06961e-06	0.0190878	36	22	TRUE
	1620	240	-7.94013e-06	3.06961e-06	0.0212093	36	22	TRUE
	1620	260	-7.94013e-06	3.06961e-06	0.0214784	36	22	TRUE
	1620	280	-7.94013e-06	3.06961e-06	0.021828	36	22	TRUE
	1620	300	-7.94013e-06	3.06961e-06	0.0230826	36	22	TRUE
	1621	20	-7.91987e-06	3.0577e-06	-0.000504858	36	22	TRUE
	1621	40	-7.91987e-06	3.0577e-06	0.000567177	36	22	TRUE
	1621	60	-7.91987e-06	3.0577e-06	0.0238282	36	22	TRUE
	1621	80	-7.91987e-06	3.0577e-06	0.0202767	36	22	TRUE
	1621	100	-7.91987e-06	3.0577e-06	0.017927	36	22	TRUE
	1621	120	-7.91987e-06	3.0577e-06	0.0200895	36	22	TRUE
	1621	140	-7.91987e-06	3.0577e-06	0.0187967	36	22	TRUE
	1621	160	-7.91987e-06	3.0577e-06	0.0187931	36	22	TRUE
	1621	180	-7.91987e-06	3.0577e-06	0.0179205	36	22	TRUE
	1621	200	-7.91987e-06	3.0577e-06	0.0178267	36	22	TRUE
	1621	220	-7.91987e-06	3.0577e-06	0.0199506	36	22	TRUE
	1621	240	-7.91987e-06	3.0577e-06	0.0227331	36	22	TRUE
	1621	260	-7.91987e-06	3.0577e-06	0.0227205	36	22	TRUE
	1621	280	-7.91987e-06	3.0577e-06	0.021722	36	22	TRUE
	1621	300	-7.91987e-06	3.0577e-06	0.0233954	36	22	TRUE
	1692	20	-7.92822e-06	3.08986e-06	-0.000688763	36	23	TRUE
	1692	40	-7.92822e-06	3.08986e-06	0.000675411	36	23	TRUE
	1692	60	-7.92822e-06	3.08986e-06	0.0192678	36	23	TRUE
	1692	80	-7.92822e-06	3.08986e-06	0.0194211	36	23	TRUE
	1692	100	-7.92822e-06	3.08986e-06	0.0174928	36	23	TRUE
	1692	120	-7.92822e-06	3.08986e-06	0.0184732	36	23	TRUE
	1692	140	-7.92822e-06	3.08986e-06	0.017844	36	23	TRUE
	1692	160	-7.92822e-06	3.08986e-06	0.0173966	36	23	TRUE
	1692	180	-7.92822e-06	3.08986e-06	0.0184057	36	23	TRUE
	1692	200	-7.92822e-06	3.08986e-06	0.0219008	36	23	TRUE
	1692	220	-7.92822e-06	3.08986e-06	0.0217218	36	23	TRUE
	1692	240	-7.92822e-06	3.08986e-06	0.0232154	36	23	TRUE
	1692	260	-7.92822e-06	3.08986e-06	0.0232976	36	23	TRUE
	1692	280	-7.92822e-06	3.08986e-06	0.026166	36	23	TRUE
	1692	300	-7.92822e-06	3.08986e-06	0.0288113	36	23	TRUE
	1693	20	-7.90797e-06	3.07796e-06	2.26923e-05	36	23	TRUE
	1693	40	-7.90797e-06	3.07796e-06	0.000555484	36	23	TRUE
	1693	60	-7.90797e-06	3.07796e-06	0.00715262	36	23	TRUE
	1693	80	-7.90797e-06	3.07796e-06	0.0219652	36	23	TRUE
	1693	100	-7.90797e-06	3.07796e-06	0.0203371	36	23	TRUE
	1693	120	-7.90797e-06	3.07796e-06	0.0188181	36	23	TRUE
	1693	140	-7.90797e-06	3.07796e-06	0.0197336	36	23	TRUE
	1693	160	-7.90797e-06	3.07796e-06	0.0184396	36	23	TRUE
	1693	180	-7.90797e-06	3.07796e-06	0.0188581	36	23	TRUE
	1693	200	-7.90797e-06	3.07796e-06	0.0205538	36	23	TRUE
	1693	220	-7.90797e-06	3.07796e-06	0.0221361	36	23	TRUE
	1693	240	-7.90797e-06	3.07796e-06	0.0221606	36	23	TRUE
	1693	260	-7.90797e-06	3.07796e-06	0.0220722	36	23	TRUE
	1693	280	-7.90797e-06	3.07796e-06	0.0256424	36	23	TRUE
	1693	300	-7.90797e-06	3.07796e-06	0.0263489	36	23	TRUE
	1764	20	-7.91632e-06	3.11012e-06	0.000591987	36	24	TRUE
	1764	40	-7.91632e-06	3.11012e-06	0.00107185	36	24	TRUE
	1764	60	-7.91632e-06	3.11012e-06	0.0201716	36	24	TRUE
	1764	80	-7.91632e-06	3.11012e-06	0.0192449	36	24	TRUE
	1764	100	-7.91632e-06	3.11012e-06	0.0183017	36	24	TRUE
	1764	120	-7.91632e-06	3.11012e-06	0.0181543	36	24	TRUE
	1764	140	-7.91632e-06	3.11012e-06	0.0191442	36	24	TRUE
	1764	160	-7.91632e-06	3.11012e-06	0.0189463	36	24	TRUE
	1764	180	-7.91632e-06	3.11012e-06	0.0194199	36	24	TRUE
	1764	200	-7.91632e-06	3.11012e-06	0.0200968	36	24	TRUE
	1764	220	-7.91632e-06	3.11012e-06	0.0217785	36	24	TRUE
	1764	240	-7.91632e-06	3.11012e-06	0.0232279	36	24	TRUE
	1764	260	-7.91632e-06	3.11012e-06	0.0234338	36	24	TRUE
	1764	280	-7.91632e-06	3.11012e-06	0.0294996	36	24	TRUE
	1765	20	-7.89606e-06	3.09821e-06	-5.27215e-05	36	24	TRUE
	1765	40	-7.89606e-06	3.09821e-06	0.000401109	36	24	TRUE
	1765	60	-7.89606e-06	3.09821e-06	0.00477026	36	24	TRUE
	1765	80	-7.89606e-06	3.09821e-06	0.0197999	36	24	TRUE
	1765	100	-7.89606e-06	3.09821e-06	0.0184178	36	24	TRUE
	1765	120	-7.89606e-06	3.09821e-06	0.0194939	36	24	TRUE
	1765	140	-7.89606e-06	3.09821e-06	0.0189938	36	24	TRUE
	1765	160	-7.89606e-06	3.09821e-06	0.0187097	36	24	TRUE
	1765	180	-7.89606e-06	3.09821e-06	0.0173879	36	24	TRUE
	1765	200	-7.89606e-06	3.09821e-06	0.0199152	36	24	TRUE
	1765	220	-7.89606e-06	3.09821e-06	0.021073	36	24	TRUE
	1765	240	-7.89606e-06	3.09821e-06	0.0226011	36	24	TRUE
	1765	260	-7.89606e-06	3.09821e-06	0.0250417	36	24	TRUE
	1765	280	-7.89606e-06	3.09821e-06	0.0234095	36	24	TRUE
	1765	300	-7.89606e-06	3.09821e-06	0.0255072	36	24	TRUE
	1835	20	-7.92467e-06	3.14228e-06	-0.000115814	35	25	TRUE
	1835	40	-7.92467e-06	3.14228e-06	0.000785458	35	25	TRUE
	1835	60	-7.92467e-06	3.14228e-06	0.0179322	35	25	TRUE
	1835	80	-7.92467e-06	3.14228e-06	0.0200742	35	25	TRUE
	1835	100	-7.92467e-06	3.14228e-06	0.0182083	35	25	TRUE
	1835	120	-7.92467e-06	3.14228e-06	0.0170226	35	25	TRUE
	1835	140	-7.92467e-06	3.14228e-06	0.0182282	35	25	TRUE
	1835	160	-7.92467e-06	3.14228e-06	0.0175836	35	25	TRUE
	1835	180	-7.92467e-06	3.14228e-06	0.0195793	35	25	TRUE
	1835	200	-7.92467e-06	3.14228e-06	0.0215257	35	25	TRUE
	1835	220	-7.92467e-06	3.14228e-06	0.0238969	35	25	TRUE
	1835	240	-7.92467e-06	3.14228e-06	0.0228342	35	25	TRUE
	1835	260	-7.92467e-06	3.14228e-06	0.0243971	35	25	TRUE
	1835	280	-7.92467e-06	3.14228e-06	0.0281523	35	25	TRUE
	1836	20	-7.90441e-06	3.13038e-06	0.00100661	36	25	TRUE
	1836	40	-7.90441e-06	3.13038e-06	0.00035919	36	25	TRUE
	1836	60	-7.90441e-06	3.13038e-06	0.0174475	36	25	TRUE
	1836	80	-7.90441e-06	3.13038e-06	0.019213	36	25	TRUE
	1836	100	-7.90441e-06	3.13038e-06	0.0184079	36	25	TRUE
	1836	120	-7.90441e-06	3.13038e-06	0.0186751	36	25	TRUE
	1836	140	-7.90441e-06	3.13038e-06	0.0173534	36	25	TRUE
	1836	160	-7.90441e-06	3.13038e-06	0.018801	36	25	TRUE
	1836	180	-7.90441e-06	3.13038e-06	0.0223055	36	25	TRUE
	1836	200	-7.90441e-06	3.13038e-06	0.0203218	36	25	TRUE
	1836	220	-7.90441e-06	3.13038e-06	0.0224271	36	25	TRUE
	1836	240	-7.90441e-06	3.13038e-06	0.0263581	36	25	TRUE
	1836	260	-7.90441e-06	3.13038e-06	0.0271553	36	25	TRUE
	1836	280	-7.90441e-06	3.13038e-06	0.0277249	36	25	TRUE
	1837	20	-7.88415e-06	3.11847e-06	-0.000175029	36	25	TRUE
	1837	40	-7.88415e-06	3.11847e-06	0.00127711	36	25	TRUE
	1837	60	-7.88415e-06	3.11847e-06	0.0153296	36	25	TRUE
	1837	80	-7.88415e-06	3.11847e-06	0.021668	36	25	TRUE
	1837	100	-7.88415e-06	3.11847e-06	0.0181442	36	25	TRUE
	1837	120	-7.88415e-06	3.11847e-06	0.0175657	36	25	TRUE
	1837	140	-7.88415e-06	3.11847e-06	0.0177007	36	25	TRUE
	1837	160	-7.88415e-06	3.11847e-06	0.0197587	36	25	TRUE
	1837	180	-7.88415e-06	3.11847e-06	0.0202186	36	25	TRUE
	1837	200	-7.88415e-06	3.11847e-06	0.0199885	36	25	TRUE
	1837	220	-7.88415e-06	3.11847e-06	0.021097	36	25	TRUE
	1837	240	-7.88415e-06	3.11847e-06	0.0254064	36	25	TRUE
	1837	260	-7.88415e-06	3.11847e-06	0.0261977	36	25	TRUE
	1837	280	-7.88415e-06	3.11847e-06	0.0259258	36	25	TRUE
	1907	20	-7.91276e-06	3.16254e-06	-0.00144863	35	26	TRUE
	1907	40	-7.91276e-06	3.16254e-06	-0.000180166	35	26	TRUE
	1907	60	-7.91276e-06	3.16254e-06	0.0066355	35	26	TRUE
	1907	80	-7.91276e-06	3.16254e-06	0.0207867	35	26	TRUE
	1907	100	-7.91276e-06	3.16254e-06	0.0194845	35	26	TRUE
	1907	120	-7.91276e-06	3.16254e-06	0.0174396	35	26	TRUE
	1907	140	-7.91276e-06	3.16254e-06	0.016669	35	26	TRUE
	1907	160	-7.91276e-06	3.16254e-06	0.0196826	35	26	TRUE
	1907	180	-7.91276e-06	3.16254e-06	0.0182212	35	26	TRUE
	1907	200	-7.91276e-06	3.16254e-06	0.0195032	35	26	TRUE
	1907	220	-7.91276e-06	3.16254e-06	0.0235924	35	26	TRUE
	1907	240	-7.91276e-06	3.16254e-06	0.0244363	35	26	TRUE
	1907	260	-7.91276e-06	3.16254e-06	0.0247636	35	26	TRUE
	1907	280	-7.91276e-06	3.16254e-06	0.026565	35	26	TRUE
	1907	300	-7.91276e-06	3.16254e-06	0.0222033	35	26	TRUE
	1979	20	-7.90085e-06	3.1828e-06	0.000666463	35	27	TRUE
	1979	40	-7.90085e-06	3.1828e-06	0.00113514	35	27	TRUE
	1979	60	-7.90085e-06	3.1828e-06	0.010702	35	27	TRUE
	1979	80	-7.90085e-06	3.1828e-06	0.0182994	35	27	TRUE
	1979	100	-7.90085e-06	3.1828e-06	0.0196438	35	27	TRUE
	1979	120	-7.90085e-06	3.1828e-06	0.0186603	35	27	TRUE
	1979	140	-7.90085e-06	3.1828e-06	0.0196092	35	27	TRUE
	1979	160	-7.90085e-06	3.1828e-06	0.0179581	35	27	TRUE
	1979	180	-7.90085e-06	3.1828e-06	0.0200096	35	27	TRUE
	1979	200	-7.90085e-06	3.1828e-06	0.0229502	35	27	TRUE
	1979	220	-7.90085e-06	3.1828e-06	0.0251333	35	27	TRUE
	1979	240	-7.90085e-06	3.1828e-06	0.0255592	35	27	TRUE
	1979	260	-7.90085e-06	3.1828e-06	0.0288608	35	27	TRUE
	1979	280	-7.90085e-06	3.1828e-06	0.0315131	35	27	TRUE
	2051	20	-7.88895e-06	3.20305e-06	0.000959504	35	28	TRUE
	2051	40	-7.88895e-06	3.20305e-06	0.000158017	35	28	TRUE
	2051	60	-7.88895e-06	3.20305e-06	0.0194492	35	28	TRUE
	2051	80	-7.88895e-06	3.20305e-06	0.0193701	35	28	TRUE
	2051	100	-7.88895e-06	3.20305e-06	0.0194619	35	28	TRUE
	2051	120	-7.88895e-06	3.20305e-06	0.0197999	35	28	TRUE
	2051	140	-7.88895e-06	3.20305e-06	0.0194754	35	28	TRUE
	2051	160	-7.88895e-06	3.20305e-06	0.0222481	35	28	TRUE
	2051	180	-7.88895e-06	3.20305e-06	0.0219581	35	28	TRUE
	2051	200	-7.88895e-06	3.20305e-06	0.0228932	35	28	TRUE
	2051	220	-7.88895e-06	3.20305e-06	0.025316	35	28	TRUE
	2051	240	-7.88895e-06	3.20305e-06	0.0256182	35	28	TRUE
	2051	260	-7.88895e-06	3.20305e-06	0.0296032	35	28	TRUE
	2051	280	-7.88895e-06	3.20305e-06	0.0217998	35	28	TRUE
	2052	20	-7.86869e-06	3.19115e-06	0.00152973	35	28	TRUE
	2052	40	-7.86869e-06	3.19115e-06	0.000980142	35	28	TRUE
	2052	60	-7.86869e-06	3.19115e-06	0.0149555	35	28	TRUE
	2052	80	-7.86869e-06	3.19115e-06	0.0169725	35	28	TRUE
	2052	100	-7.86869e-06	3.19115e-06	0.0199762	35	28	TRUE
	2052	120	-7.86869e-06	3.19115e-06	0.0199274	35	28	TRUE
	2052	140	-7.86869e-06	3.19115e-06	0.01901	35	28	TRUE
	2052	160	-7.86869e-06	3.19115e-06	0.019301	35	28	TRUE
	2052	180	-7.86869e-06	3.19115e-06	0.0219796	35	28	TRUE
	2052	200	-7.86869e-06	3.19115e-06	0.0223915	35	28	TRUE
	2052	220	-7.86869e-06	3.19115e-06	0.0253588	35	28	TRUE
	2052	240	-7.86869e-06	3.19115e-06	0.0285794	35	28	TRUE
	2052	260	-7.86869e-06	3.19115e-06	0.0297933	35	28	TRUE
	2052	280	-7.86869e-06	3.19115e-06	0.0418814	35	28	TRUE
	2123	20	-7.87704e-06	3.22331e-06	0.000882077	35	29	TRUE
	2123	40	-7.87704e-06	3.22331e-06	5.26028e-05	35	29	TRUE
	2123	60	-7.87704e-06	3.22331e-06	0.0155701	35	29	TRUE
	2123	80	-7.87704e-06	3.22331e-06	0.0172668	35	29	TRUE
	2123	100	-7.87704e-06	3.22331e-06	0.0177874	35	29	TRUE
	2123	120	-7.87704e-06	3.22331e-06	0.0190539	35	29	TRUE
	2123	140	-7.87704e-06	3.22331e-06	0.0197827	35	29	TRUE
	2123	160	-7.87704e-06	3.22331e-06	0.0194112	35	29	TRUE
	2123	180	-7.87704e-06	3.22331e-06	0.0210989	35	29	TRUE
	2123	200	-7.87704e-06	3.22331e-06	0.023796	35	29	TRUE
	2123	220	-7.87704e-06	3.22331e-06	0.0262492	35	29	TRUE
	2123	240	-7.87704e-06	3.22331e-06	0.0273725	35	29	TRUE
	2123	260	-7.87704e-06	3.22331e-06	0.0300783	35	29	TRUE
	2123	280	-7.87704e-06	3.22331e-06	0.0365136	35	29	TRUE
	2195	20	-7.86513e-06	3.24356e-06	-5.38278e-05	35	30	TRUE
	2195	40	-7.86513e-06	3.24356e-06	2.51858e-05	35	30	TRUE
	2195	60	-7.86513e-06	3.24356e-06	0.0125279	35	30	TRUE
	2195	80	-7.86513e-06	3.24356e-06	0.0184342	35	30	TRUE
	2195	100	-7.86513e-06	3.24356e-06	0.0182846	35	30	TRUE
	2195	120	-7.86513e-06	3.24356e-06	0.0188764	35	30	TRUE
	2195	140	-7.86513e-06	3.24356e-06	0.0203159	35	30	TRUE
	2195	160	-7.86513e-06	3.24356e-06	0.0205897	35	30	TRUE
	2195	180	-7.86513e-06	3.24356e-06	0.0218864	35	30	TRUE
	2195	200	-7.86513e-06	3.24356e-06	0.0257614	35	30	TRUE
	2195	220	-7.86513e-06	3.24356e-06	0.028154	35	30	TRUE
	2195	240	-7.86513e-06	3.24356e-06	0.0293633	35	30	TRUE
	2195	260	-7.86513e-06	3.24356e-06	0.0290323	35	30	TRUE
	2196	20	-7.84488e-06	3.23166e-06	0.00106936	35	30	TRUE
	2196	40	-7.84488e-06	3.23166e-06	0.000794493	35	30	TRUE
	2196	60	-7.84488e-06	3.23166e-06	0.0186916	35	30	TRUE
	2196	80	-7.84488e-06	3.23166e-06	0.0180489	35	30	TRUE
	2196	100	-7.84488e-06	3.23166e-06	0.0196468	35	30	TRUE
	2196	120	-7.84488e-06	3.23166e-06	0.0216149	35	30	TRUE
	2196	140	-7.84488e-06	3.23166e-06	0.0220395	35	30	TRUE
	2196	160	-7.84488e-06	3.23166e-06	0.0223505	35	30	TRUE
	2196	180	-7.84488e-06	3.23166e-06	0.0248048	35	30	TRUE
	2196	200	-7.84488e-06	3.23166e-06	0.0237434	35	30	TRUE
	2196	220	-7.84488e-06	3.23166e-06	0.0269539	35	30	TRUE
	2196	240	-7.84488e-06	3.23166e-06	0.0307499	35	30	TRUE
	2196	260	-7.84488e-06	3.23166e-06	0.0321746	35	30	TRUE
	2267	20	-7.85323e-06	3.26382e-06	-0.00145288	35	31	TRUE
	2267	40	-7.85323e-06	3.26382e-06	-0.00016579	35	31	TRUE
	2267	60	-7.85323e-06	3.26382e-06	0.019517	35	31	TRUE
	2267	80	-7.85323e-06	3.26382e-06	0.0174583	35	31	TRUE
	2267	100	-7.85323e-06	3.26382e-06	0.0201998	35	31	TRUE
	2267	120	-7.85323e-06	3.26382e-06	0.0209619	35	31	TRUE
	2267	140	-7.85323e-06	3.26382e-06	0.0210378	35	31	TRUE
	2267	160	-7.85323e-06	3.26382e-06	0.0232722	35	31	TRUE
	2267	180	-7.85323e-06	3.26382e-06	0.0257378	35	31	TRUE
	2267	200	-7.85323e-06	3.26382e-06	0.027265	35	31	TRUE
	2267	220	-7.85323e-06	3.26382e-06	0.0300866	35	31	TRUE
	2267	240	-7.85323e-06	3.26382e-06	0.0279962	35	31	TRUE
	2267	260	-7.85323e-06	3.26382e-06	0.0323554	35	31	TRUE
	2339	20	-7.84132e-06	3.28408e-06	0.000914527	35	32	TRUE
	2339	40	-7.84132e-06	3.28408e-06	0.000268204	35	32	TRUE
	2339	60	-7.84132e-06	3.28408e-06	0.0169802	35	32	TRUE
	2339	80	-7.84132e-06	3.28408e-06	0.0180896	35	32	TRUE
	2339	100	-7.84132e-06	3.28408e-06	0.0177289	35	32	TRUE
	2339	120	-7.84132e-06	3.28408e-06	0.0206633	35	32	TRUE
	2339	140	-7.84132e-06	3.28408e-06	0.0209642	35	32	TRUE
	2339	160	-7.84132e-06	3.28408e-06	0.0237085	35	32	TRUE
	2339	180	-7.84132e-06	3.28408e-06	0.0267011	35	32	TRUE
	2339	200	-7.84132e-06	3.28408e-06	0.0309662	35	32	TRUE
	2339	220	-7.84132e-06	3.28408e-06	0.0309541	35	32	TRUE
	2339	240	-7.84132e-06	3.28408e-06	0.0359411	35	32	TRUE
	2339	260	-7.84132e-06	3.28408e-06	0.0406558	35	32	TRUE
	2411	20	-7.82941e-06	3.30433e-06	-0.001239	35	33	TRUE
	2411	40	-7.82941e-06	3.30433e-06	0.00027599	35	33	TRUE
	2411	60	-7.82941e-06	3.30433e-06	0.016721	35	33	TRUE
	2411	80	-7.82941e-06	3.30433e-06	0.0188886	35	33	TRUE
	2411	100	-7.82941e-06	3.30433e-06	0.0211065	35	33	TRUE
	2411	120	-7.82941e-06	3.30433e-06	0.0196277	35	33	TRUE
	2411	140	-7.82941e-06	3.30433e-06	0.0221736	35	33	TRUE
	2411	160	-7.82941e-06	3.30433e-06	0.0255383	35	33	TRUE
	2411	180	-7.82941e-06	3.30433e-06	0.0264757	35	33	TRUE
	2411	200	-7.82941e-06	3.30433e-06	0.0296281	35	33	TRUE
	2411	220	-7.82941e-06	3.30433e-06	0.0324162	35	33	TRUE
	2411	240	-7.82941e-06	3.30433e-06	0.0342445	35	33	TRUE
	2411	260	-7.82941e-06	3.30433e-06	0.0304708	35	33	TRUE
	2412	20	-7.80915e-06	3.29243e-06	0.00105848	35	33	TRUE
	2412	40	-7.80915e-06	3.29243e-06	0.00053815	35	33	TRUE
	2412	60	-7.80915e-06	3.29243e-06	0.0146581	35	33	TRUE
	2412	80	-7.80915e-06	3.29243e-06	0.0184179	35	33	TRUE
	2412	100	-7.80915e-06	3.29243e-06	0.0197777	35	33	TRUE
	2412	120	-7.80915e-06	3.29243e-06	0.0219311	35	33	TRUE
	2412	140	-7.80915e-06	3.29243e-06	0.0229946	35	33	TRUE
	2412	160	-7.80915e-06	3.29243e-06	0.025212	35	33	TRUE
	2412	180	-7.80915e-06	3.29243e-06	0.0286511	35	33	TRUE
	2412	200	-7.80915e-06	3.29243e-06	0.0321579	35	33	TRUE
	2412	220	-7.80915e-06	3.29243e-06	0.0310548	35	33	TRUE
	2412	240	-7.80915e-06	3.29243e-06	0.0349304	35	33	TRUE
	2412	260	-7.80915e-06	3.29243e-06	0.0224515	35	33	TRUE
	2483	20	-7.8175e-06	3.32459e-06	-0.000730389	35	34	TRUE
	2483	40	-7.8175e-06	3.32459e-06	-5.90122e-05	35	34	TRUE
	2483	60	-7.8175e-06	3.32459e-06	0.0155204	35	34	TRUE
	2483	80	-7.8175e-06	3.32459e-06	0.0171662	35	34	TRUE
	2483	100	-7.8175e-06	3.32459e-06	0.0180884	35	34	TRUE
	2483	120	-7.8175e-06	3.32459e-06	0.0183777	35	34	TRUE
	2483	140	-7.8175e-06	3.32459e-06	0.0223013	35	34	TRUE
	2483	160	-7.8175e-06	3.32459e-06	0.026253	35	34	TRUE
	2483	180	-7.8175e-06	3.32459e-06	0.0270929	35	34	TRUE
	2483	200	-7.8175e-06	3.32459e-06	0.0307945	35	34	TRUE
	2483	220	-7.8175e-06	3.32459e-06	0.0332129	35	34	TRUE
	2483	240	-7.8175e-06	3.32459e-06	0.0351322	35	34	TRUE
	2555	20	-7.8056e-06	3.34485e-06	-3.7412e-05	35	35	TRUE
	2555	40	-7.8056e-06	3.34485e-06	-0.00020124	35	35	TRUE
	2555	60	-7.8056e-06	3.34485e-06	0.00863379	35	35	TRUE
	2555	80	-7.8056e-06	3.34485e-06	0.0166724	35	35	TRUE
	2555	100	-7.8056e-06	3.34485e-06	0.0204633	35	35	TRUE
	2555	120	-7.8056e-06	3.34485e-06	0.0215461	35	35	TRUE
	2555	140	-7.8056e-06	3.34485e-06	0.0231768	35	35	TRUE
	2555	160	-7.8056e-06	3.34485e-06	0.0265694	35	35	TRUE
	2555	180	-7.8056e-06	3.34485e-06	0.0261615	35	35	TRUE
	2555	200	-7.8056e-06	3.34485e-06	0.0315255	35	35	TRUE
	2555	220	-7.8056e-06	3.34485e-06	0.0333071	35	35	TRUE
	2555	240	-7.8056e-06	3.34485e-06	0.0388932	35	35	TRUE
	2627	20	-7.79369e-06	3.3651e-06	-0.000646111	35	36	TRUE
	2627	40	-7.79369e-06	3.3651e-06	0.00108506	35	36	TRUE
	2627	60	-7.79369e-06	3.3651e-06	0.00864854	35	36	TRUE
	2627	80	-7.79369e-06	3.3651e-06	0.0178429	35	36	TRUE
	2627	100	-7.79369e-06	3.3651e-06	0.0188951	35	36	TRUE
	2627	120	-7.79369e-06	3.3651e-06	0.0212512	35	36	TRUE
	2627	140	-7.79369e-06	3.3651e-06	0.0239726	35	36	TRUE
	2627	160	-7.79369e-06	3.3651e-06	0.0264	35	36	TRUE
	2627	180	-7.79369e-06	3.3651e-06	0.0281218	35	36	TRUE
	2627	200	-7.79369e-06	3.3651e-06	0.0312534	35	36	TRUE
	2627	220	-7.79369e-06	3.3651e-06	0.0347829	35	36	TRUE
	2627	240	-7.79369e-06	3.3651e-06	0.0398179	35	36	TRUE
	2699	20	-7.78178e-06	3.38536e-06	-0.000116646	35	37	TRUE
	2699	40	-7.78178e-06	3.38536e-06	-0.000351576	35	37	TRUE
	2699	60	-7.78178e-06	3.38536e-06	0.0166469	35	37	TRUE
	2699	80	-7.78178e-06	3.38536e-06	0.0165155	35	37	TRUE
	2699	100	-7.78178e-06	3.38536e-06	0.0210568	35	37	TRUE
	2699	120	-7.78178e-06	3.38536e-06	0.0221449	35	37	TRUE
	2699	140	-7.78178e-06	3.38536e-06	0.0226314	35	37	TRUE
	2699	160	-7.78178e-06	3.38536e-06	0.0288652	35	37	TRUE
	2699	180	-7.78178e-06	3.38536e-06	0.0290399	35	37	TRUE
	2699	200	-7.78178e-06	3.38536e-06	0.033769	35	37	TRUE
	2699	220	-7.78178e-06	3.38536e-06	0.0376617	35	37	TRUE
	2699	240	-7.78178e-06	3.38536e-06	0.0393797	35	37	TRUE
	2700	20	-7.76153e-06	3.37345e-06	-0.000818418	36	37	TRUE
	2700	40	-7.76153e-06	3.37345e-06	0.000366865	36	37	TRUE
	2700	60	-7.76153e-06	3.37345e-06	0.0158956	36	37	TRUE
	2700	80	-7.76153e-06	3.37345e-06	0.0182245	36	37	TRUE
	2700	100	-7.76153e-06	3.37345e-06	0.0200968	36	37	TRUE
	2700	120	-7.76153e-06	3.37345e-06	0.0215868	36	37	TRUE
	2700	140	-7.76153e-06	3.37345e-06	0.0267694	36	37	TRUE
	2700	160	-7.76153e-06	3.37345e-06	0.0296679	36	37	TRUE
	2700	180	-7.76153e-06	3.37345e-06	0.0319952	36	37	TRUE
	2700	200	-7.76153e-06	3.37345e-06	0.0333367	36	37	TRUE
	2700	220	-7.76153e-06	3.37345e-06	0.0373928	36	37	TRUE
	2700	240	-7.76153e-06	3.37345e-06	0.0457311	36	37	TRUE
	2701	20	-7.74127e-06	3.36155e-06	-0.00120221	36	37	TRUE
	2701	40	-7.74127e-06	3.36155e-06	0.000178456	36	37	TRUE
	2701	60	-7.74127e-06	3.36155e-06	0.015933	36	37	TRUE
	2701	80	-7.74127e-06	3.36155e-06	0.0187329	36	37	TRUE
	2701	100	-7.74127e-06	3.36155e-06	0.0213568	36	37	TRUE
	2701	120	-7.74127e-06	3.36155e-06	0.0196177	36	37	TRUE
	2701	140	-7.74127e-06	3.36155e-06	0.0247944	36	37	TRUE
	2701	160	-7.74127e-06	3.36155e-06	0.0267131	36	37	TRUE
	2701	180	-7.74127e-06	3.36155e-06	0.0285567	36	37	TRUE
	2701	200	-7.74127e-06	3.36155e-06	0.0341588	36	37	TRUE
	2701	220	-7.74127e-06	3.36155e-06	0.0372547	36	37	TRUE
	2701	240	-7.74127e-06	3.36155e-06	0.0466062	36	37	TRUE
	2772	20	-7.74962e-06	3.39371e-06	9.97692e-05	36	38	TRUE
	2772	40	-7.74962e-06	3.39371e-06	-0.000749982	36	38	TRUE
	2772	60	-7.74962e-06	3.39371e-06	0.0173101	36	38	TRUE
	2772	80	-7.74962e-06	3.39371e-06	0.0167952	36	38	TRUE
	2772	100	-7.74962e-06	3.39371e-06	0.0191628	36	38	TRUE
	2772	120	-7.74962e-06	3.39371e-06	0.0223308	36	38	TRUE
	2772	140	-7.74962e-06	3.39371e-06	0.025413	36	38	TRUE
	2772	160	-7.74962e-06	3.39371e-06	0.0273849	36	38	TRUE
	2772	180	-7.74962e-06	3.39371e-06	0.0312886	36	38	TRUE
	2772	200	-7.74962e-06	3.39371e-06	0.0372092	36	38	TRUE
	2772	220	-7.74962e-06	3.39371e-06	0.0359089	36	38	TRUE
	2772	240	-7.74962e-06	3.39371e-06	0.0441071	36	38	TRUE
	2773	20	-7.72936e-06	3.3818e-06	-0.00112866	36	38	TRUE
	2773	40	-7.72936e-06	3.3818e-06	0.000321847	36	38	TRUE
	2773	60	-7.72936e-06	3.3818e-06	0.0165539	36	38	TRUE
	2773	80	-7.72936e-06	3.3818e-06	0.0195318	36	38	TRUE
	2773	100	-7.72936e-06	3.3818e-06	0.0212712	36	38	TRUE
	2773	120	-7.72936e-06	3.3818e-06	0.0211807	36	38	TRUE
	2773	140	-7.72936e-06	3.3818e-06	0.0256304	36	38	TRUE
	2773	160	-7.72936e-06	3.3818e-06	0.0287471	36	38	TRUE
	2773	180	-7.72936e-06	3.3818e-06	0.0302622	36	38	TRUE
	2773	200	-7.72936e-06	3.3818e-06	0.0356333	36	38	TRUE
	2773	220	-7.72936e-06	3.3818e-06	0.0379536	36	38	TRUE
	2773	240	-7.72936e-06	3.3818e-06	0.0371202	36	38	TRUE
	2844	20	-7.73771e-06	3.41397e-06	0.0015571	36	39	TRUE
	2844	40	-7.73771e-06	3.41397e-06	-0.00108865	36	39	TRUE
	2844	60	-7.73771e-06	3.41397e-06	0.0157499	36	39	TRUE
	2844	80	-7.73771e-06	3.41397e-06	0.0182134	36	39	TRUE
	2844	100	-7.73771e-06	3.41397e-06	0.018852	36	39	TRUE
	2844	120	-7.73771e-06	3.41397e-06	0.0215831	36	39	TRUE
	2844	140	-7.73771e-06	3.41397e-06	0.0241581	36	39	TRUE
	2844	160	-7.73771e-06	3.41397e-06	0.0293104	36	39	TRUE
	2844	180	-7.73771e-06	3.41397e-06	0.0307828	36	39	TRUE
	2844	200	-7.73771e-06	3.41397e-06	0.0354725	36	39	TRUE
	2844	220	-7.73771e-06	3.41397e-06	0.0392756	36	39	TRUE
	2844	240	-7.73771e-06	3.41397e-06	0.0403428	36	39	TRUE
	2845	20	-7.71746e-06	3.40206e-06	0.000550918	36	39	TRUE
	2845	40	-7.71746e-06	3.40206e-06	0.00116665	36	39	TRUE
	2845	60	-7.71746e-06	3.40206e-06	0.0143022	36	39	TRUE
	2845	80	-7.71746e-06	3.40206e-06	0.0174488	36	39	TRUE
	2845	100	-7.71746e-06	3.40206e-06	0.0188121	36	39	TRUE
	2845	120	-7.71746e-06	3.40206e-06	0.023001	36	39	TRUE
	2845	140	-7.71746e-06	3.40206e-06	0.0236146	36	39	TRUE
	2845	160	-7.71746e-06	3.40206e-06	0.0270228	36	39	TRUE
	2845	180	-7.71746e-06	3.40206e-06	0.0318502	36	39	TRUE
	2845	200	-7.71746e-06	3.40206e-06	0.0344599	36	39	TRUE
	2845	220	-7.71746e-06	3.40206e-06	0.0396482	36	39	TRUE
	2845	240	-7.71746e-06	3.40206e-06	0.0412838	36	39	TRUE
	2916	20	-7.72581e-06	3.43422e-06	0.000234709	36	40	TRUE
	2916	40	-7.72581e-06	3.43422e-06	0.000255747	36	40	TRUE
	2916	60	-7.72581e-06	3.43422e-06	0.0157586	36	40	TRUE
	2916	80	-7.72581e-06	3.43422e-06	0.0157162	36	40	TRUE
	2916	100	-7.72581e-06	3.43422e-06	0.0172673	36	40	TRUE
	2916	120	-7.72581e-06	3.43422e-06	0.0200957	36	40	TRUE
	2916	140	-7.72581e-06	3.43422e-06	0.0250671	36	40	TRUE
	2916	160	-7.72581e-06	3.43422e-06	0.0293416	36	40	TRUE
	2916	180	-7.72581e-06	3.43422e-06	0.0313455	36	40	TRUE
	2916	200	-7.72581e-06	3.43422e-06	0.034647	36	40	TRUE
	2916	220	-7.72581e-06	3.43422e-06	0.0401248	36	40	TRUE
	2916	240	-7.72581e-06	3.43422e-06	0.0507358	36	40	TRUE
	2917	20	-7.70555e-06	3.42232e-06	0.000337446	36	40	TRUE
	2917	40	-7.70555e-06	3.42232e-06	-0.000382182	36	40	TRUE
	2917	60	-7.70555e-06	3.42232e-06	0.0142188	36	40	TRUE
	2917	80	-7.70555e-06	3.42232e-06	0.0161962	36	40	TRUE
	2917	100	-7.70555e-06	3.42232e-06	0.0203576	36	40	TRUE
	2917	120	-7.70555e-06	3.42232e-06	0.0199846	36	40	TRUE
	2917	140	-7.70555e-06	3.42232e-06	0.0240503	36	40	TRUE
	2917	160	-7.70555e-06	3.42232e-06	0.02791	36	40	TRUE
	2917	180	-7.70555e-06	3.42232e-06	0.0302267	36	40	TRUE
	2917	200	-7.70555e-06	3.42232e-06	0.0349201	36	40	TRUE
	2917	220	-7.70555e-06	3.42232e-06	0.0398283	36	40	TRUE
	2917	240	-7.70555e-06	3.42232e-06	0.0402973	36	40	TRUE
	2988	20	-7.7139e-06	3.45448e-06	-1.73811e-05	36	41	TRUE
	2988	40	-7.7139e-06	3.45448e-06	-0.000726433	36	41	TRUE
	2988	60	-7.7139e-06	3.45448e-06	0.0082346	36	41	TRUE
	2988	80	-7.7139e-06	3.45448e-06	0.0171567	36	41	TRUE
	2988	100	-7.7139e-06	3.45448e-06	0.0170766	36	41	TRUE
	2988	120	-7.7139e-06	3.45448e-06	0.0203957	36	41	TRUE
	2988	140	-7.7139e-06	3.45448e-06	0.023827	36	41	TRUE
	2988	160	-7.7139e-06	3.45448e-06	0.0246585	36	41	TRUE
	2988	180	-7.7139e-06	3.45448e-06	0.0303487	36	41	TRUE
	2988	200	-7.7139e-06	3.45448e-06	0.0308844	36	41	TRUE
	2988	220	-7.7139e-06	3.45448e-06	0.0373219	36	41	TRUE
	2988	240	-7.7139e-06	3.45448e-06	0.04034	36	41	TRUE
	2989	20	-7.69364e-06	3.44257e-06	0.000149772	36	41	TRUE
	2989	40	-7.69364e-06	3.44257e-06	0.000524038	36	41	TRUE
	2989	60	-7.69364e-06	3.44257e-06	0.0132563	36	41	TRUE
	2989	80	-7.69364e-06	3.44257e-06	0.0163476	36	41	TRUE
	2989	100	-7.69364e-06	3.44257e-06	0.0198696	36	41	TRUE
	2989	120	-7.69364e-06	3.44257e-06	0.0222026	36	41	TRUE
	2989	140	-7.69364e-06	3.44257e-06	0.0260987	36	41	TRUE
	2989	160	-7.69364e-06	3.44257e-06	0.0275871	36	41	TRUE
	2989	180	-7.69364e-06	3.44257e-06	0.0310348	36	41	TRUE
	2989	200	-7.69364e-06	3.44257e-06	0.0331842	36	41	TRUE
	2989	220	-7.69364e-06	3.44257e-06	0.0399968	36	41	TRUE
	2989	240	-7.69364e-06	3.44257e-06	0.0360504	36	41	TRUE
	3060	20	-7.70199e-06	3.47473e-06	0.000677171	36	42	TRUE
	3060	40	-7.70199e-06	3.47473e-06	0.000972754	36	42	TRUE
	3060	60	-7.70199e-06	3.47473e-06	0.0151558	36	42	TRUE
	3060	80	-7.70199e-06	3.47473e-06	0.0170288	36	42	TRUE
	3060	100	-7.70199e-06	3.47473e-06	0.0174387	36	42	TRUE
	3060	120	-7.70199e-06	3.47473e-06	0.0217607	36	42	TRUE
	3060	140	-7.70199e-06	3.47473e-06	0.0256836	36	42	TRUE
	3060	160	-7.70199e-06	3.47473e-06	0.0265562	36	42	TRUE
	3060	180	-7.70199e-06	3.47473e-06	0.0329595	36	42	TRUE
	3060	200	-7.70199e-06	3.47473e-06	0.0348009	36	42	TRUE
	3060	220	-7.70199e-06	3.47473e-06	0.039372	36	42	TRUE
	3060	240	-7.70199e-06	3.47473e-06	0.0593138	36	42	TRUE
	3061	20	-7.68174e-06	3.46283e-06	0.000299586	36	42	TRUE
	3061	40	-7.68174e-06	3.46283e-06	-0.00102387	36	42	TRUE
	3061	60	-7.68174e-06	3.46283e-06	0.0155831	36	42	TRUE
	3061	80	-7.68174e-06	3.46283e-06	0.0167902	36	42	TRUE
	3061	100	-7.68174e-06	3.46283e-06	0.0199523	36	42	TRUE
	3061	120	-7.68174e-06	3.46283e-06	0.0245978	36	42	TRUE
	3061	140	-7.68174e-06	3.46283e-06	0.0244642	36	42	TRUE
	3061	160	-7.68174e-06	3.46283e-06	0.0284496	36	42	TRUE
	3061	180	-7.68174e-06	3.46283e-06	0.0348194	36	42	TRUE
	3061	200	-7.68174e-06	3.46283e-06	0.0360625	36	42	TRUE
	3061	220	-7.68174e-06	3.46283e-06	0.0424976	36	42	TRUE
	3062	20	-7.66148e-06	3.45092e-06	-0.00110779	37	42	TRUE
	3062	40	-7.66148e-06	3.45092e-06	-0.000189355	37	42	TRUE
	3062	60	-7.66148e-06	3.45092e-06	0.0131238	37	42	TRUE
	3062	80	-7.66148e-06	3.45092e-06	0.0180413	37	42	TRUE
	3062	100	-7.66148e-06	3.45092e-06	0.0201877	37	42	TRUE
	3062	120	-7.66148e-06	3.45092e-06	0.0216	37	42	TRUE
	3062	140	-7.66148e-06	3.45092e-06	0.0261113	37	42	TRUE
	3062	160	-7.66148e-06	3.45092e-06	0.0281556	37	42	TRUE
	3062	180	-7.66148e-06	3.45092e-06	0.0319031	37	42	TRUE
	3062	200	-7.66148e-06	3.45092e-06	0.0377057	37	42	TRUE
	3062	220	-7.66148e-06	3.45092e-06	0.040135	37	42	TRUE
	3062	240	-7.66148e-06	3.45092e-06	0.0312354	37	42	TRUE
	3134	20	-7.64957e-06	3.47118e-06	0.00144249	37	43	TRUE
	3134	40	-7.64957e-06	3.47118e-06	-0.000270676	37	43	TRUE
	3134	60	-7.64957e-06	3.47118e-06	0.0179295	37	43	TRUE
	3134	80	-7.64957e-06	3.47118e-06	0.0170659	37	43	TRUE
	3134	100	-7.64957e-06	3.47118e-06	0.0195699	37	43	TRUE
	3134	120	-7.64957e-06	3.47118e-06	0.0226554	37	43	TRUE
	3134	140	-7.64957e-06	3.47118e-06	0.0251422	37	43	TRUE
	3134	160	-7.64957e-06	3.47118e-06	0.0304689	37	43	TRUE
	3134	180	-7.64957e-06	3.47118e-06	0.0324764	37	43	TRUE
	3134	200	-7.64957e-06	3.47118e-06	0.0364649	37	43	TRUE
	3134	220	-7.64957e-06	3.47118e-06	0.0436484	37	43	TRUE
	3206	20	-7.63767e-06	3.49143e-06	-2.70475e-05	37	44	TRUE
	3206	40	-7.63767e-06	3.49143e-06	6.95319e-05	37	44	TRUE
	3206	60	-7.63767e-06	3.49143e-06	0.0139385	37	44	TRUE
	3206	80	-7.63767e-06	3.49143e-06	0.017957	37	44	TRUE
	3206	100	-7.63767e-06	3.49143e-06	0.019807	37	44	TRUE
	3206	120	-7.63767e-06	3.49143e-06	0.0236902	37	44	TRUE
	3206	140	-7.63767e-06	3.49143e-06	0.0252123	37	44	TRUE
	3206	160	-7.63767e-06	3.49143e-06	0.0288307	37	44	TRUE
	3206	180	-7.63767e-06	3.49143e-06	0.0321401	37	44	TRUE
	3206	200	-7.63767e-06	3.49143e-06	0.0366355	37	44	TRUE
	3206	220	-7.63767e-06	3.49143e-06	0.04257	37	44	TRUE
	3206	240	-7.63767e-06	3.49143e-06	0.0617277	37	44	TRUE
	3278	20	-7.62576e-06	3.51169e-06	0.000559718	37	45	TRUE
	3278	40	-7.62576e-06	3.51169e-06	0.000109388	37	45	TRUE
	3278	60	-7.62576e-06	3.51169e-06	0.0162765	37	45	TRUE
	3278	80	-7.62576e-06	3.51169e-06	0.0182599	37	45	TRUE
	3278	100	-7.62576e-06	3.51169e-06	0.0189609	37	45	TRUE
	3278	120	-7.62576e-06	3.51169e-06	0.0233704	37	45	TRUE
	3278	140	-7.62576e-06	3.51169e-06	0.0260926	37	45	TRUE
	3278	160	-7.62576e-06	3.51169e-06	0.0302469	37	45	TRUE
	3278	180	-7.62576e-06	3.51169e-06	0.0347007	37	45	TRUE
	3278	200	-7.62576e-06	3.51169e-06	0.0380707	37	45	TRUE
	3278	220	-7.62576e-06	3.51169e-06	0.038647	37	45	TRUE
	3350	20	-7.61385e-06	3.53195e-06	-7.74919e-05	37	46	TRUE
	3350	40	-7.61385e-06	3.53195e-06	0.000784331	37	46	TRUE
	3350	60	-7.61385e-06	3.53195e-06	0.0180639	37	46	TRUE
	3350	80	-7.61385e-06	3.53195e-06	0.0177113	37	46	TRUE
	3350	100	-7.61385e-06	3.53195e-06	0.0206651	37	46	TRUE
	3350	120	-7.61385e-06	3.53195e-06	0.0206107	37	46	TRUE
	3350	140	-7.61385e-06	3.53195e-06	0.0263085	37	46	TRUE
	3350	160	-7.61385e-06	3.53195e-06	0.0305045	37	46	TRUE
	3350	180	-7.61385e-06	3.53195e-06	0.0338732	37	46	TRUE
	3350	200	-7.61385e-06	3.53195e-06	0.0381614	37	46	TRUE
	3350	220	-7.61385e-06	3.53195e-06	0.0440261	37	46	TRUE
	3351	20	-7.5936e-06	3.52004e-06	-9.53114e-05	38	46	TRUE
	3351	40	-7.5936e-06	3.52004e-06	0.00142423	38	46	TRUE
	3351	60	-7.5936e-06	3.52004e-06	0.0180949	38	46	TRUE
	3351	80	-7.5936e-06	3.52004e-06	0.017688	38	46	TRUE
	3351	100	-7.5936e-06	3.52004e-06	0.0193195	38	46	TRUE
	3351	120	-7.5936e-06	3.52004e-06	0.0221362	38	46	TRUE
	3351	140	-7.5936e-06	3.52004e-06	0.0257389	38	46	TRUE
	3351	160	-7.5936e-06	3.52004e-06	0.0298326	38	46	TRUE
	3351	180	-7.5936e-06	3.52004e-06	0.0339001	38	46	TRUE
	3351	200	-7.5936e-06	3.52004e-06	0.0381703	38	46	TRUE
	3351	220	-7.5936e-06	3.52004e-06	0.0432117	38	46	TRUE
	3423	20	-7.58169e-06	3.5403e-06	0.000723158	38	47	TRUE
	3423	40	-7.58169e-06	3.5403e-06	-0.000311666	38	47	TRUE
	3423	60	-7.58169e-06	3.5403e-06	0.0160088	38	47	TRUE
	3423	80	-7.58169e-06	3.5403e-06	0.0166079	38	47	TRUE
	3423	100	-7.58169e-06	3.5403e-06	0.0208014	38	47	TRUE
	3423	120	-7.58169e-06	3.5403e-06	0.0226538	38	47	TRUE
	3423	140	-7.58169e-06	3.5403e-06	0.0250507	38	47	TRUE
	3423	160	-7.58169e-06	3.5403e-06	0.0297466	38	47	TRUE
	3423	180	-7.58169e-06	3.5403e-06	0.0353325	38	47	TRUE
	3423	200	-7.58169e-06	3.5403e-06	0.0385814	38	47	TRUE
	3423	220	-7.58169e-06	3.5403e-06	0.0448573	38	47	TRUE
	3423	240	-7.58169e-06	3.5403e-06	0.0700621	38	47	TRUE
	3495	20	-7.56978e-06	3.56055e-06	0.000576607	38	48	TRUE
	3495	40	-7.56978e-06	3.56055e-06	-0.00147513	38	48	TRUE
	3495	60	-7.56978e-06	3.56055e-06	0.014953	38	48	TRUE
	3495	80	-7.56978e-06	3.56055e-06	0.0159248	38	48	TRUE
	3495	100	-7.56978e-06	3.56055e-06	0.0196619	38	48	TRUE
	3495	120	-7.56978e-06	3.56055e-06	0.0219951	38	48	TRUE
	3495	140	-7.56978e-06	3.56055e-06	0.0248747	38	48	TRUE
	3495	160	-7.56978e-06	3.56055e-06	0.0300025	38	48	TRUE
	3495	180	-7.56978e-06	3.56055e-06	0.0329901	38	48	TRUE
	3495	200	-7.56978e-06	3.56055e-06	0.0344949	38	48	TRUE
	3495	220	-7.56978e-06	3.56055e-06	0.0446294	38	48	TRUE
	3495	240	-7.56978e-06	3.56055e-06	0.0357484	38	48	TRUE
	3567	20	-7.55787e-06	3.58081e-06	0.000603658	38	49	TRUE
	3567	40	-7.55787e-06	3.58081e-06	0.00128067	38	49	TRUE
	3567	60	-7.55787e-06	3.58081e-06	0.0165222	38	49	TRUE
	3567	80	-7.55787e-06	3.58081e-06	0.0168716	38	49	TRUE
	3567	100	-7.55787e-06	3.58081e-06	0.0210038	38	49	TRUE
	3567	120	-7.55787e-06	3.58081e-06	0.0204202	38	49	TRUE
	3567	140	-7.55787e-06	3.58081e-06	0.0275735	38	49	TRUE
	3567	160	-7.55787e-06	3.58081e-06	0.0292409	38	49	TRUE
	3567	180	-7.55787e-06	3.58081e-06	0.0342449	38	49	TRUE
	3567	200	-7.55787e-06	3.58081e-06	0.0372252	38	49	TRUE
	3567	220	-7.55787e-06	3.58081e-06	0.0438609	38	49	TRUE
	3639	20	-7.54597e-06	3.60107e-06	0.000119039	38	50	TRUE
	3639	40	-7.54597e-06	3.60107e-06	0.00058591	38	50	TRUE
	3639	60	-7.54597e-06	3.60107e-06	0.0169643	38	50	TRUE
	3639	80	-7.54597e-06	3.60107e-06	0.0167383	38	50	TRUE
	3639	100	-7.54597e-06	3.60107e-06	0.0183452	38	50	TRUE
	3639	120	-7.54597e-06	3.60107e-06	0.0219929	38	50	TRUE
	3639	140	-7.54597e-06	3.60107e-06	0.0258592	38	50	TRUE
	3639	160	-7.54597e-06	3.60107e-06	0.0301309	38	50	TRUE
	3639	180	-7.54597e-06	3.60107e-06	0.0336146	38	50	TRUE
	3639	200	-7.54597e-06	3.60107e-06	0.0404229	38	50	TRUE
	3639	220	-7.54597e-06	3.60107e-06	0.0442175	38	50	TRUE
	3711	20	-7.53406e-06	3.62132e-06	0.00071916	38	51	TRUE
	3711	40	-7.53406e-06	3.62132e-06	0.00147143	38	51	TRUE
	3711	60	-7.53406e-06	3.62132e-06	0.0163871	38	51	TRUE
	3711	80	-7.53406e-06	3.62132e-06	0.0181696	38	51	TRUE
	3711	100	-7.53406e-06	3.62132e-06	0.0210544	38	51	TRUE
	3711	120	-7.53406e-06	3.62132e-06	0.0237997	38	51	TRUE
	3711	140	-7.53406e-06	3.62132e-06	0.0278852	38	51	TRUE
	3711	160	-7.53406e-06	3.62132e-06	0.0303855	38	51	TRUE
	3711	180	-7.53406e-06	3.62132e-06	0.0346733	38	51	TRUE
	3711	200	-7.53406e-06	3.62132e-06	0.0397315	38	51	TRUE
	3711	220	-7.53406e-06	3.62132e-06	0.0446675	38	51	TRUE
	3712	20	-7.5138e-06	3.60941e-06	0.000462172	39	51	TRUE
	3712	40	-7.5138e-06	3.60941e-06	0.00170822	39	51	TRUE
	3712	60	-7.5138e-06	3.60941e-06	0.0172224	39	51	TRUE
	3712	80	-7.5138e-06	3.60941e-06	0.0186501	39	51	TRUE
	3712	100	-7.5138e-06	3.60941e-06	0.019737	39	51	TRUE
	3712	120	-7.5138e-06	3.60941e-06	0.0222983	39	51	TRUE
	3712	140	-7.5138e-06	3.60941e-06	0.0281844	39	51	TRUE
	3712	160	-7.5138e-06	3.60941e-06	0.0293378	39	51	TRUE
	3712	180	-7.5138e-06	3.60941e-06	0.0327126	39	51	TRUE
	3712	200	-7.5138e-06	3.60941e-06	0.0387031	39	51	TRUE
	3712	220	-7.5138e-06	3.60941e-06	0.0442416	39	51	TRUE
	3784	20	-7.5019e-06	3.62967e-06	-0.000938071	39	52	TRUE
	3784	40	-7.5019e-06	3.62967e-06	-0.000186234	39	52	TRUE
	3784	60	-7.5019e-06	3.62967e-06	0.0139793	39	52	TRUE
	3784	80	-7.5019e-06	3.62967e-06	0.0177946	39	52	TRUE
	3784	100	-7.5019e-06	3.62967e-06	0.0180286	39	52	TRUE
	3784	120	-7.5019e-06	3.62967e-06	0.0233656	39	52	TRUE
	3784	140	-7.5019e-06	3.62967e-06	0.025628	39	52	TRUE
	3784	160	-7.5019e-06	3.62967e-06	0.0269031	39	52	TRUE
	3784	180	-7.5019e-06	3.62967e-06	0.0355117	39	52	TRUE
	3784	200	-7.5019e-06	3.62967e-06	0.0392845	39	52	TRUE
	3784	220	-7.5019e-06	3.62967e-06	0.0425595	39	52	TRUE
	3784	240	-7.5019e-06	3.62967e-06	0.0455738	39	52	TRUE
	3856	20	-7.48999e-06	3.64993e-06	0.0015164	39	53	TRUE
	3856	40	-7.48999e-06	3.64993e-06	0.00149657	39	53	TRUE
	3856	60	-7.48999e-06	3.64993e-06	0.0163521	39	53	TRUE
	3856	80	-7.48999e-06	3.64993e-06	0.0177168	39	53	TRUE
	3856	100	-7.48999e-06	3.64993e-06	0.0180811	39	53	TRUE
	3856	120	-7.48999e-06	3.64993e-06	0.0211734	39	53	TRUE
	3856	140	-7.48999e-06	3.64993e-06	0.026243	39	53	TRUE
	3856	160	-7.48999e-06	3.64993e-06	0.0287871	39	53	TRUE
	3856	180	-7.48999e-06	3.64993e-06	0.0346961	39	53	TRUE
	3856	200	-7.48999e-06	3.64993e-06	0.0401464	39	53	TRUE
	3856	220	-7.48999e-06	3.64993e-06	0.0458165	39	53	TRUE
	3928	20	-7.47808e-06	3.67018e-06	-0.000494298	39	54	TRUE
	3928	40	-7.47808e-06	3.67018e-06	0.00012117	39	54	TRUE
	3928	60	-7.47808e-06	3.67018e-06	0.0160597	39	54	TRUE
	3928	80	-7.47808e-06	3.67018e-06	0.0179242	39	54	TRUE
	3928	100	-7.47808e-06	3.67018e-06	0.0192163	39	54	TRUE
	3928	120	-7.47808e-06	3.67018e-06	0.0230813	39	54	TRUE
	3928	140	-7.47808e-06	3.67018e-06	0.0276527	39	54	TRUE
	3928	160	-7.47808e-06	3.67018e-06	0.0287923	39	54	TRUE
	3928	180	-7.47808e-06	3.67018e-06	0.0356233	39	54	TRUE
	3928	200	-7.47808e-06	3.67018e-06	0.0411994	39	54	TRUE
	3928	220	-7.47808e-06	3.67018e-06	0.0447553	39	54	TRUE
	4000	20	-7.46618e-06	3.69044e-06	-0.000328873	39	55	TRUE
	4000	40	-7.46618e-06	3.69044e-06	0.00127466	39	55	TRUE
	4000	60	-7.46618e-06	3.69044e-06	0.0154342	39	55	TRUE
	4000	80	-7.46618e-06	3.69044e-06	0.0169484	39	55	TRUE
	4000	100	-7.46618e-06	3.69044e-06	0.0188699	39	55	TRUE
	4000	120	-7.46618e-06	3.69044e-06	0.0214709	39	55	TRUE
	4000	140	-7.46618e-06	3.69044e-06	0.0255299	39	55	TRUE
	4000	160	-7.46618e-06	3.69044e-06	0.0290316	39	55	TRUE
	4000	180	-7.46618e-06	3.69044e-06	0.0377376	39	55	TRUE
	4000	200	-7.46618e-06	3.69044e-06	0.0383295	39	55	TRUE
	4000	220	-7.46618e-06	3.69044e-06	0.0453727	39	55	TRUE
	4072	20	-7.45427e-06	3.7107e-06	0.00034069	39	56	TRUE
	4072	40	-7.45427e-06	3.7107e-06	-8.71419e-05	39	56	TRUE
	4072	60	-7.45427e-06	3.7107e-06	0.0168773	39	56	TRUE
	4072	80	-7.45427e-06	3.7107e-06	0.0185196	39	56	TRUE
	4072	100	-7.45427e-06	3.7107e-06	0.0201898	39	56	TRUE
	4072	120	-7.45427e-06	3.7107e-06	0.0242631	39	56	TRUE
	4072	140	-7.45427e-06	3.7107e-06	0.0271254	39	56	TRUE
	4072	160	-7.45427e-06	3.7107e-06	0.0315555	39	56	TRUE
	4072	180	-7.45427e-06	3.7107e-06	0.0344597	39	56	TRUE
	4072	200	-7.45427e-06	3.7107e-06	0.0411912	39	56	TRUE
	4072	220	-7.45427e-06	3.7107e-06	0.0483837	39	56	TRUE
	4144	20	-7.44236e-06	3.73095e-06	-9.01898e-05	39	57	TRUE
	4144	40	-7.44236e-06	3.73095e-06	-0.00121547	39	57	TRUE
	4144	60	-7.44236e-06	3.73095e-06	0.0150446	39	57	TRUE
	4144	80	-7.44236e-06	3.73095e-06	0.0183544	39	57	TRUE
	4144	100	-7.44236e-06	3.73095e-06	0.0200158	39	57	TRUE
	4144	120	-7.44236e-06	3.73095e-06	0.0231218	39	57	TRUE
	4144	140	-7.44236e-06	3.73095e-06	0.0273408	39	57	TRUE
	4144	160	-7.44236e-06	3.73095e-06	0.0298705	39	57	TRUE
	4144	180	-7.44236e-06	3.73095e-06	0.0345531	39	57	TRUE
	4144	200	-7.44236e-06	3.73095e-06	0.0408538	39	57	TRUE
	4144	220	-7.44236e-06	3.73095e-06	0.0457361	39	57	TRUE
	4145	20	-7.42211e-06	3.71905e-06	-0.000364971	40	57	TRUE
	4145	40	-7.42211e-06	3.71905e-06	0.000977455	40	57	TRUE
	4145	60	-7.42211e-06	3.71905e-06	0.0134435	40	57	TRUE
	4145	80	-7.42211e-06	3.71905e-06	0.0184313	40	57	TRUE
	4145	100	-7.42211e-06	3.71905e-06	0.019019	40	57	TRUE
	4145	120	-7.42211e-06	3.71905e-06	0.024004	40	57	TRUE
	4145	140	-7.42211e-06	3.71905e-06	0.0251448	40	57	TRUE
	4145	160	-7.42211e-06	3.71905e-06	0.0300202	40	57	TRUE
	4145	180	-7.42211e-06	3.71905e-06	0.036653	40	57	TRUE
	4145	200	-7.42211e-06	3.71905e-06	0.0396726	40	57	TRUE
	4145	220	-7.42211e-06	3.71905e-06	0.0781739	40	57	TRUE
	4217	20	-7.4102e-06	3.7393e-06	-0.000399916	40	58	TRUE
	4217	40	-7.4102e-06	3.7393e-06	-0.000125397	40	58	TRUE
	4217	60	-7.4102e-06	3.7393e-06	0.0165431	40	58	TRUE
	4217	80	-7.4102e-06	3.7393e-06	0.0188756	40	58	TRUE
	4217	100	-7.4102e-06	3.7393e-06	0.0216294	40	58	TRUE
	4217	120	-7.4102e-06	3.7393e-06	0.0243497	40	58	TRUE
	4217	140	-7.4102e-06	3.7393e-06	0.0264199	40	58	TRUE
	4217	160	-7.4102e-06	3.7393e-06	0.0309827	40	58	TRUE
	4217	180	-7.4102e-06	3.7393e-06	0.037337	40	58	TRUE
	4217	200	-7.4102e-06	3.7393e-06	0.0401081	40	58	TRUE
	4217	220	-7.4102e-06	3.7393e-06	0.0461616	40	58	TRUE
	4289	20	-7.39829e-06	3.75956e-06	0.00022925	40	59	TRUE
	4289	40	-7.39829e-06	3.75956e-06	-0.00112911	40	59	TRUE
	4289	60	-7.39829e-06	3.75956e-06	0.011797	40	59	TRUE
	4289	80	-7.39829e-06	3.75956e-06	0.0184213	40	59	TRUE
	4289	100	-7.39829e-06	3.75956e-06	0.0214157	40	59	TRUE
	4289	120	-7.39829e-06	3.75956e-06	0.0234719	40	59	TRUE
	4289	140	-7.39829e-06	3.75956e-06	0.0275154	40	59	TRUE
	4289	160	-7.39829e-06	3.75956e-06	0.0289385	40	59	TRUE
	4289	180	-7.39829e-06	3.75956e-06	0.0339318	40	59	TRUE
	4289	200	-7.39829e-06	3.75956e-06	0.0384723	40	59	TRUE
	4289	220	-7.39829e-06	3.75956e-06	0.0463033	40	59	TRUE
	4361	20	-7.38639e-06	3.77982e-06	0.00101575	40	60	TRUE
	4361	40	-7.38639e-06	3.77982e-06	-0.000443366	40	60	TRUE
	4361	60	-7.38639e-06	3.77982e-06	0.0130568	40	60	TRUE
	4361	80	-7.38639e-06	3.77982e-06	0.0186084	40	60	TRUE
	4361	100	-7.38639e-06	3.77982e-06	0.0202531	40	60	TRUE
	4361	120	-7.38639e-06	3.77982e-06	0.0218283	40	60	TRUE
	4361	140	-7.38639e-06	3.77982e-06	0.0247919	40	60	TRUE
	4361	160	-7.38639e-06	3.77982e-06	0.029406	40	60	TRUE
	4361	180	-7.38639e-06	3.77982e-06	0.0320265	40	60	TRUE
	4361	200	-7.38639e-06	3.77982e-06	0.0407522	40	60	TRUE
	4361	220	-7.38639e-06	3.77982e-06	0.0459099	40	60	TRUE
	4433	20	-7.37448e-06	3.80007e-06	0.000829134	40	61	TRUE
	4433	40	-7.37448e-06	3.80007e-06	0.000785967	40	61	TRUE
	4433	60	-7.37448e-06	3.80007e-06	0.0171754	40	61	TRUE
	4433	80	-7.37448e-06	3.80007e-06	0.0204905	40	61	TRUE
	4433	100	-7.37448e-06	3.80007e-06	0.0205196	40	61	TRUE
	4433	120	-7.37448e-06	3.80007e-06	0.0250568	40	61	TRUE
	4433	140	-7.37448e-06	3.80007e-06	0.0265852	40	61	TRUE
	4433	160	-7.37448e-06	3.80007e-06	0.0315203	40	61	TRUE
	4433	180	-7.37448e-06	3.80007e-06	0.0367985	40	61	TRUE
	4433	200	-7.37448e-06	3.80007e-06	0.0414687	40	61	TRUE
	4433	220	-7.37448e-06	3.80007e-06	0.0434772	40	61	TRUE
	4505	20	-7.36257e-06	3.82033e-06	0.000649971	40	62	TRUE
	4505	40	-7.36257e-06	3.82033e-06	-0.000526965	40	62	TRUE
	4505	60	-7.36257e-06	3.82033e-06	0.0180234	40	62	TRUE
	4505	80	-7.36257e-06	3.82033e-06	0.0191605	40	62	TRUE
	4505	100	-7.36257e-06	3.82033e-06	0.0208092	40	62	TRUE
	4505	120	-7.36257e-06	3.82033e-06	0.0251275	40	62	TRUE
	4505	140	-7.36257e-06	3.82033e-06	0.0246917	40	62	TRUE
	4505	160	-7.36257e-06	3.82033e-06	0.0300663	40	62	TRUE
	4505	180	-7.36257e-06	3.82033e-06	0.0355749	40	62	TRUE
	4505	200	-7.36257e-06	3.82033e-06	0.0429912	40	62	TRUE
	4505	220	-7.36257e-06	3.82033e-06	0.0432101	40	62	TRUE
	4577	20	-7.35066e-06	3.84058e-06	0.000779282	40	63	TRUE
	4577	40	-7.35066e-06	3.84058e-06	0.00130303	40	63	TRUE
	4577	60	-7.35066e-06	3.84058e-06	0.0153386	40	63	TRUE
	4577	80	-7.35066e-06	3.84058e-06	0.0181115	40	63	TRUE
	4577	100	-7.35066e-06	3.84058e-06	0.0204554	40	63	TRUE
	4577	120	-7.35066e-06	3.84058e-06	0.0240927	40	63	TRUE
	4577	140	-7.35066e-06	3.84058e-06	0.0262464	40	63	TRUE
	4577	160	-7.35066e-06	3.84058e-06	0.0314535	40	63	TRUE
	4577	180	-7.35066e-06	3.84058e-06	0.0355355	40	63	TRUE
	4577	200	-7.35066e-06	3.84058e-06	0.0377382	40	63	TRUE
	4577	220	-7.35066e-06	3.84058e-06	0.0439199	40	63	TRUE
	4649	20	-7.33876e-06	3.86084e-06	0.000285461	40	64	TRUE
	4649	40	-7.33876e-06	3.86084e-06	-0.00069002	40	64	TRUE
	4649	60	-7.33876e-06	3.86084e-06	0.010428	40	64	TRUE
	4649	80	-7.33876e-06	3.86084e-06	0.0174067	40	64	TRUE
	4649	100	-7.33876e-06	3.86084e-06	0.0199501	40	64	TRUE
	4649	120	-7.33876e-06	3.86084e-06	0.0221192	40	64	TRUE
	4649	140	-7.33876e-06	3.86084e-06	0.022971	40	64	TRUE
	4649	160	-7.33876e-06	3.86084e-06	0.0290281	40	64	TRUE
	4649	180	-7.33876e-06	3.86084e-06	0.0335291	40	64	TRUE
	4649	200	-7.33876e-06	3.86084e-06	0.0380645	40	64	TRUE
	4649	220	-7.33876e-06	3.86084e-06	0.0447775	40	64	TRUE
	4649	240	-7.33876e-06	3.86084e-06	0.0336124	40	64	TRUE
	4721	20	-7.32685e-06	3.8811e-06	0.000711074	40	65	TRUE
	4721	40	-7.32685e-06	3.8811e-06	0.000848858	40	65	TRUE
	4721	60	-7.32685e-06	3.8811e-06	0.0142365	40	65	TRUE
	4721	80	-7.32685e-06	3.8811e-06	0.0184358	40	65	TRUE
	4721	100	-7.32685e-06	3.8811e-06	0.0221223	40	65	TRUE
	4721	120	-7.32685e-06	3.8811e-06	0.0225429	40	65	TRUE
	4721	140	-7.32685e-06	3.8811e-06	0.0270389	40	65	TRUE
	4721	160	-7.32685e-06	3.8811e-06	0.0295848	40	65	TRUE
	4721	180	-7.32685e-06	3.8811e-06	0.0366599	40	65	TRUE
	4721	200	-7.32685e-06	3.8811e-06	0.0398443	40	65	TRUE
	4721	220	-7.32685e-06	3.8811e-06	0.0460268	40	65	TRUE
	4722	20	-7.30659e-06	3.86919e-06	0.000654057	41	65	TRUE
	4722	40	-7.30659e-06	3.86919e-06	2.52163e-05	41	65	TRUE
	4722	60	-7.30659e-06	3.86919e-06	0.0136594	41	65	TRUE
	4722	80	-7.30659e-06	3.86919e-06	0.0174443	41	65	TRUE
	4722	100	-7.30659e-06	3.86919e-06	0.0205752	41	65	TRUE
	4722	120	-7.30659e-06	3.86919e-06	0.0214574	41	65	TRUE
	4722	140	-7.30659e-06	3.86919e-06	0.0272551	41	65	TRUE
	4722	160	-7.30659e-06	3.86919e-06	0.0284488	41	65	TRUE
	4722	180	-7.30659e-06	3.86919e-06	0.0352385	41	65	TRUE
	4722	200	-7.30659e-06	3.86919e-06	0.0386942	41	65	TRUE
	4722	220	-7.30659e-06	3.86919e-06	0.0425512	41	65	TRUE
	4722	240	-7.30659e-06	3.86919e-06	0.0722515	41	65	TRUE
	4794	20	-7.29469e-06	3.88945e-06	0.00104351	41	66	TRUE
	4794	40	-7.29469e-06	3.88945e-06	0.00169617	41	66	TRUE
	4794	60	-7.29469e-06	3.88945e-06	0.0132274	41	66	TRUE
	4794	80	-7.29469e-06	3.88945e-06	0.0170795	41	66	TRUE
	4794	100	-7.29469e-06	3.88945e-06	0.0211864	41	66	TRUE
	4794	120	-7.29469e-06	3.88945e-06	0.020742	41	66	TRUE
	4794	140	-7.29469e-06	3.88945e-06	0.0260733	41	66	TRUE
	4794	160	-7.29469e-06	3.88945e-06	0.0305914	41	66	TRUE
	4794	180	-7.29469e-06	3.88945e-06	0.0367289	41	66	TRUE
	4794	200	-7.29469e-06	3.88945e-06	0.0374948	41	66	TRUE
	4794	220	-7.29469e-06	3.88945e-06	0.0447158	41	66	TRUE
	4794	240	-7.29469e-06	3.88945e-06	0.0671029	41	66	TRUE
	4866	20	-7.28278e-06	3.9097e-06	-3.26894e-05	41	67	TRUE
	4866	40	-7.28278e-06	3.9097e-06	0.0017952	41	67	TRUE
	4866	60	-7.28278e-06	3.9097e-06	0.0155474	41	67	TRUE
	4866	80	-7.28278e-06	3.9097e-06	0.017723	41	67	TRUE
	4866	100	-7.28278e-06	3.9097e-06	0.0217247	41	67	TRUE
	4866	120	-7.28278e-06	3.9097e-06	0.0246368	41	67	TRUE
	4866	140	-7.28278e-06	3.9097e-06	0.0260607	41	67	TRUE
	4866	160	-7.28278e-06	3.9097e-06	0.0288715	41	67	TRUE
	4866	180	-7.28278e-06	3.9097e-06	0.035431	41	67	TRUE
	4866	200	-7.28278e-06	3.9097e-06	0.0403043	41	67	TRUE
	4866	220	-7.28278e-06	3.9097e-06	0.0455753	41	67	TRUE
	4938	20	-7.27087e-06	3.92996e-06	0.00057682	41	68	TRUE
	4938	40	-7.27087e-06	3.92996e-06	-0.000243836	41	68	TRUE
	4938	60	-7.27087e-06	3.92996e-06	0.0127535	41	68	TRUE
	4938	80	-7.27087e-06	3.92996e-06	0.0194152	41	68	TRUE
	4938	100	-7.27087e-06	3.92996e-06	0.0197278	41	68	TRUE
	4938	120	-7.27087e-06	3.92996e-06	0.0221571	41	68	TRUE
	4938	140	-7.27087e-06	3.92996e-06	0.0236733	41	68	TRUE
	4938	160	-7.27087e-06	3.92996e-06	0.0278049	41	68	TRUE
	4938	180	-7.27087e-06	3.92996e-06	0.0348438	41	68	TRUE
	4938	200	-7.27087e-06	3.92996e-06	0.0396118	41	68	TRUE
	4938	220	-7.27087e-06	3.92996e-06	0.0407077	41	68	TRUE
	4938	240	-7.27087e-06	3.92996e-06	0.0338647	41	68	TRUE
	5010	20	-7.25897e-06	3.95022e-06	-0.000172742	41	69	TRUE
	5010	40	-7.25897e-06	3.95022e-06	0.000745432	41	69	TRUE
	5010	60	-7.25897e-06	3.95022e-06	0.0144126	41	69	TRUE
	5010	80	-7.25897e-06	3.95022e-06	0.0178816	41	69	TRUE
	5010	100	-7.25897e-06	3.95022e-06	0.0206341	41	69	TRUE
	5010	120	-7.25897e-06	3.95022e-06	0.0239372	41	69	TRUE
	5010	140	-7.25897e-06	3.95022e-06	0.0250392	41	69	TRUE
	5010	160	-7.25897e-06	3.95022e-06	0.0278928	41	69	TRUE
	5010	180	-7.25897e-06	3.95022e-06	0.0340192	41	69	TRUE
	5010	200	-7.25897e-06	3.95022e-06	0.0390884	41	69	TRUE
	5010	220	-7.25897e-06	3.95022e-06	0.0428118	41	69	TRUE
	5010	240	-7.25897e-06	3.95022e-06	0.0535361	41	69	TRUE
	5082	20	-7.24706e-06	3.97047e-06	-0.000350246	41	70	TRUE
	5082	40	-7.24706e-06	3.97047e-06	0.00092284	41	70	TRUE
	5082	60	-7.24706e-06	3.97047e-06	0.0131394	41	70	TRUE
	5082	80	-7.24706e-06	3.97047e-06	0.0168805	41	70	TRUE
	5082	100	-7.24706e-06	3.97047e-06	0.020159	41	70	TRUE
	5082	120	-7.24706e-06	3.97047e-06	0.0235421	41	70	TRUE
	5082	140	-7.24706e-06	3.97047e-06	0.0233795	41	70	TRUE
	5082	160	-7.24706e-06	3.97047e-06	0.0292262	41	70	TRUE
	5082	180	-7.24706e-06	3.97047e-06	0.0324011	41	70	TRUE
	5082	200	-7.24706e-06	3.97047e-06	0.0348096	41	70	TRUE
	5082	220	-7.24706e-06	3.97047e-06	0.0401343	41	70	TRUE
	5082	240	-7.24706e-06	3.97047e-06	0.070572	41	70	TRUE
	5154	20	-7.23515e-06	3.99073e-06	-0.000461355	41	71	TRUE
	5154	40	-7.23515e-06	3.99073e-06	0.000191821	41	71	TRUE
	5154	60	-7.23515e-06	3.99073e-06	0.0170045	41	71	TRUE
	5154	80	-7.23515e-06	3.99073e-06	0.0184335	41	71	TRUE
	5154	100	-7.23515e-06	3.99073e-06	0.0177237	41	71	TRUE
	5154	120	-7.23515e-06	3.99073e-06	0.0225094	41	71	TRUE
	5154	140	-7.23515e-06	3.99073e-06	0.0278398	41	71	TRUE
	5154	160	-7.23515e-06	3.99073e-06	0.0283824	41	71	TRUE
	5154	180	-7.23515e-06	3.99073e-06	0.0323824	41	71	TRUE
	5154	200	-7.23515e-06	3.99073e-06	0.0362613	41	71	TRUE
	5154	220	-7.23515e-06	3.99073e-06	0.0428357	41	71	TRUE
	5226	20	-7.22325e-06	4.01099e-06	0.00162977	41	72	TRUE
	5226	40	-7.22325e-06	4.01099e-06	-0.000135192	41	72	TRUE
	5226	60	-7.22325e-06	4.01099e-06	0.0167188	41	72	TRUE
	5226	80	-7.22325e-06	4.01099e-06	0.0183927	41	72	TRUE
	5226	100	-7.22325e-06	4.01099e-06	0.0204709	41	72	TRUE
	5226	120	-7.22325e-06	4.01099e-06	0.02579	41	72	TRUE
	5226	140	-7.22325e-06	4.01099e-06	0.025643	41	72	TRUE
	5226	160	-7.22325e-06	4.01099e-06	0.0294156	41	72	TRUE
	5226	180	-7.22325e-06	4.01099e-06	0.0329508	41	72	TRUE
	5226	200	-7.22325e-06	4.01099e-06	0.0380247	41	72	TRUE
	5226	220	-7.22325e-06	4.01099e-06	0.0431939	41	72	TRUE
	5227	20	-7.20299e-06	3.99908e-06	-6.6028e-05	42	72	TRUE
	5227	40	-7.20299e-06	3.99908e-06	0.00100743	42	72	TRUE
	5227	60	-7.20299e-06	3.99908e-06	0.0176427	42	72	TRUE
	5227	80	-7.20299e-06	3.99908e-06	0.0198873	42	72	TRUE
	5227	100	-7.20299e-06	3.99908e-06	0.020418	42	72	TRUE
	5227	120	-7.20299e-06	3.99908e-06	0.0236286	42	72	TRUE
	5227	140	-7.20299e-06	3.99908e-06	0.0272866	42	72	TRUE
	5227	160	-7.20299e-06	3.99908e-06	0.0294401	42	72	TRUE
	5227	180	-7.20299e-06	3.99908e-06	0.0343216	42	72	TRUE
	5227	200	-7.20299e-06	3.99908e-06	0.0398031	42	72	TRUE
	5227	220	-7.20299e-06	3.99908e-06	0.0427379	42	72	TRUE
	5299	20	-7.19108e-06	4.01933e-06	5.72895e-05	42	73	TRUE
	5299	40	-7.19108e-06	4.01933e-06	0.00114229	42	73	TRUE
	5299	60	-7.19108e-06	4.01933e-06	0.0137125	42	73	TRUE
	5299	80	-7.19108e-06	4.01933e-06	0.021293	42	73	TRUE
	5299	100	-7.19108e-06	4.01933e-06	0.0224957	42	73	TRUE
	5299	120	-7.19108e-06	4.01933e-06	0.025208	42	73	TRUE
	5299	140	-7.19108e-06	4.01933e-06	0.0268707	42	73	TRUE
	5299	160	-7.19108e-06	4.01933e-06	0.0290993	42	73	TRUE
	5299	180	-7.19108e-06	4.01933e-06	0.0355502	42	73	TRUE
	5299	200	-7.19108e-06	4.01933e-06	0.0383272	42	73	TRUE
	5299	220	-7.19108e-06	4.01933e-06	0.0471788	42	73	TRUE
	5371	20	-7.17918e-06	4.03959e-06	0.00135565	42	74	TRUE
	5371	40	-7.17918e-06	4.03959e-06	0.00108014	42	74	TRUE
	5371	60	-7.17918e-06	4.03959e-06	0.017174	42	74	TRUE
	5371	80	-7.17918e-06	4.03959e-06	0.0207732	42	74	TRUE
	5371	100	-7.17918e-06	4.03959e-06	0.0215875	42	74	TRUE
	5371	120	-7.17918e-06	4.03959e-06	0.0241104	42	74	TRUE
	5371	140	-7.17918e-06	4.03959e-06	0.0277618	42	74	TRUE
	5371	160	-7.17918e-06	4.03959e-06	0.0308173	42	74	TRUE
	5371	180	-7.17918e-06	4.03959e-06	0.037375	42	74	TRUE
	5371	200	-7.17918e-06	4.03959e-06	0.0388486	42	74	TRUE
	5371	220	-7.17918e-06	4.03959e-06	0.0399167	42	74	TRUE
	5443	20	-7.16727e-06	4.05985e-06	4.9169e-05	42	75	TRUE
	5443	40	-7.16727e-06	4.05985e-06	-0.000624077	42	75	TRUE
	5443	60	-7.16727e-06	4.05985e-06	0.0109835	42	75	TRUE
	5443	80	-7.16727e-06	4.05985e-06	0.0203655	42	75	TRUE
	5443	100	-7.16727e-06	4.05985e-06	0.0219384	42	75	TRUE
	5443	120	-7.16727e-06	4.05985e-06	0.0265528	42	75	TRUE
	5443	140	-7.16727e-06	4.05985e-06	0.025777	42	75	TRUE
	5443	160	-7.16727e-06	4.05985e-06	0.0288641	42	75	TRUE
	5443	180	-7.16727e-06	4.05985e-06	0.0345514	42	75	TRUE
	5443	200	-7.16727e-06	4.05985e-06	0.0381681	42	75	TRUE
	5443	220	-7.16727e-06	4.05985e-06	0.0416888	42	75	TRUE
	5515	20	-7.15536e-06	4.0801e-06	0.0003932	42	76	TRUE
	5515	40	-7.15536e-06	4.0801e-06	0.00111322	42	76	TRUE
	5515	60	-7.15536e-06	4.0801e-06	0.0185711	42	76	TRUE
	5515	80	-7.15536e-06	4.0801e-06	0.0206369	42	76	TRUE
	5515	100	-7.15536e-06	4.0801e-06	0.0229749	42	76	TRUE
	5515	120	-7.15536e-06	4.0801e-06	0.0230349	42	76	TRUE
	5515	140	-7.15536e-06	4.0801e-06	0.0260079	42	76	TRUE
	5515	160	-7.15536e-06	4.0801e-06	0.0318108	42	76	TRUE
	5515	180	-7.15536e-06	4.0801e-06	0.0377323	42	76	TRUE
	5515	200	-7.15536e-06	4.0801e-06	0.0406691	42	76	TRUE
	5515	220	-7.15536e-06	4.0801e-06	0.0495046	42	76	TRUE
	5587	20	-7.14345e-06	4.10036e-06	0.00114589	42	77	TRUE
	5587	40	-7.14345e-06	4.10036e-06	0.000448178	42	77	TRUE
	5587	60	-7.14345e-06	4.10036e-06	0.0195102	42	77	TRUE
	5587	80	-7.14345e-06	4.10036e-06	0.0230008	42	77	TRUE
	5587	100	-7.14345e-06	4.10036e-06	0.0204344	42	77	TRUE
	5587	120	-7.14345e-06	4.10036e-06	0.024469	42	77	TRUE
	5587	140	-7.14345e-06	4.10036e-06	0.0270794	42	77	TRUE
	5587	160	-7.14345e-06	4.10036e-06	0.029467	42	77	TRUE
	5587	180	-7.14345e-06	4.10036e-06	0.0352592	42	77	TRUE
	5587	200	-7.14345e-06	4.10036e-06	0.039721	42	77	TRUE
	5587	220	-7.14345e-06	4.10036e-06	0.0462869	42	77	TRUE
	5659	20	-7.13155e-06	4.12062e-06	0.00144784	42	78	TRUE
	5659	40	-7.13155e-06	4.12062e-06	0.000711184	42	78	TRUE
	5659	60	-7.13155e-06	4.12062e-06	0.0178059	42	78	TRUE
	5659	80	-7.13155e-06	4.12062e-06	0.0198473	42	78	TRUE
	5659	100	-7.13155e-06	4.12062e-06	0.0232457	42	78	TRUE
	5659	120	-7.13155e-06	4.12062e-06	0.0236296	42	78	TRUE
	5659	140	-7.13155e-06	4.12062e-06	0.0261588	42	78	TRUE
	5659	160	-7.13155e-06	4.12062e-06	0.0312812	42	78	TRUE
	5659	180	-7.13155e-06	4.12062e-06	0.0341363	42	78	TRUE
	5659	200	-7.13155e-06	4.12062e-06	0.0411162	42	78	TRUE
	5659	220	-7.13155e-06	4.12062e-06	0.0413795	42	78	TRUE
	5731	20	-7.11964e-06	4.14087e-06	0.000567253	42	79	TRUE
	5731	40	-7.11964e-06	4.14087e-06	0.000487197	42	79	TRUE
	5731	60	-7.11964e-06	4.14087e-06	0.0148389	42	79	TRUE
	5731	80	-7.11964e-06	4.14087e-06	0.0229142	42	79	TRUE
	5731	100	-7.11964e-06	4.14087e-06	0.0225975	42	79	TRUE
	5731	120	-7.11964e-06	4.14087e-06	0.0232457	42	79	TRUE
	5731	140	-7.11964e-06	4.14087e-06	0.0284637	42	79	TRUE
	5731	160	-7.11964e-06	4.14087e-06	0.0312462	42	79	TRUE
	5731	180	-7.11964e-06	4.14087e-06	0.0359424	42	79	TRUE
	5731	200	-7.11964e-06	4.14087e-06	0.042633	42	79	TRUE
	5731	220	-7.11964e-06	4.14087e-06	0.0453318	42	79	TRUE
	5803	20	-7.10773e-06	4.16113e-06	-4.39985e-05	42	80	TRUE
	5803	40	-7.10773e-06	4.16113e-06	0.000551096	42	80	TRUE
	5803	60	-7.10773e-06	4.16113e-06	0.0189157	42	80	TRUE
	5803	80	-7.10773e-06	4.16113e-06	0.0222963	42	80	TRUE
	5803	100	-7.10773e-06	4.16113e-06	0.0239371	42	80	TRUE
	5803	120	-7.10773e-06	4.16113e-06	0.0256914	42	80	TRUE
	5803	140	-7.10773e-06	4.16113e-06	0.0276819	42	80	TRUE
	5803	160	-7.10773e-06	4.16113e-06	0.0322584	42	80	TRUE
	5803	180	-7.10773e-06	4.16113e-06	0.0385878	42	80	TRUE
	5803	200	-7.10773e-06	4.16113e-06	0.0424047	42	80	TRUE
	5803	220	-7.10773e-06	4.16113e-06	0.0410454	42	80	TRUE
	5804	20	-7.08748e-06	4.14922e-06	-0.000651267	43	80	TRUE
	5804	40	-7.08748e-06	4.14922e-06	0.000529229	43	80	TRUE
	5804	60	-7.08748e-06	4.14922e-06	0.0175785	43	80	TRUE
	5804	80	-7.08748e-06	4.14922e-06	0.0216094	43	80	TRUE
	5804	100	-7.08748e-06	4.14922e-06	0.024442	43	80	TRUE
	5804	120	-7.08748e-06	4.14922e-06	0.0263173	43	80	TRUE
	5804	140	-7.08748e-06	4.14922e-06	0.0275685	43	80	TRUE
	5804	160	-7.08748e-06	4.14922e-06	0.0333864	43	80	TRUE
	5804	180	-7.08748e-06	4.14922e-06	0.0357768	43	80	TRUE
	5804	200	-7.08748e-06	4.14922e-06	0.040576	43	80	TRUE
	5804	220	-7.08748e-06	4.14922e-06	0.0463228	43	80	TRUE
	5876	20	-7.07557e-06	4.16948e-06	0.00140431	43	81	TRUE
	5876	40	-7.07557e-06	4.16948e-06	8.63374e-06	43	81	TRUE
	5876	60	-7.07557e-06	4.16948e-06	0.0175352	43	81	TRUE
	5876	80	-7.07557e-06	4.16948e-06	0.0214854	43	81	TRUE
	5876	100	-7.07557e-06	4.16948e-06	0.0226143	43	81	TRUE
	5876	120	-7.07557e-06	4.16948e-06	0.0262882	43	81	TRUE
	5876	140	-7.07557e-06	4.16948e-06	0.0281329	43	81	TRUE
	5876	160	-7.07557e-06	4.16948e-06	0.0322219	43	81	TRUE
	5876	180	-7.07557e-06	4.16948e-06	0.034814	43	81	TRUE
	5876	200	-7.07557e-06	4.16948e-06	0.0412189	43	81	TRUE
	5876	220	-7.07557e-06	4.16948e-06	0.0568692	43	81	TRUE
	5948	20	-7.06366e-06	4.18974e-06	0.00104408	43	82	TRUE
	5948	40	-7.06366e-06	4.18974e-06	0.00101223	43	82	TRUE
	5948	60	-7.06366e-06	4.18974e-06	0.0163548	43	82	TRUE
	5948	80	-7.06366e-06	4.18974e-06	0.0197908	43	82	TRUE
	5948	100	-7.06366e-06	4.18974e-06	0.0231392	43	82	TRUE
	5948	120	-7.06366e-06	4.18974e-06	0.0227065	43	82	TRUE
	5948	140	-7.06366e-06	4.18974e-06	0.0271392	43	82	TRUE
	5948	160	-7.06366e-06	4.18974e-06	0.0297635	43	82	TRUE
	5948	180	-7.06366e-06	4.18974e-06	0.0351659	43	82	TRUE
	5948	200	-7.06366e-06	4.18974e-06	0.0419263	43	82	TRUE
	5948	220	-7.06366e-06	4.18974e-06	0.0439468	43	82	TRUE
	6020	20	-7.05176e-06	4.20999e-06	0.000894991	43	83	TRUE
	6020	40	-7.05176e-06	4.20999e-06	0.00164306	43	83	TRUE
	6020	60	-7.05176e-06	4.20999e-06	0.0173718	43	83	TRUE
	6020	80	-7.05176e-06	4.20999e-06	0.0232508	43	83	TRUE
	6020	100	-7.05176e-06	4.20999e-06	0.0205356	43	83	TRUE
	6020	120	-7.05176e-06	4.20999e-06	0.0238137	43	83	TRUE
	6020	140	-7.05176e-06	4.20999e-06	0.0274202	43	83	TRUE
	6020	160	-7.05176e-06	4.20999e-06	0.0315945	43	83	TRUE
	6020	180	-7.05176e-06	4.20999e-06	0.0343583	43	83	TRUE
	6020	200	-7.05176e-06	4.20999e-06	0.0392762	43	83	TRUE
	6020	220	-7.05176e-06	4.20999e-06	0.0440722	43	83	TRUE
	6092	20	-7.03985e-06	4.23025e-06	-0.000624633	43	84	TRUE
	6092	40	-7.03985e-06	4.23025e-06	0.000912013	43	84	TRUE
	6092	60	-7.03985e-06	4.23025e-06	0.0173118	43	84	TRUE
	6092	80	-7.03985e-06	4.23025e-06	0.021753	43	84	TRUE
	6092	100	-7.03985e-06	4.23025e-06	0.024146	43	84	TRUE
	6092	120	-7.03985e-06	4.23025e-06	0.0237123	43	84	TRUE
	6092	140	-7.03985e-06	4.23025e-06	0.0256103	43	84	TRUE
	6092	160	-7.03985e-06	4.23025e-06	0.0319096	43	84	TRUE
	6092	180	-7.03985e-06	4.23025e-06	0.0359163	43	84	TRUE
	6092	200	-7.03985e-06	4.23025e-06	0.0380706	43	84	TRUE
	6092	220	-7.03985e-06	4.23025e-06	0.0455776	43	84	TRUE
	6164	20	-7.02794e-06	4.2505e-06	0.000647685	43	85	TRUE
	6164	40	-7.02794e-06	4.2505e-06	-0.000234342	43	85	TRUE
	6164	60	-7.02794e-06	4.2505e-06	0.0190283	43	85	TRUE
	6164	80	-7.02794e-06	4.2505e-06	0.0210609	43	85	TRUE
	6164	100	-7.02794e-06	4.2505e-06	0.0234664	43	85	TRUE
	6164	120	-7.02794e-06	4.2505e-06	0.0251761	43	85	TRUE
	6164	140	-7.02794e-06	4.2505e-06	0.027172	43	85	TRUE
	6164	160	-7.02794e-06	4.2505e-06	0.0293454	43	85	TRUE
	6164	180	-7.02794e-06	4.2505e-06	0.0350961	43	85	TRUE
	6164	200	-7.02794e-06	4.2505e-06	0.0403508	43	85	TRUE
	6164	220	-7.02794e-06	4.2505e-06	0.0480142	43	85	TRUE
	6236	20	-7.01604e-06	4.27076e-06	0.00201546	43	86	TRUE
	6236	40	-7.01604e-06	4.27076e-06	0.000978875	43	86	TRUE
	6236	60	-7.01604e-06	4.27076e-06	0.017375	43	86	TRUE
	6236	80	-7.01604e-06	4.27076e-06	0.0227183	43	86	TRUE
	6236	100	-7.01604e-06	4.27076e-06	0.023704	43	86	TRUE
	6236	120	-7.01604e-06	4.27076e-06	0.0241115	43	86	TRUE
	6236	140	-7.01604e-06	4.27076e-06	0.027868	43	86	TRUE
	6236	160	-7.01604e-06	4.27076e-06	0.0302143	43	86	TRUE
	6236	180	-7.01604e-06	4.27076e-06	0.0356164	43	86	TRUE
	6236	200	-7.01604e-06	4.27076e-06	0.0414925	43	86	TRUE
	6236	220	-7.01604e-06	4.27076e-06	0.0445612	43	86	TRUE
	6308	20	-7.00413e-06	4.29102e-06	0.00117301	43	87	TRUE
	6308	40	-7.00413e-06	4.29102e-06	0.00138376	43	87	TRUE
	6308	60	-7.00413e-06	4.29102e-06	0.0194705	43	87	TRUE
	6308	80	-7.00413e-06	4.29102e-06	0.0224337	43	87	TRUE
	6308	100	-7.00413e-06	4.29102e-06	0.0230719	43	87	TRUE
	6308	120	-7.00413e-06	4.29102e-06	0.0256254	43	87	TRUE
	6308	140	-7.00413e-06	4.29102e-06	0.0283886	43	87	TRUE
	6308	160	-7.00413e-06	4.29102e-06	0.0299413	43	87	TRUE
	6308	180	-7.00413e-06	4.29102e-06	0.0356178	43	87	TRUE
	6308	200	-7.00413e-06	4.29102e-06	0.0395984	43	87	TRUE
	6308	220	-7.00413e-06	4.29102e-06	0.0491612	43	87	TRUE
	6380	20	-6.99222e-06	4.31127e-06	-0.000519903	43	88	TRUE
	6380	40	-6.99222e-06	4.31127e-06	0.00128712	43	88	TRUE
	6380	60	-6.99222e-06	4.31127e-06	0.0190183	43	88	TRUE
	6380	80	-6.99222e-06	4.31127e-06	0.0215049	43	88	TRUE
	6380	100	-6.99222e-06	4.31127e-06	0.023245	43	88	TRUE
	6380	120	-6.99222e-06	4.31127e-06	0.0266203	43	88	TRUE
	6380	140	-6.99222e-06	4.31127e-06	0.0291119	43	88	TRUE
	6380	160	-6.99222e-06	4.31127e-06	0.0324186	43	88	TRUE
	6380	180	-6.99222e-06	4.31127e-06	0.034278	43	88	TRUE
	6380	200	-6.99222e-06	4.31127e-06	0.0385492	43	88	TRUE
	6380	220	-6.99222e-06	4.31127e-06	0.046733	43	88	TRUE
	6381	20	-6.97197e-06	4.29937e-06	0.00157455	44	88	TRUE
	6381	40	-6.97197e-06	4.29937e-06	0.000299251	44	88	TRUE
	6381	60	-6.97197e-06	4.29937e-06	0.0161788	44	88	TRUE
	6381	80	-6.97197e-06	4.29937e-06	0.0209758	44	88	TRUE
	6381	100	-6.97197e-06	4.29937e-06	0.0237302	44	88	TRUE
	6381	120	-6.97197e-06	4.29937e-06	0.0243155	44	88	TRUE
	6381	140	-6.97197e-06	4.29937e-06	0.0285152	44	88	TRUE
	6381	160	-6.97197e-06	4.29937e-06	0.0312841	44	88	TRUE
	6381	180	-6.97197e-06	4.29937e-06	0.0344907	44	88	TRUE
	6381	200	-6.97197e-06	4.29937e-06	0.0396315	44	88	TRUE
	6381	220	-6.97197e-06	4.29937e-06	0.0439462	44	88	TRUE
	6453	20	-6.96006e-06	4.31962e-06	0.000178892	44	89	TRUE
	6453	40	-6.96006e-06	4.31962e-06	-0.000414226	44	89	TRUE
	6453	60	-6.96006e-06	4.31962e-06	0.0117713	44	89	TRUE
	6453	80	-6.96006e-06	4.31962e-06	0.0236312	44	89	TRUE
	6453	100	-6.96006e-06	4.31962e-06	0.0239174	44	89	TRUE
	6453	120	-6.96006e-06	4.31962e-06	0.0246397	44	89	TRUE
	6453	140	-6.96006e-06	4.31962e-06	0.0262272	44	89	TRUE
	6453	160	-6.96006e-06	4.31962e-06	0.0321233	44	89	TRUE
	6453	180	-6.96006e-06	4.31962e-06	0.0357725	44	89	TRUE
	6453	200	-6.96006e-06	4.31962e-06	0.0395293	44	89	TRUE
	6453	220	-6.96006e-06	4.31962e-06	0.0438576	44	89	TRUE
	6525	20	-6.94815e-06	4.33988e-06	-0.000308931	44	90	TRUE
	6525	40	-6.94815e-06	4.33988e-06	-0.00142755	44	90	TRUE
	6525	60	-6.94815e-06	4.33988e-06	0.0155517	44	90	TRUE
	6525	80	-6.94815e-06	4.33988e-06	0.0241979	44	90	TRUE
	6525	100	-6.94815e-06	4.33988e-06	0.0247686	44	90	TRUE
	6525	120	-6.94815e-06	4.33988e-06	0.0249053	44	90	TRUE
	6525	140	-6.94815e-06	4.33988e-06	0.0280064	44	90	TRUE
	6525	160	-6.94815e-06	4.33988e-06	0.0323459	44	90	TRUE
	6525	180	-6.94815e-06	4.33988e-06	0.0331846	44	90	TRUE
	6525	200	-6.94815e-06	4.33988e-06	0.0382191	44	90	TRUE
	6525	220	-6.94815e-06	4.33988e-06	0.0479075	44	90	TRUE
	6597	20	-6.93624e-06	4.36014e-06	0.000734167	44	91	TRUE
	6597	40	-6.93624e-06	4.36014e-06	-0.000140364	44	91	TRUE
	6597	60	-6.93624e-06	4.36014e-06	0.0186667	44	91	TRUE
	6597	80	-6.93624e-06	4.36014e-06	0.0229558	44	91	TRUE
	6597	100	-6.93624e-06	4.36014e-06	0.0230115	44	91	TRUE
	6597	120	-6.93624e-06	4.36014e-06	0.0239643	44	91	TRUE
	6597	140	-6.93624e-06	4.36014e-06	0.0279694	44	91	TRUE
	6597	160	-6.93624e-06	4.36014e-06	0.0299402	44	91	TRUE
	6597	180	-6.93624e-06	4.36014e-06	0.0355751	44	91	TRUE
	6597	200	-6.93624e-06	4.36014e-06	0.0424531	44	91	TRUE
	6597	220	-6.93624e-06	4.36014e-06	0.0468591	44	91	TRUE
	6669	20	-6.92434e-06	4.38039e-06	-0.000819237	44	92	TRUE
	6669	40	-6.92434e-06	4.38039e-06	2.51055e-05	44	92	TRUE
	6669	60	-6.92434e-06	4.38039e-06	0.0133548	44	92	TRUE
	6669	80	-6.92434e-06	4.38039e-06	0.0213261	44	92	TRUE
	6669	100	-6.92434e-06	4.38039e-06	0.0231909	44	92	TRUE
	6669	120	-6.92434e-06	4.38039e-06	0.026863	44	92	TRUE
	6669	140	-6.92434e-06	4.38039e-06	0.0257113	44	92	TRUE
	6669	160	-6.92434e-06	4.38039e-06	0.0308705	44	92	TRUE
	6669	180	-6.92434e-06	4.38039e-06	0.0366012	44	92	TRUE
	6669	200	-6.92434e-06	4.38039e-06	0.037299	44	92	TRUE
	6669	220	-6.92434e-06	4.38039e-06	0.0379575	44	92	TRUE
	6741	20	-6.91243e-06	4.40065e-06	-5.44778e-05	44	93	TRUE
	6741	40	-6.91243e-06	4.40065e-06	0.000359442	44	93	TRUE
	6741	60	-6.91243e-06	4.40065e-06	0.0172008	44	93	TRUE
	6741	80	-6.91243e-06	4.40065e-06	0.02084	44	93	TRUE
	6741	100	-6.91243e-06	4.40065e-06	0.0234141	44	93	TRUE
	6741	120	-6.91243e-06	4.40065e-06	0.0234259	44	93	TRUE
	6741	140	-6.91243e-06	4.40065e-06	0.0281901	44	93	TRUE
	6741	160	-6.91243e-06	4.40065e-06	0.0304102	44	93	TRUE
	6741	180	-6.91243e-06	4.40065e-06	0.0335405	44	93	TRUE
	6741	200	-6.91243e-06	4.40065e-06	0.0394569	44	93	TRUE
	6741	220	-6.91243e-06	4.40065e-06	0.0431286	44	93	TRUE
	6813	20	-6.90052e-06	4.42091e-06	0.000487268	44	94	TRUE
	6813	40	-6.90052e-06	4.42091e-06	0.000589615	44	94	TRUE
	6813	60	-6.90052e-06	4.42091e-06	0.0158072	44	94	TRUE
	6813	80	-6.90052e-06	4.42091e-06	0.0215688	44	94	TRUE
	6813	100	-6.90052e-06	4.42091e-06	0.0225225	44	94	TRUE
	6813	120	-6.90052e-06	4.42091e-06	0.0252494	44	94	TRUE
	6813	140	-6.90052e-06	4.42091e-06	0.0269715	44	94	TRUE
	6813	160	-6.90052e-06	4.42091e-06	0.0323985	44	94	TRUE
	6813	180	-6.90052e-06	4.42091e-06	0.0345374	44	94	TRUE
	6813	200	-6.90052e-06	4.42091e-06	0.0365293	44	94	TRUE
	6813	220	-6.90052e-06	4.42091e-06	0.0405807	44	94	TRUE
	6814	20	-6.88027e-06	4.409e-06	0.00147886	45	94	TRUE
	6814	40	-6.88027e-06	4.409e-06	-0.000501214	45	94	TRUE
	6814	60	-6.88027e-06	4.409e-06	0.0146828	45	94	TRUE
	6814	80	-6.88027e-06	4.409e-06	0.0226969	45	94	TRUE
	6814	100	-6.88027e-06	4.409e-06	0.0241982	45	94	TRUE
	6814	120	-6.88027e-06	4.409e-06	0.0245594	45	94	TRUE
	6814	140	-6.88027e-06	4.409e-06	0.0271604	45	94	TRUE
	6814	160	-6.88027e-06	4.409e-06	0.031308	45	94	TRUE
	6814	180	-6.88027e-06	4.409e-06	0.032423	45	94	TRUE
	6814	200	-6.88027e-06	4.409e-06	0.0374176	45	94	TRUE
	6814	220	-6.88027e-06	4.409e-06	0.0428863	45	94	TRUE
	6886	20	-6.86836e-06	4.42925e-06	-0.000116137	45	95	TRUE
	6886	40	-6.86836e-06	4.42925e-06	0.000483906	45	95	TRUE
	6886	60	-6.86836e-06	4.42925e-06	0.0175224	45	95	TRUE
	6886	80	-6.86836e-06	4.42925e-06	0.0214132	45	95	TRUE
	6886	100	-6.86836e-06	4.42925e-06	0.0207363	45	95	TRUE
	6886	120	-6.86836e-06	4.42925e-06	0.024486	45	95	TRUE
	6886	140	-6.86836e-06	4.42925e-06	0.0283332	45	95	TRUE
	6886	160	-6.86836e-06	4.42925e-06	0.0311286	45	95	TRUE
	6886	180	-6.86836e-06	4.42925e-06	0.0319449	45	95	TRUE
	6886	200	-6.86836e-06	4.42925e-06	0.0398869	45	95	TRUE
	6886	220	-6.86836e-06	4.42925e-06	0.043064	45	95	TRUE
	6958	20	-6.85645e-06	4.44951e-06	0.00114187	45	96	TRUE
	6958	40	-6.85645e-06	4.44951e-06	0.00181331	45	96	TRUE
	6958	60	-6.85645e-06	4.44951e-06	0.0123877	45	96	TRUE
	6958	80	-6.85645e-06	4.44951e-06	0.020803	45	96	TRUE
	6958	100	-6.85645e-06	4.44951e-06	0.0248829	45	96	TRUE
	6958	120	-6.85645e-06	4.44951e-06	0.0247466	45	96	TRUE
	6958	140	-6.85645e-06	4.44951e-06	0.0262095	45	96	TRUE
	6958	160	-6.85645e-06	4.44951e-06	0.0309459	45	96	TRUE
	6958	180	-6.85645e-06	4.44951e-06	0.0326275	45	96	TRUE
	6958	200	-6.85645e-06	4.44951e-06	0.0380858	45	96	TRUE
	6958	220	-6.85645e-06	4.44951e-06	0.0397719	45	96	TRUE
	7030	20	-6.84455e-06	4.46977e-06	0.000139076	45	97	TRUE
	7030	40	-6.84455e-06	4.46977e-06	0.000324606	45	97	TRUE
	7030	60	-6.84455e-06	4.46977e-06	0.0172896	45	97	TRUE
	7030	80	-6.84455e-06	4.46977e-06	0.02266	45	97	TRUE
	7030	100	-6.84455e-06	4.46977e-06	0.0224858	45	97	TRUE
	7030	120	-6.84455e-06	4.46977e-06	0.0259411	45	97	TRUE
	7030	140	-6.84455e-06	4.46977e-06	0.0280068	45	97	TRUE
	7030	160	-6.84455e-06	4.46977e-06	0.0286631	45	97	TRUE
	7030	180	-6.84455e-06	4.46977e-06	0.033846	45	97	TRUE
	7030	200	-6.84455e-06	4.46977e-06	0.0376899	45	97	TRUE
	7030	220	-6.84455e-06	4.46977e-06	0.0398693	45	97	TRUE
	7102	20	-6.83264e-06	4.49002e-06	0.00105231	45	98	TRUE
	7102	40	-6.83264e-06	4.49002e-06	-0.000198575	45	98	TRUE
	7102	60	-6.83264e-06	4.49002e-06	0.0202243	45	98	TRUE
	7102	80	-6.83264e-06	4.49002e-06	0.0224346	45	98	TRUE
	7102	100	-6.83264e-06	4.49002e-06	0.0235442	45	98	TRUE
	7102	120	-6.83264e-06	4.49002e-06	0.0232531	45	98	TRUE
	7102	140	-6.83264e-06	4.49002e-06	0.0265419	45	98	TRUE
	7102	160	-6.83264e-06	4.49002e-06	0.031445	45	98	TRUE
	7102	180	-6.83264e-06	4.49002e-06	0.0312986	45	98	TRUE
	7102	200	-6.83264e-06	4.49002e-06	0.0368095	45	98	TRUE
	7102	220	-6.83264e-06	4.49002e-06	0.0414481	45	98	TRUE
	7174	20	-6.82073e-06	4.51028e-06	0.00110024	45	99	TRUE
	7174	40	-6.82073e-06	4.51028e-06	7.36404e-05	45	99	TRUE
	7174	60	-6.82073e-06	4.51028e-06	0.0188137	45	99	TRUE
	7174	80	-6.82073e-06	4.51028e-06	0.0215482	45	99	TRUE
	7174	100	-6.82073e-06	4.51028e-06	0.0228143	45	99	TRUE
	7174	120	-6.82073e-06	4.51028e-06	0.0256284	45	99	TRUE
	7174	140	-6.82073e-06	4.51028e-06	0.0253702	45	99	TRUE
	7174	160	-6.82073e-06	4.51028e-06	0.0293718	45	99	TRUE
	7174	180	-6.82073e-06	4.51028e-06	0.0332174	45	99	TRUE
	7174	200	-6.82073e-06	4.51028e-06	0.0338624	45	99	TRUE
	7174	220	-6.82073e-06	4.51028e-06	0.042285	45	99	TRUE
	7175	20	-6.80048e-06	4.49837e-06	-0.000249385	46	99	TRUE
	7175	40	-6.80048e-06	4.49837e-06	0.000141882	46	99	TRUE
	7175	60	-6.80048e-06	4.49837e-06	0.0126097	46	99	TRUE
	7175	80	-6.80048e-06	4.49837e-06	0.0214252	46	99	TRUE
	7175	100	-6.80048e-06	4.49837e-06	0.0233076	46	99	TRUE
	7175	120	-6.80048e-06	4.49837e-06	0.0222018	46	99	TRUE
	7175	140	-6.80048e-06	4.49837e-06	0.0262174	46	99	TRUE
	7175	160	-6.80048e-06	4.49837e-06	0.0284711	46	99	TRUE
	7175	180	-6.80048e-06	4.49837e-06	0.0302033	46	99	TRUE
	7175	200	-6.80048e-06	4.49837e-06	0.0326281	46	99	TRUE
	7175	220	-6.80048e-06	4.49837e-06	0.0392803	46	99	TRUE
	7175	240	-6.80048e-06	4.49837e-06	0.0477643	46	99	TRUE
	7247	20	-6.78857e-06	4.51863e-06	0.000646423	46	100	TRUE
	7247	40	-6.78857e-06	4.51863e-06	0.00131738	46	100	TRUE
	7247	60	-6.78857e-06	4.51863e-06	0.0200193	46	100	TRUE
	7247	80	-6.78857e-06	4.51863e-06	0.0223316	46	100	TRUE
	7247	100	-6.78857e-06	4.51863e-06	0.0212188	46	100	TRUE
	7247	120	-6.78857e-06	4.51863e-06	0.0221251	46	100	TRUE
	7247	140	-6.78857e-06	4.51863e-06	0.0222566	46	100	TRUE
	7247	160	-6.78857e-06	4.51863e-06	0.0284861	46	100	TRUE
	7247	180	-6.78857e-06	4.51863e-06	0.0273072	46	100	TRUE
	7247	200	-6.78857e-06	4.51863e-06	0.0332019	46	100	TRUE
	7247	220	-6.78857e-06	4.51863e-06	0.036925	46	100	TRUE
	7247	240	-6.78857e-06	4.51863e-06	0.0607912	46	100	TRUE
	7319	20	-6.77666e-06	4.53889e-06	0.00081039	46	101	TRUE
	7319	40	-6.77666e-06	4.53889e-06	0.000736046	46	101	TRUE
	7319	60	-6.77666e-06	4.53889e-06	0.00725833	46	101	TRUE
	7319	80	-6.77666e-06	4.53889e-06	0.0195958	46	101	TRUE
	7319	100	-6.77666e-06	4.53889e-06	0.0211091	46	101	TRUE
	7319	120	-6.77666e-06	4.53889e-06	0.0210156	46	101	TRUE
	7319	140	-6.77666e-06	4.53889e-06	0.0221355	46	101	TRUE
	7319	160	-6.77666e-06	4.53889e-06	0.0238294	46	101	TRUE
	7319	180	-6.77666e-06	4.53889e-06	0.028176	46	101	TRUE
	7319	200	-6.77666e-06	4.53889e-06	0.0304458	46	101	TRUE
	7319	220	-6.77666e-06	4.53889e-06	0.0334918	46	101	TRUE
	7319	240	-6.77666e-06	4.53889e-06	0.0347519	46	101	TRUE
	7391	20	-6.76476e-06	4.55914e-06	0.000976405	46	102	TRUE
	7391	40	-6.76476e-06	4.55914e-06	0.00116256	46	102	TRUE
	7391	60	-6.76476e-06	4.55914e-06	0.0192791	46	102	TRUE
	7391	80	-6.76476e-06	4.55914e-06	0.0212567	46	102	TRUE
	7391	100	-6.76476e-06	4.55914e-06	0.0234835	46	102	TRUE
	7391	120	-6.76476e-06	4.55914e-06	0.0234911	46	102	TRUE
	7391	140	-6.76476e-06	4.55914e-06	0.0233861	46	102	TRUE
	7391	160	-6.76476e-06	4.55914e-06	0.0257461	46	102	TRUE
	7391	180	-6.76476e-06	4.55914e-06	0.0267366	46	102	TRUE
	7391	200	-6.76476e-06	4.55914e-06	0.0302393	46	102	TRUE
	7391	220	-6.76476e-06	4.55914e-06	0.0327501	46	102	TRUE
	7391	240	-6.76476e-06	4.55914e-06	0.0351951	46	102	TRUE
	7463	20	-6.75285e-06	4.5794e-06	0.00198881	46	103	TRUE
	7463	40	-6.75285e-06	4.5794e-06	-0.000116811	46	103	TRUE
	7463	60	-6.75285e-06	4.5794e-06	0.0120205	46	103	TRUE
	7463	80	-6.75285e-06	4.5794e-06	0.0184389	46	103	TRUE
	7463	100	-6.75285e-06	4.5794e-06	0.0199625	46	103	TRUE
	7463	120	-6.75285e-06	4.5794e-06	0.0214357	46	103	TRUE
	7463	140	-6.75285e-06	4.5794e-06	0.0209032	46	103	TRUE
	7463	160	-6.75285e-06	4.5794e-06	0.0235323	46	103	TRUE
	7463	180	-6.75285e-06	4.5794e-06	0.0262326	46	103	TRUE
	7463	200	-6.75285e-06	4.5794e-06	0.0284756	46	103	TRUE
	7463	220	-6.75285e-06	4.5794e-06	0.0327788	46	103	TRUE
	7463	240	-6.75285e-06	4.5794e-06	0.0379186	46	103	TRUE
	7464	20	-6.73259e-06	4.56749e-06	-0.00039492	47	103	TRUE
	7464	40	-6.73259e-06	4.56749e-06	0.000823792	47	103	TRUE
	7464	60	-6.73259e-06	4.56749e-06	0.0160551	47	103	TRUE
	7464	80	-6.73259e-06	4.56749e-06	0.0212253	47	103	TRUE
	7464	100	-6.73259e-06	4.56749e-06	0.0200784	47	103	TRUE
	7464	120	-6.73259e-06	4.56749e-06	0.0195374	47	103	TRUE
	7464	140	-6.73259e-06	4.56749e-06	0.0232802	47	103	TRUE
	7464	160	-6.73259e-06	4.56749e-06	0.0242528	47	103	TRUE
	7464	180	-6.73259e-06	4.56749e-06	0.0268076	47	103	TRUE
	7464	200	-6.73259e-06	4.56749e-06	0.0291816	47	103	TRUE
	7464	220	-6.73259e-06	4.56749e-06	0.0307918	47	103	TRUE
	7464	240	-6.73259e-06	4.56749e-06	0.0353754	47	103	TRUE
	7536	20	-6.72068e-06	4.58775e-06	-0.00101251	47	104	TRUE
	7536	40	-6.72068e-06	4.58775e-06	0.0014765	47	104	TRUE
	7536	60	-6.72068e-06	4.58775e-06	0.0215479	47	104	TRUE
	7536	80	-6.72068e-06	4.58775e-06	0.02055	47	104	TRUE
	7536	100	-6.72068e-06	4.58775e-06	0.0228296	47	104	TRUE
	7536	120	-6.72068e-06	4.58775e-06	0.0196822	47	104	TRUE
	7536	140	-6.72068e-06	4.58775e-06	0.0224511	47	104	TRUE
	7536	160	-6.72068e-06	4.58775e-06	0.0216453	47	104	TRUE
	7536	180	-6.72068e-06	4.58775e-06	0.0249115	47	104	TRUE
	7536	200	-6.72068e-06	4.58775e-06	0.0306595	47	104	TRUE
	7536	220	-6.72068e-06	4.58775e-06	0.0323618	47	104	TRUE
	7536	240	-6.72068e-06	4.58775e-06	0.0364188	47	104	TRUE
	7608	20	-6.70878e-06	4.60801e-06	0.00118155	47	105	TRUE
	7608	40	-6.70878e-06	4.60801e-06	0.00122403	47	105	TRUE
	7608	60	-6.70878e-06	4.60801e-06	0.0173144	47	105	TRUE
	7608	80	-6.70878e-06	4.60801e-06	0.0205311	47	105	TRUE
	7608	100	-6.70878e-06	4.60801e-06	0.0199705	47	105	TRUE
	7608	120	-6.70878e-06	4.60801e-06	0.0215039	47	105	TRUE
	7608	140	-6.70878e-06	4.60801e-06	0.0202015	47	105	TRUE
	7608	160	-6.70878e-06	4.60801e-06	0.0233961	47	105	TRUE
	7608	180	-6.70878e-06	4.60801e-06	0.0230711	47	105	TRUE
	7608	200	-6.70878e-06	4.60801e-06	0.0261446	47	105	TRUE
	7608	220	-6.70878e-06	4.60801e-06	0.0296874	47	105	TRUE
	7608	240	-6.70878e-06	4.60801e-06	0.0338279	47	105	TRUE
	7608	260	-6.70878e-06	4.60801e-06	0.0277044	47	105	TRUE
	7680	20	-6.69687e-06	4.62826e-06	-0.000140445	47	106	TRUE
	7680	40	-6.69687e-06	4.62826e-06	0.00073582	47	106	TRUE
	7680	60	-6.69687e-06	4.62826e-06	0.0175376	47	106	TRUE
	7680	80	-6.69687e-06	4.62826e-06	0.0214758	47	106	TRUE
	7680	100	-6.69687e-06	4.62826e-06	0.0193672	47	106	TRUE
	7680	120	-6.69687e-06	4.62826e-06	0.0171964	47	106	TRUE
	7680	140	-6.69687e-06	4.62826e-06	0.0211199	47	106	TRUE
	7680	160	-6.69687e-06	4.62826e-06	0.0247391	47	106	TRUE
	7680	180	-6.69687e-06	4.62826e-06	0.0234363	47	106	TRUE
	7680	200	-6.69687e-06	4.62826e-06	0.0257235	47	106	TRUE
	7680	220	-6.69687e-06	4.62826e-06	0.0291205	47	106	TRUE
	7680	240	-6.69687e-06	4.62826e-06	0.0289463	47	106	TRUE
	7680	260	-6.69687e-06	4.62826e-06	0.0359082	47	106	TRUE
	7681	20	-6.67661e-06	4.61635e-06	0.000842035	48	106	TRUE
	7681	40	-6.67661e-06	4.61635e-06	-0.00042587	48	106	TRUE
	7681	60	-6.67661e-06	4.61635e-06	0.0168406	48	106	TRUE
	7681	80	-6.67661e-06	4.61635e-06	0.0207493	48	106	TRUE
	7681	100	-6.67661e-06	4.61635e-06	0.0202954	48	106	TRUE
	7681	120	-6.67661e-06	4.61635e-06	0.0213195	48	106	TRUE
	7681	140	-6.67661e-06	4.61635e-06	0.0206883	48	106	TRUE
	7681	160	-6.67661e-06	4.61635e-06	0.0215153	48	106	TRUE
	7681	180	-6.67661e-06	4.61635e-06	0.0248796	48	106	TRUE
	7681	200	-6.67661e-06	4.61635e-06	0.0257731	48	106	TRUE
	7681	220	-6.67661e-06	4.61635e-06	0.0258516	48	106	TRUE
	7681	240	-6.67661e-06	4.61635e-06	0.0327584	48	106	TRUE
	7681	260	-6.67661e-06	4.61635e-06	0.0304554	48	106	TRUE
	7753	20	-6.66471e-06	4.63661e-06	0.000461651	48	107	TRUE
	7753	40	-6.66471e-06	4.63661e-06	0.000374687	48	107	TRUE
	7753	60	-6.66471e-06	4.63661e-06	0.0168187	48	107	TRUE
	7753	80	-6.66471e-06	4.63661e-06	0.0186612	48	107	TRUE
	7753	100	-6.66471e-06	4.63661e-06	0.01673	48	107	TRUE
	7753	120	-6.66471e-06	4.63661e-06	0.0190324	48	107	TRUE
	7753	140	-6.66471e-06	4.63661e-06	0.0181133	48	107	TRUE
	7753	160	-6.66471e-06	4.63661e-06	0.0234573	48	107	TRUE
	7753	180	-6.66471e-06	4.63661e-06	0.0227755	48	107	TRUE
	7753	200	-6.66471e-06	4.63661e-06	0.0221721	48	107	TRUE
	7753	220	-6.66471e-06	4.63661e-06	0.0275594	48	107	TRUE
	7753	240	-6.66471e-06	4.63661e-06	0.0324854	48	107	TRUE
	7753	260	-6.66471e-06	4.63661e-06	0.0341407	48	107	TRUE
	7825	20	-6.6528e-06	4.65687e-06	-0.000228397	48	108	TRUE
	7825	40	-6.6528e-06	4.65687e-06	-0.000198023	48	108	TRUE
	7825	60	-6.6528e-06	4.65687e-06	0.018306	48	108	TRUE
	7825	80	-6.6528e-06	4.65687e-06	0.0199637	48	108	TRUE
	7825	100	-6.6528e-06	4.65687e-06	0.0186493	48	108	TRUE
	7825	120	-6.6528e-06	4.65687e-06	0.0160629	48	108	TRUE
	7825	140	-6.6528e-06	4.65687e-06	0.0189559	48	108	TRUE
	7825	160	-6.6528e-06	4.65687e-06	0.0175739	48	108	TRUE
	7825	180	-6.6528e-06	4.65687e-06	0.0210232	48	108	TRUE
	7825	200	-6.6528e-06	4.65687e-06	0.025123	48	108	TRUE
	7825	220	-6.6528e-06	4.65687e-06	0.0263957	48	108	TRUE
	7825	240	-6.6528e-06	4.65687e-06	0.0274537	48	108	TRUE
	7825	260	-6.6528e-06	4.65687e-06	0.0332803	48	108	TRUE
	7825	280	-6.6528e-06	4.65687e-06	0.00993548	48	108	TRUE
	7897	20	-6.64089e-06	4.67712e-06	0.000449671	48	109	TRUE
	7897	40	-6.64089e-06	4.67712e-06	0.00147359	48	109	TRUE
	7897	60	-6.64089e-06	4.67712e-06	0.013399	48	109	TRUE
	7897	80	-6.64089e-06	4.67712e-06	0.0187898	48	109	TRUE
	7897	100	-6.64089e-06	4.67712e-06	0.0173636	48	109	TRUE
	7897	120	-6.64089e-06	4.67712e-06	0.0164418	48	109	TRUE
	7897	140	-6.64089e-06	4.67712e-06	0.0175931	48	109	TRUE
	7897	160	-6.64089e-06	4.67712e-06	0.0196778	48	109	TRUE
	7897	180	-6.64089e-06	4.67712e-06	0.0198375	48	109	TRUE
	7897	200	-6.64089e-06	4.67712e-06	0.0196664	48	109	TRUE
	7897	220	-6.64089e-06	4.67712e-06	0.0266383	48	109	TRUE
	7897	240	-6.64089e-06	4.67712e-06	0.0249687	48	109	TRUE
	7897	260	-6.64089e-06	4.67712e-06	0.0330191	48	109	TRUE
	7897	280	-6.64089e-06	4.67712e-06	0.0367351	48	109	TRUE
	7898	20	-6.62064e-06	4.66522e-06	0.0019912	49	109	TRUE
	7898	40	-6.62064e-06	4.66522e-06	0.000732407	49	109	TRUE
	7898	60	-6.62064e-06	4.66522e-06	0.0136829	49	109	TRUE
	7898	80	-6.62064e-06	4.66522e-06	0.0177251	49	109	TRUE
	7898	100	-6.62064e-06	4.66522e-06	0.0162953	49	109	TRUE
	7898	120	-6.62064e-06	4.66522e-06	0.0167771	49	109	TRUE
	7898	140	-6.62064e-06	4.66522e-06	0.0176433	49	109	TRUE
	7898	160	-6.62064e-06	4.66522e-06	0.0195681	49	109	TRUE
	7898	180	-6.62064e-06	4.66522e-06	0.0183782	49	109	TRUE
	7898	200	-6.62064e-06	4.66522e-06	0.022625	49	109	TRUE
	7898	220	-6.62064e-06	4.66522e-06	0.025102	49	109	TRUE
	7898	240	-6.62064e-06	4.66522e-06	0.0257545	49	109	TRUE
	7898	260	-6.62064e-06	4.66522e-06	0.0319176	49	109	TRUE
	7898	280	-6.62064e-06	4.66522e-06	0.0364741	49	109	TRUE
	7970	20	-6.60873e-06	4.68547e-06	0.00258114	49	110	TRUE
	7970	40	-6.60873e-06	4.68547e-06	0.00137596	49	110	TRUE
	7970	60	-6.60873e-06	4.68547e-06	0.0140613	49	110	TRUE
	7970	80	-6.60873e-06	4.68547e-06	0.0207666	49	110	TRUE
	7970	100	-6.60873e-06	4.68547e-06	0.0169025	49	110	TRUE
	7970	120	-6.60873e-06	4.68547e-06	0.0171559	49	110	TRUE
	7970	140	-6.60873e-06	4.68547e-06	0.0175727	49	110	TRUE
	7970	160	-6.60873e-06	4.68547e-06	0.0186855	49	110	TRUE
	7970	180	-6.60873e-06	4.68547e-06	0.0207383	49	110	TRUE
	7970	200	-6.60873e-06	4.68547e-06	0.0192823	49	110	TRUE
	7970	220	-6.60873e-06	4.68547e-06	0.0220635	49	110	TRUE
	7970	240	-6.60873e-06	4.68547e-06	0.0253613	49	110	TRUE
	7970	260	-6.60873e-06	4.68547e-06	0.0290227	49	110	TRUE
	7970	280	-6.60873e-06	4.68547e-06	0.0275866	49	110	TRUE
	8042	20	-6.59682e-06	4.70573e-06	0.000962927	49	111	TRUE
	8042	40	-6.59682e-06	4.70573e-06	-0.00032013	49	111	TRUE
	8042	60	-6.59682e-06	4.70573e-06	0.0173016	49	111	TRUE
	8042	80	-6.59682e-06	4.70573e-06	0.0187245	49	111	TRUE
	8042	100	-6.59682e-06	4.70573e-06	0.0141228	49	111	TRUE
	8042	120	-6.59682e-06	4.70573e-06	0.0142563	49	111	TRUE
	8042	140	-6.59682e-06	4.70573e-06	0.0148821	49	111	TRUE
	8042	160	-6.59682e-06	4.70573e-06	0.0162022	49	111	TRUE
	8042	180	-6.59682e-06	4.70573e-06	0.0211631	49	111	TRUE
	8042	200	-6.59682e-06	4.70573e-06	0.0222373	49	111	TRUE
	8042	220	-6.59682e-06	4.70573e-06	0.0225194	49	111	TRUE
	8042	240	-6.59682e-06	4.70573e-06	0.0273613	49	111	TRUE
	8042	260	-6.59682e-06	4.70573e-06	0.0300083	49	111	TRUE
	8042	280	-6.59682e-06	4.70573e-06	0.0287456	49	111	TRUE
	8043	20	-6.57657e-06	4.69382e-06	0.000532031	50	111	TRUE
	8043	40	-6.57657e-06	4.69382e-06	0.00136269	50	111	TRUE
	8043	60	-6.57657e-06	4.69382e-06	0.0177637	50	111	TRUE
	8043	80	-6.57657e-06	4.69382e-06	0.0175866	50	111	TRUE
	8043	100	-6.57657e-06	4.69382e-06	0.0142354	50	111	TRUE
	8043	120	-6.57657e-06	4.69382e-06	0.0160635	50	111	TRUE
	8043	140	-6.57657e-06	4.69382e-06	0.0185685	50	111	TRUE
	8043	160	-6.57657e-06	4.69382e-06	0.0187387	50	111	TRUE
	8043	180	-6.57657e-06	4.69382e-06	0.0197446	50	111	TRUE
	8043	200	-6.57657e-06	4.69382e-06	0.0236592	50	111	TRUE
	8043	220	-6.57657e-06	4.69382e-06	0.0240744	50	111	TRUE
	8043	240	-6.57657e-06	4.69382e-06	0.0289206	50	111	TRUE
	8043	260	-6.57657e-06	4.69382e-06	0.0289725	50	111	TRUE
	8043	280	-6.57657e-06	4.69382e-06	0.0302934	50	111	TRUE
	8115	20	-6.56466e-06	4.71408e-06	-0.000260149	50	112	TRUE
	8115	40	-6.56466e-06	4.71408e-06	0.000621022	50	112	TRUE
	8115	60	-6.56466e-06	4.71408e-06	0.0157736	50	112	TRUE
	8115	80	-6.56466e-06	4.71408e-06	0.0162061	50	112	TRUE
	8115	100	-6.56466e-06	4.71408e-06	0.0129702	50	112	TRUE
	8115	120	-6.56466e-06	4.71408e-06	0.015926	50	112	TRUE
	8115	140	-6.56466e-06	4.71408e-06	0.0171004	50	112	TRUE
	8115	160	-6.56466e-06	4.71408e-06	0.014418	50	112	TRUE
	8115	180	-6.56466e-06	4.71408e-06	0.0227068	50	112	TRUE
	8115	200	-6.56466e-06	4.71408e-06	0.0194709	50	112	TRUE
	8115	220	-6.56466e-06	4.71408e-06	0.0214874	50	112	TRUE
	8115	240	-6.56466e-06	4.71408e-06	0.0222035	50	112	TRUE
	8115	260	-6.56466e-06	4.71408e-06	0.0277401	50	112	TRUE
	8115	280	-6.56466e-06	4.71408e-06	0.0287511	50	112	TRUE
	8115	300	-6.56466e-06	4.71408e-06	0.0756631	50	112	TRUE
	8187	20	-6.55275e-06	4.73434e-06	-0.000102247	50	113	TRUE
	8187	40	-6.55275e-06	4.73434e-06	0.00065551	50	113	TRUE
	8187	60	-6.55275e-06	4.73434e-06	0.00745498	50	113	TRUE
	8187	80	-6.55275e-06	4.73434e-06	0.0171149	50	113	TRUE
	8187	100	-6.55275e-06	4.73434e-06	0.0145295	50	113	TRUE
	8187	120	-6.55275e-06	4.73434e-06	0.0135894	50	113	TRUE
	8187	140	-6.55275e-06	4.73434e-06	0.0141635	50	113	TRUE
	8187	160	-6.55275e-06	4.73434e-06	0.0196341	50	113	TRUE
	8187	180	-6.55275e-06	4.73434e-06	0.0205609	50	113	TRUE
	8187	200	-6.55275e-06	4.73434e-06	0.0149236	50	113	TRUE
	8187	220	-6.55275e-06	4.73434e-06	0.0202986	50	113	TRUE
	8187	240	-6.55275e-06	4.73434e-06	0.0240662	50	113	TRUE
	8187	260	-6.55275e-06	4.73434e-06	0.025554	50	113	TRUE
	8187	280	-6.55275e-06	4.73434e-06	0.0228946	50	113	TRUE
	8187	300	-6.55275e-06	4.73434e-06	0.0267497	50	113	TRUE
	8188	20	-6.5325e-06	4.72243e-06	-0.00151036	51	113	TRUE
	8188	40	-6.5325e-06	4.72243e-06	0.00139845	51	113	TRUE
	8188	60	-6.5325e-06	4.72243e-06	0.0160808	51	113	TRUE
	8188	80	-6.5325e-06	4.72243e-06	0.0156403	51	113	TRUE
	8188	100	-6.5325e-06	4.72243e-06	0.0159945	51	113	TRUE
	8188	120	-6.5325e-06	4.72243e-06	0.0186545	51	113	TRUE
	8188	140	-6.5325e-06	4.72243e-06	0.0153294	51	113	TRUE
	8188	160	-6.5325e-06	4.72243e-06	0.01618	51	113	TRUE
	8188	180	-6.5325e-06	4.72243e-06	0.0186032	51	113	TRUE
	8188	200	-6.5325e-06	4.72243e-06	0.0204414	51	113	TRUE
	8188	220	-6.5325e-06	4.72243e-06	0.0236892	51	113	TRUE
	8188	240	-6.5325e-06	4.72243e-06	0.0215926	51	113	TRUE
	8188	260	-6.5325e-06	4.72243e-06	0.0246912	51	113	TRUE
	8188	280	-6.5325e-06	4.72243e-06	0.0233842	51	113	TRUE
	8188	300	-6.5325e-06	4.72243e-06	0.0281178	51	113	TRUE
	8260	20	-6.52059e-06	4.74268e-06	-0.0003773	51	114	TRUE
	8260	40	-6.52059e-06	4.74268e-06	0.00161782	51	114	TRUE
	8260	60	-6.52059e-06	4.74268e-06	0.0116515	51	114	TRUE
	8260	80	-6.52059e-06	4.74268e-06	0.0174159	51	114	TRUE
	8260	100	-6.52059e-06	4.74268e-06	0.0109381	51	114	TRUE
	8260	120	-6.52059e-06	4.74268e-06	0.0144509	51	114	TRUE
	8260	140	-6.52059e-06	4.74268e-06	0.0126947	51	114	TRUE
	8260	160	-6.52059e-06	4.74268e-06	0.0153368	51	114	TRUE
	8260	180	-6.52059e-06	4.74268e-06	0.0148703	51	114	TRUE
	8260	200	-6.52059e-06	4.74268e-06	0.0184602	51	114	TRUE
	8260	220	-6.52059e-06	4.74268e-06	0.0187077	51	114	TRUE
	8260	240	-6.52059e-06	4.74268e-06	0.020832	51	114	TRUE
	8260	260	-6.52059e-06	4.74268e-06	0.0237014	51	114	TRUE
	8260	280	-6.52059e-06	4.74268e-06	0.0242858	51	114	TRUE
	8260	300	-6.52059e-06	4.74268e-06	0.025252	51	114	TRUE
	8260	320	-6.52059e-06	4.74268e-06	0.0205235	51	114	TRUE
	8332	20	-6.50868e-06	4.76294e-06	0.000553677	51	115	TRUE
	8332	40	-6.50868e-06	4.76294e-06	0.000122048	51	115	TRUE
	8332	60	-6.50868e-06	4.76294e-06	0.0158551	51	115	TRUE
	8332	80	-6.50868e-06	4.76294e-06	0.015664	51	115	TRUE
	8332	100	-6.50868e-06	4.76294e-06	0.0166123	51	115	TRUE
	8332	120	-6.50868e-06	4.76294e-06	0.0139922	51	115	TRUE
	8332	140	-6.50868e-06	4.76294e-06	0.014571	51	115	TRUE
	8332	160	-6.50868e-06	4.76294e-06	0.0168464	51	115	TRUE
	8332	180	-6.50868e-06	4.76294e-06	0.0167718	51	115	TRUE
	8332	200	-6.50868e-06	4.76294e-06	0.0197509	51	115	TRUE
	8332	220	-6.50868e-06	4.76294e-06	0.0201096	51	115	TRUE
	8332	240	-6.50868e-06	4.76294e-06	0.0226828	51	115	TRUE
	8332	260	-6.50868e-06	4.76294e-06	0.0227638	51	115	TRUE
	8332	280	-6.50868e-06	4.76294e-06	0.0222972	51	115	TRUE
	8332	300	-6.50868e-06	4.76294e-06	0.0220687	51	115	TRUE
	8332	320	-6.50868e-06	4.76294e-06	0.0203097	51	115	TRUE
	8333	20	-6.48843e-06	4.75103e-06	0.000370392	52	115	TRUE
	8333	40	-6.48843e-06	4.75103e-06	-0.000271366	52	115	TRUE
	8333	60	-6.48843e-06	4.75103e-06	0.0144609	52	115	TRUE
	8333	80	-6.48843e-06	4.75103e-06	0.0134837	52	115	TRUE
	8333	100	-6.48843e-06	4.75103e-06	0.0147206	52	115	TRUE
	8333	120	-6.48843e-06	4.75103e-06	0.0136514	52	115	TRUE
	8333	140	-6.48843e-06	4.75103e-06	0.0159818	52	115	TRUE
	8333	160	-6.48843e-06	4.75103e-06	0.015007	52	115	TRUE
	8333	180	-6.48843e-06	4.75103e-06	0.017931	52	115	TRUE
	8333	200	-6.48843e-06	4.75103e-06	0.0155377	52	115	TRUE
	8333	220	-6.48843e-06	4.75103e-06	0.0228954	52	115	TRUE
	8333	240	-6.48843e-06	4.75103e-06	0.0207228	52	115	TRUE
	8333	260	-6.48843e-06	4.75103e-06	0.0156463	52	115	TRUE
	8333	280	-6.48843e-06	4.75103e-06	0.0233652	52	115	TRUE
	8333	300	-6.48843e-06	4.75103e-06	0.0254831	52	115	TRUE
	8333	320	-6.48843e-06	4.75103e-06	0.0253747	52	115	TRUE
	8405	20	-6.47652e-06	4.77129e-06	-6.7069e-05	52	116	TRUE
	8405	40	-6.47652e-06	4.77129e-06	0.00205728	52	116	TRUE
	8405	60	-6.47652e-06	4.77129e-06	0.00720609	52	116	TRUE
	8405	80	-6.47652e-06	4.77129e-06	0.0142203	52	116	TRUE
	8405	100	-6.47652e-06	4.77129e-06	0.0127261	52	116	TRUE
	8405	120	-6.47652e-06	4.77129e-06	0.0129319	52	116	TRUE
	8405	140	-6.47652e-06	4.77129e-06	0.0126955	52	116	TRUE
	8405	160	-6.47652e-06	4.77129e-06	0.0125595	52	116	TRUE
	8405	180	-6.47652e-06	4.77129e-06	0.0182585	52	116	TRUE
	8405	200	-6.47652e-06	4.77129e-06	0.0143447	52	116	TRUE
	8405	220	-6.47652e-06	4.77129e-06	0.0156406	52	116	TRUE
	8405	240	-6.47652e-06	4.77129e-06	0.0200913	52	116	TRUE
	8405	260	-6.47652e-06	4.77129e-06	0.0227658	52	116	TRUE
	8405	280	-6.47652e-06	4.77129e-06	0.0208372	52	116	TRUE
	8405	300	-6.47652e-06	4.77129e-06	0.0232143	52	116	TRUE
	8405	320	-6.47652e-06	4.77129e-06	0.0237473	52	116	TRUE
	8405	340	-6.47652e-06	4.77129e-06	0.0282685	52	116	TRUE
	8477	20	-6.46461e-06	4.79155e-06	0.00024709	52	117	TRUE
	8477	40	-6.46461e-06	4.79155e-06	0.000770631	52	117	TRUE
	8477	60	-6.46461e-06	4.79155e-06	0.0102586	52	117	TRUE
	8477	80	-6.46461e-06	4.79155e-06	0.0137712	52	117	TRUE
	8477	100	-6.46461e-06	4.79155e-06	0.0089113	52	117	TRUE
	8477	120	-6.46461e-06	4.79155e-06	0.0124437	52	117	TRUE
	8477	140	-6.46461e-06	4.79155e-06	0.0140515	52	117	TRUE
	8477	160	-6.46461e-06	4.79155e-06	0.0116004	52	117	TRUE
	8477	180	-6.46461e-06	4.79155e-06	0.0132243	52	117	TRUE
	8477	200	-6.46461e-06	4.79155e-06	0.0163405	52	117	TRUE
	8477	220	-6.46461e-06	4.79155e-06	0.0126031	52	117	TRUE
	8477	240	-6.46461e-06	4.79155e-06	0.0205472	52	117	TRUE
	8477	260	-6.46461e-06	4.79155e-06	0.0169172	52	117	TRUE
	8477	280	-6.46461e-06	4.79155e-06	0.0232601	52	117	TRUE
	8477	300	-6.46461e-06	4.79155e-06	0.0172816	52	117	TRUE
	8477	320	-6.46461e-06	4.79155e-06	0.0172779	52	117	TRUE
	8477	340	-6.46461e-06	4.79155e-06	0.0201013	52	117	TRUE
	8477	360	-6.46461e-06	4.79155e-06	0.0376194	52	117	TRUE
	8478	20	-6.44436e-06	4.77964e-06	0.00115255	53	117	TRUE
	8478	40	-6.44436e-06	4.77964e-06	0.000487792	53	117	TRUE
	8478	60	-6.44436e-06	4.77964e-06	0.0111274	53	117	TRUE
	8478	80	-6.44436e-06	4.77964e-06	0.0115854	53	117	TRUE
	8478	100	-6.44436e-06	4.77964e-06	0.0139224	53	117	TRUE
	8478	120	-6.44436e-06	4.77964e-06	0.00522497	53	117	TRUE
	8478	140	-6.44436e-06	4.77964e-06	0.0127026	53	117	TRUE
	8478	160	-6.44436e-06	4.77964e-06	0.0171918	53	117	TRUE
	8478	180	-6.44436e-06	4.77964e-06	0.0102422	53	117	TRUE
	8478	200	-6.44436e-06	4.77964e-06	0.0147761	53	117	TRUE
	8478	220	-6.44436e-06	4.77964e-06	0.0164112	53	117	TRUE
	8478	240	-6.44436e-06	4.77964e-06	0.0205422	53	117	TRUE
	8478	260	-6.44436e-06	4.77964e-06	0.0237202	53	117	TRUE
	8478	280	-6.44436e-06	4.77964e-06	0.0218103	53	117	TRUE
	8478	300	-6.44436e-06	4.77964e-06	0.022043	53	117	TRUE
	8478	320	-6.44436e-06	4.77964e-06	0.00956744	53	117	TRUE
	8478	340	-6.44436e-06	4.77964e-06	0.0215515	53	117	TRUE
	8478	360	-6.44436e-06	4.77964e-06	0.0179247	53	117	TRUE
	8550	20	-6.43245e-06	4.7999e-06	0.000747348	53	118	TRUE
	8550	40	-6.43245e-06	4.7999e-06	-0.00019065	53	118	TRUE
	8550	60	-6.43245e-06	4.7999e-06	0.0123149	53	118	TRUE
	8550	80	-6.43245e-06	4.7999e-06	0.00946107	53	118	TRUE
	8550	100	-6.43245e-06	4.7999e-06	0.0112933	53	118	TRUE
	8550	120	-6.43245e-06	4.7999e-06	0.0110856	53	118	TRUE
	8550	140	-6.43245e-06	4.7999e-06	0.00731293	53	118	TRUE
	8550	160	-6.43245e-06	4.7999e-06	0.00941818	53	118	TRUE
	8550	180	-6.43245e-06	4.7999e-06	0.00880892	53	118	TRUE
	8550	200	-6.43245e-06	4.7999e-06	0.014021	53	118	TRUE
	8550	220	-6.43245e-06	4.7999e-06	0.0242942	53	118	TRUE
	8550	240	-6.43245e-06	4.7999e-06	0.0229982	53	118	TRUE
	8550	260	-6.43245e-06	4.7999e-06	0.0142302	53	118	TRUE
	8550	280	-6.43245e-06	4.7999e-06	0.0184055	53	118	TRUE
	8550	300	-6.43245e-06	4.7999e-06	0.0199897	53	118	TRUE
	8550	320	-6.43245e-06	4.7999e-06	0.0174958	53	118	TRUE
	8550	340	-6.43245e-06	4.7999e-06	0.0156594	53	118	TRUE
	8550	360	-6.43245e-06	4.7999e-06	0.0130906	53	118	TRUE
	8550	380	-6.43245e-06	4.7999e-06	0.0200819	53	118	TRUE
	8622	20	-6.42054e-06	4.82015e-06	-0.000919425	53	119	TRUE
	8622	40	-6.42054e-06	4.82015e-06	-0.00158915	53	119	TRUE
	8622	60	-6.42054e-06	4.82015e-06	0.0104802	53	119	TRUE
	8622	80	-6.42054e-06	4.82015e-06	0.0117849	53	119	TRUE
	8622	100	-6.42054e-06	4.82015e-06	0.0103409	53	119	TRUE
	8622	120	-6.42054e-06	4.82015e-06	0.00883095	53	119	TRUE
	8622	140	-6.42054e-06	4.82015e-06	0.0114397	53	119	TRUE
	8622	160	-6.42054e-06	4.82015e-06	0.00982509	53	119	TRUE
	8622	180	-6.42054e-06	4.82015e-06	0.0128038	53	119	TRUE
	8622	200	-6.42054e-06	4.82015e-06	0.00965971	53	119	TRUE
	8622	220	-6.42054e-06	4.82015e-06	0.014988	53	119	TRUE
	8622	240	-6.42054e-06	4.82015e-06	0.0165757	53	119	TRUE
	8622	260	-6.42054e-06	4.82015e-06	0.0181241	53	119	TRUE
	8622	280	-6.42054e-06	4.82015e-06	0.0144176	53	119	TRUE
	8622	300	-6.42054e-06	4.82015e-06	0.0123645	53	119	TRUE
	8622	320	-6.42054e-06	4.82015e-06	0.0203973	53	119	TRUE
	8622	340	-6.42054e-06	4.82015e-06	0.0227418	53	119	TRUE
	8622	360	-6.42054e-06	4.82015e-06	0.0211237	53	119	TRUE
	8622	380	-6.42054e-06	4.82015e-06	0.025151	53	119	TRUE
	8623	20	-6.40029e-06	4.80825e-06	0.000921906	54	119	TRUE
	8623	40	-6.40029e-06	4.80825e-06	0.000120457	54	119	TRUE
	8623	60	-6.40029e-06	4.80825e-06	0.00671682	54	119	TRUE
	8623	80	-6.40029e-06	4.80825e-06	0.0106464	54	119	TRUE
	8623	100	-6.40029e-06	4.80825e-06	0.00940852	54	119	TRUE
	8623	120	-6.40029e-06	4.80825e-06	0.0105135	54	119	TRUE
	8623	140	-6.40029e-06	4.80825e-06	0.0108421	54	119	TRUE
	8623	160	-6.40029e-06	4.80825e-06	0.0179046	54	119	TRUE
	8623	180	-6.40029e-06	4.80825e-06	0.0105544	54	119	TRUE
	8623	200	-6.40029e-06	4.80825e-06	0.0127847	54	119	TRUE
	8623	220	-6.40029e-06	4.80825e-06	0.0102447	54	119	TRUE
	8623	240	-6.40029e-06	4.80825e-06	0.0124021	54	119	TRUE
	8623	260	-6.40029e-06	4.80825e-06	0.0122279	54	119	TRUE
	8623	280	-6.40029e-06	4.80825e-06	0.0204724	54	119	TRUE
	8623	300	-6.40029e-06	4.80825e-06	0.0178323	54	119	TRUE
	8623	320	-6.40029e-06	4.80825e-06	0.022572	54	119	TRUE
	8623	340	-6.40029e-06	4.80825e-06	0.0110315	54	119	TRUE
	8623	360	-6.40029e-06	4.80825e-06	0.0114155	54	119	TRUE
	8623	380	-6.40029e-06	4.80825e-06	0.0219124	54	119	TRUE
	8623	400	-6.40029e-06	4.80825e-06	0.0371193	54	119	TRUE

## Sheet: Glycogen-free cell
	curve_no	indentation_depth	x_pos	y_pos	stiffness	x_pix	y_pix	on_medial
	615	20	-5.30108e-06	-1.12403e-05	0.000248819	38	8	TRUE
	615	40	-5.30108e-06	-1.12403e-05	0.000219365	38	8	TRUE
	615	60	-5.30108e-06	-1.12403e-05	0.0113858	38	8	TRUE
	615	80	-5.30108e-06	-1.12403e-05	0.0189702	38	8	TRUE
	615	100	-5.30108e-06	-1.12403e-05	0.0265283	38	8	TRUE
	615	120	-5.30108e-06	-1.12403e-05	0.0224565	38	8	TRUE
	615	140	-5.30108e-06	-1.12403e-05	0.0211291	38	8	TRUE
	615	160	-5.30108e-06	-1.12403e-05	0.0195971	38	8	TRUE
	615	180	-5.30108e-06	-1.12403e-05	0.0215536	38	8	TRUE
	615	200	-5.30108e-06	-1.12403e-05	0.0138395	38	8	TRUE
	615	220	-5.30108e-06	-1.12403e-05	0.0131809	38	8	TRUE
	615	240	-5.30108e-06	-1.12403e-05	0.0187334	38	8	TRUE
	615	260	-5.30108e-06	-1.12403e-05	0.0132337	38	8	TRUE
	615	280	-5.30108e-06	-1.12403e-05	0.00551987	38	8	TRUE
	615	300	-5.30108e-06	-1.12403e-05	0.00867675	38	8	TRUE
	615	320	-5.30108e-06	-1.12403e-05	0.0123504	38	8	TRUE
	615	340	-5.30108e-06	-1.12403e-05	-4.21582e-05	38	8	TRUE
	615	360	-5.30108e-06	-1.12403e-05	0.0105808	38	8	TRUE
	615	380	-5.30108e-06	-1.12403e-05	0.00456884	38	8	TRUE
	615	400	-5.30108e-06	-1.12403e-05	0.00875027	38	8	TRUE
	615	420	-5.30108e-06	-1.12403e-05	0.0310154	38	8	TRUE
	687	20	-5.30446e-06	-1.12198e-05	0.000237743	38	9	TRUE
	687	40	-5.30446e-06	-1.12198e-05	0.00215259	38	9	TRUE
	687	60	-5.30446e-06	-1.12198e-05	0.00673063	38	9	TRUE
	687	80	-5.30446e-06	-1.12198e-05	0.0177648	38	9	TRUE
	687	100	-5.30446e-06	-1.12198e-05	0.0245089	38	9	TRUE
	687	120	-5.30446e-06	-1.12198e-05	0.0300352	38	9	TRUE
	687	140	-5.30446e-06	-1.12198e-05	0.0201492	38	9	TRUE
	687	160	-5.30446e-06	-1.12198e-05	0.0179096	38	9	TRUE
	687	180	-5.30446e-06	-1.12198e-05	0.0217499	38	9	TRUE
	687	200	-5.30446e-06	-1.12198e-05	0.0210456	38	9	TRUE
	687	220	-5.30446e-06	-1.12198e-05	0.0208233	38	9	TRUE
	687	240	-5.30446e-06	-1.12198e-05	0.0164531	38	9	TRUE
	687	260	-5.30446e-06	-1.12198e-05	0.0177361	38	9	TRUE
	687	280	-5.30446e-06	-1.12198e-05	0.0264172	38	9	TRUE
	687	300	-5.30446e-06	-1.12198e-05	0.0312382	38	9	TRUE
	759	20	-5.30784e-06	-1.11992e-05	0.000241456	38	10	TRUE
	759	40	-5.30784e-06	-1.11992e-05	0.00241023	38	10	TRUE
	759	60	-5.30784e-06	-1.11992e-05	0.00760329	38	10	TRUE
	759	80	-5.30784e-06	-1.11992e-05	0.0117729	38	10	TRUE
	759	100	-5.30784e-06	-1.11992e-05	0.0221291	38	10	TRUE
	759	120	-5.30784e-06	-1.11992e-05	0.0269253	38	10	TRUE
	759	140	-5.30784e-06	-1.11992e-05	0.0317769	38	10	TRUE
	759	160	-5.30784e-06	-1.11992e-05	0.0244098	38	10	TRUE
	759	180	-5.30784e-06	-1.11992e-05	0.0268683	38	10	TRUE
	759	200	-5.30784e-06	-1.11992e-05	0.0187227	38	10	TRUE
	759	220	-5.30784e-06	-1.11992e-05	0.0254657	38	10	TRUE
	759	240	-5.30784e-06	-1.11992e-05	0.028694	38	10	TRUE
	759	260	-5.30784e-06	-1.11992e-05	0.0164465	38	10	TRUE
	759	280	-5.30784e-06	-1.11992e-05	0.031383	38	10	TRUE
	831	20	-5.31122e-06	-1.11786e-05	0.000100297	38	11	TRUE
	831	40	-5.31122e-06	-1.11786e-05	0.00299275	38	11	TRUE
	831	60	-5.31122e-06	-1.11786e-05	0.0102614	38	11	TRUE
	831	80	-5.31122e-06	-1.11786e-05	0.0142855	38	11	TRUE
	831	100	-5.31122e-06	-1.11786e-05	0.0236883	38	11	TRUE
	831	120	-5.31122e-06	-1.11786e-05	0.0245472	38	11	TRUE
	831	140	-5.31122e-06	-1.11786e-05	0.0301639	38	11	TRUE
	831	160	-5.31122e-06	-1.11786e-05	0.0340983	38	11	TRUE
	831	180	-5.31122e-06	-1.11786e-05	0.0298497	38	11	TRUE
	831	200	-5.31122e-06	-1.11786e-05	0.0253145	38	11	TRUE
	831	220	-5.31122e-06	-1.11786e-05	0.0281349	38	11	TRUE
	831	240	-5.31122e-06	-1.11786e-05	0.0281661	38	11	TRUE
	903	20	-5.3146e-06	-1.11581e-05	0.000482964	38	12	TRUE
	903	40	-5.3146e-06	-1.11581e-05	0.00120819	38	12	TRUE
	903	60	-5.3146e-06	-1.11581e-05	0.014645	38	12	TRUE
	903	80	-5.3146e-06	-1.11581e-05	0.0243711	38	12	TRUE
	903	100	-5.3146e-06	-1.11581e-05	0.0275923	38	12	TRUE
	903	120	-5.3146e-06	-1.11581e-05	0.0284372	38	12	TRUE
	903	140	-5.3146e-06	-1.11581e-05	0.0296342	38	12	TRUE
	903	160	-5.3146e-06	-1.11581e-05	0.0304689	38	12	TRUE
	903	180	-5.3146e-06	-1.11581e-05	0.0350166	38	12	TRUE
	903	200	-5.3146e-06	-1.11581e-05	0.0301032	38	12	TRUE
	903	220	-5.3146e-06	-1.11581e-05	0.0285892	38	12	TRUE
	975	20	-5.31798e-06	-1.11375e-05	0.00194491	38	13	TRUE
	975	40	-5.31798e-06	-1.11375e-05	0.00174421	38	13	TRUE
	975	60	-5.31798e-06	-1.11375e-05	0.00447894	38	13	TRUE
	975	80	-5.31798e-06	-1.11375e-05	0.026016	38	13	TRUE
	975	100	-5.31798e-06	-1.11375e-05	0.0333939	38	13	TRUE
	975	120	-5.31798e-06	-1.11375e-05	0.0278496	38	13	TRUE
	975	140	-5.31798e-06	-1.11375e-05	0.0322941	38	13	TRUE
	975	160	-5.31798e-06	-1.11375e-05	0.0352343	38	13	TRUE
	975	180	-5.31798e-06	-1.11375e-05	0.0367302	38	13	TRUE
	975	200	-5.31798e-06	-1.11375e-05	0.0336974	38	13	TRUE
	975	220	-5.31798e-06	-1.11375e-05	0.0319603	38	13	TRUE
	1047	20	-5.32135e-06	-1.1117e-05	0.000112637	38	14	TRUE
	1047	40	-5.32135e-06	-1.1117e-05	0.00147186	38	14	TRUE
	1047	60	-5.32135e-06	-1.1117e-05	0.0150973	38	14	TRUE
	1047	80	-5.32135e-06	-1.1117e-05	0.0347937	38	14	TRUE
	1047	100	-5.32135e-06	-1.1117e-05	0.0342613	38	14	TRUE
	1047	120	-5.32135e-06	-1.1117e-05	0.0344129	38	14	TRUE
	1047	140	-5.32135e-06	-1.1117e-05	0.0305827	38	14	TRUE
	1047	160	-5.32135e-06	-1.1117e-05	0.0333279	38	14	TRUE
	1047	180	-5.32135e-06	-1.1117e-05	0.0340988	38	14	TRUE
	1047	200	-5.32135e-06	-1.1117e-05	0.0390917	38	14	TRUE
	1119	20	-5.32473e-06	-1.10964e-05	-0.000339015	38	15	TRUE
	1119	40	-5.32473e-06	-1.10964e-05	-0.000690791	38	15	TRUE
	1119	60	-5.32473e-06	-1.10964e-05	0.0134562	38	15	TRUE
	1119	80	-5.32473e-06	-1.10964e-05	0.0377109	38	15	TRUE
	1119	100	-5.32473e-06	-1.10964e-05	0.0389703	38	15	TRUE
	1119	120	-5.32473e-06	-1.10964e-05	0.0375941	38	15	TRUE
	1119	140	-5.32473e-06	-1.10964e-05	0.0359581	38	15	TRUE
	1119	160	-5.32473e-06	-1.10964e-05	0.0327899	38	15	TRUE
	1119	180	-5.32473e-06	-1.10964e-05	0.0339684	38	15	TRUE
	1119	200	-5.32473e-06	-1.10964e-05	0.0394309	38	15	TRUE
	1191	20	-5.32811e-06	-1.10759e-05	3.18183e-05	38	16	TRUE
	1191	40	-5.32811e-06	-1.10759e-05	0.00177504	38	16	TRUE
	1191	60	-5.32811e-06	-1.10759e-05	0.011522	38	16	TRUE
	1191	80	-5.32811e-06	-1.10759e-05	0.0310963	38	16	TRUE
	1191	100	-5.32811e-06	-1.10759e-05	0.041532	38	16	TRUE
	1191	120	-5.32811e-06	-1.10759e-05	0.0436993	38	16	TRUE
	1191	140	-5.32811e-06	-1.10759e-05	0.0405915	38	16	TRUE
	1191	160	-5.32811e-06	-1.10759e-05	0.0371167	38	16	TRUE
	1191	180	-5.32811e-06	-1.10759e-05	0.0385588	38	16	TRUE
	1263	20	-5.33149e-06	-1.10553e-05	0.000570373	38	17	TRUE
	1263	40	-5.33149e-06	-1.10553e-05	0.000472499	38	17	TRUE
	1263	60	-5.33149e-06	-1.10553e-05	0.0185191	38	17	TRUE
	1263	80	-5.33149e-06	-1.10553e-05	0.0363202	38	17	TRUE
	1263	100	-5.33149e-06	-1.10553e-05	0.0406476	38	17	TRUE
	1263	120	-5.33149e-06	-1.10553e-05	0.0385057	38	17	TRUE
	1263	140	-5.33149e-06	-1.10553e-05	0.0418165	38	17	TRUE
	1263	160	-5.33149e-06	-1.10553e-05	0.0399994	38	17	TRUE
	1263	180	-5.33149e-06	-1.10553e-05	0.0413681	38	17	TRUE
	1335	20	-5.33487e-06	-1.10347e-05	0.000627149	38	18	TRUE
	1335	40	-5.33487e-06	-1.10347e-05	0.00142494	38	18	TRUE
	1335	60	-5.33487e-06	-1.10347e-05	0.0102265	38	18	TRUE
	1335	80	-5.33487e-06	-1.10347e-05	0.028513	38	18	TRUE
	1335	100	-5.33487e-06	-1.10347e-05	0.0406757	38	18	TRUE
	1335	120	-5.33487e-06	-1.10347e-05	0.0382808	38	18	TRUE
	1335	140	-5.33487e-06	-1.10347e-05	0.0371592	38	18	TRUE
	1335	160	-5.33487e-06	-1.10347e-05	0.0430023	38	18	TRUE
	1335	180	-5.33487e-06	-1.10347e-05	0.0439416	38	18	TRUE
	1335	200	-5.33487e-06	-1.10347e-05	0.0818282	38	18	TRUE
	1407	20	-5.33825e-06	-1.10142e-05	6.37511e-05	38	19	TRUE
	1407	40	-5.33825e-06	-1.10142e-05	0.00163672	38	19	TRUE
	1407	60	-5.33825e-06	-1.10142e-05	0.0116214	38	19	TRUE
	1407	80	-5.33825e-06	-1.10142e-05	0.0198416	38	19	TRUE
	1407	100	-5.33825e-06	-1.10142e-05	0.0422299	38	19	TRUE
	1407	120	-5.33825e-06	-1.10142e-05	0.0437964	38	19	TRUE
	1407	140	-5.33825e-06	-1.10142e-05	0.0429471	38	19	TRUE
	1407	160	-5.33825e-06	-1.10142e-05	0.0430668	38	19	TRUE
	1407	180	-5.33825e-06	-1.10142e-05	0.0463279	38	19	TRUE
	1479	20	-5.34162e-06	-1.09936e-05	0.000749072	38	20	TRUE
	1479	40	-5.34162e-06	-1.09936e-05	0.00156788	38	20	TRUE
	1479	60	-5.34162e-06	-1.09936e-05	0.0165358	38	20	TRUE
	1479	80	-5.34162e-06	-1.09936e-05	0.0291224	38	20	TRUE
	1479	100	-5.34162e-06	-1.09936e-05	0.0401424	38	20	TRUE
	1479	120	-5.34162e-06	-1.09936e-05	0.0412279	38	20	TRUE
	1479	140	-5.34162e-06	-1.09936e-05	0.043586	38	20	TRUE
	1479	160	-5.34162e-06	-1.09936e-05	0.0435	38	20	TRUE
	1479	180	-5.34162e-06	-1.09936e-05	0.0490067	38	20	TRUE
	1551	20	-5.345e-06	-1.09731e-05	0.000934754	38	21	TRUE
	1551	40	-5.345e-06	-1.09731e-05	0.00102536	38	21	TRUE
	1551	60	-5.345e-06	-1.09731e-05	0.0155237	38	21	TRUE
	1551	80	-5.345e-06	-1.09731e-05	0.030935	38	21	TRUE
	1551	100	-5.345e-06	-1.09731e-05	0.0357963	38	21	TRUE
	1551	120	-5.345e-06	-1.09731e-05	0.0409753	38	21	TRUE
	1551	140	-5.345e-06	-1.09731e-05	0.0425201	38	21	TRUE
	1551	160	-5.345e-06	-1.09731e-05	0.0478463	38	21	TRUE
	1551	180	-5.345e-06	-1.09731e-05	0.0450821	38	21	TRUE
	1623	20	-5.34838e-06	-1.09525e-05	0.0006436	38	22	TRUE
	1623	40	-5.34838e-06	-1.09525e-05	0.000612334	38	22	TRUE
	1623	60	-5.34838e-06	-1.09525e-05	0.018032	38	22	TRUE
	1623	80	-5.34838e-06	-1.09525e-05	0.0341033	38	22	TRUE
	1623	100	-5.34838e-06	-1.09525e-05	0.0369914	38	22	TRUE
	1623	120	-5.34838e-06	-1.09525e-05	0.0371148	38	22	TRUE
	1623	140	-5.34838e-06	-1.09525e-05	0.0455245	38	22	TRUE
	1623	160	-5.34838e-06	-1.09525e-05	0.0465915	38	22	TRUE
	1623	180	-5.34838e-06	-1.09525e-05	0.0483459	38	22	TRUE
	1695	20	-5.35176e-06	-1.0932e-05	0.0013038	38	23	TRUE
	1695	40	-5.35176e-06	-1.0932e-05	0.000134352	38	23	TRUE
	1695	60	-5.35176e-06	-1.0932e-05	0.0266898	38	23	TRUE
	1695	80	-5.35176e-06	-1.0932e-05	0.0408276	38	23	TRUE
	1695	100	-5.35176e-06	-1.0932e-05	0.0411487	38	23	TRUE
	1695	120	-5.35176e-06	-1.0932e-05	0.0431836	38	23	TRUE
	1695	140	-5.35176e-06	-1.0932e-05	0.0456292	38	23	TRUE
	1695	160	-5.35176e-06	-1.0932e-05	0.0495004	38	23	TRUE
	1767	20	-5.35514e-06	-1.09114e-05	0.00147783	38	24	TRUE
	1767	40	-5.35514e-06	-1.09114e-05	-0.000379443	38	24	TRUE
	1767	60	-5.35514e-06	-1.09114e-05	0.0293372	38	24	TRUE
	1767	80	-5.35514e-06	-1.09114e-05	0.0468768	38	24	TRUE
	1767	100	-5.35514e-06	-1.09114e-05	0.0496668	38	24	TRUE
	1767	120	-5.35514e-06	-1.09114e-05	0.04554	38	24	TRUE
	1767	140	-5.35514e-06	-1.09114e-05	0.0516768	38	24	TRUE
	1767	160	-5.35514e-06	-1.09114e-05	0.0494517	38	24	TRUE
	1839	20	-5.35852e-06	-1.08908e-05	0.000198769	38	25	TRUE
	1839	40	-5.35852e-06	-1.08908e-05	0.000475427	38	25	TRUE
	1839	60	-5.35852e-06	-1.08908e-05	0.010735	38	25	TRUE
	1839	80	-5.35852e-06	-1.08908e-05	0.0479155	38	25	TRUE
	1839	100	-5.35852e-06	-1.08908e-05	0.0497556	38	25	TRUE
	1839	120	-5.35852e-06	-1.08908e-05	0.048216	38	25	TRUE
	1839	140	-5.35852e-06	-1.08908e-05	0.0507731	38	25	TRUE
	1839	160	-5.35852e-06	-1.08908e-05	0.0498207	38	25	TRUE
	1911	20	-5.3619e-06	-1.08703e-05	-0.00019251	38	26	TRUE
	1911	40	-5.3619e-06	-1.08703e-05	0.00100509	38	26	TRUE
	1911	60	-5.3619e-06	-1.08703e-05	0.0246679	38	26	TRUE
	1911	80	-5.3619e-06	-1.08703e-05	0.0364778	38	26	TRUE
	1911	100	-5.3619e-06	-1.08703e-05	0.0461966	38	26	TRUE
	1911	120	-5.3619e-06	-1.08703e-05	0.0491203	38	26	TRUE
	1911	140	-5.3619e-06	-1.08703e-05	0.0496369	38	26	TRUE
	1911	160	-5.3619e-06	-1.08703e-05	0.0503537	38	26	TRUE
	1983	20	-5.36527e-06	-1.08497e-05	0.000412369	38	27	TRUE
	1983	40	-5.36527e-06	-1.08497e-05	0.000758541	38	27	TRUE
	1983	60	-5.36527e-06	-1.08497e-05	0.0156804	38	27	TRUE
	1983	80	-5.36527e-06	-1.08497e-05	0.0415377	38	27	TRUE
	1983	100	-5.36527e-06	-1.08497e-05	0.0461035	38	27	TRUE
	1983	120	-5.36527e-06	-1.08497e-05	0.0496408	38	27	TRUE
	1983	140	-5.36527e-06	-1.08497e-05	0.0516792	38	27	TRUE
	1983	160	-5.36527e-06	-1.08497e-05	0.0520104	38	27	TRUE
	2055	20	-5.36865e-06	-1.08292e-05	4.18702e-05	38	28	TRUE
	2055	40	-5.36865e-06	-1.08292e-05	0.00233207	38	28	TRUE
	2055	60	-5.36865e-06	-1.08292e-05	0.0224609	38	28	TRUE
	2055	80	-5.36865e-06	-1.08292e-05	0.0396677	38	28	TRUE
	2055	100	-5.36865e-06	-1.08292e-05	0.0397371	38	28	TRUE
	2055	120	-5.36865e-06	-1.08292e-05	0.0461365	38	28	TRUE
	2055	140	-5.36865e-06	-1.08292e-05	0.0505314	38	28	TRUE
	2055	160	-5.36865e-06	-1.08292e-05	0.0578685	38	28	TRUE
	2127	20	-5.37203e-06	-1.08086e-05	0.000323588	38	29	TRUE
	2127	40	-5.37203e-06	-1.08086e-05	0.00015341	38	29	TRUE
	2127	60	-5.37203e-06	-1.08086e-05	0.0303631	38	29	TRUE
	2127	80	-5.37203e-06	-1.08086e-05	0.0408378	38	29	TRUE
	2127	100	-5.37203e-06	-1.08086e-05	0.0435985	38	29	TRUE
	2127	120	-5.37203e-06	-1.08086e-05	0.0480238	38	29	TRUE
	2127	140	-5.37203e-06	-1.08086e-05	0.0524086	38	29	TRUE
	2127	160	-5.37203e-06	-1.08086e-05	0.0479556	38	29	TRUE
	2199	20	-5.37541e-06	-1.07881e-05	-0.000523732	38	30	TRUE
	2199	40	-5.37541e-06	-1.07881e-05	-0.00112121	38	30	TRUE
	2199	60	-5.37541e-06	-1.07881e-05	0.0238948	38	30	TRUE
	2199	80	-5.37541e-06	-1.07881e-05	0.0431152	38	30	TRUE
	2199	100	-5.37541e-06	-1.07881e-05	0.0477367	38	30	TRUE
	2199	120	-5.37541e-06	-1.07881e-05	0.0473856	38	30	TRUE
	2199	140	-5.37541e-06	-1.07881e-05	0.052261	38	30	TRUE
	2199	160	-5.37541e-06	-1.07881e-05	0.05221	38	30	TRUE
	2271	20	-5.37879e-06	-1.07675e-05	0.00024075	38	31	TRUE
	2271	40	-5.37879e-06	-1.07675e-05	0.000242247	38	31	TRUE
	2271	60	-5.37879e-06	-1.07675e-05	0.0287896	38	31	TRUE
	2271	80	-5.37879e-06	-1.07675e-05	0.0460039	38	31	TRUE
	2271	100	-5.37879e-06	-1.07675e-05	0.0485991	38	31	TRUE
	2271	120	-5.37879e-06	-1.07675e-05	0.0507873	38	31	TRUE
	2271	140	-5.37879e-06	-1.07675e-05	0.0539104	38	31	TRUE
	2271	160	-5.37879e-06	-1.07675e-05	0.0534158	38	31	TRUE
	2343	20	-5.38217e-06	-1.07469e-05	0.00131097	38	32	TRUE
	2343	40	-5.38217e-06	-1.07469e-05	0.000366547	38	32	TRUE
	2343	60	-5.38217e-06	-1.07469e-05	0.0265345	38	32	TRUE
	2343	80	-5.38217e-06	-1.07469e-05	0.0527774	38	32	TRUE
	2343	100	-5.38217e-06	-1.07469e-05	0.0468077	38	32	TRUE
	2343	120	-5.38217e-06	-1.07469e-05	0.0497157	38	32	TRUE
	2343	140	-5.38217e-06	-1.07469e-05	0.0570712	38	32	TRUE
	2343	160	-5.38217e-06	-1.07469e-05	0.0790309	38	32	TRUE
	2415	20	-5.38554e-06	-1.07264e-05	0.000265807	38	33	TRUE
	2415	40	-5.38554e-06	-1.07264e-05	0.000431007	38	33	TRUE
	2415	60	-5.38554e-06	-1.07264e-05	0.0134513	38	33	TRUE
	2415	80	-5.38554e-06	-1.07264e-05	0.0487919	38	33	TRUE
	2415	100	-5.38554e-06	-1.07264e-05	0.0474577	38	33	TRUE
	2415	120	-5.38554e-06	-1.07264e-05	0.0473987	38	33	TRUE
	2415	140	-5.38554e-06	-1.07264e-05	0.0537506	38	33	TRUE
	2415	160	-5.38554e-06	-1.07264e-05	0.0523848	38	33	TRUE
	2487	20	-5.38892e-06	-1.07058e-05	0.00153846	38	34	TRUE
	2487	40	-5.38892e-06	-1.07058e-05	-0.0006022	38	34	TRUE
	2487	60	-5.38892e-06	-1.07058e-05	0.0170176	38	34	TRUE
	2487	80	-5.38892e-06	-1.07058e-05	0.0407269	38	34	TRUE
	2487	100	-5.38892e-06	-1.07058e-05	0.0465132	38	34	TRUE
	2487	120	-5.38892e-06	-1.07058e-05	0.0506915	38	34	TRUE
	2487	140	-5.38892e-06	-1.07058e-05	0.0578888	38	34	TRUE
	2487	160	-5.38892e-06	-1.07058e-05	0.0583058	38	34	TRUE
	2559	20	-5.3923e-06	-1.06853e-05	0.00116004	38	35	TRUE
	2559	40	-5.3923e-06	-1.06853e-05	0.000703522	38	35	TRUE
	2559	60	-5.3923e-06	-1.06853e-05	0.0166344	38	35	TRUE
	2559	80	-5.3923e-06	-1.06853e-05	0.0352666	38	35	TRUE
	2559	100	-5.3923e-06	-1.06853e-05	0.0415053	38	35	TRUE
	2559	120	-5.3923e-06	-1.06853e-05	0.0468242	38	35	TRUE
	2559	140	-5.3923e-06	-1.06853e-05	0.0532404	38	35	TRUE
	2559	160	-5.3923e-06	-1.06853e-05	0.0591301	38	35	TRUE
	2631	20	-5.39568e-06	-1.06647e-05	0.00027963	38	36	TRUE
	2631	40	-5.39568e-06	-1.06647e-05	0.00065106	38	36	TRUE
	2631	60	-5.39568e-06	-1.06647e-05	0.021302	38	36	TRUE
	2631	80	-5.39568e-06	-1.06647e-05	0.0407513	38	36	TRUE
	2631	100	-5.39568e-06	-1.06647e-05	0.0427586	38	36	TRUE
	2631	120	-5.39568e-06	-1.06647e-05	0.0468246	38	36	TRUE
	2631	140	-5.39568e-06	-1.06647e-05	0.0500108	38	36	TRUE
	2631	160	-5.39568e-06	-1.06647e-05	0.0591332	38	36	TRUE
	2703	20	-5.39906e-06	-1.06441e-05	-1.50267e-05	38	37	TRUE
	2703	40	-5.39906e-06	-1.06441e-05	-0.00106374	38	37	TRUE
	2703	60	-5.39906e-06	-1.06441e-05	0.0268687	38	37	TRUE
	2703	80	-5.39906e-06	-1.06441e-05	0.0385014	38	37	TRUE
	2703	100	-5.39906e-06	-1.06441e-05	0.0417538	38	37	TRUE
	2703	120	-5.39906e-06	-1.06441e-05	0.0455501	38	37	TRUE
	2703	140	-5.39906e-06	-1.06441e-05	0.0505899	38	37	TRUE
	2703	160	-5.39906e-06	-1.06441e-05	0.0595129	38	37	TRUE
	2775	20	-5.40244e-06	-1.06236e-05	0.000784301	38	38	TRUE
	2775	40	-5.40244e-06	-1.06236e-05	0.000495111	38	38	TRUE
	2775	60	-5.40244e-06	-1.06236e-05	0.023129	38	38	TRUE
	2775	80	-5.40244e-06	-1.06236e-05	0.0373563	38	38	TRUE
	2775	100	-5.40244e-06	-1.06236e-05	0.0405707	38	38	TRUE
	2775	120	-5.40244e-06	-1.06236e-05	0.0461584	38	38	TRUE
	2775	140	-5.40244e-06	-1.06236e-05	0.0491786	38	38	TRUE
	2775	160	-5.40244e-06	-1.06236e-05	0.0567015	38	38	TRUE
	2847	20	-5.40582e-06	-1.0603e-05	0.000767021	38	39	TRUE
	2847	40	-5.40582e-06	-1.0603e-05	0.000749788	38	39	TRUE
	2847	60	-5.40582e-06	-1.0603e-05	0.0230612	38	39	TRUE
	2847	80	-5.40582e-06	-1.0603e-05	0.0434036	38	39	TRUE
	2847	100	-5.40582e-06	-1.0603e-05	0.0444121	38	39	TRUE
	2847	120	-5.40582e-06	-1.0603e-05	0.0477742	38	39	TRUE
	2847	140	-5.40582e-06	-1.0603e-05	0.0549534	38	39	TRUE
	2847	160	-5.40582e-06	-1.0603e-05	0.0576114	38	39	TRUE
	2919	20	-5.40919e-06	-1.05825e-05	0.000616272	38	40	TRUE
	2919	40	-5.40919e-06	-1.05825e-05	0.000727599	38	40	TRUE
	2919	60	-5.40919e-06	-1.05825e-05	0.0267225	38	40	TRUE
	2919	80	-5.40919e-06	-1.05825e-05	0.0435547	38	40	TRUE
	2919	100	-5.40919e-06	-1.05825e-05	0.0430633	38	40	TRUE
	2919	120	-5.40919e-06	-1.05825e-05	0.0464055	38	40	TRUE
	2919	140	-5.40919e-06	-1.05825e-05	0.0479114	38	40	TRUE
	2919	160	-5.40919e-06	-1.05825e-05	0.0505242	38	40	TRUE
	2991	20	-5.41257e-06	-1.05619e-05	-0.000648278	38	41	TRUE
	2991	40	-5.41257e-06	-1.05619e-05	1.71259e-05	38	41	TRUE
	2991	60	-5.41257e-06	-1.05619e-05	0.027206	38	41	TRUE
	2991	80	-5.41257e-06	-1.05619e-05	0.0421102	38	41	TRUE
	2991	100	-5.41257e-06	-1.05619e-05	0.0425325	38	41	TRUE
	2991	120	-5.41257e-06	-1.05619e-05	0.0471783	38	41	TRUE
	2991	140	-5.41257e-06	-1.05619e-05	0.0521769	38	41	TRUE
	2991	160	-5.41257e-06	-1.05619e-05	0.058168	38	41	TRUE
	3063	20	-5.41595e-06	-1.05414e-05	0.000574938	38	42	TRUE
	3063	40	-5.41595e-06	-1.05414e-05	0.000133862	38	42	TRUE
	3063	60	-5.41595e-06	-1.05414e-05	0.0238186	38	42	TRUE
	3063	80	-5.41595e-06	-1.05414e-05	0.0410881	38	42	TRUE
	3063	100	-5.41595e-06	-1.05414e-05	0.0442741	38	42	TRUE
	3063	120	-5.41595e-06	-1.05414e-05	0.0457405	38	42	TRUE
	3063	140	-5.41595e-06	-1.05414e-05	0.0507159	38	42	TRUE
	3063	160	-5.41595e-06	-1.05414e-05	0.0556451	38	42	TRUE
	3135	20	-5.41933e-06	-1.05208e-05	-0.000439573	38	43	TRUE
	3135	40	-5.41933e-06	-1.05208e-05	0.00127898	38	43	TRUE
	3135	60	-5.41933e-06	-1.05208e-05	0.0228044	38	43	TRUE
	3135	80	-5.41933e-06	-1.05208e-05	0.0391792	38	43	TRUE
	3135	100	-5.41933e-06	-1.05208e-05	0.0421993	38	43	TRUE
	3135	120	-5.41933e-06	-1.05208e-05	0.0473441	38	43	TRUE
	3135	140	-5.41933e-06	-1.05208e-05	0.0538186	38	43	TRUE
	3135	160	-5.41933e-06	-1.05208e-05	0.0603213	38	43	TRUE
	3207	20	-5.42271e-06	-1.05002e-05	-0.00163387	38	44	TRUE
	3207	40	-5.42271e-06	-1.05002e-05	0.00100437	38	44	TRUE
	3207	60	-5.42271e-06	-1.05002e-05	0.0206501	38	44	TRUE
	3207	80	-5.42271e-06	-1.05002e-05	0.0374304	38	44	TRUE
	3207	100	-5.42271e-06	-1.05002e-05	0.0420769	38	44	TRUE
	3207	120	-5.42271e-06	-1.05002e-05	0.0454611	38	44	TRUE
	3207	140	-5.42271e-06	-1.05002e-05	0.0519067	38	44	TRUE
	3207	160	-5.42271e-06	-1.05002e-05	0.0586451	38	44	TRUE
	3279	20	-5.42609e-06	-1.04797e-05	-0.00125812	38	45	TRUE
	3279	40	-5.42609e-06	-1.04797e-05	-0.00118635	38	45	TRUE
	3279	60	-5.42609e-06	-1.04797e-05	0.0184552	38	45	TRUE
	3279	80	-5.42609e-06	-1.04797e-05	0.0386858	38	45	TRUE
	3279	100	-5.42609e-06	-1.04797e-05	0.0419501	38	45	TRUE
	3279	120	-5.42609e-06	-1.04797e-05	0.0453555	38	45	TRUE
	3279	140	-5.42609e-06	-1.04797e-05	0.0513236	38	45	TRUE
	3279	160	-5.42609e-06	-1.04797e-05	0.0585973	38	45	TRUE
	3351	20	-5.42946e-06	-1.04591e-05	-0.000666738	38	46	TRUE
	3351	40	-5.42946e-06	-1.04591e-05	0.003569	38	46	TRUE
	3351	60	-5.42946e-06	-1.04591e-05	0.0207023	38	46	TRUE
	3351	80	-5.42946e-06	-1.04591e-05	0.034757	38	46	TRUE
	3351	100	-5.42946e-06	-1.04591e-05	0.0428741	38	46	TRUE
	3351	120	-5.42946e-06	-1.04591e-05	0.0431105	38	46	TRUE
	3351	140	-5.42946e-06	-1.04591e-05	0.0508453	38	46	TRUE
	3351	160	-5.42946e-06	-1.04591e-05	0.0533381	38	46	TRUE
	3423	20	-5.43284e-06	-1.04386e-05	-0.00120951	38	47	TRUE
	3423	40	-5.43284e-06	-1.04386e-05	-0.000268414	38	47	TRUE
	3423	60	-5.43284e-06	-1.04386e-05	0.026287	38	47	TRUE
	3423	80	-5.43284e-06	-1.04386e-05	0.0427974	38	47	TRUE
	3423	100	-5.43284e-06	-1.04386e-05	0.0436167	38	47	TRUE
	3423	120	-5.43284e-06	-1.04386e-05	0.0479038	38	47	TRUE
	3423	140	-5.43284e-06	-1.04386e-05	0.0553731	38	47	TRUE
	3423	160	-5.43284e-06	-1.04386e-05	0.0577281	38	47	TRUE
	3495	20	-5.43622e-06	-1.0418e-05	-0.000850837	38	48	TRUE
	3495	40	-5.43622e-06	-1.0418e-05	0.000268699	38	48	TRUE
	3495	60	-5.43622e-06	-1.0418e-05	0.0170528	38	48	TRUE
	3495	80	-5.43622e-06	-1.0418e-05	0.0360643	38	48	TRUE
	3495	100	-5.43622e-06	-1.0418e-05	0.0472069	38	48	TRUE
	3495	120	-5.43622e-06	-1.0418e-05	0.0501381	38	48	TRUE
	3495	140	-5.43622e-06	-1.0418e-05	0.0524579	38	48	TRUE
	3495	160	-5.43622e-06	-1.0418e-05	0.0557478	38	48	TRUE
	3567	20	-5.4396e-06	-1.03975e-05	0.000400013	38	49	TRUE
	3567	40	-5.4396e-06	-1.03975e-05	-0.000395232	38	49	TRUE
	3567	60	-5.4396e-06	-1.03975e-05	0.0221059	38	49	TRUE
	3567	80	-5.4396e-06	-1.03975e-05	0.0385171	38	49	TRUE
	3567	100	-5.4396e-06	-1.03975e-05	0.0473598	38	49	TRUE
	3567	120	-5.4396e-06	-1.03975e-05	0.0502721	38	49	TRUE
	3567	140	-5.4396e-06	-1.03975e-05	0.0532986	38	49	TRUE
	3567	160	-5.4396e-06	-1.03975e-05	0.0603697	38	49	TRUE
	3639	20	-5.44298e-06	-1.03769e-05	0.000124963	38	50	TRUE
	3639	40	-5.44298e-06	-1.03769e-05	-0.000912804	38	50	TRUE
	3639	60	-5.44298e-06	-1.03769e-05	0.0207369	38	50	TRUE
	3639	80	-5.44298e-06	-1.03769e-05	0.0418239	38	50	TRUE
	3639	100	-5.44298e-06	-1.03769e-05	0.0482951	38	50	TRUE
	3639	120	-5.44298e-06	-1.03769e-05	0.0497832	38	50	TRUE
	3639	140	-5.44298e-06	-1.03769e-05	0.0527124	38	50	TRUE
	3639	160	-5.44298e-06	-1.03769e-05	0.0604546	38	50	TRUE
	3711	20	-5.44636e-06	-1.03563e-05	-0.000217412	38	51	TRUE
	3711	40	-5.44636e-06	-1.03563e-05	-0.00126263	38	51	TRUE
	3711	60	-5.44636e-06	-1.03563e-05	0.0114418	38	51	TRUE
	3711	80	-5.44636e-06	-1.03563e-05	0.0374091	38	51	TRUE
	3711	100	-5.44636e-06	-1.03563e-05	0.0438505	38	51	TRUE
	3711	120	-5.44636e-06	-1.03563e-05	0.0474468	38	51	TRUE
	3711	140	-5.44636e-06	-1.03563e-05	0.0544965	38	51	TRUE
	3711	160	-5.44636e-06	-1.03563e-05	0.0569161	38	51	TRUE
	3783	20	-5.44974e-06	-1.03358e-05	0.000624148	38	52	TRUE
	3783	40	-5.44974e-06	-1.03358e-05	0.000928927	38	52	TRUE
	3783	60	-5.44974e-06	-1.03358e-05	0.0182224	38	52	TRUE
	3783	80	-5.44974e-06	-1.03358e-05	0.0404742	38	52	TRUE
	3783	100	-5.44974e-06	-1.03358e-05	0.0466128	38	52	TRUE
	3783	120	-5.44974e-06	-1.03358e-05	0.0479113	38	52	TRUE
	3783	140	-5.44974e-06	-1.03358e-05	0.0534896	38	52	TRUE
	3783	160	-5.44974e-06	-1.03358e-05	0.0609407	38	52	TRUE
	3855	20	-5.45311e-06	-1.03152e-05	-0.000906599	38	53	TRUE
	3855	40	-5.45311e-06	-1.03152e-05	0.000542438	38	53	TRUE
	3855	60	-5.45311e-06	-1.03152e-05	0.023361	38	53	TRUE
	3855	80	-5.45311e-06	-1.03152e-05	0.0461167	38	53	TRUE
	3855	100	-5.45311e-06	-1.03152e-05	0.0480383	38	53	TRUE
	3855	120	-5.45311e-06	-1.03152e-05	0.0522069	38	53	TRUE
	3855	140	-5.45311e-06	-1.03152e-05	0.0574919	38	53	TRUE
	3855	160	-5.45311e-06	-1.03152e-05	0.0648881	38	53	TRUE
	3927	20	-5.45649e-06	-1.02947e-05	0.00026598	38	54	TRUE
	3927	40	-5.45649e-06	-1.02947e-05	0.00193162	38	54	TRUE
	3927	60	-5.45649e-06	-1.02947e-05	0.029126	38	54	TRUE
	3927	80	-5.45649e-06	-1.02947e-05	0.0432867	38	54	TRUE
	3927	100	-5.45649e-06	-1.02947e-05	0.0448824	38	54	TRUE
	3927	120	-5.45649e-06	-1.02947e-05	0.0536386	38	54	TRUE
	3927	140	-5.45649e-06	-1.02947e-05	0.0573678	38	54	TRUE
	3927	160	-5.45649e-06	-1.02947e-05	0.0504594	38	54	TRUE
	3999	20	-5.45987e-06	-1.02741e-05	-0.000383819	38	55	TRUE
	3999	40	-5.45987e-06	-1.02741e-05	0.00116094	38	55	TRUE
	3999	60	-5.45987e-06	-1.02741e-05	0.0242577	38	55	TRUE
	3999	80	-5.45987e-06	-1.02741e-05	0.0432397	38	55	TRUE
	3999	100	-5.45987e-06	-1.02741e-05	0.048313	38	55	TRUE
	3999	120	-5.45987e-06	-1.02741e-05	0.0493219	38	55	TRUE
	3999	140	-5.45987e-06	-1.02741e-05	0.0543681	38	55	TRUE
	3999	160	-5.45987e-06	-1.02741e-05	0.0660736	38	55	TRUE
	4071	20	-5.46325e-06	-1.02536e-05	-0.000237092	38	56	TRUE
	4071	40	-5.46325e-06	-1.02536e-05	0.00174647	38	56	TRUE
	4071	60	-5.46325e-06	-1.02536e-05	0.0346247	38	56	TRUE
	4071	80	-5.46325e-06	-1.02536e-05	0.0460922	38	56	TRUE
	4071	100	-5.46325e-06	-1.02536e-05	0.0445888	38	56	TRUE
	4071	120	-5.46325e-06	-1.02536e-05	0.048926	38	56	TRUE
	4071	140	-5.46325e-06	-1.02536e-05	0.0557322	38	56	TRUE
	4071	160	-5.46325e-06	-1.02536e-05	0.0578968	38	56	TRUE
	4143	20	-5.46663e-06	-1.0233e-05	0.000605385	38	57	TRUE
	4143	40	-5.46663e-06	-1.0233e-05	-0.000387337	38	57	TRUE
	4143	60	-5.46663e-06	-1.0233e-05	0.0212667	38	57	TRUE
	4143	80	-5.46663e-06	-1.0233e-05	0.0442199	38	57	TRUE
	4143	100	-5.46663e-06	-1.0233e-05	0.0434358	38	57	TRUE
	4143	120	-5.46663e-06	-1.0233e-05	0.0474512	38	57	TRUE
	4143	140	-5.46663e-06	-1.0233e-05	0.0500967	38	57	TRUE
	4143	160	-5.46663e-06	-1.0233e-05	0.0575971	38	57	TRUE
	4215	20	-5.47001e-06	-1.02124e-05	-3.08304e-05	38	58	TRUE
	4215	40	-5.47001e-06	-1.02124e-05	0.000555439	38	58	TRUE
	4215	60	-5.47001e-06	-1.02124e-05	0.021758	38	58	TRUE
	4215	80	-5.47001e-06	-1.02124e-05	0.0378354	38	58	TRUE
	4215	100	-5.47001e-06	-1.02124e-05	0.0423861	38	58	TRUE
	4215	120	-5.47001e-06	-1.02124e-05	0.0442469	38	58	TRUE
	4215	140	-5.47001e-06	-1.02124e-05	0.0500344	38	58	TRUE
	4215	160	-5.47001e-06	-1.02124e-05	0.0554967	38	58	TRUE
	4216	20	-5.44945e-06	-1.02091e-05	-0.000772689	39	58	TRUE
	4216	40	-5.44945e-06	-1.02091e-05	0.000990479	39	58	TRUE
	4216	60	-5.44945e-06	-1.02091e-05	0.015522	39	58	TRUE
	4216	80	-5.44945e-06	-1.02091e-05	0.0401305	39	58	TRUE
	4216	100	-5.44945e-06	-1.02091e-05	0.040289	39	58	TRUE
	4216	120	-5.44945e-06	-1.02091e-05	0.0465105	39	58	TRUE
	4216	140	-5.44945e-06	-1.02091e-05	0.0496188	39	58	TRUE
	4216	160	-5.44945e-06	-1.02091e-05	0.0587268	39	58	TRUE
	4288	20	-5.45283e-06	-1.01885e-05	-0.000691311	39	59	TRUE
	4288	40	-5.45283e-06	-1.01885e-05	0.00055724	39	59	TRUE
	4288	60	-5.45283e-06	-1.01885e-05	0.013283	39	59	TRUE
	4288	80	-5.45283e-06	-1.01885e-05	0.0324996	39	59	TRUE
	4288	100	-5.45283e-06	-1.01885e-05	0.0387101	39	59	TRUE
	4288	120	-5.45283e-06	-1.01885e-05	0.0432139	39	59	TRUE
	4288	140	-5.45283e-06	-1.01885e-05	0.0481408	39	59	TRUE
	4288	160	-5.45283e-06	-1.01885e-05	0.0536176	39	59	TRUE
	4288	180	-5.45283e-06	-1.01885e-05	0.0399886	39	59	TRUE
	4360	20	-5.45621e-06	-1.01679e-05	-0.0014536	39	60	TRUE
	4360	40	-5.45621e-06	-1.01679e-05	2.61119e-05	39	60	TRUE
	4360	60	-5.45621e-06	-1.01679e-05	0.0151566	39	60	TRUE
	4360	80	-5.45621e-06	-1.01679e-05	0.0309176	39	60	TRUE
	4360	100	-5.45621e-06	-1.01679e-05	0.0345929	39	60	TRUE
	4360	120	-5.45621e-06	-1.01679e-05	0.0388989	39	60	TRUE
	4360	140	-5.45621e-06	-1.01679e-05	0.0450892	39	60	TRUE
	4360	160	-5.45621e-06	-1.01679e-05	0.0509658	39	60	TRUE
	4360	180	-5.45621e-06	-1.01679e-05	0.0537808	39	60	TRUE
	4432	20	-5.45958e-06	-1.01474e-05	-0.000492889	39	61	TRUE
	4432	40	-5.45958e-06	-1.01474e-05	0.000481678	39	61	TRUE
	4432	60	-5.45958e-06	-1.01474e-05	0.0114103	39	61	TRUE
	4432	80	-5.45958e-06	-1.01474e-05	0.0281244	39	61	TRUE
	4432	100	-5.45958e-06	-1.01474e-05	0.0389884	39	61	TRUE
	4432	120	-5.45958e-06	-1.01474e-05	0.0436088	39	61	TRUE
	4432	140	-5.45958e-06	-1.01474e-05	0.045702	39	61	TRUE
	4432	160	-5.45958e-06	-1.01474e-05	0.0505487	39	61	TRUE
	4432	180	-5.45958e-06	-1.01474e-05	0.0552609	39	61	TRUE
	4504	20	-5.46296e-06	-1.01268e-05	-0.000241108	39	62	TRUE
	4504	40	-5.46296e-06	-1.01268e-05	-0.000192832	39	62	TRUE
	4504	60	-5.46296e-06	-1.01268e-05	0.0285286	39	62	TRUE
	4504	80	-5.46296e-06	-1.01268e-05	0.0399932	39	62	TRUE
	4504	100	-5.46296e-06	-1.01268e-05	0.0420938	39	62	TRUE
	4504	120	-5.46296e-06	-1.01268e-05	0.0452158	39	62	TRUE
	4504	140	-5.46296e-06	-1.01268e-05	0.0491338	39	62	TRUE
	4504	160	-5.46296e-06	-1.01268e-05	0.0501213	39	62	TRUE
	4576	20	-5.46634e-06	-1.01063e-05	0.000657586	39	63	TRUE
	4576	40	-5.46634e-06	-1.01063e-05	0.00180735	39	63	TRUE
	4576	60	-5.46634e-06	-1.01063e-05	0.0233338	39	63	TRUE
	4576	80	-5.46634e-06	-1.01063e-05	0.0369461	39	63	TRUE
	4576	100	-5.46634e-06	-1.01063e-05	0.0414149	39	63	TRUE
	4576	120	-5.46634e-06	-1.01063e-05	0.0429968	39	63	TRUE
	4576	140	-5.46634e-06	-1.01063e-05	0.0487619	39	63	TRUE
	4576	160	-5.46634e-06	-1.01063e-05	0.0506877	39	63	TRUE
	4648	20	-5.46972e-06	-1.00857e-05	-0.00031807	39	64	TRUE
	4648	40	-5.46972e-06	-1.00857e-05	-0.000538317	39	64	TRUE
	4648	60	-5.46972e-06	-1.00857e-05	0.020377	39	64	TRUE
	4648	80	-5.46972e-06	-1.00857e-05	0.03641	39	64	TRUE
	4648	100	-5.46972e-06	-1.00857e-05	0.0419886	39	64	TRUE
	4648	120	-5.46972e-06	-1.00857e-05	0.0462405	39	64	TRUE
	4648	140	-5.46972e-06	-1.00857e-05	0.0464325	39	64	TRUE
	4648	160	-5.46972e-06	-1.00857e-05	0.0510709	39	64	TRUE
	4648	180	-5.46972e-06	-1.00857e-05	0.0516791	39	64	TRUE
	4720	20	-5.4731e-06	-1.00652e-05	3.48888e-05	39	65	TRUE
	4720	40	-5.4731e-06	-1.00652e-05	0.000497526	39	65	TRUE
	4720	60	-5.4731e-06	-1.00652e-05	0.0117792	39	65	TRUE
	4720	80	-5.4731e-06	-1.00652e-05	0.034695	39	65	TRUE
	4720	100	-5.4731e-06	-1.00652e-05	0.0401003	39	65	TRUE
	4720	120	-5.4731e-06	-1.00652e-05	0.0428699	39	65	TRUE
	4720	140	-5.4731e-06	-1.00652e-05	0.0425358	39	65	TRUE
	4720	160	-5.4731e-06	-1.00652e-05	0.0471971	39	65	TRUE
	4720	180	-5.4731e-06	-1.00652e-05	0.0511432	39	65	TRUE
	4792	20	-5.47648e-06	-1.00446e-05	0.000665824	39	66	TRUE
	4792	40	-5.47648e-06	-1.00446e-05	-0.000809737	39	66	TRUE
	4792	60	-5.47648e-06	-1.00446e-05	0.0116185	39	66	TRUE
	4792	80	-5.47648e-06	-1.00446e-05	0.0274893	39	66	TRUE
	4792	100	-5.47648e-06	-1.00446e-05	0.0356711	39	66	TRUE
	4792	120	-5.47648e-06	-1.00446e-05	0.038973	39	66	TRUE
	4792	140	-5.47648e-06	-1.00446e-05	0.0410749	39	66	TRUE
	4792	160	-5.47648e-06	-1.00446e-05	0.045377	39	66	TRUE
	4792	180	-5.47648e-06	-1.00446e-05	0.0496096	39	66	TRUE
	4792	200	-5.47648e-06	-1.00446e-05	0.126249	39	66	TRUE
	4864	20	-5.47985e-06	-1.0024e-05	-0.00115143	39	67	TRUE
	4864	40	-5.47985e-06	-1.0024e-05	-0.000818605	39	67	TRUE
	4864	60	-5.47985e-06	-1.0024e-05	0.0121855	39	67	TRUE
	4864	80	-5.47985e-06	-1.0024e-05	0.0247077	39	67	TRUE
	4864	100	-5.47985e-06	-1.0024e-05	0.033708	39	67	TRUE
	4864	120	-5.47985e-06	-1.0024e-05	0.0351754	39	67	TRUE
	4864	140	-5.47985e-06	-1.0024e-05	0.042869	39	67	TRUE
	4864	160	-5.47985e-06	-1.0024e-05	0.0426985	39	67	TRUE
	4864	180	-5.47985e-06	-1.0024e-05	0.0450671	39	67	TRUE
	4864	200	-5.47985e-06	-1.0024e-05	0.0387138	39	67	TRUE
	4936	20	-5.48323e-06	-1.00035e-05	-0.000696313	39	68	TRUE
	4936	40	-5.48323e-06	-1.00035e-05	-0.00163697	39	68	TRUE
	4936	60	-5.48323e-06	-1.00035e-05	0.0217184	39	68	TRUE
	4936	80	-5.48323e-06	-1.00035e-05	0.0299945	39	68	TRUE
	4936	100	-5.48323e-06	-1.00035e-05	0.0335938	39	68	TRUE
	4936	120	-5.48323e-06	-1.00035e-05	0.0348901	39	68	TRUE
	4936	140	-5.48323e-06	-1.00035e-05	0.0399558	39	68	TRUE
	4936	160	-5.48323e-06	-1.00035e-05	0.0469548	39	68	TRUE
	4936	180	-5.48323e-06	-1.00035e-05	0.0468538	39	68	TRUE
	5008	20	-5.48661e-06	-9.98293e-06	5.40647e-05	39	69	TRUE
	5008	40	-5.48661e-06	-9.98293e-06	0.00130344	39	69	TRUE
	5008	60	-5.48661e-06	-9.98293e-06	0.0219117	39	69	TRUE
	5008	80	-5.48661e-06	-9.98293e-06	0.0331799	39	69	TRUE
	5008	100	-5.48661e-06	-9.98293e-06	0.0309869	39	69	TRUE
	5008	120	-5.48661e-06	-9.98293e-06	0.0353247	39	69	TRUE
	5008	140	-5.48661e-06	-9.98293e-06	0.0398049	39	69	TRUE
	5008	160	-5.48661e-06	-9.98293e-06	0.0421336	39	69	TRUE
	5008	180	-5.48661e-06	-9.98293e-06	0.047766	39	69	TRUE
	5080	20	-5.48999e-06	-9.96237e-06	-0.000708433	39	70	TRUE
	5080	40	-5.48999e-06	-9.96237e-06	-0.000819517	39	70	TRUE
	5080	60	-5.48999e-06	-9.96237e-06	0.00558573	39	70	TRUE
	5080	80	-5.48999e-06	-9.96237e-06	0.0314693	39	70	TRUE
	5080	100	-5.48999e-06	-9.96237e-06	0.0305567	39	70	TRUE
	5080	120	-5.48999e-06	-9.96237e-06	0.0304248	39	70	TRUE
	5080	140	-5.48999e-06	-9.96237e-06	0.0366392	39	70	TRUE
	5080	160	-5.48999e-06	-9.96237e-06	0.0389137	39	70	TRUE
	5080	180	-5.48999e-06	-9.96237e-06	0.043015	39	70	TRUE
	5080	200	-5.48999e-06	-9.96237e-06	0.0471063	39	70	TRUE
	5152	20	-5.49337e-06	-9.94181e-06	-6.9852e-05	39	71	TRUE
	5152	40	-5.49337e-06	-9.94181e-06	-0.00073562	39	71	TRUE
	5152	60	-5.49337e-06	-9.94181e-06	0.00882693	39	71	TRUE
	5152	80	-5.49337e-06	-9.94181e-06	0.0314842	39	71	TRUE
	5152	100	-5.49337e-06	-9.94181e-06	0.0354405	39	71	TRUE
	5152	120	-5.49337e-06	-9.94181e-06	0.0382227	39	71	TRUE
	5152	140	-5.49337e-06	-9.94181e-06	0.0378303	39	71	TRUE
	5152	160	-5.49337e-06	-9.94181e-06	0.0398027	39	71	TRUE
	5152	180	-5.49337e-06	-9.94181e-06	0.0447813	39	71	TRUE
	5152	200	-5.49337e-06	-9.94181e-06	0.0432885	39	71	TRUE
	5224	20	-5.49675e-06	-9.92125e-06	0.00108954	39	72	TRUE
	5224	40	-5.49675e-06	-9.92125e-06	0.00154952	39	72	TRUE
	5224	60	-5.49675e-06	-9.92125e-06	0.0105095	39	72	TRUE
	5224	80	-5.49675e-06	-9.92125e-06	0.0362594	39	72	TRUE
	5224	100	-5.49675e-06	-9.92125e-06	0.0369971	39	72	TRUE
	5224	120	-5.49675e-06	-9.92125e-06	0.0375082	39	72	TRUE
	5224	140	-5.49675e-06	-9.92125e-06	0.0367321	39	72	TRUE
	5224	160	-5.49675e-06	-9.92125e-06	0.0399471	39	72	TRUE
	5224	180	-5.49675e-06	-9.92125e-06	0.0428379	39	72	TRUE
	5224	200	-5.49675e-06	-9.92125e-06	0.126269	39	72	TRUE
	5296	20	-5.50013e-06	-9.9007e-06	-0.00183511	39	73	TRUE
	5296	40	-5.50013e-06	-9.9007e-06	0.000195624	39	73	TRUE
	5296	60	-5.50013e-06	-9.9007e-06	0.0247753	39	73	TRUE
	5296	80	-5.50013e-06	-9.9007e-06	0.0322332	39	73	TRUE
	5296	100	-5.50013e-06	-9.9007e-06	0.0351815	39	73	TRUE
	5296	120	-5.50013e-06	-9.9007e-06	0.0350798	39	73	TRUE
	5296	140	-5.50013e-06	-9.9007e-06	0.0379073	39	73	TRUE
	5296	160	-5.50013e-06	-9.9007e-06	0.0406364	39	73	TRUE
	5296	180	-5.50013e-06	-9.9007e-06	0.0403701	39	73	TRUE
	5296	200	-5.50013e-06	-9.9007e-06	0.0450049	39	73	TRUE
	5368	20	-5.5035e-06	-9.88014e-06	-0.00101443	39	74	TRUE
	5368	40	-5.5035e-06	-9.88014e-06	6.95821e-05	39	74	TRUE
	5368	60	-5.5035e-06	-9.88014e-06	0.0163002	39	74	TRUE
	5368	80	-5.5035e-06	-9.88014e-06	0.0315293	39	74	TRUE
	5368	100	-5.5035e-06	-9.88014e-06	0.0328072	39	74	TRUE
	5368	120	-5.5035e-06	-9.88014e-06	0.0347282	39	74	TRUE
	5368	140	-5.5035e-06	-9.88014e-06	0.0367565	39	74	TRUE
	5368	160	-5.5035e-06	-9.88014e-06	0.0349381	39	74	TRUE
	5368	180	-5.5035e-06	-9.88014e-06	0.0382341	39	74	TRUE
	5368	200	-5.5035e-06	-9.88014e-06	0.0416323	39	74	TRUE
	5440	20	-5.50688e-06	-9.85958e-06	1.74305e-05	39	75	TRUE
	5440	40	-5.50688e-06	-9.85958e-06	0.000387661	39	75	TRUE
	5440	60	-5.50688e-06	-9.85958e-06	0.0238001	39	75	TRUE
	5440	80	-5.50688e-06	-9.85958e-06	0.0331276	39	75	TRUE
	5440	100	-5.50688e-06	-9.85958e-06	0.0312803	39	75	TRUE
	5440	120	-5.50688e-06	-9.85958e-06	0.0306283	39	75	TRUE
	5440	140	-5.50688e-06	-9.85958e-06	0.0326278	39	75	TRUE
	5440	160	-5.50688e-06	-9.85958e-06	0.0358218	39	75	TRUE
	5440	180	-5.50688e-06	-9.85958e-06	0.0389026	39	75	TRUE
	5440	200	-5.50688e-06	-9.85958e-06	0.0401999	39	75	TRUE
	5512	20	-5.51026e-06	-9.83902e-06	0.000913231	39	76	TRUE
	5512	40	-5.51026e-06	-9.83902e-06	-0.00115006	39	76	TRUE
	5512	60	-5.51026e-06	-9.83902e-06	0.0200696	39	76	TRUE
	5512	80	-5.51026e-06	-9.83902e-06	0.0292127	39	76	TRUE
	5512	100	-5.51026e-06	-9.83902e-06	0.0357803	39	76	TRUE
	5512	120	-5.51026e-06	-9.83902e-06	0.0331911	39	76	TRUE
	5512	140	-5.51026e-06	-9.83902e-06	0.0333294	39	76	TRUE
	5512	160	-5.51026e-06	-9.83902e-06	0.034769	39	76	TRUE
	5512	180	-5.51026e-06	-9.83902e-06	0.0407917	39	76	TRUE
	5512	200	-5.51026e-06	-9.83902e-06	0.0459481	39	76	TRUE
	5584	20	-5.51364e-06	-9.81847e-06	0.000461541	39	77	TRUE
	5584	40	-5.51364e-06	-9.81847e-06	-3.35313e-05	39	77	TRUE
	5584	60	-5.51364e-06	-9.81847e-06	0.0226317	39	77	TRUE
	5584	80	-5.51364e-06	-9.81847e-06	0.0333358	39	77	TRUE
	5584	100	-5.51364e-06	-9.81847e-06	0.0317422	39	77	TRUE
	5584	120	-5.51364e-06	-9.81847e-06	0.0320873	39	77	TRUE
	5584	140	-5.51364e-06	-9.81847e-06	0.0288048	39	77	TRUE
	5584	160	-5.51364e-06	-9.81847e-06	0.0326149	39	77	TRUE
	5584	180	-5.51364e-06	-9.81847e-06	0.0389152	39	77	TRUE
	5584	200	-5.51364e-06	-9.81847e-06	0.0410469	39	77	TRUE
	5656	20	-5.51702e-06	-9.79791e-06	0.000162651	39	78	TRUE
	5656	40	-5.51702e-06	-9.79791e-06	0.00341782	39	78	TRUE
	5656	60	-5.51702e-06	-9.79791e-06	0.0106511	39	78	TRUE
	5656	80	-5.51702e-06	-9.79791e-06	0.0225969	39	78	TRUE
	5656	100	-5.51702e-06	-9.79791e-06	0.0253977	39	78	TRUE
	5656	120	-5.51702e-06	-9.79791e-06	0.0305248	39	78	TRUE
	5656	140	-5.51702e-06	-9.79791e-06	0.032968	39	78	TRUE
	5656	160	-5.51702e-06	-9.79791e-06	0.0349513	39	78	TRUE
	5656	180	-5.51702e-06	-9.79791e-06	0.0379101	39	78	TRUE
	5656	200	-5.51702e-06	-9.79791e-06	0.0409261	39	78	TRUE
	5656	220	-5.51702e-06	-9.79791e-06	0.0315497	39	78	TRUE
	5728	20	-5.5204e-06	-9.77735e-06	-0.000468892	39	79	TRUE
	5728	40	-5.5204e-06	-9.77735e-06	0.000370037	39	79	TRUE
	5728	60	-5.5204e-06	-9.77735e-06	0.0139807	39	79	TRUE
	5728	80	-5.5204e-06	-9.77735e-06	0.029185	39	79	TRUE
	5728	100	-5.5204e-06	-9.77735e-06	0.0269255	39	79	TRUE
	5728	120	-5.5204e-06	-9.77735e-06	0.0255	39	79	TRUE
	5728	140	-5.5204e-06	-9.77735e-06	0.0312342	39	79	TRUE
	5728	160	-5.5204e-06	-9.77735e-06	0.0350478	39	79	TRUE
	5728	180	-5.5204e-06	-9.77735e-06	0.038834	39	79	TRUE
	5728	200	-5.5204e-06	-9.77735e-06	0.0389756	39	79	TRUE
	5728	220	-5.5204e-06	-9.77735e-06	0.0468105	39	79	TRUE
	5800	20	-5.52378e-06	-9.75679e-06	0.000854568	39	80	TRUE
	5800	40	-5.52378e-06	-9.75679e-06	0.00107806	39	80	TRUE
	5800	60	-5.52378e-06	-9.75679e-06	0.00643928	39	80	TRUE
	5800	80	-5.52378e-06	-9.75679e-06	0.02096	39	80	TRUE
	5800	100	-5.52378e-06	-9.75679e-06	0.0233241	39	80	TRUE
	5800	120	-5.52378e-06	-9.75679e-06	0.0296661	39	80	TRUE
	5800	140	-5.52378e-06	-9.75679e-06	0.0316501	39	80	TRUE
	5800	160	-5.52378e-06	-9.75679e-06	0.0372768	39	80	TRUE
	5800	180	-5.52378e-06	-9.75679e-06	0.0342874	39	80	TRUE
	5800	200	-5.52378e-06	-9.75679e-06	0.039003	39	80	TRUE
	5800	220	-5.52378e-06	-9.75679e-06	0.0397344	39	80	TRUE
	5872	20	-5.52715e-06	-9.73624e-06	0.00192056	39	81	TRUE
	5872	40	-5.52715e-06	-9.73624e-06	0.00199205	39	81	TRUE
	5872	60	-5.52715e-06	-9.73624e-06	0.00630855	39	81	TRUE
	5872	80	-5.52715e-06	-9.73624e-06	0.0226538	39	81	TRUE
	5872	100	-5.52715e-06	-9.73624e-06	0.0288781	39	81	TRUE
	5872	120	-5.52715e-06	-9.73624e-06	0.028218	39	81	TRUE
	5872	140	-5.52715e-06	-9.73624e-06	0.0326474	39	81	TRUE
	5872	160	-5.52715e-06	-9.73624e-06	0.0351326	39	81	TRUE
	5872	180	-5.52715e-06	-9.73624e-06	0.034978	39	81	TRUE
	5872	200	-5.52715e-06	-9.73624e-06	0.0416551	39	81	TRUE
	5872	220	-5.52715e-06	-9.73624e-06	0.0326993	39	81	TRUE
	5943	20	-5.55109e-06	-9.71906e-06	8.14981e-06	38	82	TRUE
	5943	40	-5.55109e-06	-9.71906e-06	0.00183674	38	82	TRUE
	5943	60	-5.55109e-06	-9.71906e-06	0.00781331	38	82	TRUE
	5943	80	-5.55109e-06	-9.71906e-06	0.0243733	38	82	TRUE
	5943	100	-5.55109e-06	-9.71906e-06	0.0245131	38	82	TRUE
	5943	120	-5.55109e-06	-9.71906e-06	0.0295921	38	82	TRUE
	5943	140	-5.55109e-06	-9.71906e-06	0.0325434	38	82	TRUE
	5943	160	-5.55109e-06	-9.71906e-06	0.0312751	38	82	TRUE
	5943	180	-5.55109e-06	-9.71906e-06	0.0354134	38	82	TRUE
	5943	200	-5.55109e-06	-9.71906e-06	0.0376581	38	82	TRUE
	5943	220	-5.55109e-06	-9.71906e-06	0.0325823	38	82	TRUE
	5944	20	-5.53053e-06	-9.71568e-06	-0.00048294	39	82	TRUE
	5944	40	-5.53053e-06	-9.71568e-06	0.000371072	39	82	TRUE
	5944	60	-5.53053e-06	-9.71568e-06	0.00998421	39	82	TRUE
	5944	80	-5.53053e-06	-9.71568e-06	0.0246689	39	82	TRUE
	5944	100	-5.53053e-06	-9.71568e-06	0.031502	39	82	TRUE
	5944	120	-5.53053e-06	-9.71568e-06	0.0297326	39	82	TRUE
	5944	140	-5.53053e-06	-9.71568e-06	0.0307011	39	82	TRUE
	5944	160	-5.53053e-06	-9.71568e-06	0.0332141	39	82	TRUE
	5944	180	-5.53053e-06	-9.71568e-06	0.0343401	39	82	TRUE
	5944	200	-5.53053e-06	-9.71568e-06	0.0418186	39	82	TRUE
	5944	220	-5.53053e-06	-9.71568e-06	0.0466752	39	82	TRUE
	6015	20	-5.55447e-06	-9.6985e-06	-3.20754e-05	38	83	TRUE
	6015	40	-5.55447e-06	-9.6985e-06	0.000489767	38	83	TRUE
	6015	60	-5.55447e-06	-9.6985e-06	0.00673669	38	83	TRUE
	6015	80	-5.55447e-06	-9.6985e-06	0.0238574	38	83	TRUE
	6015	100	-5.55447e-06	-9.6985e-06	0.0308469	38	83	TRUE
	6015	120	-5.55447e-06	-9.6985e-06	0.0326589	38	83	TRUE
	6015	140	-5.55447e-06	-9.6985e-06	0.0329819	38	83	TRUE
	6015	160	-5.55447e-06	-9.6985e-06	0.0303394	38	83	TRUE
	6015	180	-5.55447e-06	-9.6985e-06	0.0266473	38	83	TRUE
	6015	200	-5.55447e-06	-9.6985e-06	0.0279939	38	83	TRUE
	6015	220	-5.55447e-06	-9.6985e-06	0.0326339	38	83	TRUE
	6015	240	-5.55447e-06	-9.6985e-06	0.031268	38	83	TRUE
	6087	20	-5.55785e-06	-9.67794e-06	-0.000333179	38	84	TRUE
	6087	40	-5.55785e-06	-9.67794e-06	0.000169614	38	84	TRUE
	6087	60	-5.55785e-06	-9.67794e-06	0.00920418	38	84	TRUE
	6087	80	-5.55785e-06	-9.67794e-06	0.026986	38	84	TRUE
	6087	100	-5.55785e-06	-9.67794e-06	0.0231513	38	84	TRUE
	6087	120	-5.55785e-06	-9.67794e-06	0.0281026	38	84	TRUE
	6087	140	-5.55785e-06	-9.67794e-06	0.0243307	38	84	TRUE
	6087	160	-5.55785e-06	-9.67794e-06	0.0268926	38	84	TRUE
	6087	180	-5.55785e-06	-9.67794e-06	0.0338105	38	84	TRUE
	6087	200	-5.55785e-06	-9.67794e-06	0.0377573	38	84	TRUE
	6087	220	-5.55785e-06	-9.67794e-06	0.0332321	38	84	TRUE
	6159	20	-5.56122e-06	-9.65738e-06	0.00115871	38	85	TRUE
	6159	40	-5.56122e-06	-9.65738e-06	-0.000523079	38	85	TRUE
	6159	60	-5.56122e-06	-9.65738e-06	0.00643776	38	85	TRUE
	6159	80	-5.56122e-06	-9.65738e-06	0.0212986	38	85	TRUE
	6159	100	-5.56122e-06	-9.65738e-06	0.0188885	38	85	TRUE
	6159	120	-5.56122e-06	-9.65738e-06	0.0267879	38	85	TRUE
	6159	140	-5.56122e-06	-9.65738e-06	0.03065	38	85	TRUE
	6159	160	-5.56122e-06	-9.65738e-06	0.0332436	38	85	TRUE
	6159	180	-5.56122e-06	-9.65738e-06	0.0341862	38	85	TRUE
	6159	200	-5.56122e-06	-9.65738e-06	0.0307903	38	85	TRUE
	6159	220	-5.56122e-06	-9.65738e-06	0.0382125	38	85	TRUE
	6231	20	-5.5646e-06	-9.63683e-06	-0.000503291	38	86	TRUE
	6231	40	-5.5646e-06	-9.63683e-06	0.00116337	38	86	TRUE
	6231	60	-5.5646e-06	-9.63683e-06	0.00812739	38	86	TRUE
	6231	80	-5.5646e-06	-9.63683e-06	0.0221275	38	86	TRUE
	6231	100	-5.5646e-06	-9.63683e-06	0.0235755	38	86	TRUE
	6231	120	-5.5646e-06	-9.63683e-06	0.0271934	38	86	TRUE
	6231	140	-5.5646e-06	-9.63683e-06	0.0231194	38	86	TRUE
	6231	160	-5.5646e-06	-9.63683e-06	0.0246904	38	86	TRUE
	6231	180	-5.5646e-06	-9.63683e-06	0.0307086	38	86	TRUE
	6231	200	-5.5646e-06	-9.63683e-06	0.0291401	38	86	TRUE
	6231	220	-5.5646e-06	-9.63683e-06	0.0298084	38	86	TRUE
	6231	240	-5.5646e-06	-9.63683e-06	0.0463562	38	86	TRUE
	6302	20	-5.58854e-06	-9.61965e-06	0.00151541	37	87	TRUE
	6302	40	-5.58854e-06	-9.61965e-06	0.000156429	37	87	TRUE
	6302	60	-5.58854e-06	-9.61965e-06	0.00598261	37	87	TRUE
	6302	80	-5.58854e-06	-9.61965e-06	0.0143218	37	87	TRUE
	6302	100	-5.58854e-06	-9.61965e-06	0.0174578	37	87	TRUE
	6302	120	-5.58854e-06	-9.61965e-06	0.0132951	37	87	TRUE
	6302	140	-5.58854e-06	-9.61965e-06	0.0251736	37	87	TRUE
	6302	160	-5.58854e-06	-9.61965e-06	0.0346803	37	87	TRUE
	6302	180	-5.58854e-06	-9.61965e-06	0.0343479	37	87	TRUE
	6302	200	-5.58854e-06	-9.61965e-06	0.0359505	37	87	TRUE
	6302	220	-5.58854e-06	-9.61965e-06	0.0336146	37	87	TRUE
	6302	240	-5.58854e-06	-9.61965e-06	0.0335042	37	87	TRUE
	6302	260	-5.58854e-06	-9.61965e-06	0.033369	37	87	TRUE
	6303	20	-5.56798e-06	-9.61627e-06	-1.3158e-05	38	87	TRUE
	6303	40	-5.56798e-06	-9.61627e-06	0.000894789	38	87	TRUE
	6303	60	-5.56798e-06	-9.61627e-06	0.00898573	38	87	TRUE
	6303	80	-5.56798e-06	-9.61627e-06	0.0118396	38	87	TRUE
	6303	100	-5.56798e-06	-9.61627e-06	0.0154218	38	87	TRUE
	6303	120	-5.56798e-06	-9.61627e-06	0.0210004	38	87	TRUE
	6303	140	-5.56798e-06	-9.61627e-06	0.0204612	38	87	TRUE
	6303	160	-5.56798e-06	-9.61627e-06	0.0292636	38	87	TRUE
	6303	180	-5.56798e-06	-9.61627e-06	0.0296572	38	87	TRUE
	6303	200	-5.56798e-06	-9.61627e-06	0.0350891	38	87	TRUE
	6303	220	-5.56798e-06	-9.61627e-06	0.0320956	38	87	TRUE
	6303	240	-5.56798e-06	-9.61627e-06	0.0338706	38	87	TRUE
	6303	260	-5.56798e-06	-9.61627e-06	0.0253739	38	87	TRUE
	6374	20	-5.59192e-06	-9.59909e-06	0.000511394	37	88	TRUE
	6374	40	-5.59192e-06	-9.59909e-06	0.0027442	37	88	TRUE
	6374	60	-5.59192e-06	-9.59909e-06	0.00630708	37	88	TRUE
	6374	80	-5.59192e-06	-9.59909e-06	0.0159954	37	88	TRUE
	6374	100	-5.59192e-06	-9.59909e-06	0.0154578	37	88	TRUE
	6374	120	-5.59192e-06	-9.59909e-06	0.0230737	37	88	TRUE
	6374	140	-5.59192e-06	-9.59909e-06	0.0226957	37	88	TRUE
	6374	160	-5.59192e-06	-9.59909e-06	0.0294659	37	88	TRUE
	6374	180	-5.59192e-06	-9.59909e-06	0.0401504	37	88	TRUE
	6374	200	-5.59192e-06	-9.59909e-06	0.030236	37	88	TRUE
	6374	220	-5.59192e-06	-9.59909e-06	0.0407744	37	88	TRUE
	6374	240	-5.59192e-06	-9.59909e-06	0.0375132	37	88	TRUE
	6446	20	-5.5953e-06	-9.57853e-06	9.63531e-05	37	89	TRUE
	6446	40	-5.5953e-06	-9.57853e-06	0.00315726	37	89	TRUE
	6446	60	-5.5953e-06	-9.57853e-06	0.0100462	37	89	TRUE
	6446	80	-5.5953e-06	-9.57853e-06	0.0131366	37	89	TRUE
	6446	100	-5.5953e-06	-9.57853e-06	0.0164111	37	89	TRUE
	6446	120	-5.5953e-06	-9.57853e-06	0.018467	37	89	TRUE
	6446	140	-5.5953e-06	-9.57853e-06	0.0332863	37	89	TRUE
	6446	160	-5.5953e-06	-9.57853e-06	0.0294188	37	89	TRUE
	6446	180	-5.5953e-06	-9.57853e-06	0.0308985	37	89	TRUE
	6446	200	-5.5953e-06	-9.57853e-06	0.0265723	37	89	TRUE
	6446	220	-5.5953e-06	-9.57853e-06	0.0222849	37	89	TRUE
	6446	240	-5.5953e-06	-9.57853e-06	0.0270446	37	89	TRUE
	6446	260	-5.5953e-06	-9.57853e-06	0.0419675	37	89	TRUE
	6518	20	-5.59867e-06	-9.55798e-06	0.000654181	37	90	TRUE
	6518	40	-5.59867e-06	-9.55798e-06	0.0020192	37	90	TRUE
	6518	60	-5.59867e-06	-9.55798e-06	0.00426789	37	90	TRUE
	6518	80	-5.59867e-06	-9.55798e-06	0.0136461	37	90	TRUE
	6518	100	-5.59867e-06	-9.55798e-06	0.0139002	37	90	TRUE
	6518	120	-5.59867e-06	-9.55798e-06	0.020185	37	90	TRUE
	6518	140	-5.59867e-06	-9.55798e-06	0.0351684	37	90	TRUE
	6518	160	-5.59867e-06	-9.55798e-06	0.0268493	37	90	TRUE
	6518	180	-5.59867e-06	-9.55798e-06	0.0244287	37	90	TRUE
	6518	200	-5.59867e-06	-9.55798e-06	0.0230499	37	90	TRUE
	6518	220	-5.59867e-06	-9.55798e-06	0.0315769	37	90	TRUE
	6518	240	-5.59867e-06	-9.55798e-06	0.0332665	37	90	TRUE
	6518	260	-5.59867e-06	-9.55798e-06	0.0301431	37	90	TRUE
	6590	20	-5.60205e-06	-9.53742e-06	-0.00034281	37	91	TRUE
	6590	40	-5.60205e-06	-9.53742e-06	0.00548793	37	91	TRUE
	6590	60	-5.60205e-06	-9.53742e-06	0.0174879	37	91	TRUE
	6590	80	-5.60205e-06	-9.53742e-06	0.0259165	37	91	TRUE
	6590	100	-5.60205e-06	-9.53742e-06	0.0269335	37	91	TRUE
	6590	120	-5.60205e-06	-9.53742e-06	0.0235915	37	91	TRUE
	6590	140	-5.60205e-06	-9.53742e-06	0.0254479	37	91	TRUE
	6590	160	-5.60205e-06	-9.53742e-06	0.0259487	37	91	TRUE
	6590	180	-5.60205e-06	-9.53742e-06	0.0261232	37	91	TRUE
	6590	200	-5.60205e-06	-9.53742e-06	0.0259597	37	91	TRUE
	6590	220	-5.60205e-06	-9.53742e-06	0.0198016	37	91	TRUE
	6590	240	-5.60205e-06	-9.53742e-06	0.021986	37	91	TRUE
