# Supplementary material for: Glycogen phase-separation drives macromolecular rearrangement and asymmetric division in E. coli
Source: EMBO J. 2025 Nov 3;44(24):7434–76. doi: 10.1038/s44318-025-00621-y (PMC12706056; doi:10.1038/s44318-025-00621-y)
Supplement: Supplementary file 20 — Source data Fig. 7 [file 44318_2025_621_MOESM20_ESM.zip › Figure7/Figure7E/gly_puncture_data.txt]

cell_number	location	median_slope
1	off	26.460485851515855
1	off	24.485962810984404
1	on	20.79567378393201
1	on	19.921769413240586
2	off	26.326619048295797
2	on	27.38240580106796
4	off	20.298635574511113
4	on	18.88013700271714
6	off	10.546036627243113
6	off	21.740469916478204
6	on	12.162335457337608
6	on	25.779693154874323
7	off	34.67780928132893
7	off	20.875966195000842
7	on	31.481816356192006
7	on	12.111715592777307
8	off	24.26170421352392
8	on	24.989365999077982
10	off	13.03183623134138
10	off	25.404350551420347
10	on	14.199933193893985
10	on	20.026817890834977
11	off	17.060308959260713
11	off	24.806472538133633
11	on	12.907723049105716
11	on	34.21595140427113
12	off	8.798079133065135
12	on	23.311339377160202
13	off	27.953277517016613
13	on	27.80564292876568
14	off	31.359154232841696
14	on	22.296517247109787
