# Supplementary material for: Glycogen phase-separation drives macromolecular rearrangement and asymmetric division in E. coli
Source: EMBO J. 2025 Nov 3;44(24):7434–76. doi: 10.1038/s44318-025-00621-y (PMC12706056; doi:10.1038/s44318-025-00621-y)
Supplement: Supplementary file 20 — Source data Fig. 7 [file 44318_2025_621_MOESM20_ESM.zip › Figure7/Figure7E/null_puncture_data.txt]

cell_number	median_slope
2	25.41752477815818
3	13.813498020024165
5	20.914968988024228
5	23.513605409415995
6	17.59321854780147
8	16.31290996807683
9	27.537407782469675
14	22.604188983186884
15	31.0820301808365
15	30.598211010857476
16	28.68300498106417
16	43.698131936777514
17	33.974055659499015
