# Supplementary material for: Glycogen phase-separation drives macromolecular rearrangement and asymmetric division in E. coli
Source: EMBO J. 2025 Nov 3;44(24):7434–76. doi: 10.1038/s44318-025-00621-y (PMC12706056; doi:10.1038/s44318-025-00621-y)
Supplement: Supplementary file 20 — Source data Fig. 7 [file 44318_2025_621_MOESM20_ESM.zip › Figure7/Figure7E/pro_puncture_data.txt]

cell_number	location	median_slope
1	off	24.127430777088772
1	on	31.819768108055175
3	off	23.97092493810903
4	off	21.384019498831734
4	on	37.53044814338209
5	off	24.135337279820465
5	on	43.32177008327885
8	off	31.80389821753233
8	off	25.51544919820448
8	on	46.82636455857853
8	on	34.117182719019546
10	off	26.097487410617735
10	on	35.869409373902705
11	off	21.502954047090903
11	on	80.17666657258545
11	on	30.24692675266882
12	off	13.497805310938288
12	off	23.265528567345402
12	on	18.849824746147995
12	on	30.46028850019328
13	off	22.23604660669297
13	on	29.93889607652455
14	off	25.82807276377528
14	on	23.05094161977032
16	off	14.362832255201061
16	on	52.57728363790842
17	off	15.175580341488091
17	on	27.132068059281817
18	off	10.462130052867048
18	on	49.885820738671626
20	off	13.586670501567356
20	on	31.70265338171249
