# Supplementary material for: Glycogen phase-separation drives macromolecular rearrangement and asymmetric division in E. coli
Source: EMBO J. 2025 Nov 3;44(24):7434–76. doi: 10.1038/s44318-025-00621-y (PMC12706056; doi:10.1038/s44318-025-00621-y)
Supplement: Supplementary file 20 — Source data Fig. 7 [file 44318_2025_621_MOESM20_ESM.zip › Figure7/Figure7E/SourceData_Fig7E.xlsx]

## Sheet: Cell with protein aggregates
	cell_number	location	median Stiffness (nN/µm)
	1	off	24.1274
	1	on	31.8198
	3	off	23.9709
	4	off	21.384
	4	on	37.5304
	5	off	24.1353
	5	on	43.3218
	8	off	31.8039
	8	off	25.5154
	8	on	46.8264
	8	on	34.1172
	10	off	26.0975
	10	on	35.8694
	11	off	21.503
	11	on	80.1767
	11	on	30.2469
	12	off	13.4978
	12	off	23.2655
	12	on	18.8498
	12	on	30.4603
	13	off	22.236
	13	on	29.9389
	14	off	25.8281
	14	on	23.0509
	16	off	14.3628
	16	on	52.5773
	17	off	15.1756
	17	on	27.1321
	18	off	10.4621
	18	on	49.8858
	20	off	13.5867
	20	on	31.7027

## Sheet: Cell with glycogen condensates
	cell_number	location	median Stiffness (nN/µm)
	1	off	26.4605
	1	off	24.486
	1	on	20.7957
	1	on	19.9218
	2	off	26.3266
	2	on	27.3824
	4	off	20.2986
	4	on	18.8801
	6	off	10.546
	6	off	21.7405
	6	on	12.1623
	6	on	25.7797
	7	off	34.6778
	7	off	20.876
	7	on	31.4818
	7	on	12.1117
	8	off	24.2617
	8	on	24.9894
	10	off	13.0318
	10	off	25.4044
	10	on	14.1999
	10	on	20.0268
	11	off	17.0603
	11	off	24.8065
	11	on	12.9077
	11	on	34.216
	12	off	8.79808
	12	on	23.3113
	13	off	27.9533
	13	on	27.8056
	14	off	31.3592
	14	on	22.2965

## Sheet: Glycogen-free cell
	cell_number	median Stiffness (nN/µm)
	2	25.4175
	3	13.8135
	5	20.915
	5	23.5136
	6	17.5932
	8	16.3129
	9	27.5374
	14	22.6042
	15	31.082
	15	30.5982
	16	28.683
	16	43.6981
	17	33.9741
