# Supplementary material for: Glycogen phase-separation drives macromolecular rearrangement and asymmetric division in E. coli
Source: EMBO J. 2025 Nov 3;44(24):7434–76. doi: 10.1038/s44318-025-00621-y (PMC12706056; doi:10.1038/s44318-025-00621-y)
Supplement: Supplementary file 21 — Figure EV1 Source Data [file 44318_2025_621_MOESM21_ESM.zip › FigureEV1/SourceData_EV1.xlsx]

## Sheet: Sheet1
	Normalized cell length	Phase (AU)	DAPI (AU)	RNASelect (AU)
	0.0146419	0.00256114	0.000174304	0.000120135
	0.0339334	0.00899575	0.000119098	0.000995326
	0.0532298	0.0129294	0.000907039	0.00275588
	0.0725322	0.0144501	0	0.00275882
	0.0918737	0.0172295	0.000698616	0.00509513
	0.11121	0.0186957	0.0013182	0.0062606
	0.130563	0.0195862	0.000667966	0.00727251
	0.14988	0.0207265	0.001851	0.00809625
	0.16919	0.0206128	0.00125476	0.00867713
	0.188503	0.0209897	0.00258358	0.00945359
	0.207816	0.02148	0.00346839	0.0109552
	0.227126	0.0212161	0.00404913	0.0113529
	0.246452	0.0214674	0.005541	0.0135569
	0.265763	0.0213828	0.0052843	0.0148067
	0.285072	0.0213651	0.00753464	0.0158052
	0.304384	0.0213303	0.0114598	0.0191193
	0.323693	0.021139	0.0160819	0.0211235
	0.343008	0.0210993	0.0202584	0.024298
	0.362324	0.0210202	0.0250477	0.0262565
	0.381649	0.0209204	0.0291842	0.0276372
	0.400983	0.0207097	0.0340596	0.0296864
	0.420301	0.0204316	0.035275	0.0290786
	0.439621	0.0207233	0.0366567	0.0301446
	0.458937	0.0207792	0.0372867	0.0296627
	0.478257	0.0206631	0.0375718	0.028658
	0.497576	0.020453	0.0355926	0.0289674
	0.516891	0.0201797	0.0343492	0.0273159
	0.536205	0.0199842	0.0347	0.0266628
	0.55553	0.0199013	0.0334937	0.0268336
	0.574843	0.0197231	0.0330528	0.0256093
	0.594153	0.0203493	0.0317683	0.0269224
	0.61346	0.0202495	0.0318559	0.0284827
	0.632776	0.0206684	0.0346959	0.0283827
	0.652087	0.0208529	0.0333667	0.0308163
	0.671431	0.0207584	0.036722	0.029635
	0.690803	0.0212888	0.039434	0.0323463
	0.710106	0.021072	0.0383148	0.0313432
	0.729435	0.0213698	0.0403197	0.032928
	0.748787	0.0215268	0.0392198	0.0320574
