# Supplementary material for: Glycogen phase-separation drives macromolecular rearrangement and asymmetric division in E. coli
Source: EMBO J. 2025 Nov 3;44(24):7434–76. doi: 10.1038/s44318-025-00621-y (PMC12706056; doi:10.1038/s44318-025-00621-y)
Supplement: Supplementary file 22 — Figure EV2 Source Data [file 44318_2025_621_MOESM22_ESM.zip › FigureEV2/SourceData_EV2A.xlsx]

## Sheet: Exponenial phase
Normalized cell length	Phase	RplA-mCherry	mitotracker
0.00654993	0.000669307	0.000473537	0.00115307
0.0207938	0.00462808	0.00332007	0.00674511
0.0350758	0.00810338	0.00599214	0.0098894
0.0493296	0.0106709	0.00864494	0.0121545
0.0635785	0.0123392	0.0112794	0.0135797
0.077833	0.0135995	0.0134266	0.0146646
0.0920833	0.0142479	0.0150576	0.0151932
0.106337	0.0144706	0.0161375	0.0155786
0.120593	0.0154579	0.0168373	0.0158679
0.134851	0.015403	0.0181091	0.0161102
0.149108	0.0153727	0.0172645	0.0159377
0.16337	0.0158788	0.0179438	0.016053
0.177633	0.0153836	0.0167299	0.0159799
0.191904	0.0158265	0.0164173	0.0159855
0.206165	0.0165655	0.0168328	0.0160816
0.220427	0.0161537	0.0165406	0.0160886
0.234687	0.0158073	0.0155333	0.0157135
0.248942	0.0161409	0.0157684	0.0157687
0.263183	0.0156578	0.0153107	0.0157091
0.277423	0.0161616	0.015614	0.0157456
0.29166	0.0158029	0.0152648	0.0155272
0.305908	0.0160685	0.0156469	0.015684
0.320229	0.0170044	0.016261	0.015878
0.334522	0.0165345	0.0157644	0.0160196
0.348775	0.0167237	0.0161387	0.0159436
0.36302	0.0165931	0.0161981	0.0158969
0.377271	0.0165508	0.0165122	0.0157622
0.391537	0.0166536	0.0173044	0.0154687
0.405794	0.016095	0.0179843	0.0151197
0.420045	0.0158279	0.0186125	0.0148909
0.4343	0.0158937	0.0195154	0.014744
0.448556	0.0156961	0.0181431	0.0140448
0.462842	0.0151734	0.017821	0.0132135
0.477109	0.0141428	0.0175715	0.0124259
0.491401	0.0140547	0.0163335	0.0117447
0.50567	0.0141086	0.015772	0.0114757
0.519927	0.0142264	0.0165616	0.0116825
0.534211	0.0142132	0.0172907	0.0121524
0.548471	0.0146492	0.0169454	0.0129472

## Sheet: Transition phase
	Normalized cell length	Phase (AU)	RplA-mCherry (AU)	mitotracker (AU)
	0.023459	0.00354246	0.00157805	0.00542621
	0.0485809	0.0128445	0.00561285	0.0144862
	0.0737244	0.0185949	0.0115788	0.0189948
	0.0988569	0.0229016	0.0165151	0.0222347
	0.123992	0.0244596	0.0217313	0.0245079
	0.149138	0.0262988	0.029179	0.0266092
	0.174283	0.0260244	0.0309101	0.0274426
	0.199429	0.0269374	0.0349788	0.0283817
	0.224586	0.0267973	0.0337355	0.0286682
	0.24976	0.0279241	0.0362131	0.028953
	0.274915	0.02906	0.0378864	0.0293077
	0.300075	0.0282402	0.0378723	0.0292243
	0.325239	0.0292012	0.0378709	0.0291474
	0.350412	0.0290318	0.0394315	0.0293259
	0.375595	0.0299157	0.0391145	0.0289615
	0.400803	0.0304972	0.0380039	0.0285928
	0.426025	0.0305566	0.0382188	0.0283781
	0.451274	0.0306395	0.0385193	0.0284358
	0.476519	0.030856	0.0379725	0.0284813
	0.50181	0.0314558	0.0354247	0.0281702
	0.5271	0.0322906	0.0364908	0.0282962
	0.552402	0.0294897	0.0355454	0.0279589
	0.57771	0.0325463	0.0341956	0.0277585
	0.602998	0.0285626	0.0386376	0.0281216
	0.628255	0.0314994	0.0337228	0.027763
	0.653454	0.0293157	0.032875	0.0278528
	0.67856	0.0284661	0.0305098	0.0276568
	0.703618	0.0266529	0.0272428	0.0275719
	0.728534	0.0274143	0.0229312	0.0272573
	0.75342	0.0251396	0.0203441	0.0269754
	0.77831	0.0246821	0.0175153	0.0269272
	0.803127	0.0246625	0.0148319	0.0266142
	0.827949	0.0228366	0.0141722	0.0266125
	0.852798	0.0239349	0.0111135	0.0259476
	0.877692	0.0219472	0.00913733	0.0244632
	0.902581	0.0242276	0.00791484	0.0230044
	0.927361	0.0212335	0.0053726	0.0202458
	0.952096	0.0179257	0.00348963	0.0173669
	0.976641	0.00935187	0.00137878	0.0130049
	1	0.00204194	0.000231435	0.00487123
