# Supplementary material for: Glycogen phase-separation drives macromolecular rearrangement and asymmetric division in E. coli
Source: EMBO J. 2025 Nov 3;44(24):7434–76. doi: 10.1038/s44318-025-00621-y (PMC12706056; doi:10.1038/s44318-025-00621-y)
Supplement: Supplementary file 22 — Figure EV2 Source Data [file 44318_2025_621_MOESM22_ESM.zip › FigureEV2/SourceData_EV2B.xlsx]

## Sheet: Sheet1
	Normalized cell length	Phase (AU)	DAPI (AU)	msfGFP (AU)
	0.00493103	0.000906108	1.3607e-05	8.66992e-05
	0.00993305	0.00239637	9.593e-06	0.000355725
	0.0149555	0.00314349	3.79527e-06	0.000646163
	0.0199641	0.00369558	3.98343e-06	0.000933443
	0.024977	0.00413151	0	0.00126812
	0.0299951	0.00453975	1.10074e-05	0.00153097
	0.0350169	0.00460661	2.74254e-06	0.00164452
	0.0400537	0.00482303	2.11728e-05	0.0018624
	0.0450842	0.00503195	1.44357e-05	0.00219757
	0.0501167	0.00502918	4.89718e-06	0.00212327
	0.055144	0.00524506	1.45336e-05	0.00240403
	0.0601717	0.00514758	1.4511e-05	0.00238718
	0.0652014	0.00517182	0	0.0024576
	0.0702332	0.00524587	3.79742e-05	0.00251136
	0.0752667	0.00522287	3.51839e-05	0.00264331
	0.0803014	0.00523765	4.0573e-05	0.00261456
	0.0853358	0.0051756	4.77016e-05	0.00256739
	0.0903714	0.00527224	3.414e-05	0.00278378
	0.0954041	0.0052765	0.000105278	0.00281976
	0.100442	0.00528077	8.47159e-05	0.00282884
	0.105479	0.00527381	0.000162923	0.00282221
	0.11051	0.00525614	0.000266121	0.002882
	0.115542	0.00524279	0.000307851	0.00289911
	0.120574	0.00527134	0.000472015	0.00303748
	0.125606	0.00527468	0.000679781	0.00319868
	0.130639	0.00525857	0.000886215	0.00336324
	0.135672	0.00521178	0.00117023	0.00358716
	0.140703	0.00513364	0.00179399	0.00377621
	0.145734	0.00507518	0.00254095	0.00409424
	0.150765	0.00499656	0.00347075	0.00437298
	0.155797	0.00506688	0.00483311	0.00488852
	0.160829	0.00488412	0.00532059	0.00465504
	0.16586	0.00486094	0.0061704	0.00493729
	0.170891	0.00485824	0.00678096	0.0051048
	0.175924	0.00484067	0.00713188	0.00514045
	0.180964	0.00483506	0.00733482	0.0053087
	0.185994	0.00503328	0.0078696	0.00560214
	0.191026	0.0049356	0.00760342	0.00542971
	0.196057	0.00502372	0.00783592	0.00557315
	0.201088	0.00505572	0.00791991	0.00576518
	0.206118	0.00507723	0.00785163	0.00582313
	0.211149	0.00511108	0.00755836	0.00582974
	0.216181	0.00514692	0.00707834	0.00583626
	0.221214	0.00512395	0.0061923	0.00560652
	0.226249	0.0052267	0.00611065	0.00593429
	0.23128	0.00527325	0.00614642	0.00606011
	0.236315	0.00526723	0.00644441	0.00616724
	0.241346	0.00523839	0.00705712	0.00615079
	0.246379	0.00519806	0.00774785	0.0062036
	0.25141	0.00516591	0.00832993	0.00633139
	0.256442	0.00517501	0.0086598	0.00629603
	0.261473	0.00513908	0.00881899	0.00642467
	0.266504	0.00516232	0.00884381	0.0064475
	0.271536	0.0053106	0.00919114	0.00681799
	0.276569	0.00523784	0.00859923	0.00650869
	0.2816	0.00526965	0.00836648	0.00644003
	0.286631	0.00521587	0.00771281	0.00629827
	0.291663	0.00516371	0.00754759	0.00627784
	0.296694	0.00522482	0.00696382	0.00620079
	0.301726	0.00522804	0.00647085	0.00611601
	0.306758	0.00523938	0.00600128	0.00608016
	0.311791	0.00516022	0.00582864	0.00603117
	0.316824	0.00523494	0.00626998	0.00614539
	0.321856	0.00519418	0.00654733	0.00613692
	0.326888	0.00515333	0.00704387	0.006166
	0.33192	0.00512334	0.00762317	0.00627071
	0.336954	0.00509179	0.00811148	0.00626917
	0.341986	0.00507405	0.00845158	0.00625749
	0.347018	0.0050716	0.00885208	0.0062539
	0.35205	0.00516344	0.00914003	0.00640477
	0.357082	0.00518137	0.00898555	0.00637973
	0.362115	0.00510898	0.00845617	0.00608721
	0.367146	0.0051241	0.00841364	0.00626294
	0.37218	0.00516997	0.00840539	0.006291
	0.377211	0.00516501	0.00839788	0.00626204
	0.382242	0.00508411	0.00814022	0.00622312
	0.387274	0.0052516	0.0087261	0.00657934
	0.392305	0.00525796	0.00878629	0.00661819
	0.397337	0.00528882	0.0088677	0.00677496
	0.402367	0.00524208	0.00871624	0.00666669
	0.407401	0.00508789	0.00811812	0.00626462
	0.412433	0.00514976	0.00830931	0.00634773
	0.417468	0.00508871	0.00780665	0.0062854
	0.4225	0.00512653	0.00779734	0.00632495
	0.427531	0.00520747	0.00774594	0.00637682
	0.432562	0.00510767	0.00758884	0.006218
	0.437603	0.00511813	0.00789968	0.00630018
	0.442633	0.00512001	0.00810727	0.00640082
	0.447663	0.00506086	0.00758164	0.00611698
	0.452697	0.00506082	0.00713304	0.00590759
	0.457729	0.00520077	0.00627881	0.00588688
	0.462761	0.00500305	0.00480847	0.00527626
	0.467795	0.00514198	0.00380435	0.00516217
	0.472828	0.00517008	0.00282117	0.00471733
	0.47786	0.00519295	0.00211454	0.00441327
	0.482892	0.00530978	0.0016656	0.00443608
	0.487933	0.00517536	0.00127348	0.00397529
	0.492969	0.00510611	0.000990698	0.0037669
	0.498	0.00528243	0.00082003	0.00377729
	0.503033	0.00519424	0.000796397	0.00367583
	0.508068	0.00515631	0.000664161	0.00366663
	0.5131	0.00530072	0.000566651	0.00381691
	0.518133	0.00514688	0.000541355	0.00365471
	0.523164	0.00507387	0.000481566	0.00361816
	0.528195	0.00514279	0.000472061	0.00378555
	0.533226	0.00514601	0.000383512	0.00378814
	0.538257	0.0051457	0.000570162	0.00374224
	0.543287	0.00522729	0.000621883	0.0039383
	0.548318	0.00517886	0.000764108	0.0038622
	0.553349	0.00526895	0.000778493	0.00421547
	0.558383	0.00525623	0.000990926	0.00433145
	0.563413	0.00515217	0.00123653	0.00431911
	0.568443	0.00535228	0.00171023	0.00495026
	0.573473	0.00524043	0.0022886	0.00505441
	0.578502	0.00521511	0.00331514	0.00549076
	0.583533	0.00512693	0.00460422	0.0058377
	0.588564	0.0050912	0.00570353	0.00605244
	0.593595	0.00518812	0.00700739	0.00652713
	0.598626	0.00507982	0.00741816	0.00636782
	0.603658	0.0051278	0.00842258	0.00664616
	0.608691	0.00524348	0.00927254	0.0068842
	0.613725	0.00514365	0.00914044	0.00671247
	0.61876	0.00520306	0.00940365	0.00677495
	0.623797	0.00533625	0.00978479	0.00713558
	0.628833	0.0052308	0.00902502	0.00678351
	0.63387	0.0053788	0.00924021	0.00700025
	0.638906	0.00529135	0.00858278	0.00660659
	0.64394	0.00530371	0.00822668	0.00668523
	0.648976	0.00541472	0.00842978	0.00708889
	0.654007	0.00506484	0.00701962	0.00617803
	0.659039	0.00538782	0.00770597	0.00681786
	0.664068	0.00532221	0.0077494	0.00673529
	0.669095	0.00505044	0.00759781	0.00622177
	0.674119	0.00526802	0.0087927	0.00685159
	0.679144	0.00515305	0.00900375	0.00661727
	0.68417	0.00494759	0.0085505	0.00631378
	0.689198	0.00512666	0.00946865	0.00671258
	0.694228	0.00499908	0.00889181	0.00639197
	0.699263	0.00506139	0.00868618	0.00651797
	0.704297	0.00505938	0.00816567	0.00650131
	0.709332	0.0050718	0.00723394	0.0063938
	0.714366	0.00511108	0.00657241	0.00652973
	0.7194	0.00517032	0.00592533	0.00643034
	0.724434	0.00522556	0.0051652	0.00631312
	0.729468	0.00529433	0.00499981	0.00660321
	0.734501	0.00523837	0.00465782	0.00642576
	0.739533	0.00525787	0.00506038	0.00652527
	0.744564	0.00514773	0.0055335	0.00643209
	0.749594	0.00516328	0.0065715	0.00646607
	0.754623	0.00518074	0.00741039	0.00659643
	0.759651	0.00509676	0.00791971	0.00646799
	0.764683	0.00517759	0.00877951	0.00674245
	0.769711	0.0049927	0.00861676	0.00655363
	0.774739	0.00504662	0.00845762	0.0064753
	0.779767	0.00516829	0.0087738	0.00669843
	0.784796	0.00503228	0.0083394	0.00624897
	0.789827	0.00519443	0.00837973	0.00646264
	0.794859	0.00520832	0.00866799	0.00661208
	0.799894	0.00503415	0.00808404	0.00617883
	0.804926	0.00510217	0.00835452	0.006264
	0.809959	0.00514909	0.00889836	0.0066346
	0.814992	0.00509303	0.00833154	0.00622822
	0.820025	0.00510853	0.00861365	0.00640885
	0.825058	0.00493069	0.0080468	0.00606226
	0.830091	0.00501394	0.00831459	0.00626337
	0.835124	0.00501944	0.00835306	0.00627696
	0.840155	0.0050435	0.00819925	0.0062559
	0.84519	0.00507589	0.00864893	0.00651204
	0.850223	0.00493623	0.00809362	0.00610829
	0.855254	0.00499012	0.00792267	0.00619351
	0.860286	0.00513668	0.00793688	0.00633323
	0.865317	0.00507783	0.00747564	0.00605763
	0.870349	0.00504431	0.00705048	0.00576873
	0.875382	0.00515854	0.00726566	0.00604567
	0.880414	0.00514909	0.00609274	0.00556974
	0.885447	0.00525607	0.00500017	0.00539252
	0.890481	0.0051269	0.0035909	0.00477314
	0.895516	0.00538689	0.002916	0.0049218
	0.900553	0.00541681	0.00206674	0.00455397
	0.90559	0.00527677	0.00140842	0.0038974
	0.91063	0.00524244	0.00106877	0.00375086
	0.91567	0.00533875	0.000826733	0.00363345
	0.920708	0.00515144	0.000628735	0.00327634
	0.925742	0.00508217	0.000425347	0.00309096
	0.930774	0.00521006	0.000346258	0.00321055
	0.935798	0.00512235	0.000298838	0.00297131
	0.940822	0.0050257	0.000267736	0.00285593
	0.945842	0.00512278	0.000175011	0.00286656
	0.950857	0.00511809	0.000144672	0.00278788
	0.955873	0.00502492	0.000207985	0.0025778
	0.960886	0.00499254	0.000110898	0.00248189
	0.965899	0.00513083	0.000133685	0.00253502
	0.970908	0.00495334	9.24339e-05	0.00234649
	0.975913	0.00471452	5.61013e-05	0.002
	0.980914	0.00435781	6.33199e-05	0.00162001
	0.985893	0.00378718	7.23994e-05	0.00117044
	0.990858	0.00325705	5.846e-05	0.000860158
	0.995821	0.00225085	4.51106e-05	0.000422701
	1	0	0	0
