# Supplementary material for: Glycogen phase-separation drives macromolecular rearrangement and asymmetric division in E. coli
Source: EMBO J. 2025 Nov 3;44(24):7434–76. doi: 10.1038/s44318-025-00621-y (PMC12706056; doi:10.1038/s44318-025-00621-y)
Supplement: Supplementary file 23 — Figure EV3 Source Data [file 44318_2025_621_MOESM23_ESM.zip › FigureEV3/SourceData_FigEV3.xlsx]

## Sheet: Replica2_Mix1glg
	Norm. ConstrictionOffset Expo	Norm. ConstrictionOffset Trans
	0.0216481	0.019112
	0.0313732	0.0252883
	0.0118654	0.0261345
	0.0104812	0.00342216
	0.00132816	0.0137762
	0.0331969	0.00359093
	0.0110258	0.00585303
	0.00324456	0.0474048
	0.00881087	0.00543118
	0.00489065	0.0150511
	0.0287393	0.0180962
	0.0512201	0.00705485
	0.0143013	0.0121626
	0.00502596	0.0597398
	0.0276265	0.00701003
	0.0395716	0.0122357
	0.0320692	0.0229053
	0.0311625	0.016225
	0.0224418	0.0242993
	0.0165898	1.16384e-05
	0.0237604	0.00924495
	0.0116231	0.0145443
	0.0227972	0.00709196
	0.0160603	0.00329152
	0.00255784	0.0153538
	0.0250303	0.0696737
	0.000137331	0.0204339
	0.0331758	0.00238598
	0.00481436	0.0128193
	0.0188062	0.0181417
	0.0266786	0.0170581
	0.0273736	0.0261436
	0.0524753	0.00798352
	0.000896214	0.000466718
	0.0118016	0.0277577
	0.0137584	0.0163273
	0.0182774	0.0179856
	0.0346236	0.0497734
	0.0299436	0.0318472
	0.000736978	0.0420256
	0.0451958	0.0302354
	0.00334698	0.0320422
	0.0269176	0.011334
	0.0225667	0.00675093
	0.0432568	0.0737469
	0.0169221	0.0282376
	0.0184326	0.0145227
	0.00850209	0.0379615
	0.000851899	0.00374824
	0.00239438	0.0244063
	0.00137078	0.000999656
	0.00509433	0.0385415
	0.0128846	0.00479287
	0.0192634	0.03792
	0.0342912	0.0387632
	0.00643186	0.071231
	0.0144554	0.0160544
	0.00662888	0.00433702
	0.0376476	0.0395282
	0.00541372	0.0210491
	0.00210335	0.00510078
	0.00844559	0.00666211
	0.0481259	0.00791849
	0.00704702	0.0163804
	0.0317366	0.053364
	0.00604147	0.0134709
	0.015914	0.0776001
	0.0325476	0.000610497
	0.0219529	0.0398562
	0.0380109	0.0264755
	0.00535377	0.0179425
	0.0173019	0.000329072
	0.0124897	0.00241828
	0.00536575	0.0302632
	0.0440938	0.000295106
	0.0197053	0.0124499
	0.0601617	0.024908
	0.0362169	0.0276566
	0.0270842	0.0063041
	0.0156139	0.024378
	0.00309167	0.0377688
	0.00291203	0.0210639
	0.0275945	0.0324297
	0.0343739	0.00845443
	0.0119308	0.00764349
	0.0295175	0.0252193
	0.0140288	0.0131074
	0.00914802	0.0457109
	0.00518248	0.0270411
	0.0127289	0.012348
	0.0212995	0.0197366
	0.0331202	0.0132159
	0.0286097	0.00540201
	0.00589225	0.00722759
	0.0266593	0.0123633
	0.0146595	0.0170766
	0.0488166	0.0339553
	0.0153249	0.0200178
	0.00131496	0.0284818
	0.0232352	0.0270606
	0.0349573	0.0170421
	0.022815	0.010731
	0.0415502	0.0159067
	0.016298	0.0133727
	0.00569057	0.0225302
	0.0523048	0.00126599
	0.0139907	0.0478625
	0.0164382	0.0043654
	0.00864395	0.044554
	0.0239332	0.000118597
	0.0221031	0.0410605
	0.00100671	0.0166827
	0.00549873	0.00352251
	0.0168274	0.0520716
	0.0152221	0.00689439
	0.0172057	0.0233648
	0.028357	0.00290722
	0.0125455	0.00797004
	0.029525	0.000556208
	0.0391968	0.0117817
	0.0260027	0.0142612
	0.0107736	0.00636874
	0.000345944	0.00788098
	0.0416265	0.0428062
	0.0157862	0.0017722
	0.0575064	0.0401135
	0.0103359	0.00621786
	0.00412967	0.0152168
	0.00322447	0.00816301
	0.0587105	0.0280717
	0.0376604	0.0433262
	0.000129711	0.0513658
	0.000132677	0.00709248
	0.0241059	0.0425377
	0.0120197	0.00509974
	0.00836498	0.0161306
	0.0209148	0.0461081
	0.00662346	0.044509
	0.0174602	0.038091
	0.00495116	0.000530043
	0.0142313	0.0153912
	0.0136861	0.00543917
	0.0113703	0.0505456
	0.00182275	0.00966192
	0.0422222	0.0228501
	0.00219107	0.0243833
	0.0160405	0.0483823
	0.0157763	0.0119497
	0.00446472	0.0289251
	0.026036	0.029031
	0.0170573	0.00546208
	0.00204028	0.0310798
	0.0178152	0.0185193
	0.0138821	0.0241249
	0.00775226	0.0135255
	0.00912961	0.034069
	0.0294097	0.00585152
	0.010324	0.00474284
	0.0291626	0.00797065
	0.0179481	0.0321181
	0.0198836	0.0020643
	0.030406	0.00840282
	0.020155	0.0706144
	0.000337617	0.0482837
	0.00551268	0.00976097
	0.000676446	0.0463514
	0.0407177	0.0325893
	0.0265444	0.00208149
	0.057674	0.0242505
	0.00432792	0.0380627
	0.046549
	0.0199395
	0.0310105
	0.0271962
	0.00659218
	0.0218529
	0.00963526
	0.0291058
	0.0263779
	0.00629327
	0.00139215
	0.00551739
	0.00353459
	4.33338e-05
	0.0309995
	0.00318664
	0.00686585
	0.00105991
	0.044153
	0.0193254
	0.0127581
	0.0226775
	0.0216509
	0.0265264
	0.0129057
	0.0322442
	0.0121296
	0.00189975
	0.0257073
	0.0558757
	0.00131792
	0.019754
	0.0124594
	0.0283714
	0.0244966
	0.0164584
	0.0138906
	0.000114723
	0.000249519
	0.0101688
	0.000172276
	0.0438678
	0.0211924
	0.0181514
	0.0451519
	0.0452875
	0.0222086
	0.0213648
	0.0118976
	0.0262507
	0.0224774
	0.0255663
	0.0216472
	0.0269825
	0.0233584
	0.0266037
	0.0289672
	0.00393647
	0.0186506
	0.00995622
	0.0047407
	0.019778
	0.0572971
	0.0270138
	0.000612397
	0.0309932
	0.0106299
	0.0230276
	0.0166356
	0.00769082
	0.00944138
	0.0167031
	0.00954832
	0.0170202
	0.0337194
	0.0200208
	0.00768926
	0.0463802
	0.0104959
	0.00465904
	0.0247368
	0.0469784
	0.0161666
	0.022411
	0.000526732
	0.00115633
	0.0174214
	0.00854414
	0.0164903
	0.0247245
	0.0242978
	0.0104034
	0.0187494
	0.00936842
	0.0222127
	0.00862161
	0.0169823
	0.0423477
	0.0322557
	0.0438734
	0.029383
	0.00479344
	0.0148424
	0.0502299
	0.0118346
	0.00827143
	0.0268414
	0.0102852
	0.0110507
	0.032384
	0.0207248
	0.00484825
	0.0459216
	0.0184388
	0.0143507
	0.0125826
	0.000725339
	0.010752
	0.0312837
	0.00300116
	0.00897056
	0.0255209
	0.00217874
	0.024998
	0.00253593
	0.00829762
	0.00290002
	0.0104799
	0.00700709
	0.0262764
	0.00117853
	0.0227451
	0.0188404
	0.0173501
	0.0149795
	0.00576599
	0.00549322
	0.0266591
	0.00995582
	0.0170255
	0.00543211
	0.00359243
	0.0135076
	0.0347334
	0.00370768
	0.0109184
	0.0134144
	0.0193793
	0.00381
	0.0102433
	0.0266002
	0.000763655
	0.0314945
	0.00664235
	0.00332025
	0.0279292
	0.0205837
	0.0117849
	0.00702591
	0.00342573
	0.00438153
	0.0124996
	0.0024987
	0.0187308
	0.0224381
	0.019278
	0.0266044
	0.0484631
	0.00274682
	0.0267393
	0.0137703
	0.005174
	0.0154764
	0.0221021
	0.0172718
	0.0187467
	0.0265795
	0.0219039
	0.0456187
	0.030547
	0.0188749
	0.058399
	0.00371399
	0.0126407
	0.0104102
	0.011637

## Sheet: Replica2_Mix1WT
	Norm. ConstrictionOffset Expo	Norm. ConstrictionOffset Trans
	0.0411607	0.0316992
	0.0230975	0.0257106
	0.0214676	0.0257759
	0.0256819	0.0364201
	0.0114242	0.0621579
	0.0208748	0.0141179
	0.00968949	0.00429484
	0.0073899	0.01184
	0.00168368	0.00854852
	0.0211635	0.0188231
	0.0193398	0.000213166
	0.0164183	0.0100887
	0.0106932	0.00775631
	0.0136798	0.0259041
	0.0329617	0.0303614
	0.0141773	0.0153011
	0.0211551	0.00692723
	0.00621472	0.0288645
	0.0417643	0.0257882
	0.0253523	0.0269623
	0.0197881	0.0418367
	0.0195782	0.043764
	0.0281349	0.0312653
	0.0106323	0.0469213
	0.0151918	0.062065
	0.0277061	0.0661845
	0.0410413	0.0936764
	0.0619487	0.0274485
	0.00254669	0.0136584
	0.00319715	0.0186533
	0.0418994	0.0125604
	0.000652102	0.0360777
	0.0129223	0.0118711
	0.00220774	0.0231378
	0.0067422	0.0205315
	0.0319197	0.0548772
	0.0373044	0.00805967
	0.0355945	0.0168293
	0.011889	0.0269947
	0.0533622	0.0191275
	0.0157807	0.0245398
	0.00971971	0.019918
	0.0109404	0.0245894
	0.016286	0.041532
	0.0166773	0.0458088
	0.0255524	0.00575865
	0.0073853	0.0208819
	0.00570565	0.0243021
	0.0173344	0.0292068
	0.0260069	0.00280446
	0.0345151	0.0456156
	0.00212162	0.0397832
	0.0154009	0.0296049
	0.0211697	0.0125396
	0.0154755	0.00648852
	0.0249402	0.0582416
	0.0490546	0.0350644
	0.00888635	0.0229151
	0.0233228	0.0136253
	0.00980028	0.0380072
	0.0328461	0.00029525
	0.0270403	0.039692
	0.00397463	0.0134932
	0.0195244	0.0597331
	0.0129143	0.0216825
	0.0169177	0.048848
	0.0172326	0.0542232
	0.0216505	0.0179526
	0.0165084	0.0233113
	0.0326201	0.0342629
	0.0129595	0.0506627
	0.0498902	0.000382437
	0.0491113	0.0251453
	0.00367173	0.0743408
	0.00231686	0.0326065
	0.00246239	0.0587004
	0.0219577	0.0264947
	0.0178146	0.00486951
	0.0064468	0.0483628
	0.00796143	0.00811825
	0.0105901	0.0349534
	0.00708718	0.0724329
	0.0482934	0.018887
	0.0151293	0.023269
	0.0112119	0.0191216
	0.0208615	0.0353356
	0.0339753	0.0107901
	0.00204108	0.0543402
	0.024899	0.0166714
	0.0175366	0.0281456
	0.0354545	0.0519789
	0.00805463	0.021687
	0.0009302	0.0558039
	0.0194411	0.0437981
	0.0336328	0.0215019
	0.0469273	0.0123223
	0.00693182	0.0165467
	0.0100281	0.0575164
	0.0291659	0.0874491
	0.00687701	0.0146686
	0.0192917	0.0403157
	0.0388129	0.00780141
	0.00660276	0.0428421
	0.0013749	0.053954
	0.052468	0.0212001
	0.0226106	0.0504485
	0.00524326	0.0327483
	0.0295831	0.0259112
	0.0242379	0.021188
	0.00839576	0.042397
	0.0599152	0.00910001
	0.00135048	0.0712033
	0.0132946	0.0143518
	0.0259018	0.036661
	0.0423126	0.0142412
	0.0152122	0.0353302
	0.0159653	0.033804
	0.0558886	0.041565
	0.000741939	0.00157952
	0.0252959	0.0216113
	0.0019113	0.0235971
	0.00791723	0.0453595
	0.0101224	0.00650949
	0.0172589	0.068432
	0.00722578	0.000512834
	0.0300051	0.0316665
	0.00658059	0.0534859
	0.011619	0.0104466
	0.027375	0.0541017
	0.0200029	0.01219
	0.000586985	0.0102969
	0.00842266	0.00195997
	0.0264886	0.0452551
	0.00706069	0.0248088
	0.00288048	0.0473975
	0.0331867	0.0211342
	0.0383719	0.057764
	0.00337752	0.0642119
	0.0109705	0.00919303
	0.0109256	0.0335287
	0.0128626	0.0650198
	0.0257795	0.0593873
	0.0303814	0.0203087
	0.01707	0.0161281
	0.0140752	0.0318418
	0.0258237	0.0673491
	0.0153829	0.0097825
	0.00118378	0.03823
	0.00564829	0.0530282
	0.0358428	0.0312631
	0.0389768	0.0311844
	0.039244
	0.00141008
	0.0122999
	0.0099062
	0.00196996
	0.00158703
	0.0210844
	0.0262381
	0.0496761
	0.0149162
	0.0177934
	0.0422337
	0.0390894
	0.0105126
	0.0196983
	0.0375223
	0.00797464
	0.0137175
	0.0207215
	0.0134797
	0.0209771
	0.0305988
	0.00728395
	0.00728578
	0.022569
	0.00168571
	0.0099108
	0.0162815
	0.0339761
	0.0127397
	0.0176595
	0.0229444
	0.00827621
	0.0161099
	0.00769923
	0.00246098
	0.00808625
	0.0161059
	0.026252
	0.0388527
	0.0206967
	0.0181584
	0.0174033
	0.00946735
	0.0252469
	0.000719011
	0.0188352
	0.0136976
	0.0562694
	0.0191683
	0.00637337
	0.00956318
	0.00257116
	0.0468873
	0.0185567
	0.00925461
	0.0102875
	0.0366298
	0.00864385
	0.0139973
	0.00711928
	0.00582573
	0.050958
	0.0165854
	0.00757576
	0.0141486
	0.00531745
	0.0375086
	0.0207136
	0.0149573
	0.012591
	0.0366793
	0.0306151
	0.0251922
	0.000974948
	0.00943602
	0.0273788
	0.0040517
	0.0277049
	0.0268877
	0.00261815
	0.047389
	0.0374495
	0.0457692
	0.0178331
	0.000217964
	0.0183853
	0.0366974
	0.0201382
	0.000187813
	0.0321616
	0.0190105
	0.0155548
	0.0283523
	0.0161928
	0.0250228
	0.0328468
	0.0172909
	0.0186906
	0.0364372
	0.0244645
	0.0122889
	0.00237184
	0.0136188
	0.0140768
	0.0173689
	0.00767723
	0.051981
	0.0267416
	0.0389764
	0.000812245
	0.00270554
	0.0242073
	0.0217825
	0.0126039
	0.0373706
	0.0252391
	0.00671354
	0.00786968
	0.0051391
	0.0129023
	0.0108718
	0.000852976
	0.0122754
	0.0136941
	0.00150367
	0.0140191
	0.000760928
	0.00419178
	0.0118008
	0.00595738
	0.0170443
	0.00340971

## Sheet: Replica2_Mix2glg
	Norm. ConstrictionOffset Expo	Norm. ConstrictionOffset Trans
	0.0133913	0.0189845
	0.0143349	0.0590039
	0.020252	0.00616389
	0.0167117	0.0179744
	0.0166758	0.0114664
	0.015301	0.0454773
	0.00422094	0.0134013
	0.0290658	0.00915385
	0.0244303	0.0110071
	0.0429448	0.0147866
	0.0324779	0.00919389
	0.0190775	0.0580765
	0.0218965	0.049272
	0.0446875	0.0314676
	0.0211047	0.0252593
	0.014323	0.00395159
	0.0097156	0.0149084
	0.00148613	0.0276693
	0.00323458	0.000953076
	0.0100407	0.000608257
	0.00297621	0.0311576
	0.0504228	0.0210079
	0.00141512	0.00779931
	0.000659698	0.0397654
	0.0329535	0.0179027
	0.00493922	0.0212841
	0.00707984	0.0102336
	0.00297689	0.0291147
	0.000707955	0.0294946
	0.0195795	0.026974
	0.00892445	0.00209137
	0.000760158	0.0210262
	0.00223576	0.0145817
	0.00153053	0.03052
	0.00833251	0.0370343
	0.0528262	0.0306271
	0.000289969	0.0193456
	0.0450109	0.00957053
	0.00843651	0.0424597
	0.0229966	0.0264689
	0.0474006	0.061355
	0.0121028	0.00975729
	0.0180035	0.011352
	0.00214676	0.0138888
	0.0318315	0.00714504
	0.0555433	0.0111124
	0.0234485	0.0307816
	0.0487999	0.00980936
	0.017834	0.0600365
	0.00533324	0.0353666
	0.0263813	0.0414281
	0.0073522	0.00530238
	0.00314464	0.0014237
	0.00728626	0.00861829
	0.0109389	0.0288314
	0.00126012	0.0158391
	0.006567	0.0149194
	0.00541927	0.0120452
	0.0283376	0.00816753
	0.00676278	0.0404319
	0.00336554	0.0010721
	0.00551372	0.0322415
	0.0170161	0.00582552
	0.0080621	0.0210069
	0.00429819	0.0407076
	0.0283735	0.022179
	0.0239248	0.0397171
	0.00310325	0.0150745
	0.0198713	0.0270344
	0.0017592	0.0297714
	0.0267615	0.02037
	0.00831523	0.0129372
	0.0328501	0.0153315
	0.0296061	0.0609851
	0.0165389	0.0145468
	0.0114534	0.0237869
	0.0100342	0.00696415
	0.00497741	0.0727508
	0.00153478	0.000700863
	0.0156404	0.0191867
	0.00788429	0.0468256
	0.00717115	0.0018743
	0.0219884	0.0471576
	0.0123315	0.0221746
	0.014191	0.00560665
	0.006602	0.0218142
	0.051848	0.0311147
	0.0209983	0.018242
	0.029552	0.00406866
	0.00951458	0.0234747
	0.0307786	0.0239887
	0.0084897	0.0377012
	0.00174189	0.0137533
	0.0103346	0.00642038
	0.0176536	0.0312089
	0.00931569	0.06727
	0.0209369	0.00660833
	0.0134782	0.010724
	0.0360382	0.00350694
	0.019148	0.00011079
	0.0119865	0.0127237
	0.0139101	0.00645266
	0.0471306	0.0327264
	0.0419788	0.00134066
	0.0213645	0.0296394
	0.00766263	0.0354467
	0.00632202	0.0341152
	0.0202407	0.0108028
	0.0044801	0.0222702
	0.0144739	0.0058534
	0.000797959	0.0278909
	0.0364017	0.00304137
	0.013011	0.0123047
	0.0219329	0.0150408
	0.00224975	0.0391458
	0.0127119	0.014487
	0.00422056	0.00478863
	0.0245399	0.0292634
	0.0152878	0.0239382
	0.00228245	0.0172218
	0.0269064	0.00443699
	0.0139131	0.00572127
	0.0264768	0.0113107
	0.00302489	0.0178321
	0.00844437	0.0380039
	0.0462399	0.047216
	0.00134464	0.0108798
	0.00241175	0.0159239
	0.0240993	0.0119414
	0.00887572	0.00340809
	3.86011e-05	0.0312552
	0.0297668	0.0162896
	0.00572185	0.0131013
	0.00181301	0.0142894
	0.0339387	0.000622672
	0.0182065	0.00129185
	0.0315231
	0.00229091
	0.000876736
	0.0199976
	0.0297041
	0.00640894
	0.0168855
	0.0306395
	0.0119194
	0.00185098
	0.0108413
	0.0181099
	0.000971826
	0.023117
	0.00469707
	0.00033189
	0.037685
	0.0180514
	0.0281679
	0.0262502
	0.00134951
	0.0194566
	0.0132828
	0.00132018
	0.00502396
	0.0487794
	0.00668005
	0.0202581
	0.0044783
	0.0242988
	0.0319824
	0.00285655
	0.0107406
	0.0385618
	0.0222319
	0.00795906
	0.0235347
	0.0101536
	0.0158757
	0.0285326
	0.00781126
	0.0168858
	0.00123959
	0.00659555
	0.0253884
	0.0133172
	0.0100334
	0.0249143
	0.017156
	0.0148024
	8.83202e-05
	0.0376022
	0.036967
	0.0106872
	0.0214012
	0.00498271
	0.0176321
	0.0205118
	0.0220585
	0.00121049
	0.025976
	0.046873
	0.0191639
	0.0115085
	0.0031339

## Sheet: Replica2_Mix2WT
	Norm. ConstrictionOffset Expo	Norm. ConstrictionOffset Trans
	0.00985971	0.0388674
	0.0414294	0.0023412
	0.0341706	0.0482415
	0.0149355	0.0266406
	0.0256023	0.0203713
	0.0144172	0.00771257
	0.0138803	0.0538715
	0.0339916	0.0135
	0.0152806	0.0223301
	0.000824584	0.0118311
	0.0171257	0.0191168
	0.0148422	0.0345133
	0.0345102	0.0384395
	0.0301998	0.0435776
	0.0151445	0.0335843
	0.0154955	0.0131772
	0.000986474	0.040507
	0.0218437	0.0479034
	0.000553161	0.0432741
	0.0295805	0.00434524
	0.0152506	0.0465322
	0.00884292	0.0737203
	0.00369674	0.039751
	0.0112747	0.0325454
	0.0221428	0.0205099
	0.0301579	0.00270351
	0.00179958	0.00169075
	0.00612918	0.0319373
	0.0409645	0.00881151
	0.0156048	0.0161495
	0.0175404	0.0114817
	0.0497822	0.00896152
	0.0235044	0.042651
	0.02435	0.00393887
	0.0176169	0.0516983
	0.0102847	0.0405101
	0.0412929	0.0280149
	0.0139811	0.0561275
	0.0383751	0.0254975
	0.00795073	0.0122005
	0.0281079	0.0126062
	0.00519106	0.0218144
	0.0425694	0.0312417
	0.0302377	0.0269759
	0.0128707	0.00246741
	0.0045614	0.0053969
	0.00326558	0.0135558
	0.00944529	0.0114511
	0.0508273	0.0444321
	0.00117337	0.0665324
	0.0315135	0.0461562
	0.0175351	0.0505234
	0.00141419	0.0143419
	0.0208802	0.0306553
	0.0155613	0.0358854
	0.00732403	0.0854029
	0.00984389	0.0160716
	0.0172555	0.052318
	0.00280433	0.0286275
	0.0107533	0.00205881
	0.00615888	0.0486407
	0.00532583	0.0394888
	0.00634296	0.0183629
	0.0177859	0.0611405
	0.00777283	0.0333324
	0.0289229	0.0470054
	0.00119552	0.0205117
	0.0212145	0.0538291
	0.0104078	0.0426607
	0.00215424	0.079298
	0.00301498	0.0359441
	0.0360913	0.0731412
	0.00919676	0.00920555
	0.0401889	0.0711528
	0.0302092	0.0637937
	0.00929207	0.000211937
	0.0178986	0.0190345
	0.00756071	0.0491193
	0.017046	0.0354373
	0.00234027	0.0890169
	0.0178474	0.0641382
	0.0190142	0.0379781
	0.031535	0.0223682
	0.00857071	0.0773352
	0.0077366	0.0271977
	0.0183398	0.0610643
	0.00513977	0.00706048
	0.0149564	0.00604798
	0.0159805	0.0247177
	0.0243559	0.0239914
	0.0211006	0.0289318
	0.00240577	0.062167
	0.00185914	0.00172059
	0.000629633	0.0240575
	0.0116115	0.00820266
	5.61185e-05	0.0305689
	0.00374794	0.00675569
	0.0167025	0.0112024
	0.0142283	0.0477144
	0.0127372	0.026287
	0.00530189	0.0487527
	0.018318	0.0451597
	0.0126261	0.00419647
	0.0352397	0.0165494
	0.00505688	0.0621532
	0.0208462	0.0487728
	0.0499102	0.0108556
	0.00157985	0.0292198
	0.00258705	0.0315931
	0.0317071	0.0161582
	0.00745037	0.019321
	0.0241578	0.0253151
	0.0276793	0.00227824
	0.00288071	0.00348658
	0.0248907	0.0561064
	0.00386512	0.0467073
	0.0350238	0.00807
	0.0217979	0.088966
	0.00040022	0.00816277
	0.0032073	0.0233401
	0.0129607	0.0924819
	0.0234057	0.0114219
	0.0241417	0.032248
	0.0247944	0.022356
	0.00335916	0.0297845
	0.0548057	0.0292404
	0.0281791	0.00999257
		0.00785291
		0.0314642
		0.0894552
		0.0189079
		0.039108
		0.0156939
		0.0279315
		0.0292677
		0.0407699
		0.0402393
		0.0123998
		0.0326473
		1.5218e-05
		0.0436274
		0.0297565
		0.00172464
		0.0160191
		0.0315672
		0.0137293
		0.0183537
		0.0467265
		0.0210024
		0.0297357
		0.00775539
		0.00779676
		0.0458712
		0.0588434
		0.0514866
		0.0323826
		0.024024
		0.0301197
		0.0451393
		0.00521529
		0.0561882
		0.0464533
		0.0540508
		0.0547803
		0.0449207
		0.000135739
		0.0184147
		0.0445771

## Sheet: Replica3_Mix1glg
	Norm. ConstrictionOffset Expo	Norm. ConstrictionOffset Trans
	0.00918368	0.0194073
	0.039953	0.00579199
	0.0482064	0.0422536
	0.0144041	0.00834398
	0.0227395	0.0353305
	0.0646024	0.00454398
	0.000117917	0.00446171
	0.021276	0.0308605
	0.0175356	0.00898915
	0.0288306	0.0041365
	0.000755149	0.0126283
	0.0218478	0.0172048
	0.0095712	0.0231423
	0.0126686	0.00587223
	0.0194718	0.0112079
	0.0101135	0.0125479
	0.0192009	0.00237779
	7.59694e-05	0.0304989
	0.00494068	0.0251033
	0.0129319	0.00343166
	0.0382534	0.00793439
	0.0490743	0.0218522
	0.0308994	0.0137012
	0.00745057	0.00403628
	0.00206857	0.0322599
	0.00806964	0.0466348
		0.00418764
		0.04344
		0.00513675
		0.0428335
		0.00663932
		0.0235256
		0.0426752
		0.0267347
		0.0324354
		0.00692264
		0.0122001
		0.000327055
		0.00601161
		0.000518333
		0.00294801
		0.0567335
		0.0487057
		0.0395612
		0.0365741
		0.0392953
		0.0337141
		0.0361042
		0.00176839
		0.00324128
		0.0250472
		0.0293486
		0.0107432
		0.0175303
		0.0149436
		0.0301519
		0.0174901
		0.0012967
		0.0323324
		0.0170716
		0.0191586
		0.000359509
		0.0090143
		0.0340722
		0.000357897
		0.0134889
		0.0399889
		0.00383353
		0.000879788
		0.0312407
		0.0354557
		0.00397883
		0.00122641
		0.0269369
		0.00393195
		0.0707796

## Sheet: Replica3_Mix1WT
	Norm. ConstrictionOffset Expo	Norm. ConstrictionOffset Trans
	0.0346679	0.0707319
	0.0147743	0.0270983
	0.0450941	0.0467285
	0.0171899	0.0370827
	0.0111124	0.0341337
	0.00234495	0.0486628
	0.0207715	0.0461768
	0.0158157	0.0110114
	0.0173966	0.0780257
	0.0227736	0.0494026
	0.00817502	0.0115771
	0.00449394	0.044955
	0.024929	0.0287591
	0.000266858	0.0385813
	0.0139212	0.0102757
	0.0268581	0.0662738
	0.0236522	0.0354953
	0.0131655	0.0109179
	0.0119723	0.0579108
	0.0043014	0.00872571
	0.00926233	0.0656178
	0.0239174	0.0396392
	0.0332312	0.0330291
	0.00962343	0.039242
	0.0429592	0.0814389
	0.0435792	0.00589324
	0.0202018	0.0406293
	0.0107449	0.0442673
	0.0647001	0.0291953
	0.0193878	0.0731166
	0.0256116	0.0181029
	0.0610201	0.0133022
	0.00691615	0.00497278
	0.0144404	0.0065384
	0.0083796	0.0339317
	0.0228607	0.0146125
	0.0107788	0.0548837
	0.0184131	0.00392121
	0.00969016	0.0864596
	0.0298884	0.0220248
	0.0169088	0.0438063
	0.0298498	0.00983944
	0.00517929	0.00999854
	0.0178146	0.0283433
	0.0175941	0.0771671
	0.0587401	0.0808033
	0.00215296	0.0249397
	0.00371536	0.00893176
	0.0326784	0.0586071
	0.0337278	0.0573467
	0.0151571	0.0133492
	0.0330488	0.0100359
	0.001617	0.011861
	0.0124966	0.0348299
	0.00725675	0.0292119
	0.000691932	0.0362661
	0.0414695	0.0385967
	0.0488696	0.0612033
	0.0229825	0.0493905
	0.00589524	0.0190674
	0.0229587	0.0918088
	0.0195631	0.0110397
	0.0517568	0.0275422
	0.0352598	0.0021988
	0.0185481	0.0281019
	0.0264955	0.0371216
	0.0227094	0.0328764
	0.0216616	0.0146189
	0.0394052	0.0123518
	0.00815423	0.00873553
	0.0497656	0.0298948
	0.0226293	0.0402422
	0.0227171	0.0474708
	0.0384577	0.0547725
	0.0239872	0.0344073
	0.0179409	0.00561634
	0.017377	0.048154
	0.0196581	0.0215267
	0.0302717	0.0223164
	0.0134096	0.00930286
	0.0500594	0.0354747
	0.032348	0.00942874
	0.0221812	0.000600376
	0.0115748	0.00851072
	0.0206113	0.0280359
	0.0159816	0.0470648
	0.0014134	0.0323982
	0.0394224	0.0247248
	0.0232251	0.0153676
	0.0150861	0.0258275
	0.00858923	0.00629883
	0.0387173	0.0448493
	0.0108372	0.027743
	0.00951823	0.0219868
	0.0320564	0.0686435
	0.0122772	0.00714133
	0.0182169	0.0568071
	0.00446904	0.0153832
	0.0286278	0.0486467
	0.0168982	0.0173193
	0.0196926	0.0186427
	0.00645405	0.022417
		0.00635221
		0.0390705
		0.032715
		0.0426363
		0.0186139
		0.0258909
		0.0189766
		0.0157127
		0.0321628
		0.00487756
		0.0134717
		0.0493077
		0.00219217
		0.0462104
		0.0387192
		0.0217553
		0.0208442
		0.00542877
		0.0694767
		0.00103178
		0.0512482
		0.0128661
		0.0210305
		0.0198747
		0.033383
		0.00963516
		0.0256775
		0.0131424
		0.0418457
		0.0540601
		0.0654212
		0.0226905
		0.00819922
		0.0361566
		0.0459931
		0.00529515
		0.0684415
		0.0204238
		0.0173099
		0.0139157
		0.0646238
		0.0577067
		0.0169699
		0.0409043
		0.0429996
		0.00584623
		0.0274159
		0.00982586
		0.0537283
		0.0585763
		0.0537087
		0.036404
		0.029884
		0.0157908
		0.0405226
		0.0197233
		0.0737204
		0.00658406
		0.0397457
		0.00510951
		0.0457624
		0.00522056
		0.0498406
		0.0132255
		0.0131581
		0.0235233
		0.0284889
		0.0450078
		0.0387537

## Sheet: Replica3_Mix2glg
	Norm. ConstrictionOffset Expo	Norm. ConstrictionOffset Trans
	0.048267	0.0082817
	0.0257357	0.012008
	0.00118147	0.00556875
	0.0335272	0.013059
	0.0176629	0.0177804
	0.0239388	0.012814
	0.04368	0.027931
	0.00469	0.0339266
	0.0210403	0.00629368
	0.0322115	0.00596655
	0.0274789	0.0634894
	0.00876967	0.0183119
	0.0165799	0.0128677
	0.0323362	0.0242913
	0.0258805	0.0114039
	0.0424393	0.0174771
	0.0238778	0.0127108
	0.00331213	0.0273762
	0.010801	0.00618985
	0.00686893	0.00899791
	0.01005	0.00509744
	0.00737308	0.0378906
	0.0150576	0.00681618
	0.0169259	0.0278453
	0.00853264	0.00769572
	0.00248094	0.00539277
	0.0170797	0.0172966
	0.0101054	0.00671893
	0.000596219	0.00380545
	0.00331837	0.0274284
	0.00119893	0.0296066
	0.0113072	0.0136986
	0.0240919	0.000888991
	0.0341506	0.0323072
	0.0160388	0.00480944
	0.012836	0.0644153
	0.005866	0.0080156
	0.0111357	0.0150534
	0.00929746	0.0184446
	0.000746718	0.0134193
	0.0175161	0.0550028
	0.0324102	0.0117029
	0.00780013	0.00962289
	0.018314	0.00162011
	0.0384039	0.00410028
	0.0166161	0.0542096
	0.00241869	0.0306223
	0.0098565	7.63937e-05
	0.00574131	0.0223924
	0.0245269	0.00980096
	0.00500116	0.0471617
	0.00333076	0.00354178
	0.018954	0.0208909
	0.0222405	0.0372321
	0.020459	0.0336429
	0.0120725	0.0138307
	0.0197763	0.0592636
	0.0228181	0.019442
	0.00511746	0.0166242
	0.041574	0.00108578
	0.0211258	0.0517088
		0.0117338
		0.0173797
		0.0121187
		0.0375805
		0.00989633
		0.0156846
		0.0212624
		0.0272017
		0.0292952
		0.056661
		0.0192375
		0.0287589
		0.0002992
		0.0568219
		0.00229411
		0.0349202
		0.0067388
		0.0268465
		0.0188499
		0.0163542
		0.00760115
		0.0101467
		0.0216017
		0.0089555
		0.0241712
		0.00990061
		0.0223127
		0.00621965
		0.0121758
		0.0155456
		0.026824
		0.0374409
		0.0184108
		0.0258328
		0.00561717
		0.0419943
		0.00159614
		0.0116803

## Sheet: Replica3_Mix2WT
	Norm. ConstrictionOffset Expo	Norm. ConstrictionOffset Trans
	0.0106497	0.0131904
	0.00172886	0.046896
	0.00415031	0.0354835
	0.00404036	0.0550193
	0.0174323	0.0099568
	0.0390801	0.0527785
	0.00328906	0.0667822
	0.0022738	0.0625862
	0.0167704	0.0215642
	0.0178643	0.018294
	0.0259813	0.0165473
	0.00609857	0.0243773
	0.0301802	0.0292861
	0.0139085	0.000885801
	0.00235313	0.0248086
	0.0434945	0.0539384
	0.0372352	0.0166595
	0.0336639	0.0770669
	0.0139858	0.0415429
	0.000237898	0.0452729
	0.0159604	0.000656488
	0.0326435	0.0715587
	0.00447279	0.00478932
	0.0510214	0.00138719
	0.0599343	0.0289766
	0.0299438	0.000424594
	0.0504826	0.00585252
	0.0109314	0.0197653
	0.050732	0.0057343
	5.48485e-05	0.0219373
	0.0242067	0.0301367
	0.0175868	0.0570982
	0.00693519	0.108584
	0.0219144	0.0602676
	0.03095	0.0344773
	0.00872529	0.012121
	0.0196615	0.0544084
	0.0331827	0.0329469
	0.0298013	0.00261176
	0.0106331	0.0163439
	0.0238196	0.000750485
	0.0319199	0.058045
	0.037803	0.0479747
	0.0404933	0.00819185
	0.0546256	0.0686472
		0.0246059
		0.0121665
		0.0414027
		0.0608267
		0.058221
		0.0565395
		0.0166339
		0.0292832
		0.0218093
		0.0591787
		0.0100877
		0.00772745
		0.0672127
		0.0850699
		0.00503623
		0.0364166
		0.0338935
		0.0469292
		0.0204517
		0.0521479
		0.00221314
		0.00853192
		0.0145208
		0.0453295
		0.00811076
		0.0428216
		0.0291825
		0.0386196
		0.0215892
		0.0216009
		0.0109276
		0.0386989
		0.0086141
		0.0401513
