# Supplementary material for: Glycogen phase-separation drives macromolecular rearrangement and asymmetric division in E. coli
Source: EMBO J. 2025 Nov 3;44(24):7434–76. doi: 10.1038/s44318-025-00621-y (PMC12706056; doi:10.1038/s44318-025-00621-y)
Supplement: Supplementary file 24 — Figure EV4 Source Data [file 44318_2025_621_MOESM24_ESM.zip › FigureEV4/SourceData_FigEV4.xlsx]

## Sheet: Replica1_Mix1glg
	Nucleoid offset
	Exponential	Transition	Early Stationary	Late Stationary
	0.0430137	0.0251217	0.0686902	0.0236245
	0.0193692	0.00776997	0.0328207	0.0645675
	0.0193816	0.0562377	0.0269206	0.0203715
	0.00759441	0.0202454	0.027105	0.0253847
	0.0454743	0.0109731	0.0248381	0.00417218
	0.00204909	0.0416705	0.0327622	0.0874924
	0.0207087	0.0409863	0.0354847	0.0594432
	0.0212915	0.0303593	0.00395913	0.0125413
	0.0124428	0.0389459	0.00876667	0.00712009
	0.00252883	0.0212719	0.00596052	0.00115167
	0.00589926	0.0358605	0.00647529	0.00528032
	0.0130373	0.0162683	0.00921892	0.0133286
	0.0359834	0.0215797	0.00940113	0.0671232
	0.0198369	0.00332257	0.0229547	0.0742447
	0.0161675	0.00822017	0.00288548	0.00769506
	0.027338	0.00421887	0.00628124	0.0340165
	0.0465999	0.00841034	0.0342059	0.0118093
	0.0252795	0.0231405	0.0363974	0.00822418
	0.0316209	0.0243606	0.00203119	0.00410084
	0.0354365	0.0334565	0.0341551	0.00117736
	0.0124483	0.0286683	0.0203279	0.028185
	0.0435639	0.0177992	0.0119757	0.00910458
	0.0094232	0.0306598	0.00851438	0.0491827
	0.0297313	0.0194931	0.0109071	0.0374777
	0.00931009	0.019709	0.00261395	0.00425058
	0.0308587	0.0108228	0.0172236	0.0503909
	0.0129588	0.0286412	0.00890082	0.0252313
	0.00201363	0.0298875	0.015094	0.000652516
	0.00153933	0.00310055	0.00141758	0.0642948
	0.00543722	0.0136155	0.0166146	0.0217286
	0.0479435	0.0205669	0.0262011	0.0149489
	0.0328444	0.00247642	0.0455997	0.0446685
	0.0269794	0.00127379	0.00121105	0.0333186
	0.0290295	0.0410714	0.036913	0.0640415
	0.040253	0.0231086	0.00472111	0.0346274
	0.0299281	0.0122378	0.0129108	0.030532
	0.019498	0.01555	0.0291157	0.0174844
	0.0291066	0.017317	0.00809317	0.0461189
	0.0117338	0.0282186	0.00559589	0.0293348
	0.0166136	0.00992808	0.00185097	0.00479938
	0.0355586	0.00723828	0.0263302	0.0159151
	0.0452495	0.0231587	0.0467905	0.0359185
	0.0197514	0.0159437	0.062911	0.000650973
	0.0223631	0.0204157	0.00218556	0.0107988
	0.0326368	0.0157883	0.0234796	0.0173766
	0.000715603	0.00983316	0.00140695	0.0369355
	0.0430483	0.0010802	0.00693661	0.0320267
	0.0671265	0.0275093	0.0290976	0.04993
	0.0555258	0.0428042	0.0297659	0.0322508
	0.010643	0.0120793	0.0303429	0.0588225
	0.0432494	0.00231182	0.0295296	0.00377625
	0.0378875	0.0100124	0.0120408	0.0907264
	0.0317268	0.00680456	0.0109666	0.048459
	0.0555802	0.0181895	0.0202353	0.0152268
	0.00204644	0.0218361	0.0170671	0.00804175
	0.0602357	0.00562856	0.0115273	0.0543918
	0.0369984	0.0139449	0.0518869	0.045992
	0.0362463	0.0412048	0.0705936	0.0617282
	0.047945	0.0373155	0.0197227	0.050498
	0.00822214	0.0303756	0.0126928	0.057539
	0.0167129	0.00156394	0.00431083	0.0375755
	0.0227984	0.0473075	0.00201072	0.0280144
	0.026243	0.040626	0.0202838	0.0829018
	0.0327369	0.0306165	0.0312068	0.0323909
	0.00583188	0.0054999	0.00554232	0.0803507
	0.0436134	0.0571734	0.0140561	0.0228691
	0.000599472	0.0183561	0.111114	0.0437586
	0.00175452	0.00898934	0.00692168	0.0123177
	0.0287211	0.0610901	0.000323844	0.0821882
	0.00325563	0.000889591	0.0252636	0.0371016
	0.0130393	0.0290875	0.0166152	0.0483428
	0.0114445	0.0103526	0.0145696	0.018484
	0.0258264	0.0139117	0.0701901	0.0290569
	0.0439201	0.0069923	0.0284566	0.00424906
	0.0428214	0.038479	0.0527923	0.0346069
	0.00937611	0.0265836	0.0567547	0.0501404
	0.0454077	0.0139699	0.0467759	0.0145333
	0.0255077	0.00237448	0.0486428	0.0364366
	0.0274706	0.0219692	0.0298217	0.0834573
	0.0232918	0.0520538	0.00149425	0.0862731
	0.0224727	0.00284267	0.0258712	0.0163936
	0.0430123	0.0154522	0.0155845	0.000366527
	0.0268822	0.00995077	0.010691	0.00954523
	0.0475807	0.022846	0.0255849	0.0541156
	0.0346739	0.00124504	0.0280912	0.0221345
	0.0233884	0.0410313	0.00313841	0.0511844
	0.0613013	0.000545563	0.0498045	0.0197278
	0.00129252	0.0126554	0.0460973	0.0141365
	0.0632622	0.00283198	0.00744705	0.000613582
	0.0175683	0.0279269	0.0762929	0.0271821
	0.0128396	0.00718372	0.0100735	0.0528626
	0.0352922	0.00212497	0.0311411	0.00287605
	9.68276e-05	0.00770442	0.0564448	0.0218622
	0.000837215	0.00849133	0.0682137	0.0276513
	0.0186462	0.0261594	0.034587	0.0201473
	0.0456358	0.0165171	0.0386777	0.0278527
	0.0428826	0.00306018	0.0201086	0.0210964
	0.0173727	0.00886306	0.0299243	0.0196802
	0.00350728	0.0275087	0.0612159	0.00804444
	0.019333	0.0262143	0.0258229	0.01441
	0.0100001	0.0263602	0.0532847	0.00941404
	0.00228064	0.00497266	0.0296535	0.00949075
	0.0133563	0.000637864	0.00182633	0.065706
	0.0178773	0.00955241	0.012363	0.037434
	0.0162842	0.0485102	0.00432958	0.0513918
	0.0279783	0.00689902	0.0446508	0.0173568
	0.0018785	0.0007648	0.00244032	0.048089
	0.0219621	0.0280404	0.00801114	0.0247444
	0.0174716	0.00412004	0.0141256	0.0569786
	0.00754064	0.0352683	0.00238727	0.00265888
	0.000395043	0.00873946	0.00893199	0.0402348
	0.00661181	0.00958692	0.016399	0.0413412
	0.00645952	0.0124281	0.0205414	0.0615062
	0.038009	0.00763412	0.0541798	0.0876802
	0.0409487	0.00477634	0.0029654	0.00130311
	0.0211556	0.023041	0.0107315	0.00357245
	0.00075538	0.0128656	0.0349676	0.0354225
	0.0160891	0.0205606	0.00785393	0.0609744
	0.00654155	0.0111201	0.00891332	0.0596675
	0.0280065	0.0130971	0.00889767	0.0383899
	0.00480829	0.0381726	0.0349464	0.0935544
	0.0492476	0.0356608	0.00690769	0.0911338
	0.0275579	0.0299776	0.017069	0.0126058
	0.0436182	0.000759194	0.00866764	0.0331228
	0.0287078	0.0375878	0.0173444	0.0208503
	0.0184456	0.0503755	0.0177265	0.0441698
	0.0361909	0.0179529	0.073442	0.0506188
	0.0216958	0.0152504	0.0257479	0.00545316
	0.0109726	0.0173997	0.00685547	0.00810509
	0.00842536	0.0145132	0.0263148	0.0441979
	0.0356993	0.00997311	0.00244691	0.043178
	0.0229671	0.0254159	0.0648292	0.0648514
	0.0192167	0.0118665	0.00769868	0.0581423
	0.0330425	0.00452338	0.0035569	0.00832362
	0.0174447	0.0384571	0.0124622	0.00649318
	0.0310726	0.0427987	0.0301183	0.0405278
	0.00579846	0.0143203	0.0591461	0.00389752
	0.0128951	0.0266626	0.0630457	0.0108928
	0.00344224	0.0214625	0.0172693	0.021395
	0.0204194	0.0291545	0.0360248	0.017351
	0.0181125	0.010734	0.0309509	0.0545455
	0.00305773	0.0141878	0.0257237	0.0265228
	0.0126589	0.0121582	0.0370212	0.05657
	0.0343433	0.00153049	0.0333933	0.0481541
	0.0613816	0.0203005	0.088621	0.0157657
	0.0139684	0.0141516	0.0138821	6.7663e-05
	0.0134754	0.00620947	0.00113959	0.0812025
	0.0244286	0.00896441	0.0322644	0.00637699
	0.0410407	0.0296963	0.0105333	0.0232659
	0.0329307	0.0015415	0.00761046	0.0355491
	0.0204372	0.0183736	0.0364595	0.0302216
	0.0684849	0.0171737	0.0934289	0.0576029
	0.00733433	0.0458257	0.0227812	0.0234
	0.00984871	0.0194661	0.00396015	0.0182867
	0.00717661	0.0102366	0.0197118	0.0436844
	0.0262956	0.00115261	0.00226445	0.0354123
	0.0147657	0.0136074	0.00418591	0.0400673
	0.0119215	0.0197533	0.0195615	0.0393639
	0.0488634	0.0631879	0.0096168	0.0631984
	0.0254975	0.00785349	0.0224825	0.0042937
	0.0168224	0.0165214	0.0683573	0.0436532
	0.0274784	0.00129755	0.0601937	0.0561398
	0.0462934	0.0109729	0.0187946	0.0758761
	0.0148543	0.0107632	0.0357901	0.0667208
	0.0111694	0.0139873	0.0194292	0.0743162
	0.0251498	0.0026408	0.0109211	0.00503819
	0.0207834	0.00472372	0.00484636	0.0649202
	0.0100038	0.00493133	0.00539894	0.0162233
	0.0574382	0.0139595	0.0131241	0.0463135
	0.0206732	0.0152871	0.0246174	0.0240014
	0.0188735	0.00853952	0.000480468	0.0267033
	0.00531094	0.00045767	0.00135357	0.068249
	0.00223872	0.0580829	0.0112486	0.0663727
	0.000755257	0.00322718	0.00755428	0.0579197
	0.0151657	0.00183218	0.00587578	0.0151321
	0.030494	0.0176852	0.0124611	0.00621894
	0.0348088	0.00579208	0.00873809	0.0138519
	0.0198209	0.00495414	0.0340378	0.0231448
	0.00737126	0.000269265	0.0397169	0.0275428
	0.00964507	0.0196102	0.000439412	0.0660805
	0.0145494	0.00738339	0.00575492	0.00365191
	0.0151274	0.0304412	0.0223008	0.0200289
	0.0293845	0.009258	0.0216973	0.0200392
	0.0560038	0.0389054	0.031125	0.0196227
	0.0120183	0.00434345	0.0451064	0.0416975
	0.0294812	0.0291808	0.00856531	0.0213779
	0.0221829	0.00448577	0.027783	0.0142772
	0.00155069	0.00636923	0.0488904	0.0151017
	0.00189649	0.0385402	0.0283773	0.0869883
	0.00907169	0.0151793	0.0226717	0.0078756
	0.00493681	0.0347228	0.0188672	0.00173788
	0.0187581	0.00197281	0.0330652	0.0345511
	0.0152434	0.0121631	0.000667359	0.0232373
	0.00168157	0.0177759	0.025941	0.0271369
	0.0228228	0.00367442	0.0947753	0.0763428
	0.04383	0.0130983	0.0638985	0.0888606
	0.0246287	0.00493873	0.0193944	0.00774553
	0.037453	0.02198	0.0255746	0.0242435
	0.00110968	0.033083	0.0217524	0.0704163
	0.0323051	0.00793111	0.0163833	0.0115181
	0.0100543	0.0395383	0.0585841	0.0553586
	0.0207036	0.0082859	0.0771344	0.0566405
	0.0462061	0.0218845	0.0158463	0.0479463
	0.00801829	0.0228459	0.0938413	0.0237487
	0.00533643	0.0338397	0.0331331	0.035245
	0.0223374	0.00180741	0.0637186	0.0241069
	0.0191765	0.00462902	0.0182339	0.0249009
	0.0315522	0.0213388	0.0255201	0.0354828
	0.00234638	0.0178491	0.00584721	0.0156648
	0.0165171	0.00855439	0.0134297	0.0455615
	0.0136873	0.0320379	0.059373	0.0698824
	0.0182043	0.0319242	0.0224648	0.00722949
	0.0107511	0.0458791	0.015949	0.0277184
	0.0162383	0.0132676	0.0236598	0.0464776
	0.00517306	0.0182705	0.039296	0.0524559
	0.0467998	0.0087958	0.0148194	0.0531006
	0.0125959	0.0090024	0.022665	0.0339651
	0.0136116	0.038753	0.00540033	0.0719347
	0.0198731	0.0128549	0.0214777	0.059861
	0.0105463	0.0096154	0.0469646	0.00687164
	0.0301328	0.0419706	0.01796	0.0156972
	0.0356902	0.0469451	0.0118352	0.0805113
	0.00593587	0.00348531	0.00578819	0.0206833
	0.0197668	0.00109185	0.0386494	0.0217655
	0.035474	0.00269377	0.0122113	0.0394994
	0.0150359	0.000908983	0.0115501	0.000237487
	0.0363762	0.0301251	0.0101345	0.0730329
	0.00733559	0.00565161	0.0144532	0.0651896
	0.00337649	0.000610191	0.0242973	0.0241559
	0.0647273	0.00966535	0.017944	0.0289479
	0.0332367	0.0171733	0.00314667	0.0456194
	0.0291122	0.0436617	0.00160429	0.042384
	0.0398026	0.00324579	0.0152684	0.045342
	0.0305008	0.00900474	0.0273881	0.0535897
	0.0204343	0.0115604	0.00393033	0.0593426
	0.0413892	0.0284114	0.0169513	0.0204062
	0.0118523	0.0079047	0.00369339	0.0564434
	0.015351	0.00230408	0.013582	0.0419137
	0.026872	0.0333229	0.00663878	0.00471858
	0.00143299	0.0112528	0.0151206	0.00600664
	0.00685821	0.0110789	0.00653495	0.00555609
	0.00910358	0.00163158	0.000460984	0.0124135
	0.00967543	0.0310098	0.0618656	0.0207724
	0.0251654	0.0161281	0.0163722	0.00702161
	0.00610255	5.53588e-05	0.0684668	0.000128093
	0.00455597	0.0209524	0.00723999	0.0206206
	0.00608921	0.00852867	0.0405893	0.0192818
	0.0205619	0.0420101	0.0236772	0.0183946
	0.0223536	0.0599172	0.00686025	0.00731027
	0.0113103	0.00928704	0.021829	0.0126864
	0.0289189	0.00204958	0.00626779	0.0242349
	0.0179568	0.0276092	0.064404	0.0570654
	0.0184455	0.0406246	0.0580391	0.0353683
	0.00632648	0.00949072	0.0334969	0.0255205
	0.0266941	0.0320326	0.0192703	0.00545616
	0.0393486	0.0023504	0.0200217	0.0143647
	0.0389723	0.0630014	0.0247618	0.0624481
	0.0058669	0.0323776	0.0205499	0.0151361
	0.00185739	0.0253936	0.0064985	0.0391107
	0.00246489	0.00965443	0.00331641	0.00885694
	0.0291571	0.00370796	0.00867704	0.0296111
	0.0159628	0.00717817	0.0379523	0.024049
	0.00905261	0.00665113	0.00338814	0.0741471
	0.00993694	0.0427691	0.0146553	0.043264
	0.027733	0.00871042	0.026808	0.0148177
	0.00852931	0.0463424	0.0169894	0.0142655
	0.0153544	0.00246982	0.0206645	0.0156293
	0.00433084	0.0284454	0.00209506	0.00822542
	0.0409431	0.0235613	0.0218802	0.00150903
	0.0155969	0.0191095	0.0449729	0.0242269
	0.011566	0.0391455	0.0110826	0.0411357
	0.0155538	0.0041657	0.00092585	0.0151914
	0.0166303	0.0136471	0.0310966	0.0365805
	0.00404576	0.0302157	0.0236071	0.0168921
	0.0103012	0.00173222	0.0623543	0.046161
	0.0421656	0.029834	0.0162281	0.0654853
	0.0120832	0.00253092	0.0354442	0.0185498
	0.00900885	0.00483105	0.0183526	0.00264011
	0.0191664	0.0213124	0.00365053	0.0201465
	0.011758	0.0177324	0.0170384	0.0128185
	0.00369156	0.0497656	0.0142563	0.0384456
	0.00454986	0.0155804	0.0191139	0.0249992
	0.00547249	0.0313203	0.0800459	0.0451033
	0.0235765	0.0439198	0.0206011	0.0792431
	0.0250807	0.000414968	0.0507474	0.0347162
	0.0515771	0.0113752	0.0627944	0.0482821
	0.0284503	0.0102712	4.1854e-05	0.0131374
	0.0218201	0.0203413	0.0168779	0.0402092
	0.0317298	0.0323741	0.0308766	0.0510994
	0.0525703	0.0326901	0.0485453	0.0446181
	0.0174871	0.012439	0.0135085	0.018527
	0.00338313	0.0189401	0.0253907	0.0167799
	0.0128143	0.00672482	0.0372931	0.0338874
	0.0194066	0.00488339	0.0298611	0.062552
	0.00409829	0.014614	0.0531058	0.00311396
	0.025427	0.00279007	0.0128567	0.00887167
	0.0397692	0.0248701	0.055609	0.0258442
	0.0127982	0.00235545	0.0660628	0.0252607
	0.00720887	0.000147212	0.0298388	0.0400929
	0.0063634	0.0255831	0.0469539	0.0740518
	0.0376673	0.00520098	0.0407255	0.00565067
	0.0437269	0.0261978	0.0344314	0.0488205
	0.00903044	0.0341022	0.0402194	0.0565739
	0.0176895	0.0229609	0.00335898	0.0587266
	0.0121708	0.0192741	0.0670035	0.00478693
	0.00514307	0.0428027	0.0898772	0.00823247
	0.0506998	0.0216079	0.024835	0.051211
	0.0267953	0.0184465	0.0620719	0.00697164
	0.0167612	0.0479824	0.0188488	0.00273111
	0.013917	0.00559407	0.112201	0.0199486
	0.0124133	0.00764023	0.057701	0.0384055
	0.00523045	0.00414079	0.0835788	0.0165903
	0.0392523	0.00936811	0.00225146	0.00463604
	0.0058621	0.00441661	0.0489711	0.053789
	0.00777406	0.0284238	0.00418866	0.0212512
	0.000203542	0.0147261	0.0265487	0.0547254
	0.00465893	0.00512556	0.00865077	0.0472869
	0.00348664	0.0193044	0.0548532	0.00118524
	0.06623	0.00274089	0.0440615	0.00556283
	0.0402716	0.0231338	0.0450679	0.0351459
	0.0280009	0.0160779	0.00681844	0.0545178
	0.0414351	0.00627869	0.0100614	0.0562826
	0.00561256	0.000847213	0.0644663	0.0593399
	0.00965313	0.0066118	0.0105825	0.0543402
	0.0318124	0.0101534	0.0448705	0.0120054
	0.00955353	0.0155121	0.0216498	0.019683
	0.00743343	0.00782644	0.0094297	0.0138716
	0.0108951	0.0127658	0.0164898	0.0382355
	0.0209387	0.00724764	0.0453003	0.0397405
	0.0193583	0.00741311	0.0151182	0.000458231
	0.0119803	0.0220625	0.0335006	0.0247975
	0.0139668	0.0044181	0.0154268	0.0134424
	0.00573355	0.0366248	0.0306321	0.0579053
	0.0220741	0.0121924	0.00887962	0.00243295
	0.00291877	0.0381638	0.000455078	0.0162523
	0.00929812	0.00567679	0.00778683	0.04154
	0.0564025	0.0256251	0.0275055	0.0229159
	0.0376342	0.00198261	0.00354129	0.000619678
	0.0163095	0.0119426	0.0450972	0.0701852
	0.0160369	0.0139284	0.0643178	0.0868861
	0.00373638	0.00250549	0.0255623	0.0542835
	0.0250866	0.00570424	0.0114793	0.00828006
	0.0190644	0.0148182	0.0131851	0.0126476
	0.00534548	0.0062278	0.0314538	0.00478976
	0.0129134	0.00875722	0.0534798	0.0216541
	0.0171792	0.0247242	0.0236149	0.0259734
	0.0234397	0.0268666	0.0138445	0.0211417
	0.0245876	0.00931657	0.0092176	0.0413031
	0.0079976	0.0166836	0.00284773	0.00102932
	0.00295388	0.0125614	0.0167472	0.00161676
	0.00605144	0.00589769	0.00611142	0.0195384
	0.014676	0.00531315	0.0442957	0.0100308
	0.0104556	0.0188515	0.0161542	0.0233201
	0.0403848	0.0224843	0.0149409	0.00373649
	0.0198518	0.0106321	0.00581263	0.0410264
	0.0143706	0.00882783	0.0512768	0.00889251
	0.00816163	0.027021	0.0202286	0.00388794
	0.00566271	0.00479335	0.00920348	0.0764938
	0.0157168	0.0604454	0.0449965	0.0166134
	0.0206084	0.0132269	0.0102846	0.0121041
	0.00623118	0.0131302	0.018686	0.0736689
	0.00836229	0.0299082	0.0428623	0.0296102
	0.00694582	0.00394868	0.0269835	0.0115533
	0.00749374	0.0364973	0.0431801	0.0555503
	0.00346651	0.0061851	0.0249572	0.0275874
	0.0172058	0.0498533	0.00748749	0.0663311
	0.0239365	0.0368983	0.016742	0.0195009
	0.0202832	0.0532949	0.00591433	0.0357925
	0.0293276	0.0550734	0.0302705	0.0329179
	0.00855996	0.0306522	0.0304857	0.0406737
	0.0155415	0.043221	0.0209478	0.0360715
	0.0231129	0.0157473	0.00823445	0.0403925
	0.0319805	0.00640645	0.0211624	0.0246898
	8.699e-05	0.0421561	0.0330627	0.0708228
	0.0265369	0.00451188	0.0315273	0.0371374
	0.0395641	0.0152385	0.000366189	0.0225596
	0.0379051	0.00687945	0.0326699	0.0366029
	0.0132298	0.01013	0.00391565	0.0515157
	0.0475198	0.0185262	0.00919641	0.0268539
	0.032425	0.00894427	0.0317385	0.0323695
	0.0281845	0.0253579	0.00393804	0.000354488
	0.0269036	0.0149244	0.0279836	0.0179244
	0.0221511	0.025983	0.0149125	0.00708876
	0.01451	0.0122585	0.00800032	0.0166535
	0.00775909	0.0205951	0.00743019	0.00122607
	0.0081727	0.0147831	0.0201933	0.00954227
	0.0302921	0.00766148	0.00777145	0.0431016
	0.000900475	0.0182578	0.011593	0.040956
	0.000160977	0.00100571	0.00167779	0.0489548
	0.00366053	0.0131788	0.0106787	0.0275898
	0.0484982	0.0236931	0.00518396	0.0465456
	0.00510907	0.00981846	0.0169978	0.0480666
	0.0214412	0.0565757	0.022786	0.0291494
	0.00411707	0.0299778	0.0150811	0.0502481
	0.021362	0.001887	0.00365871	0.0870306
	0.00221564	0.0243852	0.0693148	0.0037581
	0.0240483	0.0182769	0.0212216	0.0242297
	0.0105693	0.00146748	0.00296524	0.0541258
	0.0108937	0.00838309	0.0296636	0.0420888
	0.0561183	0.024071	0.0227997	0.0397993
	0.0201229	0.00414097	0.0340488	0.00672911
	0.00516864	0.0224031	0.0240381	0.00968414
	0.00471155	0.0278475	0.0149423	0.00816285
	0.00664632	0.0437334	0.0513539	0.0117148
	0.0309715	0.0173252	0.0491371	0.0301434
	0.0117046	0.00751315	0.0126184	0.0315732
	0.0243942	0.0124018	0.0356193	0.0180328
	0.0163003	0.0121141	0.0246359	0.0129998
	0.0202163	0.00908221	0.0308148	0.0367576
	0.00727702	0.0600987	0.0158567	0.00900945
	0.0376318	0.00765007	0.0251764	0.0376656
	0.00126189	0.0225645	0.0240718	0.0240444
	0.0212843	0.0445502	0.000516282	0.0339933
	0.0486817	0.0254508	0.0115014	0.0392401
	0.0151061	0.0156921	0.0498019	0.0327262
	0.0325549	0.00336082	0.0121297	0.0460328
	0.0568104	0.0220398	0.0532036	0.0119674
	0.0367392	0.031174	0.0373373	0.00224491
	0.0145665	0.000173437	0.0398787	0.0366786
	0.0227533	0.0186645	0.0365405	0.022554
	0.00747841	0.0225261	0.00203892	0.0321811
	0.040824	0.0252586	0.00128518	0.0331055
	0.0553676	0.0458937	0.00252763	0.0294054
	0.0282235	0.0126959	0.0550601	0.0213695
	0.00651138	0.0434419	0.0284895	0.0379328
	0.0406776	0.0242908	0.0265354	0.0603347
	0.000495121	0.0203329	0.0029859	0.0111095
	0.00768981	0.0232453	0.000235992	0.0173815
	0.013927	0.0601899	0.00370279	0.00776122
	0.0179005	0.0203198	0.00765442	0.0475698
	0.0335191	0.0334146	0.0594879	0.031348
	0.0266178	0.0441256	0.0280821	0.0542157
	0.0221113	0.00363709	0.00792835	0.0579164
	0.00327534	0.00949722	0.0695021	0.0470881
	0.00353452	0.0247551	0.027202	0.0684972
	0.0376196	0.0174036	0.0307532	0.00172776
	0.0038534	0.0313944	0.00188634	0.00864154
	0.00990333	0.0419819	0.013921	0.0296548
	0.0313364	0.0203553	0.0657421	0.00301213
	0.0551703	0.0397866	0.00426886	0.024637
	0.0289363	0.02146	0.0138647	0.000237182
	0.0232721	0.0229909	0.0327996	0.0040199
	0.0156132	0.0330235	0.0331765	0.0667366
	0.0329804	0.0168787	0.0115028	0.0397252
	0.0307569	0.0102013	0.00871831	0.0268856
	0.0175785	0.00259081	0.00873794	0.000799672
	0.0069999	0.00598667	0.00896889	0.0451293
	0.00190513	0.0229057	0.0338861	0.0269758
	0.0120755	0.0299817	0.0141292	0.0058576
	0.00253413	0.000278041	0.0547561	0.000836376
	0.00276882	0.00521522	0.0376914	0.000523939
	0.0115466	0.0165069	0.0254636	0.0278746
	0.00384422	0.0122018	0.0329995	0.02891
	0.0340405	0.0034249	0.0472386	0.0122222
	0.00235724	0.00170578	0.00674738	0.0204673
	0.0371128	0.0012452	0.0402854	0.0205913
	0.0275649	0.00424777	0.0524031	0.0409957
	0.0681878	0.00341898	0.0367215	0.00275643
	0.0311697	0.00285617	0.0151358	0.0280604
	0.0371095	0.00128996	0.0398921	0.0768116
	0.000757145	0.0115119	0.00588323	0.00617805
	0.0365156	0.0102287	0.0136427	0.0336388
	0.0353107	0.0123818	0.0199595	0.0170411
	0.0158616	0.00346041	0.0229318	0.0225511
	0.0241013	0.00226457	0.0405024	0.00924976
	0.0676293	0.0427882	0.0609368	0.0293154
	0.0272931	0.0294235	0.0223511	0.015381
	0.0115981	0.0214022	0.0201725	0.00335328
	0.0494779	0.00387199	0.025914	0.00178185
	0.0324533	0.00764674	0.00742067	0.0608837
	0.0278089	0.00489891	0.0211566	0.0375698
	0.027154	0.0141807	0.0227358	0.0874555
	0.0139459	0.0501258	0.0166375	0.0699908
	0.025571	0.0210221	0.0143531	0.0441753
	0.0129463	0.0424787	0.0229767	0.0227266
	0.0200313	0.0116983	0.0137071	0.0210009
	0.00259258	0.0292755	0.0119035	0.0196934
	0.000163759	0.0111687	0.00465773	0.0861623
	0.0212035	0.0593943	0.0475331	0.0226835
	0.00199856	0.0466131	0.0356187	0.0165265
	0.0113395	0.0235466	0.0132307	0.085954
	0.0116123	0.0328083	0.00207887	0.0349347
	0.0194833	0.0567442	0.00818095	0.00820827
	0.00691063	0.0272429	0.00747651	0.0322509
	0.016258	0.043395	0.0126793	0.0613533
	0.00543881	0.0520814	0.00746946	0.0127856
	0.00300487	0.036667	0.0131573	0.0397468
	0.0218415	0.0135319	0.00527548	0.000309642
	0.0133947	0.0458071	0.0186826	0.0376803
	0.0329515	0.0253465	0.019449	0.0712659
	0.00851395	0.0262858	0.0237115	0.0562097
	0.0221607	0.000528544	0.0141501	0.0375413
	0.0299441	0.0174693	0.000744513	0.0404661
	0.00250015	0.0256458	0.00571969	0.0493407
	0.0240854	0.0480552	0.00764442	0.0333232
	0.00683869	0.0253545	0.0397331	0.0291396
	0.0205193	0.0581306	0.017784	0.00443518
	0.0122443	0.021403	0.0203279	0.00406354
	0.0197085	0.00971692	0.0211602	0.00961166
	0.0185284	0.0174355	0.0151592	0.00215476
	0.01239	0.00648815	0.0367545	0.0686254
	0.00742003	0.0248422	0.0149153	0.00493419
	3.94409e-05	0.000264224	0.0167405	0.015919
	0.00744738	0.0231079	0.0550869	0.00588276
	0.00137247	0.0332674	0.00124504	0.0524055
	0.00406566	0.00796514	0.0333207	0.0111003
	0.0468992	0.020506	0.0407582	0.0119701
	0.011431	0.0136828	0.0377489	0.0398894
	0.0388756	0.00507665	0.0429558	0.00213945
	0.0107277	0.00426635	0.0281173	0.0126014
	0.00886365	0.0244944	0.0690718	0.0733569
	0.00933612	0.0167997	0.0287389	0.000337974
	0.00141099	0.0233148	0.00312277	0.0433776
	0.00140703	0.0240413	0.0259894	0.0731069
	0.00945709	0.0535241	0.105469	0.0232085
	0.0134627	0.0137929	0.0657114	0.0311891
	0.0105031	0.00195697	0.0865254	0.0164849
	0.0466981	0.00225968	0.0563889	0.023946
	0.00623782	0.0270741	0.0939824	0.0361284
	0.0458435	0.0330513	0.0602463	0.0581242
	0.0205544	0.00544167	0.0998423	0.0255463
	0.00832867	0.0104336	0.0216033	0.0430233
	0.00733683	0.0247533	0.01785	0.0741375
	0.0183644	0.010578	0.0844633	0.031584
	0.00903224	0.00377597	0.0829681	0.0799887
	0.0101945	0.00267776	0.101024	0.0379985
	0.0305644	0.0275578	0.0529345	0.0185839
	0.0101945	0.0157363	0.0948571	0.0354261
	0.00541302	0.00284475	0.118216	0.0437592
	0.0100749	0.00962358	0.110948	0.0393083
	0.0182601	0.0280468	0.0473501	0.0475845
	0.0544936	0.023559	0.112856	0.0031703
	0.0165418	0.0276201	0.0623232	0.00251872
	0.0386726	0.0132557	0.0314342	0.0501933
	0.0297828	0.0399865	0.0758103	0.0655714
	0.0229683	0.00923887	0.0659667	0.00471092
	0.000387146	0.0020211	0.0257704	0.0471038
	0.0350889	0.0402029	0.0627991	0.0538037
	0.00740537	0.0423564	0.0464805	0.030664
	0.016086	0.0010556	0.020359	0.00162062
	0.0249438	0.00816131	0.129359	0.0348598
	0.0422984	0.0142638	0.00327903	0.0101273
	0.0334161	0.045274	0.0252668	0.0181218
	0.0125898	0.00577674	0.119044	0.0107859
	0.0508435	0.0137969	0.0148205	0.0229621
	0.003194	0.00811831	0.104839	0.0245157
	0.00638108	0.0296729	0.00743462	0.0492483
	0.036823	0.0607834	0.0723813	0.00357598
	0.0214508	0.0589165	0.0322155	0.0328897
	0.035636	0.0287436	0.0286934	0.0291122
	0.0562532	0.0514706	0.126772	0.0152047
	0.0327123	0.041075	0.042054	0.0437633
	0.00479944	0.00299502	0.0656237	0.0383253
	0.0229062	0.0351972	0.0411832	0.00582047
	0.010281	0.00060686	0.0443054	0.0589527
	0.0310865	0.0322368	0.0207195	0.0106779
	0.000117231	0.0105501	0.0940584	0.00723093
	0.00213916	0.0116209	0.0149354	0.0367726
	0.0393372	0.0341941	0.0561744	0.0131047
	0.0178237	0.0300256	0.0969387	0.03249
	0.0348675	0.0179209	0.135753	0.0725197
	0.00256159	0.00117126	0.0335978	0.0131371
	0.0564948	0.0218417	0.138523	0.0914035
	0.0121637	0.0336486	0.127716	0.0241194
	0.00229606	0.020824	0.0599608	0.0130037
	0.0376754	0.00465271	0.123601	0.0254468
	0.017587	0.0154966	0.105083	0.0211484
	0.00446185	0.0481119	0.102893	0.00799934
	0.023826	0.0574118	0.114887	0.0238812
	0.00935668	0.053604	0.0652766	0.0271315
	0.0431549	0.000395924	0.0832107	0.0231804
	0.00697995	0.00681891	0.138779	0.0260558
	0.00440113	0.0150557	0.115373	0.0527758
	0.0134379	0.0283923	0.0842957	0.00149722
	0.0175785	3.13948e-05	0.0214791	0.0512475
	0.0123781	0.032522	0.0451221	0.0138094
	0.0264421	0.0284958	0.0914707	0.0176949
	0.0578432	0.00685812	0.15705	0.0262022
	0.0448765	0.0266742	0.143351	0.00395775
	0.015879	0.0128065	0.0511284	0.0608671
	0.0275446	0.0218162	0.0756883	0.0390336
	0.0167516	0.0133763	0.129297	0.00201632
	0.00729676	0.0336677	0.156475	0.0347347
	0.00372437	0.00411319	0.0757954	0.0326473
	0.00334343	0.0146017	0.0506195	0.0668738
	0.0265849	0.00670706	0.0291755	0.017147
	0.00490174	0.0101194	0.088916	0.0945414
	6.79092e-06	0.0111784	0.0986447	0.0235434
	0.00954656	0.000141069	0.0450735	0.00361021
	0.0489528	0.000104561	0.148652	0.0637674
	0.00484399	0.0214113	0.106446	0.0474087
	0.0244764	0.0125335	0.0590622	0.0553265
	0.0402424	0.0201695	0.0471573	0.0218982
	0.023104	0.00125968	0.103164	0.0390242
	0.00632063	0.00582042	0.0400301	0.0154351
	0.00291689	0.0183538	0.00322194	0.00395165
	0.0037228	0.0528827	0.0784973	0.022589
	0.0513006	0.00642215	0.145895	0.00364067
	0.0446296	0.00393535	0.0315091	0.00378587
	0.038692	0.0196561	0.0443935	0.0275958
	0.019834	0.0356466	0.0503827	0.00440765
	0.0270623	0.0279576	0.125394	0.0547618
	0.0170071	0.0425531	0.0533344	0.0197582
	0.0430245	0.0397041	0.152303	0.0898133
	0.00429978	0.0413729	0.101618	0.040704
	0.0174516	0.00112167	0.0221815	0.000203451
	0.00918258	0.0433424	0.102316	0.0733295
	0.0181437	0.0182953	0.134789	0.0266983
	0.0386277	0.0300212	0.0224287	0.062809
	0.0203325	0.0120523	0.0738195	0.0134334
	0.0132886	0.0381705	0.150845	0.000449203
	0.0219799	0.00742645	0.0594485	0.00752721
	0.0505623	0.0457595	0.00448388	0.030569
	0.0230392	0.0323533	0.163358	0.0508462
	0.0459062	0.0283856	0.053913	0.0448714
	0.000775294	0.0325507	0.0513887	0.0341428
	0.0344598	0.0455391	0.0926382	0.0512925
	0.00679282	0.0530403	0.116659	0.00677894
	0.0292663	0.0425489	0.133968	0.051712
	0.0281542	0.0531468	0.034392	0.0708041
	0.0310658	0.0243594	0.0815263	0.00495501
	0.00262351	0.0302728	0.136281	0.00156966
	0.0162759	0.0478304	0.0774734	0.0362784
	0.0196102	0.0134466	0.0566865	0.0295975
	0.0161869	0.0137636	0.125871	0.054696
	0.0120446	0.0246468	0.158685	0.0200656
	0.027796	0.0130651	0.0731798	0.0270676
	0.00737714	0.0349773	0.0203252	0.0181126
	0.00587689	0.000312516	0.10906	0.00675189
	0.0113233	0.039976	0.137174	0.0277074
	0.00428134	0.0276572	0.116809	0.00270171
	0.0182735	0.00734096	0.143644	0.0147419
	0.029445	0.0379625	0.149429	0.0285393
	0.033385	0.032697	0.00794598	0.0712659
	0.000730197	0.0343984	0.0758519	0.0290362
	0.0174236	0.0277675	0.0492457	0.0569462
	0.00135432	0.00472735	0.0835146	0.0305116
	0.0112272	0.0130167	0.133529	0.0118967
	0.0343147	0.0125241	0.0769363	0.00188591
	0.00940659	0.024724	0.0423649	0.0487338
	0.00114922	0.0515626	0.0292461	0.0880296
	0.00138094	0.0443664	0.142145	0.0248416
	0.00166432	0.00928133	0.123691	0.0425413
	0.00558594	0.0242557	0.00261684	0.0464324
	0.0208486	0.0220961	0.151138	0.0727481
	0.036816	0.00367757	0.127116	0.0664093
	0.00471045	0.00865416	0.139286	0.0270375
	0.00871508	0.0158168	0.126071	0.0307325
	0.000878387	0.035355	0.15099	0.0761878
	0.00991061	0.0121249	0.103672	0.0657813
	0.0171379	0.009169	0.0926073	0.0456705
	0.00703858	0.00461167	0.109365	0.008758
	0.0390485	0.0340753	0.0624961	0.0277378
	0.0419827	0.0278916	0.113814	0.00710549
	0.0271392	0.0187858	0.123143	0.064023
	0.0169707	0.034457	0.111231	0.0159399
	0.0306834	0.0342324	0.08493	0.0451881
	0.0203275	0.0202142	0.151388	0.0363312
	0.0367008	0.00490131	0.125852	0.026341
	0.00632338	0.0180213	0.0582627	0.0208813
	0.0194482	0.0261905	0.122768	0.00642033
	0.0294222	0.0313697	0.130694	0.000514538
	0.00524847	0.00170273	0.0372336	0.0542164
	0.00957262	0.0160953	0.127211	0.0290849
	0.00523743	0.0230411	0.156407	0.015932
	0.0262062	0.0133961	0.147399	0.043837
	0.00156364	0.029601	0.146037	0.00232462
	0.0520884	0.0442681	0.0803108	0.00297138
	0.0597394	0.0422294	0.0426293	0.0213812
	0.0637724	0.00729971	0.159699	0.0260756
	0.034711	0.000487543	0.153581	0.0525525
	0.00607197	0.0109149	0.0973241	0.00902999
	0.0142172	0.041122	0.125203	0.0225634
	0.0357492	0.0137521	0.0849156	0.0182147
	0.0427326	0.0202922	0.0075021	0.0136634
	0.0230865	0.0128629	0.0261706	0.0319736
	0.0605588	0.0151723	0.025845	0.0237178
	0.0653198	0.0025869	0.127787	0.00218908
	0.0413992	0.0208419	0.0312547	0.0107878
	0.048711	0.0337392	0.0529549	0.0156102
	0.00312537	0.00964315	0.10208	0.00555193
	0.0616777	0.00532524	0.0901583	0.0250532
	0.0456994	0.0237186	0.00149538	0.0709174
	0.0259872	0.00264276	0.0697093	0.0226187
	0.00883762	0.00112787	0.0475507	0.01109
	0.0170032	0.0299459	0.0399062	0.00666438
	0.0161655	0.00265076	0.0270092	0.0182427
	0.0190509	0.0181333	0.0967712	0.000518211
	0.02149	0.0127256	0.151506	0.0462333
	0.0101097	0.0290671	0.152479	0.0899947
	0.0140552	0.00185357	0.155692	0.00185991
	0.02436	0.00649018	0.0306697	0.00102389
	0.03486	0.0498367	0.0105111	0.0495866
	0.0289765	0.0331082	0.0182589	0.0199667
	0.00596452	0.000401101	0.117001	0.00743346
	0.055234	0.0108677	0.0806043	0.0280696
	0.0628834	0.0236865	0.0721015	0.00746593
	0.0170021	0.0121182	0.0577305	0.0382046
	0.0593198	0.00666013	0.0726113	0.0279573
	0.0653812	0.00309498	0.148874	0.013966
	0.0467097	0.0032715	0.0857495	0.0216513
	0.0373439	0.0307387	0.098473	0.00239841
	0.0285501	0.0348295	0.0370078	0.0459571
	0.0324698	0.0329252	0.109964	0.0128464
	0.0110581	0.0101348	0.0366865	0.0422914
	0.0293441	0.0253231	0.0651961	0.0142638
	0.0230838	0.000332005	0.106903	0.0197903
	0.0224126	0.024521	0.0314704	0.00932203
	0.0148166	0.0394159	0.116838	0.036007
	0.0382189	0.0354151	0.0904121	0.00978285
	0.0307466	0.0207494	0.114607	0.0685202
	0.0381581	0.000839386	0.0506326	0.0418694
	0.0405362	0.0258154	0.102596	0.0696878
	0.0447374	0.00230682	0.0951311	0.00471754
		0.0156485	0.0326081	0.0228225
		0.00476431	0.0799991	0.0271443
		0.0522792	0.0355175	0.00324212
		0.0418741	0.0401974	0.0528877
		0.0181516	0.101277	0.0313951
		0.0118503	0.10423	0.0142016
		0.0232161	0.111813	0.0261581
		0.0311705	0.0610289	0.0516902
		0.0404384	0.135169	0.0474907
		0.0393504	0.0798756	0.0337204
		0.00812229	0.0923205	0.011058
		0.0208464	0.136464	0.00576676
		0.0169413	0.136441	0.0157356
		0.0490481	0.0919955	0.0471338
		0.00171607	0.080608	0.0368385
		0.00921521	0.157137	0.0729175
		0.00257581	0.136678	0.0191636
		0.0338602	0.145937	0.0108032
		0.036581	0.0423578	0.0521394
		0.00382942	0.0714173	0.0243779
		0.00438274	0.114837	0.0744369
		0.0344297	0.0968754	0.0451274
		0.00112724	0.105136	0.0274606
		0.00812068	0.123616	0.0338843
		0.00103464	0.101237	0.00389325
		0.00181374	0.10653	0.0374806
		0.0251603	0.0243148	0.0739389
		0.0207982	0.074899	0.025522
		0.00992353	0.113962	0.0661321
		0.00672163	0.100346	0.0379614
		0.0381066	0.0905406	0.012413
		0.00933621	0.119084	0.0114979
		0.0189099	0.0333479	0.000365899
		0.0120574	0.0666254	0.0315337
		0.0162889	0.112036	0.0137523
		0.00949741	0.153173	0.0283558
		0.0149864	0.0876322	0.0259587
		0.0401727	0.139897	0.0409877
		0.0107842	0.0630683	0.0712433
		0.0083505	0.0306419	0.020968
		0.0186658	0.113036	0.0303817
		0.0262076	0.0340935	0.0177558
		0.000571752	0.0622207	0.031452
		0.0284952	0.104805	0.0119016
		0.0422525	0.0884075	0.0425573
		0.00479366	0.133075	0.0217638
		0.0296809	0.0871932	0.000288916
		0.0156958	0.0646536	0.0120034
		0.0548927	0.0411342	0.00855606
		0.009904	0.0179482	0.0306025
		0.0451945	0.110942	0.0355211
		0.0406849	0.04664	0.0417724
		0.00459995	0.119035	0.0141412
		0.0357909	0.0330986	0.0287969
		0.00141845	0.0830153	0.0865791
		0.0174959	0.00982148	0.00252912
		0.0138076	0.0616417	0.00495327
		0.0274813	0.104426	0.00532845
		0.0402415	0.0218427	0.0032049
		0.054394	0.0738027	0.0458648
		0.00175142	0.0111792	0.0202109
		0.00257078	0.0828245	0.0160486
		0.0323777	0.0185777	0.0107337
		0.0524187	0.0673727	0.0569952
		0.000106649	0.034481	0.0147622
		0.0146123	0.090427	0.0359962
		0.00595495	0.00132422	0.00342547
		0.00963871	0.106095	0.0443725
		0.00233912	0.117735	0.018358
		0.0232609	0.0792878	0.01493
		0.0169278	0.0796594	0.0336889
		0.0407477	0.0737127	0.0385859
		0.0298213	0.0186263	0.0624964
		0.00335264	0.0670449	0.0310372
		0.0200215	0.033328	0.0733695
		0.0445315	0.123299	0.0434962
		0.0602056	0.0849551	0.0445467
		0.00329716	0.0813327	0.0367759
		0.0028654	0.00290528	0.0594711
		0.0120192	0.0431587	0.0151659
		0.018867	0.0754476	0.028496
		0.000668595	0.0542669	0.0228714
		0.0141157	0.111166	0.0448789
		0.00116406	0.0852584	0.0751376
		0.0268293	0.101079	0.0393759
		0.0111466	0.0713744	0.000132529
		0.0505325	0.0451313	0.0192906
		0.0383936	0.0825621	0.0532695
		0.0347175	0.0774091	0.0596637
		0.000660775	0.0462073	0.0450212
		0.0111118	0.0746476	0.00695948
		0.0254759	0.00124176	0.00476837
		0.0243528	0.0227061	0.0526724
		0.0607002	0.0169714	0.0165723
		0.011355	0.0612155	0.028683
		0.0372636	0.0158301	0.0320307
		0.0237886	0.038898	0.00494384
		0.0314537	0.0043681	0.0460762
		0.0177711	0.0214473	0.00302356
		0.0211831	0.00472285	0.00587075
		0.0403288	0.0126655	0.0232291
		0.0115154	0.00479271	0.0241397
		0.00397816	0.0181624	0.0408867
		0.0126434	0.0282583	0.0286404
		0.0307413	0.0191486	0.0278378
		0.025526	0.0150451	0.0241198
		0.0146217	0.00169463	0.0592693
		0.00441203	0.0200364	0.0198306
		0.0470041	0.0424916	0.0236983
		0.027118	0.00650537	0.00805118
		0.00263676	0.0253852	0.0461244
		0.00313223	0.00237635	0.0234049
		0.00190776	0.00404249	0.00829566
		0.0373655	0.0474213	0.0134143
		0.0049623	0.00992901	0.0112489
		0.00921995	0.00541078	0.0268819
		0.00115927	0.00081986	0.0550596
		0.0100867	0.0131173	0.0109207
		0.0119636	0.00431642	0.0344299
		0.0227255	0.0142584	0.0713555
		0.024239	0.0140107	0.00463645
		0.0128001	0.00284086	0.00123036
		0.00388942	0.0173135	0.022883
		0.00989787	0.0180412	0.0218454
		0.00656668	0.0129799	0.0337376
		0.00426721	0.0328944	0.0434906
		0.0187526	0.00128252	0.00277683
		0.00742142	0.00103257	0.0229359
		0.00552638	0.0267872	0.0477707
		0.03444	0.0316707	0.07655
		0.0236673	0.0270328	0.0257336
		0.00485342	0.00908664	0.0139982
		0.0133118	0.000213494	0.0629312
		0.0105157	0.0120511	0.0272068
		0.00307825	0.0115417	0.00174906
		0.0215036	3.90164e-05	0.00261012
		0.00472196	0.0274186	0.0225217
		0.0161016	0.0303848	0.0239569
		0.0235507	0.0165693	0.0713327
		0.0144853	0.0151797	0.0250426
		0.0210951	0.0228392	0.00127308
		0.0540913	0.0234483	0.0130102
		0.000105531	0.00433316	0.0112026
		0.027335	0.0162129	0.00793463
		0.0450761	0.00772886	0.0305794
		0.00245528	0.0442959	0.0547731
		0.00017967	0.0676891	0.0529202
		0.0242282	0.0157465	0.0180349
		0.0234992	0.00237414	0.0294164
		0.0375285	0.0450377	0.0213768
		0.0209327	0.015292	0.024424
		0.033821	0.0298052	0.0204402
		0.0425483	0.00405698	0.0137415
		0.0219243	0.0418301	0.0176714
		0.00251612	0.0500163	0.0388124
		0.0608973	0.0167575	0.0400482
		0.00998489	0.0212824	0.00563758
		0.000201463	0.00418429	0.0201194
		0.00992118	0.0518688	0.0696567
		0.00902794	0.0381025	0.0407985
		0.0240363	0.0149048	0.00760633
		0.00672079	0.0630312	0.0280886
		0.0173561	0.00761684	0.0173281
		0.0308909	0.0177454	0.0104425
		0.0166073	0.00579044	0.00647947
		0.0536784	0.0441994	0.0793883
		0.00705558	0.0397121	0.0240682
		0.0126305	0.0129208	0.0370246
		0.0239055	0.0229528	0.0358897
		0.0108574	0.0446045	0.0524972
		0.0114452	0.0366633	0.0048033
		0.00328828	0.047027	0.0364268
		0.0104029	0.0490023	0.0115934
		0.000925692	0.0309863	0.0462451
		0.0541843	0.0448255	0.0429074
		0.0167097	0.0109645	0.0240212
		0.0137428	0.00275317	0.00800619
		0.0347826	0.00843295	0.0599181
		0.0136463	0.00988086	0.0119939
		0.0185208	0.0164845	0.0396257
		0.0089898	0.0148502	0.0084154
		0.0044765	0.0249426	0.00461111
		0.0281332	0.0304079	0.00359261
		0.015355	0.0105708	0.0154279
		0.0259364	0.00353863	0.0250675
		0.0191021	0.019201	0.0441554
		0.0355303	0.0797591	0.0661571
		0.0157269	0.00586919	0.035967
		0.0618025	0.00426917	0.0574571
		0.0398018	0.0217272	0.0358139
		0.0100636	0.00299334	0.00290673
		0.00456437	0.0518869	0.0705515
		0.0353425	0.0411782	0.0670004
		0.0128	0.000350406	0.0219905
		0.0475431	0.0286879	0.0342249
		0.0317563	0.0233622	0.0914751
		0.0369917	0.048655	0.0321552
		0.00436903	0.00171767	0.0889065
		0.00360808	0.04405	0.0143523
		0.0296601	0.0591016	0.0568878
		0.0208498	0.00386698	0.0231165
		0.0342414	0.0466218	0.0315609
		0.0583794	0.0508407	0.0241999
		0.0180368	0.0286803	0.00383775
		0.0127226	0.043512	0.00461764
		0.0287721	0.0363125	0.0145141
		0.011294	0.0182145	0.00946949
		0.00744915	0.00367219	0.0405202
		0.00594301	0.0676623	0.012747
		0.000811508	0.0760873	0.00226317
		0.0105532	0.0196122	0.0235592
		0.00716462	0.0241414	0.0149216
		0.00685537	0.00979414	0.0279393
		0.0121862	0.0344132	0.00517545
		0.0317682	0.0758539	0.0207697
		0.0105856	0.0267823	0.0721866
		0.00603085	0.0219584	0.060255
		0.00917069	0.0217726	0.0214368
		0.0306508	0.0190499	0.0190139
		0.0279675	0.0265898	0.0369546
		0.00236988	0.0957346	0.0178044
		0.00473062	0.0529945	0.0218726
		0.0205925	0.0557556	0.00786456
		0.0218761	0.0329621	0.0203068
		0.0315368	0.0202652	0.0446794
		0.0102678	0.0241872	0.0227589
		0.0207353	0.05821	0.0452328
		0.00331727	0.09877	0.0282979
		0.00654884	0.0090975	0.0252541
		0.0289048	0.080784	0.00421457
		0.000200893	0.00118717	0.0124595
		0.0112661	0.0615922	0.0311363
		0.0168247	0.0291855	0.00375802
		0.00808579	0.0127676	0.013911
		0.00839401	0.0918641	0.0532489
		0.0326082	0.0332113	0.0508029
		0.0247541	0.012407	0.000513901
		0.0203707	0.0399376	0.0584291
		0.00669343	0.023054	0.0393832
		0.0250067	0.00104431	0.0385561
		0.0126643	0.00329914	0.0230322
		0.0241644	0.0321355	0.00284663
		0.0138986	0.0334269	0.0257924
		0.00590888	0.00986366	0.0453332
		0.0224221	0.0145208	0.0225397
		0.00117686	0.0211608	0.0516138
		0.0104582	0.043257	0.0222024
		0.0444692	0.00332522	0.041672
		0.0299361	0.00092272	0.0362248
		0.0180618	0.00976971	0.0244503
		0.0151684	0.0112831	0.0385801
		0.0273154	0.03799	0.0584086
		0.0533832	0.00356321	0.0226631
		0.00570341	0.0199735	0.00522595
		0.0223886	0.0288409	0.0466212
		0.00791323	0.00838205	0.0116078
		0.000186169	0.000875071	0.0423715
		0.0341673	0.00432804	0.0804203
		0.0150535	0.0326768	0.0191255
		0.0473149	0.0182196	0.0289344
		0.0534656	0.0149157	0.00903486
		0.0355965	0.0162255	0.0382295
		0.0249205	0.0233065	0.00693159
		0.03558	0.023681	0.00926649
		0.0238474	0.0325242	0.00928748
		0.037	0.00798275	0.0354861
		0.0017485	0.00716669	0.0404078
		0.0523991	0.0340415	0.0217419
		0.0200234	0.0154194	0.092652
		0.0342613	0.0302476	0.0544429
		0.0172753	0.0669088	0.0492674
		0.00532855	0.0529107	0.0248678
		0.0119848	0.046331	0.00516248
		0.056976	0.0281283	0.00719447
		0.0370558	0.0740588	0.0110562
		0.019851	0.0147816	0.0263575
		0.030205	0.0539173	0.00995327
		0.0146871	0.0432761	0.0309044
		0.0139028	0.0382894	0.00750395
		0.0066055	0.0503112	0.0133331
		0.0260634	0.0990721	0.00708947
		0.00822531	0.0397971	0.00491718
		0.00834042	0.0103661	0.0233935
		0.0220188	0.0345678	0.0331504
		0.00728458	0.0436262	0.0611564
		0.00115443	0.0105218	0.0115652
		0.00450822	0.0390335	0.0448887
		0.0165303	0.00903626	0.0227637
		0.0252176	0.00975288	0.0449561
		0.0143655	0.0263888	0.0054838
		0.0115719	0.0290241	0.0772398
		0.0137788	0.0587225	0.0189941
		0.0118032	0.0640117	0.00598149
		0.0244604	0.025004	0.0810485
		0.0166497	0.0444685	0.0273641
		0.021907	0.00891522	0.0429868
		0.00939184	0.0345612	0.0126096
		0.0068747	0.0250119	0.0739783
		0.0122576	0.013264	0.0200246
		0.0161442	0.0220378	0.0460306
		0.0452172	0.00455661	0.054597
		0.00768062	0.00101236	0.0518067
		0.0057777	0.0128555	0.0376616
		0.0200979	0.0111457	0.00527903
		0.0125627	0.00216221	0.0379377
		0.0022581	0.01691	0.0699985
		0.00109543	0.0181334	0.0426965
		0.00296348	0.000305703	0.0100217
		0.0596402	0.0255305	0.0445235
		0.00401055	0.023939	0.0244915
		0.038129	0.00840893	0.00204791
		0.002723	0.000510947	0.0209604
		0.0223811	0.0253333	0.00853935
		0.0116813	0.0484314	0.00214225
		0.0402309	0.0183888	0.0313189
		0.0202201	0.0202429	0.024312
		0.00784365	0.0324017	0.00227164
		0.00423957	0.0224157	0.018259
		0.00398221	0.00650878	0.00137461
		0.0154475	0.0302649	0.0213443
		0.0178112	0.00667479	0.024516
		0.00293039	0.0114325	0.0317357
		0.00647484	0.0338854	0.012995
		0.0128069	0.0140635	0.0289756
		0.00333227	0.0111531	0.0186268
		0.0066896	0.0341764	0.00500481
		0.00949367	0.00566398	0.00749975
		0.0270074	0.0410639	0.0443535
		0.0113096	0.0276733	0.0436176
		0.0296152	0.0360224	0.0842751
		0.0271074	0.0206485	0.0744763
		0.0225713	0.0542051	0.0126067
		0.00566918	0.00974729	0.0766683
		0.00410976	0.0848065	0.087123
		0.0244729	0.0224726	0.0498478
		0.00428733	0.00985884	0.0575534
		0.0115483	0.0609834	0.00732046
		0.00479029	0.0792812	0.0430569
		0.0387477	0.00491753	0.0776154
		0.0232089	0.0398719	0.00373748
		0.00235505	0.0386875	0.0446853
		0.0029837	0.0373558	0.0446692
		0.00608229	0.157428	0.0461919
		0.000291275	0.0386511	0.0531171
		0.0159604	0.0331748	0.0388234
		0.0183742	0.161789	0.0475542
		0.00882559	0.050598	0.0385564
		0.00579317	0.141229	0.0628568
		0.00444059	0.0728903	0.0229702
		0.0303433	0.111725	0.0211956
		0.0382032	0.017815	0.0361449
		0.0323404	0.130033	0.00751007
		0.0556959	0.149038	0.0333067
		0.0125478	0.119295	0.0525112
		0.0291893	0.115828	0.00165103
		0.0201031	0.139163	0.0201583
		0.0284911	0.108859	0.0049785
		0.0126533	0.123087	0.00887939
		0.0304319	0.0866862	0.0040749
		0.0514238	0.00487482	0.000640355
		0.0503036	0.0721811	0.00630519
		0.0265856	0.0795844	0.016418
		0.00482407	0.161521	0.0129122
		0.0162046	0.137674	0.0227354
		0.0173009	0.0463294	0.0252057
		0.00782255	0.0534268	0.00960037
		0.00717143	0.131376	0.0151833
		0.0267884	0.109967	0.0281013
		0.0100058	0.101628	0.0034028
		0.00842885	0.0301353	0.0549119
		0.0196821	0.11332	0.0108781
		0.00748574	0.0668851	0.00440724
		0.0097373	0.0990455	0.0455631
		0.0313854	0.074492	0.0411568
		0.0197052	0.00196708	0.0137828
		0.00695199	0.130196	0.0253409
		0.0254087	0.122079	0.0649289
		0.012972	0.102837	0.0337993
		0.051547	0.0783552	0.00205955
		0.0167276	0.0263088	0.0102958
		0.019962	0.101064	0.0438453
		0.00479893	0.0581022	0.00160562
		0.0198093	0.108854	0.0206688
		0.00623726	0.0983346	0.0213219
		0.0282351	0.0494242	0.0313853
		0.0380199	0.0858171	0.0198073
		0.0172089	0.10994	0.0490334
		0.0123685	0.105107	0.0679373
		0.0553222	0.134225	0.0320933
		0.035482	0.00611956	0.0179343
		0.00769194	0.0551441	0.0181086
		0.0108971	0.115489	0.0480222
		0.00438825	0.0635447	0.0315323
		0.0110698	0.0169611	0.0286481
		0.00152688	0.0556228	0.000983234
		0.00899307	0.130296	0.0598088
		0.00855699	0.0427556	0.037119
		0.00318451	0.132672	0.0151371
		0.0267928	0.149036	0.0188636
		0.0419599	0.105199	0.0547026
		0.0460839	0.0514968	0.0569098
		0.00119688	0.0475906	0.025691
		0.0145783	0.0389197	0.0151873
		0.0330527	0.149139	0.0538667
		0.030662	0.114589	0.0112672
		0.0284244	0.0984315	0.0057736
		0.0329559	0.0866852	0.021586
		0.0325024	0.0747563	0.0116723
		0.0327725	0.124458	0.0117244
		0.056804	0.102687	0.0316211
		0.00490981	0.114192	0.0607841
		0.017294	0.0548818	0.0290464
		0.0582928	0.0183292	0.0450748
		0.00416309	0.121833	0.0176494
		0.0227657	0.0502152	0.00149257
		0.0291108	0.030858	0.0758835
		0.0288036	0.127956	0.0216945
		0.00556979	0.101313	0.016907
		0.0196626	0.135862	0.0146448
		0.0182163	0.120495	0.00433837
		0.0273258	0.132549	0.0162938
		0.0192053	0.0195078	0.0272403
		0.00388458	0.0201554	0.0283221
		0.0165717	0.136376	0.0700474
		0.00839822	0.0141346	0.0559629
		0.0218624	0.13598	0.0440202
		0.00954651	0.0460509	0.0664283
		0.0320212	0.05032	0.0184202
		0.0117081	0.0355237	0.0352772
		0.0226686	0.161992	0.0516584
		0.00195751	0.096001	0.0498296
		0.0130075	0.157583	0.00411936
		0.020392	0.0353517	0.010986
		0.00278825	0.137845	0.00317387
		0.0187082	0.111957	0.00622436
		0.013023	0.117173	0.0513045
		0.00918782	0.13038	0.0162277
		0.00835352	0.163414	0.0181773
		0.00228569	0.0948138	0.0845527
		0.00666282	0.125097	0.0182378
		0.00955057	0.0685824	0.0541951
		0.00178243	0.0523101	0.0488248
		0.0206632	0.0566152	0.0105774
		0.00849421	0.00717465	0.0489925
		0.00360072	0.00529117	0.00811679
		0.0076039	0.0243409	0.0166459
		0.0221532	0.00898624	0.0137765
		0.00153049	0.0707169	0.0208005
		0.0359418	0.0794308	0.0187586
		0.0291969	0.0649555	0.0151072
		0.00548364	0.116607	0.0718643
		0.028705	0.0619503	0.0224627
		0.0314868	0.0832773	0.088284
		0.00915816	0.0704974	0.0247404
		0.0236426	0.0350694	0.0726169
		0.00896272	0.144687	0.065636
		0.0185174	0.127935	0.0620983
		0.0507897	0.0780906	0.0241683
		0.0206606	0.0576534	0.0387049
		0.0283715	0.0335808	0.0547272
		0.0334308	0.137846	0.0143422
		0.0133802	0.0870613	0.0252975
		0.0207209	0.106472	0.0326604
		0.000612245	0.117803	0.0652829
		0.0543463	0.0328464	0.0640391
		0.0174576	0.0410005	0.0326993
		0.0173192	0.0823865	0.034674
		0.00555369	0.0653021	0.0345178
		0.0231382	0.0356459	0.0559812
		0.0324092	0.163085	0.00609306
		0.00493973	0.0907252	0.0189779
		0.029494	0.129571	0.0518263
		0.0184782	0.0722768	0.0289618
		0.0399553	0.108582	0.0718526
		0.00658279	0.0630072	0.00819408
		0.00809477	0.0568718	0.0373493
		0.0169078	0.0904177	0.0303709
		0.040439	0.149462	0.0322037
		0.00787924	0.103485	0.0215098
		0.00577118	0.132335	0.0122144
		0.0167009	0.106618	0.0281476
		0.0122608	0.0872789	0.00336703
		0.00279184	0.042574	0.0117093
		0.00470033	0.125101	0.0390478
		0.00375281	0.0298779	0.0033258
		0.00432554	0.0821827	0.0356433
		0.0216644	0.0157273	0.000261511
		0.014624	0.109096	0.00990265
		0.00886102	0.0923381	0.0520223
		0.0141622	0.142309	0.0111603
		0.00602047	0.109869	0.0160581
		0.0103348	0.00123599	0.0391381
		0.00774844	0.0181652	0.0288097
		0.00109522	0.0684345	0.0300716
		0.00176215	0.122201	0.0252666
		0.0132013	0.0348906	0.0422812
		0.00945616	0.075718	0.0575457
		0.000989813	0.135698	0.029618
		0.00303684	0.161409	0.0477128
		0.0123619		0.0623626
		0.019186		0.0393621
		0.00486029		0.021145
		0.00521832		0.0174228
		0.0376548		0.0127165
		0.049979		0.0164978
		0.0327177		0.0306314
		0.0491326		0.0118448
		0.0497187		0.0275433
		0.0442301		0.0347989
		0.0144423		0.0242613
		0.0161198		0.0189558
		0.0143692		0.0205766
		0.0238962		0.0016646
		0.0363516		0.000394439
		0.0485791		0.0606959
		0.0204506		0.0349659
		0.0167039		0.0800291
		0.0239563		0.011754
		0.0456276		0.0253868
		0.0266673		0.0159974
		0.0100364		0.000157116
		0.0342766		0.0587339
		0.0120354		0.036033
		0.00982117		0.00310305
		0.0100535		0.0184152
		0.00107805		0.0168891
		0.00379416		0.0233558
		0.00426534		0.00554535
		0.028467		0.00376037
		0.0208247		0.000504438
		0.0165537		0.053955
		0.00333822		0.00568483
		0.00932578		0.0452999
		0.00152733		0.0521077
		0.0284351		0.0207017
		0.00324778		0.0232953
		0.00797061		0.0234494
		0.0174129		0.0117339
		0.00116159		0.021664
		0.00278494		0.0433975
		0.00633263		0.0406111
		0.0273622		0.0137156
		1.98224e-05		0.0628212
		0.00521875		0.0197641
		0.000837028		0.0469
		0.00306137		0.00778909
		0.0138292		0.00885769
		0.0298062		0.0227223
		0.00880597		0.0373373
		0.0306812		0.0298855
		0.00362225		0.0515764
		0.0104086		0.0421153
		0.0219231		0.0490664
		0.0327278		0.0134327
		0.0156731		0.00761896
		0.016624		0.0294264
		0.0224065		0.0188807
		0.0447717		0.00214306
		0.00950365		0.00164232
		0.0402884		0.0357457
		0.0370851		0.0313318
		0.0350049		0.00686488
		0.00880483		0.0109901
		0.000347874		0.0202903
		0.0498914		0.0204446
		0.0369223		0.0462644
		0.0460944		0.0341723
		0.0241567		0.00396825
		0.0309739		0.0128697
		0.0534929		0.0386727
		0.0379749		0.0152382
		0.00767914		0.0220927
		0.0147179		0.0173134
		0.0091581		0.0355805
		0.030533		0.00852719
		0.0316211		0.045442
		0.0328561		0.0440426
		0.0125841		0.0283979
		0.0371989		0.0453284
		0.00299746		0.0193754
		0.00146616		0.0165861
		0.0286153		0.0317592
		0.047802		0.00168938
		0.0127452		0.0274134
		0.00485269		0.030214
		0.012778		0.01893
		0.0094896		0.00887233
		0.00294585		0.0315757
		0.0387145		0.073511
		0.0375688		0.0232061
		0.00355021		0.0535037
		0.0260799		0.0414302
		0.0223185		0.0193007
		8.35189e-05		0.0588236
		0.0387574		0.0539244
		0.00808979		0.00679989
		0.00872353		0.0722181
		0.0393283		0.0557678
		0.00490907		0.00185192
		0.0219289		0.0413103
		0.0056799		0.0396019
		0.0097745		0.048258
		0.00874966		0.0806314
		0.0278463		0.00427709
		0.0123259		0.0151583
		0.019683		0.0887684
		0.0111656		0.0214627
		0.0311202		0.0217901
		0.0224756		0.0588262
		0.0227595		0.0208244
		0.0550461		0.0378915
		0.0361878		0.0280297
		0.0384532		0.014983
		0.0243839		0.064876
		0.00179068		0.0480256
		0.0514978		0.0198633
		0.024682		0.0334922
		0.00452839		0.0161269
		0.0290385		0.010009
		0.0178732		0.00688075
		0.00549516		0.012111
		0.0224001		0.0341263
		0.0160091		0.000463321
		0.0115215		0.0531134
		0.0226373		0.0184938
		0.00389684		0.0389034
		0.00805695		0.0218668
		0.0174532		0.0384355
		3.32731e-05		0.0389173
		0.00295397		0.000750523
		0.0195774		0.0439991
		0.0214193		0.013329
		0.00883104		0.0292112
		0.00487603		0.0105999
		0.00903509		0.0392559
		0.00232407		0.0346391
		0.0436906		0.0251071
		0.033123		0.0292117
		0.0169939		0.0207676
		0.00816113		0.0252098
		0.000990718		0.00625138
		0.0130705		0.000124005
		0.0404729		0.0515862
		0.0269601		0.00819457
		0.00708894		0.011849
		0.00939309		0.0229264
		0.0103537		0.0493494
		0.0462154		0.0384533
		0.00237415		0.00085822
		0.0496838		0.0565369
		0.000453581		0.0309703
		0.00229545		0.0459235
		0.00965023		0.0149516
		0.0243328
		0.0039174
		0.0113195
		0.00209644
		0.0113333
		0.0396234
		0.0267671
		0.0152638
		0.00910301
		0.00453644
		0.035169
		0.0138339
		0.000690722
		0.0308846
		0.00638745
		0.000737456
		0.0166597
		0.0411558
		0.0354945
		0.0131733
		0.0050994
		0.0267642
		0.00439087
		0.0181267
		0.00278765
		0.0235569
		0.0275517
		0.0190345
		0.0208935
		0.0192624
		0.0375036
		0.0295502
		0.00480797
		0.0274978
		0.0140627
		0.0412636
		0.000242968
		0.00850761
		0.00818906
		0.00770693
		0.00785149
		0.0370099
		0.00931752
		0.00406548
		0.0490641
		0.0237989
		0.0262493
		0.0176729
		0.0234856
		0.00732992
		0.0126584
		0.00979719
		0.0195142
		0.0430688
		0.00651164
		0.000658126
		0.00267482
		0.0266904
		0.0154271
		0.019191
		0.00440493
		0.0210804
		0.027544
		0.0232532
		0.00972874
		0.00994318
		0.0317632
		0.0158836
		0.0327399
		0.00365407
		0.0110435
		0.0139766
		0.0381187
		0.00775154
		0.0135442
		0.0144091
		0.0307629
		0.00689211
		0.00944588
		0.0313944
		0.0287534
		0.0242357
		0.0528642

## Sheet: Replica1_Mix1WT
	Nucleoid offset
	Exponential	Transition	Early Stationary	Late Stationary
	0.0289147	0.0540574	0.0344411	0.0723827
	0.0129321	0.0457608	0.0343815	0.00931485
	0.0144458	0.0814934	0.0418508	0.0271413
	0.0210819	0.0234066	0.0678894	0.0158655
	0.0100574	0.090056	0.0149726	0.0146652
	0.0150406	0.119178	0.0232823	0.0875744
	0.0303894	0.0699785	0.0375582	0.0507948
	0.0358593	0.00795061	0.0876557	0.0570095
	0.00563898	0.0981327	0.0274362	0.0169883
	0.00677346	0.0713337	0.028297	0.0539517
	0.00346979	0.0601361	0.00347902	0.0349835
	0.000857424	0.0518778	0.0139633	0.026493
	0.0222946	0.107576	0.0225425	0.00485419
	0.000665996	0.0503952	0.0626497	0.0697863
	0.0236216	0.0181927	0.0526456	0.0399543
	0.0203164	0.0963538	0.0199994	0.0209034
	0.0397662	0.0749029	0.0116959	0.043408
	0.00298168	0.0448745	0.0363156	0.0603208
	0.018295	0.029624	0.0131566	0.0460668
	0.00198744	0.0292954	0.0663549	0.0448638
	0.0299217	0.0456106	0.0550109	0.0405254
	0.0161318	0.0868241	0.0715661	0.0276729
	0.0667618	0.0347034	0.0874176	0.00927432
	0.0348357	0.0252769	0.149326	0.0382093
	0.0154543	0.0461257	0.0574451	0.00874088
	0.0540465	0.0481826	0.0446048	0.0352858
	0.0604481	0.0441483	0.0220109	0.0149555
	0.020795	0.137123	0.021428	0.0812789
	0.0190721	0.0632052	0.124825	0.0227345
	0.0516371	0.0761005	0.0137898	0.0463875
	0.00352886	0.0786303	0.0568431	0.0465332
	0.0128103	0.102651	0.00688953	0.0281358
	0.0256466	0.0191282	0.0415112	0.0110522
	0.0304325	0.0394886	0.0125048	0.0674555
	0.026164	0.0989416	0.0322765	0.00304724
	0.0152946	0.120143	0.0850597	0.0178419
	0.0377973	0.103565	0.00813103	0.0303425
	0.0680736	0.0636928	0.00216235	0.0162767
	0.0265086	0.0616253	0.038768	0.0448468
	0.0416218	0.0489332	0.0375257	0.0624161
	0.0471446	0.0322271	0.0274271	0.0689332
	0.0240631	0.0446748	0.0410923	0.00320508
	0.0582529	0.0154198	0.00865475	0.000144829
	0.0145389	0.0697452	0.0663193	0.015185
	0.0586416	0.0537659	0.0494952	0.0248638
	0.0628539	0.0586435	0.00987375	0.0337741
	0.0752658	0.0632905	0.00597195	0.0517874
	0.061289	0.108143	0.0107703	0.00754958
	0.0704913	0.0850974	0.0285155	0.0267762
	0.0187767	0.0719759	0.00226033	0.0134525
	0.0270199	0.0157857	0.0697531	0.00281924
	0.0681712	0.0710537	0.0165343	0.0426163
	0.0138215	0.0502141	0.0347513	0.0425977
	0.0288742	0.0511755	0.00681694	0.00245525
	0.0496111	0.142796	0.0109249	0.0523717
	0.000419255	0.0260751	0.0168825	0.0459942
	0.0544974	0.0362563	0.102135	0.0124455
	0.0110971	0.0400517	0.00312294	0.0186159
	0.0112418	0.153108	0.0304476	0.00168881
	0.056672	0.13856	0.0134907	0.012355
	0.052652	0.0624566	0.0349927	0.0877993
	0.0245864	0.0477929	0.0165059	0.0617192
	0.0486007	0.0902192	0.0123939	0.0197255
	0.0408616	0.0643796	0.00119042	0.033875
	0.0348537	0.0209873	0.0403279	0.00783001
	0.0228147	0.0123108	0.0158984	0.0772844
	0.0424108	0.0458144	0.0207914	0.0439313
	0.0480045	0.0513802	0.0197341	0.0454885
	0.00437708	0.0334482	0.0108915	0.0128516
	0.0523601	0.0737501	0.000410868	0.0367581
	0.0464352	0.0377801	0.0126754	0.0498242
	0.0296682	0.0381454	0.00488467	0.0328209
	0.0376955	0.0103423	0.100986	0.0191678
	0.013909	0.104125	0.0210493	0.0123247
	0.0350289	0.0625482	0.0278258	0.0352017
	0.0521611	0.0450069	0.0448744	0.0351463
	0.0581034	0.00903514	0.0923269	0.0184564
	0.0282477	0.059912	0.0133342	0.0121018
	0.0300495	0.0564151	0.126707	0.0380442
	0.00232755	0.088951	0.0375757	0.0474305
	0.0270404	0.00497806	0.0349782	0.000880243
	0.0531236	0.0603995	0.0194324	0.00829498
	0.00502962	0.0750426	0.0606011	0.0486652
	0.0478103	0.0716897	0.0382061	0.0548315
	0.0317931	0.0616966	0.011824	0.00458509
	0.0146454	0.0158372	0.00633374	0.0485699
	0.0563712	0.129177	0.00457635	0.0206989
	0.0586864	0.0542089	0.0374455	0.0264689
	0.0390568	0.0898841	0.00319703	0.00206939
	0.0243512	0.115738	0.16019	0.0256688
	0.0585193	0.0470238	0.00146309	0.000734929
	0.056622	0.0522008	0.0423015	0.0184821
	0.0573426	0.0410132	0.0407695	0.0317574
	0.074298	0.042782	0.0208106	0.00110308
	0.0710822	0.106618	0.0627879	0.0121163
	0.00321502	0.134611	0.0809257	0.0332887
	0.024367	0.00717009	0.0470459	0.0247782
	0.0336598	0.0650222	0.0113495	0.0237812
	0.0313125	0.0762747	0.0170146	0.0290521
	0.0612337	0.0366242	0.033241	0.0435343
	0.0108167	0.00731499	0.0496708	0.037977
	0.0378405	0.00386552	0.118174	0.0108828
	0.0457771	0.100882	0.0269935	0.0562596
	0.0518713	0.0389917	0.034834	0.0594967
	0.0484582	0.0306274	0.0348817	0.0130425
	0.0251074	0.0779088	0.030423	0.0584563
	0.0502653	0.0611807	0.0358573	0.0363828
	0.0441249	0.00935896	0.011859	0.0258109
	0.0281622	0.126938	0.00712117	0.0304891
	0.0234255	0.0197124	0.0879345	0.0279371
	0.0338375	0.00208884	0.0370386	0.0325262
	0.00212308	0.124776	0.0511886	0.0079469
	0.044539	0.0208747	0.00432508	0.0645653
	0.0423823	0.0684463	0.0532699	0.025664
	0.0119614	0.041559	0.0417323	0.0656025
	0.0132908	0.0798577	0.00806121	0.0446892
	0.0155531	0.0793307	0.00545052	0.0880258
	0.0106102	0.0938471	0.038086	0.00274729
	0.00222129	0.102996	0.00947898	0.0368486
	0.0399343	0.0451999	0.0395921	0.0565957
	0.0385988	0.106169	0.0288993	0.00101924
	0.00795035	0.0966353	0.125933	0.047991
	0.0198284	0.0649845	0.0870414	0.0845308
	0.035806	0.0402073	0.0377156	0.0198245
	0.0539169	0.0444785	0.0130329	0.0555212
	0.0429128	0.0369032	0.0751385	0.0511768
	0.00293591	0.017389	0.0571854	0.0112821
	0.0107718	0.0320377	0.0281065	0.0256503
	0.0094234	0.0121151	0.025636	0.0301155
	0.00393176	0.0887485	0.00278377	0.0274065
	0.0317792	0.0696392	0.0605208	0.0543556
	0.0115396	0.00735885	0.0152549	0.0438004
	0.0120907	0.0209748	0.00358027	0.0168464
	0.00877443	0.0887847	0.000784283	0.0507492
	0.0520339	0.00974889	0.0536634	0.0732084
	0.00938516	0.0539003	0.0210732	0.0537439
	0.0411172	0.0939922	0.0591473	0.00222135
	0.0305712	0.075634	0.0112508	0.0173329
	0.0496986	0.0477741	0.0761649	0.0486747
	0.0142282	0.0499236	0.0483524	0.0676571
	0.0573007	0.0469625	0.0282324	0.0243853
	0.0501474	0.0225869	0.0268588	0.0415841
	0.0544912	0.138984	0.00668347	0.0609083
	0.0430275	0.0126113	0.0144172	0.0451669
	0.00996841	0.116969	0.00980607	0.0443031
	0.00201526	0.0692803	0.0135219	0.0187893
	0.0264159	0.150306	0.0481395	0.0751503
	0.000559723	0.0502792	0.0782541	0.00904295
	0.0245716	0.0946754	0.0284207	0.0239886
	0.0313567	0.0662041	0.0193614	0.0197121
	0.00747069	0.0249986	0.0416503	0.0134861
	0.0500147	0.0385263	0.0567179	0.057007
	0.00230952	0.0143763	0.0262433	0.00498717
	0.0253244	0.0404855	0.00842645	0.0442841
	0.0417398	0.000199265	0.0817239	2.45968e-05
	0.0226529	0.0345524	0.0554857	0.0136309
	0.0480452	0.0606061	0.00516291	0.00106672
	0.00270149	0.0136466	0.0364977	0.00765549
	0.0268853	0.0152003	0.0592535	0.00667499
	0.0342591	0.00435197	0.0663564	0.0235487
	0.0226814	0.0830052	0.0279442	0.00939607
	0.000859201	0.0504655	0.104014	0.0270096
	0.0024447	0.0838481	0.0446218	0.00892679
	0.0256206	0.0150168	0.0790402	0.0166855
	0.0575589	0.0606304	0.0429173	0.0328564
	0.0137704	0.0908016	0.0390766	0.0130023
	0.0226538	0.0632066	0.0299795	0.00173292
	0.016239	0.0772049	0.0391267	0.0189197
	0.00918246	0.0393484	0.0348429	0.0320148
	0.0149732	0.0144998	0.099713	0.0106708
	0.00655822	0.0820273	0.00145845	0.0474891
	0.00637123	0.0562208	0.00590593	0.012986
	0.0327746	0.0518577	0.0671875	0.0394809
	0.0253371	0.0540488	0.128834	0.0275372
	0.00571966	0.0177308	0.0314086	0.0667599
	0.0300835	0.0532906	0.011674	0.0184465
	0.00618018	0.0235209	0.143282	0.0226772
	0.00799709	0.0196245	0.0219019	0.0307418
	0.0149729	0.0347535	0.00770537	0.0125965
	0.023944	0.0624534	0.0262336	0.0184024
	0.0222401	0.0077957	0.00178236	0.00187457
	0.0267428	0.0830583	0.0454752	0.0233233
	0.00532397	0.14892	0.000508015	0.0170543
	0.0135588	0.0384892	0.100708	0.00409885
	0.0623767	0.0965899	0.0305424	0.030807
	0.0181222	0.0168394	0.114997	0.00213283
	0.0104105	0.0246175	0.0352835	0.0105785
	0.0262265	0.00286529	0.0411384	0.00651392
	0.0117163	0.0249823	0.0495938	0.016716
	0.0111174	0.0312845	0.0346889	0.035256
	0.0552931	0.154744	0.146776	0.0221393
	0.00380885	0.0136989	0.00857465	0.0521464
	0.0277049	0.0678463	0.0615142	0.0155673
	0.0154975	0.067905	0.0271826	0.00818748
	0.0324954	0.140445	0.00908413	0.00914827
	0.0445941	0.054762	0.0809277	0.00419974
	0.0614363	0.0149792	0.0786543	0.0254191
	0.0259756	0.0452296	0.00473278	0.0209806
	0.000255487	0.0322906	0.0456976	0.0317298
	0.00226289	0.0383237	0.00253083	0.00852801
	0.026736	0.0251383	0.0636188	0.0627699
	0.00354376	0.120445	0.03157	0.0190328
	0.0129726	0.051822	0.0438357	0.0620799
	0.00554752	0.0638367	0.00301233	0.0766315
	0.00892101	0.0566095	0.00587165	0.0295847
	0.0299546	0.0418555	0.0462271	0.00223384
	0.00290983	0.0854971	0.0168582	0.0482346
	0.00108845	0.0815727	0.0107666	0.0126784
	0.0039647	0.0393439	0.00241337	0.0877385
	0.0168063	0.034551	0.00362094	0.0683342
	0.0221531	0.113106	0.00620443	0.0583356
	0.0229309	0.0847558	0.0181198	0.0112272
	0.0132082	0.121545	0.0127386	0.028634
	0.00101824	0.125271	0.0784519	0.0439386
	0.0181213	0.055754	0.0139207	0.0683405
	0.00849056	0.0104244	0.0199416	0.0747012
	0.0419164	0.112987	0.0165426	0.0568163
	0.0185417	0.00830148	0.0596383	0.0721164
	0.0263584	0.109191	0.00886842	0.0674716
	0.0232794	0.147243	0.112486	0.0843825
	0.0259856	0.0433172	0.0100487	0.0465236
	0.0491938	0.0400726	0.0208385	0.0165567
	0.0700764	0.108078	0.0479088	0.088787
	0.0457329	0.0402864	0.0317008	0.0274884
	0.0155305	0.0520554	0.0903126	0.0636025
	0.0129696	0.0215182	0.062691	0.0157275
	0.0234917	0.0125292	0.0750105	0.053923
	0.0174495	0.0151199	0.00622066	0.0165998
	0.0713778	0.0400512	0.00583515	0.065203
	0.0376431	0.0285421	0.00167055	0.0374464
	0.0237469	0.0184777	0.0111583	0.0145225
	0.00204105	0.0508892	0.014147	0.0387584
	0.00689453	0.105347	0.00913996	0.0384233
	0.0173275	0.00642094	0.012031	0.0605152
	0.0220974	0.0720589	0.0307911	0.0135992
	0.0525453	0.0989747	0.0198352	0.0381782
	0.0395009	0.0949962	0.0131843	0.0239423
	0.0098325	0.103517	0.0369283	0.0486368
	0.0577752	0.00423169	0.0383522	0.00687531
	0.00692392	0.00981699	0.0414299	0.0919096
	0.0345829	0.0470816	0.00029492	0.0389035
	0.0247506	0.0424871	0.0304171	1.91547e-05
	0.0250249	0.0427381	0.0203172	0.0638528
	0.00480919	0.0514575	0.00791613	0.0119547
	0.000954433	0.0427018	0.0714218	0.0546419
	0.0159904	0.0403153	0.0754152	0.0332047
	0.0420367	0.0543817	0.0474523	0.0675088
	0.0420687	0.0128729	0.0328797	0.00340663
	0.00191549	0.0683493	0.0277086	0.0241709
	0.0146821	0.0181211	0.0352764	0.00859224
	0.0236528	0.0882993	0.0866121	0.0167062
	0.00242417	0.0446146	0.0371329	0.00577993
	0.0245189	0.0433775	0.0749906	0.0410659
	0.0194548	0.0669157	0.112639	0.00269886
	0.0314173	0.0677593	0.0179548	0.0712033
	0.0168032	0.0158559	0.0797415	0.0193823
	0.0229506	0.0371917	0.0579955	0.0138472
	0.0121061	0.0100434	0.0413639	0.0389978
	0.00771874	0.0377984	0.0269681	0.0683929
	0.0137495	0.118576	0.0155964	0.0425615
	0.0530568	0.0934927	0.0587179	0.0028161
	0.00422571	0.0295352	0.0484245	0.0104196
	0.00953898	0.0855704	0.0328739	0.00764208
	0.0180724	0.0346047	0.0249587	0.0337403
	0.0704504	0.0437629	0.0164556	0.0587828
	0.0226374	0.0680031	0.00649852	0.0117782
	0.0196626	0.0258776	0.0146948	0.0481004
	0.00720103	0.0239298	0.0203844	0.0247326
	0.0108476	0.0520897	0.0179455	0.0838257
	0.0682084	0.0479286	0.0337633	0.0331746
	0.0072001	0.104305	0.0298872	0.0154511
	0.0380658	0.028719	0.0955437	0.0168232
	0.0756112	0.0568393	0.0690771	0.0266642
	0.0664769	0.0727085	0.0488517	0.0499633
	0.00142738	0.153265	0.0498302	0.0629384
	0.026298	0.0583817	0.0527748	0.00685785
	0.00890569	0.0423751	0.0628353	0.00632972
	0.000728068	0.0429799	0.0150616	0.0713566
	0.0574969	0.032431	0.0600334	0.047221
	0.0138872	0.0962384	0.0496691	0.0447648
	0.00883317	0.0759209	0.0276465	0.000486864
	0.00292796	0.112971	0.0202984	0.0519666
	0.000761689	0.0877147	0.026919	0.0390585
	0.0133593	0.000765507	0.00459865	0.00985025
	0.0103721	0.0810668	0.0160494	0.0869512
	0.0613525	0.0231524	0.0271216	0.00441953
	0.00541481	0.077052	0.0735752	0.00798627
	0.00373009	0.122278	0.0214821	0.0158793
	0.00751388	0.0644764	0.079701	0.0288546
	0.0132682	0.0549845	0.0796729	0.0376829
	0.0412958	0.022299	0.000129541	0.0114658
	0.0106089	0.0697605	0.0165706	0.0966817
	0.0254327	0.0488275	0.109676	0.0100773
	0.0289739	0.0933834	0.0457221	0.00609266
	0.0118015	0.0537365	0.00173644	0.0263647
	0.0129246	0.0639964	0.0443352	0.0041638
	0.014092	0.0166963	0.02027	0.0364196
	0.0154528	0.0108519	0.112067	0.0113175
	0.00459279	0.108155	0.0391039	0.000508229
	0.00729158	0.0638648	0.0271433	0.0296012
	0.0140912	0.0765373	0.0775275	0.0113525
	0.012165	0.0352245	0.0467272	0.0212106
	0.015978	0.0317285	0.0326877	0.000753091
	0.0116328	0.000652533	0.0390438	0.0258979
	0.0081891	0.0592083	0.0217637	0.0165805
	0.013916	0.0474651	0.0183312	0.00724886
	0.012382	0.130305	0.110414	0.0180788
	0.00537684	0.0359658	0.0194949	0.0108842
	0.00610509	0.0744991	0.0152827	0.00260453
	0.011914	0.0481085	0.0174343	0.0938399
	0.0302264	0.0844078	0.0430679	0.0739418
	0.0149226	0.0822794	0.0353751	0.0590633
	0.0656289	0.0385483	0.0455043	0.0495385
	0.0379527	0.0582337	0.0140401	0.0420423
	0.00527826	0.143867	0.0974944	0.0534485
	0.0476201	0.0750779	0.0408235	0.0929594
	0.0132961	0.0208935	0.0706887	0.045882
	0.0233454	0.00167922	0.03077	0.0541361
	0.0177028	0.0726878	0.029093	0.0523733
	0.0216654	0.0241367	0.0383926	0.0145617
	0.0135142	0.0435869	0.057531	0.0414616
	0.00424548	0.0625186	0.0883298	0.011929
	0.0331627	0.0184744	0.0093569	0.0300001
	0.0227978	0.0100621	0.020124	0.0320831
	0.00755483	0.0863362	0.0324018	0.038443
	0.00418677	0.00617907	0.0216073	0.0603889
	0.0170805	0.034589	0.00769009	0.0159949
	0.0441812	0.0338229	0.0481282	0.0400781
	8.02231e-06	0.00404042	0.041157	0.0149259
	0.0162245	0.0951562	0.00203762	0.0635344
	0.0674219	0.0744097	0.0547908	0.0177313
	0.00826258	0.0146578	0.0860366	0.0274789
	0.00249033	0.0584889	0.072297	0.00619634
	0.000943545	0.0871643	0.0378553	0.033127
	0.014538	0.0655274	0.0569031	0.041087
	0.0275514	0.0980524	0.0598598	0.0727046
	0.0420083	0.0162222	0.0457746	0.0314538
	0.0487925	0.0373868	0.0924772	0.00352016
	0.0561963	0.0150007	0.0680769	0.013115
	0.0306219	0.0547942	0.0582215	0.0286872
	0.00219412	0.0160981	0.0931253	0.0234702
	0.0125206	0.0165546	0.00246316	0.0391717
	0.00855825	0.0209839	0.0122599	0.0349383
	0.03077	0.101654	0.00594667	0.0157802
	0.0215545	0.103614	0.00959259	0.0198275
	0.0277372	0.0858429	0.0333548	0.000836063
	0.00421607	0.0561653	0.0498683	0.0438334
	0.0228657	0.0530093	0.00631663	0.0182057
	0.0223747	0.07463	0.0258647	0.0267578
	0.0222252	0.0597948	0.0402163	0.0248675
	0.0317504	0.116551	0.0122344	0.0487325
	0.012694	0.00564692	0.00305646	0.0202889
	0.0355521	0.0503891	0.000252588	0.0559689
	0.0405886	0.0469616	0.0286713	0.0488987
	0.0218755	0.0632797	0.0199744	0.0276787
	0.0190445	0.0250473	0.0412497	0.00811971
	0.0319773	0.00604815	0.0287755	0.00444039
	0.0157588	0.0732943	0.0361108	0.0445334
	0.0609661	0.121328	0.163574	0.0208253
	0.0113414	0.0862673	0.0487679	0.023444
	0.0356435	0.0537156	0.0269299	0.0174985
	0.0433079	0.100051	0.0118578	0.029568
	0.0341158	0.0571138	0.0143604	0.0645382
	0.0313026	0.0388157	0.00124744	0.00121694
	0.0240908	0.0853038	0.0258017	0.0169363
	0.067634	0.0521273	0.0484278	0.00731503
	0.0402749	0.0926546	0.037925	0.03462
	0.0262066	0.0631362	0.0145594	0.00561595
	0.0181763	0.00280491	0.000499855	0.00510555
	0.0166587	0.0362189	0.00235894	0.00778137
	0.00714252	0.0727959	0.0178081	0.0286638
	0.00746398	0.0316158	0.0156827	0.0239888
	0.0215203	0.0145306	0.0372204	0.0487803
	0.0170351	0.0621555	0.0404863	0.0148154
	0.0349346	0.0517956	0.0734033	0.0512274
	0.0453694	0.0397052	0.0659113	0.00995429
	0.0460717	0.0678706	0.0357065	0.00349315
	0.0193751	0.0859155	0.00604536	0.0350445
	0.00742712	0.0377692	0.000178754	0.0132067
	0.00939057	0.0445913	0.101005	0.0437567
	0.0425909	0.0442447	0.00399956	0.00339742
	0.00850482	0.0306883	0.132583	0.0284726
	0.00100636	0.108045	0.179467	0.00032882
	0.0019241	0.0184303	0.0653783	0.00562458
	0.0313178	0.0789334	0.18251	0.00114983
	0.00768105	5.15316e-06	0.00294309	0.0343972
	0.0388108	0.0181142	0.00627622	0.031127
	0.0047704	0.0514608	0.00110837	0.00126789
	0.00322389	0.0978891	0.00397421	0.00103938
	0.0127144	0.0701398	0.0554872	0.00807305
	0.0398602	0.0229632	0.000471214	0.0512935
	0.0209332	0.0490617	0.00566676	0.0589635
	0.0393685	0.0427939	0.0451206	0.00154607
	0.00899836	0.0593307	0.0483622	0.0411714
	0.0111903	0.11006	0.0548754	0.0135595
	0.0140146	0.106209	0.0502401	0.0192416
	0.00594449	0.00254495	0.0181579	0.00718029
	0.0139366	0.0471102	0.034089	0.0150355
	0.0131551	0.0165309	0.0258229	0.03227
	0.0249669	0.0381113	0.0802871	0.000224153
	0.0452618	0.0586322	0.0113004	0.00431982
	0.0457112	0.059838	0.0120963	0.0182582
	0.019573	0.0520051	0.0191631	0.0293086
	0.0194211	0.124026	0.0785535	0.010966
	0.0176031	0.0420976	0.00610378	0.0536084
	0.0111431	0.102232	0.0100072	0.00428366
	0.0293656	0.00563116	0.00464313	0.0383162
	0.022404	0.088397	0.0342837	0.0484559
	0.0422172	0.0782782	0.115607	0.0164316
	0.0419808	0.0444805	0.0125313	0.0161587
	0.0549484	0.0748933	0.0427046	0.0405945
	0.0159433	0.00994797	0.0248379	0.0265529
	0.0590092	0.0216865	0.028037	0.0305655
	0.0556333	0.0842553	0.0532007	0.0300026
	0.0115695	0.117166	0.0691537	0.0769203
	0.0247367	0.0100463	0.0200446	0.0674881
	0.0308952	0.000185155	0.0480582	0.00157116
	0.0419838	0.0518418	0.028253	0.00908165
	0.0373834	0.0597021	0.0438468	0.0116159
	0.0410207	0.0639656	0.0528582	0.0383205
	3.99779e-05	0.0998489	0.0807692	0.00352778
	0.010006	0.00675583	0.00965524	0.0194753
	0.0373741	0.0506894	0.0561794	0.0175141
	0.012215	0.060052	0.0263393	0.0211736
	0.000106798	0.0278965	0.040976	0.0320896
	0.0124517	0.0842987	0.0168969	0.0384715
	0.0365298	0.119015	0.00435905	0.0317193
	0.0210039	0.0981234	0.0676893	0.00237239
	0.03234	0.150555	0.0103786	0.0435557
	0.00813274	0.050982	0.0244257	0.0544468
	0.00652234	0.00140551	0.0710238	0.0315452
	0.0023593	0.080336	0.035042	0.0492501
	0.00401973	0.0314227	0.0512186	0.051902
	0.0110067	0.0673257	0.0249386	0.0378372
	0.00958065	0.0499077	0.015141	0.059637
	0.0213517	0.101748	0.0842467	0.000773413
	0.00797347	0.0321279	7.7e-05	0.0436688
	0.0212411	0.0968211	0.0303161	0.0371333
	0.00745144	0.114884	0.0435057	0.0111222
	0.0479088	0.00819412	0.00717183	0.0310322
	0.00160265	0.0318185	0.0085058	0.0892252
	0.0373455	0.104128	0.0276804	0.066502
	0.0229943	0.0798068	0.0655063	0.00313595
	0.025933	0.0731483	0.0974946	0.000875382
	0.00202723	0.0517184	0.012321	0.0300665
	0.0123139	0.0785876	0.0298005	0.045362
	0.0222559	0.0377035	0.0965968	0.0286039
	0.0401677	0.0973204	0.0346623	0.0113922
	0.0459953	0.0962796	0.0194054	0.0531333
	0.0758572	0.00420867	0.0400907	0.0315064
	0.00119737	0.00600902	0.0437089	0.046165
	0.0567081	0.0493267	0.0203492	0.0678711
	0.0544861	0.0160156	0.00936368	0.0224022
	0.0481739	0.00884067	0.0171804	0.0541361
	0.0584805	0.0596133	0.0127155	0.0546228
	0.0478713	0.0568746	0.0143766	0.0468204
	0.0247397	0.0602485	0.054947	0.0704718
	0.0366449	0.131777	0.0811277	0.0373651
	0.0629923	0.035165	0.00726668	0.0311771
	0.0103183	0.0186943	0.0214741	0.00829605
	0.01865	0.0626385	0.00141139	0.0175455
	0.0214921	0.0775443	0.0366545	0.072416
	0.00298374	0.00310234	0.05261	0.000124279
	0.0160425	0.0285638	0.0121924	0.0722586
	0.00454484	0.00687814	0.0198938	0.026999
	0.0392742	0.080869	0.0764553	0.0592746
	0.00331469	0.0326385	0.0420033	0.056338
	0.0108949	0.0539101	0.0328031	0.0115207
	0.0164097	0.0303338	0.0447353	0.00781797
	0.0131185	0.11422	0.0156079	0.0309539
	0.0513111	0.00664386	0.0373066	0.000125409
	0.00103983	0.0915165	0.00725277	0.0358421
	0.0124213	0.0662663	0.0622923	0.0196047
	0.00760794	0.0626029	0.00600427	0.0368272
	0.00663603	0.0557379	0.0406083	0.0519577
	0.00331747	0.0340116	0.112625	0.0369164
	0.00357492	0.0214248	0.00690663	0.0469621
	0.00742373	0.0226657	0.0172055	0.0651652
	0.0226928	0.0883517	0.0442015	0.0407476
	0.00387313	0.0374284	0.0102716	0.00956651
	0.0217004	0.109023	0.0774099	0.0458148
	0.0200049	0.0635102	0.035534	0.0131723
	0.0177224	0.0361593	0.017689	0.00181786
	0.0369791	0.0438016	0.0160267	0.0239806
	0.0195825	0.0777907	0.0268317	0.0321825
	0.0450016	0.00637651	0.0298885	0.00227621
	0.00611036	0.0277382	0.0486088	0.0180552
	0.0678165	0.0475292	0.0328975	0.0219003
	0.058123	0.0359326	0.0134988	0.00587519
	0.0308577	0.0878751	0.0449803	0.0371741
	0.064242	0.0666227	0.0218885	0.018005
	0.068096	0.0284614	0.0364175	0.0290391
	0.029767	0.119706	0.0154773	0.00541935
	0.0106785	0.0518795	0.00347857	0.00378653
	0.070245	0.0809876	0.0448125	0.0296767
	0.0267262	0.0641743	0.00268111	0.0112201
	0.0124202	0.0219501	0.0234402	0.0147698
	0.0431004	0.0926385	0.154304	0.000403484
	0.0441067	0.0685672	0.0095462	0.0221053
	0.0325681	0.0398589	0.0635501	0.0265489
	0.00193076	0.0439065	0.0452314	0.042682
	0.0153174	0.0167197	0.10645	0.0137372
	0.00970448	0.0255662	0.13487	0.00248724
	0.00359957	0.0470274	0.0866342	0.025121
	0.0356464	0.0876687	0.0416048	0.0438919
	0.01933	0.0434278	0.00593988	0.000142684
	0.0237881	0.0850812	0.0376357	0.048805
	0.0306237	0.0969739	0.0185471	0.0404393
	0.0430669	0.0573249	0.030888	0.0530908
	0.0231022	0.098152	0.0157917	0.00718236
	0.0471731	0.0141579	0.0554435	0.0888457
	0.00594262	0.111477	0.101779	0.0147608
	0.0275417	0.0447935	0.0350961	0.0744854
	0.0209437	0.0746296	0.0557271	0.0223771
	0.0393874	0.0838871	0.0127158	0.00338494
	0.0327992	0.0916733	0.0283641	0.0059967
	0.0547146	0.0542982	0.0456068	0.0342054
	0.0338384	0.150361	0.114375	0.0459257
	0.0184101	0.00415547	0.0630711	0.0478655
	0.0496943	0.0241737	0.0243631	0.00598178
	0.00171597	0.138759	0.0260456	0.0727945
	0.0229328	0.124929	0.0678939	0.0129834
	0.0256847	0.0106294	0.0494743	0.02972
	0.0266186	0.0459927	0.0873834	0.00866668
	0.0131024	0.0287823	0.0699673	0.0147027
	0.0468836	0.0225294	0.0279645	0.0313203
	0.00591337	0.063191	0.0601696	0.074811
	0.0238314	0.0336851	0.0183419	0.0127799
	0.0179912	0.00182133	0.00429781	0.0429064
	0.0169307	0.00509155	0.0672977	0.0236012
	0.00976459	0.014276	0.0800937	0.0273884
	0.0105949	0.0799285	0.116072	0.08411
	0.00445984	0.0465782	0.102368	0.0330148
	0.0208141	0.0618745	0.121975	0.0241977
	0.0202126	0.0796799	0.0762013	0.0165388
	0.00568514	0.0431428	0.030769	0.0545375
	0.0297915	0.0184591	0.131824	0.040093
	0.052544	0.0529852	0.0801916	0.0121041
	0.0326316	0.0151231	0.0345278	0.00224325
	0.0079002	0.0500573	0.0692683	0.0606758
	0.0105303	0.113386	0.0199701	0.0264695
	0.00592858	0.0506552	0.0387233	0.031082
	0.0369328	0.0355487	0.103428	0.063668
	0.0174854	0.0820734	0.0991778	0.0514124
	0.024169	0.0007551	0.0192142	0.0779163
	0.0396532	0.105949	0.0879797	0.0423704
	0.0198914	0.0139079	0.045898	0.0362727
	0.0282788	0.0732727	0.0312206	0.0109947
	0.00784597	0.0228184	0.0097459	0.0516616
	0.00170451	0.0902731	0.0213873	0.032582
	0.00350933	0.0722334	0.110563	0.0704711
	0.00495078	0.131316	0.020381	0.0729936
	0.0130837	0.056002	0.029097	0.0102693
	0.0363196	0.0477349	0.030968	0.0464739
	0.00128539	0.0527106	0.00521139	0.0489021
	0.0133738	0.0996835	0.00720008	0.0465522
	0.00489951	0.0343812	0.0586544	0.0640393
	0.0124169	0.0516988	0.069955	0.0469294
	0.000230244	0.0161125	0.0694866	0.0829912
	0.00291493	0.0441231	0.0199143	0.000603008
	0.00754915	0.045532	0.0158957	0.0160674
	0.00552576	0.0676184	0.0377447	0.0412624
	0.0154771	0.015398	4.33823e-06	0.0275701
	0.0259364	0.0239529	0.0598161	0.0414325
	0.0298341	0.0681904	0.157717	0.0512597
	0.00381874	0.013383	0.00510042	0.0174318
	0.0215358	0.0290399	0.0292873	0.0877169
	0.0504392	0.0610682	0.0179908	0.0194291
	0.0135343	0.0525806	0.039051	0.0775071
	0.00754019	0.035616	0.0557048	0.0525058
	0.00449367	0.0388222	0.0383226	0.0920535
	0.00565025	0.0444853	0.0643407	0.0407826
	0.0110778	0.0293536	0.0590275	0.00286356
	0.00169297	0.0838146	0.00827534	0.0669723
	0.0242026	0.0676208	0.0327632	0.0209559
	0.0318135	0.025959	0.0113169	0.0562382
	0.00309085	0.111703	0.0528778	0.0232132
	0.0232804	0.115085	0.0211566	0.0714763
	0.0285554	0.00775242	0.033619	0.0539743
	0.0292626	0.0831467	0.0871588	0.00162233
	0.023503	0.0381668	0.0561952	0.0411279
	0.0133845	0.0757553	0.00671315	0.00868556
	0.035972	0.0381925	0.00474997	0.0408084
	0.0150701	0.0421425	0.0825827	0.00910698
	0.035478	0.0807924	0.0819814	0.0140288
	0.0198475	0.0561828	0.0620127	0.0331484
	0.0402197	0.0685473	0.00827281	0.0327802
	0.00681756	0.044963	0.0483907	0.0215417
	0.00271574	0.019418	0.051517	0.0550025
	0.0382749	0.0104341	0.0634229	0.0483326
	0.02059	0.0155819	0.0184032	0.0280812
	0.00293695	0.0355812	0.0484586	0.0288832
	0.0029901	0.0354352	0.0459782	0.0244437
	0.0196316	0.0152892	0.00853294	0.0659472
	0.0018382	0.0214735	0.00333573	0.0136493
	0.0196396	0.00780858	0.0514888	0.0127972
	0.0262042	0.0113081	0.0366528	0.040104
	0.0178914	0.0606274	0.10255	0.0904942
	0.0203121	0.0422734	0.0352824	0.0464488
	0.0550962	0.0364415	0.0332634	0.0721733
	0.0123362	0.0297584	0.0765886	0.0388003
	0.0117445	0.135635	0.083618	0.00711187
	0.0123815	0.0202702	0.0423881	0.00551329
	0.0117644	0.108565	0.0230958	0.0146233
	0.0126747	0.0548504	0.0174672	0.0414062
	0.0293256	0.0626034	0.0228759	0.0398604
	0.00716483	0.0667262	0.080777	0.014164
	0.0304627	0.0147051	0.0147451	0.0322177
	0.03182	0.00265413	0.0631947	0.0384512
	0.00456271	0.0520716	0.00483235	0.0143855
	0.0716441	0.038052	0.051563	0.0336715
	0.0247489	0.111825	0.0317974	0.009738
	0.00630838	0.0411372	0.0842163	0.0268521
	0.0365678	0.0274026	0.0231558	0.0519505
	0.0294826	0.0860174	0.00236965	0.0109201
	0.00496962	0.0757873	0.0758947	0.0136529
	0.0193775	0.0661331	0.0232163	0.0679508
	0.0579249	0.0654394	0.0628698	0.0228798
	0.00321659	0.0589843	0.00435569	0.0302275
	0.0240175	0.0896694	0.0537277	0.0106116
	0.0166905	0.012469	0.0118072	0.00320759
	0.020258	0.0612796	0.0680186	0.0686139
	0.0184367	0.0703887	0.0318634	0.0121531
	0.0147487	0.0375308	0.0252926	0.020402
	0.0069343	0.0475279	0.0631834	0.0213331
	0.0414811	0.0497966	0.002732	0.0122869
	0.0291995	0.0134798	0.0457528	0.0274802
	0.00272654	0.0636671	0.0181467	0.0288317
	0.0228486	0.049875	0.000372955	0.0285565
	0.0141329	0.0412615	0.0386751	0.00652851
	0.0173026	0.0484726	0.0151393	0.065919
	0.0071839	0.0672728	0.037727	0.00502743
	0.0193565	0.0584979	0.047376	0.0119238
	0.0143481	0.108636	0.0346421	0.0561023
	0.0126408	0.0048595	0.119009	0.0168102
	0.0163098	0.0400394	0.0507745	0.0277978
	0.029997	0.0377591	0.0259184	0.0458609
	0.0514724	0.125051	0.00409855	0.00497904
	0.0146175	0.0918393	0.0369943	0.00821942
	0.00510916	0.0426794	0.0301855	0.0152194
	0.00308095	0.0791049	0.0716926	0.0164208
	0.0242212	0.0118678	0.0331863	0.00405057
	0.0344464	0.0672566	0.0401369	0.0375101
	0.065056	0.0747564	0.0367729	0.00144867
	0.0143345	0.0266641	0.0487856	0.0726743
	0.00528221	0.0135907	0.00736154	0.048528
	0.0063054	0.0813078	0.0339291	0.0561359
	0.0281851	0.0747215	0.0565048	0.05934
	0.0273941	0.0306778	0.0130173	0.0636916
	0.0536772	0.024297	0.0234891	0.0665628
	0.0111998	0.0683373	0.020931	0.0162181
	0.0346236	0.105182	0.014669	0.0409351
	0.00662335	0.0646114	0.0100836	0.052573
	0.0121206	0.0430173	0.00223105	0.0554953
	0.0259774	0.102363	0.0135741	0.043073
	0.0231869	0.00488857	0.0950292	0.0106314
	0.00119772	0.0422146	0.0792855	0.0417202
	0.0314976	0.0578976	0.0473665	0.0432696
	0.0104567	0.0446395	0.000575407	0.0424685
	0.01317	0.0811296	0.07337	0.0142178
	0.0166717	0.00917174	0.0285148	0.0139755
	0.0509969	0.0061237	0.0370694	0.0717247
	0.00150954	0.065652	0.0499713	0.0416949
	0.0249457	0.00144678	0.0148841	0.0500704
	0.0171248	0.021599	0.0198714	0.0555304
	0.00101728	0.113808	0.00769229	0.0400588
	0.0149022	0.0158222	0.00097339	0.0245161
	0.0334586	0.0072082	0.17104	0.00303642
	0.0179197	0.0567819	0.0559889	0.0593412
	0.00741585	0.0690414	0.0101994	0.0246095
	0.0224003	0.0505325	0.0160407	0.0319161
	0.00313677	0.0291936	0.0121983	0.0102797
	0.0625868	0.0648274	0.11234	0.0053927
	0.0256695	0.0547906	0.0315963	0.0322179
	0.000374946	0.0634222	0.139328	0.0230598
	0.0653053	0.0639931	0.00677773	0.045378
	0.0346939	0.0101894	0.0876853	0.0162956
	0.0112176	0.116031	0.131571	0.0797853
	0.0179176	0.111205	0.0323139	0.0637591
	0.0401922	0.00368381	0.0221785	0.0902484
	0.0206849	0.0377023	0.0103689	0.0548648
	0.0578898	0.00332914	0.0132357	0.0281849
	0.00253995	0.0203238	0.0393243	0.00903454
	0.0130222	0.00690085	0.0371583	0.0646611
	0.00493448	0.0350249	0.00316657	0.0594596
	0.0249176	0.000350056	0.0153144	0.0446398
	0.00403619	0.0748026	0.000385465	0.0920587
	0.0621052	0.0181852	0.0518222	0.0647087
	0.0551123	0.0789047	0.0146067	0.00658561
	0.00847669	0.0257855	0.0645509	0.0100053
	0.000670867	0.0578414	0.0326705	0.0497591
	0.000138372	0.086988	0.0899421	0.0186023
	0.0100096	0.0202431	0.034944	0.0281846
	0.00331738	0.0513614	0.0255082	0.0249353
	0.0117739	0.105952	0.00282644	0.0357677
	0.0185594	0.103043	0.0232012	0.0641042
	0.00436038	0.0021928	0.00653862	0.0161228
	0.000111902	0.000197738	0.0184482	0.0236946
	0.0170483	0.0347078	0.000841928	0.0173353
	0.00649893	0.0313673	0.010328	0.000841952
	0.0170778	0.148674	0.0134121	0.00347895
	0.0366394	0.0222288	0.196336	0.023112
	0.030496	0.0996341	0.00152747	0.0206467
	0.00535438	0.0460039	0.0226823	0.00480932
	0.0220128	0.00936637	0.0491285	0.0738871
	0.00308076	0.0469736	0.0226705	0.0711001
	0.0279518	0.00184989	0.0364185	0.0315613
	0.0194575	0.0859571	0.0534169	0.0268384
	0.0108582	0.050294	0.0415182	0.0401298
	0.0301297	0.100202	0.0474836	0.00012525
	0.0479042	0.133687	0.117356	0.067464
	0.0684768	0.145851	0.0503981	0.0039091
	0.0436836	0.0124099	0.0147488	0.00619674
	0.0113117	0.0430677	0.0101247	0.0111663
	0.0125029	0.133153	0.125519	0.0262084
	0.017936	0.0186186	0.0382588	0.00595116
	0.0390828	0.0764893	0.0918945	0.0304669
	0.00670885	0.0489135	0.100873	0.0469081
	0.017807	0.0272605	0.0540979	0.00514052
	0.0139144	0.0875313	0.0663823	0.00514081
	0.0102909	0.0447097	0.0915289	0.00792905
	0.0305378	0.0785688	0.0695463	0.0691506
	0.0106227	0.0190407	0.0102576	0.0422927
	0.0459559	0.0763285	0.184007	0.0320293
	0.0375394	0.00915876	0.0563751	0.00190022
	0.0510348	0.115154	0.00673559	0.0180612
	0.0450305	0.00628634	0.041397	0.0192545
	0.00266562	0.114764	0.0508933	0.0255924
	0.0408503	0.0545588	0.113976	0.000348817
	0.0509385	0.0701106	0.0189614	0.0588882
	0.00478876	0.095166	0.0100269	0.00943523
	0.0602464	0.0171516	0.0493424	0.0172445
	0.0098325	0.108148	0.0600508	0.0150406
	0.0381372	0.0722688	0.00597502	0.025303
	0.0206469	0.0554305	0.0327676	0.038214
	0.00771999	0.101296	0.016254	0.0658388
	0.0023276	0.0582429	0.0269996	0.081719
	0.0195967	0.0210342	0.121701	0.0424258
	0.00284564	0.00436041	0.0107967	0.0699049
	0.017914	0.0862383	0.0538893	0.0373109
	0.0449758	0.0774115	0.0016587	0.0562108
	0.0144362	0.0662697	0.125512	0.0613114
	0.0142	0.0507775	0.00441124	0.0547691
	0.020461	0.115866	0.0229575	0.0475656
	0.0479818	0.0342522	0.0451992	0.0100579
	0.00728274	0.11954	0.0121814	0.0897247
	0.0334233	0.0396359	0.00822281	0.0842117
	0.0163273	0.0238289	0.00528398	0.036959
	0.0264545	0.0203632	0.0474695	0.0732548
	0.0540136	0.077943	0.037415	0.0384331
	0.0356066	0.0178373	0.0543533	0.0332662
	0.0109618	0.0456124	0.0766955	0.0721545
	0.0385852	0.0554071	0.00705525	0.0509186
	0.0633854	0.0329256	0.00450201	0.0484284
	0.0195929	0.0448621	0.0112061	0.0463061
	0.00837019	0.0900416	0.00378388	0.0278165
	0.0381069	0.00309832	0.0179531	0.00387605
	0.0313127	0.0126939	0.0279792	0.0128199
	0.0511952	0.0608477	0.0101703	0.0245713
	0.0430899	0.0544074	0.0287762	0.0168002
	0.0445782	0.0879255	0.0130311	0.0553676
	0.0320061	0.0329269	0.0241256	0.0645261
	0.00514559	0.130997	0.0189096	0.0371686
	0.00602189	0.014452	0.0115448	0.0143869
	0.0254011	0.0226202	0.0255624	0.0550227
	0.0156627	0.0825678	0.0164377	0.00837589
	0.00907215	0.0605079	0.0200885	0.0592085
	0.0100513	0.0237622	0.0328515	0.0537189
	0.0226855	0.053674	0.0211436	0.0472072
	0.00135825	0.0489492	0.016522	0.0406731
	0.0173217	0.0756454	0.0393922	0.0347636
	0.0217857	0.0767014	0.000626404	0.0445164
	0.0232528	0.0312956	0.0305985	0.0083749
	0.0185104	0.0286038	0.0498301	0.0284486
	0.0589237	0.0303485	0.0549921	0.0652206
	0.00387686	0.00562689	0.0483316	0.00300844
	0.00151391	0.0301085	0.0711485	0.0299569
	0.017426	0.0137763	0.0224608	0.0723948
	0.0269837	0.0138438	0.0308739	0.00127741
	0.00748471	0.0835276	0.00773992	0.0157467
	0.00886063	0.025563	0.0584158	0.0490817
	0.0469391	0.046294	0.074898	0.0260254
	0.0201749	0.0731036	0.00787032	0.0257488
	0.027149	0.102941	0.0921101	0.0173894
	0.00555709	0.0162016	0.0582761	0.0458349
	0.0163058	0.0636598	0.000306567	0.0414624
	0.000673529	0.0071049	0.0107628	0.0363659
	0.00443424	0.0835235	0.0985167	0.0528133
	0.026943	0.0972606	0.0311419	0.00170568
	0.0188173	0.0279669	0.00431671	0.0233294
	0.0353878	0.0686216	0.00257742	0.0361677
	0.0571884	0.0120283	0.0053599	0.071187
	0.0327331	0.113034	0.0473972	0.00137514
	0.0434829	0.0714038	0.0210639	0.0253766
	0.025098	0.0798771	0.143822	0.00276436
	0.0014262	0.0781178	0.084818	0.0280832
	0.0445351	0.0394094	0.000583237	0.0125701
	0.0158219	0.0448304	0.0626194	0.00358208
	0.00343333	0.108321	0.0240351	0.00983711
	0.0602115	0.0257228	0.0034627	0.0239232
	0.0314757	0.136589	0.0170497	0.0087522
	0.0240407	0.0845816	0.0185165	0.0194576
	0.0395221	0.0471535	0.0162762	0.0203123
	0.0315117	0.0958387	0.0633328	0.0289791
	0.019369	0.0576316	0.115839	0.0251868
	0.0224043	0.108188	0.0097875	0.021377
	0.0515146	0.00836364	0.00315874	0.00217973
	0.0129506	0.0743517	0.0168475	0.0521655
	0.0330528	0.120617	0.0391334	0.0478077
	0.0557352	0.128472	0.0206411	0.0220602
	0.0362465	0.0827962	0.039599	0.0481116
	0.0362072	0.022933	0.0236516	0.0604474
	0.00235895	0.0700842	0.0811914	0.0132061
	0.0698938	0.0397436	0.0838474	0.0219572
	0.042474	0.0223604	0.0492505	0.0386209
	0.00418577	0.0409592	0.031645	0.0816958
	0.0169346	0.104403	0.0637629	0.0319565
	0.0206387	0.0400536	0.0758337	0.0318068
	0.0311274	0.0199082	0.0958563	0.00542354
	0.0251966	0.0438972	0.00509625	0.00897183
	0.0396006	0.0187145	0.0153992	0.017308
	0.0238169	0.0515896	0.00503976	0.0201514
	0.00367229	0.120572	0.0217413	0.00724417
	0.00127946	0.025311	0.0172367	0.0168381
	0.0138039	0.0168297	0.0251651	0.0596745
	0.0040683	0.0932432	0.0283481	0.0832117
	0.00163458	0.0318512	0.0359624	0.0261461
	0.0185078	0.0253509	0.062132	0.0400459
	0.0442833	0.0756604	0.046099	0.00355789
	0.0520928	0.0463394	0.0196906	0.0396073
	0.0217961	0.0270249	0.00135914	0.00886627
	0.00434931	0.0579793	0.0971554	0.0494219
	0.023282	0.100046	0.00308543	0.0721006
	0.0142727	0.0446164	0.0380025	0.0231116
	0.0275728	0.106228	0.0495614	0.052696
	0.00325423	0.0262452	0.0625855	0.0104431
	0.00758591	0.0443962	0.0353328	0.0870212
	0.000343813	0.0384327	0.0923043	0.016533
	0.024871	0.0780949	0.037152	0.0342211
	0.0124753	0.137074	0.00820376	0.0609132
	0.0213995	0.00577909	0.0236318	0.0505841
	0.0152334	0.0070836	0.00282536	0.055844
	0.0415734	0.0126382	0.0408345	0.0433452
	0.00516978	0.0650077	0.00995331	0.0696266
	0.00411044	0.0516845	0.00922303	0.0413461
	0.0299322	0.132734	0.0228668	0.063955
	0.0157849	0.0295483	0.00370625	0.0150671
	0.020451	0.103388	0.0168529	0.01156
	0.00725728	0.0693704	0.012826	0.0208004
	0.0201855	0.0696306	0.0242342	0.0621178
	0.000471371	0.080268	0.0238503	0.0561683
	0.00293677	0.00716563	0.0239012	0.00940781
	0.00311331	0.0855327	0.00408927	0.0270303
	0.0156786	0.0592783	0.0323614	0.0303461
	0.0245576	0.0416915	0.080213	0.018932
	0.0113381	0.00959399	0.0528366	0.027891
	0.00584814	0.0516605	0.0109663	0.0450301
	0.00827232	0.0755667	0.00512986	0.0106271
	0.0218258	0.00373668	0.0275675	0.00344845
	0.0360633	0.0123795	0.0028487	0.00700001
	0.0156055	0.0473917	0.0165211	0.0158323
	0.0247881	0.0537206	0.0376812	0.0202221
	0.0163178	0.0735854	0.0649725	0.0134019
	0.000819883	0.0389637	0.0288559	0.0498228
	0.0603468	0.0856741	0.0353229	0.0163212
	0.00645426	0.10923	0.0323823	0.0112719
	0.00966806	0.0971425	0.00868756	0.0526844
	0.0182176	0.100678	0.00629438	0.0615807
	0.010747	0.149418	0.0505666	0.00697708
	0.0126662	0.0537609	0.0235706	0.0354945
	0.0103671	0.0684746	0.0786389	0.0476754
	0.00145964	0.0189118	0.00749045	0.0291494
	0.00717472	0.0654256	0.0165233	0.085617
	0.0398091	0.0818495	0.0840511	0.00220657
	0.0140401	0.0498221	0.0717296	0.0125325
	0.0530281	0.0702339	0.0517413	0.00444352
	0.0539966	0.0229589	0.102024	0.065902
	0.00239881	0.0533622	0.042392	0.00285962
	0.0207598	0.0152469	0.082367	0.0251758
	0.000590106	0.0675181	0.0828729	0.0266699
	0.0091051	0.048814	0.0205408	0.0301195
	0.000107826	0.0412145	0.030938	0.0103404
	0.00634363	0.0263383	0.0452809	0.00459421
	0.0133765	0.113278	0.02462	0.0272341
	0.0172712	0.0489596	0.0171783	0.0164208
	0.00176067	0.0443198	0.0455884	0.0383234
	0.0253798	0.102678	0.0341049	0.0150082
	0.00237622	0.0870968	0.0497416	0.0952689
	0.0121184	0.06382	0.0423249	0.0642199
	0.0125125	0.0634573	0.0420354	0.00680102
	0.0143	0.0584029	0.0370188	0.0431455
	0.00763607	0.130706	0.00132755	0.0124863
	0.0434819	0.0361017	0.0067468	0.0356407
	0.0245881	0.0504429	0.108848	0.00256747
	0.0270612	0.102984	0.132521	0.0077141
	0.0489655	0.0952005	0.0850787	0.0436704
	0.00980917	0.0636638	0.0758306	0.0264237
	0.0279519	0.0719563	0.0147791	0.00640307
	0.00772024	0.0457099	0.0382701	0.0195738
	0.0251632	0.0425444	0.0228517	0.0733674
	0.0197031	0.0310149	0.0274389	0.0134564
	0.0128466	0.0851547	0.0600057	0.0930418
	0.0280359	0.00921553	0.165865	0.000833276
	0.0356822	0.0848537	0.0149744	0.00777485
	0.0445356	0.0934998	0.0709859	0.0706231
	0.0213137	0.00402889	0.100476	0.0229473
	0.046876	0.0644712	0.0425898	0.0215897
	0.0294791	0.00711967	0.0727178	0.00931075
	0.0117009	0.074679	0.104729	0.0276956
	0.0168644	0.0253256	0.00200382	0.013289
	0.0361429	0.0722186	0.123896	0.0266035
	0.00399399	0.00531122	0.129874	0.00651616
	0.00272897	0.106633	0.0777435	0.00154334
	0.00821312	0.027254	0.0932533	0.0107821
	0.00419448	0.066373	0.0293596	0.0337583
	0.0601237	0.0867199	0.0103242	0.041328
	0.0397887	0.0658529	0.0760308	0.0347214
	0.0387665	0.0156965	0.0146964	0.00228551
	0.020464	0.00564282	0.142065	0.0219309
	0.0208294	0.0257259	0.0494135	0.0248876
	0.0278625	0.0690473	0.0126707	0.0389556
	0.00441725	0.0860185	0.0953831	0.0129211
	0.0136619	0.0724679	0.0814329	0.0200565
	0.00593096	0.00264688	0.0147547	0.0271908
	0.0117017	0.142929	0.0463617	0.0022287
	0.0128806	0.0365097	0.103113	0.0315735
	0.00233207	0.138271	0.108271	0.00745533
	0.00512974	0.0742153	0.123342	0.0072521
	0.0193849	0.0284569	0.0686194	0.0350938
	0.0319516	0.00836465	0.073029	0.0198416
	0.0165597	0.0174707	0.054235	0.0882849
	0.00564129	0.053394	0.127374	0.0312014
	0.00596549	0.10068	0.0912713	0.0931124
	0.00272463	0.077545	0.12368	0.046356
	0.0252045	0.0114992	0.0352146	0.0720012
	0.0142419	0.0215837	0.176751	0.0662716
	0.010011	0.0923294	0.101681	0.0959193
	0.0374752	0.0426896	0.103929	0.0408265
	0.0170444	0.0781744	0.202443	0.0855762
	0.0492282	0.0991554	0.0468251	0.0422176
	0.00186772	0.120161	0.105299	0.0727744
	0.0175258	0.0514939	0.170651	0.0787151
	0.0131666	0.109832	0.0374267	0.0115273
	0.00433143	0.00141109	0.0404292	0.0341899
	0.0364946	0.0482874	0.0306467	0.0404371
	0.0110688	0.0706643	0.119036	0.0280564
	0.0355884	0.0809831	0.0751198	0.013998
	0.0694862	0.0228968	0.137285	0.0702857
	0.0114268	0.0165195	0.0931719	0.0374309
	0.015381	0.032953	0.0906106	0.0219536
	0.0273447	0.0455917	0.187699	0.0739144
	0.0268588	0.00587889	0.0841938	0.0751074
	0.0430475	0.151042	0.0112682	0.022058
	0.0108227	0.00245528	0.0762017	0.0341805
	0.00785012	0.0303255	0.168145	0.0130587
	0.0311492	0.03189	0.144601	0.0522125
	0.0221515	0.0868737	0.0890908	0.0587809
	0.0537438	0.136726	0.0675738	0.00103411
	0.0504948	0.0455994	0.109469	0.0132989
	0.0219169	0.149322	0.193089	0.00200325
	0.0234834	0.0455809	0.137492	0.0123355
	0.0312191	0.0488846	0.0962318	0.0136382
	0.0342647	0.0268425	0.154468	0.018677
	0.0337064	0.0493691	0.215435	0.0367896
	0.0469587	0.0130221	0.118843	0.0134664
	0.0725266	0.102942	0.141016	0.0232656
	0.0559138	0.117346	0.14211	0.0084231
	0.00139207	0.072723	0.0988908	0.0334622
	0.0280916	0.0201177	0.0636733	0.0515792
	0.0538517	0.0258972	0.0394285	0.0155065
	0.0259279	0.0809016	0.0211608	0.0127107
	0.0433843	0.0393398	0.126748	0.0123065
	0.00677482	0.123397	0.0625557	0.0303629
	0.00415793	0.0423219	0.114813	0.0180748
	0.0165292	0.0825971	0.192339	0.030939
	0.00319593	0.065381	0.11863	0.0232857
	0.0363673	0.0118929	0.0383619	0.0428039
	0.0222858	0.00932808	0.194298	0.00370104
	0.0206088	0.0694485	0.16809	0.0108193
	0.0074406	0.0589214	0.175556	0.0102159
	0.0119501	0.0893131	0.110983	0.0876621
	0.00504424	0.0680706	0.061855	0.0138578
	0.0473392	0.0740187	0.201236	0.00792989
	0.00750236	0.0522723	0.13833	0.067501
	0.0227688	0.101412	0.0879669	0.00446846
	0.00645296	0.0258769	0.203903	0.0231652
	0.0399936	0.0346126	0.0276991	0.027661
	0.00109675	0.0905801	0.109746	0.0237108
	0.0167462	0.0767593	0.190485	0.000581635
	0.0056708	0.0822884	0.197772	0.0150583
	0.0242366	0.0362247	0.0894481	0.0868445
	0.00675926	0.0574802	0.193628	0.00335484
	0.0351845	0.035566	0.130716	0.0277214
	0.00166044	0.0579365	0.134164	0.0216653
	0.00504502	0.0608452	0.149486	0.0137666
	0.0269105	0.0805537	0.15519	0.0144155
	0.0372919	0.064323	0.208668	0.0550621
	0.0224113	0.00710831	0.138605	0.0296744
	0.0206536	0.0103734	0.144082	0.00892229
	0.00347956	0.0849725	0.116973	0.0123928
	0.0378518	0.0218102	0.162154	0.0363948
	0.0100751	0.0763011	0.153929	0.0273466
	0.0457387	0.0811698	0.0286393	0.0144535
	0.0290802	0.0857682	0.0469392	0.0360663
	0.0298639	0.0466171	0.207758	0.0200277
	0.0179699	0.0268567	0.116759	0.0431627
	0.0259682	0.0658151	0.162447	0.0183789
	0.0515763	0.0468523	0.156513	0.00399375
	0.0312925	0.0242798	0.0897613	0.0112351
	0.0531961	0.0918571	0.074279	0.0114378
	0.02131	0.0683857	0.136906	0.0709706
	0.0309999	0.0343346	0.167108	0.000689418
	0.0373113	0.0929024	0.184438	0.0442714
	0.00780366	0.0535634	0.0940145	0.0293697
	0.0182325	0.0783932	0.114586	0.00386225
	0.00187243	0.0103135	0.153079	0.0434788
	0.0258399	0.0806454	0.175966	0.0227796
	0.0530795	0.0309371	0.163179	0.0170177
	0.029744	0.0707625	0.00831477	0.00166025
	0.0020924	0.0106648	0.0934345	0.0225173
	0.00797966	0.0217107	0.139168	0.0429582
	0.000972531	0.0478954	0.148678	0.0148691
	0.0690866	0.00633497	0.0485962	0.0112591
	0.0380308	0.00332472	0.16573	0.014605
	0.0251164	0.0609817	0.102444	0.0098842
	0.0634565	0.00367722	0.0494541	0.0294217
	0.0268257	0.106824	0.0776847	0.0222279
	0.0228033	0.00685148	0.0711569	0.0334988
	0.0181941	0.00975889	0.151251	0.0353754
	0.0195002	0.0218168	0.07781	0.0570536
	0.00748045	0.0650102	0.0518037	0.0368274
	0.0019577	0.0416343	0.0110225	0.0322439
	0.00587312	0.041963	0.0049126	0.0646997
	0.0458823	0.0112458	0.105936	0.0553471
	0.0319106	0.0630817	0.173995	0.0156467
	0.00157974	0.0550332	0.151457	0.0563602
	0.00818076	0.0522602	0.122113	0.052008
	0.0370203	0.0259921	0.0391826	0.00107324
	0.0305368	0.0625394	0.110453	0.0228726
	0.0251306	0.0839932	0.00771414	0.0422225
	0.00579481	0.104951	0.0500989	0.0803868
	0.0407503	0.0346898	0.181706	0.0581324
	0.00931025	0.0895838	0.00401297	0.0196466
	0.00748363	0.0450446	0.0212409	0.026255
	0.0285875	0.12588	0.165183	0.0764866
	0.0198689	0.0443102	0.148894	0.0231894
	0.0652003	0.0172005	0.155966	0.038661
	0.0351144	0.0322272	0.167194	0.0347028
	0.035931	0.0933696	0.0914596	0.0669489
	0.017375	0.00483925	0.0354193	0.0248629
	0.0394607	0.0591249	0.176251	0.00075297
	0.0389334	0.0755359	0.0157287	0.044734
	0.00299183	0.0674098	0.0698194	0.0757385
	0.0469711	0.0566042	0.106524	0.036844
	0.0177583	0.0735261	0.0365249	0.0804494
	0.000910998	0.0525399	0.0752067	0.00232045
	0.0184526	0.019788	0.164402	0.00742608
	0.00617009	0.050171	0.150868	0.045558
	0.0201839	0.0145796	0.129935	0.000298826
	0.0676036	0.0327458	0.0881491	0.0362708
	0.0254045	0.0508953	0.0549943	0.0236197
	0.00133364	0.057994	0.0821993	0.0565186
	0.0238519	0.134564	0.161982	0.0449087
	0.00450445	0.0696088	0.01289	0.0860407
	0.0222554	0.0475847	0.0301376	0.0422681
	0.0384098	0.0889093	0.118075	0.0492489
	0.00519071	0.0483945	0.136574	0.0290441
	0.00351769	0.0155865	0.13782	0.0221357
	0.0153846	0.0460992	0.0517043	0.0388383
	0.00083513	0.0801199	0.119502	0.0547187
	0.0094706	0.00586964	0.148827	0.029024
	0.0508343	0.0231145	0.106382	0.00759791
	0.0142102	0.148936	0.0282814	0.0123798
	0.00928074	0.0608983	0.125281	0.0272112
	0.0071085	0.00761873	0.115673	0.0139854
	0.0161135	0.0957568	0.0549626	0.0123444
	0.0651566	0.0946073	0.146806	0.0194519
	0.062043	0.0505781	0.0209474	0.00133696
	0.0489379	0.0503812	0.124467	0.00277149
	0.00787096	0.0610405	0.0704827	0.0404502
	0.000570463	0.00810555	0.0534406	0.0173894
	0.00955003	0.0175828	0.0863038	0.00476618
	0.0142749	0.0626995	0.149224	0.0013278
	0.00743774	0.0171158	0.201979	0.00774949
	0.019507	0.118073	0.0686002	0.0388144
	0.036326	0.118069	0.13529	0.0112741
	0.0218087	0.0585769	0.048126	0.0417682
	0.0240964	0.0452105	0.0500417	0.0526728
	0.0558883	0.00162402	0.15504	0.0109908
	0.00667742	0.106832	0.154576	0.0176411
	0.0101859	0.0107574	0.142384	0.0377578
	0.00836192	0.0647574	0.148408	0.00168598
	0.029353	0.0188563	0.116945	0.0769706
	0.0107003	0.0859054	0.175023	0.0777184
	0.000607694	0.00584156	0.144584	0.0762725
	0.00230024	0.0276451	0.163732	0.0348046
	0.0038235	0.0320025	0.072329	0.0456927
	0.032499	0.0295519	0.12594	0.0540156
	0.0230962	0.00790986	0.103375	0.000564264
	0.0377584	0.0491459	0.190424	0.0378219
	0.00746512	0.0482497	0.199271	0.0208013
	0.0407829	0.0452334	0.133165	0.00900545
	0.0171243	0.0276381	0.095509	0.0835482
	0.0354124	0.0337854	0.15565	0.00943451
	0.0259276	0.0478749	0.0846787	0.010573
	0.0175013	0.0452416	0.00406487	0.00142084
	0.00568894	0.0644205	0.184803	0.0104482
	0.0345029	0.0826397	0.115938	0.0519608
	0.00481198	0.101803	0.143243	0.0172066
	0.0325388	0.0427696	0.0951026	0.0222051
	0.00464942	0.017405	0.0635092	0.0226431
	0.0165121	0.0464864	0.111262	0.000467787
	0.00927451	0.0880359	0.0152601	0.0365527
	0.00270157	0.0536141	0.152066	0.073355
	0.0145351	0.0446026	0.166792	0.013187
	0.000735776	0.0313823	0.0385553	0.00755142
	0.0197179	0.0768343	0.0865968	0.00993111
	0.0240157	0.0115193	0.0380471	0.022628
	0.052587	0.0109818	0.20157	0.0234217
	0.0150934	0.0202103	0.0623929	0.00689848
	0.0672984	0.0324726	0.161504	0.0144248
	0.020117	0.135789	0.13952	0.0335639
	0.0135992	0.0494153	0.148701	0.0400649
	0.0417896	0.0122955	0.218503	0.0128732
	0.00149208	0.0408463	0.195587	0.0791303
	0.0444188	0.0774951	0.102966	0.0567622
	0.0478173	0.034747	0.094386	0.0131394
	0.00358322	0.0362824	0.100345	0.00301464
	0.027742	0.0313979	0.145201	0.0436158
	0.014284	0.0629172	0.146593	0.028299
	0.0214744	0.00772617	0.160763	0.00914255
	0.052644	0.0564425	0.108279	0.0413808
	0.00478742	0.0140467	0.178803	0.0190252
	0.00280307	0.015067	0.180501	0.048733
	0.0601329	0.0498986	0.137062	0.0327742
	0.0192619	0.14381	0.121778	0.0548308
	0.0128193	0.0444533	0.210454	0.0374559
	0.00209323	0.0134686	0.173192	0.0560147
	0.0160392	0.147654	0.0676222	0.00884093
	0.0559367	0.0477457	0.128938	0.00487796
	0.0336048	0.075865	0.132185	0.0505535
	0.0158922	0.104237	0.0449096	0.0472643
	0.0504297	0.052267	0.085698	0.0551846
	0.0179468	0.0174122	0.203041	0.0128424
	0.0461398	0.0601913	0.162087	0.0247379
	0.0329378	0.0308133	0.167609	0.0400426
	0.0264251	0.011421	0.0781311	0.0883437
	0.0135297	0.0242794	0.0523294	0.031088
	0.00847931	0.0237416	0.0217454	0.0194121
	0.0102373	0.0566602	0.134754	0.00598619
	0.0140276	0.067361	0.0745212	0.0861853
	0.0149734	0.0291954	0.0566498	0.019624
	0.00848511	0.124322	0.0107714	0.0111189
	0.00293711	0.0714273	0.0736742	0.053097
	0.0126176	0.0718984	0.15014	0.0290921
	0.0222207	0.00250685	0.119068	0.0487245
	0.0102024	0.0459953	0.212489	0.034724
	0.00523971	0.0354295	0.031165	0.0459473
	0.0568173	8.35266e-05	0.188313	0.0079499
	0.0666516	0.100066	0.137179	0.0352513
	0.0452941	0.0292652	0.19584	0.0615905
	0.0261467	0.0369485	0.156793	0.0553305
	0.0268223	0.0282953	0.13012	0.012935
	0.026719	0.0406168	0.0506659	0.0125863
	0.034376	0.0846592	0.102938	0.00420486
	0.0112337	0.00621303	0.0516339	0.00521566
	0.00838109	0.0177332	0.103918	0.0302148
	0.0480834	0.031009	0.112988	0.0141106
	0.0327913	0.000106579	0.128227	0.00821833
	0.00447819	0.0140324	0.149954	0.00944413
	0.0409988	0.00722537	0.110967	0.0579135
	0.0191298	0.0431312	0.169492	0.0208504
	0.0222326	0.0278125	0.09198	0.00259521
	0.0162446	0.0753131	0.148228	0.0162002
	0.0065525	0.0470427	0.10744	0.00245873
	0.048784	0.0350578	0.0196397	0.0318088
	0.0166032	0.065761	0.0552265	0.0302989
	0.00771951	0.0662766	0.0854165	0.0869494
	0.0064201	0.0355617	0.117617	0.0324495
	0.0138447	0.0179513	0.113173	0.00743182
	0.015368	0.0421915	0.0174143	0.00870249
	0.0154148	0.0102384	0.0508204	0.0312194
	0.00380524	0.0434803	0.0780449	0.0308224
	0.00789215	0.10709	0.11717	0.0442793
	0.0201403	0.0716396	0.0800661	0.0191922
	0.0182666	0.0515217	0.0440459	0.041629
	0.00845546	0.0746763	0.181891	0.0232551
	0.0311922	0.0999612	0.0293645	0.00190727
	0.00270197	0.0350452	0.0184237	0.00435375
	0.0302243	0.0453732	0.0473879	0.0230044
	0.0135567	0.0494843	0.143325	0.0156365
	0.025209	0.0191505	0.149594	0.025629
	0.0325348	0.083289	0.0388456	0.00321058
	0.0590362	0.0488242	0.0402276	0.0238343
	0.020923	0.0963729	0.0186871	0.0296692
	0.0203286	0.0995753	0.0969869	0.0452894
	0.00919294	0.142194	0.159476	0.0199815
	0.0213802	0.0745463	0.00188217	0.00768668
	0.00239463	0.105024	0.125726	0.0166362
	0.0106859	0.0618597	0.0423341	0.0503196
	0.00114547	0.00383456	0.143495	0.00889735
	0.0064347	0.104401	0.1221	0.0434771
	0.0156272	0.0447847	0.218969	0.00158666
	0.0312738	0.018556	0.115903	0.0468759
	0.0324248	0.0540738	0.151941	0.0161324
	0.00273784	0.046428	0.0605704	0.023589
	0.0119605	0.0251228	0.00551322	0.0170879
	0.0237369	0.111984	0.0997168	0.0275621
	0.0116776	0.0885456	0.0209712	0.0432613
	0.0608987	0.0312719	0.0702444	0.0343526
	0.0624975	0.0287672	0.141536	0.011507
	0.0279001	0.0874733	0.0907617	0.0575903
	0.0616569	0.0944302	0.0427443	0.0604329
	0.0668896	0.00382999	0.0386197	0.0293298
	0.0025505	0.0214472	0.0647084	0.0556212
	0.0692563	0.0608806	0.0658847	0.0458922
	0.0541871	0.0510843	0.081093	0.0213313
	0.0482637	0.111419	0.161684	0.017858
	0.0598927	0.0100119	0.0181819	0.0194865
	0.00125379	0.0200696	0.0792433	0.0375825
	0.0350181	0.0446783	0.0791834	0.0531244
	0.0172657	0.0639817	0.146436	0.00148425
	0.0125808	0.0502153	0.123205	0.0209964
	0.0172736	0.132091	0.134682	0.04827
	0.018273	0.0170591	0.202634	0.0853787
	0.0616577	0.0418893	0.133779	0.0430517
	0.0114001	0.120601	0.0700721	0.0284862
	0.00260169	0.02574	0.208229	0.0083675
	0.0624095	0.0463028	0.0791929	0.00117604
	0.0240173	0.0297345	0.115	0.0354933
	0.000246696	0.0458569	0.162574	0.048379
	0.000975338	0.1168	0.0619085	0.0378773
	0.00352015	0.0183236	0.0771486	0.0441252
	0.010006	0.115653	0.0530258	0.0367778
	0.0163082	0.0819564	0.103713	0.0073678
	0.00936774	0.0106936	0.123249	0.0393657
	0.0408185	0.105123	0.176448	0.0789504
	0.0103976	0.0147927	0.0917822	0.0935021
	0.0319142	0.0764988	0.0242896	0.0459646
	0.0166756	0.0209324	0.0759314	0.0418766
	0.0233683	0.00497024	0.146793	0.0209412
		0.00610936	0.132947	0.0108742
		0.00153986	0.147497	0.0121961
		0.0127055	0.149175	0.0224945
		0.0514102	0.102683	0.0166308
		0.145859	0.0913287	0.0138862
		0.0295445	0.079188	0.0172601
		0.0343693	0.125975	0.0428205
		0.0126892	0.105152	0.0532081
		0.0420896	0.00752359	0.0541733
		0.0270754	0.155101	0.0169715
		0.018933	0.201891	0.0162469
		0.0258664	0.0676832	0.0450649
		0.0561497	0.154316	0.0533177
		0.00163314	0.156748	0.00941859
		0.0287216	0.0771477	0.049385
		0.0616719	0.0615496	0.0396358
		0.0184351	0.0536184	0.0177994
		0.0355296	0.165601	0.0447116
		0.0593173	0.0231354	0.0295023
		0.00671982	0.059062	0.0324081
		0.00772508	0.190764	0.0103582
		0.0769157	0.0860665	0.00410211
		0.118111	0.160777	0.041495
		0.0281873	0.0553978	0.00148778
		0.0163721	0.0982639	0.0503312
		0.0624896	0.0234324	0.0327064
		0.104134	0.171135	0.0976867
		0.0666695	0.187961	0.0433421
		0.0286297	0.091109	0.0178001
		0.116583	0.014248	0.00634625
		0.0763875	0.0624298	0.032078
		0.0189377	0.170911	0.0178779
		0.100893	0.169392	0.00160781
		0.0535926	0.112722	0.0297761
		0.0362322	0.0238104	0.0512291
		0.0474604	0.08316	0.000113199
		0.057658	0.0789968	0.00150435
		0.112311	0.111442	0.0809694
		0.110773	0.13093	0.0163592
		0.0227301	0.0639022	0.00413725
		0.0184287	0.175677	0.0104538
		0.0964082	0.0445665	0.00533439
		0.0473346	0.117123	0.00520256
		0.00912518	0.0493865	0.0238163
		0.00564383	0.00824839	0.0363958
		0.0637742	0.124705	0.011461
		0.0244138	0.101145	0.00793794
		0.0203744	0.0885743	0.0057856
		0.0235026	0.0232886	0.0346412
		0.0799835	0.167309	0.00412805
		0.0286899	0.00556301	0.0314249
		0.00157328	0.0645458	0.0425205
		0.0606875	0.106506	0.00955239
		0.0497657	0.11602	0.0640998
		0.0393423	0.00427938	0.0822466
		0.114697	0.0295833	0.00140343
		0.0121035	0.0880874	0.0250224
		0.0142214	0.0542836	0.00966655
		0.12498	0.192279	0.0214816
		0.0310775	0.0953526	0.0544773
		0.0733029	0.150644	0.032302
		0.0640459	0.0200538	0.0270222
		0.00782883	0.00951888	0.0234841
		0.0449841	0.0730926	0.0519279
		0.117291	0.130618	0.0367506
		0.0923691	0.0450885	0.009784
		0.0477512	0.107149	0.013712
		0.0748482	0.0168355	0.0134241
		0.0530631	0.0118659	0.0307637
		0.0397572	0.0584886	0.0027643
		0.0217252	0.0926259	0.0487383
		0.0640477	0.040443	0.0522688
		0.0641306	0.123866	0.0713631
		0.00653425	0.110648	0.0503767
		0.148054	0.0612343	0.0379546
		0.0708774	0.0629045	0.0257995
		0.00667367	0.0268115	0.019978
		0.0276409	0.0951114	0.00930566
		0.0605103	0.0203896	0.0413622
		0.0774793	0.0729016	0.00710154
		0.0666721	0.12722	0.0177628
		0.0683252	0.0744456	0.0370818
		0.100174	0.0573867	0.0381398
		0.0361569	0.0394815	0.0382513
		0.0255335	0.0858756	0.0291347
		0.0327937	0.0776425	0.0398724
		0.0449847	0.0173607	0.0180544
		0.0557477	0.0599272	0.0102071
		0.0553938	0.0870214	0.0370315
		0.0688064	0.0178077	0.0432769
		0.0804054	0.0874105	0.0355295
		0.052728	0.127059	0.0786734
		0.146986	0.0423922	0.0472782
		0.108904	0.0301355	0.0327475
		0.0362495	0.0156284	0.0205936
		0.0408227	0.185704	0.0637645
		0.0472115	0.0663827	0.081591
		0.0118991	0.0526327	0.0128034
		0.0443883	0.108509	0.0574721
		0.0452202	0.0598067	0.0337472
		0.0162243	0.0856362	0.0580739
		0.0186457	0.133976	0.0493641
		0.0151498	0.0683962	0.048456
		0.0168965	0.016077	0.0327462
		0.0134372	0.0591452	0.0426374
		0.109691	0.0993053	0.0734929
		0.0558355	0.0596841	0.0119851
		0.0379106	0.013475	0.00703198
		0.0964744	0.00864872	0.00418292
		0.0261972	0.00830801	0.00106187
		0.0654174	0.131989	0.0341916
		0.015315	0.0693977	0.0102662
		0.0800739	0.0632443	0.0335691
		0.0519098	0.0830703	0.00247
		0.0108525	0.0542178	0.00904878
		0.00970828	0.136764	0.0146607
		0.149517	0.0334006	0.00791878
		0.134241	0.0871424	0.0515452
		0.00735669	0.0585854	0.0285424
		0.0474423	0.0658684	0.0570723
		0.00662419	0.0217976	0.0305509
		0.0683256	0.00782445	0.0378935
		0.0195056	0.101145	0.00537821
		0.0397805	0.0182994	0.0442347
		0.0448384	0.0303778	0.0779419
		0.0502501	0.120755	0.0224946
		0.128093	0.104165	0.0347853
		0.000214195	0.104139	0.0285103
		0.060921	0.110408	0.0270541
		0.0369698	0.0619323	0.0503595
		0.0297815	0.0446803	0.00862253
		0.0425312	0.0155178	0.0369065
		0.0392093	0.122634	0.00971064
		0.000803989	0.0592049	0.0021128
		0.138492	0.00773675	0.00315706
		0.0440291	0.0429783	0.0103594
		0.0960318	0.026913	0.0150636
		0.00516418	0.0116377	0.0314525
		0.0354177	0.129211	0.0359099
		0.0670418	0.0245996	0.0287571
		0.0377693	0.0721463	0.0137494
		0.0669513	0.0744573	0.00234363
		0.055231	0.0925854	0.0512759
		0.0595259	0.0318848	0.00226956
		0.0376974	0.0510815	0.00109316
		0.0358639	0.0512275	0.0292669
		0.0307094	0.00223061	0.0227153
		0.0463693	0.00834447	0.0274869
		0.09081	0.00236555	0.0019835
		0.0254787	0.000922269	0.0193799
		0.049441	0.0490123	0.0483251
		0.0255693	0.0257955	0.00901537
		0.0752794	0.00291291	0.0502961
		0.0778437	0.00105717	0.000953911
		0.0289189	0.0945695	0.00704468
		0.0698709	0.0509938	0.000826274
		0.092576	0.0828157	0.0191218
		0.0193657	0.0562319	0.0391454
		0.0640777	0.00278875	0.0117762
		0.0390487	0.0182154	0.0762833
		0.0509991	0.0335123	0.00387435
		0.0192091	0.0995432	0.0380952
		0.0333912	0.0159588	0.043158
		0.0461616	0.00473969	0.0873777
		0.0773482	0.0905112	0.0153345
		0.0866949	0.0511927	0.0113193
		0.0117516	0.0300751	0.0749914
		0.0762938	0.000601032	0.0465842
		0.0224866	0.027939	0.00402858
		0.0622453	0.0328649	0.0663005
		0.0161346	0.0802672	0.00481112
		0.0504519	0.0149407	0.0116665
		0.0253396	0.0199317	0.0268553
		0.0899174	0.0143436	0.00997994
		0.0211811	0.0267393	0.00753285
		0.0434857	0.00283288	0.0555257
		0.0431693	0.0315497	0.0226714
		0.0598019	0.0145838	0.0498317
		0.055527	0.0261907	0.000231332
		0.0265717	0.0367903	0.0667621
		0.0486294	0.0839873	0.036447
		0.00566937	0.0974869	0.0271814
		0.0520282	0.00595258	0.0374265
		0.0249861	0.000976116	0.0375232
		0.0356059	0.00882743	0.076352
		0.0326136	0.0806115	0.0848822
		0.0760682	0.0689639	0.00993
		0.0682503	0.0870752	0.0108676
		0.0256606	0.0639054	0.0357079
		0.0232273	0.0500452	0.000789504
		0.00999197	0.0332224	0.00214123
		0.119473	0.0594562	0.0317104
		0.109785	0.0163274	0.0478154
		0.0736479	0.0173995	0.0833646
		0.0217712	0.00494096	0.00550242
		0.138666	0.0739563	0.0126427
		0.0378434	0.0322119	0.00795698
		0.0175426	0.0228822	0.0426688
		0.0587692	0.00205385	0.0373024
		0.0110859	0.00637574	0.00483844
		0.0556444	0.0207108	0.0208114
		0.000671405	0.0260287	0.0643422
		0.0147923	0.00160301	0.0450078
		0.0496964	0.0839397	0.0382173
		0.0472551	0.0618687	0.00310527
		0.0539165	0.135885	0.000959439
		0.000599512	0.0200954	0.00149832
		0.0371067	0.0310006	0.0260841
		0.0571716	0.0288448	0.0347489
		0.0969193	0.0236565	0.0262506
		0.0407956	0.0110688	0.00804455
		0.10944	0.00477766	0.031349
		0.0606174	0.105162	0.0285765
		0.13761	0.0324397	0.0435839
		0.111415	0.0160979	0.0576317
		0.0232227	0.100461	0.0215146
		0.0352079	0.034967	0.0296391
		0.118599	0.0283545	0.0241191
		0.119417	0.00809005	0.0394313
		0.102517	0.084459	0.048844
		0.058568	0.00522699	0.0031897
		0.0175263	0.0168647	0.0365965
		0.0692265	0.0405892	0.0396206
		0.0175192	0.00710866	0.00593246
		0.14123	0.0810095	0.0166627
		0.0699749	0.00291644	0.0337188
		0.0622653	0.0428607	0.00505802
		0.0279499	0.00548235	0.0231759
		0.0347491	0.0230955	0.0416842
		0.0629386	0.15087	0.0186763
		0.0503412	0.00229801	0.02742
		0.0517603	0.00929712	0.0274503
		0.0186013	0.0355322	0.0681483
		0.000907883	0.0896356	0.00502718
		0.0578648	0.057075	0.00327364
		0.106716	0.0599719	0.0282724
		0.092209	0.00157564	0.0526906
		0.0395045	0.0342248	0.0447168
		0.0735241	0.0199946	0.00416691
		0.0389691	0.0162222	0.0594359
		0.00341628	0.0516487	0.0248704
		0.00152476	0.0192301	0.0035723
		0.0181749	0.0508202	0.040428
		0.0664579	0.0242538	0.010704
		0.0607232	0.0512703	0.0228887
		0.0132975	0.115514	0.00441181
		0.0480378	0.0843036	0.000393647
		0.00701507	0.0423262	0.00742571
		0.0987763	0.114254	0.0121445
		0.0612196	0.0809542	0.00771379
		0.0842217	0.0663214	0.0196145
		0.134174	0.13368	0.020859
		0.0761765	0.0610616	0.011713
		0.100188	0.0903499	0.0342026
		0.0239329	0.0495052	0.0378131
		0.0505748	0.0856217	0.0125962
		0.0934673	0.0980215	0.0198681
		0.0420004	0.0724106	0.00310026
		0.0817508	0.029072	0.0232752
		0.0361885	0.0362036	0.00403358
		0.108895	0.0214022	0.0105944
		0.0135399	0.079743	0.0119286
		0.0953623	0.0199551	0.0364383
		0.0509594	0.00643072	0.0923108
		0.0407678	0.00239935	0.0353395
		0.063022	0.0224633	0.0332764
		0.0663759	0.0875983	0.0510698
		0.0200984	0.0540699	0.0233124
		0.000625801	0.00155595	0.0130498
		0.0791597	0.0770477	0.00427338
		0.0379933	0.00264855	0.0348644
		0.134758	0.051254	0.0184199
		0.0366414	0.0392809	0.00308888
		0.0738311	0.0481141	0.0215557
		0.0483566	0.0420785	0.0166734
		0.0421438	0.0157063	0.0116157
		0.140812	0.119161	0.0379634
		0.0421914	0.00393848	0.0256073
		0.0319959	0.0300889	0.00795981
		0.0469986	0.0858847	0.0703183
		0.0677735	0.0441883	0.0248253
		0.0157784	0.0231413	0.026712
		0.0678741	0.0253506	0.0434782
		0.000682391	0.0507372	0.0424037
		0.0159093	0.0197615	0.0362546
		0.0649848	0.00269241	0.0348555
		0.0395732	0.124564	0.0145705
		0.0789848	0.0294539	0.00406199
		0.0634115	0.0466957	0.0121865
		0.108656	0.0671799	0.0772742
		0.0549807	0.00330899	0.0280623
		0.0332689	0.124203	0.0299323
		0.0446255	0.0303637	0.0112447
		0.0527432	0.0692198	0.0343016
		0.00134851	0.00190555	0.0949311
		0.0791552	0.00044942	0.0156414
		0.0769906	0.0267988	0.0434886
		0.08345	0.0245898	0.00657063
		0.0697495	0.000773958	0.0192384
		0.12819	0.0448591	0.0664229
		0.00691339	0.0342806	0.0473794
		0.0987434	0.0706002	0.00257737
		0.00842453	0.0222947	0.0636171
		0.0764951	0.027909	0.0226783
		0.0755388	0.0362525	0.0432082
		0.0757245	0.0355537	0.0333367
		0.0118297	0.116862	0.0186682
		0.0483898	0.0203789	0.0289175
		0.0458062	0.0715023	0.0556803
		0.0774349	0.0612151	0.0193452
		0.109722	0.0369862	0.045884
		0.0660056	0.0128096	0.0172948
		0.0911934	0.00596052	0.0394849
		0.0723282	0.0663905	0.056043
		0.107032	0.0438308	0.0816499
		0.0401446	0.0726171	0.00775275
		0.108169	0.0708455	0.0123163
		0.133405	0.100517	0.0183838
		0.0776594	0.0897765	0.0758327
		0.00304642	0.00365669	0.0190467
		0.0368285	0.00365548	0.0224299
		0.0958663	0.0815397	0.0155821
		0.00849255	0.114626	0.0185134
		0.0372514	0.00435363	0.0842692
		0.0168758	0.0897908	0.0359647
		0.0172197	0.0142342	0.0135873
		0.00793621	0.0140147	0.090056
		0.010579	0.0149169	0.0341765
		0.0514244	0.0259577	0.00270908
		0.0383498	0.0283514	0.00437051
		0.0345023	0.0213945	0.0174768
		0.060424	0.0230447	0.00610918
		0.0623156	0.0123159	0.0271101
		0.0408184	0.0656429	0.0150113
		0.0880631	0.0499241	0.0260894
		0.0136464	0.0743538	0.0101679
		0.00915436	0.010805	0.00145213
		0.126431	0.0641922	0.00176446
		0.0576279	0.00574077	0.0136017
		0.111127	0.00863418	0.062981
		0.0343987	0.0281471	0.017435
		0.0180131	0.0620702	0.0212181
		0.0107833	0.0631951	0.0205023
		0.034568	0.0350334	0.00651013
		0.0652632	0.00881805	0.00741294
		0.0315477	0.0800806	0.0359532
		0.0587196	0.0784054	0.0240086
		0.00600249	0.0611526	0.0477462
		0.0484247	0.0391702	0.0215626
		0.127702	0.0699637	0.0224479
		0.123106	0.0771586	0.0479064
		0.0328225	0.019896	0.0311319
		0.013125	0.096561	0.0503977
		0.0258381	0.0251988	0.0038453
		0.11049	0.0636821	0.00728054
		0.0751183	0.0497295	0.00978128
		0.153976	0.0305521	0.0124355
		0.0389478	0.049312	0.0413907
		0.107261	0.0194181	0.00962337
		0.0285288	0.00128302	0.0203189
		0.049538	0.071869	0.0385751
		0.0607245	0.00607334	0.0340093
		0.0564848	0.0211374	0.0207325
		0.125305	0.121041	0.000329417
		0.0584484	0.000673537	0.0372789
		0.00299558	0.0201758	0.0531419
		0.0636985	0.0217703	0.0162037
		0.122171	0.0469185	0.0194006
		0.0496021	0.000109056	0.0721054
		0.137533	0.00756599	0.0137145
		0.00126281	0.0853432	0.00373924
		0.0426897	0.0201802	0.00532603
		0.0377459	0.0352124	0.00354878
		0.0331446	0.0747997	0.0112199
		0.131819	0.0108274	0.0958199
		0.0345496	0.0785699	0.0152374
		0.0345247	0.0655979	0.0315042
		0.0455301	0.0101705	0.0353536
		0.0376355	0.00494806	0.0174615
		0.0532097	0.0192667	0.0175322
		0.0445194	0.0401945	0.0110052
		0.0623542	0.0640035	0.00415286
		0.0927211	0.00103856	0.0366324
		0.0277977	0.00865989	0.0207278
		0.0803305	0.0616522	0.00274469
		0.00786531	0.0309032	0.0159564
		0.0342042	0.0371468	0.000286474
		0.127203	0.000441063	0.0266106
		0.0628457	0.034934	0.00138301
		0.0228727	0.0067372	0.0365322
		0.00316894	0.00674559	0.0308579
		0.0427538	0.0676667	0.0357896
		0.0829643	0.0304089	0.0523907
		0.0457585	0.0235679	0.00221678
		0.0147149	0.0454146	0.0849782
		0.0200987	0.0590403	0.0272474
		0.0400571	0.0725708	0.021478
		0.025942	0.0328164	0.0604099
		0.0576424	0.0695534	0.0144021
		0.0220477	0.0947358	0.033532
		0.0935421	0.0218278	0.0336372
		0.0481407	0.0402901	0.0366431
		0.0696278	0.0107151	0.0113377
		0.0570816	0.0285661	0.0329614
		0.0395034	0.0012465	0.00710966
		0.117331	0.0450428	0.0497166
		0.0161928	0.00861921	0.0615396
		0.050706	0.041763	0.0536649
		0.023403	0.0130186	0.0125335
		0.0696195	0.0341507	0.0888299
		0.137511	0.0263081	0.00952128
		0.0291195	0.0620514	0.0303349
		0.0926414	0.0230729	0.0784397
		0.0580327	0.00754864	0.00457613
		0.085905	0.00149665	0.036924
		0.0337056	0.0950288	0.0383255
		0.0611563	0.0643226	0.00379075
		0.0812443	0.0127953	0.0471106
		0.0602255	0.0297016	0.0101886
		0.0132494	0.078652	0.0739511
		0.0668146	0.0998106	0.0272916
		0.0230595	0.0255555	0.0015792
		0.0924125	0.00426107	0.028904
		0.0188609	0.0211946	0.0375619
		0.0279176	0.117273	0.0367636
		0.0400181	0.0321098	0.0313215
		0.0689883	0.0865454	0.0268923
		0.0414388	0.0689342	0.00121344
		0.0330422	0.0609093	0.0379557
		0.0574138	0.032179	0.0156088
		0.0041868	0.0563855	0.0460396
		0.0191939	0.0308316	0.0401215
		0.013067	0.0393284	0.00327602
		0.0368641	0.093672	0.0247631
		0.016249	0.0780292	0.0806607
		0.0592318	0.0818773	0.0438028
		0.0866395	0.0313507	0.0240889
		0.0490138	0.00648419	0.0358597
		0.022701	0.0461948	0.0136033
		0.00674938	0.0108726	0.0127588
		0.134753	0.0666286	0.0158694
		0.0482435	0.0826049	0.0284405
		0.0169486	0.0389463	0.0188356
		0.0944849	0.0219542	0.0061785
		0.0303101	0.0251447	0.0337254
		0.0571386	0.168027	0.00836217
		0.0167274	0.11535	0.0553737
		0.0646667	0.0331383	0.0222662
		0.0416982	0.0112374	0.0109192
		0.00221594	0.0381236	0.0256072
		0.115725	0.0552163	0.0383343
		0.0479872	0.0432207	0.000847813
		0.104289	0.0156081	0.0469929
		0.00893255	0.00489944	0.0205917
		0.088377	0.00941808	0.0338446
		0.0226621	0.0295137	0.058246
		0.0146167	0.0231019	0.0863014
		0.0271369	0.0581303	0.02444
		0.00291987	0.0184932	0.000686921
		0.0852081	0.00313124	0.0485979
		0.00541686	0.0311343	0.0223872
		0.0304812	0.0121374	0.0194024
		0.0414486	0.0371274	0.0162141
		0.0204351	0.0466397	0.0355173
		0.0966856	0.0799218	0.0144182
		0.0572987	0.00561843	0.0196026
		0.0447158	0.000390335	0.0116192
		0.0340982	0.00382244	0.00486682
		0.0856815	0.0943691	0.00129673
		0.0529473	0.0414395	0.0288104
		0.0525034	0.0808252	0.00895121
		0.0748454	0.0244825	0.0126585
		0.0354976	0.0274213	0.0336405
		0.092597	0.0469615	0.0454267
		0.028043	0.0712663	0.0267433
		0.0157635	0.00754051	0.0117135
		0.0752184	0.0280047	0.0117193
		0.0599808	0.0100554	0.0095302
		0.0397842	0.0536414	0.00816856
		0.0577056	0.021675	0.0195312
		0.0539012	0.0401475	0.0201098
		0.0606426	0.0183985	0.0648413
		0.00840334	0.016703	0.0333574
		0.0081707	0.0595318	0.0148734
		0.0283513	0.0991006	0.00597134
		0.084091	0.0618789	0.00724321
		0.0494829	0.00942741	0.00537684
		0.0286844	0.0589668	0.0368606
		0.0522966	0.0149379	0.0205242
		0.0090561	0.0313273	0.00640204
		0.0777677	0.0661447	0.0565106
		0.0939758	0.0290553	0.022238
		0.139121	0.0261041	0.0422972
		0.0194479	0.01442	0.000737901
		0.00599422	0.0705133	0.0797131
		0.0161187	0.00752797	0.0506623
		0.0547396	0.00793398	0.0268907
		0.0509822	0.0321875	0.0255725
		0.0842973	0.0308659	0.00223079
		0.0643309	0.048218	0.0580602
		0.0122541	0.0820187	0.0398306
		0.0118968	0.0378033	0.0524041
		0.0627873	0.0228712	0.0276747
		0.075387	0.0334325	0.0166051
		0.0253624	0.0187698	0.0513331
		0.144194	0.0705631	0.0230667
		0.0173706	0.021555	0.0389146
		0.103023	0.0598599	0.0342843
		0.0521321	0.0795806	0.00189702
		0.121168	0.0474357	0.0165715
		0.0164537	0.0378585	0.0295861
		0.10862	0.00336151	0.0148766
		0.13676	0.0125241	0.0539473
		0.0530584	0.048309	0.0864581
		0.0162805	0.00442976	0.0155887
		0.0956892	0.0483745	0.0205883
		0.0483101	0.0172655	0.0138801
		0.00919534	0.0105302	0.0176274
		0.0607978	0.00530776	0.0416472
		0.0308513	0.0506706	0.0479352
		0.044095	0.0229298	0.0131193
		0.100186	0.0589378	0.0505481
		0.0371681	0.0527792	0.031271
		0.015125	0.0234926	0.00320725
		0.0323145	0.0500463	0.0838755
		0.0652258	0.00570002	0.0375463
		0.120958	0.0433201	0.0139007
		0.0135342	0.0668392	0.0278856
		0.0361496	0.0554135	0.0339875
		0.0747404	0.00220475	0.0215727
		0.0150851	0.00692597	0.0291444
		0.0872552	0.140647	0.00841218
		0.0209078	0.0415974	0.0529958
		0.0278559	0.0730191	0.0414181
		0.0923559	0.0675185	0.0513563
		0.0595519	0.0133328	0.0212663
		0.100146	0.0384287	0.0381459
		0.0218074	0.00999625	0.0454726
		0.00663737	0.0373058	0.0857642
		0.0111657	0.0273947	0.0108483
		0.104662	0.0678821	0.0269212
		0.0455164	0.00177455	0.00655337
		0.0264766	0.0712602	0.00187486
		0.112924	0.0268614	0.0846636
		0.108339	0.0406411	0.0539437
		0.0491248	0.0985191	0.00209495
		0.0594928	0.160681	0.00287254
		0.121118	0.120322	0.00443839
		0.077064	0.162689	0.0321696
		0.022853	0.108956	0.0558597
		0.0632382	0.215026	0.00800694
		0.135731	0.12803	0.0122874
		0.019281	0.0464135	0.0087176
		0.0616287	0.123753	0.00418537
		0.0986191	0.140941	0.0269701
		0.0461232	0.197578	0.0458384
		0.111158	0.219557	0.0690452
		0.00847543	0.0666774	0.0273901
		0.0132414	0.0186206	0.00789483
		0.0965476	0.0625069	0.0127456
		0.0761622	0.125776	0.0331498
		0.0298658	0.170358	0.0326081
		0.0812579	0.105886	0.0583066
		0.048409	0.202806	0.00285414
		0.0546728	0.109466	0.0627215
		0.046311	0.0891057	0.000247022
		0.00458804	0.167188	0.0280753
		0.0534621	0.121009	0.0230789
		0.028851	0.0108812	0.0205695
		0.0908174	0.0277934	0.0290133
		0.140101	0.0375703	0.0381432
		0.0255264	0.152299	0.0254354
		0.0140386	0.168384	0.0163412
		0.0322046	0.112484	0.0114222
		0.046635	0.0636347	0.040538
		0.134434	0.135621	0.00743006
		0.0687365	0.212415	0.0473535
		0.048645	0.0233995	0.00394464
		0.0747203	0.0343305	0.0912992
		0.0678137	0.189632	0.038446
		0.050918	0.111297	0.0479397
		0.0608698	0.122948	0.0222501
		0.00358664	0.158791	0.0490326
		0.0660334	0.0866329	0.052948
		0.00740229	0.136085	0.0248082
		0.0992129	0.185955	0.0366832
		0.0581504	0.133557	0.0270905
		0.0286751	0.144911	0.0271105
		0.0196962	0.128707	0.0292871
		0.023597	0.123561	0.0194687
		0.0135634	0.125239	0.0130729
		0.148488	0.173288	0.05423
		0.0133506	0.124509	0.086731
		0.0525628	0.157328	0.0118562
		0.0754991	0.0716004	0.0495918
		0.104235	0.0316797	0.0122494
		0.0429653	0.0141554	0.00482817
		0.0792179	0.0433766	0.070607
		0.0651583	0.123941	0.0319828
		0.137092	0.154259	0.00963083
		0.117076	0.17589	0.0411461
		0.0457658	0.065086	0.0281302
		0.0727255	0.0257102	0.00652356
		0.00285244	0.139246	0.0014571
		0.0127058	0.0803182	0.00727913
		4.62264e-05	0.0601293	0.0765243
		0.0579144	0.0624678	0.0423193
		0.0865916	0.0215589	0.0492292
		0.109759	0.131879	0.0320101
		0.0355109	0.0463267	0.0270993
		0.0238175	0.110722	0.0143125
		0.105354	0.089488	0.027409
		0.0709386	0.104596	0.00365855
		0.0368003	0.068484	0.00729267
		0.0636794	0.0810487	0.00765664
		0.0475473	0.117891	0.044489
		0.0133015	0.0475273	0.0533585
		0.0552801	0.0799634	0.000819139
		0.0409771	0.0485075	0.0755797
		0.0666029	0.0719743	0.0365003
		0.0995126	0.190573	0.0322265
		0.0906787	0.136015	0.0249824
		0.0390844	0.147447	0.0525614
		0.04297	0.0745493	0.0282464
		0.0568795	0.206413	0.0168215
		0.0643126	0.124149	0.0504749
		0.134355	0.0143051	0.0520134
		0.0573287	0.120809	0.0229648
		0.0904069	0.11824	0.0756762
		0.028241	0.0162201	0.0276332
		0.125593	0.114717	0.0100882
		0.139084	0.162418	0.0102501
		0.0222109	0.105754	0.0176347
		0.0974129	0.185891	0.0406543
		0.0067409	0.0964139	0.0409235
		0.0462748	0.186697	0.000658744
		0.00825491	0.103666	0.00113079
		0.0553938	0.202231	0.00661318
		0.0465895	0.0824729	0.0201977
		0.0162663	0.121331	0.00541968
		0.0472937	0.139325	0.0147232
		0.0532515	0.137496	0.0147578
		0.0318504	0.0621465	0.0281279
		0.0587498	0.146063	0.00662782
		0.0580372	0.212401	0.0379998
		0.0562476	0.163056	0.00616569
		0.033559	0.075144	0.022061
		0.00303654	0.114382	0.00268136
		0.0369563	0.082789	0.00568121
		0.0351289	0.138497	0.0257917
		0.0577115	0.119236	0.0291367
		0.0776351	0.0976262	0.0295615
		0.0305711	0.142115	0.0284767
		0.0240213	0.118819	0.0227217
		0.036041	0.15012	0.0756859
		0.024322	0.129973	0.028673
		0.0884638	0.139416	0.0138708
		0.079213	0.00809622	0.0882599
		0.0632785	0.185338	0.0476143
		0.102766	0.0907961	0.0387968
		0.0748367	0.0725021	0.0234893
		0.00760637	0.149823	0.021798
		0.0545445	0.182465	0.0524758
		0.0613111	0.0793927	0.0479235
		0.103734	0.157113	0.00387194
		0.0431777	0.0148216	0.0454102
		0.0610745	0.178987	0.020798
		0.0626657	0.118649	0.086299
		0.00964046	0.016773	0.0179511
		0.037726	0.1577	0.049463
		0.0737017	0.16833	0.0580899
		0.10925	0.127578	0.0737786
		0.0379581	0.188161	0.0576659
		0.0234414	0.0824268	0.0850511
		0.0401467	0.0434227	0.026999
		0.0423824	0.0911322	0.0363546
		0.0449227	0.134014	0.000320594
		0.0983132	0.00346534	0.0310678
		0.0443934	0.0252767	0.0284233
		0.107791	0.113615	0.0819084
		0.042537	0.195802	0.0500603
		0.053226	0.199577	0.00135367
		0.00841248	0.150633	0.0204044
		0.0165297	0.19093	0.096798
		0.0444484	0.127631	0.0375334
		0.0618866	0.138129	0.0406108
		0.0126083	0.0873666	0.0174548
		0.0774653	0.111362	0.0323057
		0.108863	0.146637	0.0359384
		0.109631	0.147152	0.0122655
		0.0473208	0.146321	0.0603493
		0.0379874	0.170089	0.00630785
		0.0988563	0.0727254	0.0199021
		0.0683418	0.184416	0.0100963
		0.0590752	0.140967	0.00542058
		0.05097	0.178866	0.0270487
		0.156356	0.188026	0.0123954
		0.00961246	0.137762	0.0789696
		0.0260604	0.107312	0.0635375
		0.105157	0.199344	0.0511559
		0.104218	0.0780852	0.0287125
		0.0928787	0.148021	0.0139019
		0.031188	0.216699	0.0114917
		0.0907213	0.0198648	0.0404676
		0.0189755	0.158479	0.00139402
		0.110012	0.165597	0.0383899
		0.0499639	0.20606	0.0198547
		0.0393624	0.0011754	0.062879
		0.0278671	0.124599	0.0131623
		0.0560174	0.182983	0.0124409
		0.0632294	0.167343	0.012774
		0.101435	0.196005	0.0273685
		0.00772742	0.176296	0.00118708
		0.0844284	0.107359	0.0197317
		0.0138824	0.176357	0.0277529
		0.0937994	0.192135	0.0226477
		0.0247786	0.146458	0.000444777
		0.00492076	0.199944	0.0242334
		0.029442	0.148734	0.0683876
		0.0689732	0.0525991	0.0143964
		0.0226383	0.130716	0.0227568
		0.0735918	0.0593315	0.0235716
		0.0126672	0.093445	0.022775
		0.0981305	0.0539916	0.00220985
		0.122362	0.127671	0.0317708
		0.0599624	0.16126	0.0477103
		0.027093	0.126052	0.000521578
		0.0211708	0.0707989	0.00330664
		0.0524659	0.128726	0.0508296
		0.0218627	0.0260531	0.0210936
		0.0382938	0.0921652	0.0367843
		0.0593164	0.145417	0.0149152
		0.0533825	0.0811589	0.0128724
		0.0493242	0.132595	0.00874821
		0.0825203	0.0128135	0.034336
		0.146296	0.0661648	0.00667181
		0.0725673	0.0640429	0.0217321
		0.0764865	0.116991	0.0201325
		0.150253	0.0633047	0.0405084
		0.0442893	0.112118	0.0343395
		0.0193475	0.0354943	0.00455113
		0.123107	0.0760658	0.0671247
		0.0235304	0.0654935	0.0447418
		0.0983848	0.199345	0.0476482
		0.0347768	0.0594978	0.0361423
		0.0881912	0.0925473	0.0430368
		0.0887059	0.168367	0.00527272
		0.047253	0.132625	0.0141
		0.022727	0.0887158	0.0439017
		0.0875583	0.127231	0.0790337
		0.0570351	0.117418	0.0146767
		0.0644788	0.0895399	0.0071797
		0.132366	0.15551	0.0191513
		0.133032	0.0153855	0.0403059
		0.0672557	0.103105	0.0472973
		0.0382987	0.00786732	0.0376455
		0.0873709	0.0552022	0.00099053
[truncated: 445 more rows]

## Sheet: Replica1_Mix2glg
	Nucleoid offset
	Exponential	Transition	Early Stationary	Late Stationary
	0.0312774	0.00510644	0.0419025	0.0706303
	0.0283522	0.0272195	0.0578808	0.0131002
	0.0262538	0.00473551	0.0627466	0.0514646
	0.0382174	0.00330285	0.039427	0.0306724
	0.05654	0.0145576	0.0220478	0.0449135
	0.0162291	0.00158072	0.0374062	0.00156723
	0.0155206	0.00535352	0.0196937	0.00626398
	0.00352693	0.0395978	0.0325079	0.00838528
	0.0215661	0.0483619	0.0294625	0.033226
	0.0205779	0.0187497	0.0457681	0.0576497
	0.014279	0.0219728	0.00757637	0.0785604
	0.0404939	0.00582511	0.0274036	0.0126637
	0.0194969	0.00352373	0.0159392	0.0127729
	0.0351341	0.00148484	0.0192693	0.0283215
	0.00740501	0.00350538	0.0167097	0.0492163
	0.016734	0.00403323	0.000217089	0.0704429
	0.0113851	0.000571594	0.0247622	0.0317896
	0.00142945	0.00509955	0.0497726	0.0418115
	0.0282256	0.00824056	0.0186509	0.0344472
	0.0427112	0.026548	0.0356447	0.0479983
	0.0177343	0.00630079	0.0491292	0.0122927
	0.000350597	0.012345	0.016079	0.0664111
	0.00940654	0.0077292	0.0421491	0.035692
	0.000671681	0.000743408	0.0254373	0.000118724
	0.00588107	0.0125193	0.00637133	0.0262406
	0.0109513	0.0086366	0.000247785	0.0382305
	0.0153599	0.0131993	0.00353329	0.023146
	0.0478552	0.0137193	0.0066848	0.0231746
	0.01514	0.0535129	0.047443	0.0227109
	0.0081593	0.0177003	0.0466914	0.0194271
	0.0282469	0.0317074	0.0334892	0.011667
	0.00404186	0.0576237	0.00415098	0.00580586
	0.0153443	0.0212672	0.0291478	0.0120305
	0.0159559	0.00836612	0.0232139	0.00624968
	0.0222234	0.00547776	0.0364144	0.0406097
	0.00961796	0.00979021	0.0136259	0.0135298
	0.00392876	0.00701778	0.00375417	0.0150977
	0.0112188	0.00905769	0.014635	0.031379
	0.00350271	0.00503763	0.0227874	0.0251365
	0.00479618	0.00410635	0.0231319	0.00349751
	0.0533939	0.00485124	0.0132861	0.066071
	0.0299388	0.0104937	0.00693171	0.0379537
	0.0405164	0.00955439	0.00826903	0.0251029
	0.00448688	0.0240658	0.0101398	0.0186717
	0.0229828	0.00481609	0.026155	0.0894119
	0.0265292	0.00622711	0.0116661	0.0268776
	0.0104356	0.00707838	0.0423201	0.020786
	0.0111433	0.0552116	0.0349339	0.0370219
	0.0122835	0.0120929	0.0109016	0.0114839
	0.0136253	0.0224266	0.0715243	0.0501385
	2.59308e-05	0.0239373	0.00478656	0.0155003
	0.0507418	0.0103599	0.0154602	0.0180608
	0.00062327	0.0304844	0.023941	0.0175871
	0.00573124	0.0333209	0.00177252	0.000845667
	0.0139421	0.0379081	0.00633461	0.0402289
	0.00181445	0.0271836	0.0137552	0.0600679
	0.0129925	0.00272023	0.00675145	0.000294535
	0.027927	0.00797068	0.00114504	0.0120581
	0.00485958	0.0283673	0.0146799	0.0445531
	0.0152898	0.052227	0.0138872	0.0353315
	0.0117226	0.0134505	0.0056601	0.0379576
	0.0310016	0.0247515	0.0124105	0.0145907
	0.00660456	0.00653902	0.0274353	0.00331732
	0.0329102	0.0123861	0.0193871	0.0215363
	0.0317501	0.00170026	0.00889335	0.0170657
	0.00496156	0.0131161	0.0562759	0.0345002
	0.028543	0.0058443	0.0625715	0.0221731
	0.0157972	0.000640324	0.00390236	0.064082
	0.0408026	0.0128946	0.0193666	0.00917512
	0.0465004	0.00223762	0.0155905	0.0236891
	0.0322777	0.00443082	0.0450246	0.00558731
	0.00711852	0.00320965	0.0137591	0.0321755
	0.0184624	0.0342535	0.0704477	0.00186621
	0.0361182	0.00247179	0.00449792	0.00408111
	0.0185973	0.01175	0.0431284	0.00155233
	0.0314573	0.01366	0.000610148	0.00674602
	0.00673303	0.0225454	0.0216972	0.0250819
	0.0112683	0.036959	0.0300287	0.0107136
	0.0127014	0.0263255	0.030133	0.0343641
	0.0239304	0.0201287	0.0214364	0.0205288
	0.0122919	0.0533636	0.015302	0.00386378
	0.00484057	0.010689	0.0460181	0.000592043
	0.0210693	0.0017331	0.02064	0.0500722
	0.0200756	0.0418962	0.0110367	0.00840748
	0.00433039	0.0377343	0.0130423	0.00636919
	0.0454152	0.0473595	0.0481782	0.0224011
	0.0278526	0.0236316	0.0183703	0.0190146
	0.00966756	0.0214424	0.0660193	0.009992
	0.00516603	0.000863425	0.0141139	0.00570998
	0.0196253	0.0205514	0.0237042	0.0138539
	0.0163547	0.0343806	0.0167558	0.0081932
	0.0451751	0.00392533	0.015951	0.0100456
	0.00469138	0.00445983	0.016588	0.0325619
	0.0106793	0.0123643	0.000809422	0.0362612
	0.00964471	0.00161035	0.0333965	0.00990738
	0.0125668	0.0236729	0.015917	0.0200382
	0.0109709	0.0115105	0.0224026	0.0145375
	0.00822783	0.0124686	0.0220569	0.00740531
	0.00694669	0.00148384	0.0182717	0.0014913
	0.0526199	0.00606807	0.0085933	0.00935656
	0.00148191	0.000490121	0.0101314	0.00268937
	0.0425123	0.00841666	0.00883747	0.0357265
	0.0158652	0.00913554	0.0183994	0.0158544
	0.00229929	0.00919216	0.0359893	0.00535379
	0.00739265	0.0140813	0.0143407	0.0035037
	0.00444633	0.0139491	0.0136676	0.0367168
	0.0193762	0.00673721	0.0123215	0.0730376
	0.00568357	0.01015	0.0382533	0.0387146
	0.0283992	0.00908087	0.0355811	0.0471992
	0.00172454	0.0152176	0.0379532	0.0830867
	0.00637168	0.00752589	0.0416353	0.0222944
	0.023772	0.0167439	0.00544891	0.0368842
	0.00635908	0.00371322	0.0639481	0.0365287
	0.0156889	0.0174452	0.00222187	0.0116682
	0.00364945	0.00899545	0.0362451	0.0767804
	0.0180315	0.0108727	0.0264742	0.0714385
	0.00761933	0.00693647	0.00325427	5.22669e-05
	0.00598819	0.00969725	0.0256958	0.0469805
	0.0266994	0.0155255	0.0295954	0.0664938
	0.0486847	0.0112355	0.018505	0.0328267
	0.00603024	0.00702107	0.0352802	0.0652769
	0.0107032	0.00879277	0.00258565	0.0229191
	0.0158032	0.0187133	0.00240598	0.0278179
	0.0204855	0.00721203	0.00900468	0.0462866
	0.0116821	0.0113167	0.0153231	0.0130575
	0.000844284	0.0126785	0.0120729	0.0666577
	0.0111515	0.0105111	0.0323685	0.0474611
	0.00266763	0.0371348	0.0126867	0.0128193
	0.00416411	0.000133096	0.00341204	0.0818905
	0.00980349	0.0176116	0.0246793	0.0385189
	0.0120091	0.0274718	0.0132132	0.052946
	0.0492981	0.00379993	0.00621433	0.0303582
	0.00352232	0.00496041	0.0449096	0.00479301
	0.0109201	0.00410774	0.0274561	0.030371
	0.01668	0.0301891	0.0448035	0.0706589
	0.0196294	0.0481821	0.0430449	0.0104708
	0.0205184	0.0145292	0.0567137	0.0309809
	0.0545522	0.00680663	0.0495475	0.0107226
	0.0115994	0.00300036	0.0254584	0.0552403
	0.000822845	0.00218618	0.0389869	0.0182523
	0.0171745	0.009633	0.0287962	0.0463317
	0.000230769	0.0264279	0.0138189	0.00528685
	0.0103195	0.00884288	0.037827	0.0164154
	0.0220164	0.0527938	0.0306854	0.0319265
	0.00777409	0.0208194	0.0397548	0.0570811
	0.0368806	0.010764	0.0208511	0.00150333
	0.0137051	0.0161827	0.0167318	0.0221121
	0.0107314	0.0117619	0.0595725	0.00968084
	0.00803485	0.00624572	0.00356285	0.051581
	0.00658849	0.000675016	0.0121771	0.000325534
	0.0232369	0.00174711	0.0160088	0.0335835
	0.00415161	0.00608313	0.0343982	0.0765704
	0.00347192	0.0348447	0.00941414	0.00281884
	0.0335974	0.0078253	0.00294664	0.0569664
	0.00780088	0.0125299	0.0273176	0.0883516
	0.00666382	0.00569457	0.000941286	0.0329059
	0.00504454	0.0262756	0.0320062	0.00897176
	0.033169	0.0210609	0.0190027	0.00877174
	0.0226102	0.0136518	0.0143012	0.0175184
	0.0196979	0.00343447	0.0237114	0.00024395
	0.0264197	0.00797973	0.0282321	0.0179193
	0.0443524	0.00279642	0.038191	0.00629304
	0.0101823	0.0286403	0.0363834	0.0312461
	0.00494911	0.0270637	0.0048318	0.0119838
	0.0271098	0.0379005	0.0274557	0.000468033
	0.0108839	0.0398392	0.0272416	0.0349612
	0.0121865	0.0235133	0.0247697	0.00469614
	0.0546906	0.0109984	0.0109165	0.0162451
	0.0165618	0.0511102	0.0128513	0.0218575
	0.00231799	0.00411555	0.0100261	0.0335024
	0.0100229	0.00205529	0.0450776	0.0464325
	0.0197161	0.0196478	0.00876241	0.0347059
	0.00594307	0.00609756	0.00492838	0.0397844
	0.0164001	0.000114919	0.0432875	0.0250139
	0.0165455	0.0123326	0.0229458	0.0391879
	0.0262747	0.00125633	0.0300675	0.0573233
	5.53047e-05	0.00678484	0.0383045	0.0171027
	0.0404922	0.0111557	0.0456528	0.01847
	0.0260173	0.025908	0.0271528	0.0155403
	0.014084	0.0345334	0.0164971	0.00768572
	0.0192667	0.0147348	0.0360823	0.0121116
	0.0163203	0.002382	0.00431945	0.0141226
	0.0043543	0.00722644	0.025432	0.037354
	0.0192407	0.000485936	0.0284254	0.0178033
	0.0262173	0.0131534	0.0222159	0.0328485
	0.034613	0.00507143	0.0500446	0.00787463
	0.0299113	0.0403425	0.000153717	0.00738395
	0.0113674	0.0178402	0.00010513	0.00419033
	0.011246	0.0104934	0.00197758	0.014711
	0.0127919	0.0254464	0.0041821	0.0295372
	0.012515	0.00599239	0.00340323	0.00174759
	0.0280623	0.0458784	0.00250409	0.0352344
	0.00743437	0.0137636	0.013538	0.0474355
	0.0532217	0.0174173	0.00469725	0.0198266
	0.0258459	0.0501415	0.00836878	0.00160028
	0.0381156	0.00710755	0.00658236	0.0126427
	0.0293174	0.0338748	0.00575783	0.0223437
	0.036987	0.0126446	0.0116404	0.0076449
	0.040518	0.0492613	0.00820817	0.0508143
	0.0101696	0.0135959	0.0331973	0.0174122
	0.02591	0.026008	0.024321	0.0182121
	0.0519098	0.0156903	0.0274776	0.00564473
	0.0203891	0.000395366	0.0600896	0.0437548
	0.0207971	0.00998154	0.0376323	0.00912601
	0.0144091	0.0223101	0.0352826	0.00994145
	0.0495319	0.00902821	0.0621578	0.0325145
	0.0165761	0.0191099	0.0393889	0.0315452
	0.0238093	0.0007995	0.0253405	0.0212446
	0.00300192	0.0259669	0.0274484	0.00633288
	0.0242757	0.016996	0.0499607	0.0602642
	0.0156128	0.0312823	0.0074621	0.0493555
	0.0263361	0.00189464	0.0558211	0.0224673
	0.0242609	0.00395656	0.0153439	0.0542239
	0.0207762	0.00753274	0.0128719	0.0233503
	0.0285954	0.0369659	0.0624614	0.0304815
	0.0393599	0.0209501	0.0420774	0.00116129
	0.0422447	0.0234922	0.0619278	0.0431705
	0.00315739	0.00254634	0.00511629	0.0648976
	0.0359532	0.0254981	0.0176921	0.021649
	0.0211686	0.00237834	0.0260725	0.0181492
	0.0186748	0.0224202	0.0056398	0.0374809
	0.0138933	0.0365751	0.0225198	0.0393925
	0.0154398	0.0142276	0.00949024	0.0151486
	0.00443004	0.00501213	0.0133014	0.0108657
	0.00281803	0.00117921	0.0120228	0.024345
	0.0163695	0.0167208	0.00224082	0.0362995
	0.00118302	0.0237012	0.0144395	0.00779898
	0.00460401	0.00859875	0.00255085	0.0267929
	0.0127611	0.0238392	0.0495685	0.00752231
	0.00282726	0.0157783	0.00899854	0.0365567
	0.0325817	0.00264779	0.0123743	0.0265902
	0.027928	0.0116795	0.0071164	0.0507454
	0.0123422	0.0161125	0.00109715	0.019718
	0.00415999	0.0127313	0.0276857	0.00687347
	0.0412443	0.00132705	0.00660242	0.0736909
	0.0498509	0.0176595	0.0300744	0.0219036
	0.0210004	0.0524636	0.00176204	0.0337182
	0.0403353	0.0205275	0.025737	0.0325882
	0.0154345	0.000315669	0.0434993	0.00242437
	0.0321181	0.0184437	0.00264215	0.00409834
	0.0188847	0.00407353	0.0597033	0.0237395
	0.045313	0.0407261	0.00686	0.0229934
	0.0225464	0.0367895	0.00255672	0.00424426
	0.0342082	0.0044426	0.0010725	0.0266221
	0.0499136	0.00829149	0.0305095	0.0449803
	0.0353267	0.0139595	0.0606711	0.00482378
	0.00478077	0.00457273	0.0165343	0.00115943
	0.0427634	0.00771657	0.00573536	0.00441792
	0.0116745	0.0301726	0.0109287	0.0402294
	0.0232735	0.00703421	0.0118067	0.0241964
	0.0316228	0.0135571	0.00784584	0.0376956
	0.0579417	0.03427	0.0256994	0.00916091
	0.0101412	0.00125449	0.0289501	0.0242541
	0.0246055	0.0342595	0.061292	0.077395
	0.0231657	0.0263724	0.0405878	0.0577668
	0.00675137	0.0140651	0.041636	0.00472885
	0.00625675	0.0130935	0.0558534	0.0260972
	0.0181241	0.0461598	0.0183796	0.0474512
	0.00502317	0.0143208	0.0706502	0.0328802
	0.0530723	0.0316694	0.0448886	0.0208893
	0.0565799	0.00298059	0.0433808	0.0160941
	0.0232875	0.0281722	0.0516456	0.0298482
	0.0387105	0.0375035	0.0153641	0.00617786
	0.0369942	0.00498258	0.0367838	0.0403901
	0.00461629	0.0369035	0.0243805	0.00999986
	0.0279891	0.00462577	0.00487097	0.00942452
	0.000889483	0.0168699	0.0109024	0.00123538
	0.042174	0.00491699	0.00850357	0.00522692
	0.00304847	0.0224246	0.00456017	0.0177877
	0.00622772	0.0201441	0.0462768	0.0116003
	0.0067239	0.0268822	0.0160749	0.0234784
	0.0219063	0.0220978	0.00479729	0.0141889
	0.00850339	0.0314619	0.00920058	0.0218304
	0.000245604	0.00661885	0.006793	0.0528301
	0.0271345	0.00456857	0.0178858	0.0212443
	0.000368719	0.0388558	0.00125214	0.0303222
	0.0024299	0.0161579	0.0015537	0.0608288
	0.0377639	0.00883734	0.0152963	0.00795734
	0.00534937	7.13248e-05	0.0165448	0.0128173
	0.00195709	0.0175556	0.0314096	0.0282618
	0.0128734	0.00642652	0.014279	0.0121582
	0.00582701	0.00600995	0.0577924	0.00709861
	0.0304957	0.00864428	0.0209068	0.00744703
	0.0368203	0.00825339	0.00376613	0.00687447
	0.0363021	0.0226362	0.0126546	0.033372
	0.0298374	0.0172936	0.0096437	0.0390561
	0.010847	0.0333263	0.0127044	0.00125034
	0.028604	0.0124248	0.00796716	0.0456449
	0.00650884	0.00667854	0.000788259	0.0113371
	0.0295019	0.00629324	0.030583	0.0285259
	0.00706293	0.000602886	0.0234524	0.0324939
	0.000250082	0.00934007	0.00656014	0.0468645
	0.00165572	0.0258172	0.020728	0.00889544
	0.00598142	0.00195891	0.0113697	0.0368806
	0.054997	0.0173025	0.00286395	0.0109815
	0.00244254	0.011294	0.00861355	0.011036
	0.0547504	0.00160293	0.0364736	0.0260278
	0.0522165	0.027342	0.0105843	0.0423124
	0.0184901	0.00367939	0.0197883	0.00726988
	0.0307898	0.029152	0.0185072	0.0173186
	0.00579855	0.0137646	0.017893	0.0121229
	0.0251507	0.00288504	0.0046466	0.0283706
	0.0385663	0.0195241	0.028873	0.00355949
	0.014311	0.00370274	0.00298336	0.00395556
	0.00190902	0.0111797	0.00371344	0.002572
	0.0293702	0.0495354	0.010747	0.0612261
	0.00929202	0.0475419	0.052616	0.0188698
	0.032919	0.00257978	0.00860265	0.0153686
	0.0061322	0.00729419	0.00195152	0.0399137
	0.0143947	0.0057267	0.030649	0.0170366
	0.0275658	0.0222945	0.0236685	0.0802688
	0.010272	0.0213951	0.00266377	0.0072367
	0.00753925	0.0214154	0.0251987	0.0453114
	0.00379562	0.0409234	0.0149535	0.021229
	0.00280411	0.0182423	0.0247251	0.0737456
	0.0346627	0.0555815	0.0155433	0.0171761
	0.00555274	0.00930176	0.0312983	0.0318755
	0.0277161	0.0122628	0.0274196	0.0269079
	0.00535252	0.0291344	0.0296403	0.0182374
	0.0143394	0.00473257	0.0515691	0.0155032
	0.00343455	0.000553248	0.0216032	4.71922e-05
	0.0290704	0.0134337	0.0382528	0.0738348
	0.0268912	0.00395159	0.0158902	0.00550844
	0.0184734	0.0176581	0.0268056	0.0293711
	0.0220585	0.00581369	8.69884e-06	0.0109322
	0.0235763	0.00239016	0.0232771	0.0718908
	0.0063038	0.0258333	0.00820276	0.0377002
	0.00224059	0.0157237	0.00231746	0.0552835
	0.0483738	0.0386418	0.0596189	0.0168058
	0.0153786	0.018787	0.0215682	0.0134867
	0.0222531	0.00730952	0.0344396	0.0181043
	0.0254925	0.00266046	0.0443318	0.0556656
	0.00890491	0.0270279	0.0154696	0.0293222
	0.0240889	0.0015193	0.0402079	0.0115337
	0.000691294	0.00748981	0.00326025	0.000635852
	0.0134627	0.0371587	0.0101036	0.0617435
	0.00567808	0.0180748	0.0155239	0.0153417
	0.0271403	0.007763	0.0481691	0.0243711
	0.0223374	0.0401652	0.0203352	0.048683
	0.00125466	0.0301413	0.0093773	0.0158585
	0.0341473	0.0182573	0.0361435	0.0243494
	0.0481393	0.0112339	0.00551436	0.00931545
	0.0114509	0.00476902	0.0131744	0.0109495
	0.0049896	0.00537984	0.0252454	0.0312172
	0.0385843	0.0320474	0.0460007	0.0328021
	0.0216611	0.0139722	0.0444679	0.0156678
	0.016633	0.00913612	0.0317667	0.062991
	0.0300806	0.0308089	0.000662693	0.0467563
	0.0313831	0.0270502	0.0166327	4.26337e-05
	0.0281091	0.0274142	0.0134254	0.023444
	0.0235419	0.00595516	0.0189668	0.0052419
	0.0019023	0.0104537	0.023982	0.0110948
	0.0267592	0.0127051	0.00492834	0.000919132
	0.0252347	0.00503101	0.0147284	0.0312214
	0.00265515	0.024968	0.00309009	0.00541572
	0.0122453	0.0385763	0.0120216	0.0388321
	0.0489021	0.0160147	0.00610939	0.0699156
	0.00152679	0.00452132	0.0104479	0.00208233
	0.0261841	0.0376698	0.00941562	0.0403054
	0.0471375	0.0294948	0.00840254	0.0527421
	0.0254898	0.00665678	0.0142207	0.0374483
	0.0360082	0.00506515	0.0290212	0.0348826
	0.000891688	0.0248397	0.000539551	0.00619644
	0.00960018	0.00658192	0.00375985	0.0180039
	0.0211115	0.0108111	0.0330491	0.0111025
	0.00456964	0.0039387	0.0273143	0.0740541
	0.00898934	0.0103305	0.0592681	0.0611363
	0.0351365	0.0190781	0.0108543	0.0311204
	0.00876068	0.00628795	0.0428895	0.0274183
	0.0109889	0.0083454	0.0141687	0.0469417
	0.00621618	0.00284693	0.00766355	0.0200847
	0.0433247	0.000158365	0.0307942	0.0142985
	0.0175697	0.0258765	0.036659	0.00173996
	0.0108577	0.0058436	0.0299067	0.0417907
	0.0289591	0.00412684	0.0144375	0.049063
	0.0544895	0.0167082	0.0225612	0.0502303
	0.0349346	0.0196162	0.0315181	0.0200078
	0.0141737	0.0196742	0.000855933	0.0037851
	0.0446086	0.029647	0.0115322	0.0410696
	0.0210606	0.00914076	0.0265334	0.00387232
	0.0289099	0.0106869	0.00969881	0.0101891
	0.0189891	0.00496301	0.00676307	0.0230348
	0.0315982	0.0114578	0.0364662	0.0016267
	0.0130843	0.00868947	0.0300503	0.0503794
	0.0310168	0.00022048	0.0202088	0.0127691
	0.00932721	0.0365793	0.0408022	0.0315451
	0.044322	0.0405387	0.0219936	0.000227969
	0.027972	0.0134373	0.0424837	0.0417391
	0.0180722	0.00744943	0.0100145	0.00119787
	0.0191215	0.021495	0.0141022	0.0295432
	0.017146	0.00140044	0.0161721	0.0418736
	0.0275438	0.0319374	0.000908031	0.024155
	0.0276828	0.0107223	0.026211	0.0155785
	0.000785035	0.0223684	0.00723724	0.0353013
	0.0374814	0.00012122	0.00962687	0.00163569
	0.00235348	0.00278794	0.0234937	0.0159486
	0.00583309	0.0157032	0.00450129	0.0140562
	0.00671533	0.0129426	0.0190222	0.032143
	0.0103589	0.0040965	0.0103812	0.013815
	0.0580262	0.0062092	0.00258371	0.00901209
	0.00913264	0.0536991	0.0116086	0.00474682
	0.0365717	0.0483633	0.0456303	0.0230573
	0.0106967	0.0171079	0.0127861	0.0455188
	0.00288381	0.0219904	0.0148636	0.00645537
	0.0146018	0.0256914	0.0104637	0.0118772
	0.00508908	0.0310817	0.0422984	0.0132649
	0.00775636	0.0120968	0.0623358	0.00539437
	0.0282659	0.00782597	0.0235096	0.0890391
	0.0182271	0.0120339	0.02108	0.00675119
	0.00462489	0.00351356	0.0212738	0.0102062
	0.0363991	0.0153752	0.0357628	0.0590857
	0.00766064	0.0081095	0.0339996	0.0185415
	0.043865	0.00758319	0.00572837	0.00509952
	0.0353555	0.0273489	0.00434171	0.00331401
	0.0309914	0.00673084	0.0246377	0.0180574
	0.0147227	0.00635141	0.0140829	0.0403487
	0.00381861	0.00595887	0.0438261	0.0393238
	0.0324458	0.0141196	0.0578018	0.0477351
	0.00241876	0.00633353	0.00663794	0.0822529
	0.0234089	0.00599934	0.00358714	0.0972873
	0.0257352	0.029457	0.039247	0.0778745
	0.00979327	0.00731768	0.0228283	0.0509677
	0.0113177	0.00694229	0.0250131	0.0645592
	0.0166042	0.000846364	0.0338061	0.016306
	0.0196017	0.0132434	0.0209303	0.0902997
	0.0166689	0.0330567	0.0259051	0.0447697
	0.00563065	0.000126339	0.00659468	0.0677946
	0.0207537	0.029525	0.0394628	0.0573315
	0.0393708	0.0390351	0.0178629	0.0258898
	0.0137185	0.00396553	0.0241632	0.00459442
	0.0126092	0.0171379	0.043675	0.0928522
	0.0072934	0.0400285	0.0187975	0.0180372
	0.0155663	0.0333411	0.0570821	0.0299126
	0.0237624	0.0235264	0.0368823	0.0650572
	0.00143581	0.0486345	0.0244347	0.0380752
	0.00234777	0.0450701	0.0214043	0.0159041
	0.00486939	0.0181668	0.0117391	0.0525373
	0.000123202	0.0196506	0.0224718	0.0521198
	0.00775811	0.0195227	0.0275221	0.0497921
	0.0362825	0.0202696	0.0331085	0.0135234
	0.00467789	0.044148	0.0288886	0.0309606
	0.00496483	0.00225255	0.000309917	0.0146134
	0.0160828	0.0307012	0.0154443	0.0598888
	0.00843275	0.0196861	0.0577287	0.0188387
	0.0348949	0.012872	0.0255105	0.0217897
	0.0378589	0.00209122	0.0578143	0.0415279
	0.02794	0.0238756	0.0213407	0.0756091
	0.01552	0.00449925	0.0356301	0.0792276
	0.00587148	0.0118301	0.021365	0.0721333
	0.0389188	0.0278119	0.00259137	0.0416952
	0.0135629	0.00118567	0.00164878	0.00560893
	0.0152913	0.0510143	0.0364938	0.0223636
	0.0103548	0.00040991	0.0231587	0.0360485
	0.0076414	0.011066	0.0403418	0.0494206
	0.016579	0.00947666	0.0133073	0.0358004
	0.00447791	0.0271409	0.00823484	0.00795576
	0.0278119	0.000135964	0.0078068	0.013361
	0.00654034	0.0074282	0.0389322	0.0232032
	0.0295903	0.00602809	0.0292194	0.00310609
	0.0260168	0.0400139	0.044162	0.007643
	0.0462276	0.00460414	0.0270403	0.00987669
	0.0122996	0.00552929	0.00836446	0.011639
	0.0115519	0.0373282	0.00290597	0.0341434
	0.00668238	0.0160221	0.00670712	0.00604925
	0.00710868	0.047331	0.0301707	0.0578034
	0.0112425	0.0195666	0.0152315	0.00233256
	0.0124077	0.015542	0.04409	0.0208444
	0.0122368	0.0294649	0.00986693	0.0393776
	0.0233891	0.000422156	0.00379886	0.0084253
	0.0343761	0.0529517	0.0154198	0.0124106
	0.00981252	0.0187607	0.0484118	0.0256402
	0.00914093	0.0094107	0.0193024	0.0248
	0.0316686	0.0384736	0.0344139	0.0324766
	0.0234084	0.0408229	0.0252912	0.023894
	0.0186202	0.0240197	0.032821	0.0542757
	0.00834834	0.0282525	0.0136667	0.0287065
	0.0103506	0.0444977	0.0333681	0.0189327
	0.0278888	0.0386939	0.00523999	0.0163832
	0.00619937	0.0440474	0.0432038	0.0144772
	0.04351	0.0219632	0.0164011	0.0188976
	0.00226824	0.0137749	0.0259306	0.040083
	0.0117408	0.0285564	0.0337065	0.034828
	0.0219346	0.0296265	0.0111092	0.0107529
	0.0312774	0.0244766	0.0191448	0.0539758
	0.0147797	0.00531889	0.021551	0.00501741
	0.0200597	0.0188213	0.0281162	0.0333847
	0.00369517	0.0145127	0.0552733	0.0212964
	0.0542421	0.0117484	0.025811	0.0183521
	0.0275169	0.0110558	0.0467355	0.0357393
	0.0528316	0.0113903	0.0333609	0.0284456
	0.00151656	0.0151348	0.0207119	0.00798773
	0.0141983	0.00775667	0.0723807	0.0168288
	0.0079619	0.0100787	0.0276189	0.00477255
	0.0032164	0.0198403	0.037882	0.00316846
	0.0374833	0.0296749	0.0247866	0.00565456
	0.0194102	0.0288041	0.033583	0.00594663
	0.0254768	0.0475615	0.0537574	0.0017229
	0.00697065	0.00844246	0.0602837	0.00325589
	0.0131844	0.0106151	0.0312482	1.91707e-05
	0.00177046	0.0311533	0.0505556	0.00413644
	0.00724974	0.0162279	0.00286589	0.0189393
	0.00243039	0.000980998	0.0298628	0.0281272
	0.00133789	0.0119379	0.00970771	0.0039733
	0.039783	0.0129029	0.0239949	0.0577202
	0.0226371	0.00329208	0.010607	0.0104919
	0.00996974	0.0159642	0.0220181	0.0143616
	0.031345	0.00829166	0.0291483	0.0231237
	0.0212161	0.00339831	0.0180771	0.0164906
	0.00401488	0.0130626	0.0602662	0.0472599
	0.000951233	0.0236594	0.0101321	0.00275135
	0.00157279	0.00210711	0.0563041	0.00534637
	0.0110096	0.0100125	0.018961	0.0391444
	0.0150821	0.0318913	0.00906957	0.0316749
	0.00182597	0.027173	0.0258972	0.0554319
	0.0177794	0.00189672	0.056871	0.0236332
	0.0239292	0.00247607	0.00311129	0.0368046
	0.0543007	0.0524892	0.0130641	0.0284318
	0.00665336	0.0193695	0.00060327	0.0796594
	0.0150533	0.0247704	0.0124065	0.0439041
	0.0123477	0.0263077	0.060544	0.0649576
	0.00100815	0.00111062	0.0440075	0.0398594
	0.00640684	0.0240949	0.00493894	0.0866666
	0.00436574	0.00668215	0.0151296	0.0122663
	0.0111554	0.0417336	0.00841236	0.0641899
	0.0434393	0.0161541	0.0313482	0.0372434
	0.00725417	0.00597233	0.00109439	0.0647715
	0.0162277	0.000769354	0.0280476	0.0157927
	0.00685125	0.00258337	0.030058	0.0706593
	0.0368344	0.0283056	0.00370672	0.0592612
	0.0178848	0.00302	0.018774	0.036849
	0.0235933	0.0436694	0.0243658	0.00631901
	0.0245219	0.0126366	0.0357151	0.0302784
	0.00552116	0.000422205	0.0139312	0.0794064
	0.0353279	0.0336673	0.00501331	0.0681038
	0.030584	0.0138001	0.00480253	0.00592703
	0.00786142	0.0156138	0.0122736	0.0219123
	0.00298305	0.0239771	0.023652	0.0927475
	0.0182336	0.0129955	0.0167379	0.0314293
	0.00950494	0.00194517	0.00689734	0.0292845
	0.0228889	0.0448015	0.00982755	0.00978116
	0.00105675	0.0115963	0.060188	0.0145387
	0.000792503	0.0276035	0.00801784	0.080678
	0.0050157	0.0194283	0.0470217	0.00264388
	0.0255493	0.0200276	0.0096263	0.0451845
	0.0176291	0.0204472	0.011969	0.0506437
	0.0167949	0.0215123	0.0649877	0.0380435
	0.0104182	0.0035806	0.00594984	0.00599147
	0.0191986	0.0132162	0.00470951	0.030885
	0.00521608	0.00331275	0.0309599	0.0194803
	0.022932	0.0396824	0.0166836	0.0381568
	0.00798867	0.00322321	0.0228444	0.05414
	0.0328918	0.00749394	0.0186627	0.0581758
	0.0152337	0.0067926	0.0359945	0.0284466
	0.0222713	0.0124179	0.0411523	0.074413
	0.0212584	0.0145923	0.0427325	0.0296153
	0.0240036	0.0178284	0.0119322	0.00980996
	0.01736	0.0102211	0.0153497	0.0727121
	0.0088184	0.00810238	0.037906	0.0682496
	0.0346403	0.0264939	0.0080255	0.0521871
	0.0139676	0.00787654	0.00457739	0.016715
	0.0022963	0.00960326	0.0443145	0.0461579
	0.0275736	0.0032769	0.0309826	0.0223731
	0.0323836	0.00412435	0.0256008	0.0388797
	0.0565121	0.018858	0.0111945	0.0282189
	0.0186116	0.0215849	0.0218585	0.0433796
	0.016782	0.00061953	0.0201218	0.0205077
	0.0216164	0.0114892	0.00744086	0.0240248
	0.00227195	0.0018232	0.035684	0.0218302
	0.00455079	0.0313639	0.0403519	0.00278002
	0.0120931	0.0169442	0.0423622	0.0728363
	0.0338359	0.0120156	0.015495	0.0599644
	0.0145362	0.00212827	0.0145511	0.0385411
	0.0232732	0.000616844	0.0257742	0.0141903
	0.0153532	0.0136351	0.0111258	0.0339786
	0.00284839	0.00819842	0.0129261	0.0164644
	0.0125296	0.00263586	0.0136985	0.0483966
	0.0176233	0.00749199	0.0095453	0.0645451
	0.015377	0.0154481	0.0637236	0.00502288
	0.0067629	0.00842088	0.00440991	0.00361177
	0.0373768	0.00108051	0.0238501	0.0047156
	0.0111365	0.0234901	0.0682445	0.025179
	0.00995818	0.000472533	0.00487782	0.0281853
	0.0248873	0.026698	0.0326073	0.0290576
	0.00173155	0.0526613	0.0147509	0.00817767
	0.00130426	0.00706803	0.00254519	0.0337811
	0.00222434	0.040299	0.00821824	0.0491455
	0.0142154	0.0167808	0.0156867	0.0239087
	0.0191477	0.022363	0.0207329	0.0347493
	0.00108638	0.00338214	0.0108288	0.0225541
	0.00168648	0.0582634	0.0229119	0.0169693
	8.84894e-05	0.050875	0.0190698	0.00666011
	0.000661976	0.0440137	0.0068517	0.0188103
	0.0124284	0.0256341	0.00375711	0.0551954
	0.0108067	0.0144385	0.00719399	0.0505265
	0.0165024	0.0172578	0.013566	0.0138012
	0.0243367	0.0299307	0.0192412	0.00539614
	0.0192007	0.0172042	0.0313793	0.0130511
	0.0136532	0.015332	0.00729624	0.0371161
	0.00674515	0.0161534	0.019561	0.0174321
	0.00498388	0.00563285	0.038063	0.00682311
	0.035551	0.00707645	0.0300253	0.0137145
	0.00952878	0.0192645	0.0602174	0.0140185
	0.0521837	0.0308612	0.0312825	0.0323112
	0.0053488	0.0159747	0.0126618	0.0289426
	0.0213557	9.37499e-05	0.00807249	0.00666016
	0.00933992	0.0322815	0.0145707	0.0388154
	0.000299641	0.0391207	0.00371102	0.0423204
	0.0104948	0.0159548	0.00203084	0.0221098
	0.0305541	0.0304927	0.0385834	0.0117053
	0.00290787	0.00455765	0.0606806	0.00797802
	0.0125788	0.00332089	0.0559083	0.0714064
	0.0340557	0.0188816	0.0366299	0.00231719
	0.0257325	0.0197102	0.00441823	0.0368087
	0.00863891	0.00782309	0.0168003	0.0201446
	0.0241668	0.00019953	0.0268815	0.0346114
	0.00900571	0.0164517	0.0047354	0.0497248
	0.0373877	0.0127262	0.0275213	0.010915
	0.0126642	0.0242065	0.00963275	0.0365243
	0.00482375	0.0410531	0.036777	0.026579
	0.00962105	0.0117562	0.0341178	0.0348246
	0.0100509	0.046588	0.0122823	0.024304
	0.0487666	0.0216534	0.051567	0.0176471
	0.0398734	0.0297641	0.0263415	0.0470548
	0.0447967	0.0231106	0.0432723	0.0488074
	0.0019707	0.0295388	0.0134501	0.0572229
	0.0206282	0.0117067	0.0255354	0.0139775
	0.0123956	0.0260455	0.0304432	0.0201294
	0.0382094	0.048724	0.0367067	0.0324073
	0.00609725	0.0260622	0.0163286	0.0237425
	0.0125146	0.0416041	0.00552517	0.014288
	0.0159065	0.00834006	0.0156322	0.00258315
	0.0105846	0.00578166	0.0126623	0.0289454
	0.00503866	0.019573	0.00910087	0.00655154
	0.0204466	0.0289673	0.00978166	0.00686533
	0.00030024	0.0544856	0.0193531	0.00704512
	0.0583341	0.0461372	0.0445273	0.0346222
	0.0501767	0.0219153	0.0505852	0.0429564
	0.0172494	0.0213151	0.0305464	0.00845006
	0.0410249	0.00186509	0.0158303	0.00970736
	0.0276437	0.013761	0.0310524	0.042654
	0.0177631	0.0183372	0.0223427	0.0136459
	0.00502188	0.0312935	0.00506431	0.0199114
	0.0153251	0.0316798	0.0143822	0.00548718
	0.0151078	0.00950844	0.0589252	0.0267361
	0.0365722	0.0225889	0.0384627	0.014668
	0.0506629	0.0177026	0.0403725	0.0349859
	0.00317421	0.0153489	0.0450379	0.0220137
	0.00756431	0.0102795	0.0372059	0.036841
	0.00705284	0.0101777	0.0137108	0.0140637
	0.000292447	0.0110178	0.00750893	0.00389471
	0.00730597	0.00667479	0.0331893	0.0235517
	0.0207312	0.0316375	0.0236313	0.0281656
	0.0172945	0.0286171	0.037764	0.0352518
	0.00281373	0.0317794	0.0234623	0.0183554
	0.0112535	0.0154053	0.00680568	0.0275111
	0.0343745	0.018194	0.0290849	0.0275817
	0.00591716	0.00074877	0.00433952	0.00617034
	0.0253297	0.000502336	0.0310426	0.0109207
	0.0087371	0.0413111	0.00670822	0.0594383
	0.0322268	0.0118044	0.000748819	0.0496669
	0.03606	0.00332939	0.00165913	0.025082
	0.0286926	0.0103084	0.0206224	0.00559308
	0.00731226	0.0187849	0.0268703	0.0342748
	0.0121136	0.014104	0.0267223	0.0828509
	0.00780966	0.00376597	0.0111395	0.0600223
	0.0175854	0.0210939	0.00913743	0.0174825
	0.0308355	0.0314869	0.0112411	0.030095
	0.0325552	0.0225413	0.0285991	0.0142835
	0.0119621	0.0183787	0.0196128	0.0463625
	0.0134608	0.00627417	0.00657764	0.0355481
	0.0197741	0.00590808	0.0204688	0.034726
	0.00524208	0.00277421	0.0453981	0.00215213
	0.00764773	0.0126407	0.017272	0.07706
	0.00631513	0.0124212	0.0163535	0.0276009
	0.011546	0.0203048	0.0246834	0.0398657
	0.0272042	0.00787504	0.0341276	0.063975
	0.0377106	0.00113824	0.00566677	0.00240967
	0.00725145	0.00400128	0.0506039	0.00895034
	0.00131817	0.028626	0.00488219	0.00175513
	0.00721854	0.0173936	0.0267518	0.0104881
	0.0202272	0.0119988	0.0301504	0.0330914
	0.0125087	0.0112569	0.022776	0.0523022
	0.00895401	0.000640504	0.0636868	0.0149604
	0.0224227	0.00919309	0.0307527	0.0142795
	0.00565951	0.0167814	0.046814	0.00234529
	0.0204412	0.0134825	0.0231847	0.0249298
	0.00868089	0.0005228	0.0233164	0.0191068
	0.0163999	0.009918	0.0503356	0.0168257
	0.0289499	0.00338396	0.0367982	0.0240347
	0.00825314	0.0313157	0.0478971	0.011291
	0.00647529	0.00193277	0.045359	0.00187414
	0.00626708	0.0196826	0.0514027	0.00952428
	0.00643337	0.0258168	0.0535212	0.0407733
	0.00848556	0.00929508	0.0182553	0.0303446
	0.00631879	0.00323898	0.00649114	0.00496379
	0.00127531	0.000517108	0.0527879	0.0447134
	0.0178743	0.0262758	0.0459328	0.00672361
	0.0228699	0.0101394	0.0239235	0.0389438
	0.0334553	0.0294973	0.0114486	0.0473014
	0.0132971	0.03752	0.0326768	0.0187378
	0.028768	0.0183845	0.0330762	0.0658096
	0.0267	0.0285188	0.000833495	0.0167247
	0.0282808	0.00866517	0.0522497	0.00701749
	0.020356	0.00835903	0.0594882	0.0405598
	0.0143115	0.0267007	0.0527279	0.00555293
	0.0099132	0.00743385	0.0456818	0.00539851
	0.00814774	0.0175759	0.013923	0.0257972
	0.0128949	0.0226956	0.0469411	0.0188346
	0.0028397	0.010935	0.0291948	0.0598507
	0.021925	0.0328989	0.0194688	0.0267208
	0.0308415	0.00480319	0.013383	0.00397536
	0.00823592	0.005979	0.0159625	0.0433684
	0.0332923	0.0154342	0.0406219	0.00996291
	0.0302886	0.00476454	0.0193134	0.0262485
	0.0215816	0.0122494	0.0270791	0.0163545
	0.0060999	0.00624028	0.0493759	0.00584372
	0.015311	0.0540632	0.031051	0.0163958
	0.016844	0.00156589	0.0418272	0.00548978
	0.0266253	0.0502351	0.00610109	0.00799911
	0.0256507	0.00882335	0.0288743	0.00465825
	0.0273643	0.0246464	0.0123006	0.0124792
	0.0101234	0.00709487	0.0349697	0.0367809
	0.0127341	0.0161967	0.0163417	0.00391475
	0.0135852	0.0114339	0.0408908	0.0380111
	0.028884	0.00273407	0.00572925	0.0297807
	0.0233457	0.0267421	0.0321656	0.00954588
	0.00488521	0.0206562	0.0243356	0.0175024
	0.0103583	0.00493928	0.0291791	0.0431462
	0.0287958	0.000961518	0.0200963	0.0360454
	0.00313418	0.0178562	0.015288	0.00268082
	0.0184483	0.00203887	0.00350292	0.0775689
	0.0316413	0.0190409	0.0196437	0.00109851
	0.0259069	0.0139866	0.00701578	0.0129533
	0.0227195	0.0117077	0.0425256	0.0303686
	0.0388671	0.0171552	0.0293712	0.0654335
	0.0167015	0.00759297	0.0320755	0.00507576
	0.0149077	0.00300186	0.047905	0.0143768
	0.0334581	0.00989042	0.0611926	0.0217126
	0.0550446	0.0150344	0.0110218	0.0262778
	0.00284064	0.0415045	0.0528145	0.0378083
	0.00712087	0.00523074	0.00181989	0.0443236
	0.00263139	0.0259259	0.0622397	0.0473726
	0.0187237	0.0133559	0.0320509	0.00181536
	0.0152958	0.0161597	0.067212	0.0131141
	0.0149256	0.01871	0.0566156	0.0121168
	0.0412709	0.00191383	0.0417092	0.0120871
	0.00928143	0.00616087	0.0578794	0.00492783
	0.0115014	0.0020555	0.0523711	0.00288812
	0.00549871	0.0372125	0.0381922	0.0447091
	0.0217842	0.0233814	0.0265858	0.0164546
	0.0278694	0.0237515	0.0515538	0.0145367
	0.0271932	0.027658	0.0104102	0.00881799
	0.00243511	0.00332937	0.0295644	0.00103386
	0.018657	0.000159853	0.0438048	0.00646432
	0.0239031	0.0336195	0.00342984	0.0108073
	0.0143602	0.0387017	0.0148425	0.00292771
	0.0372955	0.0237394	0.0223585	0.0219799
	0.0107786	0.024926	0.0616069	0.0128732
	0.0128223	0.0134084	0.0383907	0.0411026
	0.0143538	0.0141866	0.00544974	0.0431199
	0.0123153	0.0108037	0.0413651	0.0177673
	0.0294645	0.028268	0.019682	0.0187624
	0.00677069	0.0197294	0.0326475	0.0352041
	0.0295944	0.0306611	0.0351261	0.030104
	0.0059549	0.00399849	0.00625328	0.000502736
	0.0325835	0.0131994	0.00633258	0.0124234
	0.0201822	0.0261989	0.0302009	0.0413901
	0.00123874	0.0305353	0.0403085	0.0149992
	0.0085285	0.0131367	0.00251485	0.00370225
	0.00998424	0.0135227	0.0616686	0.000872435
	0.0139282	0.01201	0.0151462	0.0336923
	0.0144757	0.0187273	0.016298	0.00496723
	0.00155638	0.0484098	0.0142914	0.00822458
	0.0408599	0.00538581	0.0249725	0.0239818
	0.0116879	0.00336767	0.0251073	0.0515236
	0.00877533	0.0126892	0.0140984	0.00999862
	0.0150773	0.0124564	0.0270635	0.017196
	0.00176883	0.0106402	0.0214491	0.0056756
	0.0284626	0.0140233	0.00784942	0.00754988
	0.0454146	0.00537643	0.028503	0.0200073
	0.0194237	0.0440364	0.0347386	0.042376
	0.0103547	0.0191656	0.0226443	0.0228875
	0.00483432	0.0153285	0.00166718	0.0414799
	0.0224558	0.00879043	0.0286142	0.00036695
	0.0153056	0.00932678	0.0164424	0.00152384
	0.00292493	0.00281339	0.0114369	0.061286
	0.0353742	0.041491	0.00794337	0.0433002
	0.0394323	0.058269	0.0160466	0.0523881
	0.0248564	0.00508555	0.00150057	0.0401371
	0.00724674	0.0350826	0.0268358	0.0913473
	0.0189949	0.0325449	0.00180731	0.0236103
	0.0049146	0.0399136	0.0181177	0.0572313
	0.000833773	0.00939409	0.0104994	0.0146048
	0.0114834	0.00822355	0.0087712	0.0337539
	0.000598871	0.000381529	0.0585104	0.0363626
	0.0311184	0.0426447	0.0305377	0.068508
	0.0117579	0.0285905	0.0193445	0.0748503
	0.0174992	0.032695	0.00676853	0.0324493
	0.0249338	0.0119486	0.0140214	0.013091
	0.0280179	0.0186648	0.0262949	0.0214863
	0.0355084	0.0114033	0.0325434	0.0102014
	0.0231975	0.00309694	0.00701197	0.0534781
	0.00886625	0.0236095	0.0160127	0.000448028
	0.0520507	0.0139024	0.0287032	0.0342319
	0.00985192	0.0399171	0.00922073	0.0384815
	0.00959155	0.0271359	0.0108704	0.00286422
	0.0128875	0.0176711	0.00329731	0.0626114
	0.0213632	0.0295075	0.00227058	0.00923427
	0.00796213	0.0191739	0.0203386	0.0231645
	0.0247211	0.0105432	0.0222964	0.01194
	0.0138106	0.0417039	0.0310797	0.00716165
	0.0103535	0.0246236	0.0293926	0.0467251
	0.045807	0.026725	0.000270114	0.0490522
	0.0105666	0.0187683	0.0473044	0.00721897
	0.00385727	0.00991633	0.0328926	0.0265778
	0.0353266	0.0208558	0.0414589	0.0217751
	0.0183119	0.013951	0.048897	0.0139506
	0.0214823	0.0338833	0.0314215	0.00233806
	0.021079	0.0190167	0.0182372	0.0415795
	0.0268847	0.0144013	0.0409109	0.0691509
	0.00832864	0.0130179	0.0420049	0.00207001
	0.00459166	0.0197362	0.0355154	0.0472734
	0.00691395	0.0484434	0.000522789	0.049146
	0.0425081	0.0496672	0.0174278	0.0171228
	0.0233594	0.0483694	0.0336549	0.0351545
	0.0296348	0.0228183	0.0322736	0.0154819
	0.0447797	0.0449222	0.0150073	0.0434334
	0.00631537	0.0341857	0.031945	0.0124545
	0.0367782	0.00396427	0.0572995	0.0327124
	0.0110987	0.00993844	0.0115956	0.0183148
	0.0162871	0.0201445	0.00779491	0.0138207
	0.0034086	0.00139403	0.0385642	0.00843034
	0.023102	0.032938	0.004429	0.00162661
	0.0125581	0.0172166	0.026833	0.0161922
	0.0170287	0.0212567	0.0565067	0.00712683
	0.0283326	0.0275268	0.0308948	0.000681206
	0.0122211	0.00732044	0.0160076	0.0774579
	0.0303014	0.0233722	0.0482192	0.0512994
	0.0344106	0.0021812	0.0449582	0.00509233
	0.0127634	0.00968455	0.0190448	0.0133344
	0.00672333	0.00476598	0.0513815	0.00350572
	0.0396867	0.0308601	0.00662826	0.0552762
	0.0048781	0.0334936	0.0111482	0.0109368
	0.00753818	0.00253352	0.000193514	0.00687416
	0.00733151	0.00651073	0.0399947	0.0056685
	0.00291553	0.0187281	0.0081869	0.00869301
	0.0104216	0.0370241	0.0158526	0.0435103
	0.0177719	0.0178509	0.0346872	0.0645098
	0.0034531	0.00174274	0.00913026	0.0261713
	0.0056491	0.0163042	0.0332402	0.00690847
	0.0150603	0.0286568	0.042082	0.0338751
	0.0109819	0.00309011	0.0343703	0.00811489
	0.00507916	0.000886927	0.0208619	0.0091102
	0.0036452	0.0365062	0.0180673	0.00620351
	0.0480362	0.0120455	0.0186323	0.0123529
	0.0100241	0.00346021	0.0547981	0.066215
	0.0251343	0.0270195	0.0568016	0.00584611
	0.00257279	0.00422719	0.0275681	0.0128885
	3.83649e-05	0.00239206	0.0516183	0.0421672
	0.00411337	0.0122121	0.00560619	0.028346
	0.0012149	0.000758386	0.0135519	0.0120404
	0.0175427	0.0560935	0.0461795	0.00524904
	0.0156685	0.0142245	0.0211729	0.0110834
	0.00711481	0.0296758	0.00219056	0.037462
	0.0116196	0.00717002	0.0484402	0.0185847
	0.00255514	0.0522743	0.0155551	0.0313965
	0.0146598	0.0350757	0.0199747	0.0152079
	0.00134752	0.00450742	0.0101214	0.00964818
	0.0127527	0.0183091	0.0197924	0.0953899
	0.0190744	0.00398294	0.00646642	0.00781535
	0.00241981	0.0525748	0.0295668	0.00842753
	0.033544	0.0294761	0.0195987	0.018926
	0.00998554	0.0369853	0.0109649	0.046995
	0.0157423	0.00121258	0.000393153	0.00905521
	0.0265912	0.040717	0.0107505	0.0358703
	0.00342449	0.0339513	0.00465917	0.00465658
	0.0271407	0.0223257	0.0337282	0.00890536
	0.0156024	0.00618726	0.00250783	0.00785984
	0.0348747	0.0572862	0.00394316	0.0142073
	0.00441247	0.0466731	0.00455275	0.00506013
	0.0298501	0.0405172	0.00816636	0.00878694
	0.0414784	0.0265331	0.0118027	0.0814315
	0.0361564	0.0156999	0.00172785	0.0115008
	0.0258911	0.00192262	0.0205701	0.0320955
	0.0035161	0.0128026	0.058806	0.00752222
	0.0128539	0.0488562	0.0103991	0.01032
	0.00124494	0.0213903	0.026651	0.0619615
	0.00773237	0.0478806	0.0161178	0.0311415
	0.0270381	0.0405946	0.0429832	0.0591369
	0.0083101	0.0163266	0.0384576	0.0272304
	0.00823764	0.045788	0.0221228	0.0273598
	0.00449374	0.0343078	0.0174105	0.0902966
	0.030904	0.037563	0.00464219	0.0546601
	0.0043064	0.000133765	0.0389747	0.0214737
	0.0335169	0.00873173	0.0194291	0.0940648
	0.00999188	0.0364633	0.00112057	0.0481949
	0.0166179	0.0124883	0.0141804	0.0387782
	0.0140807	0.0293064	0.0127978	0.0341415
	0.0316776	0.0294002	0.0425566	0.0249834
	0.000620142	0.0155277	0.00452156	0.0635455
	0.0149385	0.0258851	0.0197839	0.0445847
	0.0155878	0.0216706	0.0321461	0.0472739
	0.00938224	0.00768564	0.0123216	0.0229918
	0.0203767	0.0266764	0.00335518	0.00420689
	0.0345804	0.0139201	0.0406133	0.0013743
	0.0467178	0.00549451	0.0396357	0.0549314
	0.0337385	0.0125915	0.020195	0.0348277
	0.00825669	0.000678223	0.047695	0.0056371
	0.0529814	0.00477033	0.019834	0.00220062
	0.0297541	0.0248657	0.0293333	0.0959411
	0.0284353	0.00263644	0.00227134	0.0532588
	0.00970818	0.0148553	0.0103909	0.0404766
	0.0208624	0.0114871	0.00492828	0.0690764
	0.000550818	0.0250253	0.0423125	0.0328333
	0.0182074	0.0317588	0.0227857	0.0336688
	0.017588	0.0030613	0.0178072	0.0559583
	0.00338755	0.0191385	0.0534354	0.0339716
	0.0226756	0.014085	0.0477906	0.00818115
	0.029777	0.00807631	0.00589454	0.0016451
	0.0165182	0.0216353	0.013636	0.0168322
	0.00545888	0.0177302	0.0258861	0.00550846
	0.0236704	0.00661869	0.0229803	0.0577571
	0.0210749	0.00175926	0.0283261	0.0195828
	0.010705	0.029851	0.0110634	0.0588773
	0.00593026	0.00812215	0.028017	0.029391
	0.00745837	0.0131342	0.0226494	0.00738862
	0.0126003	0.00634384	0.00536534	0.00631017
	0.0389942	0.000305194	0.0219285	0.00803173
	0.0048076	0.0168248	0.0010081	0.0317644
	0.00512404	0.00985752	0.0156207	0.0313396
	0.00217998	0.0382869	0.00139207	0.0249367
	0.0330945	0.0288654	0.00481969	0.0530299
	0.00899471	0.0402037	0.000976229	0.0358852
	0.00340214	0.0159375	0.0276649	0.0192794
	0.0400284	0.00688619	0.000501483	0.0166437
	0.00865217	0.0244736	0.0273262	0.0368537
	0.00996873	0.0160399	0.00487161	0.0213794
	0.0152695	0.0122007	0.00959978	0.0133234
	0.00616978	0.0113985	0.0118091	0.00578444
	0.00488876	0.0118765	0.0165738	0.0121879
	0.0178472	0.0199591	0.00967472	0.0242714
	0.0134475	0.0265866	0.00133334	0.0100254
	0.0207615	0.0223045	0.0112709	0.00288743
	0.0294069	0.00877736	0.0041634	0.0192981
	0.0282643	0.00624579	0.0103175	0.00054353
	0.00406749	0.0230633	0.00547339	0.0159321
	0.0285711	0.0073501	0.0348234	0.0224011
	0.00623853	0.000634568	0.0155532	0.0232796
	0.00403797	0.00548102	0.027046	0.0326993
	0.000255973	0.000459917	0.00706165	0.0142931
	0.00179217	0.00765186	0.0516784	0.0145172
	0.00202418	0.0261311	0.0141559	0.0344029
	0.0259918	0.00871848	0.00903212	0.0207697
	0.0139519	0.00263744	0.0102648	0.0177461
	0.0238387	0.0125723	0.0063308	0.00747393
	0.00900069	0.0188311	0.0245729	0.0159394
	0.0127246	0.0199909	0.0256945	0.0178326
	0.00239988	0.0108326	0.0407149	0.0305299
	0.00642002	0.0153367	0.0128128	0.0369941
	0.0352533	0.0428213	0.0197019	0.023197
	0.026727	0.0550964	0.00610693	0.0114467
	0.0253167	0.0320833	0.00139408	0.0163552
	0.00346043	0.0533592	0.0398237	0.0122393
	0.0023463	0.0131692	0.00425869	0.0192283
	0.00822659	0.0532025	0.0108899	0.00745338
	0.0112765	0.0280172	0.0271252	0.0417519
	0.0104942	0.00346796	0.0123726	0.0161969
	0.000750952	0.00712745	0.0491118	0.00403621
	0.0434168	0.0341356	0.0134868	0.00859073
	0.0157281	0.0315375	0.0188186	0.0211307
	0.00194107	0.0261094	0.0206488	0.00358175
	0.019981	0.0433272	0.0240557	0.0562932
	0.0156374	0.0017329	0.0146159	0.0239259
	0.000318316	0.0354502	0.001623	0.0077338
	0.00702207	0.0249051	0.0208854	0.0100485
	0.0110722	0.00247086	0.00243562	0.00973475
	3.5222e-05	0.00742476	0.00529094	0.0111175
	0.0203556	0.0242582	0.0512355	0.016577
	0.000551462	0.0159967	0.0572737	0.0253788
	0.000258659	0.02483	0.0128986	0.0162515
	0.00516429	0.035742	0.0204766	0.0150881
	0.00177682	0.00388413	0.0466043	0.0650497
	0.0167138	0.00903284	0.0437049	0.0497804
	0.0395247	0.00848651	0.0305902	0.0105454
	0.00837714	0.00475441	0.010836	0.0681543
	0.0182468	0.0314743	0.0146014	0.014435
	0.00226741	0.00953877	0.0152066	0.0189717
	0.0164722	0.0119025	0.0268515	0.0280035
	0.0369054	0.0111622	0.038289	0.0449831
	0.00301355	0.00647421	0.0510211	0.0452296
	0.0174218	0.04067	0.0097117	0.0880331
	0.0387481	0.0302956	0.0435504	0.00033484
	0.0030621	0.041372	0.0216647	0.00843878
	0.0156974	0.00703313	0.00509898	0.0754213
	0.0121721	0.00619171	0.0307533	0.0748331
	0.00155473	0.0233766	0.0345	0.0582919
	0.000448256	0.000872738	0.030063	0.0704712
	0.00940165	0.0107572	0.0710053	0.00664868
	0.0250066	0.0401056	0.00494134	0.0249075
	0.00953625	0.0108436	0.0648066	0.0212449
	0.0376993	0.0147504	0.0233866	0.0382615
	0.03977	0.0150473	0.036118	0.0360247
	0.0226204	0.00589753	0.0297987	0.00524287
	0.00271356	0.027764	0.0506628	0.018828
	0.00303923	0.0247539	0.0185629	0.0408166
	0.0213027	0.0229035	0.0403806	0.0493214
	0.0512264	0.035891	0.000178596	0.0404975
	0.00477762	0.0401222	0.0131648	0.0597805
	0.0227385	0.00804561	0.0147499	0.0581774
	0.0386064	0.0267972	0.0404064	0.0564623
	0.0124071	0.00178158	0.0191611	0.0777018
	0.0123416	0.0115534	0.0290251	0.0322673
	0.013211	0.00447476	0.0439152	0.0832821
	0.00571424	0.00406727	0.0137913	0.0198285
	0.00510914	0.0192967	0.0346905	0.0769644
	0.00946874	0.0311921	0.0129085	0.035317
	0.029188	0.0313836	0.00464736	0.0258646
	0.000734842	0.0334194	0.0175864	0.00773304
	0.00556903	0.0165127	0.0268516	0.0566757
	0.00123742	0.00337056	0.0213615	0.0225189
	0.00118881	0.038247	0.0307405	0.0741601
	0.0158277	0.0439531	0.0240278	0.00875997
	0.0276513	0.0477957	0.0404253	0.00574385
	0.0545728	0.0166052	0.0377351	0.0536703
	0.00983632	0.023736	0.0178102	0.0163266
	0.00157072	0.0414476	0.0511668	0.0251094
	0.0333649	0.0477447	0.0393932	0.0441324
	0.00604051	0.019183	0.0348196	0.0020669
	0.0224865	0.027829	0.0205734	0.0730101
	0.0143416	0.00401646	0.00908723	0.0771212
	0.0411918	0.0126342	0.0045721	0.0452773
	0.013319	0.0407229	0.0477697	0.00270738
	0.0216459	0.0156516	0.00315443	0.0396169
	0.0296865	0.00596822	0.0399387	0.0303279
	0.0141657	0.0447165	0.00829411	0.056047
	0.0425039	0.00879208	0.0113556	0.0530379
	0.0525732	0.00832838	0.00519049	0.055178
	0.0224518	0.000819577	0.00609376	0.0104189
	0.01207	0.00492914	0.0248301	0.0672771
	0.0105399	0.0180958	0.00223921	0.00303511
	0.00628078	0.0350424	0.000493539	0.0315815
	0.00649756	0.0245719	0.0041959	0.00426617
	0.0078047	0.0248443	0.00506875	0.0236676
	0.0330216	0.0176142	0.00147673	0.00880868
	0.00207336	0.00793628	0.00869809	0.0296425
	0.00418181	0.011195	0.046178	0.00590173
	0.00180385	0.0476997	0.0106611	0.0557559
	0.00156817	0.0032062	0.012994	0.036458
	0.00914366	0.00122337	8.97392e-05	0.00855965
	0.0323343	0.00480125	0.00591481	0.0122895
	0.0214406	0.0209788	0.0271409	0.00493319
	0.00541431	0.00446021	0.0272061	0.0845398
	0.000945493	0.0166468	0.00780736	0.0123373
	0.0122055	0.0207986	0.0294833	0.0187049
	0.0134701	0.0151817	0.019569	0.0169535
	0.0187433	0.0238945	0.00174115	0.00736524
	0.0211247	0.0337781	0.0286251	0.0277028
	0.01154	0.01655	0.0103144	0.0134017
	0.0571612	0.0157572	0.0163439	0.0699019
	0.00693446	0.0298986	0.00870165	0.0480843
	0.0263058	0.00796848	0.0112498	0.0309637
	0.0114082	0.00829109	0.0206141	0.0220426
	0.00756761	0.0217376	0.00905158	0.0547991
	0.00380095	0.0202781	0.0125996	0.0486971
	0.0331862	0.0107237	0.0167146	0.00167249
	0.00207311	0.0059033	0.0185646	0.0125759
	0.0142909	0.000641881	0.00585912	0.000880487
	0.0160272	0.00284917	0.00779267	0.00333644
	0.0114137	0.00740155	0.0391216	0.0274873
	0.00242964	0.00168976	0.0386197	0.0206829
	0.0438117	0.00911711	0.0280699	0.0263143
	0.0514719	0.0125082	0.0393229	0.00658311
	0.0078821	0.00773878	0.0261321	0.0458443
	0.00959537	0.0021695	0.00917417	0.0337189
	0.00748826	0.0113846	0.00493728	0.0590129
	0.0104365	0.0175463	0.00896027	0.0410233
	0.00211218	0.000492712	0.0324936	0.0340708
	0.0312409	0.0323988	0.011629	0.0506778
	0.0337519	0.0140069	0.0602802	0.00926345
	0.0234956	0.00359582	0.00466749	0.0181843
	0.0316768	0.00468805	0.0455595	0.00301427
	0.0101885	0.0263975	0.0272751	0.0633233
	0.0090545	0.0108737	0.0382918	0.0178725
	0.0436876	0.0215721	0.0337816	0.015319
	0.0135976	0.0109773	0.0593078	0.0450008
	0.00607875	0.0194213	0.0286926	0.0824413
	0.0435975	0.0509463	0.0262119	0.0519685
	0.024858	0.0124674	0.0136867	0.0493957
	0.00611613	0.0100792	0.0141961	0.0740196
	0.00106986	0.0435985	0.00228768	0.0547759
	0.0168959	0.00117181	0.00551697	0.0039122
	0.0001359	0.00448506	0.00153831	0.0518052
	0.023367	0.0208885	0.048222	0.0810479
	0.00477731	0.010708	0.0630437	0.0572024
	0.0268182	0.0180862	0.0260084	0.0915539
	0.000621484	0.0197915	0.0200207	0.000943264
	0.00876167	0.023772	0.0164404	0.0729377
	0.000115416	0.0159747	0.0496531	0.0278544
	0.0158449	0.0373544	0.0218131	0.0732969
	0.0476765	0.00495246	0.0638697	0.019928
	0.0178002	0.045145	0.0250535	0.0627345
	0.0224125	0.0088748	0.0337941	0.0314102
	0.0353732	0.000598343	0.0244694	0.0646988
	0.0050161	0.0328661	0.0413855	0.0351037
	0.00178173	0.0290694	0.0389333	0.0758819
	0.0339313	0.00502483	0.0298997	0.0375321
	0.0069284	0.0100066	0.0394605	0.0791403
	0.0403112	0.0220841	0.0269674	0.0711683
	0.0455185	0.0133887	0.00264091	0.0729303
	0.0137792	0.00950454	0.00527388	0.0281032
	0.0222091	0.0191686	0.00955196	0.00260275
	0.0103595	0.0141817	0.0267827	0.0319732
	0.04351	0.0023292	0.0412433	0.00451232
	0.00221391	0.0135072	0.0101711	0.0284892
	7.14946e-05	0.00525086	0.0451387	0.0161597
	0.013815	0.0303144	0.0375619	0.093705
	0.000922477	0.00654908	0.0128641	0.0690258
	0.0336671	0.0181075	0.00913367	0.0405817
	0.00756199	0.0062024	0.0369673	0.0100452
	0.012341	0.0040004	0.00299558	0.0342257
	0.0172236	0.0172013	0.0555706	0.0553102
	0.0110493	0.0128626	0.0322312	0.0565156
	0.0299343	0.0132103	0.00139136	0.0159077
	0.00456656	0.00762773	0.00677593	0.0272052
	0.00563341	0.0471455	0.00603519	0.0159889
	0.0122352	0.0474027	0.0213232	0.0570474
	0.00460245	0.0423528	0.020857	0.0262483
	0.0029799	0.0243533	0.0116564	0.0186947
	0.00343896	0.0160813	0.0117607	0.00143555
	0.0275606	0.0251459	0.00358681	0.0403907
	0.0056546	0.0289241	0.00262857	0.0133252
	0.00593637	0.0136995	0.00521403	0.046029
	0.0435286	0.00222978	0.0337602	0.009814
	0.0110674	0.0250163	0.00883061	0.0114647
	0.0200871	0.00753934	0.0191962	0.0122874
	0.0232987	0.0282125	0.0566555	0.00203508
	0.0152936	0.0381281	0.0371239	0.0418807
	0.00402078	0.0211287	0.0223456	0.0427501
	0.00380647	0.0182821	0.0165408	0.0215406
	0.0151081	0.0164958	0.0335367	0.0202342
	0.00103459	0.00745083	0.0405771	0.0169156
	0.0112389	0.0022341	0.0261115	0.0549593
	0.0079841	0.0134081	0.0163025	0.0270156
	0.0142369	0.0262032	0.0433779	0.0302903
	0.0570322	0.00818219	0.0170689	0.04724
	0.024261	0.0359134	0.00639061	0.0215246
	0.0144614	0.01691	0.0367195	0.0325293
	0.038254	0.012708	0.000215319	0.0575243
	0.00684686	0.0309579	0.0186171	0.0134576
	0.00681436	0.00635296	0.0519776	0.0079929
	0.0182425	0.0323822	0.0243136	0.0284876
	0.00895128	0.0102254	0.0476294	0.0115712
	0.0208967	0.00436139	0.0150541	0.0222321
	0.0110601	0.00603999	0.0382469	0.0282171
	0.00609279	0.0284687	0.00627311	0.0102464
	0.0119578	0.00543022	0.0202362	0.0107503
	0.00620465	0.0266616	0.0169284	0.0505457
	0.0121447	0.0456882	0.0152267	0.0281691
	0.0116448	0.0144858	0.0335694	0.0392254
	0.0132813	0.00578135	0.0537311	0.00720566
	0.00653613	0.0292864	0.0125896	0.00555126
	0.0131846	0.0161405	0.0643384	0.0229638
	0.0148265	0.0200514	0.0301132	0.00779262
	0.0127607	0.0217172	0.0152489	0.0199323
	0.00728839	0.0213686	0.0665396	0.0578737
	0.00116853	0.01318	0.030815	0.00415711
	0.0279318	0.0223664	0.00287293	0.00537055
	0.00532447	0.0455425	0.0257997	0.0454034
	0.0199392	0.0198801	0.0120381	0.0107372
	0.0478512	0.0232398	0.00581898	0.0218425
	0.000753927	0.00598721	0.0429644	0.0279673
	0.00153359	0.0303327	0.0403107	0.0304745
	0.0120084	0.00834893	0.0733798	0.0255934
	0.0203802	0.0087055	0.022085	0.0114307
	0.00766517	0.00106435	0.0365693	0.0250659
	0.0166163	0.000116657	0.0442749	0.0112756
	0.0123555	0.0275598	0.0196449	0.0186849
	0.0196495	0.0153083	0.0510941	0.0491334
	0.0330884	0.00926865	0.0357512	0.0399866
	0.00132564	0.00879024	0.0116929	0.0094246
	0.0104224	0.0105723	0.0118653	0.0229353
	0.00491019	0.00398506	0.0449141	0.0127202
	0.0102693	0.0181643	0.00166312	0.0148871
	0.0216253	0.00512305	0.00243671	0.0132776
	0.0168363	0.00721874	0.0435294	0.0193881
	0.010407	0.0161227	0.00711818	0.0362588
	0.00393264	0.00465539	0.00176777	0.0230086
	0.0236013	0.0348762	0.0189044	0.00430414
	0.0139525	0.0459913	0.013482	0.0344324
	0.00425086	0.00296468	0.0502771	0.0358008
	0.016401	0.0352698	0.0179555	0.040495
	0.0160125	0.0190311	0.0301524	0.0213346
	0.000323406	0.000362125	0.0216958	0.0196961
	0.0224849	0.0305117	0.0109188	0.030916
	0.0129692	0.0246427	0.0255033	0.0619409
	0.0112737	0.0152138	0.0471555	0.00928012
	0.0172475	0.0111677	0.00550608	0.00703318
	0.00717969	0.00683709	0.0209156	0.0492127
	0.00524556	0.000170533	0.0353554	0.0511021
	0.05765	0.0406244	0.00116141	0.0585943
	0.00227859	0.00126816	0.0189312	0.00463675
	0.00363019	0.00302094	0.0113327	0.0506107
	0.00353114	0.0153791	0.00310985	0.00910119
	0.0500512	0.00984615	0.0325059	0.026917
	0.0373277	0.0426494	0.00378061	0.00300643
	0.0229869	0.0139188	0.0258016	0.0517149
	0.0104481	0.00871155	0.0150823	0.0020017
	0.0129172	0.019158	0.026563	0.0238378
	0.00943509	0.0197745	0.0222878	0.0358471
	0.033337	0.00149625	0.00426866	0.00908413
	0.015812	0.0443317	0.00480682	0.0162442
	0.00850431	0.00455827	0.0218202	0.0142661
	0.0129816	0.00623751	0.03475	0.00190124
	0.041254	0.0125451	0.0375914	0.0210846
	0.036421	0.0381526	0.00192839	0.0721266
	0.0439241	0.0203755	0.00958554	0.0330466
	0.0254113	0.0326635	0.0029417	0.0126371
	0.0241163	0.0255385	0.000201117	0.0402107
	0.0339867	0.018181	0.0232665	0.00693852
	0.0244943	0.00385784	0.00190334	0.0177491
	0.00692333	0.0586266	0.0128242	0.00957737
	0.0114782	0.0413889	0.0281675	0.00281138
	0.011531	0.0127018	0.0278446	0.0273382
	0.00133498	0.00947863	0.0129543	0.0042537
	0.0212431	0.0482693	0.0377644	0.0418893
	0.0103075	0.0293735	0.0330224	0.00646286
	0.0109053	0.0589876	0.0243717	0.0227637
	0.00875404	0.0277817	0.0514353	0.011681
	0.00598649	0.0468296	0.0382514	0.00600311
	0.0144436	0.0132334	0.0114505	0.0155846
	0.0142435	0.0234671	0.0605677	0.0289828
	0.00903768	0.0392015	0.0371036	0.0139196
	0.0347098	0.0235147	0.0345697	0.0304471
	0.0190613	0.0186513	0.0104196	0.0466559
	0.00801909	0.0295554	0.0170739	0.0682742
	0.0060825	0.0230063	0.0197199	0.0345854
	0.0233544	0.0153822	0.0359599	0.0241167
	0.00929926	0.00516082	0.0415393	0.0528102
	0.00470326	0.0531888	0.016856	0.0181452
	0.00114489	0.00265449	0.0208899	0.0420058
	0.00269628	0.0279691	0.0341248	0.062199
	0.00186052	0.00430193	0.049463	0.0447871
	0.00325479	0.00078205	0.00198936	0.0177404
	0.0110185	0.00771623	0.018279	0.00584533
	0.0177785	0.00455711	0.0362045	0.00113324
	0.0123061	0.0330603	0.0369245	0.0337963
	0.0212589	0.00511412	0.013504	0.0265872
	0.0130722	0.0158333	0.0158193	0.00248732
	0.00747556	0.0378029	0.0183601	0.0590457
	0.0368846	0.00870399	0.0285594	0.00744199
	0.0457386	0.026212	0.0313802	0.0622514
	0.0233676	0.00787923	0.0198524	0.042689
	0.0498202	0.0367003	0.00519025	0.0242286
	0.0036447	0.0140025	0.02614	0.0122777
	0.0197189	0.00441592	0.00534146	0.0308729
	0.0196869	0.0172553	0.00169318	0.0118623
	0.0178543	0.00185284	0.0084237	0.0279074
	0.0506047	0.0312449	0.033119	0.00694418
	0.0435016	0.00985154	0.00322357	0.0216411
	0.0355421	0.0112991	0.0138511	0.0120861
	0.00428761	0.019906	0.00362042	0.0527469
	0.0271241	0.0189601	0.0408517	0.0226274
	0.0149514	0.0485142	0.0626204	0.00395312
	0.00900255	0.00721215	0.000997459	0.0210056
	0.023937	0.00438563	0.00941828	0.0351967
	0.00357506	0.0255984	0.0289937	0.013244
	0.0242479	0.0272461	0.0300274	0.0263472
	0.0387198	0.0168648	0.0454057	0.0876851
	0.00254243	0.0472574	0.000505678	0.0534346
	0.0118067	0.00684275	0.0508508	0.0333577
	0.0221068	0.0156657	0.00786574	0.014657
	0.000249488	0.0169609	0.00443304	0.0601739
	0.00592829	0.00360092	0.0363156	0.085933
	0.0119482	0.0170552	0.00676364	0.0827877
	0.0388195	0.0226802	1.90612e-05	0.0578338
	0.0323525	0.00224914	0.00984587	0.0138551
	0.00644037	0.0342611	0.0114649	0.0869334
	0.0252672	0.0463899	0.0230693	0.071226
	0.00499146	0.00409206	0.00170663	0.0179829
	0.00925128	0.00339889	0.000602977	0.0346986
	0.0184473	0.0130828	0.00707853	0.0449353
	0.0399817	0.0136558	0.0346868	0.0674724
	0.0161024	0.000418779	0.015885	0.0534082
	8.20974e-05	0.00673076	0.0051328	0.0652071
	0.00844032	0.0479755	0.0518428	0.00838965
	0.0112622	0.00867483	0.0104086	0.0768922
	0.0484091	0.00867261	0.0175076	0.0228493
	0.00534616	0.0131136	0.0214836	0.0645454
	0.0204066	0.0163945	0.00425542	0.0307361
	0.00753794	0.0130774	0.00517634	0.0368111
	0.0385602	0.00467957	0.0185696	0.0350365
	0.0261661	0.00335575	0.0258743	0.00782034
	0.0104495	0.027506	0.0209561	0.0764254
	0.0468703	0.0171233	0.031552	0.0510129
	0.0178028	0.0443394	0.0102852	0.0681458
	0.0134341	0.0200758	0.0420428	0.0717533
	0.0267623	0.0336694	0.0394369	0.0869067
	0.00562035	0.034893	0.022614	0.0628035
	0.00625605	0.0187212	0.010051	0.0624921
	0.0136814	0.0268109	0.00387774	0.0173079
	0.0172748	0.0457972	0.0290993	0.066253
	0.02124	0.0128892	0.0214695	0.0528971
	0.00330366	0.0223376	0.0458059	0.00903056
	0.00780602	0.0156165	0.0224282	0.00851942
	0.00144038	0.00609033	0.0403554	0.0628036
	0.0053617	0.00271423	0.0325219	0.0204591
	0.00738674	0.00548563	0.0445744	0.042161
	0.0125732	0.0206919	0.0339748	0.0313511
	0.0134645	0.0553962	0.00359105	0.0238962
	0.00208606	0.0158318	0.0319328	0.0531748
	0.0174469	0.0229223	0.0454859	0.0230665
	0.00694536	0.0104238	0.0491506	0.0268018
	0.023786	0.0220689	0.0242944	0.0258133
	0.0360925	0.0124467	0.0271469	0.045382
	0.0227661	0.0228951	0.00885854	0.000374591
	0.0428609	0.0251867	0.0221767	0.0358428
	0.0264707	0.00510238	0.00548753	0.0422363
	0.00115767	0.0415435	0.035711	0.013119
	0.00329004	0.0134678	0.0243922	0.0403611
	0.00704315	0.0110457	0.0271567	0.0260617
	0.00755086	0.0274562	0.0103403	0.0240345
	0.00353658	0.0106448	0.00374945	0.0243795
	0.0142331	0.0034842	0.0377776	0.0493297
	0.0249439	0.00778355	0.00413751	0.0425671
	0.00994163	0.030948	0.00712622	0.0204703
	0.00886021	0.0123564	0.0116339	0.00918776
	0.0026731	0.0130052	0.029019	0.0208161
	0.033725	0.0156234	0.027632	0.0325202
	0.0175653	0.0264573	0.0095967	0.017215
	0.0395401	0.0328562	0.0141644	0.0291844
	0.0215089	0.0420038	0.00854373	0.0483415
	0.0335665	0.00182711	0.00942318	0.0143858
	0.0140351	0.00712636	0.00964101	0.0132569
	0.0085543	0.0230408	0.0172145	0.058012
	0.0211613	0.00579808	0.0282346	0.0104005
	0.0180752	0.0146625	0.0139023	0.00173644
	0.0493519	0.000812126	0.00343462	0.0146945
	0.0231889	0.0181285	0.00988639	0.0578984
	0.0184064	0.00768661	0.0602849	0.0296506
	0.0167754	0.0346515	0.00825743	0.0341348
	0.0168865	0.0391781	0.0505863	0.044219
	0.00625733	0.00651323	0.0300711	0.0207948
	0.00478123	0.0273169	0.0453692	0.0580371
	0.0125607	0.0482099	0.0341837	0.0197411
	0.052225	0.0207641	0.00622114	0.00134562
	0.0135336	0.00731783	0.0184746	0.0343178
	0.0270671	0.000653384	0.011449	0.0736648
	0.0111261	0.0469528	0.031366	0.00916089
	0.0282316	0.00572301	0.0437205	0.0469897
	0.0147489	0.0385815	0.0367473	0.0197957
	0.00135084	0.0348269	0.0345704	0.00948299
	0.00697025	0.0327562	0.0673998	0.0488622
	0.00142464	0.0257552	0.0553762	0.0377634
	0.00827884	0.0169497	0.0144516	0.0662859
	0.0380128	0.0211351	0.0721165	0.0126684
	0.0157602	0.0247118	0.0516456	0.0647308
	0.00998021	0.0233144	0.00154947	0.0348859
	0.0127479	0.028974	0.0334858	0.03472
	0.000583498	0.0124248	0.0190066	0.00530338
	0.0152783	0.00322001	0.0309462	0.0420858
	0.0211021	0.0306	0.0519063	0.0124442
	0.0102118	0.00982147	0.0521975	0.00722658
	0.0115167	0.0280943	0.0309121	0.0124624
	0.0113773	0.0115467	0.0248785	0.0149995
	0.0120059	0.019107	0.0523627	0.0437214
	0.0518209	0.00809886	0.0510253	0.0303585
	0.0186637	0.0296321	0.0360165	0.0023602
	0.0404481	0.0393598	0.034214	0.00110557
	0.048554	0.0141066	0.0126392	0.0656882
	0.00414183	0.0202737	0.0212884	0.000684475
	0.00855123	0.00184527	0.025032	0.00526908
	0.0079581	0.010126	0.00233676	0.0456412
	0.0147646	0.00327203	0.0113311	0.0581484
	0.000717778	0.0150554	0.000934688	0.0323054
	0.0264207	0.00513726	0.000487884	0.024731
	0.00716184	0.0452131	0.0178107	0.0412558
	0.0231108	0.0252197	0.00887735	0.0449518
	0.0363081	0.0220094	0.0224912	0.0850672
	0.014511	0.0379576	0.0170719	0.0628852
	0.0290672	0.0182556	0.0274395	0.0865616
	0.00170891	0.00201763	0.00592555	0.0664197
	0.0215844	0.0276328	0.0300099	0.0407932
	0.0438294	0.0225335	0.00823137	0.0456881
	0.00123232	0.0333215	0.00681197	0.0457843
	0.0114565	0.00351613	0.0108044	0.0485988
	0.0086254	0.0116011	0.00661369	0.0286528
	0.0298791	0.0301308	0.0159729	0.0494857
	0.00488406	0.00895295	0.0139155	0.0368256
	0.0311976	0.00401053	0.00552208	0.0602742
	0.0123654	0.0145237	0.0231654	0.0618606
	0.00586676	0.0232442	0.0262381	0.0127135
	0.0207223	0.0175339	0.00757923	0.0124004
	0.0174824	0.000510203	0.0279176	0.044511
	0.0032839	0.0181946	0.01031	0.0178154
	0.0185029	0.0197959	0.0121178	0.0377232
	0.00915454	0.000699282	0.0225773	0.0428427
	0.0161755	0.0139151	0.0267217	0.0124143
	0.00077196	0.0172436	0.0126277	0.00323206
	0.0181591	0.0123468	0.0304493	0.0501161
	0.0248066	0.0370874	0.00286688	0.0181905
	0.0089526	0.0253958	0.0258581	0.0285179
	0.0166995	0.0267331	0.000459598	0.0265574
	0.0172204	0.0242737	0.00755213	0.00951281
	0.0349501	0.00224012	0.0072265	0.066427
	0.000452962	0.0229146	0.0431315	0.0149781
	0.0012649	0.0206028	0.00428377	0.0127294
	0.0314486	0.0132075	0.0258428	0.0214818
	0.011142	0.0286507	0.0371469	0.0185712
	0.0505618	0.00715398	0.00356613	0.0233202
	0.0264367	0.0158984	0.00555841	0.0153188
	0.0112554	0.0194764	0.0665815	0.0485069
	0.00763605	0.0240923	0.0283273	0.0425453
	0.014689	0.0332189	0.0101509	0.0212175
	0.00785355	0.024515	0.00218056	0.012934
	0.0236686	0.0106332	0.000224531	0.0268076
	0.000175413	0.00486726	0.0206043	0.0409973
	0.00273541	5.60698e-05	0.0113476	0.0678354
	0.000852532	0.0191033	0.036512	0.000112899
	0.000985144	0.0161548	0.0138639	0.0520744
	0.00988824	0.00899769	0.0114907	0.0678041
	0.00797484	0.0296936	0.00989879	0.0192876
	0.00454864	0.0275038	0.0210657	0.0144822
	0.0298612	0.0270937	0.0363614	0.0179307
	0.006269	0.0372019	0.0512407	0.00233415
	0.0109154	0.0303026	0.0422276	0.020157
	0.0112031	0.035356	0.0348934	0.00196921
	0.0293598	0.00788678	0.029662	0.0417242
	0.00219925	0.00842092	0.0190961	0.0290785
	0.0117097	0.0369707	0.0689637	0.048526
	0.00436118	0.0420479	0.0516008	0.0143053
	0.0199179	0.0274412	0.00707205	0.00735664
	0.0281838	0.0423217	0.0174462	0.0345566
	0.0119324	0.0505937	0.0510337	0.0309742
	0.0254645	0.0374157	0.0529537	0.0246329
	0.0543115	0.0483559	0.0328139	0.0129743
	0.0190328	0.0227936	0.0328521	0.0116111
	0.00786973	0.0189546	0.0450247	0.0128725
	0.00432865	0.022783	0.0275395	0.00342056
	0.0135862	0.0244596	0.00969641	0.0486227
	0.000759744	0.0333595	0.0491098	0.010849
	0.0387065	0.0182409	0.0170032	0.0388496
	0.0068745	0.0336391	0.0602	0.0555446
	0.00244401	0.0402481	0.0126889	0.0087664
	0.00199284	0.0383483	0.0259654	0.0423371
	0.0329433	0.00926964	0.0129412	0.0890123
	0.0169927	0.00174496	0.023717	0.0121788
	0.0283751	0.0278338	0.0353326	0.00649551
	0.0108225	0.0316524	0.019213	0.00507325
	0.0306051	0.0205152	0.0241826	0.00439278
	0.0214021	0.0399045	0.00981693	0.0124423
	0.0251946	0.0460525	0.0359513	0.0375376
	0.00175389	0.0477346	0.00617673	0.00362785
	0.0259049	0.0522967	0.0375815	0.00738158
	0.0125888	0.0112426	0.0530318	0.0304969
	0.0227283	0.0425454	0.0719331	0.0155333
	0.0436	0.00929069	0.0320921	0.0110511
	0.0178411	0.0321374	0.0108803	0.0454601
	0.00289263	0.0439072	0.00536305	0.012123
	0.00410666	0.0116561	0.00977751	0.00659313
	0.00125941	0.0358431	0.00461918	0.0571994
	0.0299119	0.0243201	0.020019	0.0035579
	0.0344538	0.0324994	0.0473267	0.0144609
	0.0272279	4.58326e-05	0.0314295	0.0581934
	0.0113553	0.00864385	0.0206995	0.0167215
	0.00168275	0.000311984	0.00337065	0.052738
	0.0198439	0.0233948	0.00473696	0.0649223
	0.0055675	0.0146744	0.0507751	0.022096
	0.00925637	0.0248874	0.0188741	0.0140877
	0.00532986	0.0240406	0.00317225	0.00509492
	0.0015272	0.00255109	0.013468	0.0148239
	0.0166103	0.0239764	0.0168859	0.0269893
	0.00592509	0.00154202	0.014526	0.0172459
	0.00546041	0.00526411	0.00399663	0.0334455
	0.00195525	0.0176635	0.0170954	0.000860114
	0.00836796	0.02084	0.00893225	0.0619277
	0.0233849	0.0118415	0.0180548	0.0126711
	0.00656807	0.0152059	0.0263779	0.00906628
	0.0254953	0.00784548	0.000745516	0.0106339
	0.0476015	0.000699246	0.00700817	0.0144127
	0.0162111	0.0291709	0.00152191	0.0114928
	0.00221144	0.0150198	0.00614472	0.0145775
	0.0304879	0.0107499	0.0297433	0.00415382
	0.00998335	0.00773136	0.0160326	0.0137423
	0.0095159	0.01831	0.0645774	0.043957
	0.0161442	0.00546337	0.00451264	0.0247304
	0.0449118	0.0063104	0.00625658	0.0451712
	0.0194503	0.0122406	0.0722616	0.0683056
	0.0265271	0.00849653	0.00751595	0.0290898
	0.00801255	0.0140945	0.00332207	0.00962507
	0.010009	0.0210429	0.0169902	0.00755421
	0.000592831	0.0101479	0.00337482	0.0386005
	0.00173729	0.00502684	0.0410807	0.00854129
	0.0143109	0.0100396	0.0196876	0.024834
	0.0183663	0.00721618	0.0227141	0.0107304
	0.0132855	0.0140962	0.0457545	0.000279112
	0.00707881	0.00813951	0.020273	0.0271928
	0.0179073	0.00719589	0.000308426	0.0557063
	0.00453369	0.0189333	0.0481701	0.0294362
	0.0122345	0.0186006	0.030845	0.00916122
	0.0144115	0.0285081	0.00502196	0.0105246
	0.0237282	0.0176634	0.0264961	0.0329784
	0.0492225	0.0438421	0.00617512	0.0931483
	0.0109809	0.0382811	0.0396941	0.0443335
	0.00103286	0.00940466	0.0177295	0.0530351
	0.0243777	0.0257779	0.0290344	0.0549416
	0.00198138	0.0123454	0.00365086	0.0583736
	0.00479981	0.0121789	0.0127685	0.0406775
	0.0106991	0.018192	0.000381988	0.086642
	0.0244377	0.0170811	0.0554613	0.0487183
	0.00336335	0.0147472	0.00382067	0.0400525
	0.0256793	0.0326906	0.00603332	0.0371441
	0.00583628	0.0236212	0.0343474	0.0914901
	0.0055171	0.0376115	0.0381563	0.0476244
	0.0310083	0.0219748	0.0127713	0.0433234
	0.00216311	0.0204525	9.61105e-05	0.0773779
	0.00189499	0.00882524	0.0463812	0.0232274
	0.0320627	0.00100588	0.00467036	0.0392113
	0.0138313	0.00265393	0.0104704	0.0190271
	0.0089768	0.0118128	0.0229461	0.0380122
	0.00413354	0.0274938	0.0101885	0.0175093
	0.040917	0.00369727	0.0659752	0.0271924
	0.00681147	0.0140812	0.0316764	0.0305819
	0.0304446	0.0155619	0.0221735	0.00482648
	0.0150153	0.0114516	0.0156738	0.0933873
	0.0236689	0.0157543	0.0174938	0.041408
	0.020949	0.015233	0.0140269	0.0808739
	0.00618896	0.0264562	0.023222	0.0050562
	0.0140297	0.00255297	0.00747083	0.0480277
	0.0285051	0.00295357	0.034747	0.0386247
	0.0368288	0.0345476	0.0195741	0.00262907
	0.0479067	0.0143235	0.00214196	0.0200274
	0.00774298	0.0114176	0.00766118	0.000140806
	0.0292664	0.00796459	0.0121597	0.00864597
	0.0138361	0.00899131	0.0238817	0.0219588
	0.0235606	0.0217563	0.0133539	0.042516
	0.0148595	0.00922382	0.00565555	0.0586952
	0.00657229	0.0250376	0.00357809	0.019421
	0.00756291	0.0221029	0.049261	0.00298043
	0.0261363	0.0538314	0.0238046	0.000786192
	0.0415484	0.031365	0.0428488	0.0426822
	0.0320246	0.00335071	0.0246672	0.0146437
	0.00734042	0.0125034	0.0413499	0.0569352
	0.0101	0.00786159	0.0114171	0.00225959
	0.00620757	0.0251262	0.00865057	0.0543737
	0.0289953	0.00287064	0.0100436	0.00249901
	0.0113901	0.0263958	0.0127886	0.0793844
	0.0100204	0.00620846	0.00819341	0.000593785
	0.0118687	0.0182428	0.0101992	0.0143803
	0.00527059	0.0146158	0.0334674	0.0172127
	0.00962237	0.0073004	0.0553832	0.0453636
	0.0390897	0.02123	0.0084742	0.0609987
	0.0223167	0.00766137	0.0322204	0.0172219
	0.0220465	0.0565539	0.0298156	0.0753822
	0.017582	0.0271536	0.000108582	0.0260462
	0.0194981	0.00224564	0.0206146	0.00808585
	0.0409217	0.051406	0.0189944	0.0410021
	0.0276845	0.0416552	0.0137889	0.00753406
	0.0376025	0.0489664	0.00810021	0.00656057
	0.0156299	0.00111882	0.023977	0.0313314
	0.0253549	0.00482732	0.0264888	0.00672785
	0.0065383	0.00954702	0.0376569	0.0343257
	0.000111716	0.0454366	0.047151	0.0329547
	0.0115898	0.0414455	0.0241152	0.0258925
	0.00705619	0.0423107	0.0470388	0.0153578
	0.0137567	0.0131549	0.0289789	0.0366416
	0.0105455	0.0020355	0.0169971	0.0117242
	0.0238149	0.0161657	0.0252481	0.0118869
	0.0482402	0.00347493	0.0325739	0.0493873
	0.0165194	0.0295805	0.0238154	0.0515893
	0.0149523	0.0151322	0.0289101	0.0532183
	0.0285353	0.0444087	0.0459073	0.00938898
	0.0173301	0.00231873	0.065575	0.00728015
	0.0108585	0.0280909	0.0334669	0.00493608
	0.00312818	0.00523424	0.0398544	0.0147136
	0.0552746	0.0306841	0.0129957	0.00417971
	0.00971198	0.0113934	0.00781794	0.0590291
	0.0500504	0.036813	0.00574471	0.0479006
	0.0121806	0.00310044	0.0237851	0.0222261
	0.0209752	0.00974215	0.0216496	0.0663049
	0.019832	0.00182342	0.0096585	0.0271815
	0.0204109	0.0348203	0.0580465	0.0449336
	0.00728411	0.0213629	0.0258428	0.0118028
	0.0196913	0.0154452	0.00082999	0.039317
	0.0330737	0.00294075	0.0149745	0.0212964
	0.00461543	0.00158166	0.00986193	0.0104849
	0.00490348	0.0128005	0.0116821	0.01241
	0.0317553	0.00150822	0.0105653	0.0134633
	0.0428989	0.0446597	0.0217417	0.00931388
	0.0073312	0.011844	0.0320811	0.0482682
	0.0262455	0.0171097	0.0401852	0.0369282
	0.00270025	0.0210887	0.00517088	0.0133985
	0.0315557	0.0236306	0.00248971	0.0593884
	0.00204124	0.00841252	0.00557749	0.034716
	0.0100995	0.0119656	0.0439277	0.0266735
	0.024539	0.0187705	0.00715607	0.0241157
	0.00368456	0.0180328	0.0527932	0.0503811
	0.00287415	0.0136555	0.0105822	0.0454842
	0.023877	0.00297052	0.00355997	0.0381089
	0.00642012	0.00650047	0.00175259	0.00128128
	0.0106645	0.0103966	0.00652323	0.0462581
	0.00571161	0.0170874	0.0125578	0.0491308
	0.00359621	0.00635633	0.000340158	0.00650438
	0.0329107	0.015918	0.0368377	0.00616754
	0.0366938	0.0133233	0.0100602	0.00542815
	0.00270271	0.0114081	0.0148068	0.0554468
	0.0236177	0.0171265	0.0229378	0.0441478
	0.025628	0.00961425	0.0160124	0.0117648
	0.0034571	0.00276791	0.03551	0.0346699
	0.00352894	0.0227117	0.0369339	0.0347861
	0.0118839	0.00908203	0.00794395	0.057839
	0.00267381	0.0440931	0.0471112	0.0741924
	0.012135	0.011221	0.0539213	0.0792931
	0.0361076	0.0167668	0.0147598	0.00875317
	0.0239906	0.00775894	0.024946	0.091113
	0.00274942	0.00557544	0.00936227	0.0626923
	0.019583	0.00829904	0.0152436	0.00991949
	0.0270713	0.00238656	0.0399399	0.00127733
	0.00320242	0.0173538	0.0109418	0.0262406
	0.00675058	0.0384339	0.00914582	0.0264079
	0.0117023	0.0354366	0.00507185	0.066989
	0.00955846	0.0359747	0.00337663	0.0102422
	0.0256483	0.0165904	0.0440987	0.00861554
	0.000759682	0.0345617	0.0420966	0.0387389
	0.0137244	0.00172	0.0407163	0.0165639
	0.0140875	0.0115797	0.0422665	0.0424861
	0.0174597	0.0112345	0.0475848	0.00254214
	0.00168331	0.0512165	0.0269608	0.025886
	0.025889	0.0161366	0.0404959	0.0553298
	0.0230873	0.00999624	0.0546475	0.00329057
	0.0191335	0.0280075	0.0679758	0.01255
	0.00200961	0.012811	0.0126652	0.0283057
	0.00158274	0.00748869	0.00741815	0.0402827
	0.0287602	0.0165221	0.0116613	0.0600646
	0.0586022	0.0108135	0.0112953	0.0756235
	0.00510816	0.0369808	0.0253728	0.00223518
	0.00352739	0.0199627	0.0307876	0.0355094
	0.0434036	0.00500163	0.0173203	0.034794
	0.00643775	0.00160364	0.0252458	0.0211736
	0.00717076	0.00745131	0.0100239	0.0290556
	0.00639446	0.0229506	0.0104885	0.00397364
	0.0262604	0.0113869	0.0312461	0.0306553
	0.00197985	0.0161634	0.0175641	0.0858502
	0.00755064	0.00899333	0.0151181	0.010002
	0.023187	0.0116491	0.0421774	0.0487241
	0.00975767	0.0196844	0.0424516	0.0261409
	0.00861213	0.0106423	0.014495	0.023953
	0.0207422	0.0370194	0.0296382	0.0115526
	0.0379595	0.0411116	0.00945742	0.0168129
	0.0189362	0.00623906	0.0145969	0.0112912
	0.0133714	0.00705609	0.0201557	0.00239111
	0.00675187	0.00816389	0.0213719	0.00656436
	0.00735386	0.00494842	0.000464276	0.0284023
	0.0063145	0.0209565	0.0323902	0.0238969
	0.00479141	0.0260564	0.0411408	0.0176436
	0.0128013	0.00439465	0.00496363	0.0026658
	0.0364315	0.00918165	0.000259425	0.0257867
	0.010485	0.0111995	0.0137975	0.0455076
	0.014645	0.0242161	0.0102485	0.0165955
	0.0208182	0.0266025	0.00927456	0.0292518
	0.0108767	0.0289268	0.021158	0.0414146
	0.00867667	0.0100934	0.00532587	0.0101621
	0.0165856	0.00178993	9.23278e-05	0.0669437
	0.021205	0.0152207	0.010058	0.0690604
	0.0233567	0.000263272	0.0511781	0.0172158
	0.00915996	0.0102519	0.0257033	0.0150265
	0.0145816	0.0325353	0.0224015	0.0411901
	0.0553379	0.0123688	0.00458291	0.00534477
	0.00966835	0.000148979	0.0229351	0.0224283
	0.0351769	0.0144913	0.00728074	0.030547
	0.0514005	0.0266342	0.0183159	0.0477363
	0.0246858	0.0168981	0.030232	0.0205361
	0.0322617	0.0152861	0.0127414	0.00166911
	0.013124	0.0523495	0.00749505	0.0214093
	0.0390939	0.0233032	0.00398604	0.0323276
	0.0507318	0.0537037	0.0340274	0.0679915
	0.0489981	0.0443474	0.00717691	0.0155873
	0.0125952	0.04288	0.00136643	0.0735029
	0.0437921	0.0310827	0.0303794	0.00748502
	0.010995	0.0272411	0.0673114	0.00615152
	0.0240716	0.00187672	0.00467793	0.0211337
	0.00052065	0.00136935	0.0303476	0.0468814
	0.00676813	0.0440128	0.00651987	0.00588148
	0.023241	0.0433971	0.016252	0.0668677
	0.00349484	0.034054	0.0250006	0.0516256
	0.0127804	0.0185623	0.0175383	0.097073
	0.0254793	0.0323207	0.0488917	0.0620116
	0.0175264	0.0239297	0.00940197	0.025286
	0.0197913	0.00841786	0.0631388	0.0361088
	0.0374787	0.015623	0.00276953	0.0452125
	0.00113114	0.0173759	0.0423693	0.0420341
	0.000226853	0.0329234	0.037962	0.0495891
	0.0195971	0.0136989	0.0173678	0.0818454
	0.0197773	0.0149376	0.0391439	0.0588407
	0.00233196	0.0356147	0.0299184	0.0344894
	0.0108488	0.0262733	0.0499542	0.0292227
	0.0358956	0.0149247	0.0244004	0.00441451
	0.0564051	0.0422852	0.021606	0.0196949
	0.00505677	0.00276331	0.0195194	0.0525478
	0.0155197	0.030973	0.0394415	0.0281684
	0.0177184	0.00635302	0.0224924	0.0166616
	0.0283786	0.00451373	0.0441717	0.0806561
	0.0272147	0.0325636	0.00598988	0.0509205
	0.00600395	0.00232263	0.0539934	0.0364124
	0.000818306	0.000249947	0.0236208	0.0112195
	0.0217694	0.0205457	0.0548721	0.0864363
	0.0467157	0.0297227	0.0221838	0.045321
	0.00591779	0.0113592	0.0377276	0.0903302
	0.0250423	0.00125502	0.0311346	0.0112899
	0.0266956	0.0397804	0.0570564	0.0261604
	0.018709	0.00229152	0.00121332	0.0221424
	0.0222747	0.0537594	0.00285849	0.0452442
	0.0224218	0.0371533	0.0472546	0.0206822
	0.00770615	0.0443731	0.0418823	0.0631885
	0.01131	0.00593328	0.039256	0.0742516
	0.0225522	0.00440035	0.0100868	0.0827545
	0.00207957	0.0102965	0.0284242	0.0806696
	0.0102544	0.000623202	0.0233557	0.0149144
	0.0383096	0.00215414	0.00210737	0.000682498
	0.00655588	0.00898961	0.0365312	0.0194053
	0.000975157	0.0480944	0.0298162	0.02846
	0.00423142	0.0276275	0.051734	0.0610015
	0.0194888	0.0333159	0.027802	0.00887387
	0.0438502	0.0158004	0.00631782	0.045536
	0.00136261	0.0101909	0.0132259	0.00826413
	0.0293029	0.0336518	0.0351493	0.0731321
	0.0560573	0.0139686	0.0357245	0.0347682
	0.0513972	0.0153129	0.000643557	0.0614786
	0.0273262	0.00691037	0.0360732	0.00987801
	0.0109061	0.000198018	0.0101645	0.0223279
	0.000796126	0.00194101	0.0316525	0.062842
	0.0187701	0.0465496	0.00412699	0.0743367
	0.043691	0.0583936	0.0259873	0.00689333
	0.0243256	0.00306762	0.0117573	0.0810311
	0.0353127	0.000381246	0.00110634	0.0295549
	0.0272337	0.040842	0.0197165	0.0129677
	0.00767135	0.0060833	0.0196081	0.0531735
	0.00420964	0.0129692	0.0106586	0.00352497
	0.0155674	0.00217585	0.00497114	0.0176526
	0.00538327	0.00225232	0.0553667	0.0379927
	0.0243923	0.00418788	0.000702232	0.00168971
	0.0105147	0.0167259	0.0150135	0.0256789
	0.0118318	0.00695861	0.00395858	0.0270219
	0.000697566	0.0156412	0.0278655	0.0129638
	0.0123115	0.00678245	0.00359916	0.00504274
	0.0102907	0.0247457	0.0333499	0.0338024
	0.012547	0.00262433	0.0265169	0.017277
	0.0301316	0.0198295	0.0379982	0.0180175
	0.00546548	0.0241342	0.0208933	0.0245316
	0.0325505	0.02224	0.0518986	0.0155692
		0.00663831	0.0374075	0.0761673
		0.00274982	0.0182437	0.036244
		0.0072852	0.0314337	0.0363677
		0.012002	0.0099472	0.00557463
		0.00702558	0.0434414	0.0560783
		0.0316131	0.0328948	0.0112468
		0.0503674	0.0001	0.0319976
		0.0124096	0.0729539	0.00610742
		0.0059717	0.00121549	0.0167161
		0.0123662	0.051166	0.0221776
		0.0225389	0.0525733	0.082409
		0.00346287	0.0250174	0.00991191
		0.018528	0.00452762	0.0617328
		0.0112597	0.00296909	0.0406552
		0.0036556	0.00701515	0.00767786
		0.0111505	0.0141008	0.0410622
		0.010889	0.0336278	0.0269396
		0.00166484	0.00518592	0.00118494
		0.00714872	0.00137164	0.0142198
		0.00402526	0.010175	0.0747496
		0.0128866	0.0147128	0.00968056
		0.0241535	0.0472789	0.020268
		0.0571818	0.0256579	0.0128885
		0.000661118	0.0102539	0.0152373
		0.00638473	7.10141e-05	0.0388645
		0.0409771	0.0612079	0.0382206
		0.0289695	0.0124142	0.0161414
		0.012578	0.0153533	0.0121458
		0.0366045	1.38912e-05	0.0496406
		0.0230185	0.0140962	0.0420815
		0.0304749	0.0721031	0.0562549
		0.0154446	0.0494282	0.00526003
		0.0350475	0.0619084	0.00813576
		0.0235165	0.0530624	0.0251705
		0.0330367	0.0125973	0.0218837
		0.0281098	0.0454425	0.0136738
		0.0282114	0.0343564	0.0409967
		0.0153631	0.0213764	0.0114862
		0.0312662	0.0413686	0.0168979
		0.0316196	0.0223596	0.0278018
		0.0420433	0.0455766	0.0286596
		0.0438689	0.0703727	0.0169292
		0.0183486	0.0381717	0.00570471
		0.0170562	0.0222721	0.0254056
		0.0368177	0.0437386	0.0371248
		0.0307783	0.00359073	0.0554299
		0.0188143	0.00127313	0.0153504
		0.00640753	0.0579549	0.0300322
		0.0324086	0.0112529	0.0162347
		0.00502482	0.0641333	0.0383279
		0.0316072	0.0495998	0.0188227
		0.01254	0.0535237	0.00287596
		0.0304309	0.0524192	0.00771384
		0.0142147	0.02839	0.034832
		0.00511363	0.00395221	0.0306114
		0.0152232	0.0288005	0.00398829
		0.0205687	0.0207719	0.0521439
		0.00450547	0.00278918	0.0210824
		0.0185754	0.0364669	0.0078483
		0.0141528	0.0220357	0.0435762
		0.00153144	0.0161985	0.0128937
		0.0364214	0.0189778	0.0354932
		0.00967182	0.0252331	0.00107472
		0.045499	0.0471981	0.0525375
		0.0240636	0.0111474	0.0478655
		0.0338891	0.0275177	0.0646624
		0.0580149	0.028305	0.0541949
		0.030566	0.0172328	0.0205958
		0.0516711	0.0396936	0.0451866
		0.0522007	0.0139626	0.0439851
		0.0432887	0.0291966	0.0893583
		0.0099755	0.0384525	0.0384897
		0.0391743	0.0215601	0.0394421
		0.0429962	0.0646	0.0225989
		0.0348635	0.0557971	0.0474258
		0.0122242	0.0178568	0.033826
		0.0414971	0.0219592	0.0200784
		0.00553438	0.0243772	0.00155703
		0.0065063	0.0198276	0.00928766
		0.0526086	0.0259491	0.0750595
		0.00166489	0.011908	0.0117611
		0.00975054	0.0363554	0.00164332
		0.00136424	0.0290851	0.0128446
		0.0225334	0.00100588	0.00326699
		0.0437632	0.0278371	0.030553
		0.0245471	0.0241837	0.00288676
		0.0510311	0.00120138	0.0507063
		0.0212991	0.00513729	0.00270888
		6.27821e-05	0.00693083	0.0138352
		0.00869543	0.00121965	0.0200837
		0.020162	0.0097319	0.00493678
		0.0239735	0.0148176	0.0285125
		0.011764	0.0427751	0.0245334
		0.0212085	0.00490682	0.00686262
		0.0100139	0.0123355	0.0139757
		0.0209517	0.0174256	0.0619306
		0.025023	0.0420876	0.0239019
		0.0224712	0.0208647	0.00974855
		0.00110422	0.0357242	0.048844
		0.0494258	0.0115889	0.0214526
		0.0567871	0.00105712	0.0129045
		0.0285708	0.0325992	0.0118316
		0.0201122	0.00839823	0.0671685
		0.0245022	0.0049668	0.0131621
		0.0178679	0.0058546	0.0101014
		0.0293737	0.00901278	0.0323722
		0.00807605	0.0227163	0.0670359
		0.0235632	0.00333048	0.0157273
		0.0196221	0.0621241	0.0309889
		0.0134139	0.0142676	0.0138058
		0.0184378	0.0275424	0.0045223
		0.00013004	0.0174958	0.00773765
		0.0207288	0.0135572	0.0422368
		0.00532687	0.00938094	0.0672342
		0.0285683	0.0054406	0.0308715
		0.0172491	0.0345104	0.0872965
		0.0270248	0.0348339	0.00451118
		0.0171151	0.0253024	0.0164245
		0.00388876	0.00152364	0.0755875
		0.00971463	0.0226498	0.0265925
		0.0287909	0.0126104	0.0388931
		0.0185606	0.0170059	0.0272394
		0.00701826	0.00493499	0.0754908
		0.0553785	0.0132741	0.0733209
		0.00446278	0.0124381	0.0170467
		0.00163078	0.0254274	0.00903148
		0.00497603	0.0308125	0.0176181
		0.0116173	0.015864	0.0398317
		0.0196894	0.0177464	0.0669408
		0.0405929	0.0184911	0.00946872
		0.0242391	0.0389036	0.00274854
		0.00613606	0.00486075	0.0595362
		0.00870211	0.00176019	0.0120014
		0.0236019	0.00983535	0.00153544
		0.00895277	0.00717729	0.00757196
		0.0140629	0.013757	0.0819715
		0.0188393	0.000860041	0.0456812
		0.0124552	0.0643802	0.0222095
		0.0129897	0.00173911	0.0846944
		0.02932	0.0108317	0.0035284
		0.000841309	0.00288919	0.0370736
		0.0240059	0.0043749	0.0220689
		0.0299406	0.070721	0.0331399
		0.00694258	0.0699709	0.0222148
		0.00713935	0.00690514	0.01064
		0.0286779	0.0633109	0.00929502
		0.0236429	0.00458619	0.0098387
		0.0279575	0.0321654	0.0423582
		0.000868905	0.0519261	0.00369809
		0.00411161	0.0531802	0.0139403
		0.005498	0.0408741	0.0216093
		0.0244185	0.0306521	0.0418994
		0.0236039	0.00184161	0.0153728
		0.0418948	0.00679375	0.0678701
		0.0221445	0.0713096	0.00600026
		0.0418682	0.039812	0.066803
		0.00953497	0.0247453	0.0317931
		0.0270857	0.0123908	0.00746045
		0.0547326	0.0147213	0.00242207
		0.0406554	0.0467416	0.0379864
		0.000215607	0.0205713	0.000681042
		0.0166199	0.000887174	0.00393385
		0.016828	0.0281625	0.00314587
		0.0060358	0.0420417	0.0214411
		0.0272986	0.0448089	0.0245643
		0.00262633	0.0371431	0.0305181
		0.0286928	0.0606155	0.000683433
		0.0362157	0.00681179	0.00809395
		0.0301049	0.0334415	0.0492239
		0.00571192	0.00768085	0.024111
		0.0351711	0.0291984	0.00642306
		0.0149403	0.0468428	0.0205068
		0.035488	0.0391824	0.0686791
		0.0233236	0.0148973	0.0386585
		0.0185831	0.0620577	0.00899475
		0.0189953	0.00532743	0.0416307
		0.0174015	0.0448198	0.0387108
		0.00200716	0.0100044	0.0395846
		0.0360744	0.0146671	0.005591
		0.0474857	0.0571299	0.0118421
		0.0152182	0.00497151	0.0433755
		0.0192006	0.0369006	0.0203043
		0.0202845	0.00934238	0.00102873
		0.0112994	0.030624	0.02879
		0.000111758	0.048856	0.0333829
		0.0496427	0.0255034	0.0133973
		0.0272414	0.0265889	0.0436696
		0.00916666	0.0502262	0.01865
		0.0337638	0.0115197	0.00573363
		0.0147074	0.0520959	0.0015694
		0.0405818	0.000161399	0.00934063
		0.0100875	0.00215107	0.0170144
		0.0123363	0.00530519	0.00166906
		0.00661727	0.0286973	0.0375981
		0.0177391	0.0316593	0.0419048
		0.0296902	0.0149358	0.00755413
		0.026756	0.0066164	0.00709964
		0.00487905	0.0205213	0.0405462
		0.0191962	0.00418005	0.00955117
		0.0271706	0.0410192	0.00928766
		0.0447238	0.0138903	0.0560211
		0.011712	0.00513424	0.00450043
		0.0222176	0.0304597	0.0110358
		0.00489515	0.033138	0.0208242
		0.00215895	0.0106506	0.023879
		0.0104651	0.0216936	8.2085e-05
		0.011625	0.0190053	0.00685353
		0.0101451	0.00725258	0.0650896
		0.0112118	0.0296006	0.00192762
		0.0184457	0.0179099	0.0350721
		0.041862	0.00840688	0.0750027
		0.0544297	0.0549853	0.0684485
		0.00707623	0.0174426	0.0552806
		0.013178	0.0164839	0.0694952
		0.011138	0.0205156	0.0311078
		0.0207284	0.0296697	0.07968
		0.00393097	0.00432758	0.018418
		0.000496721	0.00223094	0.0514055
		0.0314044	0.0196986	0.0699411
		0.00645656	0.00563939	0.0347016
		0.00912596	0.0192111	0.00668691
		0.019977	0.0136037	0.02003
		0.0352319	0.0102896	0.0427012
		0.00463169	0.00796424	0.0287794
		0.0155279	0.0178747	0.0436645
		0.016069	0.00294247	0.0475897
		0.0390627	0.0345989	0.0189151
		0.0185904	0.0428007	0.00803695
		0.0160255	0.0657457	0.048324
		0.0290977	0.0637048	0.0959232
		0.0428225	0.018547	0.00218175
		0.0433884	0.0698542	0.0308717
		0.0140361	0.0473047	0.0062412
		0.034104	0.000382836	0.067698
		0.00207934	0.0088061	0.000566754
		0.0402751	0.0287333	0.0199613
		0.00731863	0.0553506	0.0032766
		0.0236961	0.0497118	0.0485478
		0.0295255	0.0130717	0.0061914
		0.0286995	0.0602855	0.0543836
		0.0283214	0.0237202	0.0591246
		0.0206096	0.0119214	0.0451175
		0.0300944	0.0123617	0.0124401
		0.0301351	0.0560381	0.0671407
		0.0554317	0.00210995	0.0156467
		0.00299134	0.0355855	0.0724996
		0.0198251	0.0719037	0.0208102
		0.00065462	0.0100223	0.00723738
		0.029784	0.0219231	0.0833739
[truncated: 1,258 more rows]

## Sheet: Replica1_Mix2WT
	Nucleoid offset
	Exponential	Transition	Early Stationary	Late Stationary
	0.0494555	0.0024063	0.101199	0.00600813
	0.0112003	0.0863277	0.104199	0.0141048
	0.00106888	0.0272158	0.030106	0.0592798
	0.00408249	0.0737974	0.00556548	0.0248327
	0.0125373	0.00851563	0.0615441	0.0316074
	0.0724324	0.0179771	0.000848361	0.0285691
	0.0121419	0.0631087	0.0368297	0.0081743
	0.009848	0.0771738	0.00951534	0.0805423
	0.0123418	0.030452	0.0471727	0.0173476
	0.00206288	0.0438568	0.0636061	0.0433959
	0.0228028	0.0467677	0.0274695	0.0075743
	0.00115984	0.0971427	0.0345178	0.0157307
	0.0259276	0.0916447	0.0161237	0.0669958
	0.0643822	0.0325183	0.0649854	0.0124875
	0.0469898	0.0796865	0.0819087	0.0303649
	0.0194436	0.0171084	0.0555956	0.00690734
	0.00179627	0.113555	0.0690195	0.0323768
	0.0265418	0.0889016	0.0132691	0.0837681
	0.0070581	0.061737	0.00197028	0.0669651
	0.0344547	0.116411	0.0767513	0.0361937
	0.0135672	0.0802259	0.0120619	0.0509283
	0.0402464	0.130083	0.0211273	0.0213081
	0.0202296	0.101809	0.0546428	0.000675254
	0.028766	0.0192197	0.0305027	0.00111835
	0.00695899	0.0703365	0.00498319	0.0312535
	0.0609843	0.108321	0.0132427	0.00155745
	0.0165838	0.0499611	0.0403153	0.0034441
	0.00847735	0.133104	0.0222481	0.0170443
	0.0275232	0.0727819	0.0228905	0.0211663
	0.00779413	0.140828	0.0357765	0.0153059
	0.00127497	0.0502445	0.00223942	0.061852
	0.000728651	0.00687255	0.00286951	0.0146876
	0.00604032	0.128183	0.027315	0.0291176
	0.0115895	0.0132775	0.0410856	0.0114513
	0.0149532	0.0690054	0.0122711	0.0051234
	0.0422378	0.0787232	0.0507058	0.0722772
	0.0578122	0.113993	0.0219733	0.0166563
	0.0374759	0.0154955	0.0165571	0.05387
	0.0140888	0.0283394	0.0352049	0.0176281
	0.00582675	0.132132	0.0427202	0.0380735
	0.0396816	0.0243317	0.0336194	0.0170252
	0.0266881	0.00794446	0.0228378	7.75013e-06
	0.0206616	0.0597662	0.0178521	0.00641676
	0.00989386	0.0197353	0.00459491	0.0297226
	0.00677295	0.0231161	0.0811272	0.0219724
	0.0164295	0.0280132	0.032517	0.026175
	0.00538325	0.0136067	0.00431746	0.00580286
	0.0143972	0.155282	0.0127384	0.0490376
	0.0337258	0.0754819	0.0716003	0.0223471
	0.072609	0.0520454	0.0794893	0.00674816
	0.000405915	0.0409868	0.0566562	0.02235
	0.0184621	0.0182485	0.00581144	0.0183533
	0.00421318	0.114991	0.031143	0.0445276
	0.0409213	0.0402369	0.0385696	0.00282887
	0.0561285	0.065628	0.0963277	0.058538
	0.0105212	0.102185	0.0069744	0.013236
	0.0116262	0.0277499	0.00565216	0.0217759
	0.0110714	0.0897353	0.00676152	0.0347602
	0.012238	0.0349212	0.0471273	0.0423022
	0.00935853	0.108778	0.0576075	0.0172517
	0.00785917	0.0534772	0.0894363	0.025354
	0.0125715	0.0139934	0.0419526	0.00533834
	0.0411628	0.0156269	0.00619106	0.00256055
	0.00380391	0.118288	0.0569408	0.000969176
	0.0410414	0.137229	0.0961289	0.0104441
	0.0259829	0.0273084	0.0548079	0.00216803
	0.0090094	0.0708837	0.106652	0.0352752
	0.030016	0.0905099	0.0117056	0.00535213
	0.0425213	0.00835015	0.0453964	2.24801e-05
	0.0556502	0.0525241	0.0533481	0.00756888
	0.0054349	0.00972073	0.0210397	0.0134629
	0.0225452	0.0652746	0.0436848	0.011849
	0.0149587	0.0546299	0.0271538	0.00724054
	0.0240088	0.0297719	0.0360909	0.00487054
	0.0334638	0.0929352	0.0452994	0.0215686
	0.00167113	0.0207835	0.0641735	0.0555463
	0.0250293	0.0869025	0.0786634	0.0277364
	0.0680015	0.00312997	0.0508867	0.0271759
	0.00168079	0.00559943	0.0887593	0.0177895
	0.0310194	0.0555197	0.053788	0.0273809
	0.00721451	0.0433645	0.0114249	0.00951463
	0.0160178	0.0281554	0.0627582	0.0302982
	0.0746377	0.000575744	0.0748387	0.0148102
	0.0231623	0.0358524	0.0298224	0.0375647
	0.0146667	0.0666414	0.0327811	0.0262396
	0.0764607	0.0322433	0.0855078	0.0287448
	0.0104732	0.139398	0.0640215	0.0160962
	0.0530081	0.0577136	0.00387805	0.092377
	0.0393341	0.0218501	0.0659331	0.00706243
	0.0591572	0.0206543	0.0219073	0.0360075
	0.028476	0.0662405	0.0482728	0.0375584
	0.0412773	0.000667524	0.0441044	0.0484081
	0.0434454	0.0414105	0.0399382	0.0179707
	0.00309555	0.00167729	0.0467957	0.00676385
	0.0260131	0.0169537	0.0535871	0.0131978
	0.0324963	0.0266567	0.0257532	0.0525289
	0.0869719	0.0633627	0.0408744	0.0580817
	0.0227137	0.091985	0.0926585	0.00407619
	0.0500741	0.0838613	0.000841172	0.0219133
	0.027101	0.0298973	0.0437328	0.0296267
	0.0183058	0.147008	0.0288415	0.0200613
	0.0248334	0.0767512	0.00637212	0.0284119
	0.00987347	0.0156579	0.00169576	0.0135134
	0.0605722	0.117982	0.044758	0.00577098
	0.00423576	0.0838203	0.0231045	0.0445949
	0.00342957	0.0505197	0.118083	0.0194964
	0.0282444	0.0592458	0.036837	0.0450035
	0.017368	0.0414073	0.0238798	0.00869448
	0.0129215	0.0419854	0.0210318	0.0758459
	0.019832	0.0842785	0.0769893	0.0155403
	0.0233996	0.0655371	0.0388754	0.0812367
	0.00366909	0.0431158	0.00385444	0.01944
	0.0255183	0.0286556	0.00733407	0.02725
	0.0343183	0.034337	0.00906982	0.0128017
	0.0822164	0.0784838	0.0682316	0.0279314
	0.028536	0.0177779	0.00943782	0.0445776
	0.0503497	0.017391	0.00909756	0.0554166
	0.0394174	0.0454589	0.0513098	0.00886809
	0.0276977	0.0516258	0.0444749	0.0157675
	0.0207211	0.143488	0.0176378	0.00566272
	0.0225608	0.0328183	0.00493695	0.0287852
	0.00195221	0.0537853	0.0993766	0.0185772
	0.0159907	0.080024	0.0168504	0.00124462
	0.0871186	0.0257125	0.0737061	0.0499473
	0.00914681	0.0268671	0.0663353	0.0121613
	0.00612483	0.116367	0.00396016	0.0190519
	0.00526988	0.0364224	0.0710639	0.0194874
	0.0894183	0.0318825	0.0517557	0.0173275
	0.00247305	0.0199517	0.0796831	0.0264162
	0.0241619	0.0462836	0.0343313	0.0233976
	0.0210488	0.0850151	0.0461275	0.00131968
	0.0178248	0.120623	0.0271557	0.0130571
	0.0332741	0.0154525	0.103713	0.0395587
	0.0242516	0.0713107	0.039684	0.0216378
	0.0598584	0.0804066	0.00437402	0.0570792
	0.0210835	0.0835748	0.0649288	0.0740895
	0.000286323	0.082058	0.00182236	0.0207683
	0.0118947	0.0607188	0.0125648	0.0143836
	0.0559665	0.102491	0.0383599	0.0501542
	0.019903	0.0368363	0.0589756	0.0160267
	0.0424792	0.0985608	0.0810306	0.0335549
	0.0590334	0.0876674	0.0415016	0.0367204
	0.0015733	0.00142034	0.0417261	0.00106236
	0.00261605	0.0314156	0.011181	0.0319119
	0.0229316	0.0311881	0.121509	0.00700719
	0.0401496	0.0303122	0.0533932	0.0471153
	0.0672083	0.10356	0.0209472	0.00689226
	0.0508738	0.0336346	0.0412293	0.0315429
	0.00727274	0.0401844	0.00187291	0.0465773
	0.0642759	0.0686878	0.0457345	0.0102449
	0.0295488	0.0441589	0.0756547	0.0266642
	0.0271922	0.031168	0.0226399	0.0332384
	0.0685381	0.130775	0.0322569	0.0526675
	0.0386745	0.00203733	0.00665331	0.0336077
	0.0515154	0.00147751	0.0403161	0.00930787
	0.0371824	0.0030962	0.0887933	0.0242287
	0.052225	0.0404384	0.0737263	0.0199601
	0.0256819	0.0677338	0.0613697	0.00581539
	0.00496359	0.00770692	0.108563	0.0262616
	0.0496642	0.0613775	0.0442031	0.0389453
	0.0263941	0.0281386	0.013051	0.046851
	0.00190225	0.13834	0.0361243	0.0160701
	0.0365175	0.113618	0.0441198	0.00856806
	0.0316181	0.0273692	0.0192975	0.0370468
	0.0358481	0.018962	0.0382562	0.0143007
	0.00885057	0.0313482	0.00724168	0.014644
	0.0203638	0.0311632	0.0104282	0.00497548
	0.00870651	0.00777907	0.0302667	0.0148434
	0.00650486	0.0237263	0.0562228	0.0305717
	0.0130234	0.0173064	0.0173377	0.00806229
	0.0315075	0.0412848	0.0394656	0.0327205
	0.0526896	0.0593932	0.0490285	0.0335854
	0.0434247	0.0113898	0.017148	0.0111733
	0.00544583	0.0346946	0.0152059	0.000242743
	0.0213493	0.100362	0.0086108	0.000178825
	0.0553685	0.0151593	0.0239552	0.02522
	0.0380764	0.0701958	0.0702167	0.00458957
	0.0130985	0.00693668	0.00960904	0.0190205
	0.0305108	0.0140765	0.030003	0.0270305
	0.00643046	0.00135002	0.00472508	0.00724788
	0.0194056	0.0856135	0.0342333	0.0298096
	0.0267624	0.100652	0.000431169	0.00904253
	0.0247883	0.0119512	0.115406	0.0372167
	0.0147207	0.0493631	0.0595393	0.0247082
	0.0626661	0.0311414	0.0401731	0.00327902
	0.0449228	0.10986	0.000793041	0.0762587
	0.0249171	0.0099092	0.0485097	0.019927
	0.0181629	0.0432423	0.0265376	0.0173264
	0.000925528	0.0125116	0.0224672	0.00844889
	0.0544257	0.0546956	0.0530179	0.0247171
	0.00520373	0.0503612	0.00617371	0.0116979
	0.0218788	0.0568749	0.0178562	0.0148619
	0.017133	0.0738131	0.0190559	0.00341184
	0.0319776	0.097883	0.0029553	0.0312789
	0.0034574	0.105791	0.010374	0.0503813
	0.0071366	0.0489529	0.0527134	0.00601162
	0.0159715	0.0789394	0.0573145	0.0174756
	0.0350238	0.0480975	0.00864843	0.0373451
	0.0535135	0.0324614	0.0708569	0.0328212
	0.0115382	0.0664586	0.0353755	0.0299819
	0.00366224	0.0648894	0.0114296	0.0121181
	0.0174204	0.100467	0.0699292	0.0480558
	0.0385712	0.112821	0.0927957	0.0170896
	0.039376	0.000460138	0.0761049	0.0527399
	0.0423591	0.105555	0.0293027	0.0304573
	0.0236315	0.0828585	0.00262037	0.0220565
	0.0207915	0.0404983	0.0174469	0.0144535
	0.0471991	0.12352	0.0078095	0.0172571
	0.0123632	0.0490504	0.0818171	0.0397956
	0.044213	0.0404104	0.0719177	0.0561849
	0.0403496	0.0267606	0.028216	0.0238755
	0.068791	0.0586933	0.00322345	0.0099772
	0.0327949	0.0200118	0.021649	0.0487386
	0.0348018	0.0770122	0.00454389	0.00618072
	0.0679218	0.0870741	0.0761257	0.00444205
	0.00706016	0.038347	0.027913	0.0084572
	0.0454789	0.00950658	0.0110565	0.0112886
	0.0173126	0.0251798	0.0395024	0.00722164
	0.0331731	0.0177201	0.0740241	0.018909
	0.00349265	0.0451956	0.0137111	0.00673763
	0.0653518	0.123135	0.0453792	0.00644893
	0.0464186	0.149626	0.0291189	0.0305619
	0.026175	0.0488622	0.0324724	0.00340158
	0.0308493	0.0127151	0.00850017	0.0348377
	0.0228207	0.104901	0.0339233	0.0078897
	0.0772313	0.0310732	0.0109286	0.0186832
	0.0593237	0.105813	0.0356616	0.0474929
	0.0315114	0.0763124	0.00421967	0.0902196
	0.0515361	0.0892411	0.0102593	0.0127104
	0.0433032	0.000855113	0.00338437	0.0125094
	0.0030269	0.044605	0.103755	0.0582587
	0.0289747	0.0447684	0.0347545	0.0481704
	0.0103133	0.0633074	0.109524	0.00360266
	0.0354486	0.0447136	0.0390279	0.020584
	0.0298897	0.0696254	0.0148579	0.0832027
	0.00899789	0.00973998	0.0184035	0.0304844
	0.0272012	0.0826476	0.0305499	0.000936635
	0.000307435	0.0534092	0.0109235	0.0378375
	0.00367774	0.00716549	0.0263863	0.0178168
	0.0640381	0.0201777	0.0797088	0.00704818
	0.00669022	0.110761	0.0730249	0.0312338
	0.0160901	0.0422518	0.0456844	0.00678225
	2.07745e-06	0.0368454	0.0128891	0.00686431
	0.010465	0.0538922	0.028764	0.076809
	0.00896399	0.0439721	0.0981589	0.0316147
	0.0180672	0.02739	0.0342356	0.024377
	0.0150728	0.0182973	0.0664517	0.0025524
	0.0374053	0.0258701	0.0914104	0.0188592
	0.0225021	0.0149715	0.0691328	0.0138649
	0.00541651	0.045401	0.0436611	0.0057753
	0.0143494	0.072527	0.0315312	0.0295809
	0.00132533	0.0481668	0.101516	0.0197561
	0.00052363	0.119309	0.024408	0.0156051
	0.00329967	0.00986732	0.0598772	0.051679
	0.0129219	0.00630066	0.0742778	0.0299587
	0.0602012	0.0295223	0.0675539	0.00273163
	0.0335986	0.0132188	0.103997	0.0064446
	0.0528199	0.0576801	0.0439482	0.0348493
	0.00483172	0.103667	0.0210878	0.0588664
	0.0687634	0.0108563	0.0195625	0.0183476
	0.0529203	0.13855	0.0173081	0.0138254
	0.0112571	0.016882	0.0535945	0.0186081
	0.0463055	0.0514978	0.0118357	0.00938489
	0.0449191	0.0695688	0.00475099	0.0502686
	0.0202665	0.0338791	0.0191444	0.00110809
	0.0207498	0.0723851	0.0202847	0.0033656
	0.0269802	0.0218546	0.0061455	0.00407648
	0.0124627	0.0264903	0.0255488	0.0173893
	0.0142435	0.0364195	0.0103834	0.0527744
	0.0105569	0.0265828	0.0519729	0.0253728
	0.0255006	0.00778287	0.0499505	0.0223944
	0.0548435	0.0148288	0.00250829	0.0124406
	0.00178678	0.0177263	0.0131253	0.0405596
	0.00120872	0.0144692	0.068204	0.00362462
	0.0202196	0.0710911	0.00475379	0.00902345
	0.00980139	0.0963744	0.00619476	0.0137943
	0.0585832	0.0393547	0.0100973	0.0179594
	0.0619763	0.05949	0.0676622	0.00400255
	0.00999543	0.100978	0.0905811	0.007259
	0.0216593	0.0847506	0.00475293	0.00386718
	0.00530186	0.0896428	0.0112161	0.0228055
	0.0322393	0.13145	0.00349997	0.0249381
	0.0159191	0.0675763	0.0530495	0.0623615
	0.0249297	0.0598838	0.0307576	0.016036
	0.0578296	0.0199424	0.0253049	0.00606562
	0.0196407	0.0728481	0.0270735	0.0628413
	0.00126374	0.0275367	0.0503596	0.00319509
	0.00020514	0.0561388	0.0632395	0.0161956
	0.0392575	0.051019	0.000396555	0.0322748
	0.000205482	0.0197457	0.00536763	0.0102984
	0.0121346	0.0386782	0.050056	0.0211207
	0.0297729	0.101306	0.023212	0.00813707
	0.0262985	0.0836327	0.0386498	0.00855664
	0.0391798	0.0908939	0.0086501	0.010413
	0.075981	0.0450669	0.0917191	0.000832081
	0.0315712	0.148846	0.043132	0.036636
	0.0400546	0.0614449	0.0287315	0.00134768
	0.0139014	0.0567711	0.0380758	0.00218361
	0.00536043	0.0472982	0.0898352	0.000148312
	0.00479056	0.00722404	0.0448383	0.0160225
	0.0517938	0.0248343	0.00919323	0.0355743
	0.0227192	0.0144187	0.0610676	0.0379126
	7.08531e-05	0.0930056	0.0213557	0.0223304
	0.02718	0.0382855	0.0528538	0.0491118
	0.0264398	0.0931542	0.0963375	0.0610071
	0.0559653	0.0640658	0.0887768	0.0564442
	0.00860078	0.0644689	0.0499244	0.0619288
	0.00130203	0.0865447	0.0430439	0.0374082
	0.00403484	0.108949	0.101321	0.0103851
	0.00990472	0.015982	0.0114965	0.0558312
	0.0482983	0.0135444	0.0198852	0.0209287
	0.0137017	0.0672081	0.0232227	0.0524063
	0.00762741	0.000647734	0.0103421	0.00132045
	0.0197477	0.104538	0.00672704	0.0863993
	0.0475957	0.117736	0.0266222	0.0204077
	0.0235037	0.004263	0.0118149	0.0232849
	0.042718	0.0296414	0.0399775	0.0753873
	0.0716128	0.0398739	0.0881557	0.0168867
	0.0705564	0.0119247	0.00980413	0.0494042
	0.0558119	0.0609383	0.0483905	0.0571401
	0.0628932	0.0442767	0.00160215	0.022865
	0.0257481	0.0412794	0.0286348	0.0128504
	0.0436803	0.114915	0.0549733	0.00691972
	0.024729	0.0262269	0.0175089	0.00426222
	0.00452127	0.0349218	0.0792704	0.0137114
	0.0132464	0.0435539	0.0212377	0.0233051
	0.01896	0.045008	0.0644879	0.0146719
	0.0474098	0.062798	0.0141677	0.0482217
	0.00331732	0.0394801	0.0364716	0.0202928
	0.0022005	0.126377	0.0348706	0.0450356
	0.0184901	0.08576	0.0299475	0.0164452
	0.0384181	0.0897112	0.0201901	0.0318519
	0.0496029	0.0332005	0.0567078	0.0360664
	0.0485315	0.0695002	0.079086	0.0016812
	0.0788731	0.0467478	0.0778698	0.0111896
	0.053468	0.0102985	0.0115061	0.0131346
	0.00264441	0.0439315	0.103793	0.0303466
	0.0149439	0.00174866	0.0185167	0.0496944
	0.0375547	0.0336081	0.03546	0.0296416
	0.00103804	0.0450011	0.00467697	0.0116492
	0.0302506	0.0765682	0.00117766	0.0538274
	0.00132236	0.106678	0.0325269	0.0301958
	0.0341584	0.0825036	0.0547862	0.0188986
	0.0304251	0.0261454	0.0274031	0.021052
	0.0505688	0.0844993	0.0235906	0.05067
	0.0609507	0.0209835	0.0617794	0.031533
	0.00226075	0.010092	0.0757571	0.0709892
	0.0112993	0.0199792	0.104403	0.0270148
	0.0197981	0.0825156	0.0148722	0.0220305
	0.000806356	0.0370088	0.0246032	0.0158178
	0.0346393	0.129835	0.0683191	0.0283002
	0.0222238	0.0225268	0.0554506	0.00544733
	0.00784293	0.0479404	0.0248526	0.0338107
	0.0144884	0.0579271	0.00125277	0.00169532
	0.0396201	0.0206175	0.0506155	0.0431151
	0.00431072	0.0428795	0.0211957	0.00661855
	0.0509314	0.0480897	0.0279106	0.0895834
	0.00249275	0.0477998	0.0396204	0.0253395
	0.0131884	0.000308744	0.00678289	0.0166444
	0.0121402	0.00735832	0.0155593	0.0111876
	0.0127125	0.0867841	0.0812079	0.00492909
	0.0483762	0.0282888	0.060825	0.0177116
	0.0591465	0.0442766	0.0767179	0.0664237
	0.0229699	0.0515097	0.1172	0.0143818
	0.0333907	0.0964197	0.036292	0.0497494
	0.0518144	0.111602	0.0321267	0.0410344
	0.00228373	0.0306106	0.0118242	0.0136091
	0.0412025	0.0176452	0.105723	0.0137881
	0.0220265	0.0886492	0.0150756	0.0150088
	0.00218767	0.00186003	0.11548	0.00935875
	0.0846242	0.0835524	0.099518	0.01416
	0.0734777	0.0116863	0.0728309	0.0232671
	0.0610869	0.0564927	0.0291893	0.0470252
	0.0206289	0.07419	0.0074583	0.00400263
	0.00238819	0.126226	0.0319844	0.0276214
	0.0388746	0.0587965	0.0656351	0.00541942
	0.0703456	0.0169257	0.010221	0.00770151
	0.0259184	0.0134715	0.0484082	0.0308798
	0.0558641	0.00938567	0.0636837	0.016756
	0.024408	0.106346	0.0254684	0.040536
	0.0205795	0.0512241	0.0261276	0.00246101
	0.00141116	0.064226	0.0394051	0.0260502
	0.00174958	0.0682358	0.0428803	0.00717364
	0.0125903	0.138393	0.0369208	0.00321221
	0.00652963	0.0710807	0.0877395	0.0185641
	0.0100221	0.137087	0.0971906	0.0554728
	0.0247972	0.0385367	0.0248326	0.000219356
	0.0364554	0.091481	0.0210009	0.0158287
	0.0127208	0.0618639	0.0203815	0.00589831
	0.0157036	0.101437	0.109694	0.0106451
	0.0115332	0.0173154	0.0989814	0.0211024
	0.0247277	0.0175998	0.0723305	0.00718676
	0.0129735	0.0854036	0.0193417	0.0333642
	0.0432447	0.00169475	0.00239807	0.0112362
	0.0179102	0.0192057	0.123322	0.0248154
	0.0250577	0.0300509	0.0190627	0.0610469
	0.0184374	0.108713	0.00389189	0.0082881
	0.0700311	0.0542546	0.0166383	0.00529031
	0.0405667	0.00644856	0.0252484	0.0320118
	0.05042	0.055763	0.076582	0.00622126
	0.0316308	0.117134	0.0264276	0.00321033
	0.0225439	0.0757068	0.00288458	0.0278136
	0.0258908	0.0207314	0.017655	0.0514828
	0.020114	0.0948526	0.0216087	0.0316226
	0.0216222	0.0450015	0.0335081	0.0131723
	0.0391983	0.00834634	0.0916801	0.0167583
	0.0590913	0.0469506	0.0708299	0.021263
	0.086342	0.00457439	0.0201472	0.0802093
	0.0117331	0.0303581	0.0501278	0.0113858
	0.0234831	0.000101449	0.0190278	0.0595785
	0.0159181	0.0144397	0.045628	0.00334999
	0.0346158	0.105372	0.0559408	0.0371429
	0.0275042	0.0654892	0.00194077	0.00272535
	0.0377412	0.0347814	0.037635	0.0390317
	0.0170108	0.0812637	0.0698122	0.0443516
	0.0384343	0.0641212	0.0514116	0.0599242
	0.00844283	0.111502	0.0262059	0.057177
	0.0369736	0.072467	0.057617	0.00603863
	0.0129639	0.0747246	0.0709651	0.0155769
	0.0101131	0.0124666	0.0142685	0.0292881
	0.00266735	0.0287909	0.102393	0.0387757
	0.0110911	0.0363207	0.118175	0.0754242
	0.00330731	0.0915059	0.0308013	0.0249045
	0.00749042	0.0947503	0.0424265	0.0392633
	0.0271341	0.0299068	0.0185832	0.0905363
	0.0115469	0.0108415	0.110434	0.0346912
	0.0132517	0.0606585	0.0487584	0.0542011
	0.00350187	0.0988747	0.017229	0.0448193
	0.0701852	0.0180333	0.0117104	0.0161455
	0.0778777	0.0346299	0.00192787	0.0516064
	0.0721208	0.0620924	0.000606383	0.0357617
	0.0677671	0.0662503	0.0398761	0.0791387
	0.00470312	0.057554	0.0642624	0.03025
	0.00529624	0.0779634	0.0381952	0.0108225
	0.0133786	0.0683754	0.0749187	0.0126434
	0.0737217	0.0233457	0.0037679	0.0592779
	0.0201714	0.0504116	0.0729525	0.0272795
	0.029028	0.0189868	0.0106283	0.0132164
	0.0203129	0.106616	0.00977482	0.0443264
	0.0642032	0.0464476	0.00940503	0.0666748
	0.00953141	0.0300602	0.0162837	0.0190501
	0.02012	0.000348066	0.0429849	0.0301291
	0.0279161	0.00249642	0.00966154	0.000825443
	0.00535745	0.0784571	0.00297974	0.00355911
	0.0326652	0.0923323	0.057341	0.0194372
	0.0290985	0.0208177	0.0308342	0.0271458
	0.024699	0.01834	0.0379934	0.022049
	0.0113014	0.0571751	0.0421048	0.0462441
	0.0331631	0.0322555	0.029188	0.0267652
	0.0366332	0.088275	0.00678151	0.0580223
	0.0111843	0.152847	0.0072926	0.00104021
	0.0356446	0.0545208	0.0170702	0.0118404
	0.0497231	0.0181593	0.00863146	0.0221627
	0.00333371	0.113306	0.0171833	0.0319255
	0.0217553	0.0306111	0.0141705	0.00463485
	0.000287047	0.0566357	0.0529693	0.0157796
	0.012045	0.0711502	0.0448475	0.0113079
	0.0443128	0.0546575	0.0086085	0.0402014
	0.0273578	0.0740141	0.0654962	0.0489198
	0.0505171	0.0294413	0.0325133	0.0292227
	0.0109512	0.028015	0.0388691	0.0208969
	0.0273128	0.0265579	0.0613624	0.0182672
	0.0207781	0.126687	0.0443972	0.0250367
	0.0596523	0.0690138	0.052389	0.0180538
	0.011993	0.116233	0.0619385	0.0630556
	0.0344408	0.00346231	0.0342104	0.0177193
	0.00657676	0.0298281	0.0392283	0.0106021
	0.0076235	0.124078	0.000712987	0.0714495
	0.0285359	0.0270037	0.0028244	0.018227
	0.0780629	0.0781517	0.00692942	0.0210071
	0.014501	0.0698732	0.0301207	0.00747261
	0.0119974	0.0148876	0.113633	0.0336753
	0.00448746	0.152986	0.0479976	0.0250513
	0.0783992	0.100567	0.0663506	0.0144123
	0.0110781	0.00557899	0.0542295	0.0528559
	0.0308158	0.0387399	0.00454108	0.0363145
	0.00602874	0.0605772	0.0520991	0.0512519
	0.0282445	0.0324202	0.0478609	0.0175487
	0.0775944	0.0700851	0.0677166	0.0522825
	0.0132886	0.0425229	0.0258735	0.0145571
	0.0226847	0.0793133	0.0419951	0.0539407
	0.0476596	0.0358104	0.0304228	0.00403531
	0.00561333	0.0458028	0.102413	0.0308843
	0.00580444	0.0415431	0.0780332	0.00596069
	0.0413265	0.0792194	0.0513808	0.0086624
	0.015766	0.0225338	0.0636877	0.00133422
	0.0736011	0.0164574	0.020947	0.00589549
	0.0376929	0.0450104	0.0914953	0.0141124
	0.0112286	0.0167728	0.0380393	0.0205741
	0.0190366	0.0280183	0.0363015	0.000265215
	0.00738383	0.00306843	0.00756266	0.011324
	0.043355	0.0733383	0.088134	0.0583389
	0.00832736	0.055015	0.0302112	0.00172104
	0.0246523	0.0323234	0.10336	0.00757991
	0.00866023	0.0676539	0.0271508	0.0399378
	0.0175117	0.0349137	0.0569777	0.00138472
	0.000817216	0.0273593	0.0264956	0.00239834
	0.0293268	0.0458041	0.0874217	0.0126748
	0.0116079	0.0183593	0.0613747	0.0348449
	0.0612493	0.0603242	0.0607859	0.0427493
	0.0569914	0.0346749	0.0390712	0.0430339
	0.0398724	0.0141066	0.014298	0.0281835
	0.0251471	0.0551767	0.0449092	0.0130498
	0.0187421	0.0850573	0.0277133	0.0221715
	0.0198213	0.00988209	0.0120085	0.00054103
	0.0536923	0.103041	0.0204637	0.0197732
	0.0480535	0.0123893	0.0174484	0.0392256
	0.0209331	0.11627	0.0174565	0.0311346
	0.0134088	0.0522919	0.113448	5.21124e-05
	0.0153222	0.00329797	0.0178982	0.0229173
	0.0306369	0.0687986	0.0120236	0.00935794
	0.0218441	0.0216429	0.0395325	0.0518767
	0.00466474	0.0773171	0.100662	0.0200968
	0.0170794	0.0532308	0.00585889	0.0374079
	0.0628319	0.0358447	0.00378084	0.0200592
	0.0603862	0.00637286	0.0106993	0.0216398
	0.0287026	0.087964	0.0167437	0.041544
	0.0128052	0.0419927	0.0890756	0.0295559
	0.0133036	0.0552075	0.0535307	0.0139977
	0.0194748	0.0174179	0.0250011	0.0617023
	0.0128405	0.0465669	0.0273826	0.01844
	0.0531859	0.0438052	0.0462389	0.0399576
	0.0116393	0.0483007	0.0580353	0.0888261
	0.0248595	0.0616181	0.0267681	0.0233811
	0.0130076	0.0570927	0.0349697	0.0292019
	0.0240928	0.0266664	0.0150329	0.0177099
	0.00900168	0.075994	0.0268587	0.0418115
	0.0164003	0.0634748	0.0341657	0.0260324
	0.0264577	0.0886381	0.0365316	0.00251976
	0.00170544	0.0507245	0.00460537	0.0164605
	0.0226711	0.057238	0.0246251	0.017803
	0.061448	0.0361719	0.00225211	0.0781998
	0.0172702	0.0234433	0.0438499	0.0118137
	0.017483	0.0132032	0.033169	0.0071532
	0.00385237	0.00544885	0.0475998	0.0117485
	0.0480936	0.0564208	0.0254622	0.0335741
	0.0337803	0.0355257	0.0253867	0.017875
	0.07873	0.0281465	0.0143853	0.0113102
	0.00876801	0.0936078	0.0326962	0.0270243
	0.0237513	0.00775745	0.0426556	0.00551759
	0.056981	0.0840375	0.081016	0.0756475
	0.020205	0.0216386	0.0745057	0.0375123
	0.0535944	0.0670758	0.00844973	0.0550207
	0.0245555	0.0507247	0.00388088	0.0812709
	0.0142325	0.0926003	0.127529	0.0589664
	0.00846948	0.0424399	0.0141544	0.0102072
	0.0162588	0.000812474	0.0454383	0.0333862
	0.0713924	0.0253468	0.05022	0.0299244
	0.0226086	0.0266787	0.0192772	0.0353376
	0.0576538	0.0643174	0.0567229	0.0111721
	0.00761519	0.137761	0.101609	0.0755942
	0.0258125	0.0768147	0.12577	0.0451816
	0.0357858	0.0550025	0.0489752	0.0802367
	0.0426499	0.149625	0.0466898	0.0560544
	0.0204725	0.0465507	0.0603727	0.0518357
	0.0153939	0.00319428	0.0158367	0.0391991
	0.0105803	0.0363365	0.0927526	0.0325428
	0.0173015	0.0908801	0.10177	0.0506959
	0.0113114	0.0126045	0.0110519	0.02127
	0.0521374	0.0648003	0.0325789	0.0178414
	0.0125902	0.0439794	0.0170746	0.0397185
	0.00383246	0.0377928	0.0929021	0.0310015
	0.0586707	0.0503659	0.0504174	0.0277605
	0.0501235	0.0621869	0.0659885	0.0117415
	0.0345612	0.000155067	0.076125	0.0235186
	0.0469482	0.0220218	0.0166079	0.0918672
	0.0323083	0.0711806	0.090479	0.0223553
	0.0771727	0.0594754	0.00544462	0.00504022
	0.00783437	0.0404108	0.0665608	0.0202706
	0.0306759	0.0354294	0.0240367	0.0299357
	0.0200928	0.0487107	0.0453301	0.00442239
	0.0846609	0.0925656	0.0592627	0.0349482
	0.0199126	0.0213904	0.0568107	0.02147
	0.00287526	0.0597676	0.0237363	0.00317574
	0.0552387	0.00389323	0.0951556	0.0195276
	0.00872796	0.111564	0.0614781	0.0287567
	0.0616684	0.072269	0.0166518	0.00815126
	0.0426937	0.0142157	0.00125404	0.0660836
	0.0316278	0.11033	0.0276401	0.02222
	0.0188493	0.068656	0.0390574	0.0307977
	0.00668266	0.0854888	0.083487	0.00284467
	0.0456396	0.0923935	0.0457987	0.0124661
	0.0557499	0.00933211	0.0701445	0.0341689
	0.0148833	0.0620569	0.126023	0.0328345
	0.0366717	0.0270337	0.0405221	0.00529028
	0.0163266	0.03729	0.0455512	0.0241059
	0.0049207	0.0726419	0.00355625	0.0271737
	0.0167101	0.0786193	0.0393735	0.0130278
	0.00299383	0.0244093	0.0788555	0.048724
	0.0111204	0.068908	0.0103922	0.018017
	0.0346646	0.12589	0.0104519	0.0274247
	0.0185459	0.0143456	0.000383524	0.00602343
	0.0635704	0.0610286	0.00615283	0.0617381
	0.0102351	0.00705775	0.0797926	0.00859305
	0.00564787	0.0298944	0.0799774	0.00843041
	0.0056556	0.0608436	0.0316952	0.00100834
	0.0409408	0.098931	0.107578	0.00861738
	0.0123154	0.0182852	0.0167953	0.0237496
	0.0401642	0.0253363	0.010911	0.0103136
	0.0107367	0.0664972	0.014927	0.0372635
	0.0129716	0.0122789	0.0340797	0.0321674
	0.00888736	0.0622913	0.0601951	0.00691014
	0.0221597	0.00598027	0.0677321	0.00846197
	0.00624331	0.023387	0.051723	0.0165678
	0.0349893	0.0816073	0.0219741	0.0132532
	0.0173244	0.0419842	0.117284	0.00103886
	0.0257663	0.0757092	0.110031	3.35138e-05
	0.0129106	0.0437647	0.0882928	0.00129556
	0.066197	0.0918945	0.00494352	0.0110644
	0.0153356	0.0399993	0.0871653	0.0661443
	0.00597965	0.103279	0.0687391	0.0286249
	0.0458365	0.0407661	0.0279767	0.00384022
	0.00287399	0.0455237	0.0646553	0.00991186
	0.0437033	0.0583712	0.0764853	0.0138708
	0.0212651	0.0363359	0.0435373	0.0571477
	0.0417088	0.0381638	0.0609883	0.000146031
	0.00958466	0.00949647	0.00548758	0.0167092
	5.3352e-05	0.0611679	0.0790021	0.0725211
	0.0039867	0.0340878	0.0592437	0.00249751
	0.00319041	0.0272312	0.00673273	0.00335033
	0.0597712	0.0543721	0.0431105	0.0227036
	0.0135952	0.0179611	0.00308923	0.00238855
	0.0660403	0.0363284	0.0542084	0.040343
	0.0741816	0.0433975	0.0179085	0.0322068
	0.0144329	0.131354	0.0199578	0.00626052
	0.0104921	0.0679511	0.058035	0.00623999
	0.0180695	0.0118887	0.04809	0.0130182
	0.0325745	0.0536619	0.0320822	0.045731
	0.00230551	0.0741245	0.00534072	0.0340467
	0.0109989	0.0632475	0.0369138	0.0167026
	0.0294892	0.0104461	0.0160391	0.0302523
	0.00897638	0.0675587	0.0619932	0.0278076
	0.0187084	0.0708756	0.00602558	0.0370595
	0.0469197	0.129792	0.0408582	0.00531878
	0.0236175	0.0224502	0.0257347	0.0155157
	0.0316008	0.0490533	0.030011	0.0127646
	0.0591459	0.100148	0.0358236	0.0216664
	0.0673416	0.055453	0.000282545	0.0371316
	0.0297276	0.0854399	0.00928733	0.0171503
	0.00297938	0.0294985	0.0503548	0.0315359
	0.00698229	0.00874631	0.000871951	0.00699017
	0.0144903	0.0366889	0.0957427	0.0122839
	0.085778	0.00514365	0.0333189	0.006435
	0.0169497	0.0391942	0.0375749	0.00225326
	0.0099712	0.0222815	0.030856	0.0220218
	0.0196805	0.0527878	0.0780091	0.0117918
	0.0157326	0.0384926	0.00438163	0.00806919
	0.00344857	0.0359529	0.0664857	0.0204997
	0.0168003	0.0532724	0.0175809	0.00862776
	0.0346605	0.104777	0.065179	0.0143172
	0.0508358	0.0302542	0.0812745	0.00729514
	0.0442303	0.0156349	0.00631806	0.0267944
	0.0199809	0.0493826	0.00267228	0.0671155
	0.0124319	0.10402	0.0250364	0.000129467
	0.016669	0.00852971	0.0594672	0.0498574
	0.0124646	0.0133938	0.00755576	0.0210433
	0.0225798	0.114529	0.0131221	0.0498217
	0.0317708	0.0770963	0.0657168	0.0363553
	0.0778999	0.0661168	0.00582266	0.0134597
	0.0832959	0.119097	0.0779484	0.0358354
	0.0601731	0.0257045	0.0546626	0.0268926
	0.0210727	0.121795	0.00171306	0.00856977
	0.0371585	0.0648039	0.117943	0.0376978
	0.0168261	0.0240105	0.00572735	0.0137114
	0.00928093	0.104637	0.064562	0.0461723
	0.0326923	0.0389015	0.0995824	0.0102789
	0.000569679	0.0270602	0.10417	0.0736278
	0.015018	0.0017438	0.04416	0.0156758
	0.00119548	0.0478029	0.0567431	0.0119217
	0.0119116	0.0742113	0.0103733	0.0581994
	0.0254252	0.0221954	0.121751	0.0498087
	0.0288104	0.00219829	0.0736804	0.0820507
	0.0549947	0.0683543	0.0801259	0.0478486
	0.00803512	0.00626055	0.0685151	0.0253568
	0.0079011	0.0289122	0.047839	0.0475979
	0.0150534	0.0513387	0.0385437	0.0144271
	0.0194219	0.0606241	0.0869888	0.0297191
	0.0522426	0.0510302	0.0784137	0.0632166
	0.0491747	0.0636965	0.045903	0.00956684
	0.00933877	0.0233154	0.113588	0.0181279
	0.0132137	0.0464433	0.0619797	0.0805079
	0.0227924	0.0223911	0.00164408	0.0261515
	0.00169856	0.0806682	0.0862731	0.0326952
	0.0142202	0.0245889	0.0254974	0.0247559
	0.0119254	0.0840347	0.00702015	0.0193245
	0.0294801	0.0191871	0.0169978	0.0251847
	0.00356375	0.015969	0.0367614	0.0694332
	0.00218661	0.0223724	0.076584	0.0682565
	0.0165835	0.0145887	0.10341	0.0189628
	0.0147211	0.0617952	0.00542054	0.00700433
	0.0333984	0.0807734	0.0317686	0.00330239
	0.060234	0.0756446	0.0595548	0.0391454
	0.0337701	0.026733	0.0838666	0.0176588
	0.0187899	0.103627	0.055594	0.0645383
	0.00321098	0.0398198	0.0632921	0.0159269
	0.00476668	0.0527311	0.00656319	0.0768357
	0.0142205	0.07183	0.100763	0.00961862
	0.0234387	0.0903786	0.0374712	0.00435404
	0.011301	0.0386311	0.032236	0.0266242
	0.0346125	0.0228942	0.125446	0.0492478
	0.0610594	0.0126248	0.0923006	0.00594943
	0.0363658	0.0379153	0.0884678	0.035144
	0.00231122	0.107031	0.0029457	0.0469036
	0.0111611	0.0202241	0.0383609	0.0263843
	0.0547587	0.0354306	0.00296779	0.0107814
	0.0283303	0.018609	0.0230805	0.00743616
	0.0298462	0.0560096	0.0339215	0.0201158
	0.00643968	0.00170968	0.0331565	0.014372
	0.0511798	0.0549412	0.0859164	0.0454443
	0.000497233	0.0579267	0.0281177	0.00743075
	0.00672991	0.0494253	0.100102	0.0376493
	0.0231512	0.0394439	0.00875443	0.0366985
	0.0347836	0.0766671	0.04939	0.00392364
	0.0498813	0.0659239	0.0165261	0.0373175
	0.0210884	0.0649869	0.0154171	0.0103624
	0.0245099	0.045738	0.0502977	0.0174048
	0.0104343	0.0755135	0.0138772	0.0151955
	0.0154077	0.0395578	0.0163706	0.0047561
	0.00784816	0.0582386	0.0151811	0.0128699
	0.0304511	0.0232254	0.061358	0.0374754
	0.0335607	0.0120736	0.0437703	0.040045
	0.063452	0.0468593	0.0159428	0.0700673
	0.0338116	0.140487	0.00963769	0.00466703
	0.0462454	0.0615896	0.00961455	0.00516316
	0.0362339	0.0166487	0.0631995	0.0335783
	0.0322128	0.108778	0.0846124	0.000866626
	0.0435255	0.00212481	0.0433922	0.00469716
	0.0195897	0.0855976	0.0149917	0.0204467
	0.0146958	0.0379708	0.0533506	0.0245182
	0.0165759	0.0960508	0.0650366	0.0206929
	5.09365e-05	0.106946	0.0290429	0.0103627
	0.0169733	0.0614112	0.0341829	0.0271277
	0.0151812	0.0298487	0.0581198	0.0875564
	0.0245565	0.100415	0.10716	0.0108209
	0.0347502	0.0044783	0.0808234	0.0262751
	0.0157861	0.0790535	0.0104277	0.00217282
	0.00635053	0.113058	0.0688088	0.0110155
	0.0556174	0.0605158	0.0148792	0.0386357
	0.017847	0.0755024	0.0936461	0.0305353
	0.0290772	0.130664	0.0479301	0.0165129
	0.0799345	0.094239	0.0215074	0.0265964
	0.0303143	0.0184173	0.0370963	0.0220033
	0.0221385	0.0219964	0.0411318	0.0198444
	0.0544899	0.0763658	0.0515691	0.0107925
	0.0386246	0.10595	0.0978855	0.0436286
	0.0300826	0.0248385	0.0531327	0.0167665
	0.0453991	0.111874	0.0371505	0.00559868
	0.029695	0.0415122	0.0486334	0.00318111
	0.0501956	0.0419255	0.0651239	0.029073
	0.0180673	0.0323261	0.00144376	0.0244832
	0.0473296	0.155359	0.106285	0.00956845
	0.0111898	0.0486888	0.00426583	0.0269371
	0.059441	0.0224077	0.0159031	0.0209011
	0.0228318	0.046421	0.0241229	0.0204344
	0.0104245	0.0610252	0.033654	0.0232188
	0.0104078	0.0546648	0.00429343	0.0437004
	0.0585569	0.00757085	0.038794	0.011077
	0.0240111	0.102771	0.0500532	0.000229029
	0.0565683	0.0197295	0.0425541	0.06987
	0.0299819	0.0888069	0.0550912	0.0234547
	0.0232819	0.0977077	0.0408854	0.00957877
	0.0191339	0.104863	0.0376573	0.0227445
	0.000385572	0.0681349	0.116237	0.033058
	0.0226729	0.025485	0.040676	0.0298622
	0.0105982	0.0676817	0.00494563	0.0183993
	0.0256424	0.00682376	0.0378752	0.000857956
	0.000985632	0.0383983	0.02543	0.0174546
	0.0267221	0.0606811	0.0208758	0.0164083
	0.00793566	0.0655224	0.0210355	0.0198494
	0.000745087	0.142529	0.0190197	0.0116313
	0.0485174	0.0467458	0.0779352	0.0239155
	0.0410977	0.00365357	0.00802003	0.0678256
	0.0154044	0.00485631	0.0650081	0.0257433
	0.0160148	0.0878247	0.00469934	0.0722753
	0.00728822	0.0420597	0.0227121	0.00643897
	0.0252906	0.00354707	0.0332721	0.0318114
	0.0273387	0.121632	0.0189293	0.0360388
	0.0154178	0.0045996	0.0990322	0.0496079
	0.0246269	0.105653	0.00863676	0.0920775
	0.0214139	0.110867	0.0887828	0.0215857
	0.0198428	0.0710766	0.0338511	0.00649737
	0.0391918	0.0440351	0.0163653	0.00449267
	0.00901226	0.0534532	0.0339445	0.00814707
	0.0368295	0.00710239	0.0308519	0.0730538
	0.0795257	0.0245417	0.0259751	0.0392542
	0.0135134	0.0229001	0.00189708	0.00849289
	0.0338478	0.0336824	0.0459496	0.0842323
	0.00242926	0.0358875	0.0283026	0.000770061
	0.00719689	0.00146615	0.060003	0.0229804
	0.00519671	0.0568039	0.00903988	0.0423818
	0.00919186	0.0451441	0.0492072	0.0164323
	0.0122513	0.0830595	0.0272988	0.0881275
	0.00957921	0.00485549	0.031863	0.0355049
	0.0323814	0.0953147	0.0446337	0.0156645
	0.00144153	0.00573918	0.000172868	0.0257023
	0.0103752	0.0376974	0.0555363	0.0211295
	0.0365061	0.00372771	0.0884793	0.0318555
	0.0606494	0.00375606	0.0274255	0.0168534
	0.0143843	0.0614365	0.0145729	0.0296523
	0.0691541	0.0409878	0.00561608	0.0176508
	0.0631604	0.0725085	0.021011	0.00438845
	0.0467797	0.10538	0.0110543	0.0134014
	0.00856549	0.0159873	0.0167772	0.0327828
	0.00260148	0.020507	0.00538249	0.0198584
	0.0345923	0.108558	0.020601	0.0293524
	0.00637457	0.0442135	0.00096745	0.028012
	0.0247784	0.0816963	0.0854254	0.00996749
	0.0126191	0.0126956	0.0265232	0.0166225
	0.020022	0.116529	0.0207751	0.0487306
	0.0236026	0.0451004	0.0264257	0.000878139
	0.0136384	0.0436289	0.0214384	0.0215939
	0.0602796	0.0245386	0.0681396	0.0416503
	0.0647588	0.0506632	0.0233395	0.0196644
	0.025423	0.0769554	0.0219333	0.0120393
	0.0028091	0.0755275	0.0760888	0.0602969
	0.00268845	0.0190395	0.0361209	0.00181847
	0.045983	0.0307339	0.0564024	0.00600601
	0.0115646	0.0819546	0.0594367	0.0390247
	0.0512037	0.0012192	0.049688	0.0289822
	0.0157017	0.0806766	0.0137225	0.000838294
	0.0231816	0.0164557	0.0744046	0.0555096
	0.00627389	0.117331	0.00687864	0.0160159
	0.00941635	0.0176234	0.00082922	0.0182828
	0.0774249	0.0301572	0.0160782	0.00656714
	0.00170485	0.143626	0.00951809	0.0691804
	0.078479	0.148066	0.00139334	0.00303875
	0.0240779	0.0233683	0.00903997	0.0259645
	0.0148595	0.018285	0.0552129	0.0320528
	0.029516	0.0685449	0.0122209	0.0257032
	0.0859591	0.00285058	0.0545272	0.00339312
	0.00555935	0.0401021	0.0136771	0.02347
	0.0273365	0.00186862	0.0391165	0.0061346
	0.0366914	0.0205233	0.0271068	0.0170798
	0.0011483	0.104721	0.000997816	6.50341e-05
	0.0290191	0.0794327	0.0558658	0.0197555
	0.0158021	0.0246158	0.045365	0.0454022
	0.0137425	0.0887579	0.0342451	0.0168618
	0.0386408	0.0904519	0.0731179	0.00414303
	0.0602161	0.0124582	0.0579404	0.0158075
	0.0261893	0.102295	0.0465041	0.00369851
	0.0055189	0.0628247	0.0316326	0.0239236
	0.046216	0.0240223	0.0480148	0.0182435
	0.0195753	0.0595977	0.0204655	0.0342087
	0.0119845	0.0145558	5.22488e-05	0.0204692
	0.0374096	0.0730565	0.0742335	0.0392352
	0.0156112	0.0340323	0.0188995	0.0113906
	0.0655386	0.0584085	0.0450838	0.0163332
	0.004305	0.150726	0.0353103	0.0306899
	0.0161882	0.0233316	0.019028	0.0321188
	0.0118933	0.0358931	0.0368439	0.0166101
	0.00450607	0.0451476	0.0610626	0.0200312
	0.0199052	0.111903	0.0187164	0.00490231
	0.0121787	0.0649834	0.0997982	0.00184969
	0.0197325	0.108992	0.00375046	0.0181135
	0.0704988	0.00429262	0.0225168	0.0143119
	0.0184306	0.0817105	0.037937	0.00305735
	0.00733969	0.0634878	0.0148482	0.022767
	0.0106685	0.109119	0.0681741	0.000766194
	0.00939546	0.0561708	0.0112839	0.0157527
	0.0699003	0.0488776	0.0100209	0.0328339
	0.00124562	0.0877543	0.0545309	0.000752069
	0.0178824	0.121254	0.0416412	0.0189957
	0.0423363	0.0576893	0.0218737	0.0103347
	0.000214784	0.0202018	0.0219945	0.0485216
	0.0116692	0.110094	0.0584562	2.60993e-05
	0.0038672	0.113022	0.0428911	0.00116987
	0.0264556	0.00606625	0.0857027	0.0299118
	0.021137	0.0335399	0.0322133	0.00941244
	0.00968778	0.0626514	0.00109835	0.000439982
	0.0787639	0.0116413	0.0616391	0.033244
	0.0217788	0.0602958	0.0522824	0.00366415
	0.0406995	0.134116	0.020766	0.0153522
	0.0314718	0.0138671	0.0610794	0.0360506
	0.0497152	0.0133353	0.0358123	0.00909141
	0.0528407	0.063994	0.0229838	0.0120344
	0.065428	0.0366655	0.0605729	0.0481248
	0.0391485	0.0946359	0.0870702	0.0166049
	0.0074976	0.13007	0.112658	0.0560898
	0.0666752	0.00610686	0.0200279	0.00385757
	0.0705114	0.00919118	0.0577003	0.0312988
	0.0820042	0.0353708	0.0241431	0.0367713
	0.0320119	0.0811918	0.0533781	0.000727807
	0.0217265	0.0754157	0.00464909	0.0649709
	0.0475408	0.051156	0.0768533	0.0523134
	0.0895535	0.023452	0.0523051	0.0225013
	0.0680146	0.0331983	0.0118673	0.0195784
	0.027999	0.0199213	0.00538532	0.0896649
	0.0253241	0.0139762	0.0126638	0.0666837
	0.0364601	0.116968	0.0687658	0.0316294
	0.00249394	0.0748648	0.0772672	0.0178746
	0.00398436	0.0394497	0.0628324	0.0228354
	0.0193394	0.00346271	0.06105	0.0392266
	0.023063	0.0051182	0.0175542	0.00172358
	0.00899245	0.0476143	0.0563056	0.0182963
	0.0801681	0.0396341	0.00477528	0.0420437
	0.0546068	0.119552	0.0192695	0.0437926
	0.0451627	0.102909	0.0209664	0.00954374
	0.0437047	0.116334	0.042169	0.0214648
	0.00695509	0.0299875	0.0449699	0.0089485
	0.017889	0.032001	0.00665222	0.0191333
	0.0367261	0.0560742	0.0984755	0.000965721
	0.0198656	0.00936773	0.0729417	0.0179634
	0.0131477	0.00180272	0.00328808	0.00155996
	0.00790638	0.119972	0.0354881	0.032829
	0.0130209	0.0517923	0.0699019	0.0605108
	0.00195109	0.149083	0.0228238	0.0474886
	0.0125733	0.0557055	0.04669	0.0135672
	0.00343984	0.0360926	0.0808155	0.0294931
	0.0210657	0.0270701	0.0662681	0.00671261
	0.0575809	0.0943816	0.00286019	0.0144712
	0.00576252	0.0106358	0.0670481	0.0332252
	0.00245811	0.00308565	0.0519306	0.0147217
	0.00452728	0.0176854	0.0511143	0.0262114
	0.0166948	0.0635761	0.0383959	0.0211522
	0.0148666	0.0509478	0.041042	0.00150783
	0.0110143	0.0295682	0.0238912	0.0672862
	0.00502803	0.116429	0.0286849	0.0217915
	0.027584	0.0472581	0.0625806	0.0252136
	0.0302748	0.0635128	0.0348508	0.00929781
	0.0277929	0.0170135	0.00866934	0.00989851
	0.00142298	0.103215	0.0124685	0.0135102
	0.0147955	0.0059266	0.11067	0.00693434
	0.0155903	0.0839238	0.028492	0.0376721
	0.0237932	0.0488095	0.00720771	0.0375554
	0.0104166	0.0738231	0.0457994	0.00588673
	0.0120935	0.0448345	0.0213531	0.00634178
	0.0548959	0.00882782	0.0183529	0.0227424
	0.0252413	0.0794643	0.00678959	0.0150817
	0.0208658	0.0959874	0.00573896	0.0210838
	0.0070058	0.0130147	0.0220381	0.00017309
	0.00465659	0.0144017	0.0184877	0.0486368
	0.00982424	0.0109188	0.0146798	0.0304309
	0.00841777	0.0579723	0.115203	0.00627847
	0.0169366	0.0879703	0.102396	0.0349036
	0.00260407	0.039486	0.00784099	0.0156307
	0.00672998	0.0478577	0.038708	0.0111828
	0.0274705	0.00454503	0.00560836	0.0488891
	0.0667693	0.126028	0.062969	0.00754118
	0.0866311	0.0354659	0.0600414	0.00822116
	0.0493679	0.00742978	0.108839	0.0293627
	0.0259001	0.000547068	0.0718853	0.00855539
	0.00894779	0.00172148	0.0580372	0.0228884
	0.0492505	0.00436665	0.0658255	0.0386501
	0.0490309	0.00220396	0.00513039	0.0346065
	0.00474542	0.0331317	0.0619239	0.00759042
	0.00332044	0.0503058	0.0411304	0.0247448
	0.00742068	0.0218826	0.0621649	0.00926577
	0.0680255	0.0856078	0.0355494	0.0190764
	0.0398297	0.0126179	0.0281569	0.0185769
	0.00451292	0.0758578	0.0173952	0.0108389
	0.02455	0.130347	0.0366679	0.0126523
	0.00704907	0.0549556	0.0464234	0.00325695
	0.0123436	0.00974546	0.0157385	0.00184422
	0.0680251	0.00599024	0.0242369	0.0594228
	0.0665944	0.0572578	0.0224159	0.0130096
	0.00993118	0.0576475	0.0169122	0.00104903
	0.00942306	0.0979316	0.00914152	0.0525062
	0.0250655	0.00750924	0.0454554	0.0116308
	0.0135985	0.103468	0.0280975	0.0354486
	0.00938999	0.00829683	0.0020038	0.00593668
	0.0525309	0.0496392	0.0108012	0.015088
	0.0232137	0.0702612	0.00504921	0.0137598
	0.0391255	0.0135858	0.0213865	0.0737549
	0.002936	0.0806474	0.0191837	0.0509805
	0.0127125	0.0910829	0.00888235	0.00741536
	0.0306433	0.00156991	0.0347304	0.00158893
	0.0190913	0.0147919	0.00691653	0.0398511
	0.00368817	0.0100355	0.0638823	0.0374555
	0.02026	0.0364078	0.0525389	0.00576889
	0.0526014	0.015272	1.01683e-05	0.0119164
	0.0579407	0.0359177	0.0698355	0.0164428
	0.0333394	0.0546344	0.0522115	0.053789
	0.000633724	0.0083409	0.0308068	0.00795662
	0.0399784	0.0701604	0.0696769	0.0809526
	0.0132221	0.0970394	0.104185	0.00987782
	0.0572814	0.0801216	0.0119424	0.0080099
	0.0444504	0.0520864	0.0277405	0.00986968
	0.0307905	0.0163095	0.0484159	0.03776
	0.0225255	0.0329105	0.0043841	0.0861166
	0.0246484	0.0933814	0.0634919	0.0774067
	0.0431841	0.0297935	0.0943813	0.0019821
	0.0236713	0.0561032	0.0150325	0.00164406
	0.0544404	0.00346118	0.0499318	0.0595985
	0.015892	0.0464752	0.0397005	0.0912356
	0.0439643	0.0403702	0.0846522	0.021425
	0.067403	0.0486071	0.0295844	0.032201
	0.0407858	0.0479823	0.00899519	0.0447749
	0.0320427	0.0620318	0.0565687	0.0277512
	0.0323751	0.0474157	0.0189311	0.0471162
	0.0170295	0.0612152	0.00285752	0.0862279
	0.0383717	0.0271411	0.0193071	0.0766171
	0.0480894	0.118153	0.0793964	0.0228326
	0.0269711	0.0712486	0.0243918	0.0102835
	0.044305	0.0687584	0.101545	0.0382163
	0.0141434	0.0239994	0.00928678	0.000940389
	0.0331567	0.0196549	0.00703755	0.0737555
	0.0467184	0.104742	0.0579678	0.0459427
	0.00276973	0.00887201	0.0197321	0.00742402
	0.0330961	0.0232683	0.0990731	0.0522643
	0.000832205	0.0500873	0.036407	0.00153085
	0.02156	0.0390604	0.0974086	0.0874473
	0.0493546	0.0763081	0.0575569	0.0437457
	0.0364322	0.00103923	0.00402431	0.0205224
	0.0232002	0.00612454	0.0159788	0.00892852
	0.0207417	0.0111409	0.0246514	0.0102346
	0.0232746	0.0394857	0.0326531	0.0386016
	0.000735577	0.0785812	0.064678	0.00209703
	0.00604953	0.0331969	0.00491815	0.00228163
	0.00263567	0.022878	0.0294163	0.0749842
	0.0220721	0.0186147	0.037899	0.0249092
	0.0106263	0.0748361	0.0301767	0.0251737
	0.0123276	0.0494257	0.0333608	0.00340524
	0.00487908	0.0270056	0.00983699	0.00610173
	0.0137028	0.109607	0.0143375	0.0679878
	0.00954778	0.0204072	0.0442364	0.00614399
	0.0405245	0.0638642	0.0645012	0.0227764
	0.0130216	0.0414996	0.0819925	0.00844714
	0.00123912	0.0456397	0.068146	0.0107529
	0.0215147	0.10519	0.028306	0.0304659
	0.0123998	0.0515721	0.00445046	0.0437638
	0.00674542	0.043852	0.055181	0.0329832
	0.0205997	0.0310414	0.0135293	0.0238913
	0.0201237	0.0443727	0.0460367	0.0265708
	0.0523613	0.087646	0.0535264	0.0248859
	0.0700835	0.0209483	0.0612451	0.0668476
	0.0198371	0.0826016	0.0196044	0.0269574
	0.0420002	0.012344	0.0333847	0.00293829
	0.0245538	0.0561689	0.0204939	0.00894176
	0.0620396	0.0287394	0.0117062	0.00700909
	0.0866529	0.106348	0.0557502	0.0334312
	0.0642557	0.0292031	0.0110201	0.0173506
	0.00512351	0.00092114	0.0441806	0.0442744
	0.0139856	0.0616806	0.0725189	0.0130786
	0.0531359	0.0273065	0.0468352	0.0743265
	0.0280556	0.00607975	0.0661574	0.0114998
	0.0701901	0.0942282	0.0234118	0.0150813
	0.0326205	0.0239612	0.0331378	0.0334925
	0.031987	0.0382732	0.00357983	0.0195804
	0.0828151	0.0356789	0.0118759	0.0199947
	0.0167044	0.0233936	0.0428708	0.0189264
	0.00923738	0.0308624	0.0154711	0.0175529
	0.0436646	0.0429898	0.0315111	0.0608198
	0.0330908	0.0405768	0.0165293	0.0622476
	0.00649613	0.118837	0.00760856	0.0425956
	0.0201264	0.0981907	0.0615768	0.0337491
	0.0400324	0.0961543	0.0161791	0.0161602
	0.00801444	0.120419	0.0662887	0.023589
	0.0174321	0.118812	0.0462113	0.000157192
	0.00103247	0.0521206	0.0471055	0.0192498
	0.0260124	0.0883015	0.00207932	0.0393861
	0.0113087	0.0317226	0.0486667	0.0297651
	0.0169117	0.0445589	0.0155314	0.0357238
	0.011985	0.0423474	0.0859402	0.00464329
	0.0100459	0.0536885	0.00687863	0.0172448
	0.0162139	0.0611248	0.013499	0.0276859
	0.0100404	0.0434553	0.000593423	0.00338471
	0.0512587	0.111655	0.0373598	0.00769098
	0.0103736	0.116631	0.119523	0.0173084
	0.0183818	0.0515564	0.0330539	0.0164845
	0.0198544	0.0239632	0.0449632	0.00463612
	0.00442294	0.0433805	0.0376203	0.00114096
	0.00288776	0.0604668	0.0834472	0.00163811
	0.0455199	0.0280246	0.0461098	0.00243348
	0.00513391	0.0833618	0.0417801	0.00519401
	0.034028	0.0341243	0.0698103	0.0299668
	0.00876863	0.0807782	0.0192086	0.0177629
	0.0187841	0.0618704	0.0130222	0.0218346
	0.0314017	0.031231	0.00907961	0.0122405
	0.00345519	0.0529466	0.0106149	0.0244839
	0.00354145	0.144899	0.0237516	0.00477924
	0.0190534	0.0174883	0.0172569	0.0267642
	0.0775276	0.0367978	0.0343	0.0119038
	0.031921	0.133394	0.00856514	0.0177873
	0.0318104	0.00515475	0.00753953	0.0412509
	0.0238369	0.0629131	0.0600217	0.0260977
	0.0731802	0.0493133	0.00761878	0.0427793
	0.0141537	0.076191	0.0321565	0.00348397
	0.0225943	0.0890429	0.0250106	0.00187135
	0.0252145	0.118919	0.0605707	0.00330662
	0.00413126	0.0158778	0.0539298	0.0192264
	0.00232213	0.069499	0.0951187	0.0360778
	0.0529507	0.023555	0.0990211	0.052629
	0.0289238	0.0656776	0.00403338	0.00742798
	0.0292719	0.100064	0.0944307	0.0476749
	0.0104754	0.1144	0.108737	0.0108975
	0.00487733	0.0814498	0.0155488	0.0196626
	0.00706663	0.0333206	0.0395901	0.0778454
	0.0228752	0.103025	0.0338187	0.0148316
	0.0396187	0.015635	0.0233431	0.0373014
	0.0475516	0.0894581	0.0206348	0.0484351
	0.00865903	0.0794517	0.0363086	0.0908861
	0.00417768	0.0488157	0.113837	0.0412612
	0.0424396	0.0948394	0.0203641	0.042465
	0.0427231	0.0167123	0.0650641	0.0340585
	0.0644719	0.0247303	0.0808	0.00746737
	0.0393841	0.0738642	0.00725194	0.0457729
	0.0522905	0.0823839	0.0676728	0.00177316
	0.016258	0.0208492	0.0676857	0.0106733
	0.021174	0.065594	0.0273903	0.0324924
	0.0135443	0.0950834	0.0351708	0.0457729
	0.027077	0.135041	0.104813	0.0123789
	0.00896562	0.0425478	0.0157517	0.0147197
	0.0287035	0.00844993	0.0869409	0.0326551
	0.0477688	0.0412851	0.0114816	0.0195923
	0.0703771	0.0168224	0.0188357	0.0191943
	0.0758155	0.0385038	0.07876	0.0104185
	0.0301096	0.136303	0.0133767	0.0143407
	0.0364489	0.0059019	0.00492826	0.0144371
	0.0619973	0.0393293	0.0473076	0.0413641
	0.0270576	0.0268262	0.0166441	0.0879618
	0.0183824	0.0545688	0.0255433	0.0695525
	0.0148229	0.0253976	0.039618	0.0231575
	0.0824419	0.0476239	0.0920755	0.0920379
	0.00597975	0.0326287	0.0198116	0.0444842
	0.0311403	0.0296693	0.0170321	0.0663041
	0.030752	0.0773433	0.00283989	0.0223153
	0.0531739	0.0628761	0.000802041	9.16284e-07
	0.00900676	0.0399856	0.0337144	0.0326612
	0.0208047	0.0694381	0.0761011	0.0402384
	0.0373319	0.0172298	0.0663958	0.0520634
	0.0631889	0.0433055	0.0436956	0.0142569
	0.0253788	0.0665117	0.00908204	0.03099
	0.036244	0.0287211	0.0253911	0.046896
	0.0335195	0.068785	0.019858	0.0221505
	0.0337872	0.0281353	0.0832073	0.0159028
	0.0571612	0.00400844	0.00057782	0.0167201
	0.0339593	0.0657085	0.0292572	0.024352
	0.0125874	0.00632378	0.0532976	0.0180151
	0.0355343	0.0878544	0.0416948	0.00284106
	0.0785758	0.0146002	0.033748	0.0678953
	0.0341901	0.0300593	0.0264351	0.00257529
	0.0139788	0.0529095	0.0173111	0.0446971
	0.00630134	0.0292133	0.113971	0.0535057
	0.0423947	0.0436853	0.0996735	0.0541875
	0.0797693	0.0888253	0.0783733	0.00440332
	0.0557521	0.08141	0.0185655	0.000269523
	0.00519591	0.00685635	0.0437848	0.00585052
	0.0494429	0.0127527	0.0274777	0.0543552
	0.0267522	0.0186672	0.115258	0.0515359
	0.0194707	0.0902194	0.0235036	0.0323714
	0.0483983	0.0594053	0.0125572	0.00147515
	0.0575421	0.0533967	0.030448	0.0231266
	0.00678713	0.046209	0.114788	0.0476499
	0.0100375	0.0133756	0.0109725	0.020194
	0.0300944	0.00769501	0.0539305	0.0264625
	0.00787178	0.0117578	0.0453959	0.0493216
	0.0109771	0.0699657	0.00377937	0.00675422
	0.0141817	0.0386484	0.0408694	0.0204159
	0.0208987	0.0346686	0.0225333	0.000582566
	0.00848877	0.0522534	0.0134326	0.0454777
	0.00344481	0.104074	0.0406679	0.0339834
	0.0288883	0.0735496	0.0649092	0.0608578
	0.00813785	0.0258356	0.0198073	0.0116742
	0.00582597	0.0275954	0.0712472	0.0790883
	0.037714	0.0966733	0.093972	0.0229176
	0.0108158	0.0473154	0.0429424	0.0293345
	0.0317082	0.0911589	0.0296906	0.00218211
	0.0125126	0.0185112	0.00824056	0.00893775
	0.00884921	0.106438	0.0470915	0.0100731
	0.0113078	0.0364924	0.0744539	0.00716978
	0.0353228	0.0436399	0.0583299	0.0683995
	0.0381641	0.0396485	0.073127	0.0155916
	6.3499e-05	0.0631312	0.0174716	0.0354518
	0.0878887	0.0690912	0.00307663	0.0231453
	0.0160983	0.0953151	0.0165176	0.0176496
	0.0149395	0.0190057	0.0578894	0.011349
	0.0573301	0.0210657	0.0854035	0.0487674
	0.0114315	0.0801308	0.0246379	0.040912
	0.0415263	0.0525035	0.0523207	0.0389288
	0.000397908	0.0477673	0.0142673	0.0280661
	0.0468938	0.0798353	0.0830958	0.0325558
	0.0272769	0.124686	0.107372	0.011492
	0.0102969	0.065832	0.0281217	0.0410933
	0.00550404	0.0287388	0.0616641	0.000587891
	0.0330978	0.0981303	0.024986	0.0722767
	0.00975241	0.0848046	0.0621114	0.0119424
	0.00232372	0.000898877	0.0282106	0.0373546
	0.0334495	0.102197	0.0863486	0.00524544
	0.0332967	0.0618036	0.100971	0.0156566
	0.0457097	0.0105172	0.0237617	0.051655
	0.00887588	0.0383588	0.057723	0.0191161
	0.0200497	0.0969199	0.0594228	0.0214871
	0.0400098	0.0963626	0.00610484	0.0379597
	0.00881095	0.0448632	0.0351744	0.0208532
	0.0100315	0.0219555	0.0269502	0.00679275
	0.00367842	0.152397	0.0744168	0.00626752
	0.00352953	0.0551059	0.0335641	0.0365471
	0.0288443	0.00420329	0.0199592	0.0599222
	0.0551958	0.00951538	0.117058	0.0300041
	0.0282603	0.0381067	0.0118276	0.0272519
	0.0166884	0.0382101	0.00282976	0.0651428
	0.0408122	0.0414825	0.0218028	0.0302888
	0.0157951	0.155124	0.00686879	0.00622915
	0.00886722	0.0459341	0.00123363	0.0684049
	0.0336395	0.131981	0.0483254	0.00711056
	0.0243377	0.0722593	0.0164475	0.0476664
	0.0172487	0.0957354	0.00685978	0.026174
	0.0195317	0.0834282	0.00518927	0.0586966
	0.0161204	0.0276595	0.0479654	0.0321104
	0.0457222	0.0428413	0.00409718	0.00816263
	0.00128172	0.020575	0.0601058	0.0664013
	0.000997568	0.0365059	0.0561031	0.00442575
	0.0233583	0.0228488	0.00492002	0.0097828
	0.0647611	0.0232341	0.0790998	0.0404732
	0.00286088	0.0900977	0.0647456	0.0641759
	0.000559148	0.0897347	0.0281894	0.0185484
	0.00287276	0.0524457	0.0267512	0.0337394
	0.048808	0.0475278	0.0318728	0.0486301
	0.00860818	0.0771211	0.0720521	0.0357372
	0.0477911	0.078358	0.0311271	0.000580714
	0.0113545	0.0820435	0.0152507	0.00258366
	0.0126447	0.021462	0.000595291	0.0416421
	0.0130966	0.0421289	0.00918777	0.0127611
	0.00380806	0.0652664	0.00186071	0.0315834
	0.00653863	0.010823	0.0123582	0.00990483
	0.0507975	0.0110128	0.0132815	0.023087
	0.0582724	0.0224783	0.00588384	0.0025993
	0.0464659	0.00306715	0.0502946	0.057091
	0.0123405	0.0924599	0.0283974	0.0194442
	0.037605	0.0628648	0.0762402	0.030407
	0.0366317	0.0297034	0.00589383	0.0532665
	0.0182958	0.0222934	0.0746348	0.0288213
	0.0520567	0.0725013	0.0200267	0.00268227
	0.0162652	0.062397	0.0591795	0.0156451
	0.00544669	0.0106984	0.0241088	0.00871897
	0.0132737	0.0463819	0.0588136	0.0872367
	0.0167922	0.0798236	0.022992	0.0271401
	0.0396312	0.036391	0.0436399	0.00326618
	0.0135319	0.0618521	0.017583	0.0608017
	0.0498534	0.0168727	0.00775926	0.0184231
	0.0175135	0.088808	0.00751118	0.0202121
	0.0287567	0.120995	0.0111247	0.00995706
	0.0205291	0.083611	0.00903018	0.00752788
	0.0139561	0.0303626	0.000845566	0.00621355
	0.032279	0.114717	0.0109667	0.0550999
	0.0259088	0.0245816	0.0628566	0.0472556
	0.0290214	0.0164063	0.0563366	0.00181545
	0.0058496	0.0726139	0.0580918	0.0190404
	0.0594999	0.0801928	0.0104451	0.0476793
	0.0436471	0.0280294	0.000934829	0.00942933
	0.0221038	0.074994	0.066687	0.0365455
	0.00170376	0.0945013	0.0129477	0.0161825
	0.0357556	0.0358377	0.0107986	0.0261628
	0.0278688	0.0654363	0.0135409	0.0463606
	0.00596519	0.0414739	0.0254339	0.00390027
	0.00530294	0.0441657	0.0125386	0.0721995
	0.0403477	0.00952125	0.0232908	0.0184051
	0.0212047	0.0122145	0.0829782	0.0104902
	0.0187495	0.0332477	0.0586643	0.00711547
	0.0818802	0.0789607	0.102398	0.00239878
	0.00296413	0.0468829	0.00483383	0.00823949
	0.0333759	0.0648039	0.0667052	0.0254038
	0.0385422	0.00519163	0.013764	0.00370854
	0.0184153	0.0337888	0.109392	0.0222812
	0.00466366	0.0646408	0.0983211	0.0428799
	0.00400998	0.108265	0.00793101	0.0174275
	0.0432437	0.0348784	0.0192707	0.0098222
	0.00518509	0.0858987	0.0249449	0.00572031
	0.00499943	0.00817751	0.0368405	0.00744844
	0.0839044	0.0260225	0.01966	0.0174983
	0.0333794	0.0602577	0.0495948	0.00572331
	0.0602612	0.0875339	0.0772335	0.050408
	0.00439952	0.0429912	0.0438267	0.00214714
	0.00371806	0.0439612	0.0217759	0.00501098
	0.0491194	0.0625285	0.0485448	0.0228188
	0.0266534	0.074836	0.0368264	0.0270044
	0.0328191	0.0575707	0.0679011	0.0211549
	0.0216429	0.0077501	0.0964215	0.0336209
	0.0425829	0.0288189	0.0353195	0.0528859
	0.0281143	0.0798192	0.0103584	0.0297788
	0.0364941	0.133005	0.0305165	0.0442556
	0.0175803	0.0985367	0.00416968	0.0173388
	0.00582261	0.0372243	0.0374384	0.0419808
	0.032311	0.0492271	0.0232333	0.00848212
	0.00668273	0.0738412	0.0196088	0.0301525
	0.0158091	0.0941653	0.0695284	0.0524001
	0.0425056	0.0390328	0.0697238	0.014853
	0.0314931	0.0592796	0.0550729	0.0526368
	0.0128895	0.0447828	0.0325565	0.0199121
	0.0209958	0.0131601	0.0193223	0.0677495
	0.00364054	0.0807298	0.0169293	0.0261084
	0.0133814	0.0116716	0.0266372	0.0555027
	0.0243891	0.109866	0.0301151	0.0635861
	0.0135824	0.0298617	0.0947235	0.0304374
	0.0169215	0.0591215	0.0162788	0.0335531
	0.0532498	0.0080381	0.0232918	0.0384613
	0.0032422	0.0345251	0.1095	0.0439915
	0.0256219	0.00524576	0.0642422	0.00951589
	0.0181477	0.00744323	0.0391118	0.0293354
	0.00924964	0.103864	0.0479665	0.0684941
	0.026871	0.0331293	0.0266726	0.0441532
	0.0286196	0.0264765	0.0167286	0.0478765
	0.00559594	0.00814873	0.00222005	0.0103564
	0.00190564	0.031073	0.040825	0.0476763
		0.0287504	0.0468105	0.0506383
		0.067683	0.0389048	0.00327242
		0.0311979	0.0184827	0.0709807
		0.0543697	0.00735231	0.0266775
		0.030074	0.11751	0.00204361
		0.0212454	0.0021024	0.0398194
		0.00752648	0.0400882	0.0040181
		0.0629821	0.0452241	0.066734
		0.0159343	8.41725e-05	0.0270172
		0.032398	0.00382923	0.0666852
		0.0227023	0.109278	0.0210697
		0.00873391	0.09687	0.0282784
		0.0528029	0.0164264	0.0243825
		0.0496747	0.0193027	0.0256183
		0.0341646	0.0109764	0.0418952
		0.00358854	0.00413814	0.00183866
		0.00637855	0.00774372	0.0669256
		0.0520475	0.00278459	0.0252719
		0.0108265	0.0366588	0.048739
		0.048287	0.000636293	0.0178152
		0.0919369	0.0324814	0.0139051
		0.0570567	0.0424134	0.0112358
		0.0470007	0.0519231	0.0217895
		0.0708162	0.0911422	0.00581227
		0.0389408	0.038135	0.0465992
		0.0512468	0.0772793	0.0230086
		0.12035	0.0863228	0.0247427
		0.117495	0.0866793	0.00311036
		0.0478959	0.0221181	0.0224961
		0.0477442	0.00505187	0.019667
		0.119072	0.0337802	0.0432696
		0.0742877	0.0121283	0.0187109
		0.0887735	0.0587925	0.0051364
		0.053754	0.0295144	0.012446
		0.039689	0.0204642	0.0130976
		0.0598826	0.113786	0.0141132
		0.000301772	0.0139093	0.00120975
		0.0341277	0.0720328	0.0571318
		0.0941348	0.0244738	0.0224572
		0.0457401	0.0190483	0.00992266
		0.0706536	0.0276775	0.0171581
		0.0145779	0.108127	0.0415984
		0.101068	0.0527788	0.0162481
		0.00530894	0.000831711	0.00203425
		0.0107652	0.0754245	0.00306757
		0.0528464	0.0589567	0.0428843
		0.0168166	0.0820379	0.042604
		0.065651	0.0543927	0.0121101
		0.0962416	0.0495733	0.00337573
		0.0823755	0.00893498	0.00722975
		0.0610586	0.0509126	0.0855145
		0.0524695	0.0408296	0.0443973
		0.000457498	0.0544031	0.0279931
		0.0727754	0.00850463	0.0303624
		0.129442	0.0184375	0.0139657
		0.0883381	0.0030162	0.0763801
		0.0578524	0.0793095	0.0205727
		0.102636	0.0116815	0.00432678
		0.000153118	0.00962877	0.00570646
		0.0838704	0.052515	0.033478
		0.0260483	0.129175	0.0019395
		0.0412857	0.0328096	0.0559694
		0.070557	0.0255777	0.0011088
		0.0880459	0.0760124	0.0173101
		0.0110629	0.0331144	0.00912025
		0.0448626	0.00508574	0.027843
		0.041085	0.02894	0.0592952
		0.122024	0.0259746	0.00111464
		0.0407452	0.0335064	0.0219659
		0.0348039	0.000632985	0.00335367
		0.0922386	0.0114644	0.062851
		0.0188909	0.0101537	0.0555243
		0.0702946	0.00999865	0.0141634
		0.0393065	0.0104168	0.00665873
		0.0149923	0.0629945	0.0044282
		0.00561569	0.113363	0.00572829
		0.0101129	0.0428442	0.0333475
		0.0281166	0.038172	0.0156077
		0.00825251	0.0419637	0.0213313
		0.0559464	0.0367696	0.00820546
		0.0114303	0.0498467	0.0227301
		0.00411641	0.064616	0.00724411
		0.00258183	0.113122	0.0130774
		0.00611219	0.0358219	0.0229854
		0.0247657	0.00104676	0.0259243
		0.093049	0.0582409	0.00939973
		0.0214516	0.0747536	0.0109978
		0.0775922	0.000645155	0.0412378
		0.017794	0.117105	0.0604041
		0.0801469	0.0762389	0.0318278
		0.105962	0.0418678	0.0388767
		0.0514524	0.0532691	0.0391269
		0.0557763	0.0338001	0.0123825
		0.0258068	0.0203394	0.0662509
		0.0346036	0.0335088	0.0310976
		0.0300091	0.0254768	0.0591685
		0.0533534	0.0675783	0.055133
		0.0192429	0.0808344	0.0881553
		0.00447214	0.0268756	0.0490661
		0.0629836	0.0247237	0.0129882
		0.0479913	0.036061	0.030528
		0.0149984	0.0539235	0.0865127
		0.0432119	0.0852242	0.0484817
		0.0803471	0.0106217	0.00995525
		0.0336853	0.0535534	0.0152663
		0.0283753	0.0314534	0.00591586
		0.0999173	0.0500983	0.052613
		0.0282352	0.0441187	0.0312935
		0.0753864	0.0412848	0.00419831
		0.0228965	0.0148	0.0395543
		0.0727639	0.0202037	0.0307441
		0.0734575	0.00819204	0.000895413
		0.113348	0.0100028	0.0593604
		0.0328713	0.000788607	0.0807194
		0.0171098	0.00233624	0.027207
		0.0454566	0.0222829	0.00409833
		0.0830018	0.0139713	0.0544121
		0.053301	0.00586153	0.0488749
		0.0857304	0.00142505	0.015662
		0.107862	0.0291225	0.0242813
		0.0012061	0.012764	0.0101297
		0.0785907	0.0335588	0.0425402
		0.0727397	0.052773	0.0207272
		0.0461439	0.0232121	0.0279502
		0.0375747	0.00940423	0.0833117
		0.0131515	0.0434161	0.016707
		0.066653	0.0437936	0.0511351
		0.0850941	0.0637988	0.0513018
		0.0798158	0.0333632	0.0478025
		0.023875	0.00197261	0.0266609
		0.000709704	0.0577562	0.0248359
		0.0603698	0.0304196	0.00209869
		0.00274384	0.0232981	0.00588323
		0.046158	0.00468093	0.0143455
		0.136084	0.0216913	0.0134497
		0.011136	0.0490686	0.00508044
		0.00516903	0.0552822	0.0325837
		0.103183	0.0417887	0.0894768
		0.00742442	0.096695	0.0489908
		0.0482263	0.0639769	0.0554605
		0.0151506	0.0543019	0.0066152
		0.0517422	0.0767749	0.0127179
		0.0546356	0.0122801	0.00453484
		0.0933632	0.0651662	0.00342595
		0.0324782	0.065283	0.0487262
		0.0193767	0.0337511	0.000203333
		0.0572271	0.042324	0.0338346
		0.0381054	0.0586926	0.0426425
		0.0117001	0.0373369	0.058045
		0.0807225	0.024648	0.0241563
		0.00323225	0.0286568	0.0154069
		0.00597492	0.00927478	0.0179492
		0.0360755	0.019285	0.0460419
		0.0300018	0.0366062	0.0374964
		0.00149908	0.0926438	0.00606385
		0.00229712	0.0165802	0.0279837
		0.0641073	0.0112987	0.00555399
		0.11498	0.0211228	0.0427379
		0.127973	0.0393768	0.070527
		0.14852	0.103222	0.0530857
		0.0830005	0.0362645	0.025464
		0.0552197	0.0358504	0.00539825
		0.0200777	0.00851028	0.0292308
		0.0226721	0.0216448	0.00626786
		0.014668	0.031958	0.000581047
		0.0738903	0.0680458	0.010877
		0.0225012	0.0145145	0.0015373
		0.0823589	0.00877578	0.00896778
		0.00640483	0.061166	0.0145402
		0.0914756	0.0135277	0.0123361
		0.0649623	0.00441469	0.00411143
		0.039843	0.0644109	0.00738983
		0.0457347	0.0934716	0.0153256
		0.0602335	0.0865174	0.0491743
		0.0383843	0.0488786	0.0398261
		0.0424225	0.0173511	0.0682843
		0.035977	0.108059	0.000503714
		0.0559586	0.0204637	0.0185574
		0.0155602	0.0100209	0.0269754
		0.00423564	0.0169897	0.0234543
		0.0705274	0.056347	0.0030198
		0.00911089	0.0138483	0.0613495
		0.00607314	0.0189523	0.0281043
		0.0581589	0.045562	0.0235244
		0.0680528	0.0173872	0.00985557
		0.00290801	0.0114795	0.0127533
		0.0552591	0.0151899	0.00131565
		0.0401881	0.00463692	0.0458618
		0.0553782	0.0732811	0.0223722
		0.0648148	0.017957	0.0500448
		0.0122217	0.064921	0.0537338
		0.0423893	0.0139547	0.0699769
		0.0414563	0.0115617	0.0185161
		0.0214983	0.022632	0.0097511
		0.0708253	0.0239984	0.00729546
		0.0599511	0.00518052	0.0439683
		0.000205655	0.0938437	0.0490882
		0.0459206	0.0142745	0.0395031
		0.0279271	0.0080273	0.0184045
		0.00155822	0.0330665	0.000787278
		0.0856689	0.0183251	0.0738563
		0.0305473	0.0763522	0.00105049
		0.0667996	0.0311115	0.0587312
		0.0298211	0.0172251	0.0315102
		0.00131278	0.0643072	0.0188082
		0.055392	0.00131283	0.00269151
		0.0983208	0.0408683	0.0415536
		0.0583089	0.0316076	0.0297143
		0.0174438	0.035513	0.0148563
		0.0161307	0.0170462	0.0385801
		0.003047	0.0569713	0.0701897
		0.0197323	0.0981734	0.0448939
		0.0585866	0.0141621	0.0480565
		0.0595467	0.0252187	0.0183322
		0.1006	0.0387063	0.024968
		0.00406371	0.0234272	0.00973275
		0.136248	0.0938713	0.0104367
		0.0717094	0.0318349	0.0315303
		0.0403428	0.0829427	0.0204469
		0.118606	0.0198254	0.00126849
		0.045111	0.0568557	0.0283218
		0.0471991	0.018322	0.0211487
		0.0344603	0.031559	0.0105524
		0.0252604	0.0319566	0.0183943
		0.0165728	0.038893	0.014845
		0.10193	0.0443885	0.0146018
		0.0994738	0.0121807	0.000435975
		0.134051	0.0531661	0.0663223
		0.0527991	0.0501775	0.0305226
		0.00873512	0.0487962	0.0337722
		0.102017	0.042285	0.0167251
		0.0507224	0.0170719	0.0437567
		0.0834571	0.0923737	0.0140314
		0.0232036	0.0336536	0.0336395
		0.117782	0.111714	0.0231735
		0.0078462	0.0273265	0.0604957
		0.112134	0.0656064	0.0278484
		0.0354791	0.0521263	0.0109495
		0.050398	0.0269773	0.00452347
		0.0269826	0.0229347	0.0354497
		0.00564612	0.0613945	0.0110246
		0.0228038	0.0136429	0.02454
		0.0148183	0.0255779	0.00464014
		0.0213341	0.0308159	0.0109114
		0.0986981	0.00455294	0.0194522
		0.0528034	0.0426673	0.0317245
		0.0775142	0.0169694	0.0181061
		0.0525445	0.048482	0.00829359
		0.0894104	0.0524878	0.0336035
		0.0736699	0.0550116	0.0297464
		0.00869888	0.0285271	0.0038312
		0.00912051	0.0500514	0.0145851
		0.00400486	0.0194478	0.00556425
		0.0233489	0.0122998	0.0101244
		0.0313678	0.0725548	0.00461333
		0.00438157	0.0734386	0.00555074
		0.0441148	0.0350298	0.0257032
		0.0195802	0.0144928	0.0769233
		0.0771245	0.0646192	0.0692824
		0.0439455	0.0170191	0.057564
		0.0705129	0.0858458	0.0587567
		0.0630713	0.0230804	0.0460465
		0.0499714	0.0483729	0.00161289
		0.0114933	0.0493768	0.0816025
		0.0813	0.0219321	0.0141387
		0.0540893	0.0146953	0.0213986
		0.0350088	0.059109	0.00850772
		0.102775	0.0244843	0.0202712
		0.0645828	0.0547026	0.074698
		0.0321937	0.0832685	0.0444322
		0.0547566	0.0295694	0.0587104
		0.0481601	0.0605189	0.0190678
		0.0779432	0.0274254	0.0114105
		0.0795398	0.0533851	0.0792246
		0.0276223	0.0309669	0.0167705
		0.0894631	0.0260507	0.010264
		0.0615298	0.0271676	0.0339825
		0.0535798	0.033478	0.00986429
		0.0567834	0.12682	0.0288003
		0.0300595	0.0236525	0.00961814
		0.0373259	0.00880745	0.0629991
		0.0698019	0.0144715	0.0689363
		0.00138761	0.0105516	0.0177698
		0.123426	0.0531081	0.0624183
		0.111705	0.0338272	0.00514914
		0.0361271	0.120457	0.00346276
		0.112	0.0126446	0.0239726
		0.0844187	0.0753974	0.0287658
		0.0573336	0.0536938	0.021783
		0.0273066	0.0770034	0.0569237
		0.00954345	0.0354309	0.0323151
		0.034436	0.0151926	0.0698486
		0.0720099	0.114719	0.00847491
		0.0565848	0.0540533	0.0204567
		0.0414191	0.0667799	0.0160061
		0.0126708	0.0710146	0.0424577
		0.0508665	0.0485103	0.0173283
		0.0283566	0.0186493	0.0458082
		0.0230309	0.0256565	0.00723441
		0.0367787	0.0783828	0.0320138
		0.0667317	0.106251	0.0115177
		0.0878257	0.00105594	0.00811372
		0.0943271	0.039481	0.0301095
		0.08842	0.0688929	0.00176041
		0.012551	0.0556702	0.0202264
		0.0967698	0.0354942	0.00669575
		0.0687638	0.0384319	0.0272707
		0.0300089	0.00672428	0.00746264
		0.0782609	0.00173053	0.0805218
		0.00705646	0.00092963	0.00890355
		0.0722611	0.0284681	0.0267389
		0.0708472	0.0342481	0.019968
		0.0216815	0.0283265	0.0356733
		0.0376009	0.0308961	0.0223137
		0.0770627	0.0408001	0.0195586
		0.113665	0.00939838	0.00655149
		0.0506021	0.0477931	0.0303291
		0.101827	0.0499371	0.00214517
		0.0128457	0.0709798	0.0299622
		0.0467438	0.0253318	0.00728505
		0.0409926	0.0824074	0.0190059
		0.00999277	0.0657808	0.0304303
		0.0375587	0.024965	0.013233
		0.00234556	0.0429981	0.00201945
		0.00948564	0.0367179	0.0222201
		0.0705282	0.112055	0.0181997
		0.0582955	0.114468	0.0204979
		0.0851122	0.0656229	0.0521153
		0.093246	0.0363102	0.0413795
		0.0107734	0.108095	0.00101258
		0.00105829	0.02668	0.0278843
		0.072823	0.00775491	0.000144315
		0.0338842	0.000644109	0.0670185
		0.0677313	0.0621146	0.0412035
		0.0087923	0.0384287	0.0560006
		0.0273902	0.0880665	0.0231227
		0.0773058	0.000854943	0.021869
		0.0267003	0.0263356	0.0307264
		0.000531754	0.0789321	0.00662554
		0.043724	0.042737	0.0108526
		0.0942571	0.0758737	0.0383026
		0.147675	0.0200849	0.0255528
		0.017508	0.00177331	0.00428799
		0.0429907	0.00534518	0.0322991
		0.0964195	0.0139695	0.0563193
		0.0688048	0.0169713	0.0265145
		0.0734504	0.121755	0.00444943
		0.0619018	0.040798	0.004256
		0.0204861	0.0623814	0.0153378
		0.0393285	0.091434	0.0101105
		0.0973023	0.0521107	0.0029159
		0.0212572	0.0183934	0.00926621
		0.054798	0.0338032	0.0380146
		0.130513	0.0896711	0.0228474
		0.098338	0.0988872	0.0135782
		0.0818046	0.0738539	0.0626859
		0.0656951	0.0808915	0.0241226
		0.034085	0.059486	0.00446331
		0.0357487	0.0446746	0.00599456
		0.039048	0.0334233	0.00654723
		0.0728995	0.0884261	0.0249597
		0.0261724	0.020056	0.0104479
		0.103298	0.0698651	0.0442508
		0.0345121	0.0634778	0.0912463
		0.056769	0.0448723	0.00480369
		0.0689011	0.00698868	0.0115815
		0.035182	0.121149	0.0125714
		0.0761207	0.0162399	0.0101662
		0.0237018	0.0354802	0.0232187
		0.0239344	0.00628046	0.00331952
		0.0453928	0.0353615	0.0577333
		0.0831857	0.0785964	0.0564146
		0.0548626	0.000151155	0.0727048
		0.0205922	0.0699045	0.00502581
		0.0595871	0.0201502	0.0763524
		0.125322	0.0855583	0.0397069
		0.0186742	0.0638865	0.00636015
		0.0791371	0.114726	0.0733472
		0.0163557	0.0754745	0.0617029
		0.0591398	0.00680671	0.0710941
		0.0433563	0.0378531	0.0804181
		0.0631314	0.0524259	0.0201726
		0.0771633	0.0381509	0.066594
		0.0218092	0.0677656	0.0336727
		0.062773	0.0690394	0.0823658
		0.0142962	0.0489983	0.0277278
		0.0353698	0.122804	0.0304388
		0.0751082	0.0129063	0.0331175
		0.0336414	0.0769619	0.0359112
		0.0650303	0.0620291	0.000566951
		0.0488572	0.00197616	0.0274087
		0.0235883	0.0222761	0.0065932
		0.0987556	0.023444	0.0145745
		0.0713802	0.0567802	0.06746
		0.0936036	0.0305323	0.0169442
		0.103147	0.0514025	0.0520418
		0.0524606	0.0692554	0.0486112
		0.094115	0.0405289	0.0171758
		0.0435847	0.00930113	0.0203864
		0.0234278	0.0883845	0.0234522
		0.0723571	0.0026561	0.0279755
		0.0615275	0.0642815	0.0391123
		0.0747919	0.0208534	0.0288448
		0.0190505	0.0292168	0.0134674
		0.103207	0.0274839	0.0176317
		0.0642837	0.0292763	0.0249798
		0.0368953	0.053353	0.0221974
		0.028018	0.00205097	0.0204065
		0.0205732	0.0391977	0.0160216
		0.0635047	0.0347423	0.0304089
		0.0932444	0.0348351	0.0250344
		0.0700158	0.0726846	0.0168413
		0.0372707	0.0386081	0.0256673
		0.0322214	0.022279	0.0374414
		0.110468	0.00530575	0.0141799
		0.0501394	0.0619853	0.0679923
		0.120953	0.118593	0.0547012
		0.0496684	0.0534691	0.0465133
		0.0267538	0.0552671	0.0048635
		0.00926489	0.0508525	0.001155
		0.049302	0.0132716	0.0112797
		0.0878246	0.045443	0.0366512
		0.0661006	0.00992645	0.0452944
		0.0328831	0.0438125	0.0209703
		0.012248	0.0635288	0.0182978
		0.0601226	0.0627444	0.0628086
		0.134572	0.063887	0.0644352
		0.0902116	0.0703934	0.0329354
		0.0820877	0.0562465	0.0140064
		0.0489571	0.0464228	0.0244052
		0.056989	0.0179445	0.0291936
		0.115735	0.0288145	0.0175567
		0.0323089	0.0765141	0.0332366
		0.111912	0.0184809	0.0318365
		0.0388069	0.0473473	0.0626701
		0.0577793	0.00875797	0.049933
		0.0561078	0.0451331	0.0594459
		0.0548845	0.00130508	0.063962
		0.0722918	0.0934567	0.00621727
		0.0349352	0.0267323	0.0183432
		0.0138274	0.0598862	0.00106489
		0.109529	0.0611774	0.0353227
		0.00708948	0.0579938	0.0600399
		0.0962193	0.0286346	0.0404048
		0.0606523	0.0219604	0.000447668
		0.0246984	0.0462112	0.00562071
		0.0351061	0.00300574	0.0526597
		0.0468754	0.0215449	0.0407105
		0.0509475	0.0474399	0.0257894
		0.0937369	0.00232885	0.00144398
		0.0250048	0.0270236	0.0536398
		0.0443726	0.0577386	0.0528168
		0.0527683	0.00483894	0.00690764
		0.0196094	0.0117146	0.0632548
		0.0713272	0.027404	0.0414668
		0.0723505	0.0285471	0.0393493
		0.00550027	0.0290635	0.016025
		0.0390934	0.0313522	0.0421376
		0.126538	0.0773978	0.0650741
		0.024927	0.0523611	0.0764403
		0.0586628	0.0429952	0.00845154
		0.0751926	0.0288845	0.023234
		0.0043215	0.0912891	0.0246539
		0.0669796	0.0028728	0.0417713
		0.123695	0.00465981	0.0116624
		0.001966	0.0100914	0.0205039
		0.0668258	0.0166894	0.0622045
		0.13079	0.0478025	0.034275
		0.0345584	0.0022274	0.0163356
		0.045664	0.0539428	0.00864058
		0.0703336	0.0461971	0.0195732
		0.00168915	0.0143746	0.0655165
		0.0479131	0.0182465	0.0394606
		0.0305206	0.0263996	0.0178656
		0.0549673	0.129747	0.00973036
		0.0356181	0.0112319	0.000731623
		0.0202368	0.0170471	0.0115857
		0.0612041	0.0483125	0.00671234
		0.0952143	0.11152	0.00196511
		0.0881157	0.0018035	0.0189387
		0.091814	0.0145401	0.0304735
		0.0343738	0.0258957	0.0187036
		0.0935471	0.0209532	0.0196887
		0.100071	0.0444905	0.071071
		0.0265707	0.0405134	0.00467354
		0.0852278	0.0903766	0.0150184
		0.0060819	0.0239573	0.00143835
		0.0822081	0.0169254	0.0140721
		0.0655949	0.00265932	0.0193538
		0.0562983	0.04062	0.0603777
		0.064909	0.0522688	0.0232687
		0.0390084	0.116717	0.0528862
		0.0800047	0.0389248	0.0486757
		0.0257861	0.10078	0.0120797
		0.076234	0.0329677	0.0122207
		0.0181938	0.0970911	0.0314526
		0.102719	0.0130201	0.00881997
		0.0343555	0.0728404	0.0200058
		0.0051866	0.0676757	0.0101858
		0.0730249	0.0594413	0.00811602
		0.0117869	0.0413454	0.0260515
		0.0198737	0.0346113	0.0118745
		0.0759821	0.0276251	0.0569172
		0.119222	0.0577402	0.00149369
		0.0774255	0.105162	0.0237167
		0.119727	0.0494371	0.019152
		0.0397074	0.0106868	0.00453039
		0.105894	0.00701445	0.0278045
		0.00139336	0.024872	0.0464143
		0.0711076	0.013573	0.0197106
		0.0146401	0.0611558	0.0221985
		0.0432659	0.00564648	0.0262801
		0.0321884	0.0941761	0.0143923
		0.112874	0.0256863	0.043675
		0.0203661	0.0234544	0.0183161
		0.0211055	0.038713	0.0092697
		0.0933795	0.0174564	0.0281249
		0.0431563	0.0446628	0.0233037
		0.0430135	0.0062742	0.0268506
		0.0383774	0.0538055	0.0466496
		0.0485679	0.0338251	0.0311307
		0.121937	0.0393889	0.00716815
		0.0424537	0.0208035	0.0732732
		0.00880472	0.0186184	0.0131216
		0.0336512	0.0441493	0.0305927
		0.0400383	0.0223358	0.0186884
		0.037728	0.107852	0.0147608
		0.021636	0.0633859	0.0379722
		0.0545548	0.0267557	0.00901996
		0.0362048	0.00615693	0.0139407
		0.037115	0.022772	0.0471264
		0.116602	0.000387798	0.0231192
		0.0583826	0.0282068	0.0553516
		0.0275068	0.00867692	0.0204413
		0.0494395	0.0900769	0.0106662
		0.0260355	0.0214117	0.00545225
		0.061462	0.0153164	0.0528438
		0.0101166	0.0160365	0.0206591
		0.022063	0.0209789	0.0238581
		0.0132208	0.0474764	0.0101734
		0.076715	0.0241583	0.00536679
		0.082926	0.0278277	0.00782366
		0.0533785	0.0201288	0.0177605
		0.0967675	0.000423048	0.0545872
		0.0463168	0.0422984	0.0774648
		0.00901481	0.0533605	0.0454766
		0.010817	0.0586066	0.00201604
		0.0890488	0.00414944	0.00962492
		0.0598059	0.0111888	0.0317984
		0.0225105	0.100013	0.07008
		0.0202159	0.0411623	0.0686217
		0.00092993	0.000170086	0.00780295
		0.0427774	0.0123278	0.0148958
		0.0147735	0.0606484	0.0393134
		0.0631003	0.0675585	0.00377231
		0.0466372	0.0139176	0.0581557
		0.0616813	0.0719454	0.00529161
		0.0873713	0.0441238	0.0293803
		0.0863851	0.0216195	0.0234482
		0.0673665	0.0331388	0.00656489
		0.0423164	0.0357777	0.0441851
		0.0368948	0.0780268	0.0067357
		0.0254954	0.0274084	0.0194677
		0.0897697	0.0551543	0.000841852
		0.0831287	0.00493941	0.0126622
		0.0126412	0.0239447	0.00156368
		0.0618933	0.0497637	0.0441927
		0.0215134	0.0802191	0.0251561
		0.0615808	0.042069	0.0176568
		0.0403584	0.102157	0.0567018
		0.0408457	0.0346656	0.00410831
		0.066522	0.0684482	0.02214
		0.0423102	0.0610014	0.0219873
		0.0881186	0.0201246	0.0302814
		0.0105671	0.0760734	0.0130059
		0.00726	0.0329016	0.028212
		0.0392687	0.0154301	0.0119309
		0.0483459	0.014738	0.0602348
		0.0493084	0.0305387	0.0593975
		0.0434458	0.0401087	0.0133688
		0.0791126	0.0303772	0.0180939
		0.0212565	0.0789316	0.00982653
		0.0918273	0.0404305	0.000238853
		0.0422366	0.0286914	0.0115154
		0.0611815	0.0330551	0.000944458
		0.0514771	0.0573731	0.0233141
		0.0802978	0.0547306	0.0233937
		0.0582445	0.0058121	0.065497
		0.0715688	0.099562	0.0433525
		0.0136817	0.00535288	0.0297385
		0.015602	0.0714847	0.0302497
		0.0497192	0.0315123	0.0262878
		0.065536	0.0793593	0.0180229
		0.0538912	0.0486341	0.015896
		0.0106106	0.0558536	0.0448554
		0.03759	0.0260281	0.0289208
		0.0243859	0.0145609	0.0255519
		0.0331803	0.0544915	0.0372097
		0.0657023	0.0153078	0.0843964
		0.0236456	0.124012	0.000113165
		0.0546347	0.0109224	0.015799
		0.0907203	0.0388814	0.0147668
		0.0946254	0.0334449	0.021083
		0.0905096	0.00536094	0.0655311
		0.0576785	0.0518128	0.0532005
		0.0203491	0.0234316	0.019303
		0.00423094	0.104684	0.0533641
		0.0753844	0.0659211	0.0360817
		0.0925151	0.0722328	0.0729956
		0.0702879	0.0801569	0.033848
		0.100641	0.125589	0.0825771
		0.0563615	0.035282	0.0158714
		0.0688144	0.0884973	0.00891948
		0.0453388	0.0559116	0.015709
		0.071903	0.0619344	0.0421243
		0.017843	0.0365066	0.0530444
		0.0123942	0.075908	0.0444093
		0.0160966	0.0488545	0.0189202
		0.0034561	0.0794265	0.0183681
		0.00782777	0.10018	0.0457605
		0.109552	0.0623913	0.0366078
		0.0675868	0.0657789	0.00985777
		0.034228	0.0244113	0.0322947
		0.142872	0.0115784	0.0574111
		0.00175146	0.00936193	0.0336785
		0.0706782	0.0980148	0.0100025
		0.0294738	0.118269	0.0149402
		0.0526714	0.0357885	0.00962575
		0.0544512	0.0318999	0.0212248
		0.0625731	0.0390994	0.00804041
		0.0908349	0.0132955	0.0195233
		0.0394203	0.0744409	0.0221176
		0.0746578	0.0582096	0.0197386
		0.0282944	0.0407067	0.0328906
		0.00976658	0.0774531	0.0221881
		0.0910978	0.0232907	0.0176829
		0.106747	0.0111704	0.00526141
		0.0492366	0.0140877	0.0298788
		0.00539158	0.0534899	0.0189124
		0.00587723	0.0180236	0.013785
		0.0426669	0.0319529	0.00666185
		0.0737596	0.0716423	0.0250876
		0.0419874	0.00400298	0.000208051
		0.105882	0.0938874	0.0149371
		0.137721	0.0179996	0.0290493
		0.0818068	0.0438732	0.0306099
		0.0719831	0.0807234	0.0110007
		0.0647008	0.0184188	0.036099
		0.0405715	0.0152738	0.0228437
		0.0634546	0.0272387	0.00583563
		0.0617216	0.016034	0.0332987
		0.0140796	0.0673663	0.00697054
		0.0727714	0.0016455	0.017329
		0.0315155	0.0983205	0.0292832
		0.073847	0.00393126	0.00286828
		0.0703185	0.0232216	0.00356977
		0.0953604	0.110312	0.0717533
		0.00641855	0.0835352	0.0144426
		0.150698	0.0580168	0.0205437
		0.0105741	0.0925025	0.0274027
		0.127728	0.0380829	0.0092131
		0.0123609	0.00185868	0.0808694
		0.0720551	0.0499551	0.0339278
		0.00559683	0.0367399	0.0311165
		0.0406101	0.0089493	0.0542653
		0.0627693	0.0149728	0.00963197
		0.0502437	0.0241213	0.0745173
		0.0324703	0.102111	0.0614417
		0.12227	0.0289853	0.00128106
		0.0368876	0.0251093	0.0300569
		0.0814698	0.00857675	0.00558391
		0.0177589	0.0485999	0.00908935
		0.067729	0.0138874	0.00203957
		0.0437541	0.0253798	0.0524579
		0.0853233	0.0013792	0.0121487
		0.0580215	0.102615	0.0402126
		0.0501539	0.0380172	0.0064901
		0.0216212	0.0456995	0.00178934
		0.0172623	0.0957267	0.00521321
		0.0465535	0.0249404	0.0568089
		0.0123017	0.000499181	0.0488461
		0.0309403	0.0397912	0.0213112
		0.00867005	0.0549892	0.0742051
		0.0392948	0.0193434	0.016495
		0.0645209	0.111661	0.00111528
		0.0308866	0.0499566	0.0775828
		0.0378222	0.0360446	0.0455677
		0.00943409	0.094047	0.0173853
		0.0238442	0.0285917	4.10258e-05
		0.0726931	0.0433245	0.0016672
		0.00839051	0.0181119	0.0178517
		0.039637	0.0223725	0.0458505
		0.0323528	0.00706327	0.0176506
		0.117377	0.0291213	0.0124162
		0.0640757	0.0110863	0.0185967
		0.0627321	0.00428187	0.0697896
		0.0326988	0.0119003	0.0516877
		0.0296674	0.0162212	0.026618
		0.0877866	0.0153693	0.0360986
		0.00557443	0.0122591	0.0300826
		0.0468619	0.0722893	0.0179807
		0.0437781	0.0101805	0.0197966
		0.0454648	0.00583095	0.0531375
		0.0810205	0.0482534	0.0404508
[truncated: 1,314 more rows]

## Sheet: Replica2_Mix1glg
	Nucleoid offset
	Exponential	Transition	Early Stationary	Late Stationary
	0.0378712	0.0639063	0.0373483	0.0109142
	0.0320681	0.012024	0.0294731	0.0866723
	0.00332818	0.00593466	0.0755157	0.0446251
	0.000386216	0.0554075	0.0127701	0.0463798
	0.0273824	0.0330867	0.0336148	0.0116454
	0.0146549	0.0138295	0.0675026	0.00959443
	0.00605677	0.0147737	0.0653983	0.00435806
	0.00055554	0.00365375	0.0814313	0.0274435
	0.0072634	0.0257912	0.0214204	0.0030943
	0.00913632	0.0498041	0.0620549	0.0158544
	0.0131838	0.0268912	0.010596	0.00940371
	0.0192723	0.030454	0.0109667	0.0212985
	0.0227332	0.0470926	0.0444814	0.038148
	0.00523808	0.00950546	0.045654	0.00186967
	0.00250251	0.0135396	0.0722335	0.00944122
	0.0262744	0.00309023	0.0671623	0.0162007
	0.00020914	0.00851134	0.0502233	0.0336763
	0.0340383	0.02136	0.0131011	0.0292614
	0.000133972	0.0273538	0.0916661	0.0477776
	0.0138906	0.0238148	0.0906031	0.0448154
	0.0285409	0.00957096	0.0878244	0.0336819
	0.0272653	0.0106778	0.0872932	0.0101672
	0.0111084	0.00144006	0.0485502	0.0178464
	0.00690383	0.0418064	0.0185093	0.00933999
	0.0048244	0.00698952	0.0666843	0.0408511
	0.0128348	0.014514	0.0274139	0.0209241
	0.0150366	0.000962136	0.0273767	0.0135196
	0.00499748	0.0084507	0.0196269	0.0246676
	0.0103502	0.0246291	0.0250307	0.0181668
	0.0104146	0.032544	0.0512367	0.0392217
	0.0372995	0.0348422	0.0478526	0.00894345
	0.0367843	0.00400682	0.0924812	0.00525304
	0.0219899	0.0157435	0.0753622	0.0503033
	0.0245991	0.0105431	0.0835917	0.0046718
	0.0331688	0.000664144	0.0698885	0.0421285
	0.00555921	0.0375788	0.016842	0.0246519
	0.0015978	0.000281437	0.0963807	0.0756221
	0.0484698	0.0406168	0.0487128	0.0149928
	0.00216452	0.0303238	0.0530415	0.0558846
	0.0245719	0.0201587	0.0596634	0.0896365
	0.00587845	0.0511179	0.0612238	0.06115
	0.0291495	0.0299666	0.0660518	0.0523828
	0.0291334	0.000515252	0.0919339	8.79538e-06
	0.0221284	0.0287589	0.0284655	0.0388958
	0.00938492	0.0319154	0.018568	0.0494264
	0.0511598	0.0202085	0.0178589	0.00450584
	0.00796278	0.0119567	0.00216277	0.046428
	0.0477258	0.0409467	0.0118614	0.0199791
	0.0156489	0.00585672	0.000502608	0.0143566
	0.0230301	0.00496423	0.0946531	0.0336839
	0.0387388	0.0350317	0.0523759	0.0228707
	0.00437169	0.0432377	0.07702	0.00933186
	0.010816	0.0316026	0.040831	0.0053812
	0.00902266	0.0190202	0.0855869	0.00165993
	0.00719507	0.00468208	0.0166726	0.0250955
	0.0225211	0.0019705	0.088903	0.0611281
	0.0256156	0.020413	0.093891	0.0656974
	0.0349472	0.00630542	0.0882694	0.0171485
	0.0126787	0.0115942	0.0569566	0.040397
	0.0106384	8.3321e-05	0.0257595	0.0634129
	0.001201	0.0469931	0.0468827	0.0143875
	0.0185891	0.0148698	0.0257593	0.00838827
	0.0152846	0.0105942	0.0108106	0.0159024
	0.0147104	0.0454078	0.0672965	0.04293
	0.0130288	0.00646933	0.035164	0.000561909
	0.0162005	0.0351181	0.0923746	0.0195579
	0.0254106	0.02761	0.00416167	0.0500055
	0.0158162	0.00971628	0.0121072	0.0131733
	0.0179345	0.0107958	0.0862151	0.0375793
	0.0323912	0.017609	0.0788497	0.00594798
	0.0421278	0.0250741	0.00154269	0.0189084
	0.0189823	0.0206083	0.0767442	0.0341304
	0.0352496	0.00365233	0.0318938	0.00733543
	0.00133182	0.0476669	0.0929501	0.0625231
	0.00457548	0.0300745	0.000604887	0.00840698
	0.0364889	0.0159537	0.0128295	0.0876589
	0.0136768	0.00728647	0.0921133	0.0265211
	0.0203605	0.0155457	0.0833324	0.0298681
	0.0263762	0.00429799	0.0344635	0.0136494
	0.0367204	0.00720351	0.0410013	0.0349772
	0.0135524	0.0299393	0.00792053	0.0280837
	0.0179102	0.00685559	0.0178363	0.00967833
	0.0105501	0.0116309	0.0171788	0.0185632
	0.0127819	0.0507977	0.0902199	0.0433822
	0.0172396	0.00635881	0.0210534	0.03429
	0.00941937	0.0143075	0.0826016	0.0120258
	0.033261	0.0152302	0.0696128	0.0546559
	0.0278283	0.0207234	0.0711989	0.00677654
	0.0148097	0.0102854	0.0901801	0.0272228
	0.00356474	0.0368019	0.035339	0.0712054
	0.0317244	0.0107226	0.0867655	0.0318241
	0.0176308	0.0106208	0.00704303	0.0828567
	0.013969	0.00381627	0.0319172	0.0698994
	0.0184558	0.0327189	0.000440799	0.0941493
	0.0161704	0.0429487	0.0124821	0.0228429
	0.0371232	0.00266706	0.0129872	0.0251367
	0.0159228	0.0163794	0.0900521	0.003359
	0.0235529	0.0153691	0.066348	0.0221007
	0.0352334	0.00516879	0.0497621	0.0294952
	0.00192656	0.0112039	0.0265197	0.0450832
	0.0234276	0.0188235	0.0329396	0.0301141
	0.0182724	0.0171731	0.0304587	0.0293047
	0.0268758	0.0485154	0.00931594	0.0238845
	0.0423742	0.0223548	0.0413145	0.0159229
	0.017161	0.0158465	0.00162395	0.02078
	0.0486576	0.0213752	0.0358258	0.00299835
	0.0168491	0.0137769	0.00614337	0.0420655
	0.0157743	0.00187654	0.0632508	0.0852564
	0.028705	0.030265	0.0346075	0.00243497
	0.0251909	0.0161314	0.0744034	0.0668151
	0.01366	0.019918	0.0201974	0.0285989
	0.0285667	0.0198795	0.088109	0.0176487
	0.0121591	0.00901286	0.0353091	0.00363758
	0.0239316	0.0341518	0.0837073	0.00215459
	0.0110236	0.0142891	0.0934357	0.0298163
	0.0404538	0.0137018	0.094927	0.0568991
	0.0447126	0.011927	0.0443556	0.00715499
	0.0145201	0.00657717	0.0780482	0.0433992
	0.0239905	0.0466718	0.0122493	0.0592695
	0.0185766	0.00942164	0.0949519	0.0178333
	0.0209091	0.0257454	0.0359943	0.00827635
	0.0192079	0.0150038	0.0175294	0.016531
	0.00512654	0.0118126	0.0275715	0.0106165
	0.000115917	0.0218516	0.0319323	0.00227759
	0.012451	0.0652062	0.0139902	0.0153937
	0.0219481	0.011954	0.0106334	0.000817034
	0.00467013	0.0152895	0.0273381	0.0289538
	0.0425773	0.0229259	0.0405811	0.0207832
	0.0243194	0.0262363	0.0903178	0.0168507
	0.0251195	0.000761165	0.0169187	0.0143057
	0.0076453	0.018335	0.0572154	0.0121464
	0.00727306	0.0372688	0.0493446	0.0219378
	0.00201015	0.00511755	0.013311	0.00175039
	0.0075225	0.0124391	0.0416466	0.021554
	0.00823883	0.0373573	0.0249933	0.0101199
	0.000409516	0.026584	0.0506734	0.0137593
	0.00462231	0.0227231	0.0172556	0.0688172
	0.0119078	0.0321001	0.00142711	0.0442463
	0.0165154	0.00273448	0.0387283	0.0353514
	0.019012	0.0647685	0.0257559	0.0154978
	0.0141062	0.045347	0.0382709	0.0356656
	0.0099356	0.0270207	0.0167342	0.01269
	0.00832838	0.0478575	0.0886315	0.0409331
	0.00394326	0.05745	0.00175986	0.0339014
	0.0289224	0.0323295	0.0326578	0.00489805
	0.0282109	0.00697632	0.0455986	0.00236063
	0.0131585	0.0128252	0.0396178	0.0540474
	0.00665123	0.0361536	0.0369005	0.0407654
	0.01719	0.0624002	0.0362656	0.0541067
	0.0309846	0.015499	0.00887679	0.00122918
	0.0429672	0.00871633	0.0200273	0.0348671
	0.00775066	0.00177149	0.000971672	0.0374182
	0.0228243	0.0300519	0.0156917	0.0594245
	0.0430922	0.0264817	0.00929525	0.0219727
	0.00110813	0.000860767	0.0177175	0.0498675
	0.0333114	0.000943548	0.0215828	0.00563373
	0.0176239	0.0302083	0.0522015	0.0297861
	0.0122845	0.0299336	0.0271708	0.0384794
	0.00517466	0.0282883	0.00421002	0.035193
	0.00959297	0.0159628	0.000830405	0.0187859
	0.0182252	0.0428677	0.00202855	0.0418943
	0.00470534	0.0433257	0.0385835	0.0565291
	0.00235881	0.0110881	0.088605	0.0520343
	0.0389182	0.0331778	0.0413528	0.0281372
	0.0178675	0.0445338	0.0253314	0.0498889
	0.00118008	0.0268814	0.0353101	0.0142679
	0.0171079	0.014227	0.00965156	0.0134711
	0.0277599	0.0111416	0.0395247	0.0117652
	0.010105	0.00548715	0.0080808	0.00732856
	0.00406347	0.0193876	0.0327974	0.0357385
	0.00298412	0.0114631	0.0336756	0.036904
	0.0226484	0.0301161	0.0366678	0.024982
	0.014838	0.0110335	0.0724195	0.0170917
	0.000493084	0.0352486	0.00949429	0.0406169
	0.0273281	0.0203421	0.0291338	0.0237536
	0.00320964	0.0157318	0.0504004	0.0481323
	0.0264373	0.024457	0.0437062	0.0276266
	0.00859682	0.0295323	0.0171353	0.00912181
	0.0117081	0.0285916	0.00254726	0.00568155
	0.00983799	0.0133441	0.041658	0.0551009
	0.0132341	0.0146034	0.0348537	0.010779
	0.0275788	0.0107305	0.00882808	0.0020385
	0.000479891	0.0216734	0.0384821	0.0200425
	0.0228984	0.0592024	0.00588957	0.0426446
	0.0203265	0.00117051	0.0205488	0.0112617
	0.0113041	0.00103923	0.0116079	0.026405
	0.0314179	0.00405571	0.0455075	0.0334509
	0.00323993	0.00786135	0.0392051	0.0275717
	0.0173045	0.0313085	0.0127426	0.0552634
	0.00431252	0.00722112	0.0264899	0.0373043
	0.0104352	0.0147786	0.016417	0.0532677
	0.00174602	0.0199001	0.00951317	0.0575501
	0.0530928	0.0343667	0.0132478	0.0712466
	0.0466396	0.00234922	0.00189398	0.00137046
	0.0338158	0.0108465	0.0182596	0.000832495
	0.0316716	0.0609457	0.036291	0.050696
	4.08859e-05	0.00777996	0.0313946	0.0500323
	0.0443405	0.0150325	0.0249043	0.060857
	0.0421837	0.0111052	0.0429253	0.0687123
	0.0292515	0.0111007	0.0270309	0.0541737
	0.00294327	0.00903828	0.0354857	0.0971535
	0.00783635	0.0507698	0.0153172	0.0609324
	0.00326729	0.0193631	0.0434563	0.0271776
	0.0108674	0.0167955	0.0412293	0.0191569
	0.0155616	0.0183765	0.00455715	0.0224983
	0.0152321	0.0241608	0.0475521	0.00758162
	0.00308607	0.0218467	0.00929513	0.0179043
	0.0083915	0.00254614	0.00564345	0.0708621
	0.0186246	0.00626437	0.0420696	0.0140685
	0.0261577	0.0404754	0.0122382	0.037332
	0.00239692	0.0218114	0.0106166	0.00291779
	0.0252228	0.0316153	0.00348102	0.0319177
	0.00379695	0.0417236	0.0119132	0.034749
	0.0124631	0.052518	0.0123508	0.015179
	0.0133635	0.0423738	0.0126333	0.00309327
	0.000315216	0.00796802	0.0254091	0.00244678
	0.0116384	0.0348151	0.0123775	0.0139099
	0.0170989	0.0248842	0.02682	0.0133249
	0.00103302	0.00223997	0.00722211	0.0049323
	0.00977679	0.0624125	0.0154986	0.0369143
	0.0175236	0.0148541	0.0475591	0.0468592
	0.0211164	0.0453138	0.0200042	0.00633145
	0.0365142	0.0228011	0.0262622	0.00375544
	0.0110638	0.00556696	0.0162366	0.0653753
	0.0201852	0.0149316	0.00351215	0.0337126
	0.0126962	0.0287387	0.0276015	0.00775913
	0.0102737	0.000899562	0.0133609	0.00199962
	0.00103773	0.0261203	0.00279138	0.00799218
	0.0071113	0.000706656	0.00567282	0.0112504
	0.00709576	0.00152858	0.0326086	0.0147252
	0.0395809	0.00220967	0.0080413	0.0273907
	0.0145631	0.0080912	0.00186245	0.0134373
	0.00202997	0.0354967	0.0377517	0.040488
	0.0257905	0.0513363	0.0408757	0.0212351
	0.0122843	0.0108256	0.00589616	0.00490102
	0.0326543	0.0110521	0.0156976	0.00135022
	0.0232749	0.00391882	0.0106393	0.00148844
	0.0234221	0.00677753	0.0277074	0.0279468
	0.00160849	0.00021973	0.0210107	0.00452196
	0.0275417	0.00987558	0.00890872	0.0437093
	0.00446725	0.0243641	0.0408273	0.050626
	0.0364751	0.0282205	0.0285469	0.00231473
	0.000670753	0.0110698	0.0141439	0.00852377
	0.0525833	0.0249347	0.0566237	0.0375372
	0.0522151	0.0115268	0.0125006	0.0553676
	0.0353484	0.0182842	5.69548e-05	0.0242756
	0.0474026	0.0347415	0.0116703	0.00845285
	0.0369211	0.0178969	0.0611057	0.000608548
	0.0189671	0.0254943	0.0152705	0.0360308
	0.0105097	0.0337995	0.00724742	0.0408563
	0.00707529	0.0324797	0.0456349	0.0218987
	0.00461609	0.0432291	0.0308685	0.0984086
	0.0147497	0.00201273	0.0153603	0.00215731
	0.0257186	0.00366474	0.0215981	0.00519467
	0.0194393	0.0631089	0.024548	0.0432087
	0.0112903	0.0413393	0.0329593	0.0290984
	0.00291968	0.00586605	0.00913132	0.089766
	0.0365791	0.0188478	0.0248514	0.065652
	0.0172241	0.0307237	0.00195915	0.00192345
	0.00725901	0.00791852	0.0190439	0.0395501
	0.0325738	0.0303526	0.0502326	0.00414615
	0.0449138	0.0473143	0.0217601	0.0577961
	0.0286956	0.0444161	0.0212148	0.0454397
	0.0306527	0.0304482	0.0434697	0.0516198
	0.00617114	0.0623986	0.00972525	0.0396029
	0.00228003	0.0171048	0.0457609	0.011063
	0.0485657	0.0369486	0.0240279	0.0666215
	0.0425397	0.0178062	0.00805562	0.0567858
	0.0354641	0.00103215	0.0198848	0.0230522
	0.0148475	0.0151992	0.0350798	0.0621223
	0.0287623	0.0172271	0.0114519	0.00966888
	0.0288052	0.0196136	0.0118815	0.0680581
	0.0111491	0.012106	0.0170398	0.0696882
	0.0084626	0.00242933	0.00404648	0.0314171
	0.023583	0.0108854	0.0483059	0.0540137
	0.0195813	0.0183075	0.027668	0.00438159
	0.0135574	0.0181401	0.0466932	0.0225256
	0.0359572	0.0074235	0.00905311	0.0158153
	0.024397	0.0221732	0.0425029	0.0255154
	0.0072062	0.00105794	0.0281937	0.00437356
	0.00111484	0.0269713	0.043897	0.0255274
	0.0516351	0.0357292	0.0503992	0.037687
	0.000633511	0.0243002	0.0154666	0.00462431
	0.0357651	0.0110663	0.0265152	0.00101087
	0.0476069	0.0154275	0.0719923	0.0262114
	0.000132613	0.0204245	0.0185538	0.0304224
	0.010654	0.0471229	0.0238176	0.00192853
	0.00716755	0.019844	0.0402154	6.15598e-05
	0.0180865	0.00592924	0.0340795	0.0133373
	0.0156219	0.014156	0.0058237	0.0192064
	0.000278276	0.0333519	0.0220594	0.0336727
	0.0204154	0.0607694	0.0223956	0.00663876
	0.0143143	0.0650036	0.0466134	0.0156701
	0.00550234	0.0262582	0.0255675	0.00475261
	0.0411066	0.0144936	0.0324173	0.0221498
	0.0123298	0.0126987	0.0444725	0.0546518
	0.011612	0.0142769	0.0318052	0.00785789
	0.0391245	0.0270898	0.017539	0.00445633
	0.00840241	0.0189792	0.0246068	0.00432076
	0.000816218	0.0117983	0.0035198	0.00823827
	0.0071299	0.0533629	0.00462595	0.0579884
	0.0340603	0.00320578	0.0213581	0.00711292
	0.00457426	0.030762	0.00724368	0.00926827
	0.0532295	0.0130034	0.0282388	0.0580149
	0.0110358	0.0080386	0.0247943	0.00310814
	0.000841383	0.00319432	0.0177127	0.019754
	0.0233315	0.0156378	0.0215029	0.0350247
	0.010197	0.0131743	0.0328309	0.024916
	0.00778712	0.00998714	0.00646932	0.009866
	0.0491774	0.00987776	0.0240554	0.000232005
	0.0144041	0.024482	0.0125399	0.0337577
	0.0176271	0.040627	0.00334903	0.0178632
	0.033757	0.0527419	0.0109544	0.0219392
	0.0348934	0.0361324	0.00966883	0.0946381
	0.00748685	0.0083649	0.0218137	0.0416819
	0.0110163	0.00132058	0.0195667	0.0271046
	0.0238903	0.0214183	0.011723	0.047285
	0.00589735	0.0333443	0.0257633	0.0611221
	0.0310468	0.00279156	0.0207033	0.00437672
	0.0302222	0.0147559	0.00300724	0.00210933
	0.0334273	0.0143726	0.0546935	0.0202033
	0.00124547	0.0111445	0.0461971	0.0156992
	0.00669922	0.0380774	0.00388186	0.0192706
	0.00525855	0.0320396	0.0163885	0.0907639
	0.0113242	0.0190615	0.00792478	0.0439288
	0.00981016	0.0164025	0.0373178	0.0200256
	0.00777753	0.0242266	0.00516894	0.0650976
	0.0121458	0.0336004	0.0218053	0.0820986
	0.0202453	0.000729682	0.00650049	0.0168972
	0.00471858	0.0124645	0.00410903	0.0416101
	0.0136663	0.00457528	0.02842	0.0885549
	0.0268495	0.00408346	0.0143232	0.0175599
	0.00618953	0.0216791	0.055927	0.0483224
	0.0124468	0.0461163	0.00809921	0.0538157
	0.0149919	0.0275289	0.00715856	0.0303341
	0.0145892	0.00361374	0.0322342	0.0150543
	0.0111014	0.0197325	0.0245857	0.0749262
	0.0264498	0.0193007	0.0107217	0.012064
	0.0264776	0.00561321	0.000301758	0.0188584
	0.0396953	0.0192521	0.0174674	0.00535029
	0.0156118	0.0151803	0.045482	0.0246291
	0.00318885	0.000369686	0.0201155	0.00594785
	0.00817323	0.0220303	0.0595721	0.0343541
	0.0105788	0.0399464	0.0230206	0.0126781
	0.0033354	0.0223427	0.00748627	0.0295675
	0.0551105	0.000564393	0.0253092	0.0260491
	0.0129085	0.0180641	0.00129477	0.0178404
	0.000496163	0.0185003	0.0228509	0.0324637
	0.022113	0.00050471	0.0314361	0.00661974
	0.0176797	0.0336586	0.0378478	0.00506459
	0.0115653	0.0102222	0.0100459	0.00156203
	0.0152756	0.00593369	0.0245529	0.018623
	0.0381794	0.00488043	0.0246079	0.0629114
	0.0151283	0.0185911	0.00346371	0.00217801
	0.0224284	0.0284685	0.0329464	0.0163541
	0.00487641	0.0329917	0.0165398	0.0175276
	0.00661164	0.017076	0.00342294	0.0180229
	0.0283721	0.0148149	0.0320228	0.0113952
	0.00904246	0.0179163	0.0448079	0.00520948
	0.00358372	0.0269897	0.0449772	0.0150728
	0.0229461	0.0184457	0.0136563	0.0127477
	0.0196149	0.0184631	0.0606291	0.0485909
	0.000654527	0.022449	0.00135506	0.0145639
	0.000444793	0.0291552	0.0523257	0.000499467
	0.0238021	0.0441306	0.00093343	0.0634592
	0.0097864	0.0250557	0.0167759	0.0182612
	0.0212468	0.0231447	0.0140049	0.033852
	0.0313533	0.0322772	0.0137171	0.0143822
	0.0123336	0.0107209	0.0517635	0.0276203
	0.0228948	0.00561033	0.0104463	0.0434344
	0.0086047	0.0056963	0.00413087	0.00472801
	0.0143899	0.0100254	0.0113399	0.00646881
	0.00869765	0.0291437	0.00791661	0.0717845
	0.0254323	0.00023508	0.0277382	0.0376702
	0.0328392	0.0322247	0.000210399	0.0322127
	0.0312835	0.00593564	0.0272805	0.0669901
	0.0120928	0.0458668	0.0266843	0.0296496
	0.0218659	0.00145874	0.0181987	0.0394471
	0.00241368	0.0281973	0.0040579	0.0122809
	0.0201784	0.0254103	0.0260536	0.0330033
	0.0178095	0.000178138	0.0189152	0.0077491
	0.00983087	0.0435226	0.0306982	0.00881595
	0.00425264	0.0302395	0.0249894	0.00799849
	0.00512132	0.00279302	0.00576392	0.0199056
	0.0102089	0.00480635	0.00204911	0.0826788
	0.0291742	0.00103669	0.022671	0.0189054
	0.00998516	0.00624654	0.0138483	0.0235049
	0.0115448	0.00583884	0.025707	0.0438826
	0.0358741	0.0254447	0.0140389	0.0526384
	0.00318867	0.0310935	0.0269577	0.042125
	0.0183692	0.0414898	0.0427482	0.0245505
	0.00650089	0.00892464	0.0314259	0.0723631
	0.00242394	0.0150492	0.0105375	0.0465106
	0.01786	0.0221657	0.0327827	0.0119264
	0.0057492	0.0324878	0.0359414	0.0469064
	0.0229892	0.0432973	0.0108444	0.00259536
	0.0121358	0.0352935	0.0193046	0.0419158
	0.00455445	0.00994642	0.0247104	0.0156581
	0.0277089	0.00241054	0.0228677	0.0393881
	0.00155912	0.0282485	0.00780806	0.000849291
	0.0389422	0.0273362	0.007869	0.0418159
	0.0070726	0.0341331	0.00790567	0.0100606
	0.00754598	0.0400116	0.0294806	0.0372645
	0.0103582	0.00141128	0.0326596	0.00496859
	0.0143451	0.031624	0.00929603	0.0395339
	0.0343566	0.0132024	0.0365389	0.0182987
	0.0116515	0.0495411	0.000955635	0.0585765
	0.00951893	0.0189709	0.0313483	0.0431699
	0.018771	0.0130101	0.0199419	0.00211793
	0.00195741	0.0126363	0.0531731	0.0476285
	0.00750255	0.0106232	0.0460392	0.00863198
	0.0341763	0.0602235	0.0525362	0.0251361
	0.00112542	0.012742	0.00210021	9.53413e-05
	0.00567951	0.0153276	0.0399971	0.0259297
	0.00270521	0.00382743	0.011491	0.030964
	0.0257506	0.0312982	0.0225176	0.022488
	0.0246886	0.0314194	0.0253752	0.0164244
	0.00618091	0.0145541	0.00532983	0.0124685
	0.0308471	0.0273978	0.00150551	0.013809
	0.0469476	0.0174524	0.0245231	0.010669
	0.0239306	0.0380526	0.00897671	0.0354098
	0.0313146	0.0182305	0.0241479	0.00591042
	0.0238547	0.0150513	0.00153254	0.00542355
	0.0213238	0.0106719	0.015246	0.0153514
	0.0486983	0.0467794	0.0236101	0.00998449
	0.00758933	0.0139364	0.0104347	0.0123775
	0.0110565	0.0165906	0.0354123	0.0144723
	0.0493392	6.89726e-05	0.0232406	0.0153184
	0.0215172	0.00365988	0.00566536	0.0229624
	0.021019	0.00386594	0.0141351	0.0587016
	0.00515297	0.00632834	0.0585753	0.00607846
	0.0206204	0.0100909	0.0173445	0.000121448
	0.0167435	0.0372263	0.00932712	0.00863165
	0.0138321	0.000257815	0.0110205	0.0101121
	0.0338788	0.0332558	0.0213533	0.0207207
	0.0359441	0.000367935	0.00976991	0.0381599
	0.0155743	0.0259444	0.00676707	0.0408101
	0.0122025	0.0039426	0.0228834	0.0396892
	0.0283409	0.0098302	0.0164199	0.044622
	0.0180886	0.00265861	0.00894067	0.0220151
	0.0137721	0.00691537	0.0780305	0.0470885
	0.0366017	0.0330229	0.0407043	0.000401073
	0.0255104	0.00619534	0.0183103	0.0489583
	0.0320713	0.0161098	0.0053998	0.0757718
	0.00323993	0.0117768	0.0291436	0.0216344
	0.0173307	0.0225811	0.0222478	0.0266766
	0.021399	0.0119949	0.0267374	0.0504854
	0.00942798	0.0064571	0.0261436	0.0583663
	0.00732064	0.0604069	0.0101488	0.00783499
	0.0146228	0.0320247	0.00404382	0.0665814
	0.00848742	0.0262979	0.0507379	0.0348786
	0.0122876	0.00617958	0.0101048	0.0467701
	0.0378009	0.00890561	0.0116011	0.0701934
	0.00384149	0.0139023	0.0229679	0.0680795
	0.00178374	0.0438641	0.00474059	0.0132581
	0.0110444	0.0355856	0.0242316	0.0311989
	0.0199859	0.0512813	0.000534859	0.0471148
	0.0130136	0.0407885	0.0279729	0.0218517
	0.0313331	0.0449183	0.0185378	0.0298782
	0.00618859	0.000490205	0.0252124	0.0342678
	0.00594162	0.0307573	0.00962738	0.0241273
	0.0304755	0.0269985	0.00634337	0.0123938
	0.000633453	0.0192534	0.0018622	0.00922466
	0.00663823	0.0112451	0.010047	0.00922662
	0.0342927	0.0164626	0.00308081	0.0116181
	0.0221712	0.00401049	0.00457712	0.0321874
	0.0124822	0.0392558	0.00580371	0.00799162
	0.00880621	0.00302492	0.00824159	0.00678352
	0.0116518	0.0329471	0.00101578	0.000633179
	0.0175837	0.0150626	0.0165569	0.00496058
	0.0439594	0.0214071	0.0385288	0.0483526
	0.0163675	0.000363461	0.0233452	0.015805
	0.0193241	0.00152953	0.0421212	0.0349353
	0.0116635	0.0139085	0.0228651	0.0237263
	0.0250431	0.0454294	0.0237113	0.0372323
	0.0143551	0.0167043	0.0416844	0.00265156
	0.00535405	0.00661574	0.0103203	0.0963126
	0.0380026	0.00858592	0.015814	0.0332734
	0.00917451	0.00476986	0.0233957	0.0396722
	0.0145605	0.018342	0.0213521	0.0441336
	0.00925041	0.0105611	0.0211581	0.0473987
	0.0163223	0.0594298	0.0284503	0.0598915
	0.0415923	0.0083785	0.0109291	0.0346185
	0.023824	0.00169394	0.0192643	0.0638699
	0.00166933	0.0149257	0.00382964	0.0196932
	0.00898948	0.000210588	0.0306774	0.00549433
	0.0131044	0.0376395	0.0166159	0.0415114
	0.0186309	0.0149377	0.0184725	0.0209371
	0.0102809	0.0290342	0.0259702	0.0272984
	0.000881397	0.0404433	0.0230086	0.0309531
	0.0196442	0.0150534	0.0160269	0.0295411
	0.00369117	0.00878612	0.0174346	0.0163741
	0.002739	0.0122345	0.0374919	0.0143983
	0.00929668	0.0132746	0.0126522	0.00941101
	0.0262461	0.00123572	0.0370109	0.0428241
		0.0160565	0.023401	0.0125547
		0.058718	0.00702558	0.0702917
		0.0183329	0.0468648	0.00598811
		0.00774302	0.0453613	0.0132382
		0.0211063	0.0882983	0.0109962
		0.0411041	0.0535991	0.0283612
		0.00467738	0.0479141	0.0504013
		0.00682716	0.03777	0.00301553
		0.0385398	0.0552446	0.0139237
		0.0195116	0.0296371	0.00485385
		0.00517833	0.0457663	0.023655
		0.0151082	0.0170677	0.0310836
		0.0388988	0.00290254	0.0257325
		0.0173126	0.00645724	0.0138779
		0.0293422	0.0147802	0.0433198
		0.0169399	0.030448	0.020661
		0.000645209	0.0044813	0.026576
		0.0606985	0.0036457	0.0344989
		0.00868147	0.00565192	0.0412449
		0.0097979	0.011017	0.0663281
		0.0278032	0.023604	0.00825278
		0.0176283	0.010125	0.074038
		0.0101577	0.00253669	0.0261342
		0.0193638	0.0117121	0.00538201
		0.00618444	0.00299608	0.0274692
		0.0400132	0.0133417	0.0270611
		0.00408683	0.014142	0.0593273
		0.0049064	0.0100837	0.0691933
		0.0269007	0.00292104	0.0119656
		0.0269784	0.0567358	0.0537418
		0.0511563	0.0177422	0.0355056
		0.0358188	0.00797447	0.0639816
		0.00287029	0.00489434	0.0073475
		0.0263077	0.0133708	0.00412744
		0.0197296	0.0413753	0.094936
		0.0273549	0.034998	0.0358356
		0.0122738	0.00103941	0.0125937
		0.0186833	0.0824139	0.0221133
		0.0430363	0.0381325	0.0183527
		0.0461356	0.0571007	0.029472
		0.0260935	0.0555618	0.00686909
		0.0607768	0.00381321	0.0238442
		0.0219559	0.0363261	0.0307933
		0.0202038	0.0312667	0.0206093
		0.0230869	0.0565332	0.00645101
		0.0141371	0.00573339	0.0560592
		0.0138349	0.0574683	0.0033707
		0.000505678	0.0529013	0.0303657
		0.0223174	0.00744712	0.0274361
		0.0152132	0.0561717	0.00866009
		0.00622727	0.0289777	0.0180651
		0.0447061	0.0350754	0.0361416
		0.013247	0.0195885	0.00880018
		0.00791974	0.0295741	0.00905329
		0.0269057	0.00272296	0.00614853
		0.013022	0.00110885	0.0359878
		0.0201784	0.0104988	0.062901
		0.0225322	0.00923828	0.0651154
		0.0180756	0.018708	5.38847e-05
		0.0405937	0.0185538	0.00346814
		0.0138086	0.0230575	0.0557236
		0.0260101	0.0100155	0.0188538
		0.00589318	0.021699	0.00233621
		0.00509578	0.0428446	0.00235903
		0.0119173	0.0282068	0.0784739
		0.0056818	0.00485942	0.00342303
		0.0117237	0.0179876	0.0460292
		0.00521422	0.0318624	0.0198082
		0.0154516	0.0134741	0.06314
		0.0171733	0.0264529	0.00887524
		0.0176397	0.00822875	0.0314058
		0.00951271	0.0022653	0.0131438
		0.0213015	0.00908615	0.0437657
		0.0130462	0.000183545	0.0487726
		0.0136296	0.00272797	0.0353399
		0.0175185	0.0232633	0.00398228
		0.0137902	0.00530612	0.00443668
		0.0637262	0.00407829	0.0122737
		0.0191809	0.0288764	0.0299594
		0.0169615	0.0430988	0.00596122
		0.0411002	0.0135256	0.0136405
		0.0314402	0.0162127	0.0230856
		0.02209	0.0297173	0.00360644
		0.0446295	0.0156452	0.000834186
		0.0126814	0.067983	0.00533797
		0.0167847	0.0703833	0.00453904
		0.0425118	0.0696208	0.0463203
		0.0578835	0.083896	0.0245234
		0.00134881	0.0117284	0.0270055
		0.0371484	0.0598068	0.0209524
		0.0323106	0.0327839	0.00154756
		0.025437	0.0347767	0.0671919
		0.0213939	0.0273003	0.0131134
		0.0209633	0.0464971	0.0274397
		0.0010622	0.0233029	0.0510374
		0.00866523	0.00462047	0.0297681
		0.0074437	0.0301475	0.0138064
		0.0126398	0.0090272	0.0440252
		0.00857462	0.0460226	0.068253
		0.00910748	0.0200531	0.0302896
		0.0337654	0.0231233	0.036575
		0.00288656	0.0133085	0.00271753
		0.00723114	0.0644253	0.0345135
		0.00913371	0.0247237	0.00505631
		0.000326148	0.00374548	0.0612265
		0.00722159	0.0141671	0.0500854
		0.0169521	0.0256639	0.0346235
		0.0297768	0.00970495	0.0276564
		0.0224653	0.00864317	0.0546704
		0.000170925	0.00637297	0.012185
		0.00374554	0.0239466	0.00284087
		0.0148023	0.0404863	0.0141931
		0.0281025	0.00680245	0.0645283
		0.0088696	0.00254462	0.0797895
		0.0544028	0.0173407	0.0116661
		0.00310042	0.0203951	0.00544122
		0.026421	0.0498869	0.00961557
		0.00348773	0.00379481	0.00060068
		0.0580073	0.00829742	0.00419894
		0.000468697	0.00111858	0.0625363
		0.00513442	0.0140771	0.0991346
		0.0296193	0.00562864	0.00129283
		0.00813069	0.0648807	0.0163277
		0.019949	0.0196126	0.00754617
		0.0248094	0.051556	0.00260125
		0.0135303	0.012751	0.0169451
		0.007507	0.0626907	0.0336025
		0.0190744	0.0208188	0.0395207
		0.0257671	0.0428917	0.00439795
		0.0245786	0.00334572	0.0358915
		0.0204841	0.0506219	0.0211565
		0.0282265	0.0134186	0.044571
		0.0160843	0.00213677	0.00902897
		0.0149777	0.0166621	0.00917212
		0.0229287	0.0335797	0.0329302
		0.0076411	0.053599	0.0314753
		0.015752	0.0213355	0.0708206
		0.00923914	0.000428437	0.0260438
		0.0148263	0.0175754	0.00882868
		0.0513464	0.0073424	0.0564687
		0.00608254	0.000131405	0.0463511
		0.016256	0.00188797	0.0329562
		0.00701917	0.00173209	0.0182528
		0.0260905	0.00782127	0.0177816
		0.0266023	0.0289319	0.014058
		0.0326253	0.00832618	0.0498138
		0.0330689	0.0234868	0.0384112
		0.0343433	0.0355482	0.0375185
		0.00703052	0.00734584	0.0267945
		0.00142692	0.0015453	0.0380411
		0.0323765	0.00416207	0.0285011
		0.00919668	0.0325183	0.0613001
		0.0101936	0.0425494	0.0387729
		0.00933459	0.0118573	0.0437967
		0.00146549	0.0159508	0.00122779
		0.0182189	0.0231665	0.00514016
		0.00963836	0.0110314	0.0641224
		0.0128693	0.0788856	0.0963253
		0.00237207	0.0207498	0.0466146
		0.0206559	0.0831458	0.0212034
		0.0360492	0.017716	0.00409314
		0.0234178	0.00180474	0.0589742
		0.00796205	0.0263843	0.0603386
		0.00107142	0.0129933	0.0256039
		0.0120888	0.0643706	0.0601542
		0.0101757	0.00779726	0.0241557
		0.00934943	0.0277837	0.0502561
		0.0219255	0.00145476	0.0126258
		0.0153071	0.0187476	0.00957001
		0.0255761	0.0637282	0.0107176
		0.00558943	0.012975	0.0201992
		0.0183248	0.0524911	0.0491818
		0.0149607	0.04948	0.0135353
		0.0441012	0.013213	0.0941373
		0.0318151	0.0480707	0.0401772
		0.0352099	0.0103768	0.0209628
		0.017669	0.0483628	0.00914649
		0.0184758	0.0548137	0.00180576
		0.0248475	0.0464484	0.0796877
		0.00148416	0.0407561	0.01705
		0.0509514	0.030638	0.0453215
		0.051181	0.0488573	0.0319373
		0.0272291	0.0382127	0.0621143
		0.0332171	0.0500812	0.00179968
		0.0362009	0.0168327	0.0352265
		0.00611105	0.0240986	0.0420804
		0.0263787	0.0507829	0.00423459
		0.0342578	0.017416	0.0212985
		0.0129838	0.0550083	0.0525581
		0.0259043	0.0117094	0.0162885
		0.00414223	0.0510899	0.0234507
		0.0199382	0.0217728	0.0227726
		0.0146562	0.00764849	0.0323036
		0.029508	0.0060781	0.0158272
		0.0490731	0.0404671	0.00423206
		0.0174456	0.00984564	0.00576939
		0.04896	0.0174871	0.0401464
		0.0147646	0.0272462	0.0269773
		0.0064058	0.00271078	0.0454458
		0.0339292	0.0028497	0.0311627
		0.0546022	0.0061182	0.0225524
		0.0273009	0.03142	0.0715321
		0.0150289	0.00610494	0.0107673
		0.0160894	0.0135529	0.0392105
		0.0139267	0.0168682	0.0102651
		0.00302601	0.00539783	0.0282662
		0.0395246	0.022256	0.0250049
		0.0126739	0.00416465	0.0594626
		0.0345098	0.0111966	0.0753955
		0.00717825	0.00533272	0.00930439
		0.00773409	0.00890892	0.0695331
		0.0100722	0.0267459	0.053716
		0.0146192	0.0296958	0.0613334
		0.020724	0.0102668	0.0410652
		0.00872779	0.0331206	0.0718928
		0.0525152	0.0536362	0.0430667
		0.027489	0.0120735	0.0397255
		0.00357098	0.0612148	0.0539469
		0.0300352	0.0175952	0.102543
		0.0253784	0.027896	0.0790607
		0.054744	0.050666	0.00365243
		0.016988	0.0445977	0.0452285
		0.00701575	0.0356593	0.0173166
		0.000861965	0.0164573	0.0137751
		0.0551734	0.00164198	0.0164405
		0.0433518	0.0186922	0.0300801
		0.0063324	0.0269204	0.0475013
		0.0187638	0.0310332	0.00586468
		0.0303741	0.0177296	0.0647986
		0.00453159	0.016327	0.0533156
		0.0322041	0.000922535	0.0369558
		0.0123474	0.00676488	0.031051
		0.0316799	0.0182677	0.074426
		0.00979476	0.0451802	0.0550557
		0.0295901	0.00744672	0.0451552
		0.0307115	0.0118336	0.0115268
		0.0100185	0.00762617	0.0336497
		0.00229881	0.0321917	0.0191632
		0.00166952	0.00349837	0.0301136
		0.00889384	0.00178617	0.0325258
		0.0250208	0.00724619	0.0206838
		0.0384703	0.0182676	0.010631
		0.0480676	0.046199	0.00454817
		0.00438802	0.0169653	0.052098
		0.00439856	0.00271229	0.0235909
		0.000455874	0.0204719	0.000660474
		0.0624558	0.00317359	0.0245568
		0.0200972	0.0119583	0.0131653
		0.0146197	0.00722734	0.0606754
		0.00643126	0.0451605	0.00592792
		0.0185924	0.00076348	0.000198306
		0.0118112	0.0186146	0.0401844
		0.000853563	0.0111284	0.022354
		0.015304	0.00332805	0.0679389
		0.0288018	0.00456206	0.00108538
		0.0391738	0.0182204	0.0122076
		0.0381516	0.00371398	0.0264769
		0.041657	0.0243214	0.00717465
		0.00280879	0.00629232	0.011958
		0.0127146	0.0152582	0.00224742
		0.0296837	0.0198964	0.0381261
		0.0248013	0.0149219	0.0329823
		0.0166432	0.0300916	0.00836673
		0.015166	0.0195963	0.0231308
		0.0582421	0.00528712	0.0103948
		0.0545137	0.0311401	0.0256091
		0.0437059	0.0384033	0.006925
		0.0356554	0.0366126	0.00289008
		0.0296299	0.0480549	0.0148854
		0.0376261	0.0572894	0.0556469
		0.00776399	0.0185751	0.0556567
		0.0311712	0.00952849	0.0183013
		0.0152484	0.0148498	0.0392839
		0.000223022	0.0150924	0.068347
		0.00774971	0.012381	0.042972
		0.0125331	0.0205773	0.00872788
		0.00441095	0.0189349	0.00472857
		0.0390311	0.00400448	0.00400943
		0.0303299	0.0196202	7.39238e-05
		0.0343032	0.0255514	0.0560491
		0.0285208	0.0180738	0.0490764
		0.0337609	0.0363699	0.0562094
		0.00813983	0.0241527	0.0915522
		0.01151	0.0144103	0.000567463
		0.0195802	0.00633185	0.0117184
		0.0144116	0.0128969	0.0344215
		0.00592754	0.0204155	0.0258847
		0.0118686	0.0108976	0.0149246
		0.0158091	0.00545307	0.00886939
		0.00629333	0.00305789	0.00708872
		0.0084227	0.0300794	0.0449128
		0.0117472	0.0255043	0.00498707
		0.0178442	0.0152687	0.00541939
		0.0157682	0.00631921	0.000768376
		0.00484608	0.0343966	0.0672111
		0.0386018	0.00349207	0.00566741
		0.0279121	0.0149523	0.00491827
		0.0270791	0.00762784	0.0604974
		0.0252166	0.0344294	0.00132385
		0.0180028	0.0160898	0.00584057
		0.0116418	0.0152268	0.011257
		0.0337144	0.00886562	0.0232983
		0.0295535	0.0108058	0.0100732
		0.0108733	0.0197099	0.0229841
		0.00460466	0.00497676	0.0190343
		0.00687488	0.0247087	0.0173238
		0.0267891	0.0391934	0.0193037
		0.0115727	0.0205101	0.0111945
		0.0200801	0.024299	0.0341457
		0.00829	0.0550828	0.00640793
		0.0193662	0.0416763	0.0033049
		0.0222426	0.00696801	0.00937751
		0.00780495	0.0308116	0.0568734
		0.0158981	0.0228887	0.0237421
		0.0254147	0.0144751	0.0108647
		0.029178	0.0256902	0.0149134
		0.0051303	0.0216223	0.0265677
		0.0193499	0.0404873	0.0681078
		0.00844414	0.00227316	0.0284247
		0.0187893	0.00557093	0.00494308
		0.0580347	0.00526383	0.0147988
		0.00516339	0.0239918	0.00896355
		0.0358466	0.0194757	0.0121296
		0.0331528	0.0102406	0.018322
		0.0561225	0.0224753	0.0442001
		0.0186795	0.013257	0.0324674
		0.0174847	0.0163632	0.0471439
		0.00845349	0.00214215	0.0498921
		0.0297477	0.00956012	0.0287052
		0.0444974	0.00506102	0.0272868
		0.00761393	0.0125769	0.00435864
		0.000152715	0.00381826	0.0461634
		0.0244759	0.0169076	0.0468777
		0.0333075	0.00531415	0.0569648
		0.0305328	0.0317484	0.036186
		0.0571371	0.0323409	0.0436486
		0.0338273	0.00735089	0.0782735
		0.00319599	0.00487609	0.0201523
		0.0341523	0.00513123	0.0255496
		0.034075	0.0132685	0.0244882
		0.0116603	0.034271	0.0860113
		0.000944957	0.0333333	0.0263515
		0.0239427	0.0452325	0.0295939
		0.00166279	0.00948435	0.0531439
		0.00891154	0.0385803	0.0342141
		0.0121783	0.0514549	0.0107968
		0.0477523	0.0101938	0.0436503
		0.0246687	0.0191063	0.0630641
		0.00279419	0.00259992	0.0502978
		0.0183736	0.0193178	0.0683268
		0.0393354	0.00424352	0.0095241
		0.013317	0.0605681	0.0249781
		0.0192159	0.0488116	0.0188662
		0.00418464	0.0201591	0.00636465
		0.0409273	0.0609255	0.0140969
		0.0148765	0.00308744	0.05332
		0.0347346	0.0234734	0.026687
		0.0601981	0.00964565	0.0131809
		0.00766139	0.00503	0.00836474
		0.037029	0.0213407	0.0950702
		0.0181452	0.062589	0.0125665
		0.0144242	0.00742198	0.0100345
		0.0349813	0.0165667	0.0346421
		0.00143342	0.0243472	0.0282488
		0.0142685	0.0112106	0.000481746
		0.0232326	0.0295956	0.000118836
		0.00834142	0.0315437	0.0445158
		0.0195565	0.0244237	0.046819
		0.000976112	0.00166913	0.0573381
		0.0147513	0.0573772	0.0261212
		0.0238613	0.00245327	0.00186269
		0.00995963	0.0290921	0.0205494
		0.00677023	0.0181177	0.0802423
		0.0225569	0.0227526	0.0772995
		0.00443447	0.00417051	0.00954978
		0.0319641	0.00187687	0.0350489
		0.0166504	0.000655507	0.0194835
		0.0306282	0.0194296	0.0223583
		0.00507632	0.00925854	0.0230759
		0.0304434	0.00597835	0.0101108
		0.00589633	0.0113803	0.0544417
		0.00134601	0.00835973	0.0191754
		0.000741404	0.0429775	0.0137253
		0.0232218	0.00247841	0.0158818
		0.0184297	0.0101879	0.025271
		0.0015958	0.0240761	0.0111277
		0.00272189	0.00549762	0.00719039
		0.034548	0.00472219	0.0497482
		0.00794517	0.0160206	0.0326186
		0.00108487	0.00117155	0.0584122
		0.0426713	0.0414529	0.0519109
		0.0432376	0.0318355	0.015722
		0.0118575	0.0841386	0.0418387
		0.0260982	0.0215193	0.0385515
		0.0135969	0.0313601	0.00530722
		0.00294954	0.058661	0.0343253
		0.0054957	0.0276931	0.0666154
		0.057467	0.00869626	0.029047
		0.0369762	0.0100765	0.0395147
		0.00267406	0.0133002	0.00799494
		0.0239341		0.0371062
		0.0189686		0.0588904
		0.0308188		0.0230066
		0.0253221		0.0806668
		0.000199651		0.0642745
		0.0582463		0.0618205
		0.0268521		0.0616287
		0.0142116		0.0811559
		0.0345892		0.0466492
		0.0153747		0.0946896
		0.03149		0.102391
		0.0150989		0.015904
		0.035155		0.0284679
		0.0363701		0.0671159
		0.0191426		0.00854715
		0.0555472		0.0139597
		0.00864833		0.0913148
		0.0117825		0.000121481
		0.00978683		0.0320023
		0.00798067		0.0391304
		0.0121705		0.076681
		0.0107222		0.0217386
		0.0535835		0.0886734
		0.000362001		0.0526752
		0.00733651		0.0769846
		0.0182003		0.0527276
		0.0379264		0.0733882
		0.0132717		0.0254822
		0.038657		0.0175669
		0.0181829		0.0100182
		0.00387257		0.0994017
		0.0376663		0.0983403
		0.0653781		0.0446245
		0.0159631		0.000540836
		0.0567795		0.0743158
		0.0168791		0.0291697
		0.0239612		0.0532821
		0.0212487		0.0780692
		0.0640226		0.0366729
		0.0235991		0.0468865
		0.0156802		0.0423418
		0.0120921		0.0356911
		0.011249		0.0748732
		0.0150424		0.0536782
		0.0246473		0.0532366
		0.0484528		0.0980134
		0.0386818		0.0110166
		0.0257788		0.0407613
		0.0293509		0.0596473
		0.00937358		0.0215245
		0.00888833		0.083375
		0.0646469		0.0347194
		0.00732678		0.0206083
		0.0237623		0.0756289
		0.0380681		0.0160871
		0.0111375		0.0790105
		0.00799749		0.0406442
		0.0111075		0.0311867
		0.008628		0.10283
		0.0162626		0.0587824
		0.0212857		0.0924406
		0.0577248		0.0564027
		0.0214904		0.0342489
		0.0168768		0.00475454
		0.0166826		0.0368496
		0.0254659		0.00624875
		0.0308262		0.0202486
		0.0109238		0.0836958
		0.0476632		0.0437021
		0.0137052		0.0828238
		0.0210005		0.0697772
		7.75068e-05		0.061823
		0.0343197		0.0297546
		0.0355032		0.0665777
		0.0317624		0.0773837
		0.0169232		0.0762186
		0.0126181		0.0116742
		0.0101133		0.023262
		0.0081466		0.0605
		0.0192064		0.0914932
		0.0305019		0.0263583
		0.0507228		0.0279263
		0.00945299		0.0409772
		0.00683914		0.000473962
		0.00987524		0.0285235
		0.012142		0.00185429
		0.0407912		0.00701695
		0.00778855		0.000999076
		0.0400198		0.0883694
		0.0108617		0.0652494
		0.0337214		0.078677
		0.00527719		0.0733331
		0.0110519		0.0100874
		0.00123318		0.0812611
		0.0299618		0.0773792
		0.018329		0.00942848
		0.00381119		0.00247966
		0.00297774		0.08098
		0.0258925		0.092987
		0.054133		0.0759676
		0.0136074		0.0701889
		0.0379042		0.0829526
		0.0448586		0.103217
		0.00740841		0.0952095
		0.0182047		0.0575935
		0.041212		0.0185849
		0.0427848		0.0740664
		0.0259784		0.0061631
		0.0602496		3.47876e-05
		0.0651549		0.0163797
		0.0103409		0.023169
		0.0374491		0.000220211
		0.00705085		0.00552845
		0.0426892		0.00866744
		0.0382561		0.0372089
		0.014643		0.00486827
		0.0201729		0.0597721
		0.0224182		0.0260356
		0.0127203		0.0388991
		0.0290769		0.0210079
		0.0119606		0.0113265
		0.0605454		0.00795589
		0.00850838		0.000725563
		0.01433		0.0223849
		0.0181103		0.000478898
		0.0301737		0.00735277
		0.0382537		0.035272
		0.00390747		0.0254376
		0.0179894		0.0190144
		0.0241194		0.00805101
		0.019042		0.0550143
		0.0486782		0.0154153
		0.0369526		0.0348725
		0.00307978		0.00415498
		0.0209795		0.0470957
		0.0263033		0.029612
		0.0118807		0.0142663
		0.0307645		0.0083289
		0.00179487		0.0175431
		0.00952753		0.0194666
		0.0610295		0.0636837
		0.0217521		0.0275197
		0.0163484		0.0204119
		0.015576		0.000373739
		0.0183624		0.0198937
		0.0344444		0.0779508
				0.0282463
				0.0356099
				0.0387927
				0.0356058
				0.0578538
				0.00483029
				0.0509582
				0.0528903
				0.0786136
				0.0309121
				0.078268
				0.0672783
				0.0393778
				0.0263645
				0.000750553
				0.0432972
				0.0493457
				0.00983452
				0.000141291
				0.00726887
				0.0111736
				0.0341999
				0.0316568
				0.0102805
				0.00224642
				0.00562474
				0.00193901
				0.019843
				0.0120569
				0.019817
				0.0301372
				0.0196991
				0.0224248
				0.0372523
				0.0177677
				0.0326135
				0.0224687
				0.00777355
				0.031181
				0.00262829
				0.0219124
				0.0405471
				0.00199818
				0.0397027
				0.0150053
				0.000900216
				0.026243
				0.0169144
				0.00428875
				0.0293236
				0.0407193
				0.00628869
				0.0105936
				0.0101752
				0.0183974
				0.0845327
				0.0545823
				0.02438
				0.0163539
				0.0231032
				0.00144277
				0.0119123
				0.0283928
				0.0242828
				0.022249
				0.0619645
				0.00815179
				0.0685694
				0.0359141
				0.0263323
				0.0234371
				0.0405555
				0.0191444
				0.00707528
				0.00127926
				0.0492531
				0.0110177
				0.0327294
				0.0297411
				0.000403191
				0.00168208
				0.0468151
				0.0699344
				0.000986731
				0.0136472
				0.00867344
				0.0457259
				0.0147741
				0.0442332
				0.00652347
				2.62205e-06
				0.0129622
				0.0255249
				0.00835824
				0.0218868
				0.0328538
				0.00567034
				0.00518735
				0.0491386
				0.00133197
				0.0133387
				0.000385627
				0.0384328
				0.000935028
				0.00245408
				0.00202019
				0.046475
				0.0694358
				0.00573167
				0.0224418
				0.00522805
				0.00738686
				0.0211333
				0.0154221
				0.0123372
				0.0786764
				0.0422765
				0.0186741
				0.0285023
				0.00687417
				0.0151427
				0.0500708
				0.0426796
				0.00460324
				0.0106127
				0.00828012
				0.00892628
				0.0637744
				0.008788
				0.0309339
				0.0191856
				0.00222125
				0.011503
				0.0104369
				0.104122
				0.0548828
				0.0582521
				0.0525941
				0.0416921
				0.0108808
				0.0176213
				0.0546932
				0.0215625
				0.0107402
				0.0432227
				0.00424384
				0.0540887
				0.053321
				0.0268148
				0.0227258
				0.0140991
				0.103597
				0.061529
				0.0794278
				0.0766776
				0.0371317
				0.0209827
				0.0110886
				0.0684336
				0.0496548
				0.0298005
				0.0717334
				0.0284173
				0.0745394
				0.020955
				0.0169322
				0.0212398
				0.0198805
				0.0498103
				0.0239789
				0.00644984
				0.0236872
				0.0569971
				0.0592598
				0.0712474
				0.0328502
				0.00280559
				0.00800136
				0.00524741
				0.00185643
				0.00819695
				0.00878123
				0.00674488
				0.0248301
				0.0128218
				0.00127308
				0.0096533
				0.0271558
				0.0247909
				0.0125779
				0.0164808
				0.00762019
				0.00455028
				0.0106074
				0.039372
				0.0431571
				0.0037206
				0.0443385
				0.0162952
				0.00217594
				0.0276012
				0.0108122
				0.00559738
				0.00781161
				0.0724721
				0.0271303
				0.0328814
				0.0136385
				0.0126776
				0.0119433
				0.0139931
				0.0264834
				0.0130391
				0.0373842
				0.0842518
				0.00961344
				0.0203064
				0.0723423
				0.0408814

## Sheet: Replica2_Mix1WT
	Nucleoid offset
	Exponential	Transition	Early Stationary	Late Stationary
	0.0568747	0.0247723	0.0497083	0.0587249
	0.0182418	0.0790354	0.136367	0.033215
	0.00576431	0.0124724	0.0838205	0.0119614
	0.0476046	0.0204832	0.146992	0.00160214
	0.00956534	0.0233503	0.0749454	0.0341103
	0.0109261	0.0267791	0.00532693	0.0311782
	0.0383599	0.0961416	0.125916	0.0197828
	0.0137722	0.0457002	0.130985	0.0378132
	0.0176757	0.100666	0.106768	0.0313206
	0.02049	0.0761108	0.0655537	0.0211013
	0.0149952	0.0168319	0.000175119	0.0331341
	0.0388954	0.103475	0.132347	0.0554777
	0.020384	0.0106072	0.152101	0.058633
	0.00452927	0.01598	0.0791599	0.0114908
	0.00469979	0.0435026	0.0557696	0.0700059
	0.0244166	0.0562786	0.0488002	0.0116189
	0.0379651	0.0855546	0.09071	0.0255284
	0.00297817	0.110449	0.0616542	0.0115995
	0.0365585	0.0368645	0.123314	0.00547657
	0.00268569	0.042684	0.0874385	0.0227168
	0.00976278	0.0449241	0.0368935	0.0425262
	0.0253751	0.0326146	0.160203	0.0276719
	0.0167454	0.00538659	0.0687561	0.0364698
	0.00201811	0.0728349	0.104225	0.0158694
	0.0221148	0.0113743	0.0128632	0.00203755
	0.0227266	0.0625256	0.127916	0.0199561
	0.0119298	0.0793012	0.133416	0.0172717
	0.0228842	0.122249	0.100765	0.0424187
	0.0179132	0.0548364	0.114606	0.0187664
	0.0297676	0.0535769	0.0420629	0.0542357
	0.0456016	0.0591928	0.0087013	0.00123301
	0.0397374	0.0987583	0.129006	0.0241623
	0.0198281	0.0610426	0.0498742	0.0880536
	0.01296	0.0513963	0.156363	0.0290349
	0.0212236	0.0627616	0.142114	0.0170154
	0.000997496	0.0468548	0.0614364	0.00148308
	0.0282305	0.0821821	0.0768212	0.0182182
	0.0243837	0.00631444	0.118871	0.0334871
	0.00482839	0.00251984	0.0802566	0.0132595
	0.0205864	0.0388239	0.0443315	0.0111934
	0.040838	0.0508924	0.0744773	0.0074599
	0.0308081	0.00240131	0.121589	0.0607351
	0.0173859	0.123302	0.0740271	0.0258212
	0.00366073	0.0634691	0.0417766	0.0170667
	0.0208222	0.0622831	0.0716765	0.0278653
	0.0188608	0.0722826	0.0472083	0.0199663
	0.0342862	0.0681694	0.0778523	0.0151841
	0.0376049	0.00433313	0.103521	0.00152957
	0.0288422	0.00770264	0.0932744	0.0140251
	0.0484969	0.0954739	0.0626154	0.0459855
	0.0446132	0.116718	0.099673	0.0202148
	0.00547021	0.0729555	0.0228963	0.0358788
	0.0102359	0.0723974	0.0939058	0.0340699
	0.0121017	0.0309502	0.0623473	0.0102855
	0.0170934	0.06197	0.0655123	0.0110752
	0.00851626	0.0531366	0.0343569	0.00800379
	0.0408248	0.121503	0.0227324	0.0257139
	0.00433362	0.0277454	0.0751794	0.0226191
	0.0164286	0.108001	0.0387502	0.0490336
	0.0244773	0.150034	0.0421101	0.0335556
	0.00920892	0.108514	0.127659	0.000176957
	0.019434	0.0799401	0.0546919	0.000726891
	0.0463523	0.0629815	0.0424031	0.0427496
	0.0166919	0.0451423	0.0536197	0.0137835
	0.0206178	0.00438753	0.0774923	0.0323441
	0.00566598	0.0175196	0.102607	0.00598633
	0.0014264	0.0598467	0.100366	0.0112349
	0.0290128	0.108639	0.0369098	0.0253786
	0.041351	0.00376193	0.0253762	0.0108223
	0.0175556	0.0558591	0.108395	0.0263644
	0.0137981	0.0281167	0.0559661	0.0082445
	0.0242932	0.0457408	0.0260604	0.0784299
	0.0574132	0.139392	0.0494339	0.071566
	0.0309099	0.0743022	0.0908555	0.003726
	0.0252431	0.0395895	0.0543477	0.0643791
	0.0568614	0.0584183	0.12678	0.0117873
	0.0209008	0.0717526	0.0467976	0.0275528
	0.0281829	0.0613803	0.0269641	0.0510355
	0.0363975	0.017231	0.0733159	0.0407905
	0.0199887	0.0745228	0.0752105	0.0260355
	0.00842851	0.0258669	0.046014	0.051769
	0.014352	0.0648092	0.0954835	0.0173344
	0.014169	0.0307618	0.104069	0.0162806
	0.0171948	0.038477	0.0647694	0.0719835
	0.0660194	0.00110451	0.0624092	0.0385835
	0.0151938	0.034514	0.0203348	0.0206053
	0.00576568	0.0750004	0.0636819	0.0530142
	0.0385136	0.0819921	0.034672	0.0442182
	0.0237256	0.00167167	0.106022	0.0554995
	0.00981759	0.0888193	0.130235	0.00910093
	0.0587118	0.0124335	0.0643938	0.0782084
	0.0174173	0.00200781	0.0284746	0.0237167
	0.0331677	0.0677808	0.061008	0.0340313
	0.0453043	0.100704	0.132211	0.080309
	0.0148416	0.106787	0.0614009	0.000330548
	0.025397	0.0155259	0.0231103	0.0269454
	0.0386446	0.0137687	0.122321	0.0164688
	0.00717872	0.00875382	0.09016	0.059778
	0.0196819	0.0102285	0.0975222	0.0191452
	0.0202221	0.0453745	0.0932614	0.0348614
	0.00587776	0.0768282	0.0629713	0.0156884
	0.0196655	0.0557002	0.0582831	0.0626745
	0.0664963	0.0306782	0.0369228	0.0808252
	0.0200711	0.0928303	0.00104652	0.0215473
	0.00671312	0.0802668	0.0172424	0.0381377
	0.0437924	0.0333263	0.123516	0.0437598
	0.0652344	0.11799	0.0979787	0.0355479
	0.0190001	0.0264953	0.0160949	0.0542623
	0.0321206	0.0268632	0.0409857	0.00668472
	0.032271	0.051931	0.0421148	0.000267116
	0.0221299	0.00962049	0.151225	0.0725052
	0.0271302	0.0331004	0.0364045	0.0212639
	0.00473946	0.0405606	0.0295016	0.0242397
	0.00974319	0.0376974	0.0702185	0.047103
	0.047269	0.0270672	0.0172531	0.0120003
	0.0306164	0.0453763	0.123846	0.0504913
	0.0409713	0.0115955	0.0127477	0.0278052
	0.0119392	0.0448688	0.10336	0.0902437
	0.0303099	0.0512518	0.133707	0.0205041
	0.0285891	0.0696604	0.0213749	0.0212317
	0.060592	0.0515245	0.00199981	0.0065304
	0.0311164	0.010821	0.0784723	0.0282331
	0.0519198	0.0673255	0.0792795	0.0402331
	0.00952145	0.0357533	0.078485	0.0762682
	0.0153367	0.00164826	0.0120795	0.0515554
	0.0127495	0.0278465	0.0657777	0.0366059
	0.0394798	0.0184447	0.0463366	0.0287631
	0.0170382	0.0320837	0.11029	0.0521488
	0.0435909	0.0459907	0.151497	0.028755
	0.0522382	0.0830696	0.0222408	0.00168634
	0.00455533	0.0656601	0.114093	0.0247252
	0.0111863	0.00867204	0.126981	0.00263167
	0.0569154	0.0126863	0.119716	0.00157939
	0.0156076	0.0495353	0.0868182	0.00432706
	0.0216083	0.0484205	0.0821205	0.00659385
	0.0127785	0.0511261	0.119269	0.00310216
	0.00464623	0.0117912	0.0847622	0.00912667
	0.011165	0.0553584	0.0852427	0.0101686
	0.0177428	0.0217407	0.115184	0.0476685
	0.0204447	0.0898833	0.11725	0.0155354
	0.0037314	0.0631717	0.0598178	0.0141237
	0.0191889	0.0757218	0.0170789	0.00247784
	0.0446223	0.0598928	0.133218	0.0319422
	0.000545409	0.130513	0.0990119	0.0262217
	0.0367461	0.0646836	0.106486	0.0835555
	0.0408045	0.0318883	0.0820545	0.0138946
	0.0350565	0.0499054	0.0603555	0.00117967
	0.0180391	0.11239	0.0920268	0.00398555
	0.0325866	0.0257148	0.0265426	0.0364332
	0.026173	0.0832278	0.0361163	0.0173208
	0.0125034	0.0918825	0.0868458	0.0467162
	0.0272523	0.0371237	0.0562372	0.0276004
	0.00602106	0.0350887	0.121033	0.0290993
	0.0416147	0.0789065	0.0235797	0.0367836
	0.0496661	0.0153503	0.0987212	0.0176372
	0.0120989	0.0175862	0.104029	0.0330207
	0.0354483	0.0142548	0.0718853	0.0213198
	0.00558866	0.0463782	0.040166	0.0315251
	0.00253236	0.0245098	0.137027	0.00858646
	0.0158259	0.0474785	0.106194	0.012831
	0.0146216	0.0032933	0.034965	0.0413605
	0.0702274	0.0781836	0.0099108	0.00428175
	0.0156455	0.123241	0.0897876	0.0114293
	0.00549609	0.019784	0.089254	0.026695
	0.0255451	0.0514665	0.146933	0.0404748
	0.0618493	0.0360184	0.0317258	0.0269118
	0.0375203	0.0341191	0.0708665	0.0309829
	0.010067	0.0838134	0.0783258	0.0118512
	0.0275125	0.0184658	0.122276	0.0363828
	0.036034	0.0904159	0.0809429	0.00718696
	0.0138827	0.0761019	0.0529716	0.00744613
	0.00859813	0.0340311	0.102812	0.0250821
	0.0652569	0.0982368	0.157827	0.00758182
	0.0210059	0.0186645	0.119335	0.00109689
	0.0139257	0.0613052	0.139749	0.0768826
	0.0524084	0.00703897	0.115219	0.0155508
	0.0548328	0.0367376	0.0654219	0.0332659
	0.00221636	0.064357	0.029608	0.0206529
	0.0176725	0.117161	0.100603	0.0346637
	0.025979	0.000745624	0.0810234	0.0736421
	0.025549	0.0166232	0.044683	0.0405054
	0.027522	0.123819	0.0939975	0.00462376
	0.00731672	0.054968	0.0590036	0.0411829
	0.0211755	0.0286629	0.0506406	0.00607778
	0.0221876	0.0292267	0.00663787	0.0071239
	0.0281917	0.0428966	0.143827	0.00848313
	0.0219908	0.0395478	0.11608	0.0266142
	0.020799	0.128083	0.0946838	0.0271164
	0.0198972	0.0236008	0.0533928	0.0228711
	0.0562097	0.0302132	0.116602	0.0580806
	0.0400898	0.00594747	0.0694152	0.00106858
	0.0579667	0.0158819	0.0660985	0.0420307
	0.0163244	0.100695	0.0383866	0.0097459
	0.00282667	0.0668157	0.143242	0.00820685
	0.0142282	0.0063479	0.0807919	0.00841089
	0.000560995	0.0108894	0.149382	0.0396701
	0.0443939	0.00115452	0.158191	0.0351235
	0.0271557	0.0640963	0.115731	0.0654993
	0.0154588	0.0620631	0.0969427	0.000134006
	0.0434781	0.0868214	0.0675979	0.00109109
	0.00524068	0.144754	0.098105	0.0236705
	0.0107794	0.105948	0.121124	0.0564416
	0.0390477	0.0664042	0.061334	0.00472296
	0.00160766	0.0826456	0.05961	0.000954781
	0.00508047	0.066787	0.111755	0.0181084
	0.00115653	0.0639015	0.0903071	0.0200404
	0.00226713	0.092098	0.0105681	0.000454274
	0.0165602	0.0168378	0.135832	0.0180507
	0.0287913	0.0299918	0.105709	0.057831
	0.00331162	0.0394318	0.13233	0.0756675
	0.0115429	0.0798158	0.0665369	0.0598778
	0.0110988	0.0285626	0.0415114	0.0379539
	0.0231131	0.0471227	0.0926821	0.0521236
	0.0344305	0.0313355	0.0111927	0.004743
	0.0223352	0.0702141	0.134436	0.00366867
	0.0438615	0.0469573	0.118948	0.00547682
	0.0227911	0.0236956	0.129701	0.0810995
	0.000701361	0.0531155	0.0459001	0.0458703
	0.00326862	0.0778846	0.110465	0.0570017
	0.0226886	0.0412855	0.0919039	0.00505144
	0.0477212	0.0312396	0.0937202	0.0398073
	0.0416448	0.0577259	0.124916	0.0328847
	0.0058457	0.0829897	0.147775	0.0373506
	0.0381415	0.031005	0.154709	0.0683636
	0.00216885	0.019974	0.0185533	0.0660563
	0.0330412	0.029859	0.156992	0.0403382
	0.0145384	0.0563952	0.00288716	0.035874
	0.0247079	0.0402366	0.150637	0.0207706
	0.0401984	0.0403907	0.156813	0.0814734
	0.00079625	0.134209	0.101339	0.015854
	0.0093856	0.0300708	0.0675758	0.0202177
	0.00386093	0.0647905	0.084687	0.0528663
	0.00926574	0.0455895	0.128712	0.0228016
	0.0310286	0.0615291	0.0139825	0.0299053
	0.0186835	0.0819391	0.00179933	0.0699801
	0.0146505	0.0621334	0.160351	0.0303249
	0.017556	0.147547	0.0571913	0.0199225
	0.0484342	0.00832447	0.137983	0.00187422
	0.0443157	0.125018	0.0353506	0.0227343
	0.0169846	0.0459521	0.036688	0.0711799
	0.0283541	0.134243	0.110665	0.0343016
	0.0391831	0.0511271	0.0694204	0.0407127
	0.0152527	0.028147	0.107938	0.0478002
	0.00267536	0.021615	0.00365741	0.0471297
	0.01404	0.0259431	0.0468005	0.00909773
	0.0463039	0.0418684	0.147502	0.0604755
	0.0621608	0.0578784	0.0334645	0.0409844
	0.0497185	0.0109075	0.0509093	0.0192592
	0.0327512	0.065221	0.10777	0.00117247
	0.00905289	0.00106657	0.0696685	0.0620632
	0.00545546	0.0342346	0.116167	0.0219829
	0.0248132	0.0274218	0.0379435	0.0043531
	0.0165076	0.0963061	0.160665	0.0242275
	0.0274643	0.0783272	0.0816409	0.026157
	0.0420509	0.0570685	0.119317	0.0287473
	0.0182229	0.0289911	0.0212022	0.0729152
	0.0685143	0.063183	0.0920788	0.0413778
	0.01409	0.00840349	0.0494954	0.0297391
	0.0135104	0.0332032	0.0961452	0.0734383
	0.0367046	0.109321	0.00603629	0.0253759
	0.0460752	0.120476	0.00920688	0.0613713
	0.0506668	0.0789921	0.0959174	0.0507679
	0.0231243	0.0120217	0.0452746	0.00662312
	0.00988925	0.0612511	0.107377	0.024071
	0.00342272	0.0765751	0.0635992	0.00515021
	0.0425529	0.15924	0.10493	0.0188723
	0.045723	0.0683986	0.137245	0.0435297
	0.0259343	0.048904	0.0884403	0.0215505
	0.040909	0.10918	0.0129533	0.0200816
	0.0592017	0.0748546	0.121227	0.00998888
	0.047883	0.1098	0.0154713	0.0546594
	0.00119553	0.0767114	0.0202338	0.000937791
	0.00832694	0.0213564	0.0725552	0.00442383
	0.00796204	0.0735874	0.0492099	0.0535528
	0.0142588	0.00389409	0.0498644	0.030799
	0.0258948	0.0135348	0.0424951	0.0115094
	0.0107146	0.00520458	0.0471056	0.00398633
	0.00290417	0.0382736	0.0539076	0.0422051
	0.0144551	0.114867	0.0375417	0.0183162
	0.0429534	0.0267597	0.0485778	0.00894504
	0.0489007	0.0824419	0.0303566	0.0437214
	0.0096924	0.0675765	0.0115999	0.0265258
	0.0264885	0.0916392	0.085027	0.0181399
	0.0012515	0.042728	0.0164089	0.0270045
	0.0143761	0.0726007	0.15366	0.0759276
	0.0412837	0.0588104	0.115273	0.00712366
	0.00175551	0.0598433	0.038513	0.0121312
	0.00927339	0.0519166	0.105453	0.0226112
	0.0195455	0.0812606	0.146592	0.0110438
	0.0116204	0.00648754	0.138263	0.0142299
	0.007349	0.0949384	0.0200243	0.000465565
	0.00084187	0.0618744	0.0248352	0.0223839
	0.0370305	0.0183516	0.0462367	0.0298223
	0.00518916	0.0429783	0.12361	0.0441988
	0.010211	0.0642617	0.136338	0.00340949
	0.0188737	0.0682275	0.112377	0.0473258
	0.015091	0.0374267	0.0935431	0.00164748
	0.00172759	0.0667747	0.0988092	0.00902317
	0.0295909	0.130874	0.154318	0.0215491
	0.00159459	0.0453975	0.00224061	0.00800142
	0.0532019	0.0302133	0.0868567	0.0103774
	0.003573	0.0379186	0.146401	0.0134287
	0.00329423	0.0841815	0.0363479	0.0164957
	0.00852855	0.0577874	0.141233	0.0150507
	0.0118763	0.126048	0.131686	0.0218576
	0.000260619	0.0436728	0.059157	0.0130874
	0.0108958	0.00586648	0.0945765	0.0147964
	0.0183288	0.0457792	0.136672	0.000851594
	0.0248126	0.0241819	0.101921	0.0860153
	0.040894	0.0501396	0.0058583	0.014805
	0.0242704	0.0217303	0.0381651	0.0115323
	0.0174831	0.0220432	0.0392776	0.00656779
	0.0137626	0.0441307	0.0304212	0.00924272
	0.0333945	0.0648732	0.0399893	0.0157667
	0.0163014	0.000892444	0.129081	0.0583458
	0.0130459	0.0951693	0.148681	0.038769
	0.0173326	0.114056	0.135331	0.024604
	0.0542753	0.0687884	0.0592976	0.0255079
	0.0110056	0.0757934	0.0637084	0.0105236
	0.042984	0.000187799	0.00216303	0.00198011
	0.0386649	0.0471952	0.0493604	0.0161973
	0.0580831	0.0657442	0.0866635	0.0284704
	0.0326647	0.0472713	0.1295	0.0615214
	0.0369711	0.12908	0.0990824	0.0669832
	0.0394913	0.111564	0.0421976	0.0634789
	0.0146699	0.0694555	0.0841921	0.0230321
	0.0596715	0.0576024	0.113409	0.048503
	0.0128701	0.0472493	0.00774363	0.041503
	0.0247593	0.0360819	0.105046	0.0471757
	0.0171421	0.0749784	0.0463799	0.0306094
	0.0136151	0.150891	0.0193287	0.0237347
	0.00866802	0.0796909	0.0341085	0.0365666
	0.00421312	0.0670686	0.133754	0.0219154
	0.00539876	0.0481821	0.0523891	0.00205162
	0.0137754	0.141937	0.0610363	0.0507997
	0.0209111	0.0414613	0.13354	0.0477309
	0.013052	0.0192008	0.063553	0.0465043
	0.03779	0.0988063	0.00674004	0.038863
	0.061949	0.0484844	0.112586	0.0184418
	0.0018317	0.00477338	0.132261	0.0329822
	0.0277334	0.0680176	0.0342055	0.0749531
	0.00575749	0.114901	0.060839	0.0350557
	0.0187762	0.0739146	0.0329164	0.0550922
	0.0247055	0.0749983	0.129133	0.0412976
	0.0261211	0.0273252	0.00802302	0.0509271
	0.0138864	0.0500919	0.0638112	0.0758084
	0.00826253	0.0535841	0.107257	0.00833137
	0.00576269	0.0507411	0.0869984	0.00324318
	0.031741	0.0659611	0.114085	0.0366644
	0.0275618	0.00547694	0.0795439	0.0301188
	0.0201285	0.107305	0.119187	0.0327519
	0.0100907	0.098	0.11764	0.00607613
	0.00283394	0.0345085	0.0757347	0.00897343
	0.00731923	0.0703009	0.149161	0.0271034
	0.00717049	0.100679	0.0906814	0.0137741
	0.02842	0.135655	0.146762	0.00649496
	0.0345179	0.102446	0.134801	0.0192529
	0.00432523	0.153178	0.134109	0.0317765
	0.0192021	0.0197381	0.0690978	0.0434986
	0.0677482	0.0970665	0.153428	0.00214625
	0.0097871	0.0962189	0.101807	0.0333576
	0.0294918	0.00147479	0.151139	0.0468117
	0.0209703	0.0841372	0.148149	0.0786998
	0.0380112	0.0052191	0.133847	0.0331341
	0.0209946	0.039346	0.110403	0.019383
	0.00857252	0.149859	0.129396	0.0573049
	0.0194971	0.0965053	0.0580272	0.0437994
	0.000129837	0.0613233	0.088717	0.0145385
	0.0320125	0.0560526	0.150211	0.043799
	0.0139394	0.0114808	0.106806	0.0479731
	0.00322427	0.00244755	0.108062	0.0356283
	0.0150909	0.0302322	0.142597	0.0200944
	0.0230233	0.00577142	0.0753621	0.0197986
	0.0248839	0.112722	0.145283	0.0395129
	0.0415791	0.14791	0.00709759	0.0163066
	0.00772439	0.0479714	0.135776	0.0562013
	0.00618246	0.0466264	0.0922296	0.0450427
	0.00204639	0.12928	0.160303	0.0628546
	0.0361487	0.0665857	0.034568	0.0323743
	0.0345975	0.0748678	0.137769	0.0693157
	0.00497444	0.00983284	0.115916	0.0226444
	9.37685e-05	0.137127	0.0272231	0.00231471
	0.00838994	0.047127	0.152548	9.10497e-06
	0.00613709	0.061801	0.110069	0.0196655
	0.0419134	0.155842	0.147671	0.00311612
	0.0219832	0.0919971	0.121639	0.0243683
	0.0038726	0.118886	0.123913	0.00834683
	0.0694764	0.0576724	0.0225861	0.00305815
	0.0327927	0.045045	0.0296769	0.00186097
	0.0363278	0.0452787	0.105357	0.0197885
	0.000969335	0.0347946	0.120877	0.034553
	0.0375828	0.100015	0.14897	0.0101022
	0.0347867	0.0775922	0.0788978	0.00509108
	0.0367184	0.0350422	0.102464	0.0178734
	0.00286693	0.0854582	0.0940942	0.012329
	0.0347888	0.0732039	0.000845717	0.0012382
	0.00328886	0.0304786	0.144255	0.0462837
	0.0132749	0.0958075	0.081294	0.0163804
	0.00903876	0.122393	0.147166	0.0700847
	0.0166693	0.0960609	0.00144635	0.000378461
	0.0236614	0.0589463	0.0738969	0.00695162
	0.00907188	0.0654025	0.0943601	0.00622823
	0.0480125	0.0150207	0.0468075	0.0114127
	0.0223428	0.0934233	0.0256184	0.0183834
	0.0261387	0.0348056	0.0502812	0.0284443
	0.0150048	0.054707	0.146123	0.0359852
	0.0253498	0.040331	0.123111	0.0159936
	0.0166522	0.105138	0.15711	0.0321427
	0.0227354	0.036767	0.107038	0.0269665
	0.00977386	0.0308128	0.0802795	0.0296452
	0.0179265	0.0320741	0.149557	0.0263345
	0.0546586	0.0614963	0.0730584	0.0545281
	0.0669253	0.0644456	0.0655367	0.0248969
	0.0017167	0.0174204	0.136869	0.00771675
	0.0107944	0.073708	0.0189471	0.0243342
	0.00508537	0.0698601	0.0317287	0.072073
	0.0268304	0.0217236	0.00497916	0.0309228
	0.0220547	0.028097	0.104015	0.00230549
	0.0079526	0.0399978	0.0444872	0.0564484
	0.00989615	0.0620231	0.112698	0.00234106
	0.0249804	0.0359285	0.153226	0.00449927
	0.0185821	0.0875754	0.126145	0.00981248
	0.0201043	0.0311566	0.0429198	0.0613745
	0.0223253	0.0795386	0.0528033	0.0175476
	0.000718318	0.0242725	0.156393	0.0242435
	0.00871517	0.0349516	0.113931	0.0391026
	0.00195715	0.086073	0.0407252	0.00211152
	0.0139386	0.0721632	0.024552	0.0306801
	0.00593751	0.0540544	0.0730254	0.0186234
	0.00253329	0.0441593	0.00841501	0.0101743
	0.0354597	0.100289	0.0120355	0.00700411
	0.0145664	0.108283	0.0171096	0.00763406
	0.0164308	0.104574	0.0863822	0.0143047
	0.00639398	0.00840132	0.0375252	0.0305476
	0.0456653	0.0869694	0.00486162	0.00384744
	0.0212528	0.0440304	0.148815	0.0134658
	0.00960334	0.045396	0.00483141	0.0139362
	0.0193043	0.0462396	0.0299439	0.00879526
	0.0276035	0.0471655	0.137236	0.0194396
	0.00606963	0.080797	0.0214748	0.0550747
	0.0350403	0.0200117	0.062273	0.0208868
	0.0342198	0.151358	0.00145392	0.0458918
	0.0477204	0.087934	0.136408	0.0459356
	0.0223379	0.129986	0.0064662	0.00631478
	0.0348074	0.0562434	0.144632	0.0492131
	0.000953214	0.0833945	0.111808	0.0193903
	0.0171067	0.155355	0.0558996	0.0243894
	0.00230301	0.0364744	0.00716492	0.0229063
	0.0523684	0.0613224	0.0295692	0.037547
	0.0155094	0.0183427	0.099172	0.00411525
	0.0359129	0.0975266	0.100493	0.0781225
	0.0309643	0.00231342	0.0190254	0.0283477
	0.0706829	0.163851	0.0570871	0.0433388
	0.0493513	0.0652802	0.0405774	0.0317629
	0.00998453	0.00962619	0.0510689	0.0298305
	0.0296683	0.150765	0.0312957	0.0838794
	0.0326199	0.0789589	0.0669609	0.0138994
	0.00810096	0.0546094	0.0484121	0.0030007
	0.0182856	0.0315785	0.0458009	0.0220187
	0.0284417	0.0242869	0.0318211	0.0677781
	0.009118	0.156921	0.0604745	0.0254611
	0.0274481	0.00885031	0.0276933	0.0369959
	0.00764345	0.0899442	0.0433222	0.03012
	0.0494164	0.0741609	0.0722981	0.020017
	0.0102492	0.0382121	0.0451681	0.0287771
	0.00935008	0.0727348	0.0874252	0.00546927
	0.00643532	0.00246112	0.0730614	0.0207609
	0.0113332	0.00174595	0.0370908	0.00323147
	0.0305421	0.0489851	0.00961575	0.0674334
	0.00572298	0.079939	0.111634	0.0320322
	0.0560536	0.0379273	0.0201176	0.0439466
	0.00350056	0.043697	0.0487189	0.0427865
	0.0222927	0.0877483	0.022917	0.0254897
	0.0097286	0.0515915	0.0105647	0.0226716
	0.0328304	0.00904181	0.0228755	0.0375712
	0.00720536	0.0968084	0.00834011	0.0743321
	0.0256056	0.0696749	0.07689	0.0280509
	0.0241329	0.0685514	0.073293	0.0975062
	8.72286e-05	0.0211989	0.107094	0.00782592
	0.0087014	0.119369	0.0389789	0.0790181
	0.00173262	0.0846969	0.0163488	0.044671
	0.00827844	0.0692897	0.0614906	0.0390768
	0.00458918	0.0558968	0.04067	0.0254863
	0.0199217	0.00894306	0.0891775	0.0254351
	0.00359624	0.0292401	0.0538973	0.0192083
	0.0234934	0.157742	0.081901	0.0491965
	0.0284971	0.125202	0.0200813	0.0640693
	0.0128363	0.0899753	0.0575853	0.0299889
	0.0220315	0.0704241	0.0692012	0.0941711
	0.0476965	0.0387061	0.0512233	0.0498427
	0.0149218	0.131835	0.0814942	0.0493237
	0.0294393	0.0382534	0.0312296	0.0727743
	0.058058	0.0354322	0.101327	0.0842378
	0.0265935	0.0212767	0.0185706	0.0441683
	0.000497596	0.0436214	0.0486142	0.0763495
	0.0541314	0.00984617	0.0216479	0.0441367
	0.0265885	0.0600939	0.0164615	0.0534733
	0.00666865	0.0972964	0.0106445	0.0787988
	0.0149139	0.0134649	0.0653451	0.0378206
	0.0159033	0.0140195	0.0166546	0.00901453
	0.050444	0.109673	0.0186855	0.00744035
	0.0186701	0.0916096	0.0804999	0.0484533
	0.0133232	0.0759387	0.0211728	0.0290764
	0.0150125	0.0826301	0.0406112	0.0485565
	0.0144655	0.0513602	0.0444378	0.0280062
	0.0317485	0.0693729	0.0212452	0.0223442
	0.0185075	0.0555059	0.0295464	0.0734641
	0.0667418	0.0880881	0.086518	0.0767207
	0.0624249	0.113151	0.0290857	0.0274942
	0.0259561	0.0257222	0.0254667	0.0387056
	0.0282707	0.0790665	0.0668122	0.0776147
	0.00984571	0.015992	0.010592	0.0253908
	0.00451074	0.0421559	0.0260278	0.0692806
	0.00448938	0.0339199	0.00258283	0.0443084
	0.00594525	0.05543	0.013337	0.0144417
	0.0237527	0.0368718	0.0981952	0.0217805
	0.0287234	0.123399	0.0404177	0.00857425
	0.00179784	0.153953	0.0683112	0.0706016
	0.0508898	0.0460374	0.00327828	0.0551785
	0.0442253	0.045203	0.0574494	0.0138339
	0.0303449	0.0611947	0.0414588	0.0868137
	0.0103073	0.0470176	0.0219319	0.0828928
	0.0469017	0.04184	0.0348128	0.0387066
	0.0228846	0.0639429	0.0659643	0.000244834
	0.00560532	0.147687	0.0379734	0.0286852
	0.0326949	0.00978811	0.0635128	0.0125431
	0.00290295	0.0559233	0.00161145	0.00255592
	0.00964094	0.00882437	0.0596444	6.24322e-05
	0.0128348	0.0702022	0.034709	0.0241677
	0.0146515	0.0131856	0.0140863	0.0275332
	0.0103295	0.000407176	0.0340346	0.0299533
	0.0425856	0.0416705	0.0412892	0.00708099
	0.0468503	0.0341764	0.00469005	0.0238245
	0.00729777	0.0673651	0.0457417	0.00966109
	0.0171029	0.0374154	0.0830715	0.00921666
	0.0279356	0.00862309	0.115777	0.0200708
	0.0111214	0.03551	0.0408346	0.000667465
	0.0366656	0.051146	0.0439501	0.00422958
	0.0320188	0.0528227	0.0069156	0.0199774
	0.00485342	0.127632	0.0190028	0.0426911
	0.0208367	0.0133879	0.0222268	0.01305
	0.00481596	0.0546062	0.0219598	0.0116798
	0.0151767	0.0501556	0.0474439	0.0280559
	0.024713	0.0386872	0.0067457	0.0295052
	0.0144008	0.103049	0.0273	0.0262784
	0.0414504	0.124826	0.0229078	0.00427645
	0.0404093	0.0886748	0.0125259	0.0139231
	0.0363055	0.0439128	0.0251318	0.0286552
	0.029084	0.0717183	0.0587861	0.0197125
	0.0303483	0.0116773	0.0556286	0.0635221
	0.00166922	0.0710294	0.0540026	0.00654556
	0.0246137	0.0703674	0.0781064	0.0343915
	0.0368388	0.0511829	0.00116047	0.0117542
	0.0360187	0.0981335	0.0392724	0.0271824
	0.00602596	0.0105543	0.0140388	0.00644553
	0.013671	0.0561017	0.0860503	0.0167381
	0.0155082	0.0619463	0.0072941	0.0226172
	0.0185056	0.122863	0.0346773	0.0334521
	0.0207107	0.164881	0.0315513	0.0256337
	0.0178142	0.0521532	0.0365264	0.0389986
	0.00265912	0.01469	0.0410648	0.0265167
	0.00895925	0.0430497	0.00494044	0.0120002
	0.00909589	0.0701706	0.0402259	0.0451276
	0.035441	0.0215081	0.0547447	0.000528044
	0.00330818	0.0675535	0.00241018	0.0316171
	0.0315997	0.125573	0.0238347	0.0273219
	0.00378875	0.137462	0.0163164	0.0112162
	0.0108222	0.044875	0.000197646	0.0259438
	0.0143348	0.0457477	0.0503825	0.0252506
	0.0320266	0.148862	0.0659736	0.00466461
	0.0410628	0.00635411	0.0873695	0.0397777
	0.00649682	0.0403439	0.0788102	0.0277967
	0.014694	0.108081	0.0369231	0.0227744
	0.0122479	0.132091	0.0065284	0.0130134
	0.029367	0.131214	0.0298512	0.0547258
	0.033103	0.139938	0.0385011	0.00631449
	0.0247553	0.0157992	0.125992	0.00129419
	0.0364575	0.014714	0.0460217	0.0198097
	0.020397	0.0534964	0.081867	0.013862
	0.0232089	0.103793	0.0984992	0.02227
	0.0233332	0.0704173	0.0130269	0.0211044
	0.0101135	0.0926408	0.0972295	3.53099e-05
	0.00371546	0.0101127	0.00282	0.0323945
	0.0568974	0.0900164	0.0528195	0.0108111
	0.0703384	0.0164371	0.0137915	0.0047192
	0.0373218	0.0604421	0.0326177	0.0337778
	0.0138403	0.0363109	0.0735076	0.000464052
	0.032793	0.0608636	0.0744202	0.022153
	0.0282848	0.0854904	0.0608243	0.0182238
	0.00290937	0.080673	0.0208985	0.0037355
	0.04618	0.101102	0.0366056	0.0219713
	0.0708576	0.0617849	0.0039225	0.00477436
	0.04548	0.160767	0.0826506	0.0142634
	0.000145409	0.0948318	0.0323143	0.0227116
	0.0194955	0.0984058	0.0223716	0.0146372
	0.0169011	0.0303482	0.0140487	0.0817206
	0.0328047	0.0272858	0.00078863	0.00216199
	0.0136502	0.0725551	0.0406901	0.0103436
	0.0345542	0.0528537	0.0292214	0.0140469
	0.0129142	0.0805094	0.111536	0.00356935
	0.0147025	0.0131873	0.0246683	0.0219114
	0.0121415	0.00690351	0.0218333	0.0222736
	0.0144977	0.0756591	0.0947681	0.0105373
	0.00675397	0.0633865	0.0672069	0.0349449
	0.0055297	0.138142	0.0499401	0.00630152
	0.0161048	0.0289602	0.00817568	0.0475165
	0.00809454	0.0418332	0.00381105	0.0381404
	0.00105009	0.0756001	0.0507864	0.0360483
	0.00660296	0.0338733	0.00103203	0.0215112
	0.0258592	0.0711526	0.0330803	0.0170964
	0.00980309	0.0597568	0.0569926	0.0383849
	0.0102562	0.00990473	0.0621101	0.0219894
	0.00136284	0.032157	0.0359678	0.0976816
	0.0142336	0.0166503	0.0224502	0.0276708
	0.0302293	0.0429877	0.00117277	0.0129214
	0.00995529	0.0467967	0.0683086	0.00117325
	0.003224	0.0916795	0.0022155	0.0231804
	0.0244401	0.0435991	0.0125722	0.0625753
	0.0119022	0.0189834	0.0435709	0.0108616
	0.0145829	0.0276406	0.0380481	0.0636035
	0.00839702	0.0196576	0.0961487	0.0238228
	0.0218225	0.0708141	0.0225512	0.0121457
	0.0225237	0.0652894	0.0561364	0.0267015
	0.0103922	0.0246811	0.012332	0.0170072
	0.0141801	0.0201292	0.00760994	0.0786616
	0.00969247	0.0576207	0.0347991	0.0383054
	0.0148109	0.120335	0.0348646	0.0161796
	0.0633241	0.0735359	0.0151696	0.0264528
	0.037091	0.0781678	0.0564829	0.00526141
	0.0390488	0.0427156	0.0354969	0.000709167
	0.00805315	0.0818947	0.00518557	0.0648152
	0.0139517	0.112687	0.0347712	0.0447202
	0.0350005	0.0538312	0.0225602	0.0451701
	0.0162381	0.0589944	0.00413557	0.0189804
	0.0200806	0.159073	0.0156864	0.010665
	0.0409117	0.0260275	0.00318553	0.0778357
	0.00106822	0.014573	0.0015128	0.0150127
	0.0265094	0.0727463	0.0271879	0.00259345
	0.0222558	0.120263	0.0558865	0.047511
	0.0181567	0.0585116	0.0673436	0.0232535
	0.0206926	0.0599678	0.0115298	0.0521154
	0.008826	0.102007	0.00875137	0.0333624
	0.0325402	0.134519	0.0420412	0.00574599
	0.0081587	0.0267784	0.0549035	0.0147185
	0.00970542	0.107792	0.0517339	0.0419392
	0.0357797	0.0488174	0.0856309	0.0185311
	0.0674966	0.0963853	0.0165606	0.00713324
	0.0362987	0.094054	0.030046	0.00414183
	0.0460239	0.0556878	0.0364917	0.0370593
	0.0217844	0.0158055	0.00440579	0.0557605
	0.0345826	0.127502	0.0200683	0.0590559
	0.00510255	0.0874405	0.0268455	0.0440949
	0.0390612	0.132142	0.0258921	0.0509268
	0.0217286	0.0628381	0.0311955	0.0162469
	0.00894992	0.0669625	0.00334537	0.0480888
	0.0160201	0.105273	0.0328491	0.0649514
	0.0409406	0.132804	0.0566198	0.0348028
	0.0715643	0.0171524	0.0238038	0.0677739
	0.0381711	0.0524959	0.0165071	0.0524263
	0.0445793	0.0255802	0.025654	0.0197922
	0.017137	0.12363	0.0443077	0.0287553
	0.0135137	0.00982628	0.0395556	0.0336259
	0.0155998	0.0112452	0.0608002	0.0520403
	0.0252597	0.0179006	0.0255644	0.0498335
	0.0239944	0.0356779	0.00880671	0.0270137
	0.0593097	0.0139145	0.0453821	0.0080859
	0.0251007	0.0225318	0.0123541	0.0297821
	0.0251421	0.0949332	0.0878136	0.0872936
	0.0408281	0.0372343	0.00383356	0.046984
	0.0105326	0.0189093	0.0262764	0.0463325
	0.0118339	0.0840969	0.0335226	0.0447294
	0.00720475	0.0129776	0.00710404	0.0224494
	0.0190554	0.00208744	0.0589403	0.0498333
	0.0400928	0.0132134	0.00852417	0.0557656
	0.0302929	0.00169321	0.0204048	0.0412674
	0.011794	0.114417	0.000893906	0.0125569
	0.0170569	0.120677	0.0756917	0.0175254
	0.0284482	0.056047	0.13566	0.0221296
	0.0163518	0.0888619	0.0711964	0.0244042
	0.010764	0.113992	0.0219252	0.031165
	0.0104004	0.0497422	0.0619171	0.00928033
	0.0506917	0.0219108	0.00829915	0.0733406
	0.00983529	0.0397967	0.0647843	0.0204781
	0.0116651	0.0717811	0.0364072	0.0396213
	0.00342631	0.0268688	0.0906367	0.00726483
	0.0304974	0.0181047	0.014725	0.0281766
	0.00654585	0.00850394	0.026718	0.0401616
	0.00652234	0.0848288	0.0565138	0.000160802
	0.0128722	0.107231	0.0168042	0.00115679
	0.0372217	0.0656234	0.0419977	0.0129106
	0.0182974	0.0143783	0.107347	0.0399366
	0.0177373	0.0913625	0.0434003	0.0128954
	0.0630314	0.0285649	0.110947	0.0289149
	0.0157946	0.0550811	0.0871166	0.0148061
	0.019125	0.107662	0.0878309	0.0180215
	0.0122682	0.158262	0.082661	0.0415738
	0.0093341	0.032789	0.0989206	0.00525264
	0.0362109	0.062685	0.052579	0.0221923
	0.0159092	0.0441183	0.0051224	0.0449273
	0.00689067	0.144107	0.00483294	0.0237762
	0.0200912	0.020243	0.000524437	0.0241724
	0.00995114	0.0920053	0.0511399	0.0406864
	0.0452792	0.0767985	0.0402276	0.052195
	0.0482012	0.00727291	0.0335428	0.027862
	0.0184244	0.0776985	0.0738643	0.0135947
	0.0322499	0.0829936	0.0864787	0.0265694
	0.00287405	0.0228556	0.0501779	0.0640525
	0.00834639	0.01909	0.084595	0.0393506
	0.0179833	0.0332782	0.0121712	0.0416467
	0.0529122	0.0604697	0.048685	0.0117991
	0.0134528	0.0569945	0.111177	0.0231117
	0.0103788	0.0323578	0.0733254	0.00460415
	0.0164773	0.0803028	0.0556749	0.0606203
	0.00525345	0.0438751	0.0561311	0.0581494
	0.0647391	0.0588018	0.00435286	0.012284
	0.0183421	0.0747374	0.0882123	0.0887358
	0.0315203	0.101904	0.0950055	0.00549293
	0.0047898	0.0551893	0.0379869	0.00830507
	0.00834073	2.01927e-05	0.0268584	0.0210847
	0.00746757	0.0543763	0.077194	0.0378538
	0.0403852	0.0386854	0.0779579	0.0507917
	0.00300529	0.132095	0.0682451	0.0225527
	0.00188938	0.0824615	0.0868624	0.00866683
	0.0298007	0.0890514	0.0289255	0.0163346
	0.0386905	0.00318745	0.0016976	0.0414123
	0.0412642	0.0542565	0.0171069	0.0172053
	0.0137368	0.156102	0.0278367	0.029406
	0.0101411	0.0214114	0.0456649	0.00637182
	0.0240637	0.0429516	0.0876758	0.0387844
	0.0559677	0.0676932	0.0760156	0.0154252
	0.0446066	0.0728251	0.0158628	0.0144987
	0.00957517	9.94698e-05	0.0167845	0.0608714
	0.0051713	0.0737464	0.0108325	0.0065734
	0.00132001	0.0408344	0.00313455	0.00742306
	0.0113804	0.0509297	0.028488	0.0120259
	0.0381341	0.0873514	0.035695	0.0250916
	0.00976897	0.08648	0.0123284	0.052754
	0.0289462	0.0380069	0.00613661	0.0073261
	0.0236633	0.0444791	0.0122739	0.0487321
	0.0275056	0.0406419	0.0183965	0.0526287
	0.00832374	0.032845	0.03389	0.0327013
	0.0391928	0.0913567	0.0283083	0.0172131
	0.0388572	0.0610014	0.0425857	0.0101906
	0.0505457	0.0305735	0.0118625	0.028908
	0.0715388	0.0644833	0.0263824	0.051074
	0.0380694	0.0602028	0.0207694	0.0238833
	0.0288879	0.068649	0.021123	0.00245646
	0.0120437	0.0321339	0.0826514	0.0201603
	0.0230714	0.0924887	0.0352574	0.0106063
	0.0119675	0.0835433	0.0405732	0.00569593
	0.00116593	0.0691172	0.00406873	0.0045109
	0.0233237	0.119532	0.0256735	0.000850726
	0.00272043	0.0459625	0.00269169	0.0332783
	0.013893	0.026631	0.00813409	0.0592872
	0.0219236	0.107299	0.00552604	0.012241
	0.0627456	0.124859	0.0639624	0.0076499
	0.0361741	0.0925144	0.0410756	0.0136333
	0.0342782	0.0310078	0.0549209	0.0324465
	0.00623683	0.074359	0.0481968	0.0185484
	0.0664902	0.108045	0.00645324	0.000841817
	0.0302463	0.0838398	0.0951957	0.0535729
	0.000286103	0.0997709	0.0491491	0.0402341
	0.00107183	0.0606695	0.0965936	0.0564515
	0.0063886	0.0630354	0.0228703	0.00908272
	0.0412202	0.0762853	0.00812268	0.0560367
	0.0561651	0.0975458	0.00371718	0.00869704
	0.0105696	0.0650194	0.0132092	0.00932322
	0.0147038	0.0388305	0.0271897	0.0112153
	0.0120909	0.111815	0.0205195	0.0202508
	0.0158286	0.0547391	0.0172147	0.0199127
	0.000178552	0.138267	0.0314239	0.0867916
	0.00378502	0.000469525	0.0444927	0.0308625
	0.00712215	0.0729573	0.0490564	0.0428026
	0.0045016	0.161262	0.0492382	0.0505023
	0.0178476	0.100373	0.0666251	0.0081573
	0.0185372	0.092136	0.0573463	0.0114345
	0.00586873	0.0237645	0.0415101	0.00140403
	0.0230003	0.0538218	0.0224265	0.00226206
	0.000675164	0.0619037	0.0500088	0.00343333
	0.0146243	0.0473716	0.0122623	0.0271662
	0.00163957	0.0926993	0.0191766	0.0174601
	0.035988	0.00897419	0.0430242	0.00225437
	0.011185	0.0448328	0.00951514	0.0112839
	0.0223129	0.0878357	0.0523611	0.00455387
	0.0366937	0.022347	0.0281408	0.0190993
	0.0105149	0.0783641	0.0111139	0.0239042
	0.00153501	0.129286	0.0979438	0.0414655
	0.0256101	0.0730972	0.0888632	0.0137835
	0.0171129	0.0686781	0.0174356	0.062648
	0.000516779	0.0174788	0.0244007	0.0297537
	0.0292116	0.10081	0.0384845	0.0184376
	0.0330389	0.0221125	0.10705	0.0143592
	0.00641312	0.0843654	0.053083	0.0112209
	0.0351896	0.0714366	0.0358307	0.0250186
	0.0134029	0.0525613	0.0335823	0.0333365
	0.0533225	0.059226	0.0999688	0.0527358
	0.0222703	0.087071	0.110292	0.00506932
	0.0303262	0.0581967	0.0346845	0.00831424
	0.00247055	0.0518307	0.0168467	0.0465743
	0.0374824	0.0341988	0.0242065	0.037382
	0.0234431	0.0298773	0.0672313	0.00135566
	0.051735	0.0197973	0.0844546	0.0262595
	0.0563643	0.0514987	0.0640308	0.0169253
	0.0153358	0.062465	0.0933818	0.0649013
	0.069621	0.0231249	0.0464459	0.00603092
	0.0211636	0.0836782	0.0562707	0.0454012
	0.0174611	0.026353	0.0196858	0.0111804
	0.00505732	0.0699685	0.0399251	0.0101704
	0.0162905	0.0267226	0.0827893	0.0126548
	0.00200164	0.0657542	0.0606504	0.046651
	0.0177518	0.00294933	0.0454643	0.0434366
	0.0627025	0.0817256	0.00146153	0.0222775
	0.0109219	0.0348322	0.00717611	0.00452389
	0.0342906	0.092941	0.0131313	0.0790677
	0.0241845	0.03967	0.00225773	0.0408637
	0.0206811	0.00737832	0.014857	0.0397407
	0.020782	0.0533748	0.0227212	0.0183265
	0.020626	0.105831	0.0117826	0.011674
	0.0211852	0.104995	0.0161938	0.020743
	0.015295	0.00293359	0.0489072	0.00165992
	0.0228646	0.0858632	0.00464561	0.00719786
	0.0092582	0.142885	0.033515	0.0211244
	0.00678083	0.0858122	0.0272635	0.0484477
	0.038162	0.0147082	0.026324	0.0142191
	0.0411105	0.0777261	0.0476257	0.0728309
	0.0367194	0.123791	0.0166564	0.0091198
	0.0674088	0.0441515	0.0361591	0.00632666
	0.0121204	0.0703821	0.0591755	0.0473569
	0.0264283	0.0388744	0.0376342	0.028609
	0.0140719	0.0207734	0.0437904	0.0452608
	0.00794432	0.0775671	0.00967969	0.00573712
	0.0118732	0.13874	0.0459646	0.0413539
	0.0197073	0.0464145	0.0437219	0.00497588
	0.0191326	0.0453555	0.067007	0.0490827
	0.0231358	0.0417115	0.0107445	0.0230575
	0.00555452	0.0402254	0.0147271	0.0320665
	0.0390539	0.000449135	0.0304904	0.0293346
	0.0336422	0.0502908	0.0120806	0.0143589
	0.0308083	0.0108744	0.0777177	0.0304788
	0.0136093	0.0529148	0.022427	0.0305814
	0.00192464	0.0816627	0.0515628	0.0293832
	0.0201749	0.0131856	0.00208418	0.00357599
	0.0100644	0.101705	0.0648261	0.0270163
	0.025295	0.103231	0.0261757	0.0236649
	0.0685372	0.0960654	0.0476066	0.0378379
	0.0367356	0.0335604	0.00718129	0.0466626
	0.0187511	0.0533391	0.082456	0.0265528
	0.0214245	0.0906717	0.0231899	0.0436767
	0.025346	0.0227725	0.0435357	0.0580969
	0.0273958	0.0916893	0.0113681	0.0607279
	0.0368177	0.0210379	0.0275033	0.0604711
	0.0180013	0.146057	0.0282018	0.0229502
	0.0114756	0.101773	0.0227355	0.000885662
	0.0609623	0.0473647	0.0127796	0.00986238
	0.0352476	0.000810853	0.0324537	0.0437815
	0.0483173	0.0610587	0.0704295	0.00742604
	0.0364087	0.155034	0.027128	0.000720975
	0.0491076	0.0285695	0.000489721	0.0033565
	0.0434426	0.107627	0.0944484	0.00653289
	0.0233093	0.0205492	0.0112033	0.0570014
	0.0453128	0.0436972	0.00210626	0.0127712
	0.00896946	0.143388	0.00561388	0.0328724
	0.00447369	0.0855766	0.0270787	0.0124891
	0.0367856	0.0216297	0.0108239	0.0299133
	0.0141465	0.119449	0.0587779	0.044769
	0.0158795	0.0465259	0.0682125	0.0174301
	0.0106702	0.0407672	0.0352549	0.00441895
	0.0329377	0.0461167	0.0572799	0.0294753
	0.0660271	0.0402357	0.000214877	0.0186032
	0.0177838	0.101195	0.12794	0.0170916
	0.00358157	0.0848061	0.00945238	0.0490921
	0.0163545	0.135479	0.0448162	0.0299631
	0.00895297	0.0331105	0.00741109	0.0227023
	0.0672873	0.0533808	0.062125	0.0630944
	0.0183944	0.100633	0.0306696	0.0362277
	0.0114167	0.0194802	0.00853703	0.0137224
	0.00862336	0.114989	0.0181604	0.0126723
	0.0298135	0.114841	0.0917611	0.00240709
	0.0199477	0.0848521	0.0363594	0.0263004
	0.00166031	0.00175993	0.0344368	0.00272506
	0.00273207	0.00914741	0.0154472	0.0779785
	0.0173178	0.07405	0.0476121	0.0284382
	0.0384767	0.0909701	0.0106318	0.00900129
	0.0163164	0.0358157	0.00617569	0.0279372
	0.0185699	0.0471477	0.0132574	0.00166282
	0.0352653	0.0671807	0.0136464	0.00160745
	0.00721559	0.0834797	0.0524559	0.037322
	0.0383032	0.0715538	0.0320599	0.0037948
	0.000904874	0.0388994	0.0475637	0.0363699
	0.0102147	0.0305149	0.103044	0.0581085
	0.0163243	0.074998	0.046188	0.028764
	0.0262839	0.0196768	0.0209274	0.025573
	0.00558142	0.0926344	0.0571267	0.00400123
	0.0151968	0.0607041	0.056695	0.00916848
	0.0283613	0.014369	0.0308082	0.0157271
	0.0142096	0.0228687	0.00281774	0.0522247
	0.00760701	0.0340255	0.0635638	0.0261027
	0.0200319	0.0734284	0.106497	0.0306518
	0.0210207	0.134706	0.0674422	0.0133531
	0.0026349	0.0521085	0.0635764	0.0102262
	0.00350233	0.00608011	0.0738702	0.0221989
	0.057952	0.0111546	0.106079	0.0178494
	0.031498	0.0770701	0.0596499	0.0606421
	0.00890764	0.00155943	0.0997983	0.000337503
	0.0410329	0.0363587	0.0809245	0.0174244
	0.0573045	0.034012	0.05119	0.0442783
	0.00470536	0.0408708	0.0601101	0.0308807
	0.0422085	0.103117	0.0898448	0.0149247
	0.0245995	0.0105389	0.0270754	0.0251965
	0.00315563	0.097873	0.00971274	0.00284367
	0.0188699	0.150302	0.0524543	0.00542611
	0.0376999	0.100811	0.055925	0.0177916
	0.00984586	0.0577672	0.0154271	0.0439691
	0.0551523	0.015782	0.0165482	0.0354764
	0.0334612	0.026501	0.0387012	0.0132192
	0.0193958	0.0159834	0.0249948	0.00326008
	0.00632052	0.065233	0.0252527	0.0278725
	0.0234106	0.110585	0.0571591	0.0405543
	0.0271928	0.0334724	0.0439773	0.0252845
	0.0134584	0.0520277	0.0822004	0.00442926
	0.0639718	0.0123182	0.0321481	0.0298061
	0.0580906	0.121098	0.0113908	0.0299573
	0.00617994	0.0411966	0.0263361	0.0399
	0.0215665	0.165161	0.0391986	0.0392256
	0.000193962	0.0588858	0.00517152	0.0239168
	0.021395	0.067084	0.0164964	0.0514416
	0.0144122	0.0352356	0.00899072	0.00690692
	0.0263667	0.00448652	0.0258131	0.0547362
	0.00770316	0.0591101	0.00244106	0.00342002
	0.00197491	0.0558495	0.0274794	0.0571424
	0.0407313	0.0763142	0.0251831	0.0120017
	0.0212503	0.0175546	0.0264095	0.00245335
	0.0174532	0.0935193	0.00118229	0.00352399
	0.0294173	0.0465086	0.0356881	0.00756355
	0.0108484	0.125097	0.00997065	0.0798078
	0.0267711	0.0426946	0.00481172	0.0126671
	0.0310808	0.0113743	0.0299145	0.0395316
	0.0262432	0.0780087	0.0478587	0.0338622
	0.00244678	0.070708	0.0272983	0.031017
	0.00798539	0.0482433	0.0902127	0.0333465
	0.0465534	0.0423268	0.0667348	0.000518993
	0.0434211	0.0546761	0.0433102	0.0483095
	0.00127036	0.0897215	0.0261386	0.0650768
	0.0420873	0.0755477	0.0145315	0.0102639
	0.0167297	0.102305	0.027537	0.0719677
	0.0203591	0.0364743	0.00679411	0.0514318
	0.0406884	0.10543	0.0387289	0.0794277
	0.0581479	0.0248467	0.0957745	0.00334167
	0.006055	0.0344406	0.0163097	0.0506731
	0.00550069	0.0415619	0.00168996	0.0234663
	0.0264717	0.0328546	0.0626116	0.0234059
	0.0132042	0.0305638	0.0391322	0.0277594
	0.000283101	0.0543991	0.0185179	0.0583606
	0.00509892	0.0956754	0.0563385	0.0595448
	0.0541528	0.0110954	0.0132294	0.00456462
	0.00430279	0.0071215	0.0375758	0.0275846
	0.0245593	0.0045256	0.00426394	0.0155624
	0.00437593	0.0449374	0.0112819	0.0116867
	0.0199381	0.120034	0.0118399	0.00941072
	0.032664	0.0421828	0.137426	0.015475
	0.0336767	0.0334789	0.148422	0.0851596
	0.0367523	0.0468886	0.0634465	0.0318398
	0.0616058	0.0446035	0.00545728	0.0400909
	0.00958375	0.0561731	0.0604842	0.0448413
	0.00631277	0.097258	0.0756362	0.0133291
	0.0208535	0.0461449	0.0664664	0.0500409
	0.0531538	0.0659099	0.0761879	0.0248451
	0.0123941	0.0713126	0.0156881	0.00318018
	0.00397078	0.0545324	0.00564558	0.0589984
	0.0117494	0.0979255	0.0221481	0.0268752
	0.0281905	0.116019	0.0910511	0.0137189
	0.0233867	0.00671813	0.00823043	0.00278136
	0.0105849	0.0581614	0.0711298	0.0307329
	0.000472903	0.035479	0.0278499	0.0934886
	0.0257996	0.0181769	0.0547775	0.0288462
	0.00775871	0.0367962	0.0395555	0.0118971
	0.0260554	0.0996235	0.0745895	0.0207424
	0.0684701	0.0317705	0.0558216	0.0279673
	0.025587	0.0399282	0.0490335	0.0490398
	0.0290638	0.0697792	0.0267264	0.0498174
	0.00221381	7.0166e-05	0.0544574	0.0109345
	0.0250934	0.0346536	0.000458569	0.00976721
	0.00121597	0.082996	0.0236806	0.0116575
	0.00225246	0.036193	0.036748	0.0200438
	0.0384819	0.103673	0.0908784	0.004161
	0.0126214	0.1117	0.00221504	0.0192564
	0.00160999	0.0535108	0.0386668	0.00250713
	0.0163332	0.0354983	0.0199358	0.0368674
	0.0124256	0.0759349	0.101167	0.0165852
	0.00223102	0.0160845	0.04961	0.016126
	0.0254352	0.135559	0.138986	0.0370258
	0.0183039	0.0391079	0.0678383	0.00504676
	0.00879311	0.117901	0.00928326	0.0237015
	0.0106199	0.119586	0.0568258	0.0234859
	0.00603316	0.0744526	0.117958	0.0715781
	0.0063677	0.0465189	0.112625	0.0246623
	0.0172091	0.0684342	0.0100255	0.0420097
	0.0230475	0.038454	0.0100299	0.0122622
	0.0145559	0.0281864	0.00355228	0.0111517
	0.00818318	0.0278297	0.0403434	0.019153
	0.0114956	0.119153	0.0475141	0.00887274
	0.00629514	0.0486878	0.0146067	0.0125509
	0.00412104	0.131002	0.0631932	0.0242396
	0.0128582	0.00582361	0.0813551	0.00590808
	0.0287993	0.00631225	0.0111316	0.0293803
	0.00551071	0.0600324	0.0736534	0.0419641
	0.0291245	0.0234824	0.0280652	0.00865001
	0.038728	0.0098871	0.00452078	0.0475954
	0.0232101	0.00635276	0.0750995	0.0351043
	0.0396228	0.0355509	0.062506	0.0277583
	0.00498866	0.0149185	0.00697133	0.0176423
	0.00116169	0.0609262	0.054445	0.0166384
	0.0612251	0.0997559	0.010273	0.0214128
	0.00216951	0.00272696	0.055394	0.00521378
	0.0457229	0.0306646	0.0123254	0.0256903
	0.0356609	0.0742229	0.0404588	0.015963
	0.0425402	0.0823673	0.121227	0.00527894
	0.0193126	0.0688324	0.0699997	0.0371337
	0.00554847	0.0135572	0.000161348	0.000286725
	0.00797174	0.105886	0.0935472	0.0250433
	0.0399462	0.0473471	0.0711794	0.013549
	0.0134411	0.102622	0.0717439	0.0278852
	0.0304786	0.0707489	0.00838045	0.0116974
	0.00529194	0.030494	0.00975141	0.0307302
	0.0474316	0.00465506	0.0240655	0.0570075
	0.0187472	0.0419632	0.0346532	0.0272806
	0.0075661	0.0764509	0.0392841	0.0318654
	0.0138288	0.0156249	0.0801182	0.0802667
	0.0469769	0.026913	0.0400587	0.0205421
	0.013803	0.140592	0.0196818	0.0115786
	0.0326657	0.0254154	0.028782	0.0156306
	0.0146582	0.0872174	0.00778013	0.014197
	0.0161354	0.0420615	0.0194269	0.0629275
	0.0112261	0.0846248	0.00820599	0.0074668
	0.0370659	0.0951921	0.0020769	0.00786234
	0.0399331	0.0948243	0.0389491	0.00203266
	0.0130952	0.0803488	0.0663807	0.0239513
	0.0474117	0.0315432	0.0532064	0.0260077
	0.0116161	0.0602228	0.0281973	0.0220587
	0.04029	0.027838	0.119675	0.0241939
	0.0163467	0.0396903	0.0339979	0.0582394
	0.0210818	0.0482544	0.0387045	0.0290054
	0.00217249	0.0119214	0.0190884	0.0130171
	0.0690356	0.0162036	0.0972255	0.033382
	0.020415	0.0932282	0.0307092	0.0141022
	0.0523136	0.149776	0.0468286	0.021443
	0.0304521	0.0382268	0.052769	0.0290423
	0.0547235	0.0169925	0.00183024	0.0570884
	0.0679332	0.0318031	0.0333512	0.0292168
	0.0548967	0.0857861	0.0258459	0.0312954
	0.0674388	0.0358805	0.102395	0.0147517
	0.0326989	0.135125	0.00163819	0.0784373
	0.0348172	0.0349544	0.00796047	0.0295657
	0.0555841	0.127104	0.026761	0.0392557
	0.0177379	0.141231	0.049871	0.0804161
	0.00225369	0.0635267	0.0789221	0.0102788
	0.00704305	0.0372242	0.0360491	0.0141556
	0.00455497	0.0428466	0.0487268	0.0360952
	0.00451758	0.0563474	0.0169376	0.0264558
	0.0348881	0.0172875	0.0378712	0.0812983
	0.0430953	0.00459613	0.0129424	0.0153487
	0.0353228	0.0428807	0.0421948	0.00776341
	0.0454674	0.0775115	0.0250146	0.0403404
	0.0450891	0.0137486	0.0759777	0.013945
	0.00076906	0.0420847	0.0467615	0.042429
	0.0156841	0.0241693	0.0179042	0.0213757
	0.012769	0.0715934	0.0746247	0.00994124
	0.0570933	0.00418764	0.0134072	0.037307
	0.0224209	0.0422406	0.0443136	0.038599
	0.00346489	0.0129543	0.00797079	0.0214541
	0.026736	0.0738043	0.00671321	0.0265629
	0.0219706	0.0547618	0.0339287	0.0635602
	0.002124	0.00929928	0.0320797	0.00934271
	0.0113854	0.0646064	0.0928637	0.0326518
	0.0314278	0.152274	0.0124882	0.0103435
	0.0223435	0.0996174	0.00345073	0.01977
	0.0153295	0.0192556	0.0190398	0.00324377
	0.0126455	0.0147892	0.0846928	0.000723607
	0.0216085	0.00140436	0.00882432	0.0906401
	0.0105622	0.126704	0.00470788	0.0357798
	0.00959964	0.00821806	0.0768337	0.0607726
	0.0384366	0.148131	0.0828683	0.00786533
	0.0386782	0.0401796	0.0242524	0.0010684
	0.0127292	0.130875	0.0579628	0.00426907
	0.00302473	0.0770167	0.0236979	0.0152304
	0.0158174	0.0504252	0.0880953	0.0787522
	0.00422306	0.102885	0.0467292	0.0683118
	0.046494	0.0818902	0.00389378	0.0281947
	0.0289322	0.0945849	0.0234337	0.0105165
	0.00464307	0.000144259	0.014386	0.0223957
	0.017361	0.00182175	0.00405593	0.0202488
	0.0373275	0.101227	0.05553	0.0121104
	0.0186169	0.0593509	0.0112268	0.0349149
	0.00352043	0.0689913	0.100109	0.0181469
	0.00530995	0.0256287	0.0431499	0.0687432
	0.0425682	0.0782758	0.012264	0.0896359
	0.0104468	0.0331046	0.0440185	0.0631687
	0.0346209	0.0246815	0.0305642	0.00658026
	0.0105848	0.0387293	0.0610261	0.00219835
	0.00429216	0.00107758	0.0956733	0.00259246
	0.013969	0.012874	0.00961695	0.0392074
	0.00265434	0.0887206	0.0136752	0.0228723
	0.00293022	0.0605409	0.000173064	0.0159997
	0.0146672	0.00904731	0.073696	0.0159027
	0.0388652	0.0700869	0.0352327	0.0664183
	0.00235972	0.0378261	0.0217358	0.0318827
	0.0373664	0.0654023	0.0236947	0.0564875
	0.036401	0.0237462	0.00217621	0.00488407
	0.00652507	0.0583308	0.00420424	0.0318006
	0.0150165	0.0806934	0.0909968	0.00633339
	0.0106488	0.0372631	0.0359305	0.0176364
	0.0621008	0.0590346	0.00695548	0.026359
	0.0183313	0.0595669	0.00504164	0.0306715
	0.0250183	0.0468827	0.0284214	0.0442609
	0.0256538	0.0264375	0.0834281	0.0119791
	0.0185555	0.038965	0.0341784	0.0204361
	0.0105014	0.142785	0.0472537	0.020472
	0.00154376	0.0679063	0.00624241	0.0158869
	0.0120123	0.114567	0.0246506	0.00734672
	0.0513192	0.0424732	0.0297828	0.0276898
	0.0319483	0.0545282	0.0390624	0.0187264
	0.00850913	0.0556371	0.00628958	0.00754285
	0.0235713	0.0817744	0.027583	0.0459459
	0.0442327	0.00916712	0.0183078	0.0189089
	0.00172561	0.0394327	0.00599937	0.0359433
	0.0464	0.0413938	0.0168222	0.0067198
	0.00244828	0.0616371	0.0932121	0.0121813
	0.0184877	0.0668088	0.02354	0.00756583
	0.0591121	0.0259901	0.0121784	0.0393997
	0.0181695	0.0763866	0.0162405	0.00530588
	0.0154176	0.131443	0.051335	0.029457
	0.011868	0.0787603	0.0351392	0.0130417
	0.0360667	0.0484689	0.0529564	0.0311756
	0.0624045	0.0810966	0.0413315	0.0277078
	0.0132683	0.0134702	0.00253698	0.00229029
	0.034213	0.0890622	0.00572926	0.0265744
	0.0386723	0.0484699	0.0363261	0.0242942
	0.045076	0.0156074	0.0113082	0.0345422
	0.0232754	0.0261813	0.0958823	0.00137176
	0.0197957	0.0411097	0.034547	0.00116628
	0.0228195	0.0532477	0.050236	0.0638705
	0.023791	0.0913632	0.0811021	0.0169519
	0.000758232	0.0837388	0.00284008	0.020389
	0.00885327	0.10774	0.000354601	0.0906828
	0.0221891	0.146004	0.0118333	0.0100267
	0.0100875	0.0915537	0.0530751	0.0437457
	0.0350225	0.0612729	0.0473954	0.0116009
	0.0271208	0.111255	0.0374293	0.0109576
	0.000817342	0.0273108	0.035162	0.0405747
	0.0097921	0.065429	0.0431752	0.0385469
	0.0386931	0.140181	0.0176367	0.0125306
	0.0264513	0.0783903	0.132563	0.01622
	0.0256366	0.014007	0.0059633	0.029645
	0.00576549	0.0231529	0.0939577	0.0905525
	0.0057149	0.0564633	0.0494434	0.00651817
	0.0122483	0.0896512	0.0683235	0.0351241
	0.00997572	0.00277562	0.0113433	0.00386996
	0.0136136	0.0293932	0.0246397	0.0300692
	0.00999067	0.0438538	0.0166967	0.00122942
	0.0272111	0.0818558	0.0138154	0.0208444
	0.00384731	0.0274804	0.0460083	0.0197009
	0.019877	0.149499	0.0148299	0.0350714
	0.0117145	0.103134	0.000122346	0.0471087
	0.0206755	0.111681	0.0218875	0.042807
	0.00190344	0.0310086	0.0352108	0.015078
	0.0234943	0.0265262	0.0282661	0.0142973
	0.0105309	0.0624365	0.0448636	0.0386001
	0.0489994	0.0464566	0.0220186	0.00264663
	0.00754731	0.0521818	0.0495318	0.0217641
	0.0101616	0.0268644	0.0221044	0.00399239
	0.00892584	0.156884	0.0130332	0.0360478
	0.0163031	0.0819647	0.0305542	0.0466147
	0.00325232	0.0506994	0.0227056	0.0581558
	0.0147564	0.117871	0.00201299	0.00156128
	0.0203814	0.118362	0.0198443	0.0237763
	0.00972387	0.0654137	0.113009	0.0061723
	0.0147662	0.0362936	0.0173745	0.00634358
	0.0148659	0.0471562	0.0229205	0.0108276
	0.0225718	0.0737982	0.000117581	0.0101774
	0.0122439	0.120515	0.0128616	0.00855891
	0.0184716	0.107324	0.00507407	0.050808
	0.00923205	0.0481929	0.115076	0.0378056
	0.019125	0.00156851	0.0473898	0.0763565
	0.0186995	0.0267431	0.0342718	0.0157929
	0.000193263	0.011974	0.0142666	0.051784
	0.0584123	0.0876974	0.0107362	0.0397505
	0.00820333	0.00147839	0.0355412	0.00240238
	0.0114698	0.138516	0.0107733	0.0160629
	0.0276501	0.0698021	0.00953895	0.0603453
	0.00681321	0.0317976	0.0381542	0.0468552
	0.023476	0.151097	0.0865796	0.041276
	0.0376272	0.000349364	0.00327149	0.0430145
	0.0105053	0.140915	0.0918294	0.0102378
	0.0203178	0.058164	0.0155929	0.0424076
	0.0343747	0.0941213	0.0237774	0.000700644
	0.0409338	0.112614	0.0437882	0.0176527
	0.0542402	0.0989402	0.0137573	0.0392917
	0.0158849	0.00057661	0.025913	0.0231287
	0.0521085	0.0639422	0.0161504	0.0222543
	0.0458501	0.006136	0.0662942	0.0528128
	0.00640714	0.0775625	0.044485	0.0244179
	0.0194894	0.0651072	0.00339135	0.0259028
	0.02103	0.0651055	0.121603	0.00259416
	0.0318071	0.0240644	0.0267428	0.0282722
	0.0723097	0.108976	0.0235033	0.0496314
	0.0188611	0.0791416	0.110441	0.00922881
	0.0405965	0.016714	0.0151412	0.038969
	0.0284865	0.0277532	0.143253	0.0123522
	0.0466179	0.0760993	0.0182057	0.0281512
	0.0259123	0.0583414	0.00116346	0.0256258
	0.0213538	0.116358	0.0740689	0.0282666
	0.0210434	0.147371	0.0276596	0.0197412
	0.00245373	0.136752	0.0277	0.0318368
	0.0206314	0.0375916	0.0527688	0.0640052
	0.00806414	0.132407	0.0559165	0.00848331
	0.00264111	0.118079	0.0239318	0.0477256
	0.008606	0.0925497	0.0259952	0.0626667
	0.0200848	0.0460822	0.00444545	0.00473418
	0.00880556	0.00668076	0.0329216	0.00158735
	0.00399776	0.0166512	0.0586529	0.0439431
	0.0298991	0.000263936	0.0596537	0.0443142
	0.0072439	0.0707401	0.0280023	0.0594726
	0.00506817	0.0696955	0.0820895	0.00150864
	0.00489022	0.0609907	NaN	0.00265899
	0.0235101	0.0889137	0.0242828	0.0357212
	0.0351511	0.11491	0.0413867	0.0725906
	0.0202167	0.0543669	0.0252039	0.0210436
	0.0299403	0.0407617	0.0721097	0.00244093
	0.0126438	0.0841602	0.0664223	0.0571285
	0.0249997	0.117351	0.0326756	0.00275787
	0.019343	0.0700261	0.0211075	0.02655
		0.035545	0.0434224	0.0437058
		0.0658526	0.0748924	0.0564194
		0.0248839	0.0549187	0.0608125
		0.032999	0.0504619	0.00342917
		0.119709	0.0936371	0.0130484
		0.080533	0.00646405	0.0493206
		0.0954289	0.0381682	0.0153713
		0.00926207	0.0188847	0.026871
		0.0544491	0.0237296	0.01454
		0.00749481	0.0181226	0.0473143
		0.0318736	0.0646476	0.0405042
		0.0746454	0.0262293	0.0263365
		0.046029	0.0562764	0.0567896
		0.154512	0.00748716	0.00323459
		0.00238817	0.00701257	0.000989945
		0.0953741	0.0419934	0.0665955
		0.0244168	0.119355	0.0234293
		0.0360907	0.00311084	0.0247721
		0.059143	0.00247847	0.0309084
		0.0466348	0.0123076	0.00106455
		0.0445597	0.0100393	0.00254792
		0.10242	0.0184444	0.051503
		0.0965647	0.0373857	0.00269158
		0.140687	0.022052	0.036481
		0.0842503	0.0129472	0.00481499
		0.0663493	0.0550772	0.0412554
		0.0281654	0.0470856	0.0264667
		0.113091	0.0404737	0.065329
		0.113671	0.0113622	0.0158826
		0.00283844	0.0617198	0.00779239
		0.0790298	0.0622756	0.0121663
		0.0873849	0.0210436	0.00115673
		0.124685	0.028228	0.0669852
		0.063936	0.038918	0.00409512
		0.0364109	0.0351	0.0553346
		0.0407567	0.00513149	0.00649686
		0.0485027	0.0823235	0.0306707
		0.0384048	0.0598291	0.0213209
		0.0832145	0.0112356	0.0237164
		0.063729	0.0311643	0.01882
		0.142503	0.08103	0.0117213
		0.0346791	0.00347603	0.0133471
		0.00981117	0.0335639	0.00503637
		0.027029	0.0268897	0.0075571
		0.0587555	0.00924904	0.0057091
		0.000987626	0.0658646	0.0208588
		0.0282741	0.0698811	0.0083413
		0.0222622	0.0566193	0.0500836
		0.0229017	0.025744	0.0250624
		0.0433322	0.0857042	0.000605288
		0.13429	0.0107858	0.0575864
		0.0671767	0.04093	0.0362943
		0.0875738	0.00802206	0.0236426
		0.0160136	0.0233998	0.0402947
		0.0429567	0.0569886	0.0370324
		0.0204038	0.0251105	0.0750002
		0.111817	0.0125974	0.0058638
		0.104434	0.0342294	0.0311298
		0.0659871	0.112632	0.0161284
		0.0412249	0.0144445	0.0692762
		0.0707421	0.0506481	0.00961211
		0.0952404	0.0707365	0.0281559
		0.118597	0.00345214	0.0438585
		0.0183761	0.0503075	0.0323228
		0.0559905	0.014709	0.000267453
		0.0473349	0.00519637	0.0294771
		0.0570335	0.022211	0.052537
		0.0327445	0.0804734	0.0261795
		0.058046	0.0297824	0.0257043
		0.0308299	0.0775448	0.0328487
		0.068156	0.0264304	0.0279486
		0.0153409	0.0182605	0.0301773
		0.0263381	0.00536238	0.000541775
		0.070936	0.00935574	0.0615362
		0.0387623	0.0593663	0.00741133
		0.0809947	0.0825537	0.0185278
		0.0640111	0.0476004	0.0212749
		0.0806119	0.0259548	0.0509132
		0.0454939	0.035973	0.00237746
		0.0338618	0.0172824	0.0100131
		0.0833878	0.0869656	0.023956
		0.0086529	0.0172364	0.0487802
		0.111037	0.046809	0.0311782
		0.0412881	0.0168034	0.0544592
		0.0890125	0.00609116	0.0305392
		0.011561	0.106138	0.0010916
		0.0543145	0.0241244	0.00757097
		0.101664	0.00191218	0.0480395
		0.00717946	0.0446067	0.0461621
		0.0470644	0.0470027	0.0549389
		0.0669179	0.0219236	0.0145833
		0.0422364	0.0210194	0.0782484
		0.130658	0.0450034	0.0823689
		0.122128	0.0318445	0.00670651
		0.0719453	0.0299121	0.0379826
		0.0590001	0.0216428	0.0612583
		0.00520721	0.00480466	0.0381843
		0.0855864	0.0598438	0.0170469
		0.0594455	0.0106005	0.0147999
		0.06695	0.0953911	0.0039767
		0.0722484	0.0261332	0.00599942
		0.0440622	0.03233	0.0363224
		0.0502941	0.0237975	0.0291793
		0.0938733	0.0728176	0.0126398
		0.0185468	0.0423977	0.0123609
		0.0293936	0.0162264	0.0204588
		0.061516	0.0428141	0.00329278
		0.0388253	0.00191399	0.0036474
		0.0647226	0.000918892	0.0267032
		0.0823035	0.00592232	0.0154384
		0.024956	0.0452447	0.00967757
		0.00371625	0.0168626	0.0215837
		0.078544	0.0298821	0.0327377
		0.0721177	0.035967	0.016909
		0.0798612	0.0285493	0.00778564
		0.064119	0.0726696	0.0480918
		0.113094	0.0211857	0.0785929
		0.0609035	0.103402	0.0038255
		0.0146764	0.04837	0.051205
		0.0816652	0.041354	0.0438216
		0.0155497	0.0340921	0.00354768
		0.0368054	0.0653211	0.0633545
		0.071335	0.0104627	0.0199319
		0.0640689	0.00681668	0.0193011
		0.00904795	0.0997523	6.37404e-05
		0.0798774	0.0959645	0.038539
		0.0418868	0.0325146	0.0608189
		0.0204542	0.0455183	0.0146066
		0.0975971	0.056553	0.0106445
		0.0551808	0.00627857	0.0127025
		0.0123437	0.00129525	0.0511362
		0.0340845	0.0624206	0.0104632
		0.013343	0.0598645	0.04043
		0.0410302	0.071925	0.0150811
		0.0967686	0.0101995	0.0250035
		0.12135	0.0673947	0.0491209
		0.132217	0.0204708	0.00828218
		0.0018881	0.0446081	0.0103595
		0.06767	0.0478517	0.0157773
		0.0358453	0.0251681	0.0559721
		0.0756317	0.0220756	0.0891917
		0.00997111	0.0351443	0.0209356
		0.063492	0.00900754	0.00843815
		0.151612	0.040705	0.0152377
		0.0156105	0.0266733	0.0505337
		0.0294363	0.0331684	0.00591611
		0.10414	0.00186497	0.000214982
		0.0630088	0.032295	0.00346099
		0.00683085	0.00610285	0.00199686
		0.030498	0.0579217	0.072245
		0.0389628	0.0709593	0.0107314
		0.0543734	0.0288048	0.018968
		0.0326919	0.07097	0.00715881
		0.0463888	0.0739229	0.011832
		0.0341542	0.0651601	0.00433464
		0.0898832	0.0554594	0.0403034
		0.036534	0.0140118	0.0169757
		0.149342	0.0637428	0.0904298
		0.113436	0.0446022	0.0179499
		0.0382418	0.0236378	0.0239384
		0.147787	0.0227348	0.0515362
		0.00974715	0.0272377	0.0265842
		0.0547036	0.00946191	0.0154986
		0.0302589	0.0493152	0.0364464
		0.0149666	0.0265063	0.0352026
		0.12844	0.0224982	0.0199935
		0.00810342	0.0935301	0.0598095
		0.0730782	0.00797704	0.0446527
		0.0526712	0.0372673	0.0542453
		0.0990626	0.0673971	0.0183127
		0.0293124	0.0821344	0.0494072
		0.0602477	0.0588009	0.0284201
		0.0785359	0.0224713	0.0271303
		0.0221216	0.0127813	0.0202094
		0.0978323	0.0110891	0.0444986
		0.0749553	0.000801777	0.0167906
		0.0375491	0.0585609	0.00300417
		0.0106976	0.0803863	0.00156968
		0.0796125	0.0080781	0.0100027
		0.00825079	0.00659437	0.00393804
		0.153151	0.0752788	0.0553713
		0.034914	0.0341121	0.0212044
		0.0406649	0.0782432	0.00695901
		0.0133059	0.0171867	0.00395721
		0.0675465	0.0470229	0.0306304
		0.0628934	0.0336127	0.0666582
		0.0389669	0.0262522	0.0204275
		0.0593285	0.0400218	0.0108149
		0.104712	0.0186486	0.000528868
		0.0530381	0.0443888	0.00978706
		0.0753367	0.0146376	0.00938095
		0.00250263	0.000439791	0.0457468
		0.0387631	0.0817293	0.0875417
		0.0219411	0.0430531	0.0236699
		0.0751015	0.120328	0.00776576
		0.105008	0.00354167	0.0492593
		0.05552	0.10683	0.037493
		0.103718	0.0160993	0.0806994
		0.0844682	0.0469261	0.0224641
		0.0733036	0.0493341	0.0037593
		0.0835402	0.0363591	0.052264
		0.0948064	0.072131	0.0360711
		0.0246988	0.0158513	0.00401621
		0.076987	0.0154567	0.0369405
		0.0395696	0.0312303	0.0192235
		0.0318909	0.0385321	0.0072024
		0.128623	0.0142967	0.0272043
		0.0560879	0.0523225	0.000520756
		0.0439293	0.0151819	0.00805255
		0.0384152	0.0725337	0.0336442
		0.0551907	0.0273345	0.0215973
		0.0122552	0.0343737	0.000171783
		0.008143	0.00202365	0.0217542
		0.165955	0.00875027	0.0416691
		0.0609714	0.0126432	0.0358769
		0.0607006	0.0502177	0.00618667
		0.00472391	0.0740921	0.013895
		0.072778	0.0426211	0.0281767
		0.074444	0.0533912	0.0455824
		0.0944004	0.0755937	0.0132
		0.0403735	0.0353591	0.0466971
		0.0542764	0.0878579	0.0264017
		0.0326065	0.00694448	0.0368709
		0.0486443	0.0101766	0.0241663
		0.00072106	0.0257208	0.0726021
		0.0382764	0.0379752	0.022687
		0.0260163	0.0264978	0.0105024
		0.0900683	0.00537516	0.0129234
		0.0112054	0.0625459	0.0369595
		0.0309221	0.0123866	0.00100252
		0.0546041	0.00535096	0.0241617
		0.000673511	0.0206235	0.0130198
		0.102726	0.0309316	0.0138195
		0.0386886	0.0057551	0.0295872
		0.0110276	0.126877	0.037652
		0.0138588	0.0574066	0.00740779
		0.0292689	0.0295834	0.0155555
		0.0335385	0.00455263	0.0135582
		0.00658607	0.0568348	0.0103138
		0.059653	0.00365746	0.0194584
		0.0499559	0.006224	0.0169817
		0.021127	0.0550097	0.0159515
		0.0126855	0.0868854	0.0190824
		0.0564099	0.0554421	0.0152911
		0.0361076	0.0247152	0.0375071
		0.11237	0.108339	0.00734408
		0.092395	0.0387269	0.0101567
		0.0193547	0.0329694	0.0269528
		0.150764	0.0878034	0.0350066
		0.0579666	0.0100954	0.0864405
		0.102721	0.00843628	0.015253
		0.125082	0.0556584	0.019844
		0.0643945	0.0157267	0.0748708
		0.149926	0.000952635	0.0361747
		0.0398046	1.02253e-05	0.0158476
		0.0284444	0.00126924	0.0311346
		0.097166	0.048981	0.0442692
		0.0352072	0.0477018	0.0828748
		0.0759362	0.0203328	0.0819843
		0.062419	0.0238592	0.0401406
		0.0070758	0.112471	0.00207678
		0.0169938	0.0425305	0.0221811
		0.0445289	0.0114539	0.0263799
		0.035183	0.0686203	0.0303143
		0.0408995	0.0290101	0.055472
		0.00397246	0.00807921	0.0763591
		0.0800425	0.0679732	0.0324509
		0.0572448	0.0375693	0.0675689
		0.0542043	0.00817549	0.0806937
		0.0494767	0.00933527	0.0349861
		0.0419907	0.120981	0.0228015
		0.0206854	0.00521476	0.00343024
		0.115902	0.0904138	0.0421213
		0.0528179	0.0622852	0.0228024
		0.0389113	0.0682507	0.0555612
		0.0933634	0.0181923	0.080535
		0.105711	0.0976885	0.0643045
		0.0652948	0.0142833	0.0293229
		0.165266	0.0151335	0.0185416
		0.0386092	0.00119572	0.00980761
		0.0012247	0.0315092	0.00784091
		0.109542	0.0226184	0.0635284
		0.0793041	0.0440891	0.0510645
		0.0426601	0.0558656	0.0088147
		0.0407284	0.00157242	0.0430847
		0.0372247	0.0312435	0.0781226
		0.0543251	0.0169917	0.00135552
		0.0693577	0.0121327	0.0299067
		0.0600545	0.077989	0.0683065
		0.078826	0.0389978	0.0698612
		0.00224615	0.0752757	0.0382284
		0.00154659	0.113822	0.0306305
		0.0309061	0.0213247	0.0124655
		0.0244561	0.074702	0.0594662
		0.0668335	0.0271744	0.0236591
		0.00447256	0.00433141	0.057033
		0.0705782	0.0419911	0.02202
		0.103208	0.044068	0.0085331
		0.0848032	0.00105125	0.0774864
		0.107432	0.0804113	0.0450592
		0.0641964	0.0982375	0.00236374
		0.0624977	0.0497089	0.0759452
		0.000227933	0.0966394	0.0425418
		0.0751502	0.0196072	0.0261024
		0.0112796	0.0175259	0.0639105
		0.0361028	0.0741166	0.0233897
		0.0107796	0.058703	0.00708127
		0.0347617	0.0320754	0.0433013
		0.0368212	0.0429859	0.0311939
		0.0462954	0.0446014	0.00411907
		0.0349493	0.0422145	0.0437828
		0.0449655	0.0198396	0.0881662
		0.0854123	0.00358308	0.0386437
		0.0112069	0.015718	0.0450605
		0.0884445	0.000287622	0.0518077
		0.0787253	0.0292719	0.018292
		0.0793985	0.056525	0.0346932
		0.148695	0.0878804	0.0155857
		0.022771	0.0151404	0.0536883
		0.0842003	0.0123403	0.01337
		0.0108446	0.0349619	0.0667793
		0.0734284	0.128305	0.0385911
		0.0756793	0.0244299	0.0169764
		0.0663531	0.0958723	0.00924404
		0.0713694	0.0261661	0.0426423
		0.0552158	0.0239103	0.0100239
		0.12259	0.0703517	0.0236553
		0.0503479	0.0406292	0.00383316
		0.0449341	0.020619	0.0249825
		0.0487027	0.0781817	0.0192433
		0.0134049	0.0676178	0.0132683
		0.0552811	0.0596883	0.0143891
		0.165415	0.0188515	0.00207601
		0.0530287	0.114062	0.0623688
		0.00618735	0.0478412	0.035481
		0.0273156	0.00694275	0.0453467
		0.0114037	0.0735473	0.00515268
		0.0409672	0.0513531	0.0351356
		0.0982066	0.0849235	0.00740854
		0.0171931	0.0418718	0.0268584
		0.00536848	0.043097	0.000408162
		0.0898896	0.0366387	0.0593382
		0.0445117	0.11928	0.0630547
		0.0359348	0.0471086	0.00793089
		0.0855833	0.035022	0.0511938
		0.0464544	0.0730927	0.0322927
		0.028231	0.0146032	0.0134263
		0.12512	0.045981	0.00594109
		0.0296908	0.0368531	0.00119797
		0.130316	0.0268818	0.0326884
		0.0417256	0.0248857	0.00848313
		0.0112059	0.068036	0.0263689
		0.0347893	0.0532593	0.0325325
		0.0158241	0.00461454	0.0500465
		0.0570404	0.037206	0.0148731
		0.0579502	0.0204115	0.00981503
		0.0653024	0.0224384	0.0108118
		0.0371681	0.0386057	0.009261
		0.109007	0.0114363	0.0072403
		0.0460597	0.0340511	0.0410391
		0.0571008	0.034941	0.0341558
		0.0220321	0.0464892	0.0772645
		0.0645134	0.0367878	0.00172085
		0.125402	0.0884304	0.0168958
		0.00903527	0.025114	0.00424728
		0.0507549	0.0307154	0.0213766
		0.0558338	0.0539107	0.0199161
		0.152467	0.00260953	0.0265154
		0.0758061	0.028485	0.012743
		0.0505445	0.0247329	0.0170071
		0.138738	0.0794826	0.0085578
		0.0557355	0.0295969	0.0295105
		0.0588001	0.0437856	0.0560018
		0.0408925	0.000721344	0.00541395
		0.00107311	0.0478206	0.0261474
		0.106844	0.0123705	0.0272972
		0.0417697	0.114733	0.0489453
		0.112576	0.00961447	0.0095513
		0.0101611	0.0339879	0.0187981
		0.0158658	0.0531397	0.0277715
		0.0763407	0.0114403	0.0265314
		0.080907	0.0183216	0.00515022
		0.00769681	0.0193492	0.0274445
		0.0684224	0.0155533	0.00582412
		0.105422	0.0800853	0.0355058
		0.154011	0.061533	0.0279679
		0.0390048	0.0900391	0.0674375
		0.0765365	0.00474995	0.0517945
		0.0540127	0.00424936	0.00488674
		0.0880831	0.0523301	0.0666283
		0.0684284	0.0182271	0.0351872
		0.0158051	0.0056741	0.00682383
		0.0334314	0.0403105	0.0525184
		0.105067	0.00253058	0.00931958
		0.0283995	0.0528999	0.0201051
		0.0639755	0.0149962	0.000227593
		0.0456198	0.0338464	0.0252659
		0.0952002	0.0998984	0.00771867
		0.0672965	0.10699	0.0364857
		0.110079	0.0114727	0.0223231
		0.0761626	0.0041584	0.0425358
		0.0835267	0.0180872	0.0385281
		0.0566645	0.0692159	0.0494907
		0.00636038	0.0224877	0.0299763
		0.105297	0.119728	0.00625008
		0.151838	0.049999	0.00992672
		0.115701	0.0685281	0.0362881
		0.0479794	0.0177282	0.0349613
		0.00588704	0.0324695	0.00152017
		0.0893099	0.0395298	0.081168
		0.0623138	0.0103993	0.0707547
		0.037334	0.0362704	0.0617662
		0.0736019	0.0449603	0.0389437
		0.0412943	0.000821049	0.0139749
		0.109695	0.048266	0.0161814
		0.0566921	0.0551869	0.0387531
		0.0028506	0.00294554	0.0599952
		0.125186	0.0240572	0.00285833
		0.0815447	0.0151316	0.0318607
		0.117439	0.000692798	0.0138147
		0.0103594	0.0100423	0.0235581
		0.0224811	0.00720537	0.0528972
		0.0773391	0.0178517	0.0395016
		0.0340969	0.0105621	0.0400922
		0.046131	0.000649398	0.0496784
		0.0154155	0.0801964	0.079936
		0.0634517	0.0551003	0.00693805
		0.107208	0.0517809	0.063288
		0.0034002	0.0167508	0.0477663
		0.101081	0.108729	0.0332696
		0.0641422	0.0231069	0.0500064
		0.0337754	0.0275395	0.00308566
		0.0289009	0.0526131	0.0512267
		0.0365685	0.0932052	0.0315027
		0.133561	0.0356699	0.00561519
		0.101554	0.0144294	0.025322
		0.0276994	0.0695789	0.0123671
		0.0619701	0.0529677	0.0289865
		0.062192	0.00394999	0.0452192
		0.0512853	0.0952635	0.025488
		0.0404616	0.064229	0.0225777
		0.0723663	0.0647328	0.0413388
		0.066841	0.0442772	0.072119
		0.0831012	0.0848051	0.0139238
		0.0581452	0.0836134	0.0396852
		0.119808	0.0319798	0.0132969
		0.0341425	0.0014817	0.0275707
		0.119272	0.0819646	0.0186417
		0.0500808	0.0296039	0.0575021
		0.116048	0.0229124	0.0258193
		0.0277755	0.00263416	0.0242019
		0.0197394	0.064833	0.00905129
		0.0611547	0.0707559	0.0317759
		0.0347177	0.0447503	0.0570447
		0.150495	0.0791758	0.0209776
		0.0888853	0.0321042	0.0127019
		0.104866	0.00620213	0.0111759
		0.12148	0.00138426	0.0536926
		0.00137613	0.00134177	0.038851
		0.101805	0.010682	0.0350693
		0.019903	0.0431998	0.0117791
		0.00808413	0.0526685	0.0170133
		0.0120029	0.021663	0.00344433
		0.060838	0.00624291	0.0243989
		0.0525319	0.0833655	0.0323764
		0.077396	0.00479339	0.0555618
		0.0969908	0.012459	0.0216388
		0.0199288	0.0108097	0.0196513
		0.0934532	0.0335127	0.0214754
		0.0352543	0.0562992	0.0313643
		0.0750189	0.00230018	0.0173771
		0.038029	0.0197241	0.0172465
		0.0270786	0.133781	0.0233643
		0.00811585	0.0187892	0.0179135
		0.0652984	0.0186804	0.00104988
		0.0186924	0.029891	0.0181374
		0.0608298	0.0335565	0.010557
		0.0394787	0.0199978	0.0542691
		5.82931e-05	0.0929894	0.0165276
		0.00605765	0.0167255	0.00309052
		0.123425	0.044581	0.0473595
		0.0989456	0.0133324	0.00219806
		0.131382	0.00261726	0.0229098
		0.0152424	0.0321534	0.0221219
		0.020764	0.0606663	0.0356944
		0.0426193	0.0020202	0.0397739
		0.0112885	0.0167074	0.000947589
		0.142441	0.0754767	0.0656935
		0.0121513	0.0710221	0.00228103
		0.0385941	0.0192605	0.0480266
		0.0290683	0.032355	0.0311613
		0.133537	0.0162989	0.00445551
		0.0882592	0.0945511	0.0267197
		0.03943	0.05931	0.00522204
		0.0958931	0.00570137	0.0376782
		0.0293753	0.0135649	0.00742902
		0.0307589	0.0172978	0.0115701
		0.084995	0.0804011	0.0284851
		0.0245154	0.0849379	0.00696701
		0.0610702	0.00566525	7.19264e-05
		0.0108142	0.0215806	0.00388273
		0.0426462	0.0103235	0.0428586
		0.0655714	0.00392679	0.0219241
		0.0472216	0.00572713	0.0422245
		0.0263092	0.0817102	0.0223562
		0.0709598	0.0403559	0.00815851
		0.0860025	0.0567695	0.00262799
		0.0633747	0.0263069	0.0491912
		0.0804325	0.0559484	0.00378605
		0.0494633	0.00663307	0.0147234
		0.00613337	0.0265392	0.0176486
		0.03587	0.0156976	0.0277472
		0.0997598	0.0321975	0.061921
		0.0147976	0.0093226	0.0460834
		0.0961115	0.115732	0.0176605
		0.0349819	0.096854	0.0254858
		0.0368888	0.0217355	0.0312894
		0.0373015	0.0123215	0.0596502
		0.0422093	0.000796339	0.0520315
		0.105447	0.142607	0.0229463
		0.0607815	0.018721	0.0237028
		0.0753146	0.0196107	0.0327965
		0.0223828	0.089674	0.0195046
		0.00865957	0.0362681	0.00350527
		0.00649138	0.0711536	0.0192597
		0.0898955	0.0407167	0.0677287
		0.0115805	0.0666856	0.0291509
		0.0407639	0.064911	0.00807751
		0.051723	0.0284172	0.0564738
		0.0613739	0.0321681	0.00247302
		0.0220303	0.0102397	0.0114798
		0.0712639	0.0103211	0.0140278
		0.0822003	0.0779627	0.00829481
		0.00440378	0.0628317	0.0166216
		0.123384	0.112542	0.0323491
		0.0168159	0.0974165	0.00457911
		0.0464564	0.0575459	0.0141688
		0.0621055	0.00529186	0.0265388
		0.0349544	0.0627446	0.00255743
		0.0472829	0.0340304	0.0174725
		0.0853881	0.0284571	0.0133668
		0.0107639	0.0382263	0.0126888
		0.0884248	0.0231109	0.0388883
		0.0227083	0.00953508	0.0291969
		0.0357651	0.0714952	0.0461936
		0.0681766	0.0689828	0.0102863
		0.0984045	0.0099456	0.0597562
		0.14386	0.050707	0.0167272
		0.049604	0.0253306	0.0408423
		0.00474353	0.0487791	0.0330635
		0.101263	0.00297551	0.0787006
		0.129702	0.0635329	0.0120081
		0.104383	0.128622	0.0692808
		0.0854338	0.017225	0.0440333
		0.0576587	0.0221818	0.0156582
		0.108262	0.0807175	0.0326638
		0.0107694	0.0552664	0.0706027
		0.0465109	0.0268746	0.0412802
		0.0222302	0.0402879	0.0163184
		0.0189005	0.0172972	0.0214003
		0.0232521	0.0213776	0.0629604
		0.122301	0.00235311	0.0401037
		0.139958	0.0491213	0.0335632
		0.000700477	0.0498826	0.0485207
		0.0254876	0.00529419	0.0215325
		0.0565948	0.0274169	0.0454236
		0.0592979	0.0330748	0.0655689
		0.00782759	0.00127985	0.0495263
		0.0821738	0.0222325	0.0727422
		0.0556636	0.0579723	0.0100549
		0.0287815	0.00969393	0.00732549
		0.107873	0.0188573	0.0273431
		0.0440458	0.104026	0.065497
		0.0531114	0.0121813	0.0566561
		0.0481967	0.0229738	0.0767961
		0.114294	0.0458522	0.056096
		0.0135741	0.0168295	0.0261277
		0.10432	0.0189012	0.0583588
		0.0965971	0.024812	0.0361475
		0.0156597	0.0831843	0.0122163
		0.107227	0.0394456	0.0492295
		0.0581625	0.0963864	0.0193204
		0.0644054	0.0100616	0.0664007
		0.100665	0.0718798	0.0535453
		0.0215601	0.00882413	0.0558311
		0.0295622	0.00566552	0.0418744
		0.00629572	0.00133013	0.0448602
		0.0378863	0.052305	0.0165803
		0.0528565	0.0921584	0.0140232
		0.0686678	0.00298779	0.0124767
		0.109662	0.0366684	0.0390842
		0.0689256	0.0642002	0.0121506
		0.121892	0.0898624	0.051031
		0.00760022	0.0159294	0.00311691
		0.0347203	0.0121159	0.0303696
		0.042049	0.0115789	0.0358863
		0.017533	0.0229783	0.0351431
		0.0318781	0.054986	0.0133117
		0.112343	0.0128746	0.00416238
		0.0490758	0.0138805	0.0687061
		0.044506	0.0497191	0.0247092
		0.0725805	0.0780703	0.031153
		0.00193641	0.0312335	0.0298511
		0.0759893	0.0537032	0.0579877
		0.0259339	0.0522965	0.00149293
		0.0188518	0.0256945	0.0142211
		0.0683843	0.0242138	0.0339598
		0.061514	0.0224382	0.00355973
		0.0981287	0.0334577	0.0367115
		0.0308454	0.0508432	0.0268059
		0.0914068	0.068663	0.0316987
		0.00179558	0.00101139	0.0473179
		0.0747058	0.0362554	0.0190669
		0.0922998	0.0180759	0.000685306
		0.0366503	0.00303582	0.0131798
		0.111533	0.0149654	0.0136303
		0.0672999	0.0126062	0.00547486
		0.0765842	0.0508424	0.0252783
		0.0152281	0.00867227	0.00507753
		0.0584792	0.0405152	0.0180898
		0.06126	0.00565731	0.0127428
		0.0835505	0.0322984	0.029563
		0.129913	0.00170699	0.0201776
		0.0338932	0.0423394	0.0223855
		0.001125	0.0498949	0.0350076
		0.0287198	0.0137064	0.0121238
		0.06352	0.0845144	0.0146122
		0.00234299	0.0105262	0.0567155
		0.0421128	0.0381791	0.0587204
		0.067341	0.0664218	0.0108449
		0.0104952	0.0343672	0.00323339
		0.0819479	0.0627152	0.029093
		0.118759	0.0344305	0.0200082
		0.0822578	0.0645822	0.0720614
		0.044894	0.025317	0.0569232
		0.0947229	0.081216	0.0172452
		0.0795468	0.0708403	0.0507118
		0.0833076	0.0342962	0.0520054
		0.00907386	0.00413601	0.0191147
		0.100586	0.103643	0.0594414
		0.0400995	0.0211597	0.0222628
		0.00726762	0.0243251	0.0191597
		0.105387	0.0892496	0.0578306
		0.0231246	0.00577914	0.0308056
		0.100847	0.0510137	0.0247674
		0.0889128	0.0204943	0.0768926
		0.0550455	0.100679	0.00310439
		0.0497076	0.0741977	0.0404011
		0.0694327	0.0365377	0.0203065
		0.162884	0.0124256	0.000980155
		0.0280264	0.050286	0.0195473
		0.0850634	0.00498504	0.025855
		0.0905135	0.0901775	0.0740066
		0.124342	0.0162973	0.0421869
		0.067493	0.0374821	0.00712306
		0.0461329	0.00855389	0.0106859
		0.0737589	0.0420631	0.0363242
		0.0486183	0.035312	0.0696528
		0.0816028	0.0196813	0.00932273
		0.0214494	0.130183	0.0195685
		0.0398623	0.0217861	0.018747
		0.0741824	0.0853069	0.0219726
		0.0190541	0.0032766	0.010415
		0.0730211	0.0699672	0.00215406
		0.00523191	0.0143893	0.0188474
		0.108464	0.0060732	0.0172872
		0.129666	0.0860484	0.0247242
		0.0883041	0.0958823	0.00959792
		0.127999	0.0397571	0.0491568
		0.00874309	0.0720352	0.00318784
		0.0732706	0.080319	0.00853401
		0.0104753	0.00183144	0.013216
		0.0482234	0.00618419	0.0154451
		0.0106664	0.0426543	0.0288435
		0.0314805	0.00828012	0.0406552
		0.00409349	0.00260693	0.000257638
		0.00927598	0.049461	0.0188647
		0.0767058	0.0279524	0.0286231
		0.101214	0.00516746	0.0649033
		0.074625	0.0958918	0.00708817
		0.0109298	0.0296732	0.0176009
		0.011771	0.011385	0.0140102
		0.121369	0.0434473	0.0306611
		0.0511599	0.0402148	0.0459437
		0.0416983	0.0325151	0.0728584
		0.0303506	0.0450121	0.0970496
		0.0231548	0.00288356	0.0232352
		0.0017688	0.0539057	0.0037684
		0.062479	0.114943	0.0291835
		0.0278977	0.002537	0.0431011
		0.0485986	0.0914643	0.00608164
		0.0485843	0.0273177	0.00182596
		0.00982939	0.0584145	0.0135406
		0.115448	0.00445367	0.0482464
[truncated: 1,335 more rows]

## Sheet: Replica2_Mix2glg
	Nucleoid offset
[truncated: 2,790 more rows]

## Sheet: Replica2_Mix2WT
	Nucleoid offset
[truncated: 3,019 more rows]

[truncated: 4 more sheets: Replica3_Mix1glg, Replica3_Mix1WT, Replica3_Mix2glg, Replica3_Mix2WT]
