# Supplementary material for: Glycogen phase-separation drives macromolecular rearrangement and asymmetric division in E. coli
Source: EMBO J. 2025 Nov 3;44(24):7434–76. doi: 10.1038/s44318-025-00621-y (PMC12706056; doi:10.1038/s44318-025-00621-y)
Supplement: Supplementary file 25 — Figure EV5 Source Data [file 44318_2025_621_MOESM25_ESM.zip › FigureEV5/SourceData_EV5A.xlsx]

## Sheet: Sheet1
	Normalized cell length	Phase (AU)	DAPI (AU)	RplA-mCherry (AU)	2-NBDG (AU)
	0.00147741	0.0001516	3.50513e-05	4.01216e-05	0.000227225
	0.00306624	0.000399165	0.000108272	0.00010369	0.000665807
	0.00466752	0.000676774	0.000173381	0.000178567	0.000947997
	0.00626239	0.000929448	0.000221088	0.000244209	0.00117509
	0.00785786	0.0012194	0.000262027	0.000298419	0.00135128
	0.00945885	0.00139494	0.000297822	0.000301744	0.00143835
	0.0110664	0.00161954	0.00036257	0.000275303	0.00158291
	0.0126791	0.00166658	0.000392005	0.000269977	0.00160308
	0.0142957	0.00188767	0.000450446	0.000361001	0.00170043
	0.0159367	0.00186478	0.000468201	0.000357566	0.00166857
	0.0175632	0.00189313	0.000513349	0.000333621	0.00166493
	0.0191937	0.00187374	0.000531967	0.000328439	0.00161893
	0.020827	0.00213439	0.000593639	0.000356724	0.00168629
	0.0224644	0.00214473	0.00062006	0.000408647	0.00168584
	0.0241068	0.00204678	0.000614619	0.000408923	0.00166379
	0.0257522	0.00216042	0.000664005	0.000375464	0.00171334
	0.027401	0.00200204	0.000611124	0.00040197	0.00165038
	0.0290485	0.00211412	0.000673594	0.000416264	0.00169808
	0.0306953	0.00231013	0.000712059	0.000411218	0.00169419
	0.0323408	0.00211993	0.000713233	0.00040986	0.00169193
	0.033985	0.00224392	0.0007783	0.000414622	0.00170446
	0.0356279	0.00217868	0.000762046	0.000446761	0.00165486
	0.0372716	0.00234459	0.000863933	0.000470568	0.00175249
	0.0389124	0.00224158	0.000821502	0.000561383	0.00168835
	0.0405535	0.00208695	0.000844277	0.000504822	0.00166907
	0.0421929	0.00228295	0.000909829	0.000614937	0.00171627
	0.043832	0.00205859	0.00088143	0.000639279	0.00162458
	0.0454708	0.00238744	0.00110365	0.000821333	0.00171652
	0.0471099	0.00202375	0.00114447	0.000934288	0.00163564
	0.048748	0.00199367	0.00127428	0.0011194	0.00165748
	0.0503865	0.00206091	0.00140611	0.00149915	0.00164629
	0.0520247	0.00175644	0.00133785	0.00159064	0.00156746
	0.0536632	0.00180787	0.00149943	0.00201653	0.00164089
	0.0553018	0.00164845	0.00139243	0.0020355	0.00157193
	0.0569411	0.00175078	0.00152352	0.00230734	0.00162846
	0.0585803	0.00170347	0.00152142	0.00242267	0.00162296
	0.0602204	0.0014553	0.00144245	0.00210387	0.00153166
	0.061859	0.00168277	0.00160375	0.00261136	0.00165287
	0.0634979	0.0014417	0.00148586	0.00226591	0.00154025
	0.0651366	0.00158876	0.0015982	0.00261333	0.00162759
	0.0667751	0.0014473	0.00154373	0.00253415	0.00159129
	0.0684139	0.00132032	0.00166654	0.0024673	0.00159696
	0.0700526	0.00142512	0.00167014	0.00262032	0.0016237
	0.0716914	0.00129665	0.00171335	0.0024732	0.00158737
	0.0733304	0.00151652	0.00183015	0.00255619	0.00161497
	0.0749697	0.00143664	0.00193201	0.00255979	0.00163599
	0.0766102	0.00138241	0.00186022	0.00245612	0.00160365
	0.0782478	0.00138727	0.00190636	0.00248002	0.00158931
	0.0798856	0.00134313	0.00175165	0.00234747	0.00156663
	0.0815237	0.00142728	0.00183259	0.00278899	0.00163597
	0.0831614	0.00122348	0.00162253	0.00233547	0.00156634
	0.0847992	0.00140278	0.00172339	0.00267967	0.00164556
	0.0864369	0.00127764	0.00165656	0.00239689	0.00158456
	0.0880771	0.00126742	0.00170688	0.00235111	0.00163577
	0.0897163	0.00140923	0.00175762	0.00244268	0.0016458
	0.091357	0.00138252	0.00182491	0.00242263	0.00166237
	0.0929945	0.00136087	0.00177858	0.00236538	0.00161513
	0.0946326	0.00139228	0.00181514	0.00241921	0.0016463
	0.096271	0.00131152	0.00182375	0.00240686	0.00166753
	0.0979097	0.00134786	0.00183859	0.00235777	0.00167347
	0.0995506	0.0012697	0.00186123	0.00248763	0.00167786
	0.10119	0.00130128	0.00182089	0.00238493	0.00165548
	0.102829	0.00119795	0.00180053	0.0023818	0.00167804
	0.104468	0.00133126	0.00185232	0.00252715	0.0017005
	0.106108	0.00122615	0.00178721	0.00238394	0.00168822
	0.107746	0.00128637	0.0018329	0.00255743	0.00168731
	0.109387	0.0011384	0.00174453	0.00251435	0.00167722
	0.111025	0.00117525	0.00172119	0.00242979	0.00164614
	0.112664	0.00129762	0.00170403	0.00247032	0.00165326
	0.114302	0.00122936	0.00169016	0.00245459	0.00164083
	0.11594	0.00117365	0.00156797	0.00240407	0.00158462
	0.117578	0.00117236	0.00154646	0.00238512	0.00159176
	0.119217	0.0010697	0.00149902	0.00234719	0.00156754
	0.120855	0.00115601	0.00147943	0.00228991	0.00155231
	0.122493	0.00109206	0.00146501	0.00207502	0.00151394
	0.124131	0.00125679	0.00158985	0.00221078	0.00155568
	0.125773	0.00106586	0.00160215	0.0018942	0.00150581
	0.127411	0.00108819	0.00174763	0.00175845	0.00150603
	0.129049	0.00111766	0.00203875	0.00155569	0.00151215
	0.130687	0.00123836	0.00224814	0.00128552	0.00149103
	0.132326	0.00128301	0.0024564	0.00106045	0.00149861
	0.133965	0.00115913	0.00273432	0.000971883	0.00150346
	0.135604	0.00131995	0.00291388	0.00095429	0.00154717
	0.137243	0.00130651	0.00269491	0.00111724	0.00151108
	0.138882	0.0013475	0.00252916	0.00127065	0.00152082
	0.140521	0.00141389	0.00244436	0.00145147	0.00155496
	0.14216	0.0012541	0.00217484	0.00166154	0.00151237
	0.1438	0.00130809	0.00208908	0.00178792	0.00152189
	0.145439	0.0012918	0.00200326	0.00195511	0.00153275
	0.147077	0.0013793	0.00206105	0.00211997	0.00160747
	0.148716	0.00145535	0.00204594	0.00208005	0.00159327
	0.150355	0.00159476	0.00207574	0.00215428	0.00162769
	0.151996	0.00149469	0.00207453	0.00223802	0.00164422
	0.153639	0.00142226	0.00202229	0.00216256	0.00161038
	0.155278	0.00143212	0.00206879	0.00229634	0.00164228
	0.156916	0.00142639	0.00208569	0.0024608	0.00169062
	0.158555	0.00155881	0.0019934	0.00242554	0.00165037
	0.160194	0.00145074	0.0020018	0.00247866	0.00169877
	0.161835	0.00149233	0.00195345	0.00249271	0.00165063
	0.163474	0.00153294	0.00199918	0.00275023	0.00171142
	0.165112	0.00154828	0.00188265	0.00247032	0.00163399
	0.166751	0.00148214	0.00189559	0.00257719	0.00166715
	0.168389	0.00165205	0.00196304	0.0026307	0.00172175
	0.170027	0.00149307	0.00185622	0.00249398	0.00165776
	0.171667	0.00156654	0.00186377	0.00251503	0.00168004
	0.173306	0.00157177	0.00185332	0.00246077	0.00168069
	0.174945	0.00162784	0.00193674	0.00252613	0.00171609
	0.176583	0.00144339	0.00193339	0.00244135	0.001691
	0.17822	0.0016864	0.0019707	0.00210001	0.00166038
	0.179857	0.00164108	0.00215442	0.00209047	0.00171815
	0.181496	0.00158781	0.00226501	0.00196426	0.00172643
	0.183134	0.00162357	0.00234362	0.00193637	0.00172578
	0.184772	0.00152133	0.0022906	0.0019003	0.00170819
	0.186409	0.0016052	0.00240457	0.00204069	0.00178903
	0.188048	0.00140963	0.00230531	0.00220751	0.00175499
	0.189687	0.00146048	0.00210865	0.0021937	0.00168811
	0.191326	0.0013452	0.00205479	0.00230083	0.00168651
	0.192965	0.00135676	0.00202887	0.0024523	0.00166926
	0.194604	0.0014278	0.00199639	0.00242159	0.00167762
	0.196243	0.00141059	0.00203806	0.00253274	0.00169741
	0.197881	0.00138954	0.00199658	0.00260099	0.00171438
	0.19952	0.00149343	0.00201696	0.00266666	0.00172398
	0.20116	0.00145256	0.00191132	0.00259421	0.00168807
	0.202801	0.00133375	0.0018402	0.00257542	0.00167136
	0.204441	0.00143879	0.00181657	0.00242207	0.00162724
	0.20608	0.00151665	0.00184184	0.00241594	0.00164266
	0.207719	0.0015661	0.00185764	0.00242118	0.00164392
	0.209358	0.0015236	0.00190604	0.00238387	0.0016389
	0.210998	0.00156809	0.00190412	0.00226357	0.00162862
	0.212639	0.00163658	0.0019113	0.00224314	0.0016124
	0.214279	0.00165417	0.00188257	0.00219366	0.00160139
	0.215918	0.00159108	0.001801	0.00229256	0.00161162
	0.217556	0.00171412	0.00177689	0.00221033	0.00162092
	0.219195	0.00167842	0.00177624	0.00216493	0.00163683
	0.220834	0.00170044	0.00178399	0.00197965	0.00164884
	0.222473	0.00193385	0.00178857	0.00187631	0.00163579
	0.224112	0.00186589	0.0018244	0.00157839	0.00163182
	0.225751	0.00192357	0.00186624	0.00132798	0.00163196
	0.22739	0.00193604	0.00187984	0.00105664	0.00164004
	0.229029	0.00218702	0.00189841	0.000926765	0.00165126
	0.230669	0.00222836	0.00186843	0.000781037	0.00166293
	0.232307	0.0021517	0.00182006	0.000601269	0.00167102
	0.233946	0.00220032	0.0017753	0.000532739	0.00168183
	0.235584	0.00216524	0.00174097	0.000563229	0.00167117
	0.237224	0.00225084	0.00167797	0.000508168	0.00165628
	0.238863	0.00213946	0.0016012	0.000491732	0.00167043
	0.240501	0.00231963	0.00147946	0.000529202	0.00169489
	0.242143	0.00239426	0.00137186	0.000426082	0.00170104
	0.243782	0.00241589	0.00125934	0.000498333	0.00167777
	0.24542	0.00233259	0.0011994	0.000465648	0.00168009
	0.247059	0.00234887	0.00113502	0.000461744	0.00168422
	0.248705	0.00234414	0.00109314	0.000422591	0.0016776
	0.250343	0.00250468	0.00111379	0.000419493	0.00173393
	0.251982	0.00225358	0.0010735	0.000410787	0.00169198
	0.253621	0.00242963	0.00102024	0.000414078	0.00170399
	0.25526	0.00233113	0.000965675	0.000387889	0.00169009
	0.256898	0.00239399	0.00097602	0.000402739	0.00170643
	0.258537	0.00223557	0.000909461	0.000380575	0.00165692
	0.260176	0.0022761	0.00091092	0.000384707	0.00165408
	0.261814	0.00235906	0.000915402	0.000330453	0.00166283
	0.263455	0.00226917	0.000940368	0.000390231	0.00165178
	0.265094	0.00223555	0.000939715	0.000344524	0.00166248
	0.266732	0.00222582	0.000982553	0.00035395	0.00163289
	0.26837	0.00228987	0.00100828	0.00036964	0.00162865
	0.270009	0.00225998	0.00103287	0.000363391	0.00162532
	0.271648	0.00219179	0.00101937	0.000353946	0.00162708
	0.273286	0.00214422	0.00103048	0.00036642	0.00160968
	0.274926	0.00227195	0.00103395	0.000391836	0.00163673
	0.276564	0.00233265	0.00106686	0.000426673	0.00165725
	0.278203	0.00218488	0.00108705	0.000363376	0.00167262
	0.279843	0.00220315	0.00110564	0.000380486	0.00167835
	0.281482	0.00241564	0.00113215	0.000457854	0.00171753
	0.283121	0.00235222	0.00113975	0.00041246	0.00170159
	0.284761	0.00230256	0.00111049	0.000420839	0.0016846
	0.2864	0.00223553	0.00110037	0.000496248	0.00171421
	0.288039	0.00234351	0.00110938	0.000502156	0.00173454
	0.289679	0.00235286	0.00115106	0.000451007	0.00171204
	0.291318	0.0022336	0.00119625	0.000557724	0.001714
	0.292958	0.00213588	0.00123283	0.000597075	0.00168473
	0.294598	0.00217674	0.0012961	0.000681338	0.00168934
	0.296237	0.00205225	0.00134808	0.000713242	0.00164902
	0.297876	0.00190391	0.00145386	0.000811007	0.0016306
	0.299516	0.00175628	0.00155885	0.000981227	0.00160093
	0.301154	0.00184636	0.00174767	0.00122011	0.00163512
	0.302793	0.00172353	0.00181634	0.00144757	0.00162248
	0.304432	0.00160207	0.00179487	0.0017026	0.00160819
	0.306071	0.00158456	0.00177804	0.00193896	0.00159792
	0.307709	0.0014006	0.00172417	0.0021135	0.00160227
	0.309349	0.00143683	0.00165834	0.00226132	0.00161066
	0.310988	0.0015242	0.00167333	0.00239264	0.0016158
	0.312628	0.00153721	0.00170956	0.00248709	0.00162999
	0.314272	0.00156201	0.00170172	0.00249105	0.00162135
	0.31591	0.00160634	0.00177465	0.00247121	0.00160495
	0.317549	0.00144155	0.00183077	0.00245739	0.00161758
	0.319188	0.00150237	0.00187799	0.00235538	0.00158973
	0.320829	0.0013748	0.00186972	0.00219276	0.00155193
	0.322469	0.00136554	0.00197737	0.0022336	0.00160004
	0.324108	0.001389	0.00200103	0.00231407	0.001595
	0.325746	0.00131521	0.00194706	0.00229994	0.00159514
	0.327384	0.00129265	0.00191521	0.00232974	0.00156641
	0.329023	0.00151671	0.00186061	0.00234525	0.00157821
	0.330663	0.00157343	0.00187494	0.00240723	0.00161494
	0.332302	0.00135065	0.00186646	0.00236229	0.0016262
	0.333941	0.00155231	0.00193655	0.00229684	0.00162862
	0.335581	0.00145214	0.00191875	0.00213292	0.00160033
	0.33722	0.00138621	0.00200278	0.00201966	0.00159147
	0.33886	0.00130929	0.00209876	0.00180832	0.00157904
	0.340497	0.00134809	0.0022933	0.0017378	0.00158949
	0.342134	0.00159445	0.00266578	0.00162466	0.00164953
	0.343773	0.00143784	0.00261632	0.00142564	0.00156612
	0.345412	0.00156259	0.00281244	0.00144506	0.00159981
	0.347051	0.0014347	0.00280739	0.00143488	0.00159818
	0.348689	0.00133128	0.00260591	0.00159933	0.00158308
	0.350327	0.00142634	0.00253633	0.00180051	0.00162769
	0.351966	0.00148281	0.00240039	0.00190488	0.00164092
	0.353604	0.00131475	0.00226547	0.00214214	0.00164797
	0.355242	0.00138196	0.0020925	0.00212301	0.00160314
	0.35688	0.00139763	0.00206702	0.00234269	0.00166552
	0.358519	0.00151011	0.00204693	0.00250509	0.00170636
	0.360157	0.00139896	0.00195711	0.0025232	0.00168808
	0.361795	0.00145303	0.00201043	0.00263637	0.0017415
	0.363435	0.00147862	0.0019204	0.00248663	0.00167244
	0.365074	0.00142565	0.00195778	0.00248798	0.00167415
	0.366714	0.00157396	0.00201205	0.00238896	0.00166697
	0.368355	0.00157121	0.00207605	0.00250513	0.00169349
	0.369994	0.00149672	0.00203831	0.00240064	0.00165986
	0.371634	0.00148432	0.00201412	0.00237749	0.00164026
	0.373272	0.00154445	0.00202002	0.00225369	0.00161842
	0.374911	0.00164645	0.00209651	0.00246411	0.0016725
	0.37655	0.00155414	0.00204163	0.00228998	0.00163292
	0.378189	0.00155519	0.00205856	0.00222663	0.00164318
	0.379828	0.00144847	0.00203724	0.00220666	0.00163638
	0.381466	0.00153904	0.00208824	0.00224212	0.00169414
	0.383105	0.00154726	0.00201905	0.00205699	0.00166715
	0.384744	0.0015616	0.00203448	0.00193884	0.00168246
	0.386382	0.00165557	0.00214207	0.0017848	0.00175678
	0.38802	0.00184912	0.00218358	0.00159277	0.00178856
	0.389661	0.00193987	0.00223916	0.0013809	0.00182549
	0.391302	0.00184973	0.00212418	0.00117186	0.00177121
	0.39294	0.00198389	0.00208573	0.00108315	0.00177542
	0.394578	0.00216596	0.00219368	0.00110414	0.00182924
	0.396217	0.00202918	0.00208682	0.00111755	0.0017896
	0.397855	0.00191475	0.00203436	0.00113878	0.00175806
	0.399494	0.00188765	0.00214273	0.00133259	0.00180698
	0.401133	0.00200427	0.00222193	0.00164196	0.00183141
	0.402772	0.00168307	0.00208839	0.00180938	0.00175129
	0.404411	0.0015571	0.00200628	0.00205319	0.00172831
	0.40605	0.00166074	0.00199374	0.00237759	0.00174884
	0.40769	0.00168549	0.00196731	0.00254691	0.00175688
	0.409329	0.00161536	0.00187514	0.00246232	0.00170406
	0.410968	0.00157303	0.00189914	0.00254442	0.00169838
	0.412607	0.0016286	0.001953	0.00255819	0.00172245
	0.414246	0.0016122	0.00200272	0.00259992	0.00172933
	0.415885	0.00164314	0.00202733	0.00256632	0.00168785
	0.417524	0.00153497	0.00205084	0.00252212	0.00166865
	0.419164	0.00167786	0.00209481	0.0025935	0.00168116
	0.420803	0.00168377	0.00215541	0.00260435	0.00173916
	0.422441	0.0017256	0.00210213	0.00258265	0.00167149
	0.424079	0.0016273	0.00209352	0.00253751	0.00168061
	0.425717	0.00168022	0.00209993	0.00256372	0.00169273
	0.427355	0.00182828	0.00215536	0.00259734	0.00171807
	0.428993	0.00170806	0.00216051	0.00267585	0.00173502
	0.430632	0.0016672	0.00217241	0.00261937	0.00173914
	0.43227	0.00153823	0.00212456	0.00245011	0.00168162
	0.433908	0.00160294	0.00217072	0.00239553	0.00169924
	0.435546	0.0017295	0.0022593	0.00226658	0.0017208
	0.437185	0.00179122	0.0023942	0.00235673	0.00175774
	0.438824	0.00166563	0.00240009	0.00221247	0.00175512
	0.440463	0.00167366	0.00239541	0.00213144	0.00172551
	0.442102	0.00174973	0.00239072	0.00223878	0.00173914
	0.44374	0.00177485	0.00231471	0.00225853	0.00173343
	0.445379	0.00164061	0.00224978	0.00222781	0.00170476
	0.447018	0.00160874	0.00226129	0.00248805	0.00174466
	0.448656	0.00167263	0.00223064	0.00245578	0.0017351
	0.450297	0.00174625	0.00226628	0.00260898	0.00175617
	0.451935	0.00173917	0.00216707	0.00231208	0.00169766
	0.453573	0.00174259	0.00229695	0.00254879	0.00176696
	0.455211	0.00178296	0.00233816	0.00263514	0.0017812
	0.456851	0.00188327	0.00236011	0.00285651	0.00180413
	0.45849	0.00153733	0.00233857	0.00272136	0.00177725
	0.46013	0.00163697	0.00228786	0.00265853	0.00175282
	0.46177	0.00176348	0.00228606	0.00271605	0.00174972
	0.463408	0.00166301	0.00219408	0.00262687	0.00173967
	0.465046	0.00164999	0.00203014	0.00243077	0.00169494
	0.466686	0.00175445	0.00205595	0.00259976	0.00174029
	0.468325	0.00177285	0.00200793	0.00260349	0.00173062
	0.469963	0.00174629	0.00198342	0.0027044	0.00173438
	0.471602	0.00196521	0.0019679	0.00228208	0.00174843
	0.473242	0.00180293	0.00190865	0.00228785	0.0017031
	0.474881	0.00182033	0.0019243	0.00209618	0.00170581
	0.47652	0.00197379	0.00197254	0.00187778	0.00170774
	0.478159	0.00212909	0.00203092	0.00146502	0.00173539
	0.479797	0.00225036	0.00200142	0.00114259	0.00175707
	0.481436	0.00229568	0.00178941	0.000857125	0.00170237
	0.483074	0.00224282	0.00179586	0.000822249	0.00175446
	0.484714	0.00231589	0.0016316	0.000682768	0.00175549
	0.486353	0.00234954	0.0015354	0.000637943	0.00173226
	0.487991	0.0023227	0.00144303	0.000597891	0.00174097
	0.48963	0.00234935	0.00137956	0.000498151	0.00171436
	0.491269	0.00241032	0.00137231	0.000520342	0.00170482
	0.492908	0.00235902	0.0014188	0.000460952	0.00169918
	0.494546	0.00232461	0.00144847	0.000420484	0.00168936
	0.496185	0.00226506	0.00157967	0.000543227	0.00171635
	0.497824	0.00223199	0.00175365	0.00044835	0.00169695
	0.499462	0.00214587	0.00194742	0.000424715	0.00168303
	0.501101	0.00204131	0.00220575	0.000433396	0.00167112
	0.50274	0.00206653	0.00237641	0.000434956	0.00166598
	0.504379	0.0021659	0.0023452	0.000388215	0.00168887
	0.506019	0.00209403	0.00214126	0.0004	0.00164584
	0.507658	0.00219951	0.00192039	0.000428514	0.00166149
	0.509297	0.00248837	0.00170219	0.00045886	0.00168739
	0.510936	0.00229721	0.00147148	0.000338495	0.00168525
	0.512574	0.00239796	0.0013476	0.000400803	0.00167014
	0.514213	0.00235507	0.00127089	0.000421233	0.00166824
	0.515851	0.00254564	0.00123872	0.000369106	0.00167194
	0.517489	0.00243276	0.00120758	0.000375156	0.00169181
	0.519128	0.00241365	0.0011796	0.000392626	0.0016385
	0.520767	0.00237795	0.00116377	0.000361229	0.00164192
	0.522405	0.00244019	0.00117341	0.000374346	0.00163901
	0.524046	0.00225339	0.00119512	0.000373572	0.00169051
	0.525689	0.00238774	0.00121522	0.00042713	0.00169017
	0.527327	0.00215475	0.00115457	0.000361103	0.00165088
	0.528965	0.00232931	0.001186	0.000416131	0.00168652
	0.530603	0.00226123	0.00115442	0.000413128	0.00166568
	0.532241	0.00238319	0.00118737	0.000402719	0.00169735
	0.533879	0.00221237	0.00120721	0.00045911	0.00172594
	0.535519	0.00222245	0.00123003	0.000449078	0.00172593
	0.537157	0.00233535	0.00120901	0.000472474	0.0017226
	0.538795	0.00224034	0.00126531	0.000433672	0.00169331
	0.540434	0.00205407	0.00132047	0.000538337	0.00171451
	0.542073	0.00222211	0.00140257	0.000568407	0.00172557
	0.543712	0.00215022	0.00144474	0.00058871	0.00170317
	0.545351	0.00218307	0.00149724	0.000615329	0.00169016
	0.54699	0.00211176	0.00162818	0.000730229	0.00172529
	0.548629	0.00203494	0.00176485	0.000842267	0.00170665
	0.550268	0.00201325	0.00185671	0.00100708	0.00172668
	0.551907	0.001838	0.00187844	0.00126124	0.00170512
	0.553546	0.00195106	0.0019251	0.00162787	0.00168601
	0.555185	0.00167954	0.00181407	0.00176503	0.00165147
	0.556825	0.00157442	0.00162786	0.00187702	0.00157205
	0.558464	0.00147911	0.00165212	0.0020376	0.00158715
	0.560103	0.00150781	0.00165196	0.00224541	0.00160368
	0.561742	0.00158271	0.00169603	0.00224596	0.00159569
	0.56338	0.00143896	0.00175582	0.0022913	0.00162048
	0.565019	0.00150822	0.00189717	0.00244395	0.00168577
	0.566658	0.00161148	0.00189949	0.00234493	0.00165545
	0.568297	0.00150101	0.0019396	0.00233952	0.00166838
	0.569936	0.00149436	0.00203211	0.00246947	0.00167156
	0.571576	0.00152522	0.00203197	0.00234001	0.00168762
	0.573214	0.00147829	0.00206826	0.00237655	0.00167685
	0.574853	0.00165135	0.00205505	0.00234317	0.00164822
	0.576493	0.00149531	0.00206566	0.00232029	0.00165141
	0.578132	0.00147451	0.00212495	0.0022545	0.0016888
	0.579771	0.0015929	0.00210735	0.00233126	0.00170044
	0.58141	0.00141205	0.00203376	0.00210688	0.00165761
	0.58305	0.00174831	0.00220585	0.00239104	0.00174564
	0.584689	0.00156425	0.00208884	0.00217461	0.00169653
	0.586327	0.00162002	0.00206787	0.00220436	0.00169556
	0.587966	0.00165457	0.00206256	0.00208793	0.00167777
	0.589604	0.00157627	0.00210584	0.00199078	0.00172793
	0.591243	0.001805	0.00216073	0.00195893	0.00171771
	0.592881	0.00179263	0.00223418	0.00202331	0.00170348
	0.59452	0.00169826	0.00224542	0.00199318	0.0017145
	0.596159	0.00190132	0.00221735	0.00211269	0.00170734
	0.597798	0.00167466	0.00216007	0.0022037	0.00170973
	0.599437	0.00165786	0.00207699	0.00242552	0.00171132
	0.601076	0.0017152	0.00204724	0.00244492	0.00172549
	0.602714	0.0016074	0.0019536	0.00244616	0.00169209
	0.604352	0.00154751	0.00193501	0.00238861	0.00166296
	0.605992	0.00160741	0.00201328	0.00241077	0.00170624
	0.607632	0.00162192	0.00201498	0.00235359	0.00167403
	0.60927	0.00154668	0.00210353	0.00232684	0.00170634
	0.610911	0.00153464	0.00212727	0.00233448	0.00171057
	0.61255	0.00164918	0.00218496	0.002424	0.00172208
	0.614188	0.00174689	0.00222194	0.00240414	0.00174915
	0.615827	0.00166427	0.0022196	0.00243663	0.00173945
	0.617465	0.00167612	0.00219248	0.00245253	0.00172387
	0.619104	0.00167734	0.00218533	0.00239764	0.00174196
	0.620742	0.0016022	0.00218385	0.00249215	0.00174874
	0.622382	0.00164004	0.00212536	0.0025439	0.00174675
	0.624022	0.0015838	0.0021048	0.0026657	0.00173408
	0.625661	0.00155812	0.00209919	0.00260699	0.00173792
	0.627299	0.0016994	0.00212872	0.00254445	0.00175459
	0.628937	0.00159514	0.00219442	0.00241263	0.00177374
	0.63058	0.00153219	0.00230617	0.00222938	0.00175543
	0.632218	0.00148044	0.00237782	0.00204534	0.00175295
	0.633857	0.00158795	0.00248272	0.00187086	0.00174861
	0.635496	0.00163116	0.00257074	0.00173026	0.00177044
	0.637135	0.00171462	0.00258477	0.00173059	0.00176248
	0.638774	0.00169002	0.00249858	0.0017508	0.0017741
	0.640413	0.00160201	0.00241211	0.00188466	0.00176905
	0.642052	0.00155853	0.00225085	0.0020669	0.00174432
	0.64369	0.00139967	0.00207528	0.00213984	0.00171726
	0.645329	0.00144407	0.0019654	0.00231793	0.0017221
	0.646967	0.00151373	0.00189415	0.00240234	0.00171963
	0.648605	0.00150382	0.00187304	0.00251989	0.00171646
	0.650246	0.00141783	0.00188112	0.00245845	0.00172728
	0.651887	0.00146527	0.00192866	0.00252266	0.00172277
	0.653528	0.00152421	0.00196658	0.00247499	0.00170009
	0.655167	0.0014423	0.00198814	0.00246801	0.0017035
	0.656806	0.0014851	0.00199029	0.00254294	0.00169633
	0.658446	0.00144416	0.00200407	0.00250529	0.0017006
	0.660085	0.00134863	0.00200316	0.00249589	0.00172479
	0.661723	0.00162116	0.00201877	0.00247256	0.00171197
	0.663361	0.00154021	0.00201741	0.00240164	0.00172205
	0.664999	0.00151198	0.00206922	0.00233843	0.00171684
	0.666637	0.00149852	0.00204012	0.0022622	0.00170735
	0.668274	0.00146305	0.00204417	0.00219021	0.00167314
	0.669913	0.00157146	0.00207352	0.00209889	0.00166446
	0.671551	0.00138063	0.00206255	0.00202054	0.00167267
	0.673189	0.00146392	0.00215443	0.00198647	0.00164748
	0.674827	0.00151324	0.00227054	0.00193144	0.00166812
	0.676465	0.00156434	0.00237808	0.00181563	0.0016424
	0.678103	0.00156129	0.00259234	0.00169723	0.00166221
	0.679741	0.00151684	0.00276045	0.00162995	0.00165025
	0.681381	0.00132496	0.00279155	0.00143154	0.00164164
	0.68302	0.00143894	0.00283277	0.00153545	0.00163948
	0.684659	0.00141439	0.00256828	0.00160802	0.00160542
	0.6863	0.0014754	0.0024405	0.00184277	0.00164809
	0.68794	0.00140838	0.00221506	0.00217601	0.00165004
	0.689581	0.00142128	0.00197949	0.0023441	0.00164661
	0.691222	0.00137294	0.00181922	0.00245507	0.00163446
	0.692861	0.00150999	0.00172168	0.00252185	0.00164651
	0.694501	0.00146258	0.00168303	0.00250347	0.00164114
	0.69614	0.00145465	0.00167543	0.00254579	0.00164716
	0.697779	0.00151179	0.00169976	0.0024997	0.00162299
	0.699417	0.00147245	0.00171113	0.00240402	0.00160753
	0.701055	0.00138786	0.00168276	0.00231911	0.00160754
	0.702692	0.00153329	0.00174522	0.00229873	0.00163416
	0.70433	0.00141995	0.00174485	0.00235887	0.00164558
	0.705969	0.00160572	0.00179142	0.00232133	0.0016824
	0.707608	0.0016696	0.00186581	0.00225141	0.00171465
	0.709248	0.00165074	0.00187743	0.00223977	0.00171808
	0.710884	0.00173567	0.00184614	0.00200969	0.00167385
	0.712522	0.00166194	0.00183296	0.00197266	0.00166979
	0.714163	0.00171854	0.00192513	0.00188607	0.00171504
	0.7158	0.00182622	0.00195731	0.00158638	0.00172942
	0.717437	0.00175646	0.00185827	0.00135302	0.00166968
	0.719075	0.00194377	0.00179659	0.00114785	0.0016919
	0.720715	0.00203738	0.001734	0.000938968	0.00173814
	0.722355	0.00197925	0.0016176	0.000767513	0.00174608
	0.723994	0.00205634	0.00146516	0.000725768	0.00171943
	0.725635	0.0022087	0.00143439	0.000632286	0.00172296
	0.727275	0.00216096	0.00145826	0.000661446	0.00176925
	0.728915	0.00230242	0.00143672	0.000640704	0.00177729
	0.730555	0.00215453	0.00145318	0.000576177	0.00173851
	0.732195	0.0020515	0.00146472	0.000592281	0.00176476
	0.733834	0.00204625	0.00145399	0.000650646	0.0017371
	0.735473	0.0020249	0.00145254	0.000741146	0.00169671
	0.737111	0.0019985	0.00156874	0.000741802	0.00174809
	0.73875	0.00221376	0.00155439	0.00084683	0.00173442
	0.74039	0.00195486	0.0015398	0.000936597	0.00170815
	0.742027	0.00184395	0.00164279	0.0011469	0.00172962
	0.743665	0.00188579	0.00169198	0.00139739	0.00174362
	0.745303	0.00175842	0.00169143	0.00159391	0.00170172
	0.746942	0.00154865	0.00165229	0.00189943	0.00165415
	0.748581	0.00148121	0.00161737	0.00187313	0.0015975
	0.750219	0.00148402	0.00166629	0.00214086	0.0016377
	0.751858	0.00155924	0.0016927	0.00218294	0.00162587
	0.753497	0.00152465	0.0016693	0.0022154	0.00161072
	0.755137	0.00135475	0.00165416	0.00223132	0.00161525
	0.756776	0.00130256	0.00164864	0.0021319	0.00154775
	0.758416	0.00144782	0.0016675	0.00213265	0.00157656
	0.760055	0.00147642	0.00171673	0.00222869	0.00159694
	0.761695	0.00135703	0.00173363	0.00219797	0.00160127
	0.763334	0.00147919	0.00169987	0.00222933	0.00158193
	0.764974	0.00145938	0.00171018	0.0022079	0.00159479
	0.766613	0.00139667	0.00172717	0.00218271	0.00160095
	0.768254	0.00127176	0.00169411	0.00211109	0.00160634
	0.769892	0.0015007	0.00177273	0.00224375	0.00166224
	0.771532	0.00120326	0.00173165	0.00214988	0.0016516
	0.77317	0.00133024	0.00175783	0.00220009	0.00167831
	0.774809	0.00139128	0.00167159	0.00199217	0.00160287
	0.776448	0.00128089	0.00174895	0.00214737	0.00166872
	0.778087	0.00128096	0.00172755	0.00205429	0.00163749
	0.779726	0.00117966	0.00170957	0.00204454	0.00163245
	0.781366	0.00122493	0.00170999	0.00197327	0.00161116
	0.783004	0.00113655	0.00174495	0.00198008	0.00161241
	0.784644	0.00129171	0.00174177	0.00193814	0.00159904
	0.786283	0.00122364	0.00169315	0.00190309	0.00157013
	0.787923	0.00126693	0.00171775	0.00206382	0.00160858
	0.789562	0.00121379	0.00159953	0.00211937	0.00159694
	0.7912	0.00121715	0.00148381	0.00207965	0.00152979
	0.792839	0.00119668	0.00145022	0.00217927	0.00155526
	0.794478	0.00116412	0.00141485	0.00215571	0.00152938
	0.796116	0.00116908	0.00136497	0.0020165	0.00147497
	0.797755	0.00119225	0.00143778	0.0021501	0.00153411
	0.799393	0.00111722	0.00145315	0.00216809	0.00154569
	0.801031	0.00117245	0.00141059	0.00208034	0.0015089
	0.80267	0.00123279	0.00148391	0.0021171	0.00156233
	0.804309	0.00128828	0.0015888	0.00224587	0.00157293
	0.805949	0.00123642	0.00163806	0.00219713	0.00155664
	0.807589	0.00131718	0.00164507	0.00213591	0.00157359
	0.809228	0.00127258	0.00163758	0.00212611	0.00159559
	0.810867	0.00125549	0.00167961	0.00218316	0.00161924
	0.812505	0.00116872	0.00161211	0.0021368	0.00160783
	0.814144	0.00141076	0.0016412	0.00220674	0.00165485
	0.815783	0.00124851	0.00159366	0.00208834	0.00164066
	0.817421	0.00130451	0.00163206	0.00212004	0.00165895
	0.819063	0.00131427	0.00171374	0.00215118	0.00169443
	0.820703	0.00139523	0.00175594	0.00209577	0.00171153
	0.822342	0.00133896	0.00171179	0.00196034	0.00163981
	0.823981	0.00131853	0.00179978	0.00198306	0.00168997
	0.825619	0.0013086	0.00181676	0.00190636	0.00168527
	0.827258	0.00142525	0.00167484	0.00168069	0.00159376
	0.828899	0.00145487	0.00185683	0.00186697	0.00167447
	0.830537	0.00131895	0.00179679	0.00183917	0.00165664
	0.832177	0.00149392	0.00174292	0.00198356	0.00164745
	0.833816	0.00138678	0.00166754	0.00196849	0.00161699
	0.835455	0.00135906	0.00158812	0.00204795	0.00158522
	0.837095	0.00140655	0.00156609	0.00197095	0.00159145
	0.838735	0.00136827	0.00152555	0.00214519	0.00162656
	0.840374	0.00141547	0.00145264	0.00207051	0.00156518
	0.842013	0.00136187	0.00149873	0.00218201	0.00157416
	0.843652	0.00117851	0.00151203	0.00216352	0.00159093
	0.84529	0.00139672	0.00148518	0.00205357	0.00155445
	0.84693	0.00129222	0.00154036	0.0021114	0.00159781
	0.848568	0.00117915	0.00154269	0.00215776	0.00162062
	0.850206	0.00124623	0.00149822	0.00200829	0.00158531
	0.851845	0.00128458	0.00151738	0.00206802	0.0016191
	0.853484	0.00126452	0.00154377	0.00208771	0.00164107
	0.855123	0.00121226	0.00153574	0.00211494	0.00162109
	0.856763	0.00128844	0.00152764	0.00208082	0.00161901
	0.858401	0.00130759	0.00159278	0.00210144	0.00165537
	0.860039	0.00121938	0.00148999	0.00200401	0.0015862
	0.861678	0.00125903	0.00153195	0.00206128	0.00162328
	0.863317	0.0011659	0.00146707	0.0020585	0.00158656
	0.864955	0.00119019	0.00137825	0.00191295	0.00156295
	0.866594	0.00116224	0.00140932	0.00212754	0.00158136
	0.868234	0.00121442	0.00140206	0.00205388	0.0015757
	0.869873	0.00118864	0.00139093	0.00197907	0.0015603
	0.871512	0.00114133	0.00133724	0.00176096	0.00150261
	0.873151	0.00124236	0.00132936	0.00184885	0.00151044
	0.874791	0.00114138	0.00134237	0.00189275	0.0015449
	0.87643	0.00117415	0.00135771	0.00186721	0.00156567
	0.87807	0.00125342	0.00134986	0.00187417	0.00154256
	0.879709	0.00122665	0.00130958	0.00181712	0.0015279
	0.881349	0.00118343	0.001307	0.00183769	0.00153223
	0.882989	0.00114508	0.00129379	0.00179427	0.0015053
	0.884627	0.00109703	0.00131443	0.00182941	0.00150287
	0.886267	0.00116938	0.00138867	0.00188643	0.00153062
	0.887906	0.00117281	0.00139381	0.00186482	0.00151312
	0.889544	0.00117293	0.0014072	0.00200768	0.00152378
	0.891183	0.00109876	0.00139963	0.00194992	0.00150594
	0.892822	0.00111344	0.00138403	0.00193419	0.00152693
	0.894461	0.00119675	0.00139732	0.00192914	0.00152002
	0.896099	0.00109393	0.00141002	0.00183307	0.00152596
	0.897739	0.00129394	0.00141463	0.00195445	0.00155494
	0.899378	0.0011022	0.00142645	0.00198899	0.00155408
	0.901017	0.00121633	0.00136214	0.00189516	0.00152336
	0.902655	0.00117941	0.00137838	0.00197093	0.00154116
	0.904293	0.00120972	0.00140379	0.00194312	0.00155516
	0.905932	0.00110813	0.00135725	0.00181827	0.00154827
	0.907572	0.00124524	0.00142446	0.00172121	0.00155869
	0.909211	0.00113876	0.00139988	0.00156719	0.00157276
	0.910851	0.0013676	0.00142744	0.00144243	0.00161473
	0.912491	0.00135293	0.00143578	0.00126668	0.00162578
	0.914131	0.00142029	0.00141546	0.00110237	0.0016132
	0.91577	0.00158531	0.0013562	0.000882749	0.00162594
	0.91741	0.00173068	0.00125386	0.000709135	0.00161896
	0.91905	0.00177695	0.0011203	0.000602043	0.00160765
	0.920688	0.0018416	0.00102939	0.000555487	0.00160901
	0.922327	0.00193313	0.000957583	0.000480808	0.00161718
	0.923964	0.00179343	0.000904752	0.000419621	0.00159559
	0.925602	0.00193445	0.000897329	0.000429311	0.00162346
	0.92724	0.00186302	0.000889281	0.000367326	0.00161977
	0.928878	0.00192671	0.000895939	0.000342832	0.00166424
	0.930518	0.00185492	0.000902266	0.000352741	0.00165207
	0.932156	0.00186404	0.000856508	0.000343509	0.00161509
	0.933794	0.00192836	0.000824064	0.000298823	0.00160511
	0.935432	0.00180481	0.000801464	0.000298594	0.0016197
	0.937072	0.00188784	0.000749654	0.000344772	0.00160934
	0.938711	0.00181124	0.00071783	0.000331685	0.00159063
	0.940349	0.00172026	0.00066405	0.000315918	0.00156929
	0.941988	0.00180096	0.000664686	0.00030756	0.00159122
	0.943628	0.00188228	0.000645945	0.000261689	0.00161566
	0.945267	0.00191319	0.000626269	0.000334225	0.00161922
	0.946906	0.00189406	0.00063588	0.000371401	0.00164733
	0.948546	0.00183545	0.000614981	0.000302215	0.00158099
	0.950186	0.00199702	0.000615576	0.000333157	0.00161612
	0.951826	0.00190202	0.000601353	0.000308176	0.00162851
	0.953464	0.00187856	0.000603247	0.000303656	0.00160957
	0.955101	0.00190319	0.000587613	0.000329671	0.00158764
	0.956739	0.00181894	0.000599203	0.000315313	0.00158303
	0.958377	0.00182974	0.000613413	0.000281742	0.00162488
	0.960014	0.00172946	0.000559854	0.00032036	0.00152672
	0.961651	0.0018558	0.000571171	0.000362347	0.00162123
	0.96329	0.00181953	0.000522412	0.000370552	0.00160121
	0.964928	0.00191536	0.000494975	0.000305604	0.001644
	0.966568	0.00189806	0.000461713	0.000347706	0.00159772
	0.968207	0.0017828	0.000476059	0.000324289	0.00165198
	0.969848	0.00177579	0.000449029	0.000323835	0.00161313
	0.971489	0.00181551	0.000458425	0.000287564	0.00165176
	0.973129	0.00172707	0.000469933	0.000325174	0.00164888
	0.974769	0.0017732	0.000474077	0.000292124	0.00164676
	0.976409	0.00165177	0.000451042	0.000243025	0.00157513
	0.97805	0.00174711	0.000455697	0.000248623	0.00162462
	0.979691	0.00159138	0.000394746	0.000272178	0.00154722
	0.981331	0.00165752	0.000378889	0.000280492	0.00157998
	0.982971	0.00140999	0.000340929	0.00023228	0.00153052
	0.984609	0.00175783	0.000348944	0.000239412	0.00156522
	0.986245	0.00142554	0.000292371	0.000228974	0.0015176
	0.987879	0.00128213	0.000245886	0.000209483	0.00141807
	0.989511	0.0013443	0.000239198	0.000212178	0.00137848
	0.991143	0.00113952	0.000207833	0.000163689	0.00129365
	0.992767	0.0010584	0.000183548	0.000224751	0.00117792
	0.99439	0.000848921	0.000155171	0.000193047	0.00100577
	0.996015	0.000703714	0.000119363	0.000127619	0.000873147
	0.997639	0.00044575	8.24659e-05	0.000125625	0.000698872
	0.999247	0.000186171	4.92253e-05	4.29855e-05	0.000437767
	1	0	0	0	0
