# Supplementary material for: Glycogen phase-separation drives macromolecular rearrangement and asymmetric division in E. coli
Source: EMBO J. 2025 Nov 3;44(24):7434–76. doi: 10.1038/s44318-025-00621-y (PMC12706056; doi:10.1038/s44318-025-00621-y)
Supplement: Supplementary file 26 — Figure EV6 Source Data [file 44318_2025_621_MOESM26_ESM.zip › FigureEV6/SourceData_FigEV6.xlsx]

## Sheet: log GrowthRate
Abbreviations
NaN (Not a number)
		Wild type (Glycogen sensor)
		log GrowthRate
	Generations	1	2	3	4	5	6	7	8	9	10	11	12	13	14
		0.0228906	0.0166171	0.0140907	0.0241671	0.0112094	0.00964994	0.00847426	0.0163071	0.0145501	0.00622952	0.00350748	-9.61785e-06	0.00308537	2.20676e-06
		0.0232787	0.0240046	0.0213295	0.0192167	0.0214627	0.0212166	0.0194736	-0.00149996	0.0134182	0.0132614	0.0117649	0.00653428	0.00567666	-3.49914e-05
		0.00784556	0.00475515	0.0197411	0.00387047	0.018767	0.0181196	0.0209729	0.0157244	0.0161839	0.015693	0.00213363	0.0110376	0.000645754	0.00139794
		0.0149087	0.0212686	0.0212415	0.0189019	0.0199114	0.0171452	0.0109993	0.00858308	0.00358582	6.01234e-05	0.0181668	0.00196613	0.00486316	0.005586
		0.0261884	0.00527811	0.00844479	0.0210166	0.0114458	0.0082422	0.00489532	8.17006e-05	0.0155106	0.0156895	0.000175975	0.00309374	0.000770608	0.000418756
		0.0166408	0.0159406	0.0205105	0.0149142	0.0204833	0.021172	0.0176995	0.0125436	0.0108887	0.00688246	0.00680577	-4.45497e-05	0.00665727	0.00820524
		0.0267481	0.0195312	0.0205208	0.00882833	0.0184228	0.0157482	0.0149738	0.0157018	0.0121986	0.0126331	0.00441959	0.00182481	0.00637217	0.000582622
		0.0136992	0.0109104	0.012024	0.00507133	0.0148087	0.0178624	0.0183566	0.0137117	0.00943256	0.00667407	0.00956418	2.21053e-05	-5.00744e-05	-4.34005e-05
		0.0199193	0.000993974	0.0210074	0.0160752	0.017239	0.0109214	0.0130332	0.00836288	0.0164178	0.0154021	0.00745669	0.000572199	0.000115133	0.000140827
		0.0104645	0.0137538	0.0145463	0.018227	0.0195286	0.0182844	0.0146915	0.0114453	0.0166647	0.00820621	0.00809845	0.00050286	-0.000541599	-0.000120815
		0.0201981	0.0168536	0.0210722	0.0118672	0.0175558	0.0196796	0.00968095	0.0113021	0.0118202	0.0108582	-0.000300641	0.0115732	0.0111736	0.000776082
		0.016211	0.00185813	0.0191891	0.0168821	0.0244101	0.0212282	0.0184835	0.0063176	0.00214867	0.00330195	0.00872835	0.0095853	0.00779912	0.000118625
		0.0157395	0.00961356	0.0156723	0.0187983	0.0109706	0.0170836	0.00466084	0.00616052	0.00956226	0.00961748	0.0104898	0.00498621	0.00540451	-0.000165812
		0.0208848	0.0152241	0.0128525	0.0128013	0.0141335	0.0146366	0.00873256	0.0124616	0.0119779	0.00125119	0.00975503	0.000673077	0.00276357	0.00702621
		0.018061	0.0158938	0.0151716	0.00588602	0.00391436	0.0100894	0.010683	0.00929249	0.0141169	0.0153787	-0.00114804	0.0127489	0.00844068	-0.000836379
		0.00665148	0.0181787	0.0107535	0.0195342	0.0164298	0.0119634	0.0062255	0.00343682	0.0224655	0.0147645	0.0115328	0.00614761	0.000554157	0.000292399
		0.0194705	0.0199344	0.0200013	0.0208558	0.0225156	0.0202358	0.0195935	0.0160618	0.00601133	0.00597317	0.00612666	0.0106852	0.00836264	NaN
		0.0147244	0.00791469	0.0194885	0.0150887	0.0176715	0.0102341	0.00955446	0.0206214	0.0175534	0.0168089	0.000448107	-3.30291e-05	8.2454e-05	NaN
		0.0176311	0.0196956	0.0118385	0.00453833	0.00532663	0.00257513	0.012672	0.00820939	0.0149693	0.0118499	0.0160645	0.00862892	0.00567365	NaN
		0.0129261	0.0156753	0.00997101	0.0203989	0.0129645	0.0111293	0.0156312	0.00730143	0.00539134	0.00885709	0.012883	0.00642663	0.00583575	NaN
		0.0169294	0.0120516	0.0202551	0.0202376	0.0159982	0.0164952	0.0240806	0.0124954	0.0125639	0.010409	0.0140815	0.000211798	0.00508655	NaN
		0.0185004	0.0208212	0.018371	0.0215077	0.0251625	0.0222045	0.0082437	0.0076406	0.0156218	0.0122571	0.00523825	0.00694651	-0.0029862	NaN
		0.0270748	0.0145953	0.0224472	0.016429	0.0172929	0.0155387	0.0239902	0.00441749	-0.00109142	0.0148686	0.0138919	0.009456	0.0203384	NaN
		0.025929	0.0103444	0.0122858	0.018538	0.0186637	0.0239875	0.00756117	0.0113588	0.0128425	0.00911135	0.0152909	0.00614627	0.000369355	NaN
		0.0220236	0.0192592	0.0195072	0.00281227	0.0114729	0.00818515	0.0197775	0.0102713	0.0149555	0.0150517	0.00655599	0.0088687	0.00674364	NaN
		0.0186177	0.0161755	0.0173931	0.00532204	0.0180114	0.0193594	0.0107517	0.00997565	0.00945826	-0.000795522	0.0131833	0.00643656	0.00789091	NaN
		0.0194616	0.00906424	0.00557183	0.0158521	0.0192002	0.0178548	0.00756902	0.0138445	0.0149332	0.0162367	0.0123271	0.00475959	0.00743675	NaN
		0.0214479	0.0236687	0.0227509	0.0195252	0.00595168	0.00409098	0.0106944	0.0164265	0.0165998	0.000156572	0.0108724	0.014697	-4.29366e-05	NaN
		0.0135172	0.012144	0.017042	0.00576935	0.0122381	0.0087823	0.0176072	0.000149803	0.0114897	0.00975661	0.0114862	0.00634558	NaN	NaN
		0.0194318	-0.000957391	0.0157978	0.0153788	0.0152832	0.0245665	0.0156507	0.0109338	0.0162363	0.0144948	0.00905136	0.0111147	NaN	NaN
		0.0232725	0.0233144	0.0140835	0.0159301	0.0169802	0.0197672	0.0053842	0.016782	0.00684727	0.0132908	7.70831e-05	0.00770648	NaN	NaN
		0.0176578	0.0199595	0.0217171	0.00751955	0.0163767	0.0158379	0.0149867	0.0164895	0.0115294	0.00859313	0.00890575	0.00634064	NaN	NaN
		0.0155951	0.0189967	0.011909	0.010649	0.0161712	0.0207317	0.00786085	0.00585522	0.0156148	0.0115228	0.0108928	-0.000113418	NaN	NaN
		0.0164185	0.0104727	0.0167859	0.0205009	0.00679864	0.0140974	0.00828287	0.0156142	0.0156327	0.0163927	0.0081243	-0.00351039	NaN	NaN
		0.015403	0.0157375	0.00556163	0.0127748	0.00762915	0.0096062	0.0134576	0.00694125	0.015474	0.00716382	0.011924	-0.000210106	NaN	NaN
		0.0222074	0.00514861	0.00414945	0.00624594	0.011982	0.00890588	0.0174939	0.00836397	0.00132932	0.0119535	0.0127213	0.000340079	NaN	NaN
		0.0199822	0.0154868	0.0192151	0.0120773	0.0161672	0.0173135	0.00565059	0.0201801	0.0157198	0.0163048	0.00791966	0.0123443	NaN	NaN
		0.00703991	0.0078608	0.0139388	0.0155308	0.0142315	0.014123	0.0102685	0.016828	0.0131695	0.010319	4.24246e-05	0.00774223	NaN	NaN
		0.0129791	0.0182735	0.0233832	0.0161843	0.0173697	0.00177783	0.0230408	0.0164538	0.00562495	0.0146095	0.0143416	0.00386004	NaN	NaN
		0.0179719	0.0196901	0.0197832	0.0110751	0.0159491	0.0170947	0.0166974	0.00614559	0.0185018	0.0143881	0.00399285	0.00688895	NaN	NaN
		0.0186756	0.00704254	0.0138602	0.0183252	0.0131462	0.00728193	0.0138783	0.0205479	0.0168779	0.0042992	0.0068594	0.000723723	NaN	NaN
		0.0235166	0.0184492	0.0164978	0.0177082	0.00678479	0.0102041	0.0152049	0.0164621	0.0107821	0.0116607	3.93138e-05	0.0110568	NaN	NaN
		0.0160859	0.0138876	0.0282319	0.0256416	0.0225691	0.0235414	0.0167397	0.0108203	0.0117408	0.00183967	0.00583636	0.0135882	NaN	NaN
		0.0215039	0.0215721	0.0202573	0.019961	0.0225849	0.0217578	0.0148478	0.0124392	0.0162755	0.000167822	0.00220562	0.00685688	NaN	NaN
		0.00862861	0.0164066	0.0199956	0.0186181	0.0246643	0.022076	0.00632714	0.0167944	0.00839234	-0.00265964	0.000110544	0.00512293	NaN	NaN
		0.0117308	0.0166704	0.0175565	0.0211223	0.0144058	0.0183113	0.0186119	0.00828112	0.00583688	0.00867533	0.00269441	0.012842	NaN	NaN
		0.01993	0.0174405	0.0207672	0.0151831	0.00929748	0.00549427	0.000412667	0.0141691	0.0188738	0.00340921	0.0111374	0.00602479	NaN	NaN
		0.010974	0.0149831	0.0144313	0.0143745	0.0224608	0.0147971	0.0197224	0.0202199	0.0114189	0.00302598	0.0146523	-0.00745913	NaN	NaN
		0.0123707	0.0208139	0.0268446	0.0189154	0.00359647	0.0041124	0.0144424	0.0056255	0.0069171	0.00566578	0.00788502	-0.00200147	NaN	NaN
		0.0218496	0.0180732	0.00992838	0.00767811	0.0218545	0.0236512	0.0117231	4.34242e-05	0.012138	0.00525655	0.00820306	8.68934e-05	NaN	NaN
		0.0192503	0.0196872	0.010507	0.020088	0.0185712	0.0147552	0.0255533	0.0115372	0.0128714	0.0208135	-0.000100365	NaN	NaN	NaN
		0.0159944	0.0116654	0.0107545	0.0175665	0.0257933	0.0176141	0.0214916	0.0227045	0.00579029	0.0141549	0.0115925	NaN	NaN	NaN
		0.0152534	0.019418	0.0261707	0.0254007	0.0119684	0.00724596	0.0141789	0.0167997	0.00269475	0.00818723	0.00759057	NaN	NaN	NaN
		0.0158328	0.00686795	0.0109986	0.0109639	0.023326	0.023865	0.0195044	0.00649677	0.0139311	0.0124148	0.00205076	NaN	NaN	NaN
		0.0116375	0.0176201	0.0178748	0.0224841	0.000491879	0.0196762	0.021607	0.0119526	0.00321755	0.00626588	-0.00231961	NaN	NaN	NaN
		0.0214881	0.0147996	0.00716537	0.000193602	0.0208514	0.0179524	0.0095133	0.0079228	0.00597928	0.0010034	0.000135889	NaN	NaN	NaN
		0.0184857	0.015618	0.0123466	0.0190036	0.0150527	0.0190012	0.0049712	0.014461	0.00973043	0.0055428	0.0112702	NaN	NaN	NaN
		0.0151914	0.0126434	0.0164956	0.0102919	0.020754	0.00727661	0.0126737	0.00345701	0.0171055	0.00952305	0.0124742	NaN	NaN	NaN
		0.0157209	0.0139911	0.019148	0.017917	0.00861288	0.00781916	0.0225909	0.016322	0.000737291	0.00149577	0.00526747	NaN	NaN	NaN
		0.0154713	0.0235477	0.0205178	0.0138039	0.0096085	0.0194959	0.0108323	0.0114097	0.017862	0.00457406	0.000443034	NaN	NaN	NaN
		0.0100395	0.0148914	0.00799149	0.00801019	0.0149267	0.0171525	-0.00023161	0.0126858	0.0107605	0.0108215	0.000530689	NaN	NaN	NaN
		0.00586087	0.00249963	0.019803	0.0187069	0.0179412	0.0182095	0.00559048	0.00666502	0.0145289	0.0165096	0.00149191	NaN	NaN	NaN
		0.0184547	0.00909976	0.0173582	0.0186112	0.0158623	0.00491995	0.00811314	0.0159252	0.00670555	0.0213656	0.0133178	NaN	NaN	NaN
		0.0170918	0.0136628	0.0153143	0.00784954	0.00963015	0.00565046	0.0145102	0.0173108	0.018213	0.00252996	9.47727e-05	NaN	NaN	NaN
		0.0130938	0.0166118	0.00270928	0.00914992	0.0117758	0.0205508	0.0130494	0.00697671	0.00897809	0.00744692	0.00664536	NaN	NaN	NaN
		0.0131877	0.0147363	0.0203053	0.020316	0.0152254	0.0118616	0.00617274	0.0178918	0.0155185	2.56093e-05	0.00816247	NaN	NaN	NaN
		0.0165411	0.00783487	0.0176634	0.0102616	0.0209714	0.0018583	8.04549e-05	0.00947008	0.0128852	4.38805e-05	0.00747419	NaN	NaN	NaN
		0.0190946	0.0164511	0.0155689	0.0144826	0.0104787	0.0103387	0.0162197	0.0187605	0.0137003	0.00475687	0.00586418	NaN	NaN	NaN
		0.0116324	0.0192656	0.0126404	0.0121316	0.00557572	0.0158479	0.0161219	0.0148835	-5.37187e-05	0.000728892	0.00585461	NaN	NaN	NaN
		0.0168999	0.0136544	0.0139271	0.0106403	0.00906629	0.0143364	0.0123902	0.0223185	0.00968135	0.0159902	0.00392218	NaN	NaN	NaN
		0.0199452	0.0147522	0.00656516	0.00393986	0.0123628	0.0150074	0.00766367	0.0111317	0.0033957	0.0053891	0.00750332	NaN	NaN	NaN
		0.0175084	0.0163775	0.0215893	0.0209129	0.0170826	0.0219983	0.0131596	0.0145631	0.0127959	0.00891731	-0.000678678	NaN	NaN	NaN
		0.016136	0.0094634	0.0216408	0.0247832	0.0106297	0.0152833	0.0201577	0.0116879	0.0153798	0.0109709	0.00704111	NaN	NaN	NaN
		0.0155117	0.0225852	0.0164013	0.0119699	0.0222007	0.0145488	0.0101711	0.0106636	0.0159204	0.000598879	0.00525492	NaN	NaN	NaN
		0.00711636	0.000603005	0.0210571	0.0214672	0.0200517	0.0225574	0.0197978	0.00495358	-0.000201662	0.017889	NaN	NaN	NaN	NaN
		0.0133944	0.0192602	0.0250199	0.0181888	0.015498	0.000199456	-0.0075235	0.0155627	-0.00121335	0.00654715	NaN	NaN	NaN	NaN
		0.0155252	0.0187197	0.0112505	0.0154546	0.0195992	0.00837504	0.0142364	0.00541629	0.00792991	0.00814913	NaN	NaN	NaN	NaN
		0.00525412	0.0215218	0.0164678	0.0171215	0.00316324	0.018637	0.0179094	0.0126549	0.0088943	0.00315618	NaN	NaN	NaN	NaN
		0.0074067	0.0151441	0.0131928	0.00488374	0.00380586	0.00571395	0.0128815	0.0148101	0.00617833	0.00924287	NaN	NaN	NaN	NaN
		0.0194864	0.0186639	0.0126241	0.00775304	0.00964957	0.0176681	0.0254067	0.0143066	0.00663353	0.00810277	NaN	NaN	NaN	NaN
		0.0148551	0.0164686	0.0108206	0.0158401	0.0165746	0.01356	0.00946543	0.00355534	0.0144966	0.00601864	NaN	NaN	NaN	NaN
		0.0183021	0.0155604	0.0115431	0.0149814	0.000203092	0.0187046	0.00444754	0.0104177	0.00869909	0.00383192	NaN	NaN	NaN	NaN
		0.0179546	0.0213881	0.0248667	0.00712615	0.0189506	-0.000106679	0.0273452	0.0139412	0.0140582	0.0117262	NaN	NaN	NaN	NaN
		0.00953412	0.0161407	0.0206023	0.0186654	0.0116473	0.0114825	0.011315	0.00573628	0.00623912	0.00577967	NaN	NaN	NaN	NaN
		0.022005	0.0177165	0.0207744	0.00378774	0.0172145	0.022101	0.017842	0.010312	0.0153649	0.00707056	NaN	NaN	NaN	NaN
		0.0108044	0.0206912	0.00930289	0.0202234	0.00322267	0.00375483	0.00661949	0.0141687	0.0103936	NaN	NaN	NaN	NaN	NaN
		0.0171005	0.00552241	0.00421649	0.0134815	0.0166483	0.0210676	0.0165425	0.0116308	0.00821979	NaN	NaN	NaN	NaN	NaN
		0.014261	0.0268934	0.0118412	0.00757749	0.0192394	0.027927	0.0131727	0.0055991	0.0148819	NaN	NaN	NaN	NaN	NaN
		0.0130207	0.00993014	0.0180259	0.0119567	0.0156159	0.0187228	0.0216404	0.00609474	5.63733e-05	NaN	NaN	NaN	NaN	NaN
		0.0149982	0.015443	0.0145238	0.0162129	0.0170673	0.00193396	0.0240648	0.0090194	0.00943847	NaN	NaN	NaN	NaN	NaN
		0.018071	0.0157797	0.0164786	0.0132128	0.0293424	0.00926591	0.0106193	0.0212604	0.00905831	NaN	NaN	NaN	NaN	NaN
		0.00996172	0.00258587	0.0203462	0.0188281	0.0167151	0.0125616	0.00662144	0.0095599	0.00645094	NaN	NaN	NaN	NaN	NaN
		0.0183412	0.0196294	0.0129981	0.0223671	0.0191826	0.0161046	0.0134901	0.0126756	0.0148028	NaN	NaN	NaN	NaN	NaN
		0.0180809	0.0199093	0.00951206	0.0108184	0.0123388	0.0123367	0.0130148	0.00337066	0.00971936	NaN	NaN	NaN	NaN	NaN
		0.0169033	0.0214014	0.00236946	0.0154039	0.0135262	0.0206461	0.00863549	0.0114008	0.00794423	NaN	NaN	NaN	NaN	NaN
		0.0204048	0.0163132	0.0138592	0.0147775	0.0104315	0.0199947	0.0139696	0.00955743	0.00661276	NaN	NaN	NaN	NaN	NaN
		0.0109381	0.0153416	0.015831	0.0123861	0.00406461	0.0130495	0.0107653	0.00922678	0.00819127	NaN	NaN	NaN	NaN	NaN
		0.00569652	0.02133	0.00786858	0.0193647	0.0210085	0.00859964	0.00264308	0.0105107	0.0134169	NaN	NaN	NaN	NaN	NaN
		0.0111188	0.010907	0.0190899	0.0107096	0.0142128	0.00703321	0.0144527	0.00772904	0.00785031	NaN	NaN	NaN	NaN	NaN
		0.0202698	0.0144246	0.0180935	0.0180311	0.019201	0.0104233	0.0189983	0.0148114	NaN	NaN	NaN	NaN	NaN	NaN
		0.0112435	0.018932	0.0207967	0.0109116	0.0110258	0.0116054	0.00794963	0.0116044	NaN	NaN	NaN	NaN	NaN	NaN
		0.0147676	0.0144889	0.0163502	0.0249466	0.00590522	0.0119557	0.0162431	0.0117366	NaN	NaN	NaN	NaN	NaN	NaN
		0.00818118	0.0138667	0.0109139	0.0149908	0.0112466	0.0067493	0.0169502	0.00676265	NaN	NaN	NaN	NaN	NaN	NaN
		0.0187521	0.0146557	0.0109892	0.01351	0.0136665	0.012386	0.0114745	0.0136005	NaN	NaN	NaN	NaN	NaN	NaN
		0.0185159	0.011056	0.0240908	0.0136728	0.0126485	0.0119873	0.0145454	0.0141562	NaN	NaN	NaN	NaN	NaN	NaN
		0.0178586	0.0181166	0.0220237	0.0169351	0.0129457	0.0140496	0.00604027	NaN	NaN	NaN	NaN	NaN	NaN	NaN
		0.0146756	0.00747275	0.0206148	0.0144335	0.00833385	0.00108044	0.00617326	NaN	NaN	NaN	NaN	NaN	NaN	NaN
		0.0115388	0.0189513	0.00463165	0.0165831	0.0198482	0.00908409	0.0153209	NaN	NaN	NaN	NaN	NaN	NaN	NaN
		0.00874905	0.029383	0.0195057	0.0075352	0.0158398	0.018967	0.0161999	NaN	NaN	NaN	NaN	NaN	NaN	NaN
		NaN	0.010643	0.0119397	0.0160719	0.00630719	0.0195592	-0.000983164	NaN	NaN	NaN	NaN	NaN	NaN	NaN
		NaN	0.0219531	0.00566199	0.0147693	0.0199232	0.0119399	0.0152351	NaN	NaN	NaN	NaN	NaN	NaN	NaN
		NaN	0.0242623	0.011443	0.0036125	0.0131063	0.0141399	0.0149383	NaN	NaN	NaN	NaN	NaN	NaN	NaN
		NaN	0.00983271	0.0234215	0.0102638	0.0199607	0.00960608	2.19855e-05	NaN	NaN	NaN	NaN	NaN	NaN	NaN
		NaN	0.00884148	0.016858	0.0297138	0.0146108	0.0152796	0.0116998	NaN	NaN	NaN	NaN	NaN	NaN	NaN
		NaN	0.0132329	0.0153737	0.0167713	0.00896977	0.00279071	0.0156757	NaN	NaN	NaN	NaN	NaN	NaN	NaN
		NaN	0.0191716	0.0239993	0.0144485	0.00809812	0.0154952	0.0159171	NaN	NaN	NaN	NaN	NaN	NaN	NaN
		NaN	0.0175016	0.0180087	0.0226735	0.0118955	0.00848825	0.00286534	NaN	NaN	NaN	NaN	NaN	NaN	NaN
		NaN	0.00150995	0.0178698	0.0135571	0.0125316	0.00574577	0.0179517	NaN	NaN	NaN	NaN	NaN	NaN	NaN
		NaN	0.0178569	0.0116213	0.0150825	0.000253427	0.0148616	0.00625027	NaN	NaN	NaN	NaN	NaN	NaN	NaN
		NaN	0.0015954	0.0169984	0.0115884	0.0143872	0.0194433	0.0239029	NaN	NaN	NaN	NaN	NaN	NaN	NaN
		NaN	-0.000786726	0.00273302	0.0144565	0.00438212	0.00308302	NaN	NaN	NaN	NaN	NaN	NaN	NaN	NaN
		NaN	0.0134588	0.016261	0.00402404	0.0175518	0.000783211	NaN	NaN	NaN	NaN	NaN	NaN	NaN	NaN
		NaN	0.0267024	0.0103303	0.0173701	0.0129248	0.0137352	NaN	NaN	NaN	NaN	NaN	NaN	NaN	NaN
		NaN	0.00545356	0.010956	0.00556389	0.0107696	0.0159358	NaN	NaN	NaN	NaN	NaN	NaN	NaN	NaN
		NaN	0.0120685	0.00640653	0.0155652	0.0145236	0.00682093	NaN	NaN	NaN	NaN	NaN	NaN	NaN	NaN
		NaN	0.016482	0.0194336	0.00961634	0.0192611	0.0142072	NaN	NaN	NaN	NaN	NaN	NaN	NaN	NaN
		NaN	0.014701	0.0189439	0.0182907	0.00514129	0.0135969	NaN	NaN	NaN	NaN	NaN	NaN	NaN	NaN
		NaN	0.00960636	0.0200007	0.0174583	0.0162053	0.0181814	NaN	NaN	NaN	NaN	NaN	NaN	NaN	NaN
		NaN	0.00449221	0.0214566	0.018645	0.0131347	NaN	NaN	NaN	NaN	NaN	NaN	NaN	NaN	NaN
		NaN	0.0194943	0.00567555	0.00214328	0.0162094	NaN	NaN	NaN	NaN	NaN	NaN	NaN	NaN	NaN
		NaN	0.0194271	0.0218426	0.00453419	0.00976678	NaN	NaN	NaN	NaN	NaN	NaN	NaN	NaN	NaN
		NaN	0.0222925	0.00765515	0.0225681	0.0142822	NaN	NaN	NaN	NaN	NaN	NaN	NaN	NaN	NaN
		NaN	0.0131547	0.0116801	0.00411476	0.0128193	NaN	NaN	NaN	NaN	NaN	NaN	NaN	NaN	NaN
		NaN	0.0132968	0.0098647	0.0133819	0.0122359	NaN	NaN	NaN	NaN	NaN	NaN	NaN	NaN	NaN
		NaN	0.0283467	0.0137232	0.00943721	NaN	NaN	NaN	NaN	NaN	NaN	NaN	NaN	NaN	NaN
		NaN	0.00193986	-0.000544293	0.0140541	NaN	NaN	NaN	NaN	NaN	NaN	NaN	NaN	NaN	NaN
		NaN	0.0120443	0.0178784	0.0119373	NaN	NaN	NaN	NaN	NaN	NaN	NaN	NaN	NaN	NaN
		NaN	-0.000828827	NaN	0.0128424	NaN	NaN	NaN	NaN	NaN	NaN	NaN	NaN	NaN	NaN
		NaN	0.0225902	NaN	NaN	NaN	NaN	NaN	NaN	NaN	NaN	NaN	NaN	NaN	NaN
		NaN	0.00754015	NaN	NaN	NaN	NaN	NaN	NaN	NaN	NaN	NaN	NaN	NaN	NaN
		NaN	0.0247007	NaN	NaN	NaN	NaN	NaN	NaN	NaN	NaN	NaN	NaN	NaN	NaN

## Sheet: Stats log GrowthRate
		Wild type log GrowthRate
	Mean	0.0160754	0.0147225	0.0154834	0.014366	0.0143068	0.0137102	0.0129107	0.0113794	0.0108042	0.00875768	0.00700136	0.00520269	0.00459004	0.00145909
	Std	0.000461098	0.000541372	0.000493417	0.000495249	0.000499593	0.000557224	0.000585625	0.000498195	0.000519509	0.000602832	0.000586444	0.000710337	0.000893546	0.000700504
	Gen	1	2	3	4	5	6	7	8	9	10	11	12	13	14
