# Supplementary material for: Glycogen phase-separation drives macromolecular rearrangement and asymmetric division in E. coli
Source: EMBO J. 2025 Nov 3;44(24):7434–76. doi: 10.1038/s44318-025-00621-y (PMC12706056; doi:10.1038/s44318-025-00621-y)
Supplement: Supplementary file 27 — Figure EV7 Source Data [file 44318_2025_621_MOESM27_ESM.zip]

Archive with 4 entries (3 files):
- FigureEV7/
- FigureEV7/SourceData_FigEV7A.xlsx
- FigureEV7/SourceData_FigEV7B.xlsx
- FigureEV7/SourceData_FigEV7C.xlsx
