# Supplementary material for: Glycogen phase-separation drives macromolecular rearrangement and asymmetric division in E. coli
Source: EMBO J. 2025 Nov 3;44(24):7434–76. doi: 10.1038/s44318-025-00621-y (PMC12706056; doi:10.1038/s44318-025-00621-y)
Supplement: Supplementary file 27 — Figure EV7 Source Data [file 44318_2025_621_MOESM27_ESM.zip › FigureEV7/SourceData_FigEV7A.xlsx]

## Sheet: Replica2_Mix1Expo
	Cell area ΔglgBXCAP (µm^2)	Cell area WT (µm^2)
	1.6366	2.8616
	2.3618	2.1266
	1.9061	2.3226
	1.8326	1.9649
	2.1609	1.7885
	2.1266	1.8375
	1.9551	2.744
	3.0233	2.3814
	1.7787	2.4647
	2.7587	2.2736
	2.1021	2.2491
	2.2442	2.0923
	1.666	2.5333
	2.401	2.499
	1.9257	2.9792
	2.8273	2.3667
	1.3328	2.205
	1.5778	2.7489
	1.9649	2.2785
	1.7199	1.568
	2.8567	3.2683
	2.5186	2.4843
	1.8963	2.3471
	2.3765	2.2442
	2.4059	2.3128
	3.0576	2.5284
	3.0331	2.4549
	1.6807	1.5288
	2.8616	1.4553
	2.2981	1.8816
	3.087	2.6852
	2.0041	2.3716
	2.5431	2.2932
	1.7787	2.2589
	1.8277	2.1217
	1.5582	2.9596
	1.715	1.9012
	2.2442	1.7199
	2.5774	2.2981
	2.8028	1.8081
	2.0286	2.7587
	2.8812	3.0037
	1.7542	1.7003
	2.3716	2.4402
	2.1266	2.0776
	1.9453	2.9302
	2.7342	2.6656
	1.7395	2.0531
	1.9649	2.1315
	2.7538	3.1997
	2.7636	2.3569
	2.0531	1.9159
	2.1462	1.8424
	1.3769	2.1413
	1.9845	1.8375
	2.5725	2.5235
	2.7685	2.2001
	2.6558	2.4353
	3.1997	1.8767
	2.1462	2.2344
	1.7934	2.6656
	2.2932	2.6019
	2.0188	2.2981
	1.8963	2.0874
	1.9551	2.5088
	2.4745	1.7052
	2.3814	2.5333
	1.7885	2.695
	1.8375	1.813
	1.3426	2.3863
	1.2691	2.1658
	2.5872	1.9502
	2.0188	2.4696
	2.7146	2.254
	2.0629	1.8767
	1.4259	2.989
	2.8175	1.7983
	2.2344	1.7444
	1.6268	2.6705
	2.9498	2.2099
	1.6317	2.3373
	1.7542	2.3275
	2.3226	2.5529
	1.9257	2.0531
	2.8861	2.1511
	2.6215	2.8322
	1.7934	2.0335
	2.5627	1.8375
	1.5876	2.6019
	2.6509	2.8028
	3.1948	1.5239
	1.9845	1.7738
	1.8914	2.0629
	2.8469	3.1507
	2.1903	2.7685
	1.4112	2.3226
	2.2932	2.0433
	2.9547	2.4794
	2.8224	2.4157
	2.0825	2.1315
	2.891	1.6415
	2.3128	2.6166
	2.4304	2.7097
	1.6023	2.6019
	1.9208	1.8865
	1.9208	2.0972
	2.2883	2.4549
	1.6954	2.5676
	2.3716	2.2148
	1.8228	2.2001
	1.8865	1.6415
	2.3912	2.842
	2.8714	2.45
	2.6117	1.7444
	3.0919	2.2589
	1.8767	2.1658
	2.0972	2.8028
	2.6215	3.038
	2.1413	2.9449
	1.8228	1.7983
	2.2344	2.7734
	2.0237	3.1409
	1.9698	2.5137
	2.8861	2.1119
	2.0335	2.6215
	2.4059	2.646
	1.568	2.6803
	1.715	2.0286
	3.0478	2.0041
	2.009	2.1952
	2.3226	2.8371
	2.0678	3.1262
	2.9694	2.2442
	1.9355	2.1413
	2.3765	2.793
	2.3079	1.7003
	2.8126	2.0776
	1.8228	2.9792
	1.5876	2.0678
	2.5333	2.6656
	1.7934	2.3863
	2.0923	3.0968
	2.1364	3.1458
	2.7048	1.7885
	1.9551	2.6509
	2.6313	2.3275
	2.2638	2.7146
	1.9845	2.0923
	1.9404	2.6607
	1.9698	3.0919
	1.9845	1.5827
	3.2291	1.9502
	1.862	2.3716
	1.7738	2.2736
	2.9302	2.1756
	2.6019	2.2785
	1.5778	1.7689
	1.421	3.0625
	2.597	3.2242
	2.7195	2.3814
	3.0919	2.9694
	2.2638	2.5529
	2.6362	1.9894
	1.9061	2.7048
	2.646	2.0874
	1.8326	1.9649
	3.0674	1.9698
	3.0429	2.6852
	2.9253	2.1658
	1.6121	1.9306
	2.7293	3.0968
	1.9355	1.7836
	1.715	1.9747
	1.7885	1.7003
	2.0923	2.2736
	1.7248	2.2834
	2.2687	1.7836
	1.7738	3.0135
	2.2687	2.2442
	2.5627	2.6558
	2.2981	2.6607
	2.3863	2.7195
	2.0433	2.2295
	1.7738	2.7734
	2.4304	1.8473
	2.8273	2.6411
	1.4161	2.156
	2.9841	2.4402
	2.5088	2.9351
	2.2344	2.2344
	2.3471	2.9155
	2.3765	2.8126
	2.2834	1.6611
	1.5288	3.0331
	2.3471	2.7244
	2.9498	1.862
	1.7885	2.5823
	2.0776	2.0237
	2.303	2.5039
	2.6754	2.6019
	2.6509	2.9106
	1.8718	2.1021
	2.0727	2.4745
	1.5484	3.2438
	1.568	1.8424
	2.2295	2.7342
	1.9404	2.6754
	2.9694	2.7881
	2.9939	1.7738
	2.548	2.4255
	1.6317	3.0576
	2.0776	2.2834
	2.4353	3.1164
	1.4798	1.7885
	2.2295	2.7097
	1.9698	2.6999
	1.7787	2.0776
	2.4843	3.1752
	2.2001	2.0237
	1.6317	2.1217
	1.7052	2.4549
	1.617	2.3667
	1.0878	1.6807
	1.7101	3.1752
	2.2883	2.3961
	1.6709	3.0674
	2.3667	1.8816
	1.7346	2.2246
	1.4749	1.8375
	1.9306	3.2634
	3.0772	1.5092
	1.5092	1.7199
	2.4157	1.8718
	2.6754	2.8322
	2.2834	2.205
	1.7248	2.499
	2.7881	2.1903
	1.5876	1.3965
	2.6705	2.107
	1.5337	2.4206
	1.3965	2.3618
	2.1315	1.9845
	3.0478	2.4598
	2.3569	2.0237
	2.3863	1.7542
	2.1707	1.5631
	1.9355	2.6068
	1.2103	2.1462
	1.421	2.0776
	2.0237	2.5676
	1.7199	2.5039
	1.3524	2.4206
	2.1511	3.0184
	2.2197	2.0825
	2.3961	2.6999
	2.1462	2.1119
	3.0723	2.7195
	2.7832	1.9257
	1.3083	2.205
	2.6019	2.0335
	2.0286	2.9449
	2.2099	2.0188
	2.4794	1.9012
	3.1458	1.9894
	2.4549	2.3765
	2.3667	1.9257
	1.9012	2.1021
	1.8914	2.0433
	1.6121	2.0776
	1.813	1.96
	2.5235	2.1217
	2.4598	2.5039
	2.989	1.7297
	1.8081	2.8175
	2.2442	1.7444
	2.3079	1.7542
	2.1511	2.4353
	1.7591	2.107
	2.9449	1.9208
	2.3324	2.3716
	2.0727	1.764
	1.9796	2.3226
	2.6411	1.4749
	2.1756	1.5631
	2.5774	2.2785
	1.2887	2.3618
	2.5627	1.9845
	2.4402	3.038
	1.9208	1.9698
	1.519	2.9106
	2.352	1.8767
	2.2099	2.499
	2.6166	2.1315
	2.2638	1.813
	3.0331	1.6072
	2.1756	3.0331
	2.0188	2.1413
	2.2785	2.3177
	2.3814	1.6562
	2.1217	2.0286
	2.3324	2.4255
	2.3765	1.3573
	3.1066	2.8567
	2.6656	2.2148
	2.352	2.3618
	1.9502	2.5039
	2.5235	2.7636
	2.4843	2.0727
	2.7342	2.7048
	1.8816	2.5774
	2.7636	3.0772
	2.7636	2.4549
	3.1017	2.8126
	1.5386	2.1217
	2.5137	2.6068
	1.7297	1.8179
	2.0433	2.7832
	2.9547	1.7542
	2.989	1.8522
	3.1017	2.1952
	2.3814	1.9894
	2.0482	2.2932
	2.4304	2.0482
	2.1952	2.2589
	2.1854	2.8518
	2.1854	1.8032
	2.1119	2.156
	2.7881	2.5774
	2.5627	1.9257
	2.1462	2.1805
	2.4157	2.793
	3.0527	1.8718
	1.9943	3.0576
	1.7738	3.1213
	1.9208	2.4304
	2.0727	2.6852
	3.0821	2.0727
	2.2883	2.0433
	1.8669	1.6709
	3.136	2.7685
	2.4402	3.0674
	2.8126	2.5431
	2.6558	2.4549
	2.3177	2.5529
	2.2393	1.4945
	1.9747	2.7636
	2.6754	2.5676
	2.3961	2.9841
	1.8375	1.9992
	2.3128	1.9404
	2.2589	2.5137
	1.6464	2.4745
	2.7734	2.499
	3.1213	2.1854
	1.4063	2.1609
	2.3569	2.1168
	2.0286	1.7787
	3.2144	2.6607
	1.7199	2.4794
	1.8179	2.45
	2.7783	2.7146
	2.744	2.254
	2.6852	2.1805
	1.8963	2.548
	2.8371	2.4696
	2.2491	1.911
	1.7836	1.3769
	2.4647	1.6464
	2.1315	2.5725
	2.0482	1.6807
	1.8375	3.1556
	1.7395	2.6215
	2.0188	2.009
	3.3418	2.6852
	2.646	2.7391
	2.2736	2.7048
	1.6709	2.5725
	2.7587	2.5382
	2.9645	1.813
	2.7538	2.2736
	1.5337	2.8665
	2.3226	1.9404
	1.8571	2.0678
	1.9208	2.5725
	1.7346	3.1164
	2.1854	2.6803
	1.4945	2.4108
	2.3177	2.9596
	2.7979	2.0286
	3.2732	1.9992
	2.94	2.0776
	2.7293	1.8179
	2.7342	2.7832
	1.9894	2.8469
	1.8375	2.2589
	2.5676	2.3863
	1.9159	1.6709
	2.0874	1.8326
	2.0531	1.8669
	2.1413	2.8861
	2.4157	1.8424
	2.0384	2.8175
	1.5043	1.9208
	1.9208	2.3863
	2.3569	2.0629
	1.7101	2.5774
	1.9747	3.038
	2.9498	2.9302
	1.9159	2.8469
	1.4651	2.793
	1.9943	3.0282
	2.7783	2.3079
	2.4696	2.009
	1.9061	2.6068
	2.3275	1.8865
	1.9845	2.7979
	2.5039	2.3814
	2.9743	1.9061
	2.4402	2.0237
	2.3471	2.499
	2.0727	1.7591
	1.5582	3.0331
	2.9008	3.0086
	1.9159	2.7979
	2.597	2.1364
	2.2197	1.7787
	2.5382	2.597
	2.3079	2.0678
	2.2785	2.0384
	2.0286	1.9551
	1.4455	2.9204
	1.9894	1.9698
	2.2246	1.9943
	1.9061	2.9498
	1.8718	3.1752
	2.8518	2.0482
	2.3912	2.7979
	2.4108	2.2197
	2.3814	1.8718
	2.6313	2.1707
	1.9943	2.8224
	2.205	2.9939
	2.8861	2.8322
	2.6313	2.6362
	1.5729	2.9106
	1.7052	3.1213
	2.2932	2.3765
	1.4651	2.8714
	1.4063	1.6072
	1.4063	2.2001
	1.9747	3.0919
	2.3471	2.9449
	1.8718	2.2099
	2.7391	2.9939
	1.6121	2.5578
	1.3622	3.2781
	2.1364	2.6362
	1.9992	3.1703
	1.764	2.254
	3.185	2.1217
	1.6366	2.9155
	2.1168	2.5529
	1.764	2.0335
	2.8567	2.8616
	1.9208	2.6215
	1.8767	3.234
	1.7003	3.1213
	2.45	1.9453
	2.0678	2.3079
	1.7885	2.6068
	1.4602	2.4402
	2.2246	2.2148
	2.7685	2.3471
	3.1703	2.5676
	2.793	2.9008
	2.4843	2.9155
	1.7542	2.3961
	1.6415	2.6852
	2.2638	1.8081
	1.6856	1.8375
	2.1756	2.646
	1.8081	2.6852
	2.2099	3.0135
	2.3618	2.1021
	1.9208	2.5039
	1.7738	1.5631
	3.038	1.8424
	2.1511	2.7048
	1.9894	2.6509
	1.8081	2.4353
	1.3181	1.6121
	1.7836	2.401
	1.7542	1.9796
	2.1364	1.9404
	2.401	1.2691
	2.4402	1.6611
	2.0041	2.5235
	1.9894	2.3863
	1.5337	1.8179
	2.4892	1.7738
	2.8371	2.0825
	2.2197	2.744
	2.2295	1.5778
	2.1315	1.9551
	2.4451	2.6215
	2.597	2.1707
	1.6856	2.9792
	1.6954	1.7591
	1.9551	2.3961
	2.9743	3.0282
	1.6121	3.1311
	2.9498	2.7244
	1.9061	3.1605
	2.3716	1.7444
	2.7146	2.156
	2.2932	1.9208
	2.1021	1.7542
	2.646	1.9992
	1.7983	1.9502
	2.0384	2.0825
	2.5578	2.2932
	1.8375	2.2883
	2.1119	2.2001
	2.3275	1.8032
	1.5631	2.8175
	2.0335	2.1168
	1.7052	1.9943
	2.1756	1.7591
	2.4549	2.1119
	1.764	1.6464
	2.3079	2.401
	2.0188	2.6117
	1.7248	2.5235
	2.9155	2.891
	1.7885	2.5088
	2.4451	2.4157
	1.7787	1.8081
	1.9404	2.5921
	2.6705	2.891
	2.3422	2.5725
	1.7689	1.9845
	1.4749	2.646
	2.0188	1.862
	2.3814	2.9204
	2.2099	2.2834
	1.8081	1.7052
	2.5284	2.1658
	3.087	2.2099
	3.1164	2.3716
	2.5627	2.009
	1.8718	2.1854
	1.6562	2.2834
	2.156	2.3177
	2.4059	2.5333
	1.6611	2.597
	1.5484	2.2932
	2.1658	2.9939
	1.7395	2.2834
	1.911	2.4647
	2.4157	2.5725
	2.0286	2.6019
	1.9796	2.5284
	2.2197	1.9796
	2.6117	1.8424
	2.4304	2.2148
	1.3034	2.8175
	2.695	2.7391
	1.274	2.2295
	1.7591	2.3569
	1.9649	2.7636
	2.6999	1.8571
	1.2054	2.8714
	2.9498	2.6705
	2.5333	2.7979
	2.4402	2.5676
	2.2834	2.8763
	1.9796	1.8375
	3.1164	2.9743
	2.0923	2.4647
	1.8179	2.1658
	2.2736	2.3422
	1.7591	2.989
	2.4108	2.1119
	2.2834	1.8228
	2.4108	1.7738
	2.0188	1.9796
	2.9939	1.8326
	2.1511	3.0968
	2.2883	2.744
	1.8179	3.1066
	1.96	2.6264
	2.3226	2.6019
	2.0825	2.3079
	1.9453	1.7297
	1.8375	1.9894
	2.7685	1.9649
	2.6019	2.5774
	1.9992	2.2834
	2.5725	1.8032
	2.842	2.94
	2.9008	2.3961
	2.0139	2.989
	1.4112	2.7685
	1.6954	1.8375
	2.5529	1.8571
	2.5627	1.9257
	2.1021	1.9747
	2.9939	2.3863
	2.2344	3.1409
	3.0184	1.5582
	2.4304	2.6362
	1.9159	2.4745
	2.5431	2.5676
	3.0968	2.6411
	1.9747	2.0531
	2.4304	2.9057
	2.6362	2.1413
	1.8081	2.646
	2.5921	2.9351
	1.862	2.2687
	2.2638	3.1801
	2.3324	2.5676
	2.9449	2.1021
	1.8522	1.5729
	2.6901	2.2589
	1.7248	2.8175
	1.9257	2.7097
	2.7195	3.1409
	1.8767	2.401
	2.6852	2.9743
	2.7832	2.6509
	2.0923	2.7293
	2.7979	2.4157
	3.2291	2.4157
	2.5921	3.0527
	2.1266	2.7636
	2.1462	1.9796
	1.5582	1.6562
	1.7983	2.5676
	2.8616	3.0772
	2.0482	3.1115
	2.5529	2.0237
	2.4108	2.1903
	2.1168	2.2932
	2.5529	2.1021
	2.8126	2.5235
	2.7342	2.4255
	1.9698	1.8669
	2.6313	2.3912
	1.9992	2.6019
	3.0037	2.4255
	2.1609	3.0674
	3.0086	2.2001
	1.5484	2.401
	1.5533	2.1854
	2.0041	2.4549
	2.1756	1.8718
	2.9008	1.9208
	1.8179	2.2834
	1.6219	1.6954
	2.4941	3.0037
	1.9649	2.1756
	2.0972	2.94
	2.4647	1.9404
	2.0384	2.3961
	2.4892	2.3177
	1.6611	1.8963
	2.5382	2.3226
	2.8567	2.1315
	1.8424	2.4598
	1.8767	2.6166
	2.3275	2.5186
	2.0727	3.087
	2.0433	2.3912
	2.0776	1.8767
	2.7293	2.3226
	2.058	2.2197
	2.2491	2.3079
	2.3667	2.2344
	1.2691	2.1511
	2.7244	2.6019
	1.9159	1.6758
	1.8326	2.205
	2.3177	1.7787
	1.7248	1.7297
	1.9502	2.0286
	1.8816	2.891
	2.3961	2.9253
	2.0188	1.9943
	2.352	2.9106
	2.2442	2.4157
	2.0188	2.8665
	2.7783	2.499
	1.7395	2.4941
	1.911	2.0874
	2.2442	2.2638
	2.8567	2.4941
	2.5725	1.9208
	1.47	1.7346
	2.4157	2.8175
	1.6513	2.1756
	2.9841	2.548
	1.9061	2.7783
	2.5872	2.2589
	1.8522	2.5578
	3.1752	2.2491
	1.8522	1.8424
	2.7293	2.842
	1.7983	2.1462
	2.4843	2.0727
	2.9792	2.4255
	2.8224	2.4451
	1.3769	1.9257
	2.5333	2.6362
	1.8767	1.568
	2.3814	2.6117
	2.3324	2.8763
	1.8081	3.038
	1.911	2.5431
	2.1756	1.6464
	1.7395	2.0825
	1.5386	2.205
	1.3132	2.9351
	2.2638	2.2246
	2.1903	1.862
	2.3912	2.1119
	3.0331	2.0923
	2.2491	1.7885
	2.8224	2.4941
	2.2099	3.1458
	1.5582	2.8861
	1.4749	1.9649
	2.1854	1.8816
	3.1066	1.5337
	2.1854	1.8179
	3.0674	2.4304
	2.1903	2.8175
	1.5533	2.058
	2.0776	2.7979
	2.2932	2.7342
	2.0041	2.4745
	2.6901	2.1217
	2.7293	2.0629
	1.8816	2.7146
	1.4798	1.6807
	1.6023	2.8812
	1.6513	2.5382
	2.3079	2.5333
	2.8959	2.4206
	1.3916	2.4843
	1.8326	2.2883
	2.0286	2.3226
	2.4255	2.3961
	1.7248	2.1364
	2.8469	2.4794
	2.6803	2.2295
	3.0135	1.7052
	1.9404	2.2393
	2.7538	2.254
	1.6219	1.8865
	1.9404	1.7297
	2.2099	1.7297
	3.1213	2.2442
	2.0874	2.1462
	1.6807	2.2001
	2.793	3.0135
	2.7832	2.6068
	2.2393	2.7146
	1.3622	2.6803
	1.7934	2.0825
	1.4161	1.9551
	2.0776	3.1752
	2.3177	1.5827
	2.9106	2.2246
	2.6215	3.1115
	1.7934	1.6562
	2.0678	2.8861
	1.8522	2.4843
	2.0776	2.1707
	2.5333	2.4941
	2.45	2.8567
	2.6705	2.4304
	2.5333	2.5137
	2.1266	2.1364
	1.519	2.9008
	1.6856	3.185
	2.2197	2.1168
	1.5582	1.8032
	2.2197	2.1805
	3.0625	2.4892
	1.5729	2.009
	1.7493	2.6803
	1.7591	2.3422
	2.7097	2.2834
	2.7636	1.6317
	1.9404	2.4353
	2.597	3.1458
	2.3128	2.5578
	2.4892	2.4206
	2.1021	2.6166
	1.8767	3.1556
	2.3863	2.2197
	1.9747	2.1217
	1.4798	2.0335
	1.8816	2.254
	1.7052	2.3716
	1.6562	2.5676
	1.7493	2.4941
	2.3226	2.0139
	2.9302	1.7444
	2.2883	2.156
	2.3079	3.1066
	1.8816	2.1119
	1.8032	2.2344
	1.4945	2.4941
	2.8322	2.1168
	2.744	2.2442
	1.9306	3.087
	1.7983	1.8669
	1.4994	2.8469
	2.0384	2.597
	2.0678	2.4549
	2.0874	2.4892
	2.4059	2.5382
	2.6509	2.1854
	2.6362	1.9698
	3.087	1.7689
	1.9159	2.4255
	1.6415	2.2148
	1.7052	2.9008
	1.7836	2.9351
	2.8714	2.695
	1.3034	2.6999
	2.989	2.548
	2.0776	1.9208
	2.3569	2.0041
	2.205	3.1262
	3.038	2.2883
	1.7689	1.6268
	2.1168	3.1066
	2.1854	1.8522
	2.2148	1.9355
	2.303	2.1217
	2.2589	1.8277
	1.7493	2.0874
	2.2099	1.8522
	2.0384	2.744
	1.9012	2.8371
	1.7101	1.8032
	2.7146	2.5137
	1.9649	1.5386
	1.6758	2.499
	2.5578	1.8375
	2.5774	3.185
	2.9106	1.8179
	1.47	2.5529
	2.8126	2.7636
	3.087	2.6313
	2.4108	2.2589
	2.7783	3.0723
	1.3965	1.6268
	2.1168	2.45
	1.8081	2.4696
	2.4647	2.2197
	2.5284	2.4598
	1.9306	2.2442
	2.9155	3.2732
	2.9008	2.0727
	1.8179	2.1903
	3.0135	2.6656
	3.0331	1.9453
	2.0776	2.5627
	2.6803	2.352
	2.3226	2.0335
	2.7538	2.597
	2.2883	2.7489
	2.3716	1.8865
	2.0678	2.303
	3.038	2.4549
	2.4598	2.3324
	2.8077	2.9498
	2.8126	2.9155
	1.8767	2.3177
	3.1507	2.1217
	1.519	3.0184
	2.4647	1.8179
	2.4255	2.7195
	1.9306	2.4157
	2.7195	2.8273
	1.3475	2.5235
	2.8175	2.0678
	2.2442	2.548
	1.9992	2.1756
	1.4945	2.1805
	2.0972	2.0776
	1.4651	2.8371
	2.7293	2.3912
	2.254	2.3814
	2.2883	2.7538
	2.4598	2.1021
	3.0674	3.234
	2.3079	2.4549
	2.9841	2.1707
	1.6758	1.96
	1.617	2.2491
	2.0433	2.1168
	2.4598	2.646
	2.2197	1.5239
	2.2589	2.7832
	2.5039	2.0727
	1.9796	2.3667
	2.2001	2.9253
	1.862	2.9645
	1.7689	3.0723
	2.4157	1.9502
	1.7444	2.9253
	2.3667	2.7636
	2.401	2.5578
	1.9159	2.2687
	2.3765	2.1511
	2.2393	2.5431
	2.0335	2.7293
	2.0972	3.0086
	1.9061	1.9404
	2.6509	1.6758
	2.744	2.4353
	2.2883	2.7097
	1.8277	2.8273
	2.2736	2.3128
	2.3569	2.1217
	1.813	2.9351
	2.3471	2.8224
	3.0772	1.8718
	1.9257	1.8032
	1.8816	2.1266
	1.8718	2.1119
	1.764	2.7244
	2.2736	2.2001
	1.9649	2.9057
	1.8914	1.7885
	2.646	1.6415
	2.5382	2.7538
	2.1462	2.4304
	2.6117	2.1266
	3.0576	2.2785
	2.9204	2.5725
	2.3422	2.5235
	3.1262	2.5725
	1.8865	2.891
	1.7346	1.8522
	2.3373	2.1903
	1.9992	2.9253
	2.5382	2.0433
	2.4941	2.5872
	1.8963	2.4157
	2.1462	2.7881
	2.744	2.8616
	1.4798	1.6709
	1.9747	1.8326
	2.7832	2.7146
	2.0139	2.1315
	2.3422	3.1507
	1.7787	2.6068
	2.8273	1.6807
	1.7493	1.911
	1.9306	2.3569
	2.7587	2.3716
	2.3814	2.7146
	1.9306	1.8963
	2.3569	2.7097
	1.4896	2.3716
	3.0968	2.4255
	1.6709	2.2736
	2.7048	3.1948
	2.8567	2.7881
	2.2785	2.793
	2.9253	3.2095
	1.8228	3.1017
	2.2148	1.617
	2.0041	2.303
	2.3667	2.6019
	2.6754	2.4892
	2.6999	2.7489
	3.0331	2.5186
	2.8175	2.3765
	2.8273	2.4304
	2.6509	2.5235
	2.156	2.7636
	2.3471	2.4696
	2.7538	2.1903
	1.6905	2.5627
	1.7444	3.1605
	2.4647	2.1168
	2.5578	1.8473
	1.7248	2.352
	2.1315	1.9453
	1.9747	2.4304
	2.6999	2.0188
	1.7395	2.2148
	2.5235	2.8371
	1.4602	1.8963
	2.3373	2.2099
	1.9698	2.7734
	2.8028	3.1213
	2.5774	1.8669
	2.6215	3.0674
	1.8473	2.9449
	2.4353	1.7983
	1.3426	2.8175
	2.7293	3.1164
	2.2246	1.7444
	3.0919	2.6166
	2.6411	2.2393
	1.9159	2.8224
	3.2193	2.3226
	2.4451	2.8665
	2.9302	3.0576
	1.7003	2.6117
	2.1315	2.254
	2.989	2.0041
	2.0482	3.0037
	1.6366	2.9645
	2.2491	1.9992
	1.7199	2.6607
	2.0433	1.6072
	2.5872	3.2144
	2.6166	2.5921
	2.4941	3.1703
	2.6803	2.5676
	2.4794	1.8816
	2.4353	1.9992
	2.1364	3.0674
	2.9694	2.744
	3.0576	3.1311
	2.0727	2.1413
	2.1854	2.0727
	1.7836	2.4206
	1.3328	1.5141
	2.2589	2.4598
	1.7297	1.911
	2.8273	3.0772
	2.4647	2.2491
	2.6901	2.6411
	1.9551	2.0972
	2.303	3.0429
	2.4598	2.2687
	3.1997	2.2883
	2.4745	2.5039
	2.0825	1.8669
	1.9404	2.1119
	2.5774	2.4157
	2.7293	2.9155
	2.0384	2.3422
	2.8616	2.2932
	2.9204	2.205
	2.4941	3.185
	1.96	2.1217
	3.234	1.8081
	1.8277	2.4745
	2.0923	2.2981
	2.1854	2.9694
	2.8616	2.7587
	2.6019	2.8665
	1.96	2.7293
	2.4549	2.1021
	2.1266	3.0527
	2.6068	2.1266
	1.7836	2.8175
	3.0968	2.2638
	2.1511	3.2144
	1.9306	2.2295
	3.0331	2.2099
	2.0874	2.8175
	2.2638	2.4157
	2.5529	2.5529
	3.1409	2.7195
	2.6068	2.9008
	3.0723	2.5921
	2.7832	2.5921
	2.7587	2.4402
	2.6656	2.0139
	2.4794	2.597
	2.0188	2.842
	2.646	3.0037
	1.9306	2.0139
	2.3569	2.1364
	2.4353	2.5872
	2.8469	3.0331
	2.3765	2.0923
	1.7934	2.3863
	3.1654	2.3569
	1.7983	2.4598
	2.9792	2.9204
	1.5435	2.0776
	2.6705	2.8224
	2.891	1.7983
	1.911	2.9547
	2.5382	2.9106
	1.9796	2.254
	1.4259	2.3667
	2.9939	2.0139
	2.2785	2.3226
	2.4745	2.4304
	2.5529	2.0678
	2.3128	1.9894
	2.0139	2.4402
	2.1021	2.4059
	3.0625	2.9547
	2.0384	2.7783
	1.7934	1.7591
	1.8816	1.7885
	2.5137	2.1609
	2.8665	2.9057
	1.8081	2.7783
	2.0629	1.7003
	2.2883	2.5284
	2.4745	2.8077
	3.1752	2.1609
	2.4157	2.8518
	2.1413	2.3667
	2.0433	2.0825
	2.3912	1.8277
	1.7052	2.0776
	2.7734	2.2589
	2.793	3.1605
	2.9645	2.0776
	1.7493	2.4304
	2.0727	1.911
	1.9943	1.8669
	1.5141	2.597
	2.7391	2.1021
	2.2589	2.5627
	3.1017	2.5578
	2.1119	1.9845
	2.1021	2.9498
	2.0678	2.1266
	1.862	3.2095
	1.8914	2.4892
	1.8179	2.2344
	2.2883	1.6317
	2.0923	2.9792
	1.9796	2.7685
	1.8081	2.4745
	3.1409	1.8963
	1.8865	3.1017
	2.3667	1.9845
	2.2442	1.7983
	3.2144	2.1756
	2.7293	2.4353
	2.1315	2.2736
	2.0923	2.1168
	2.2981	2.009
	1.5827	2.4157
	3.0723	2.2736
	2.7342	2.0335
	2.7832	2.4598
	2.1952	2.6264
	2.1511	2.7881
	2.352	2.6754
	2.3177	2.6999
	2.5676	2.4892
	3.1409	1.9404
	1.617	2.2785
	2.3716	2.7979
	2.0188	1.9649
	2.3814	2.8273
	2.5676	2.6901
	2.303	3.1458
	1.8228	2.1168
	2.2148	2.0188
	2.6999	2.7685
	2.5627	2.1707
	3.2487	2.2246
	1.4308	2.0433
	2.1364	2.8224
	1.8375	1.7101
	2.3079	1.9404
	2.9155	3.1703
	2.9792	2.6313
	2.7783	3.0233
	2.1315	2.8371
	1.7836	2.9057
	2.0335	1.9257
	2.5382	2.8224
	2.205	2.2491
	2.3079	2.4745
	2.5627	2.4794
	1.8081	3.1948
	1.9355	2.8861
	1.372	2.8763
	1.5778	1.8228
	1.5337	2.401
	1.5876	1.9698
	2.0825	1.6513
	2.9008	2.254
	2.1707	2.4255
	2.1462	2.3961
	2.0335	2.6019
	1.7836	1.764
	3.0527	2.1952
	2.1364	1.9649
	2.2246	2.7244
	2.7048	2.6509
	2.9253	1.6219
	1.8424	2.9106
	2.1462	2.2344
	1.862	1.9061
	2.4696	2.0825
	1.4161	3.2781
	2.4745	2.0139
	1.5582	2.0188
	2.1413	2.1756
	2.6117	2.1903
	2.1364	2.2981
	2.597	2.303
	2.4794	2.2246
	2.8959	3.0478
	1.8424	2.7685
	2.5088	2.009
	1.3181	2.8812
	2.4892	3.0282
	2.7391	2.2001
	2.6264	2.4353
	1.813	2.4794
	1.6513	2.597
	1.3377	2.7293
	2.45	1.8767
	3.1801	2.0286
	2.2834	2.5137
	2.5333	3.0037
	1.9551	2.9939
	2.4598	3.136
	3.0772	2.7489
	3.136	1.9894
	2.3618	2.4941
	2.6852	2.4451
	3.283	2.0972
	1.7199	2.6999
	2.3863	2.5137
	2.2295	2.303
	2.0041	2.3863
	2.695	2.7293
	2.6754	2.5774
	2.4353	3.0282
	1.8375	1.7787
	1.5533	2.6509
	1.4161	3.2291
	2.8371	2.5725
	2.1266	1.9453
	2.6411	2.4402
	2.401	2.4353
	2.2393	2.4255
	2.0433	2.1854
	2.4255	2.7832
	3.0625	2.5137
	2.5382	2.695
	3.0527	1.862
	3.1507	2.5088
	1.8914	1.6905
	2.4794	2.1756
	1.2495	2.6362
	2.5676	3.0037
	2.2344	2.0384
	2.0188	2.4892
	1.7689	2.1609
	2.4304	2.5431
	2.7146	2.7342
	2.5039	2.1021
	2.4794	2.4549
	1.5925	2.8224
	1.4798	3.1164
	2.0335	2.8371
	1.1466	2.3961
	2.3079	2.2638
	2.0825	2.1217
	2.2246	1.8571
	2.8812	2.8322
	1.9159	2.1462
	2.0776	1.911
	2.4108	3.1458
	1.6856	3.0429
	1.1515	2.8469
	1.6415	2.5382
	2.4892	2.2197
	2.7195	2.5921
	2.94	2.0188
	3.1409	2.0041
	2.1511	2.2344
	2.2981	2.8518
	1.5484	2.107
	2.0727	2.1952
	2.6607	2.2001
	2.6215	1.5925
	3.0184	2.0188
	1.5288	1.5827
	2.8371	1.7591
	2.8714	2.548
	2.4549	2.2099
	2.205	2.0629
	1.8865	3.2291
	2.7832	2.891
	2.3275	2.7391
	1.5582	2.1364
	1.6856	1.7003
	2.5088	2.4059
	3.1997	1.7836
	1.4504	2.4059
	2.1168	2.0384
	2.3912	1.8424
	2.3863	2.4451
	1.7934	2.4451
	2.254	2.5333
	2.5235	3.0821
	2.1217	1.9306
	3.0723	2.2687
	3.0821	2.3177
	1.8669	2.2491
	2.7734	1.9404
	2.793	2.8714
	2.156	1.9453
	2.8077	1.7297
	2.7391	2.744
	2.254	3.0723
	2.9645	2.9743
	1.8767	2.9694
	3.1213	2.4353
	1.3965	2.3177
	2.0531	2.2687
	2.254	1.8424
	1.911	2.2099
	2.5186	2.6558
	1.7885	2.6901
	2.6019	2.1952
	1.7542	1.764
	1.8865	3.0723
	2.2246	2.9253
	2.3079	2.0384
	2.5137	3.1703
	1.8081	1.7836
	2.7587	1.862
	2.1266	2.7587
	1.7836	2.646
	2.1658	2.2344
	2.45	3.0233
	2.9743	3.0037
	1.6366	3.0135
	2.5921	2.8469
	2.5235	2.3177
	2.0825	2.7832
	2.5725	3.2536
	2.45	2.891
	2.5088	2.6068
	1.8473	2.5137
	1.7689	2.2736
	1.6905	1.9159
	2.4745	2.2344
	1.9943	2.4059
	1.8277	3.0821
	2.5235	2.9841
	2.4402	1.9306
	1.6905	2.254
	1.9796	2.1021
	1.9453	1.8179
	2.3177	2.4696
	2.1266	2.1119
	1.3377	2.9596
	1.7346	2.9253
	1.6709	2.7832
	2.3422	2.0874
	2.1707	2.1413
	2.1707	3.0233
	2.9939	2.2785
	1.5484	1.8228
	2.0237	1.7738
	1.8326	2.1119
	2.2736	1.8326
	2.6068	2.7636
	1.9453	2.842
	1.9796	1.9257
	1.8326	1.9061
	2.3961	2.0433
	1.7983	1.9257
	1.7885	2.597
	1.9355	2.4941
	2.5921	2.7587
	2.842	1.7395
	2.5872	2.303
	2.3569	2.107
	3.0723	1.8375
	2.1658	2.2344
	1.7199	1.8375
	1.5288	1.813
	1.6072	1.9159
	2.3226	2.6803
	1.7199	2.4892
	3.0772	1.9992
	2.9645	2.5725
	2.5872	2.3961
	1.2495	1.7199
	2.9939	1.9453
	2.7636	3.3418
	2.2687	2.2148
	1.5876	2.0237
	2.0188	1.9355
	1.9747	2.4353
	2.5431	2.9155
	2.3961	1.5778
	1.9355	1.715
	1.5631	2.4402
	2.4353	2.3765
	2.1217	2.5284
	2.5921	2.5529
	1.9894	2.3814
	2.3863	2.6656
	2.5627	2.2442
	1.8914	2.7979
	1.421	2.7832
	1.7983	2.5578
	1.6562	1.9551
	1.9257	2.7881
	1.7738	2.2197
	2.5823	2.1756
	2.5921	2.8763
	1.7444	3.1507
	2.1364	1.8669
	2.2393	1.9061
	2.0972	2.0433
	2.6803	2.2295
	1.8228	2.5676
	2.352	3.0527
	2.842	2.5872
	1.8963	3.0233
	2.6166	1.6464
	2.793	3.136
	1.4063	1.8081
	2.6607	2.4549
	1.9404	2.156
	1.6709	2.6607
	2.205	2.2785
	3.1654	2.9106
	2.6509	2.4451
	2.2491	2.94
	1.6072	2.5088
	2.4059	2.744
	2.0286	2.9694
	1.7395	2.4059
	2.744	2.5039
	2.597	2.0531
	2.3912	2.352
	2.4647	3.1115
	1.5043	3.0674
	2.2883	2.4696
	2.2736	2.0433
	1.8865	3.0625
	1.7003	2.7195
	2.2589	1.9796
	1.9257	2.989
	3.0331	2.0678
	1.6366	2.45
	2.3177	2.8224
	2.7832	2.0384
	3.0968	2.0335
	2.2344	3.1458
	2.9155	2.3716
	2.891	2.6411
	2.3422	3.0184
	2.352	2.94
	1.6415	2.8126
	2.6705	2.2442
	1.7738	2.9694
	3.1409	2.1854
	2.107	2.2932
	2.352	2.5431
	2.45	2.4059
	2.0139	1.9012
	2.8077	2.2883
	2.1903	2.4059
	1.8963	2.3422
	2.0384	2.5186
	2.4549	2.9694
	1.4455	2.3765
	2.4402	2.8567
	2.4794	2.6607
	3.0037	2.9596
	2.2981	2.0678
	1.8522	3.1115
	2.0727	1.8914
	2.2344	2.0237
	2.4108	1.9992
	2.3373	2.9694
	2.0433	2.45
	2.3324	2.1315
	2.5333	2.5578
	2.1266	2.8175
	2.4696	2.6754
	1.7248	3.2242
	2.2099	3.0478
	2.0629	1.8718
	1.9355	1.9061
	1.6758	1.8963
	1.8081	2.6509
	2.2148	2.5137
	1.9698	2.9988
	1.7836	3.1948
	2.1952	2.7391
	2.7342	2.7293
	2.1756	2.0041
	2.2736	2.1658
	2.3569	1.911
	2.6607	2.9155
	2.8861	2.7146
	2.7097	2.2589
	2.8077	2.4304
	2.5627	2.0335
	1.666	2.45
	2.4598	2.2001
	2.0874	2.0874
	3.1801	2.4108
	1.8816	2.1462
	2.3765	1.7689
	1.7836	1.9159
	2.5627	3.087
	2.0286	2.7979
	2.7195	2.7881
	1.4749	2.4549
	1.8228	2.6117
	1.274	2.6852
	2.3569	2.8224
	2.5431	1.9453
	1.5484	2.744
	2.1168	1.7591
	2.5627	1.9943
	2.4745	1.9894
	2.5529	2.3667
	2.6362	2.205
	3.0282	1.9159
	1.3573	2.0335
	2.0433	3.0086
	2.1854	2.2393
	2.2099	2.6411
	2.4255	2.3716
	2.8028	1.9992
	2.0286	2.1707
	1.4063	2.5676
	1.96	2.8322
	1.6807	2.4549
	2.8665	2.9008
	2.7048	1.9061
	2.3128	1.8228
	2.0727	2.7097
	2.1805	2.6754
	1.7444	1.9306
	2.499	2.5382
	1.9649	3.2585
	2.5284	2.6656
	1.8718	3.0282
	2.1119	2.1511
	2.989	1.9257
	1.7542	2.0139
	2.156	2.3912
	2.1119	1.9404
	1.9894	2.0629
	1.6758	2.5088
	2.5137	2.6999
	3.1311	2.0629
	1.8473	2.1756
	2.9596	1.8963
	2.1413	2.8077
	2.6313	2.5088
	1.568	2.0531
	2.7048	2.1511
	1.5778	2.3471
	2.4941	2.352
	2.1658	1.9747
	2.6656	1.911
	2.205	2.2001
	2.107	2.2148
	1.3769	2.2197
	2.1707	2.1315
	2.3618	2.3667
	2.5284	2.0433
	1.4896	2.1854
	2.548	2.2883
	1.9208	2.0874
	2.6264	3.0478
	1.6219	2.8714
	3.2242	1.764
	2.2491	1.8816
	2.5186	2.7244
	1.5386	2.6313
	1.8865	3.0331
	1.5974	2.3226
	1.9061	2.1756
	1.8914	2.0874
	2.1756	1.8816
	2.5284	2.1903
	2.0384	2.7244
	2.4892	2.9596
	2.5627	2.9596
	2.7146	2.3275
	1.7003	2.1707
	1.617	2.499
	2.2687	2.1952
	1.519	2.1805
	2.8126	2.2295
	1.3769	1.8032
	2.4892	2.9596
	2.6901	2.6313
	2.1266	2.0825
	3.038	2.303
	2.7538	2.3128
	2.9008	2.1021
	2.3961	3.234
	2.6705	3.0625
	1.9796	1.7052
	2.8273	2.8861
	2.8665	2.3324
	2.3618	2.1903
	1.519	2.8616
	2.4794	1.7101
	2.7636	2.7146
	1.9257	2.3912
	2.4941	2.5529
	1.5386	3.1507
	2.0237	2.8763
	1.8424	2.5921
	2.107	1.6513
	1.8179	2.205
	2.2834	1.9551
	2.0335	3.087
	1.8669	2.45
	2.3667	2.6852
	1.9845	1.8179
	2.0874	1.6513
	2.3618	2.5333
	1.9551	1.8816
	1.8424	2.5529
	2.1707	2.3618
	2.7391	3.0527
	2.1658	2.5333
	1.3279	1.5729
	1.6366	2.6117
	1.5729	2.8469
	2.5039	2.7195
	1.8326	2.3569
	2.9547	2.9792
	2.4206	2.2099
	2.5284	2.5578
	1.5435	2.1021
	2.0629	2.45
	2.4745	3.1899
	2.2491	2.0923
	1.6954	1.7444
	2.0335	2.7489
	1.7444	1.8375
	1.6219	2.107
	2.6509	1.5141
	2.9694	2.5529
	2.5872	2.0825
	1.7297	2.9645
	2.3863	2.9204
	2.4157	2.352
	1.9012	2.6803
	1.6611	2.5382
	1.4504	2.8518
	2.2246	2.1021
	2.548	1.6023
	1.5386	2.8763
	1.9894	1.7297
	2.1805	3.0723
	1.764	2.7048
	2.352	2.8469
	2.9351	2.9204
	1.96	2.7489
	2.3961	2.8322
	2.7783	3.2193
	2.891	3.0625
	2.1021	1.6023
	1.7836	2.8028
	1.8669	2.7195
	2.6264	2.4892
	2.2442	2.0678
	2.6901	1.6954
	1.6954	3.0674
	2.4598	2.3471
	2.5774	2.6705
	2.7097	2.8126
	1.9061	2.5872
	1.9551	2.2442
	1.4112	2.1756
	2.646	2.7391
	1.7444	2.4255
	2.7783	2.156
	1.8081	2.5676
	1.9257	2.3569
	2.1168	2.4892
	2.0972	1.8816
	2.9841	2.3863
	2.5333	1.9159
	2.0923	2.0482
	1.2887	1.8228
	1.2838	2.7489
	1.6758	2.3373
	2.793	2.2736
	2.9841	2.2099
	2.4206	2.8224
	2.9988	1.4112
	2.009	2.3128
	2.8126	2.1658
	2.4157	1.9845
	1.8669	3.0919
	1.8571	2.6901
	1.47	1.666
	1.9453	2.2981
	3.2879	2.9645
	1.666	2.0776
	2.2197	2.5382
	1.9992	2.5382
	2.058	2.2883
	2.3177	2.3912
	2.4108	3.1409
	1.7885	2.4451
	1.8767	2.4549
	2.0433	3.0674
	1.6611	1.323
	1.6562	2.2099
	2.5872	1.3916
	2.4353	2.9939
	2.5774	1.9551
	1.4994	2.0286
	2.2736	3.136
	1.8424	2.4206
	3.1801	2.3128
	1.5925	2.1805
	2.1756	2.6558
	2.3716	2.6656
	1.8767	2.009
	1.4455	2.3079
	2.2148	1.9943
	1.3573	2.9743
	1.7101	1.7444
	2.0286	2.842
	2.254	2.5676
	1.9453	2.6999
	2.45	3.2683
	1.5435	2.3079
	2.4794	2.8665
	2.4843	2.5529
	2.6166	2.6705
	2.5284	2.3912
	1.8914	2.8616
	1.4357	1.9012
	2.3716	2.8469
	2.0335	3.3565
	1.6317	2.2099
	2.7146	2.0776
	2.7244	2.156
	3.0821	1.6856
	2.2442	2.9645
	1.6072	2.9792
	1.5288	1.9992
	2.0727	1.8228
	1.4161	2.7881
	1.6562	2.3716
	2.3079	3.0478
	1.7787	2.7391
	1.6415	2.6313
	1.3475	2.1805
	2.3569	2.8616
	1.9061	2.9204
	2.4059	2.1119
	2.3422	2.3079
	1.764	2.5921
	2.0629	2.1756
	2.6411	2.0433
	2.6656	2.6656
	3.2046	2.8371
	2.1903	2.3226
	2.1462	2.0139
	1.9404	2.0335
	2.9057	2.548
	2.1413	2.8959
	2.1854	2.254
	3.0037	2.2589
	1.5778	1.9159
	2.5725	2.8763
	1.5729	2.6362
	1.519	2.3716
	1.6415	2.5088
	2.45	1.7738
	2.3618	2.6901
	2.7783	2.4647
	1.8375	2.2148
	1.7395	3.1458
	1.7052	2.009
	1.9257	2.5235
	2.7538	1.8228
	1.9894	2.4745
	1.7591	3.2438
	2.5872	2.8371
	2.4598	2.8371
	1.617	3.0625
	1.7003	2.9498
	2.0874	2.5088
	2.4696	3.2879
	1.9012	2.5676
	1.6709	3.038
	2.7391	2.4157
	2.0972	2.3716
	1.8277	2.2099
	2.3667	2.5235
	2.3373	1.9355
	2.2785	2.842
	1.7934	2.6362
	2.2393	2.2687
	2.548	2.3373
	2.7342	2.009
	2.3716	2.4892
	2.4647	2.156
	2.1119	2.0629
	2.793	2.9302
	1.4945	3.0821
	2.842	2.8077
	2.0972	2.1658
	2.6019	2.4745
	2.3618	3.0331
	2.6362	2.7097
	1.6562	2.4696
	1.9796	2.4402
	2.8616	2.0286
	1.9943	2.7146
	2.6558	2.3177
	1.7395	3.0135
	1.9698	2.0188
	2.499	2.7685
	2.7293	2.7685
	2.0923	2.6607
	2.8371	2.4549
	1.8816	3.0233
	2.303	2.6313
	2.5333	2.4157
	1.8718	2.5921
	1.9306	2.0776
	2.6558	2.5284
	2.4108	2.6607
	2.4892	2.4696
	3.1409	2.9988
	2.1168	2.6754
	2.8224	2.3814
	2.5235	3.0478
	2.6607	1.8032
	1.4357	2.4353
	3.0625	2.1168
	2.3569	3.0674
	1.9943	1.7689
	1.9698	2.499
	1.8571	1.8914
	1.7199	2.3569
	2.2687	2.2001
	2.3863	2.4843
	1.5582	1.7395
	2.0188	2.0286
	2.7636	2.7636
	2.0482	2.9841
	2.3961	2.9498
	1.7052	2.254
	2.1413	1.96
	2.4451	2.2344
	2.4892	2.1805
	1.9649	2.2736
	2.7293	2.695
	2.8714	2.5823
	2.548	2.1511
	2.4843	1.9992
	2.3471	1.9257
	2.1364	2.1609
	1.813	2.3716
	1.4896	2.6313
	1.764	2.2344
	2.9645	2.3079
	2.4353	2.7489
	2.9939	2.0972
	2.3765	2.3275
	1.7101	2.7293
	2.6803	3.1556
	2.5529	2.8616
	1.5288	2.3765
	1.6464	2.6754
	1.813	3.3124
	1.7248	2.5088
	2.3422	3.0968
	2.0237	2.4255
	1.8865	2.1805
	2.1021	2.1021
	1.7493	2.9939
	2.4745	2.2001
	1.9551	2.2491
	2.548	3.0968
	1.2397	1.3965
	2.0629	2.6264
	2.0727	2.2001
	2.1315	2.4892
	1.5386	3.2683
	2.4059	2.3275
	2.2589	1.8816
	2.2344	1.8228
	2.6803	2.6656
	2.6019	2.7783
	2.8812	2.5872
	3.1948	1.9159
	1.9992	2.2491
	2.0335	1.9208
	2.4794	2.4549
	2.8371	1.7787
	1.6856	2.6362
	2.7538	1.7885
	2.6215	2.4255
	2.3128	2.8028
	2.3863	2.7783
	1.9208	2.1511
	2.5235	2.1168
	2.6411	2.499
	2.499	2.3177
	2.4451	2.9841
	2.3177	2.7734
	2.695	2.8812
	2.4696	2.0482
	2.254	3.1115
	2.2393	1.9845
	2.3863	2.0286
	2.8469	2.6754
	2.2491	2.5186
	1.3622	2.0825
	2.6656	2.6313
	2.7195	2.3226
	2.5529	3.0772
	2.7097	2.3324
	2.4059	2.5921
	2.205	1.5337
	1.9453	3.1997
	1.9747	2.3912
	2.9645	2.2246
	2.5137	2.5676
	2.4402	2.4353
	2.1119	2.6754
	2.6166	2.009
	1.6758	2.254
	1.4994	2.5774
	3.0674	2.9498
	2.2099	2.1609
	2.3863	2.5676
	2.6509	2.5235
	2.4745	2.6166
	2.2197	2.6656
	1.4749	2.744
	1.7885	2.8224
	1.5631	2.1315
	1.7689	2.3912
	1.6317	2.0286
	2.7538	2.1805
	2.2736	1.5925
	2.7538	2.0041
	1.6464	2.7293
	1.5337	2.7783
	2.4647	3.0674
	2.7293	2.2491
	2.8371	3.3075
	2.1413	1.8424
	2.1413	2.1609
	2.9694	2.7685
	2.4353	3.1262
	1.6464	2.4059
	2.8224	2.0923
	1.6905	1.6758
	3.1164	2.1119
	2.6166	2.254
	1.5582	2.254
	2.6607	2.3765
	1.8277	2.2834
	2.646	2.8616
	2.7244	1.9502
	1.8669	1.9061
	1.8865	2.6509
	2.3128	2.7538
	2.5823	2.5333
	3.2242	2.9204
	2.8714	2.2638
	2.352	2.5284
	1.5386	2.5088
	2.1315	1.9159
	1.666	1.6317
	2.5872	2.9106
	2.4059	2.303
	1.813	1.9404
	2.7979	1.8277
	2.0139	2.5823
	1.6611	2.499
	2.3275	1.9502
	1.8375	2.3226
[truncated: 838 more rows]

## Sheet: Replica2_Mix1Trans
	Cell area ΔglgBXCAP (µm^2)	Cell area WT (µm^2)
	1.2348	2.1707
	1.2103	1.3524
	1.4259	2.0139
	1.9992	2.3471
	2.303	1.5043
	1.176	1.5582
	0.8918	2.4108
	1.8865	2.3177
	1.7542	1.4994
	2.0972	2.2883
	1.3965	1.6366
	1.3034	1.2495
	1.0045	2.4255
	2.2344	2.0041
	1.3083	1.519
	1.2397	1.9355
	1.0192	2.2883
	1.9649	2.8616
	1.1172	1.4112
	1.617	2.3912
	1.6758	1.8473
	1.5239	1.8767
	1.3132	1.5582
	1.617	2.5627
	1.6219	1.2593
	1.96	1.4749
	2.2785	1.2054
	2.0825	1.4945
	1.568	1.6562
	2.1511	1.9012
	1.5582	2.1119
	1.0388	1.9551
	1.5141	1.9208
	1.2691	2.4647
	1.617	1.4308
	1.8228	1.1662
	1.3083	2.1021
	1.1123	1.9649
	1.2642	1.5239
	0.6958	2.0237
	1.2299	1.0486
	1.176	1.8424
	1.8767	1.323
	1.2495	1.3818
	1.7493	2.1952
	1.0878	1.6513
	1.47	2.0335
	1.2446	2.0139
	1.3965	1.8571
	1.1564	1.715
	1.1319	2.009
	1.1564	1.1074
	1.2201	1.5974
	2.1854	1.4602
	2.0335	2.2442
	1.8081	2.2099
	1.4504	2.6803
	2.1021	1.7248
	1.3573	1.6856
	1.666	1.6366
	1.029	1.9502
	2.1413	2.5039
	1.3769	2.6215
	1.2985	1.3132
	1.1417	1.6219
	0.9751	2.6999
	1.2838	2.1707
	1.3475	2.2442
	1.4406	1.5239
	1.9943	2.2638
	1.5729	1.8522
	1.4749	2.0139
	2.5921	1.7248
	1.3377	1.6513
	1.3377	1.7297
	1.9404	1.7297
	2.3128	1.421
	1.4161	2.3863
	1.3671	1.3671
	2.2736	1.4455
	1.4847	2.2344
	1.5288	2.5333
	1.9845	1.6072
	1.1956	2.8322
	1.2985	1.96
	1.1025	2.4402
	1.0682	1.6513
	1.6905	2.2246
	1.4504	1.7052
	1.9257	2.2834
	1.5043	1.4896
	2.2295	2.8812
	2.2099	1.813
	1.4063	2.5725
	2.3128	2.3716
	1.2593	2.4598
	1.2691	1.8473
	1.9845	1.9453
	1.6464	2.1609
	1.7395	1.3034
	1.7885	1.8424
	1.715	2.1413
	1.274	1.6562
	1.1368	2.2687
	1.1466	1.4014
	1.6513	1.2936
	1.9012	1.1711
	1.1809	1.6954
	1.2789	1.6954
	1.4357	1.9551
	1.4161	1.5778
	1.2936	1.4308
	1.0241	2.2883
	1.5288	1.9208
	1.715	2.7489
	2.0972	1.7787
	1.5141	2.1119
	1.4994	1.2936
	1.6023	1.7787
	1.5876	1.6121
	1.3426	1.8963
	1.2446	1.6856
	1.9404	2.303
	1.0535	1.7346
	2.3226	1.8375
	2.0335	1.4455
	2.1364	2.2589
	2.3373	1.6611
	1.2446	1.47
	2.0237	2.4549
	1.47	1.5925
	1.5974	2.058
	1.3671	2.5627
	1.9649	1.9257
	1.1417	1.8032
	1.4014	2.1609
	1.3916	1.8865
	1.0829	2.156
	2.0482	1.7493
	1.2838	2.0531
	2.3177	2.4696
	1.9061	1.6366
	0.98	1.4112
	1.2103	1.5288
	1.5876	2.205
	1.4455	1.9747
	1.078	1.5435
	1.911	1.7591
	1.6709	1.6121
	2.0825	2.2883
	1.5729	1.6268
	1.2691	2.8861
	1.4406	1.3524
	1.2985	1.7346
	1.225	1.372
	1.5729	1.9796
	1.1907	1.3475
	1.4014	2.3471
	2.1952	1.4896
	1.4406	2.1609
	1.8326	1.7199
	1.1809	1.8228
	1.2054	1.8571
	2.2883	2.9204
	1.2103	2.5823
	1.5925	2.2344
	1.0829	1.7199
	1.2103	1.6415
	1.4945	2.7342
	1.5533	2.2589
	1.2642	1.7395
	1.2054	2.3128
	1.1613	2.156
	1.1564	2.1168
	1.5337	2.4157
	1.764	2.6411
	1.4847	1.9404
	1.3279	2.0629
	1.4602	2.1462
	1.2103	1.7395
	1.2299	2.3569
	2.0874	2.499
	1.7493	1.3671
	1.3573	1.8522
	2.156	1.7248
	1.2348	2.3275
	2.2148	1.6954
	1.1123	2.5921
	1.7983	1.2544
	1.9208	2.1119
	1.7493	2.352
	1.4945	1.9208
	1.1809	1.3524
	1.1466	1.9502
	1.7493	1.372
	1.7591	1.8326
	1.519	2.548
	1.0976	2.2295
	2.0286	2.4255
	1.1368	2.4206
	1.2887	1.8914
	1.1564	1.9845
	1.127	1.9257
	1.7052	2.2589
	1.1368	1.519
	1.9551	1.7395
	1.4749	1.5533
	1.6366	2.4549
	1.8767	1.8669
	1.4063	1.9551
	1.8816	2.2197
	1.2593	1.764
	1.7101	1.2446
	0.9702	1.9551
	1.3475	1.9649
	1.5043	1.0731
	1.2005	2.2148
	1.3034	2.2001
	1.7297	3.0674
	1.0731	1.4847
	1.2054	1.4602
	1.4455	1.5435
	1.1074	1.3965
	1.7052	1.6366
	2.1854	1.8571
	1.274	2.0972
	1.4553	1.2397
	1.0927	2.1266
	2.0923	1.4406
	1.3279	1.4553
	1.2887	1.3328
	1.568	2.0041
	1.2299	2.1952
	1.0388	1.7983
	1.47	1.5925
	1.3328	2.0727
	1.3475	2.2001
	1.5974	2.0629
	1.715	1.2005
	1.8179	0.6958
	1.3818	1.4504
	1.6905	1.2005
	1.3622	2.2099
	1.3181	1.4847
	1.3867	1.127
	2.1511	1.8865
	2.2099	1.3818
	1.7885	1.7003
	1.8081	1.4945
	1.9453	2.2393
	1.5582	2.1168
	2.352	2.1609
	1.9943	2.0041
	1.3671	2.1413
	1.7248	2.0923
	1.6268	1.4455
	2.1658	1.9404
	1.4308	2.4206
	2.1364	1.8032
	1.5631	1.3328
	1.323	2.3814
	1.8816	1.1074
	1.666	2.4549
	1.8375	1.8032
	1.8424	2.1658
	1.9012	1.9796
	2.058	1.5386
	2.1511	1.47
	1.5288	1.8424
	1.7199	1.6464
	1.8522	1.5925
	1.4112	2.1756
	1.8424	1.8571
	1.6954	2.1609
	1.8032	1.8326
	1.8963	1.9796
	1.6954	1.3034
	1.617	1.4749
	1.1809	2.3912
	1.6366	1.9012
	1.078	1.4161
	1.0682	2.4157
	1.3769	2.6362
	1.274	1.4357
	1.2985	1.9649
	1.6464	1.4406
	1.5484	1.6758
	1.7052	2.6558
	1.323	2.3814
	1.2887	1.2789
	1.5239	1.8081
	1.8473	1.4112
	1.8326	1.519
	1.8963	2.6852
	1.3377	1.5582
	1.7444	1.9355
	1.8081	2.3177
	1.715	2.1217
	1.5925	2.2981
	1.1368	1.5533
	1.2397	2.5529
	1.1956	2.2246
	1.127	2.2246
	1.3524	1.8718
	1.0731	3.1213
	1.3475	1.4602
	1.2103	2.9547
	1.5974	2.1854
	1.9208	1.225
	1.0731	1.911
	1.4308	1.6121
	1.6954	1.3867
	1.7738	1.5386
	1.5876	1.47
	1.4651	1.3426
	1.6758	1.127
	1.8816	1.9943
	1.0927	1.3132
	1.1613	1.4112
	1.6562	1.6513
	2.3226	2.107
	1.9649	1.7493
	1.3083	1.4553
	1.0241	1.8865
	1.2299	1.9502
	2.1756	1.7885
	1.9404	1.9796
	1.6709	1.3279
	1.4161	2.2295
	1.9306	2.1364
	1.5386	1.8179
	1.3622	1.6219
	1.4063	1.6513
	2.107	1.4602
	2.0237	1.6709
	1.6513	1.1417
	1.3524	1.2495
	1.2642	2.0139
	1.9061	2.303
	1.9551	2.4647
	1.8179	2.2932
	1.1466	2.0972
	1.2152	1.6219
	2.009	1.4749
	1.5484	2.4549
	1.9943	1.8816
	2.2589	1.568
	1.372	1.6709
	1.8473	1.4945
	2.1462	1.7885
	1.7444	2.0433
	1.3867	1.813
	1.4994	1.7395
	1.3867	2.1756
	1.4945	2.3912
	1.5043	2.646
	1.3475	1.5827
	1.2103	1.9943
	1.2299	2.2295
	1.2103	2.8322
	1.2299	1.4798
	1.274	1.3034
	1.1172	1.9453
	1.4504	2.1168
	2.1168	1.9208
	1.7787	1.5582
	1.4112	1.7297
	1.4602	1.3769
	1.5533	1.6513
	1.7787	1.6121
	1.9943	1.5974
	1.3916	1.6072
	2.0188	2.6264
	1.0339	1.6905
	1.1613	1.2593
	1.3671	1.6268
	1.2005	1.568
	2.2099	1.8816
	1.0927	1.4014
	1.3132	2.2099
	1.9845	2.8763
	2.1119	2.4598
	1.3426	1.6023
	1.8816	2.1413
	1.4357	2.352
	1.5582	1.6023
	2.3422	1.9502
	1.1172	1.7493
	1.6807	1.9355
	1.6807	1.813
	1.6023	2.0678
	1.3279	2.3667
	1.5288	2.5235
	1.6611	1.5729
	1.274	1.6072
	1.2054	1.5533
	1.5631	2.0188
	1.5974	1.617
	1.3083	1.5582
	2.156	1.9747
	1.2397	2.1119
	2.2393	2.0825
	1.7591	1.7983
	1.7689	2.1413
	2.2589	1.5141
	1.5827	1.8522
	2.0041	2.1168
	0.9555	2.2442
	1.2691	1.3475
	1.8718	1.5239
	2.1266	1.7199
	1.2348	0.9996
	1.3965	1.6464
	1.8032	1.8424
	1.3573	1.7934
	1.2397	1.6464
	1.7052	1.7248
	1.4896	2.2785
	2.1315	1.8228
	2.0629	2.0041
	1.3769	1.3622
	1.4112	2.8469
	1.1956	1.8718
	1.1074	1.6856
	0.9653	2.0286
	1.3524	2.0727
	2.2491	2.7048
	1.8522	1.7983
	1.4259	1.3426
	1.9698	1.9649
	1.6513	2.597
	1.274	2.45
	1.8473	1.617
	1.3426	2.0041
	2.2393	1.7052
	2.0923	1.5141
	1.5974	1.323
	1.9061	1.7542
	1.3867	2.0139
	1.127	1.4161
	2.0874	1.4553
	1.1417	2.5774
	1.9698	1.7297
	1.029	1.9894
	1.5043	2.0727
	2.0874	1.3083
	2.156	2.1315
	1.323	2.0335
	1.5778	1.8816
	1.3475	1.5827
	1.2593	1.4504
	1.176	2.5333
	2.1168	1.813
	1.4112	1.4749
	1.2495	2.1021
	1.1319	2.3912
	1.8228	1.9257
	1.1613	2.0335
	2.0335	1.4798
	1.225	1.9208
	1.2005	1.4994
	1.911	1.7003
	2.0825	1.7885
	1.1368	2.8224
	1.5092	1.4847
	1.2593	2.4353
	1.2544	2.3716
	1.3279	1.6366
	1.3671	1.5631
	1.0878	2.4647
	1.3132	1.7395
	1.274	1.7983
	1.3426	1.7052
	2.0482	2.5333
	1.6464	1.5435
	2.4794	1.6219
	1.5386	2.0531
	1.3818	1.7444
	2.2491	1.3181
	1.7836	2.0531
	1.7836	1.3867
	1.47	2.548
	1.9747	1.5141
	2.3324	1.8326
	1.1858	1.3671
	1.7297	1.7738
	2.205	1.3524
	1.4112	2.6313
	1.0976	2.2099
	1.6611	1.4651
	1.7738	2.5186
	1.5876	2.1413
	1.2446	1.9551
	2.0629	1.3818
	2.0727	1.6709
	2.3863	2.9939
	1.0143	2.1511
	1.4308	1.4455
	1.2397	2.3471
	1.5435	1.862
	1.3867	1.911
	1.3426	1.519
	1.9306	1.6709
	1.5729	1.4406
	1.2789	2.4157
	1.8081	1.7346
	1.6023	2.009
	1.2593	1.519
	1.862	1.764
	1.2103	1.2789
	2.0923	1.5386
	1.3377	1.4308
	1.3622	1.323
	1.5582	2.4451
	1.4553	2.3863
	1.0584	2.7342
	1.6905	1.8914
	1.1466	1.4063
	2.1658	1.7052
	1.9698	2.2981
	2.1266	1.4896
	1.5386	1.7542
	1.1123	1.2201
	1.421	2.6313
	1.3622	2.597
	1.176	1.1907
	1.1907	2.254
	1.6366	1.421
	1.5141	2.1854
	1.4553	2.8175
	1.2936	2.2589
	1.4455	1.9355
	1.3916	1.8375
	1.6856	2.4059
	1.2299	1.9649
	1.8522	1.5533
	1.3279	2.0727
	1.421	1.8032
	2.1266	2.1217
	1.3181	1.5288
	1.8816	1.3916
	1.4504	2.1511
	1.1564	1.7444
	1.4357	2.2246
	2.1609	1.7444
	1.2936	2.4696
	1.4259	1.1809
	1.2691	2.1413
	1.2348	2.3667
	1.4455	1.862
	1.9992	2.3275
	1.9502	2.0923
	1.323	1.6415
	1.4945	1.8914
	1.2054	1.7199
	1.9257	2.3471
	1.5288	2.1707
	1.372	1.3671
	1.7199	1.5533
	2.2442	2.352
	1.2299	2.4696
	1.2887	2.1854
	2.1511	1.9012
	1.8375	2.1266
	1.3181	1.1074
	1.2152	2.1952
	2.1756	1.3034
	1.2446	2.2295
	1.4602	2.4549
	2.4108	2.107
	1.3916	2.5627
	2.0188	2.4451
	2.2932	1.4014
	1.7346	1.47
	1.4259	1.8081
	1.2054	2.2442
	1.2495	2.0188
	1.2838	1.7395
	1.5141	2.2932
	2.303	2.1413
	1.7787	1.8865
	1.4651	1.4308
	1.9159	2.6117
	1.7689	2.499
	1.9453	2.7293
	2.2148	1.5925
	1.2593	2.5872
	2.0776	1.2985
	2.156	2.0482
	1.666	2.303
	1.8032	1.8816
	1.5827	1.6072
	1.274	2.1952
	1.5925	1.5288
	1.3769	2.0335
	1.2887	2.4157
	2.1119	1.6219
	2.0335	1.3524
	1.8865	2.2589
	1.2985	2.3079
	1.2789	1.5827
	1.1564	1.4455
	1.1711	2.0923
	1.2201	1.7052
	1.274	1.5092
	0.9261	2.303
	1.5386	2.8763
	0.9849	1.6513
	1.0388	1.9208
	1.1613	1.7689
	1.6023	2.2393
	0.9849	1.519
	0.882	1.6954
	2.0433	1.8963
	1.9257	1.96
	1.9257	2.2001
	1.8718	1.6807
	1.1172	2.4108
	1.4259	2.1315
	1.2691	2.5872
	1.9747	1.8032
	1.1417	1.3671
	1.4308	2.4892
	1.3132	1.6611
	1.5729	1.4161
	1.666	1.666
	1.1809	3.0772
	1.9992	1.9355
	2.0139	1.8179
	1.9992	1.519
	1.7395	1.5533
	1.6268	1.5386
	1.029	1.7689
	1.6611	1.7199
	1.3475	2.1511
	1.2054	1.0486
	1.2348	1.617
	1.4112	2.1168
	2.3324	1.3671
	1.5827	2.3961
	1.0584	2.2197
	0.7105	2.2491
	1.5778	2.0188
	1.127	2.5137
	1.7493	1.4798
	2.2001	2.45
	1.9894	1.5778
	1.6562	1.5582
	1.3524	2.499
	1.7983	1.1466
	1.8081	1.4847
	1.2691	1.6317
	1.5827	2.2834
	1.6072	1.8669
	1.0633	1.813
	1.6562	1.4014
	1.3034	2.0531
	1.6954	1.7885
	1.568	1.1466
	1.1025	1.7542
	1.4602	1.421
	1.3034	2.4696
	1.4406	1.8914
	2.0531	1.3083
	1.3671	1.5778
	1.1466	1.7297
	1.2495	1.078
	1.5582	2.1952
	1.9208	1.9649
	1.5925	1.6611
	1.6268	1.1466
	1.6072	1.1564
	1.7101	1.3034
	1.3083	1.8865
	1.2593	1.7052
	1.3671	2.5186
	1.3377	2.205
	2.2834	1.1515
	1.2348	2.0727
	1.8032	1.1956
	1.4112	2.2883
	2.1021	1.8424
	1.2446	1.9649
	1.4749	2.205
	2.2638	1.4112
	2.0972	2.1021
	1.3965	1.0829
	1.5533	1.7346
	2.0727	1.6611
	1.1123	1.5043
	1.1221	2.2099
	1.1466	1.1564
	1.47	1.4553
	1.764	1.2642
	1.9698	2.0335
	1.5043	2.2785
	1.7689	2.5578
	1.3524	2.1315
	1.4112	1.9698
	1.2887	2.0776
	1.4798	1.3573
	1.3573	2.3716
	1.4112	2.0825
	1.3818	1.3965
	1.2838	2.1168
	1.3818	2.1511
	1.2446	1.4896
	1.5582	1.4749
	1.5092	1.3279
	1.5043	1.7052
	1.8718	2.1413
	1.8081	1.7591
	2.0825	2.4255
	2.0727	2.2883
	1.3377	1.7199
	1.4798	2.5431
	1.9208	1.7395
	1.2593	1.274
	1.5925	2.156
	1.1515	1.2054
	0.8379	1.519
	1.47	1.2593
	1.127	1.3965
	0.9947	1.8963
	1.1956	2.2393
	1.3083	2.4941
	1.7591	1.1466
	1.8963	1.8473
	1.2152	1.4259
	0.9408	1.7885
	1.1319	2.1707
	1.7297	2.3471
	1.0437	2.4892
	1.0241	2.058
	1.1221	1.7934
	1.7542	1.5582
	2.0874	2.8518
	1.5239	2.4059
	1.2005	2.1217
	1.9796	2.2295
	1.4749	1.6268
	1.8326	2.0825
	1.5386	1.4602
	1.3328	2.0482
	1.3181	2.0874
	1.7885	2.1756
	1.0682	1.5925
	2.0237	1.6317
	1.225	2.2295
	2.0776	1.8473
	1.2985	1.7983
	0.9457	1.4798
	1.6807	2.3128
	1.4847	1.7738
	2.1511	1.9894
	2.1658	1.3818
	1.2593	2.3275
	2.3863	1.47
	1.5533	2.0188
	1.5484	2.0923
	1.7787	1.911
	0.8281	1.862
	1.1907	1.2005
	1.2054	1.9894
	1.4553	1.813
	1.5484	1.6121
	1.4994	2.0237
	1.7248	2.2981
	1.2299	1.8963
	1.3083	1.6121
	1.3622	2.3814
	1.6072	1.8865
	1.9453	2.4059
	2.2295	2.1805
	2.1854	1.6219
	2.2638	1.3034
	1.6905	1.2887
	1.9502	1.3769
	1.2348	1.9698
	1.9943	2.2834
	2.1805	1.7591
	2.0188	1.3916
	2.0041	2.303
	1.4063	1.715
	1.4014	1.7542
	1.0633	2.1119
	1.4259	1.3279
	1.5288	1.3573
	0.9604	1.2397
	1.6856	1.3524
	1.2348	1.2691
	1.3377	1.2397
	1.3573	1.9404
	0.9408	2.1658
	2.1266	1.4504
	1.127	1.9257
	1.0633	2.5039
	1.8767	2.009
	1.1172	1.911
	0.7448	1.3965
	1.7346	2.0433
	0.9751	1.5974
	1.2642	2.1021
	1.3132	1.1809
	1.4994	1.3916
	1.7101	1.5092
	1.2446	1.0878
	1.3083	2.0678
	1.4357	1.1319
	1.1319	1.1564
	1.6366	1.4847
	1.1368	1.7199
	1.5337	1.5533
	1.1662	1.9845
	1.2544	2.5137
	1.4455	1.6856
	1.0731	1.372
	1.4161	2.1903
	1.2397	1.4945
	1.0878	2.254
	1.6219	1.5533
	0.8673	1.4945
	1.5974	1.6758
	1.5386	2.0433
	1.2936	1.5288
	1.4651	1.3279
	0.9702	1.9012
	1.8032	1.519
	1.9404	2.3324
	1.5288	1.8375
	1.7983	1.6268
	1.8914	1.8767
	1.3573	1.4308
	1.9355	1.96
	1.9698	2.3128
	1.5876	1.2201
	1.3181	1.3377
	1.5092	1.617
	1.5043	1.3524
	1.3916	2.3618
	1.1417	1.715
	1.1123	1.8963
	1.7934	2.1119
	1.0094	1.3475
	1.8081	1.8963
	1.372	1.7444
	1.2152	1.6415
	2.1021	1.4161
	1.5435	1.1613
	1.1417	1.3377
	1.1907	1.5631
	1.9649	1.3426
	1.2054	1.4504
	1.2838	1.6219
	1.1221	1.9551
	1.2838	2.2001
	1.323	2.2589
	1.1515	2.3324
	1.8032	2.4647
	1.1858	1.3132
	1.2593	2.352
	1.9502	1.8914
	1.7199	1.8424
	1.8865	2.2638
	1.911	1.3867
	1.274	2.5039
	1.3524	1.2691
	1.9649	2.4157
	1.2005	1.3622
	1.0045	1.2593
	1.7052	1.3083
	1.2299	1.4847
	1.3475	1.372
	1.5435	1.6464
	1.1172	2.1756
	2.4451	1.2544
	2.0972	1.9159
	1.7052	1.2152
	1.3181	1.8816
	1.2152	2.1952
	1.8228	1.3034
	1.6562	1.2936
	1.225	1.2936
	1.9894	1.1907
	1.9551	1.8718
	1.2642	1.8326
	2.3079	1.2397
	1.8228	1.666
	1.1711	2.0188
	1.715	1.6905
	1.666	1.9894
	1.3524	1.7738
	1.1417	1.6905
	1.568	1.519
	1.5876	2.4745
	1.176	1.666
	1.4259	2.2197
	1.6611	1.96
	2.5186	1.9698
	1.9159	2.0139
	1.3965	1.8424
	1.3769	2.3324
	1.5288	1.8963
	0.9702	1.6611
	1.2054	1.7689
	1.2691	1.47
	1.5043	1.3524
	1.2397	1.4945
	1.7199	1.7836
	1.6709	1.6415
	1.5631	1.4847
	1.9355	1.5484
	1.2397	1.3573
	1.6562	1.6562
	1.7542	2.2834
	2.107	2.1854
	1.2201	1.5729
	2.3226	1.3377
	1.7003	1.6023
	1.7395	2.3471
	2.0286	1.8473
	1.568	0.9457
	1.7885	1.1613
	1.274	1.1809
	1.8473	2.0972
	1.3132	2.3128
	1.7346	2.3079
	1.8326	1.8081
	2.2295	2.6313
	1.2887	1.7983
	1.8081	2.107
	1.1319	2.401
	1.1319	2.0384
	1.1123	1.2691
	2.1609	1.4651
	1.2642	2.0923
	1.3818	1.911
	2.254	2.3961
	1.3475	2.1315
	1.1074	1.8718
	1.1172	2.1266
	1.3524	1.1711
	1.6268	1.0535
	1.5288	1.7444
	1.3328	2.3275
	1.2789	2.45
	1.2103	1.9649
	1.7248	1.0094
	1.2691	1.1956
	2.0384	2.5676
	1.3181	2.205
	1.0584	2.3863
	2.1462	1.7003
	1.7542	1.5386
	1.1515	1.7003
	1.5778	1.2887
	1.6856	2.8175
	1.1662	1.7934
	1.4847	1.5337
	1.3671	1.9943
	1.1123	2.1903
	1.3867	1.4896
	1.6709	1.5631
	1.2691	2.1364
	1.2985	2.3226
	2.0972	1.3573
	1.2985	1.2985
	1.8669	1.9796
	1.8669	2.3765
	1.1123	2.009
	1.2544	2.6803
	1.4896	2.2295
	1.2642	1.8522
	1.6023	2.0139
	1.9943	1.2103
	1.9796	1.4112
	1.666	1.7493
	1.3769	1.8326
	1.4798	1.9208
	1.2642	2.1462
	1.0241	1.3377
	1.4259	2.4598
	0.8428	2.2442
	2.3471	1.1319
	1.176	2.2001
	1.274	1.6807
	1.7101	1.5876
	1.1809	2.0433
	2.0335	1.3524
	2.1413	1.3034
	0.9457	1.6366
	1.7836	1.4014
	1.2103	2.0629
	1.8963	1.3622
	1.3132	2.0335
	1.0927	0.8232
	1.3426	1.2201
	2.2981	2.0335
	2.254	1.3279
	1.0437	1.7885
	1.4406	1.7493
	1.1858	2.6509
	1.9845	2.3079
	1.5533	1.8571
	0.9653	2.0531
	1.9012	2.303
	1.1221	1.9159
	1.5092	2.1168
	2.4108	2.0972
	1.568	2.2638
	1.2299	1.2642
	1.1172	1.6317
	1.2495	2.303
	1.6023	1.3377
	1.7052	2.2638
	1.4994	2.3912
	1.3279	2.5186
	1.4504	1.6072
	1.5043	2.3422
	1.5288	1.4014
	2.1903	2.2736
	1.7346	2.45
	1.2397	1.3083
	1.1172	1.6317
	1.4945	1.5582
	1.5239	1.7542
	1.3818	1.4014
	1.323	1.3867
	1.8816	2.3912
	1.5337	1.9404
	1.2544	2.7244
	1.1466	1.3083
	1.3622	1.4651
	2.1168	1.8718
	1.1662	1.4406
	2.0286	1.5631
	1.6415	2.2491
	1.3769	2.5676
	1.4406	1.9796
	1.862	2.3765
	1.7101	1.2495
	1.519	1.8718
	1.5533	1.5729
	1.9649	2.2197
	1.7248	2.4108
	1.6268	1.4406
	1.0976	1.6562
	1.6709	1.9404
	1.47	1.323
	1.9208	2.1021
	1.8669	2.4304
	1.3671	1.6072
	2.2785	1.4504
	1.2985	1.8669
	1.8816	1.6856
	1.1858	2.5725
	1.3573	2.0384
	1.2985	1.4308
	1.8473	2.3275
	1.9159	2.254
	1.4308	2.0041
	1.6268	1.225
	2.1364	2.0874
	1.6562	1.1221
	1.1858	1.9796
	1.127	2.107
	1.5386	1.7101
	2.2344	1.4259
	1.0094	1.4651
	1.6709	2.1021
	1.7836	1.2054
	2.6313	1.911
	2.1217	1.5239
	1.2201	1.3083
	2.156	2.1903
	2.0727	1.4063
	1.2593	1.9208
	1.7934	1.1858
	1.6562	1.4063
	1.127	1.5043
	1.1662	1.5043
	1.6562	1.1956
	1.7934	1.9257
	1.8816	1.8571
	1.7444	1.4112
	1.5386	1.4161
	1.6905	2.3814
	1.666	1.4259
	1.9355	1.4749
	1.2054	1.6072
	1.4602	2.5431
	1.5631	1.5435
	1.3769	1.2593
	1.8816	1.225
	1.6023	1.4651
	2.3275	2.3618
	1.0927	1.1809
	1.3916	2.205
	1.9453	2.1266
	2.0433	2.1364
	1.6121	1.5386
	1.4651	1.7885
	1.8914	2.1119
	1.3426	1.9061
	1.5925	2.4451
	1.4798	2.4059
	1.568	1.4553
	2.009	2.2932
	1.96	1.8669
	0.9996	2.4794
	0.9849	2.5137
	2.0335	1.5778
	1.1809	1.1025
	1.4259	2.5529
	1.8424	2.1462
	1.2838	1.8865
	1.7395	0.6174
	2.1609	2.254
	2.009	0.9359
	1.7395	2.1168
	1.1907	0.686
	1.5288	0.9947
	1.3671	2.1903
	1.7248	1.3279
	1.519	0.9163
	1.8228	2.1413
	1.2397	1.7542
	2.2981	1.0388
	1.6268	1.2593
	1.6611	2.3765
	1.3916	1.3132
	1.2152	2.2393
	2.009	1.5533
	1.225	1.4455
	1.1466	1.5141
	1.7738	1.3279
	1.1858	1.2936
	1.1074	2.1609
	2.4843	1.2005
	1.4504	2.0727
	1.7297	1.7542
	1.8767	2.1658
	1.5974	2.1756
	1.4014	1.7248
	1.2691	1.7346
	2.2393	1.4259
	1.6366	1.8816
	1.0241	1.8522
	1.9453	2.1413
	1.9208	1.7836
	1.9306	2.4941
	1.5386	1.3377
	1.3916	2.2344
	1.3475	1.764
	2.2295	2.1315
	1.6268	1.9453
	1.1956	1.4553
	1.5092	1.7346
	2.1903	1.6758
	1.8081	1.274
	1.3965	1.3132
	1.5876	2.1658
	1.4357	2.7489
	2.4451	1.2838
	2.058	1.715
	1.6219	2.107
	1.0192	1.5484
	1.2642	2.1364
	1.3132	2.6411
	1.6415	2.1462
	1.8718	1.6268
	1.3181	1.8081
	1.3965	1.7101
	1.3377	1.568
	2.205	2.2638
	2.0531	2.499
	1.7395	1.5337
	1.5582	1.8326
	1.764	1.9796
	1.4259	1.5239
	1.9257	2.597
	2.1609	2.3177
	1.7591	2.2442
	2.0384	2.1462
	1.3034	1.2642
	1.9698	2.6215
	1.7885	1.6268
	1.2152	2.3422
	2.0335	2.6558
	1.1809	2.6166
	1.3475	1.9159
	1.3034	1.9159
	1.0486	2.0531
	1.5092	1.6709
	1.2397	1.7003
	1.9943	1.8816
	1.9698	2.3128
	1.2887	2.4745
	1.7297	1.274
	1.3916	1.6807
	2.5578	2.3569
	1.7395	1.7248
	1.1858	1.6366
	2.1413	1.9747
	1.3181	1.4847
	1.5925	1.1858
	1.1074	2.3422
	1.5288	1.2299
	1.2299	1.3965
	1.8081	1.372
	1.0584	2.0727
	1.6513	2.4941
	1.7934	1.1319
	0.9751	1.372
	2.1364	1.7101
	1.2691	1.2789
	1.9551	1.6709
	2.009	1.4014
	1.2838	1.3769
	1.4651	1.6562
	1.3181	1.3965
	1.5925	1.764
	1.2691	1.4896
	1.3671	2.1658
	1.862	2.1854
	2.0825	1.6856
	1.3034	1.5435
	1.5288	2.4647
	1.1515	2.1854
	1.7885	2.6607
	1.2103	1.5337
	1.4749	1.1662
	1.421	2.0482
	1.5533	1.8669
	1.2544	1.7493
	1.2495	2.3961
	1.862	1.7836
	1.372	2.7783
	2.303	2.1609
	1.4014	1.372
	2.0482	1.5288
	2.3226	2.6264
	1.2936	2.1217
	1.3034	1.6954
	1.3328	2.4647
	2.2736	2.5137
	2.1217	1.7297
	2.0482	1.6807
	1.2201	1.862
	1.6072	2.3765
	2.3863	2.0433
	1.2936	2.352
	1.3818	1.2103
	1.4063	2.3814
	1.7493	2.1315
	1.7983	1.911
	1.3181	1.5974
	1.1809	2.0286
	1.2446	1.3034
	2.2442	1.1956
	1.4651	1.8963
	2.1364	2.499
	1.9355	1.7101
	1.2152	1.3524
	1.5141	1.8277
	1.3132	2.5088
	1.7542	2.4255
	2.3667	1.8277
	1.5337	1.862
	1.4112	2.009
	2.0335	1.4651
	1.6856	2.2295
	2.2246	1.3377
	1.2152	2.548
	1.6856	2.4745
	2.3128	1.3279
	1.4504	2.3863
	1.2789	1.3181
	1.4994	1.3083
	1.3426	1.7885
	1.2348	2.4059
	1.8081	1.4357
	1.2103	1.5778
	2.0433	2.0482
	1.96	1.3867
	2.0776	2.2638
	1.4357	2.45
	1.3867	1.3818
	1.4847	1.7591
	1.8865	2.1315
	1.3475	2.1315
	1.7248	1.4504
	1.1809	1.4308
	1.4504	2.303
	1.4014	2.7734
	1.2936	1.4308
	1.568	1.8914
	2.0629	1.5876
	2.1021	1.5533
	1.4553	2.5627
	2.058	1.2495
	1.6121	2.2393
	1.1221	1.6709
	2.009	1.6023
	2.2442	2.2736
	0.5929	2.7195
	1.3083	2.793
	1.0094	1.5288
	1.3475	2.695
	1.8963	1.7689
	1.2789	2.9106
	1.1809	1.8816
	1.1417	2.0727
	1.8032	2.1952
	0.8722	2.1168
	1.274	1.4406
	1.2593	1.6415
	1.4896	2.2932
	1.6219	2.3618
	0.7154	1.4798
	1.0045	1.4406
	1.0535	1.4161
	0.9702	1.7934
	1.5533	2.0482
	1.7052	2.2344
	1.9551	2.2246
	1.7248	1.5729
	1.0731	1.5925
	0.9506	1.6219
	1.1662	1.3916
	1.3132	1.176
	1.372	2.3471
	1.2691	2.0531
	2.0482	1.5876
	1.4357	2.1952
	1.9747	1.4455
	1.9943	1.8473
	0.5635	1.6807
	1.127	1.7052
	2.0531	2.7734
	1.1417	1.4161
	0.5439	1.7983
	1.9453	2.6068
	1.1956	1.4651
	1.5141	2.401
	2.0041	1.421
	0.6076	1.4553
	2.0041	1.862
	1.1515	2.1854
	1.7542	1.4651
	1.568	1.1711
	0.6713	1.7934
	1.0486	2.2001
	0.9849	2.1168
	1.4063	2.2981
	1.4161	2.9743
	1.1613	2.2687
	1.8228	1.4847
	1.7787	2.254
	1.3524	2.4598
	1.8865	2.2442
	1.1956	2.303
	1.078	1.5925
	1.0878	2.1805
	0.8526	2.5676
	2.2736	1.862
	1.5484	2.45
	1.029	2.1462
	1.7395	1.9061
	0.9408	1.4896
	1.0192	2.2442
	1.9551	1.5925
	2.058	1.4161
	0.9457	2.1511
	1.7199	2.0188
	2.2099	2.0678
	2.0629	1.8865
	1.0976	2.6019
	1.176	1.0535
	1.029	1.7738
	1.4259	2.2001
	1.8914	1.3622
	0.6909	1.9796
	1.5778	1.3426
	2.646	1.5435
	2.1952	2.205
	1.0927	1.6072
	2.0384	1.8228
	1.2593	1.3671
	1.1417	1.4161
	0.8624	1.617
	1.3573	1.4945
	1.127	1.4063
	1.5288	1.6023
	1.5827	2.058
	1.3671	2.1756
	1.911	1.6807
	1.6709	2.0433
	1.1711	1.6856
	1.5729	1.6317
	1.4259	2.9106
	2.1462	2.8322
	1.47	1.5239
	1.2299	1.4455
	1.2642	2.1315
	1.7248	2.548
	1.421	1.8669
	1.323	1.1564
	2.0531	1.8571
	1.4112	2.0041
	1.6072	2.6803
	1.9355	2.2589
	1.4112	2.4941
	1.3426	1.4651
	1.3377	1.4602
	1.2103	1.176
	1.4259	1.5141
	1.4112	1.5925
	1.3328	1.9894
	1.4651	1.8473
	1.5778	1.8277
	1.127	1.8522
	1.1956	1.862
	2.3079	1.8718
	1.6415	1.6905
	2.205	1.9649
	2.1266	1.9992
	2.2883	2.4794
	1.4406	3.1164
	1.3965	1.7297
	1.2887	2.8224
	1.8816	1.9502
	2.0237	2.6117
	1.8718	1.5631
	1.9747	1.7052
	1.2642	1.1809
	1.3671	2.0923
	1.6905	1.4259
	1.7395	1.8424
	1.715	1.2593
	1.5925	0.9947
	1.4602	1.2691
	1.4259	1.5974
	1.519	1.6513
	1.6415	2.0335
	1.4553	1.666
	1.4455	1.1711
	1.3034	1.9649
	2.0825	1.9355
	1.4063	1.7836
	2.0433	1.7885
	1.519	1.7052
	1.3867	1.8326
	1.9159	1.9208
	1.8522	0.9653
	1.5631	1.6709
	1.2642	2.7048
	2.3716	1.4994
	2.2638	1.4504
	1.1809	1.5386
	1.5533	1.5974
	2.1266	1.8767
	1.3769	1.8326
	1.9943	2.0825
	2.4794	1.8375
	2.1609	2.3422
	2.3128	1.5729
	1.1466	1.9208
	1.5484	2.2393
	1.2789	1.3965
	1.5582	1.6464
	1.4063	2.1315
	1.6513	1.2397
	1.8571	1.3132
	1.7591	1.6709
	2.2932	2.009
	1.7003	1.5043
	2.0776	0.8183
	1.3426	1.4847
	1.2446	1.7493
	1.2838	1.372
	1.3818	2.3177
	2.4451	1.9698
	1.5288	1.4112
	1.1417	1.9649
	1.7346	1.2887
	1.9208	1.0584
	2.3471	1.3769
	2.3275	1.8473
	2.0678	1.2152
	1.4014	1.4357
	1.9257	1.2446
	1.3475	1.0878
	1.4406	1.9992
	1.8963	1.2838
	1.6219	1.3524
	1.666	1.568
	1.5141	1.7101
	1.127	1.4896
	1.4994	1.1956
	1.7101	2.2344
	2.0041	1.764
	2.1952	1.5435
	1.7738	1.3279
	1.323	2.2785
	2.1903	1.4602
	2.0923	3.0674
	1.5582	1.5827
	1.47	2.009
	1.2005	1.9453
	1.5435	1.4161
	1.6072	1.6317
	1.5974	2.2148
	1.421	1.9453
	1.9012	1.9894
	1.3034	1.2152
	2.205	1.9649
	2.2344	1.7738
	1.1025	2.0188
	1.7003	2.009
	1.4112	1.9453
	1.274	1.078
	2.205	2.0972
	1.5337	1.7787
	1.2544	1.6905
	1.274	1.3034
	1.7003	1.2887
	1.9355	1.8522
	1.5533	1.372
	1.1221	1.2887
	2.1462	0.7644
	2.2295	2.4108
	1.2348	1.6072
	1.8473	2.2001
	1.3867	1.3818
	2.2981	1.2593
	2.3863	1.7836
	1.3916	1.274
	1.6611	2.0433
	1.4749	1.9159
	1.3377	0.7742
	2.0188	1.3769
	1.5141	1.6562
	1.5729	1.4406
	1.0584	1.8277
	1.1221	1.6611
	1.3524	2.254
	1.4945	2.156
	1.3279	1.9698
	1.9159	1.5386
	1.2299	1.9649
	1.4455	2.4255
	1.9551	2.107
	0.8771	2.009
	0.7644	2.4255
	1.4406	1.6611
	1.8669	2.0923
	1.3524	2.1364
	1.47	1.4259
	0.9898	2.2491
	1.4602	2.1168
	1.4798	2.1119
	2.1903	1.2887
	1.4847	1.5533
	1.6268	1.4798
	1.3769	2.1021
	1.5876	1.7052
	0.9751	1.3573
	1.2691	2.499
	1.7787	1.8522
	1.7787	2.0384
	0.9212	1.4063
	1.2348	2.3226
	1.3475	1.078
	1.2544	2.5333
	0.8183	1.2201
	1.911	2.1609
	1.0633	2.4647
	1.2299	1.8669
	1.3965	2.0433
	1.8179	1.7493
	1.1662	2.2883
	0.8771	2.3226
	1.1123	1.5288
	1.4014	1.4455
	1.421	2.2638
	1.6758	1.6807
	1.5141	1.568
	1.421	2.3128
	1.1025	2.6754
	1.3671	1.9698
	1.2495	1.9551
	0.8624	2.2246
	1.1809	2.646
	0.9702	1.6023
	1.2397	1.617
	1.8277	2.1168
	1.2691	0.9898
	1.4308	1.3181
	1.3524	1.5043
	1.1368	1.1809
	2.0139	1.6464
	1.5827	1.9894
	1.4112	2.3226
	2.0825	1.3377
	1.1809	2.5333
	1.0976	1.7346
	1.9796	1.8032
	1.5876	1.6268
	2.1609	1.5141
	1.2936	2.5921
	1.6807	1.2936
	1.5582	2.3422
	2.0629	1.7542
	1.6366	2.2344
	1.7591	1.4455
	1.8032	2.891
	1.2789	1.8669
	1.3377	2.0286
	1.1711	2.7048
	2.2638	2.4696
	1.6219	2.5676
	1.1417	2.2246
	1.3328	1.7052
	1.2544	2.5676
	1.6758	1.8571
	1.6023	1.764
	1.1319	2.058
	1.5974	1.3622
	1.5778	2.0825
	1.2838	1.029
	1.4308	2.0972
	2.1609	2.5725
	2.2442	1.715
	1.6856	1.4651
	2.2099	2.1315
	1.4553	1.8326
	1.8669	2.4255
	1.8816	1.6072
	1.6464	1.715
	1.4553	1.6121
	1.3034	1.5141
	2.254	2.0923
	1.2397	2.0041
	1.3818	1.3867
	1.5141	2.0384
	1.4896	2.3863
	1.4798	1.5386
	0.7399	2.1952
	1.3622	2.7783
	1.5484	2.3618
	1.7444	2.1168
	1.4847	1.3328
	1.3867	1.7003
	0.9163	1.4063
	0.9947	1.3965
	1.8865	1.7542
	1.4847	1.3426
	1.2103	1.617
	1.4602	2.5382
	1.8424	1.862
	1.6415	1.5631
	1.4651	1.519
	1.1417	1.9894
	1.6562	1.7836
	1.6856	1.6807
	1.323	1.4308
	1.2789	1.911
	1.4014	1.8473
	1.911	2.5235
	1.4112	1.5386
	1.9453	2.6411
	2.009	1.764
	1.3524	2.2148
	1.4602	1.4357
	1.5043	2.1462
	2.0139	1.4014
	1.3083	1.4749
	1.6023	1.8473
	2.4402	3.0429
	1.2691	2.2736
	1.7395	2.5186
	1.2936	1.5435
	1.5337	2.3618
	1.3622	2.6019
	1.2642	1.5582
	1.3867	1.2691
	2.3079	1.6905
	1.6317	1.3426
	1.8914	1.4161
	2.3667	1.2789
	1.3671	1.7836
	1.8669	2.499
	1.7444	1.5141
	1.5239	2.1217
	1.1319	1.7934
	1.5239	1.6121
	1.1466	1.8865
	1.8375	1.3475
	1.9061	1.5435
	1.029	1.9747
	1.1956	1.2495
	1.4014	2.5431
	2.2393	1.3279
	1.6562	1.9061
	1.5533	1.3279
	1.2446	1.372
	1.5043	1.6317
	1.3524	1.8277
	1.1809	1.5729
	2.0825	1.2544
	2.0531	0.9555
	1.4553	1.4651
	1.1515	1.6709
	1.3132	1.7297
	2.0678	1.3671
	1.4112	1.5435
	1.7689	1.2642
	1.9698	2.3814
	1.1123	2.1854
	1.4847	2.107
	1.1221	1.4357
	1.1662	1.1221
	1.7493	1.7493
	1.6121	1.9355
	1.2544	2.1315
	1.3867	1.4896
	1.6611	1.9404
	1.4602	1.7052
	1.9208	1.7003
	2.2099	1.1123
	1.2054	1.9796
	1.568	1.7738
	1.3916	1.9257
	2.0188	1.3034
	1.4798	1.6905
	1.4357	2.2246
	1.1809	1.4014
	2.2393	1.372
	2.4059	1.6366
	1.3279	1.6415
	1.8571	2.7244
	2.1756	1.568
	2.2687	1.862
	1.5582	1.4063
	1.2054	2.4402
	1.1809	1.7199
	2.3275	1.7738
	1.3377	1.6268
	2.1511	1.5337
	1.4308	1.96
	2.2932	2.3471
	2.2197	2.4451
	1.4847	1.2054
	1.5631	2.9498
	1.5092	1.9502
	2.0286	1.2103
	1.6562	0.9849
	2.1413	2.1903
	1.813	1.2397
	1.6562	1.274
	1.225	1.9894
	1.3769	2.1462
	1.8473	2.7048
	1.8914	2.3324
	2.1756	1.5533
	1.4749	2.0041
	1.2642	1.4945
	1.4112	2.3422
	1.2201	1.6513
	1.7934	1.4014
	2.3177	1.2446
	2.1119	1.4014
	1.2495	1.8081
	1.47	1.7003
	1.5239	1.7885
	1.5288	2.1658
	1.4406	1.6562
	1.8914	1.4651
	1.2348	2.156
	1.7444	2.0874
	2.205	1.3671
	2.3373	1.9257
	1.4504	1.5974
	1.5141	1.5582
	1.1907	2.4304
	1.7052	1.6415
	2.0335	2.6166
	1.3328	1.8032
	2.3079	2.0531
	1.3524	2.0776
	2.4892	2.1658
	1.4798	2.842
	1.3426	1.5925
	1.8326	1.7738
	1.4994	2.0041
	1.8718	1.7787
	1.3475	2.5725
	1.3328	1.2201
	1.2544	1.7493
	1.2446	1.6023
	1.7395	1.4847
	2.1021	1.3818
	1.6268	2.0825
	1.0878	2.2785
	2.0776	2.2883
	2.0384	1.8424
	1.5533	1.5533
	1.4896	1.8375
	1.421	1.7836
	1.1466	2.1119
	1.2887	2.2442
	1.1417	2.3128
	1.2544	2.0727
	1.8669	1.7395
	1.4896	2.1658
	1.3132	2.1315
	1.176	2.3716
	1.3083	2.5382
	2.058	1.666
	1.3181	2.0923
	1.0437	1.1074
	1.3181	1.1123
	1.2789	1.2985
	1.6464	2.6852
	1.0094	1.5484
	1.323	2.2442
	2.0384	2.0188
	1.3818	1.6317
	2.4059	1.7248
	2.1805	1.9208
	1.7689	1.9208
	1.1907	1.372
	1.519	2.5431
	1.617	2.3226
	1.4112	1.3475
	1.6758	1.5729
	1.1858	2.4647
	1.9747	2.4843
	1.3475	2.1511
	1.862	2.499
	1.5435	1.4651
	1.2201	1.5435
	1.7297	2.303
	2.2736	1.3083
	1.3377	1.3083
	1.0927	1.6268
	2.0384	1.5435
	1.4259	1.4063
	1.5484	1.7052
	2.4745	2.1854
	1.225	1.6219
	1.3377	1.3475
	1.6023	2.1413
	1.5141	2.6313
	1.6807	2.2785
	1.3328	2.5431
	1.0927	1.7052
	2.3275	1.2054
	1.4406	1.7836
	1.715	1.4847
	1.5876	2.8518
	1.7885	1.8424
	2.058	1.5827
	2.0237	2.6117
	1.3769	1.4112
	1.2299	1.7983
	2.3618	1.7934
	2.3226	1.5435
	1.7248	1.5876
	1.372	1.5876
	1.4112	2.7783
	1.5092	1.9061
	1.4798	1.666
	1.1907	1.8571
	2.0139	2.0286
	1.5631	1.7199
	1.2544	2.5676
	1.6807	2.4892
	1.2544	1.9992
	2.0972	1.5092
	1.078	1.3181
	1.0976	1.813
	1.2887	1.7591
	1.029	1.617
	1.3377	1.6807
	1.4259	1.5631
	1.96	1.9551
	1.274	2.5039
	1.0486	1.3769
	1.4602	2.0433
	1.8522	1.8424
	1.1319	2.3471
	1.421	2.1854
	1.4651	2.7538
	1.5876	1.4014
	1.2397	2.1756
	1.2691	2.2883
	1.3916	2.2099
	2.1609	2.2981
	1.5337	1.911
	1.6415	2.1168
	1.5386	1.7199
	1.176	1.2789
	2.4941	1.4357
	1.3132	2.842
	1.6415	1.6317
	1.2936	1.323
	1.4896	2.0335
	1.8914	2.4892
	1.4063	1.9453
	1.1858	1.6317
	1.1172	1.3965
	1.0388	2.4206
	1.6709	1.6954
	1.8424	1.421
	1.2397	1.3671
	1.3524	1.2985
	1.0976	2.2148
	1.225	1.6611
	1.9894	1.8424
	1.2446	1.7542
	1.4259	2.156
	1.5043	2.2442
	1.176	2.4157
	1.2495	1.7493
	1.5925	1.6758
	2.1315	1.9943
	1.6023	1.4896
	1.5239	2.3079
	1.3524	1.5778
	1.4798	1.5974
	1.4112	1.911
	1.2299	1.9551
	2.0776	1.4847
	2.0482	1.6023
	1.4553	1.3034
	1.7689	1.3524
	1.5288	2.3569
	1.8767	2.8322
	1.7444	2.0923
	1.8375	1.2495
	1.5092	1.6464
	1.3377	1.7836
	1.2152	2.5088
	1.4749	1.2348
	1.6317	1.5141
	1.4357	2.3667
	1.4994	1.5925
	1.8816	2.0629
	1.2054	2.5431
	1.0241	2.2246
	1.8277	1.1221
	1.029	1.9257
	1.3769	1.3034
	1.5729	2.0188
	1.1368	1.4945
	1.6758	2.5088
	1.5092	2.4598
	1.47	1.3426
	1.1564	1.9649
	1.1613	1.9796
	1.6905	1.372
	1.5582	2.0678
	1.8326	1.9453
	1.0927	2.1413
	1.0878	2.548
	1.3573	1.7542
	1.6464	2.2344
	1.3328	2.3471
	1.0976	1.7591
	1.3524	1.813
	2.1952	2.0188
	1.5435	2.0923
	1.2152	2.3177
	1.1319	1.9649
	1.421	2.5284
	1.0731	1.1368
	1.0682	1.127
	1.1074	1.6219
	1.2593	3.0184
	2.0139	2.1266
	2.0923	2.0188
	1.6709	1.9306
	1.0927	1.7003
	1.1907	1.7248
	1.0535	1.3965
	1.9404	1.8718
	1.1417	1.715
	1.078	2.8518
	2.0433	1.5778
	1.6268	1.617
	1.7738	1.2838
	1.4553	1.6709
	1.862	2.2736
	1.9551	1.519
	1.9061	2.1756
	1.2152	1.8228
	1.6317	1.3916
[truncated: 369 more rows]

## Sheet: Replica2_Mix2Expo
	Cell area ΔglgBXCAP (µm^2)	Cell area WT (µm^2)
	2.5333	2.891
	2.3716	2.0972
	1.3818	2.4451
	2.2638	2.6411
	1.8522	2.9204
	1.9943	2.7587
	2.2099	1.6954
	2.2491	2.0629
	2.0041	2.1805
	2.2589	2.8812
	2.793	2.254
	3.1948	2.7489
	1.3573	2.4255
	1.4161	2.3373
	2.1266	2.6901
	1.8179	2.4549
	2.2148	2.6999
	2.3226	2.3863
	2.2099	1.6023
	2.9694	2.1021
	2.6117	3.1409
	1.3867	2.7734
	2.6019	2.2491
	1.5043	1.2348
	1.5288	1.5876
	2.7342	1.5582
	1.421	2.1658
	1.5092	1.5876
	2.3912	2.1805
	2.2589	2.3079
	2.45	2.3079
	1.7248	2.5235
	1.7983	2.0531
	2.5137	1.4994
	2.9204	2.842
	2.4745	2.3569
	2.7734	2.5088
	2.1462	2.0874
	2.5333	1.8424
	2.9449	2.5431
	1.5386	2.6558
	2.2589	3.1948
	1.9992	2.7146
	1.9943	2.0335
	1.5043	1.6856
	1.8767	2.2246
	2.0139	2.2589
	1.911	3.0282
	2.2883	2.303
	1.4847	1.8816
	1.8816	2.0776
	1.8571	2.8714
	1.5533	1.6219
	1.7934	2.6803
	2.1952	3.0723
	1.7542	1.5582
	1.6366	2.0335
	2.6754	1.6562
	2.8469	2.9155
	2.8175	3.2193
	2.6068	2.2099
	1.4112	2.6705
	2.2932	1.9012
	1.2005	1.9747
	2.2393	2.6264
	2.744	2.695
	2.2638	2.4108
	2.0629	1.8179
	2.0482	2.3422
	3.0821	2.597
	2.3079	1.7591
	1.7199	2.7342
	2.0923	2.744
	2.0776	2.3422
	2.2736	2.0041
	1.6807	1.7542
	1.5239	2.7734
	1.8326	2.6313
	2.2197	2.6901
	2.891	2.5725
	3.2879	2.7832
	2.7881	2.0433
	1.813	2.597
	2.1805	2.2393
	2.5676	2.205
	2.6019	2.4647
	1.764	2.4745
	2.0139	2.3961
	2.793	2.5725
	1.9747	1.9257
	3.1703	2.7636
	2.7391	1.4455
	2.1413	2.6656
	1.9551	2.8224
	2.6166	2.1658
	2.1217	2.1707
	2.4353	1.7248
	2.1707	2.45
	2.0972	1.7346
	1.6464	1.9404
	2.1119	2.1854
	1.9992	2.7097
	2.7048	2.3863
	2.9694	1.8914
	1.47	2.1168
	1.5239	2.3716
	1.6562	2.6754
	2.5039	2.4843
	2.3226	3.0331
	1.9894	1.9306
	2.8077	2.2197
	1.7836	2.3667
	2.401	2.1952
	1.5043	2.156
	1.8228	2.5823
	1.7493	2.793
	2.254	2.6313
	1.8424	1.8277
	2.6509	3.136
	2.1609	2.3618
	1.7052	3.2046
	1.9453	1.8571
	1.1123	2.7538
	1.5386	2.1315
	1.7493	2.5333
	1.3671	1.5386
	2.8322	2.3275
	1.9453	1.7199
	1.813	1.9502
	2.1658	2.2344
	2.0188	1.8522
	2.1413	1.372
	1.5925	1.5974
	2.4745	2.1462
	2.7097	1.6268
	1.4994	2.1609
	2.6264	2.2785
	1.9257	1.7836
	2.0335	2.4794
	2.3716	3.0527
	1.9404	1.6366
	1.4553	3.1017
	2.0972	2.1511
	2.0188	1.9502
	2.94	1.7297
	2.0384	1.764
	3.0919	2.1805
	1.7395	2.548
	2.3961	1.8522
	1.9943	2.5676
	1.5827	2.303
	2.1364	2.3275
	2.8469	1.8816
	1.3622	1.4945
	2.0384	1.7248
	2.303	1.4651
	2.3569	1.96
	2.3226	2.7195
	2.7636	2.3079
	2.0972	2.0482
	3.0527	2.9057
	1.911	3.087
	2.2932	2.5578
	2.695	3.038
	3.0331	2.1952
	2.597	2.1364
	2.5186	2.6362
	2.2736	2.5088
	1.6366	1.5533
	1.4994	2.0188
	1.9257	2.5578
	1.5337	2.4451
	2.3569	2.3765
	1.4749	2.3226
	2.6705	2.1266
	1.9992	2.7391
	1.6121	1.6121
	2.8959	2.3814
	1.9649	2.6019
	2.3324	2.0286
	1.47	2.5431
	2.5088	2.3912
	2.744	2.4647
	1.9404	1.9012
	2.1609	2.2932
	1.7444	2.2687
	1.7101	2.4402
	2.7391	1.8228
	2.9008	1.96
	2.1413	1.6905
	2.4157	1.8375
	2.1707	1.9551
	2.1168	2.1021
	1.7738	2.1119
	1.7591	2.2393
	2.107	2.646
	2.1364	1.7836
	2.2491	2.3177
	3.2144	1.8571
	2.0335	2.4794
	1.4994	2.0678
	2.6264	2.352
	2.3618	1.7395
	1.6366	2.1021
	2.3275	2.205
	1.2789	1.6023
	2.793	2.8959
	2.058	1.9404
	1.9943	2.0923
	2.0188	2.0776
	2.8371	1.4259
	2.5333	1.2397
	1.9698	2.9645
	1.9796	2.4108
	2.4206	2.3226
	2.3667	2.5382
	2.3814	2.1168
	1.9698	1.5239
	2.1756	2.4549
	1.764	2.8616
	1.9747	2.5088
	2.6166	1.8816
	2.1511	2.2932
	2.3471	2.058
	2.9449	2.7048
	2.1168	2.4696
	1.8424	2.3422
	3.1605	2.4696
	1.7542	2.8567
	2.352	2.4843
	2.1413	2.2981
	2.2932	2.5872
	1.3475	2.2638
	2.6411	2.4745
	1.6709	2.401
	2.1756	1.8326
	2.0482	2.401
	2.0433	2.254
	2.8224	2.842
	1.9992	2.3177
	1.8963	2.0139
	1.7248	2.7734
	1.9747	1.9208
	2.4745	2.6558
	1.8522	3.0086
	1.4504	2.352
	1.2985	2.9841
	2.0629	2.2589
	2.205	2.6313
	1.4749	1.8277
	2.205	1.8375
	2.0825	2.5382
	2.1952	2.5725
	2.1952	2.1266
	2.2344	1.9992
	2.2932	1.9649
	2.3226	2.4794
	2.1021	2.7195
	1.8277	2.1413
	1.7836	2.5382
	2.2932	2.2393
	2.2883	1.2887
	2.3079	1.617
	2.1658	2.8812
	1.6219	3.0282
	1.7052	2.205
	1.5827	2.1952
	2.7587	2.1021
	2.1609	2.2687
	2.107	2.4794
	2.3373	2.6558
	1.3132	1.5974
	2.205	2.2932
	1.7836	2.6068
	1.4063	3.0625
	1.3377	1.617
	1.5533	2.7342
	2.5823	3.2144
	2.4598	2.4696
	2.6509	2.1658
	1.4651	1.4308
	2.0286	2.2589
	2.0923	1.5729
	2.4794	2.3618
	1.8081	1.5337
	1.9502	2.0776
	1.9551	1.6905
	2.4108	1.7738
	2.744	2.0874
	2.0923	2.3863
	2.6019	2.3618
	1.7493	2.5872
	1.5778	3.0772
	2.0041	2.0727
	1.8865	2.1364
	3.2291	2.7342
	2.156	2.156
	2.6215	2.4843
	1.5876	2.1119
	2.2785	2.3226
	1.5925	2.1266
	2.1168	2.9302
	2.2981	1.764
	3.0086	2.2589
	1.9208	2.5186
	2.3667	1.7395
	1.9796	1.9257
	2.1805	2.9694
	1.8473	1.7689
	1.6121	1.3377
	2.4255	2.7881
	2.8224	3.2438
	2.891	2.2491
	2.2491	2.1707
	1.4553	2.6999
	2.9743	2.1854
	2.5725	2.6215
	2.1658	2.4745
	1.7983	2.401
	1.764	2.5088
	3.087	2.2589
	1.3034	2.0972
	2.3275	1.9698
	2.1021	2.7636
	2.0825	2.5578
	1.6121	2.0825
	2.1168	2.3618
	2.0825	1.5925
	2.8861	1.4161
	2.3814	2.1119
	1.8816	1.3573
	1.6317	2.4353
	1.8424	2.0874
	1.6317	2.2393
	2.0286	2.891
	2.2344	3.0282
	2.0286	2.8616
	2.9498	2.4206
	2.548	2.6264
	3.0331	1.9208
	1.9453	2.0678
	2.3275	3.1752
	2.0188	2.5823
	2.7097	2.5431
	2.8812	2.9645
	2.2491	2.0433
	1.8032	1.6905
	2.3765	1.8865
	2.7685	1.5092
	2.1119	1.9992
	2.646	2.6705
	2.1903	2.3765
	1.9404	1.7836
	2.7391	1.911
	2.0286	1.4749
	2.9596	2.1021
	2.5235	2.1805
	2.7881	2.2099
	1.8865	2.401
	2.3471	1.7689
	1.9208	1.9551
	1.5778	2.7489
	2.548	2.891
	2.303	2.3422
	2.744	2.058
	1.8767	2.2981
	2.2393	2.4402
	2.0188	2.3128
	2.6117	2.205
	1.8914	1.8718
	2.2834	2.3863
	2.0384	1.4749
	2.0482	2.3422
	2.3569	1.8375
	2.3177	1.5288
	2.5627	2.0041
	2.1315	2.1903
	2.3912	2.744
	1.6317	2.3471
	2.0629	2.0433
	2.5578	2.107
	2.0678	2.8322
	2.0041	2.5676
	2.2197	2.8175
	1.6317	2.6215
	2.9939	2.695
	2.0678	2.0825
	3.136	3.0968
	1.8081	1.8718
	1.8571	2.1658
	3.0968	2.2932
	1.8081	2.7734
	1.4651	2.3961
	2.3765	3.0674
	3.1262	2.4843
	1.421	1.7738
	2.2148	2.2785
	1.6513	2.2687
	2.3569	2.205
	2.9841	1.7738
	1.7297	1.5582
	2.0237	1.6464
	2.1364	2.45
	1.96	2.6754
	2.5039	2.0188
	2.0874	2.156
	2.1756	1.8228
	2.1854	2.2981
	1.6709	2.1658
	2.2687	2.1952
	2.9694	1.666
	1.6415	2.1413
	1.4357	2.4255
	1.8228	2.2736
	1.9747	1.9649
	2.8273	2.5088
	2.4598	1.5386
	2.3226	2.4059
	1.9208	1.8424
	2.45	2.0531
	2.2246	2.0825
	2.0482	2.7685
	1.6758	3.0674
	2.6019	2.5137
	2.2344	2.9057
	2.2197	2.7342
	2.8371	1.8228
	2.7685	2.4451
	2.4206	1.7885
	1.5337	2.7146
	2.3177	2.8028
	1.6464	2.5872
	1.8522	2.1364
	1.4308	1.715
	2.156	1.5484
	2.1168	2.4304
	2.0923	2.0678
	2.4549	2.2295
	3.2046	2.1462
	2.5921	2.1707
	2.6558	3.1115
	2.5088	2.744
	1.8767	2.2589
	1.7052	2.2834
	1.5239	1.7787
	3.0527	2.4843
	3.0331	3.0478
	2.7587	2.2736
	2.1413	2.4255
	1.6905	2.5382
	2.4549	2.6803
	1.8179	2.0188
	1.911	2.0825
	2.2883	1.8179
	2.6313	2.3275
	1.8326	2.1707
	2.1364	1.8375
	1.8032	2.4794
	2.4255	2.3863
	2.1315	2.3716
	1.3671	2.3128
	1.9159	2.5235
	1.9061	2.0384
	1.8179	2.5823
	2.3912	2.254
	2.401	1.8914
	2.5235	2.6509
	2.058	1.715
	1.4896	2.1756
	1.5288	2.2491
	1.813	1.5484
	2.45	1.3867
	1.7346	2.2344
	2.6901	2.2099
	1.5043	2.7244
	2.3863	1.6415
	2.3765	2.4696
	1.6758	2.0825
	1.7199	2.2393
	2.3226	2.6803
	2.3716	2.3667
	2.3079	2.7881
	2.4255	1.8179
	2.8273	2.2932
	2.4941	2.4647
	2.2834	2.1364
	1.5631	1.7689
	2.0041	2.0972
	2.7538	2.8371
	2.2785	2.4892
	1.6268	2.0629
	2.0041	1.9698
	1.8277	2.1462
	3.0968	2.793
	1.8277	2.1266
	2.7734	2.9204
	2.2589	2.6607
	2.6411	2.352
	2.7146	2.4206
	2.8812	2.1021
	1.274	1.9943
	3.136	2.0923
	1.8669	1.9943
	2.0335	2.5088
	1.6072	2.0629
	1.9159	2.2785
	2.0629	2.9743
	1.4798	2.4059
	2.0629	2.5088
	1.9355	2.0433
	2.2736	2.2589
	1.5239	2.1413
	1.911	2.352
	1.5925	2.8126
	2.5088	2.8665
	1.8914	2.6803
	2.3716	2.4451
	2.3618	2.0727
	1.8424	2.6901
	2.1413	2.5333
	1.8179	2.0727
	2.2687	2.2001
	2.2099	2.156
	2.4843	2.8714
	2.7293	2.401
	2.1315	2.1168
	2.2932	2.1021
	1.9404	2.0531
	2.2001	2.45
	1.9894	2.7391
	1.9159	1.7297
	2.5382	2.891
	2.4304	2.695
	2.5039	2.0188
	2.695	2.3226
	2.3569	3.1017
	1.8571	2.3961
	1.8571	1.7787
	2.9596	2.1707
	1.6366	1.9943
	2.058	2.2491
	2.2736	3.038
	2.5137	1.6562
	1.9208	2.6901
	1.4308	2.1021
	1.5729	1.8816
	2.8175	2.0678
	1.9698	2.5039
	2.0874	2.6411
	2.3226	2.1119
	1.9502	1.7591
	2.4549	2.6411
	1.9404	1.715
	2.1854	1.6709
	2.4451	1.6954
	1.3083	1.6121
	1.8179	1.9943
	1.3083	2.1854
	1.8032	2.3177
	2.8273	2.2001
	1.8816	2.254
	2.6607	2.0188
	1.6317	2.2442
	1.5288	2.5137
	1.7542	2.0237
	2.5235	1.7199
	2.1903	2.0629
	2.2687	1.715
	1.7983	2.94
	2.6558	2.2197
	1.9796	3.0478
	1.4945	2.1805
	2.4108	2.8763
	2.0433	2.0188
	2.4353	1.9502
	2.6901	2.5529
	1.9159	2.94
	2.205	2.9498
	2.2589	2.5186
	2.5725	2.0139
	2.0384	2.7685
	2.303	2.7489
	1.5337	2.3226
	2.8518	2.3373
	1.3377	1.9453
	2.1168	1.5778
	2.3912	2.1266
	1.8718	2.1609
	2.1903	2.7244
	2.2393	2.205
	2.156	2.8224
	1.5043	2.2736
	2.499	3.2536
	1.4945	2.0776
	2.4647	2.0237
	2.058	1.911
	2.5774	2.5676
	1.9796	1.7885
	2.4059	1.6366
	2.0482	1.8963
	2.3961	1.8914
	2.4843	1.6954
	1.8669	1.6513
	2.0531	2.3618
	1.2201	2.7293
	1.9502	2.2785
	2.3667	2.9498
	1.5141	2.0727
	1.9355	2.5725
	1.9502	2.891
	1.8571	2.5529
	1.9208	1.6807
	2.0482	1.6513
	2.3618	2.1364
	1.7787	1.9257
	1.617	1.7934
	1.7885	2.5627
	1.4455	1.8571
	2.1707	1.6317
	3.0625	2.9155
	1.8081	1.8277
	2.3373	2.0384
	2.352	2.4353
	1.5729	2.3765
	1.3916	1.568
	2.5529	2.2295
	2.0041	2.2981
	1.862	2.2638
	1.6072	2.8518
	1.6072	1.7444
	2.3422	2.0776
	1.6954	1.9453
	1.5533	2.3373
	2.2246	2.6803
	1.6611	1.9649
	2.1903	2.4745
	1.9257	2.1119
	1.8326	3.0037
	2.2099	1.8816
	2.1021	1.9306
	2.2001	2.6264
	2.5676	2.2981
	1.4357	2.0923
	2.0531	2.6264
	2.2687	2.4892
	3.0233	1.7738
	2.0335	2.0825
	2.0776	2.7489
	1.9649	1.7003
	1.5533	1.8963
	2.6362	2.6803
	2.1364	2.6411
	2.254	2.2932
	2.4157	2.6803
	1.3426	2.0776
	2.1903	2.7587
	1.7885	2.1756
	2.0335	2.1854
	2.4451	2.6215
	1.9012	2.9841
	2.0874	2.2491
	2.1364	1.568
	2.2393	2.7146
	1.8522	2.009
	1.8326	1.421
	2.6901	1.8179
	2.3961	1.8326
	2.3569	2.156
	2.2197	1.813
	2.0139	1.8424
	1.8179	2.4843
	2.5872	2.5284
	1.9502	2.5823
	3.0527	1.6317
	1.8424	2.4108
	1.4847	2.6166
	1.911	2.0335
	2.3275	2.6705
	2.3765	1.9159
	2.3863	2.4745
	2.7048	3.2536
	1.8473	2.3765
	2.5088	2.2295
	2.6558	2.0923
	1.5092	2.9743
	1.4406	2.7342
	1.6513	2.107
	1.9355	2.8028
	1.666	2.0825
	1.9943	2.4598
	2.1266	1.8914
	1.7885	1.7101
	2.891	2.3373
	2.1952	2.7391
	2.0923	1.7689
	2.0727	1.9894
	1.6366	2.2001
	1.7248	2.5676
	1.9061	2.3814
	2.1266	2.3422
	1.8473	1.8228
	2.2246	2.2785
	2.5235	2.3471
	1.8032	2.1658
	2.1511	1.4847
	1.8767	2.8273
	1.8032	2.107
	2.1266	2.1217
	2.4941	2.5382
	1.4847	2.5529
	1.9894	2.9939
	2.2295	1.7934
	1.4798	1.4602
	1.5337	2.7783
	2.3716	2.6803
	1.7787	2.401
	2.3814	2.6901
	2.4353	2.2785
	2.205	2.4255
	1.372	2.6068
	1.4357	2.0384
	2.9498	1.6905
	2.7538	2.45
	1.274	2.5823
	2.5529	2.8371
	1.813	2.2687
	1.9796	2.3471
	1.7003	2.5382
	2.7097	1.9306
	2.6656	2.2246
	1.3279	2.1119
	2.2981	2.0923
	2.646	2.156
	1.96	2.9106
	2.891	2.3275
		2.2932
		2.2736
		2.2785
		2.1021
		2.4941
		1.7542
		1.6268
		2.0923
		1.5778
		1.6268
		2.1217
		2.2393
		3.0429
		2.9057
		1.7885
		2.0923
		2.1168
		1.5582
		2.1903
		2.7832
		2.3471
		2.5088
		2.4255
		1.7787
		2.0482
		3.1115
		1.8669
		2.3128
		2.8371
		2.352
		2.842
		2.2344
		1.9551
		1.8375
		1.8914
		2.6068
		1.8522
		2.1707
		1.7542
		2.3667
		2.2148
		1.9208
		2.3177
		2.4451
		1.7248
		1.5778
		1.7836
		1.5729
		1.6758
		2.3128
		2.3324
		2.4745
		2.5774
		3.0821
		1.764
		2.6019
		3.2193
		1.9894
		2.4059
		2.0286
		2.597
		2.7048
		1.8963
		1.9355
		1.8326
		2.0923
		2.0874
		1.9698
		1.8914
		2.2589
		2.4255
		2.3618
		2.7097
		2.5774
		2.6117
		2.0923
		2.4745
		2.8175
		2.5431
		2.9939
		2.156
		2.5039
		2.2442
		2.6117
		1.7738
		2.2883
		2.5921
		2.2344
		2.156
		2.2393
		2.7538
		2.0139
		2.7048
		2.5088
		1.5141
		1.8326
		1.8669
		2.6558
		1.8032
		2.3128
		2.1315
		2.4059
		2.2834
		1.8571
		2.254
		2.2834
		2.2883
		1.6366
		1.9355
		1.6072
		1.9306
		1.9502
		2.1217
		1.7444
		2.5284
		2.5627
		2.8077
		2.4255
		3.0135
		2.156
		2.7538
		2.1364
		1.7444
		2.1805
		2.0923
		2.1609
		1.7836
		2.3618
		1.6562
		2.1658
		1.8767
		2.499
		1.2299
		2.5921
		2.0139
		2.3863
		1.9796
		2.7685
		1.2985
		1.6807
		3.0723
		2.2491
		2.0923
		2.5235
		1.9453
		2.7783
		1.617
		2.2295
		2.303
		1.6219
		2.254
		2.4108
		2.45
		2.0727
		1.8375
		2.3716
		1.96
		1.7395
		1.8081
		2.4451
		1.8914
		2.0972
		2.1168
		2.5284
		2.4108
		2.1903
		2.7685
		2.3667
		2.6999
		2.0286
		1.8375
		2.303
		2.0237
		2.6411
		2.2099
		2.3569
		2.45
		1.6856
		2.8224
		2.7489
		1.9698
		2.5333
		2.5774
		2.1364
		1.9453
		2.842
		1.8669
		2.0678
		1.6807
		2.0923
		1.8522
		2.3226
		1.7836
		2.4745
		3.087
		2.2932
		1.7395
		2.009
		2.9351
		2.6852
		1.7248
		1.8718
		2.1854
		2.3324
		2.2246
		1.9159
		2.0188
		2.7979
		1.9208
		2.4451
		2.0776
		2.5088
		2.5333
		2.1854
		2.1119
		1.7248
		2.1413
		2.3863
		2.4892
		2.6705
		2.2638
		1.813
		1.9159
		2.6117
		2.2246
		2.5823
		2.7979
		1.9404
		3.1507
		1.9943
		3.0086
		2.1413
		1.7052
		1.8914
		1.7052
		2.1511
		1.8571
		1.8032
		2.2589
		1.6954
		2.4745
		2.4402
		2.0188
		2.2295
		2.5529
		2.3863
		2.4941
		2.5186
		1.8522
		2.2148
		2.0874
		2.5431
		2.3961
		2.3422
		1.9796
		1.8375
		1.7542
		2.3618
		2.3324
		1.323
		2.0972
		3.0184
		2.2246
		2.2393
		2.4108
		2.2883
		2.3765
		2.0825
		1.9551
		2.8028
		2.009
		1.6023
		1.8522
		2.1805
		1.7689
		2.6313
		2.646
		2.2295
		2.8812
		2.2883
		2.5872
		2.7636
		1.7983
		2.156
		2.7293
		2.94
		2.2589
		3.0968
		2.4941
		2.1315
		2.0776
		1.4161
		1.8669
		3.0037
		2.0335
		1.8865
		2.6558
		2.5284
		2.2736
		2.401
		2.8714
		2.1511
		1.9061
		2.7979
		2.9155
		2.5627
		2.6754
		2.2295
		2.3226
		2.3079
		2.1952
		2.8665
		2.2981
		1.8522
		2.7146
		2.9057
		2.0433
		2.3618
		2.3814
		1.4847
		2.7195
		1.8522
		2.1021
		2.1217
		2.1511
		3.3859
		2.4647
		2.0041
		2.0139
		2.8567
		1.6317
		1.7836
		2.1266
		1.8277
		2.205
		2.3814
		1.911
		1.9453
		2.3275
		2.0237
		2.3618
		1.5582
		1.911
		2.695
		2.2736
		2.7048
		1.617
		2.8518
		2.3618
		1.4847
		1.8816
		2.4402
		2.6411
		2.4647
		1.8816
		2.9498
		1.7787
		2.3079
		2.3912
		2.6999
		1.9355
		2.4157
		1.8669
		2.401
		2.3912
		2.6803
		2.1658
		1.9012
		2.4892
		2.4059
		2.0041
		2.5333
		2.5088
		2.2148
		2.7636
		1.9404
		1.3181
		1.9159
		2.8616
		2.4304
		2.6558
		2.5333
		2.5431
		2.6705
		1.8914
		2.1315
		2.0041
		2.9792
		2.2197
		1.8914
		2.2736
		2.0825
		2.0923
		2.5872
		2.7195
		2.5872
		1.9992
		2.5382
		2.4892
		2.7146
		2.695
		2.0874
		2.3912
		1.813
		2.2491
		2.3177
		1.7052
		1.8865
		2.1511
		2.7587
		2.5676
		3.1703
		2.3765
		1.7395
		3.0282
		2.2148
		2.4892
		1.7297
		2.0139
		2.0727
		2.3569
		1.96
		2.2099
		2.1609
		2.1413
		2.3569
		2.3863
		1.7934
		1.5239
		1.5631
		1.617
		2.2344
		1.911
		2.3422
		2.7538
		3.1703
		2.3128
		2.2834
		2.1315
		3.0772
		2.3863
		2.3667
		2.3422
		2.548
		1.7983
		1.6268
		2.1903
		3.1017
		1.8473
		2.2687
		2.4745
		2.6215
		2.5235
		1.9208
		2.7244
		2.6705
		1.9404
		1.9159
		2.4402
		2.5676
		1.8081
		1.6954
		2.1462
		2.6362
		2.4696
		2.2344
		1.7689
		1.8963
		2.8812
		1.9453
		2.8469
		2.7342
		2.4304
		2.1266
		2.303
		2.0139
		2.4108
		1.9551
		1.6415
		2.1805
		2.3814
		2.3569
		2.2001
		3.1311
		2.9743
		2.0335
		2.3079
		1.9061
		2.695
		1.6562
		2.0041
		2.0335
		2.5774
		1.9208
		2.3814
		2.0041
		2.2344
		2.8077
		2.3324
		1.96
		1.7003
		2.5088
		2.45
		1.7787
		1.862
		2.3569
		2.401
		2.7146
		2.8224
		2.6215
		2.3961
		1.3328
		1.8767
		2.9057
		1.9061
		2.7097
		2.5725
		3.185
		2.499
		2.5186
		2.9449
		2.9939
		2.3422
		2.2393
		2.4647
		3.0086
		2.9449

## Sheet: Replica2_Mix2Trans
	Cell area ΔglgBXCAP (µm^2)	Cell area WT (µm^2)
	1.3279	1.4602
	1.5337	2.2197
	1.3965	1.3426
	1.6905	1.9551
	1.3426	1.4749
	1.4749	1.2054
	1.1172	1.7885
	1.7444	1.6072
	1.3671	2.1511
	1.3475	1.3083
	1.9845	1.6268
	1.4651	1.6366
	1.7542	1.4308
	1.0584	2.0629
	1.3328	2.107
	1.1711	1.4014
	1.4308	2.1315
	1.96	1.3279
	1.3916	2.1119
	1.2495	1.6464
	1.2446	1.9012
	1.5925	1.4651
	1.3622	1.715
	1.2299	1.6807
	1.1711	1.274
	1.1613	2.3079
	1.3671	1.7003
	0.9653	2.1021
	1.3377	1.9943
	1.3965	1.3034
	1.2985	1.4847
	1.2005	2.0923
	1.225	2.1315
	1.1662	1.3524
	1.3524	2.4549
	1.3377	1.8669
	1.2201	2.4255
	2.0433	1.2348
	1.4259	1.7983
	1.4259	1.8522
	1.3769	1.764
	1.5729	1.5092
	2.0188	2.2001
	2.107	1.7395
	1.1956	2.352
	1.9208	1.5092
	1.3622	1.5239
	1.2201	2.2197
	1.7787	1.4406
	1.8424	1.5337
	1.6415	1.5582
	1.4504	1.3083
	1.5925	1.8669
	1.6366	1.8424
	1.176	1.6317
	1.5729	1.2887
	1.0878	1.3475
	1.4749	1.8081
	1.9943	1.6268
	1.6758	1.5337
	1.1564	1.6464
	1.5043	1.9404
	1.3573	1.666
	1.5092	2.0531
	2.3471	2.2197
	1.4651	1.1466
	1.4406	1.6464
	1.4602	1.6121
	1.47	1.3965
	1.8571	1.5092
	1.8963	2.1707
	1.5582	1.7787
	1.2397	0.784
	1.4406	1.2103
	2.0433	1.421
	1.2936	1.6611
	1.7003	1.6709
	1.3818	1.7003
	1.3524	1.2691
	2.0041	1.225
	2.0041	1.4896
	1.4112	1.8669
	1.9306	1.9453
	1.3867	1.9796
	1.3377	1.8963
	2.0384	1.8326
	1.4063	1.5435
	1.6807	1.3622
	2.2197	1.4455
	1.4357	1.47
	2.0237	1.421
	1.6954	1.9551
	1.1466	1.2397
	1.4357	1.8326
	1.8571	2.1217
	1.3573	1.6219
	1.1564	1.4063
	2.0237	1.47
	1.8326	1.2789
	1.078	1.7052
	1.2838	1.5043
	1.1466	2.1021
	1.4945	1.764
	1.3965	1.4651
	1.5288	1.3573
	1.1613	2.0727
	1.4504	2.7734
	1.0339	2.2442
	1.0878	1.4406
	1.4063	1.5533
	1.9404	1.5435
	1.2936	1.4014
	1.323	1.8865
	1.176	1.323
	1.2299	1.4994
	1.3867	2.0384
	1.7003	2.4206
	1.3671	1.5778
	1.1662	1.7591
	1.4406	1.8865
	1.1907	1.3083
	1.6366	1.6513
	1.1662	1.4161
	1.274	1.6415
	1.5729	1.6415
	2.0384	2.0286
	1.372	1.2348
	1.8669	2.1658
	1.9845	1.5435
	1.3965	1.7738
	1.5435	1.3377
	1.3965	1.5092
	1.6366	1.6464
	1.6513	2.4647
	2.205	1.9453
	1.7444	1.5435
	1.5288	2.5382
	1.4553	2.3471
	1.5043	1.1907
	2.0188	1.4749
	1.3622	1.5386
	1.421	1.7738
	2.1413	1.6905
	1.2936	1.5827
	1.5337	1.9061
	1.2887	1.3622
	1.6072	1.6562
	1.3279	1.9502
	1.3377	1.1564
	2.107	1.7591
	1.2152	1.4161
	1.4063	1.9159
	1.9551	2.2785
	2.2589	1.666
	1.6513	2.3373
	1.4259	1.4602
	1.3769	1.1956
	2.3177	1.3671
	2.009	1.6807
	1.3132	1.2201
	1.4357	1.176
	1.5092	1.8718
	1.1025	1.421
	1.519	1.9551
	1.7591	2.1168
	1.5925	1.372
	1.47	1.274
	1.5582	1.2103
	1.4357	1.3916
	1.4063	2.1756
	1.3279	1.372
	1.1613	1.8081
	2.0433	1.3769
	1.2299	1.1711
	2.1952	1.3965
	1.9551	1.3083
	1.617	1.7983
	2.1756	2.5284
	1.4602	2.1658
	1.2642	1.421
	1.8179	1.2201
	1.6121	1.1466
	2.0923	1.9943
	1.4063	1.7738
	1.6856	1.4602
	1.5435	2.2638
	1.5337	1.7003
	2.2295	1.274
	1.5533	1.9698
	1.3573	1.4749
	1.8914	2.352
	1.2642	1.4749
	1.6072	2.4843
	1.274	2.4206
	1.8865	1.2936
	1.4798	2.6068
	1.0829	2.1903
	1.7542	1.7591
	1.078	1.3426
	1.9061	1.6464
	1.1319	2.1021
	1.911	1.6317
	1.2152	1.2446
	1.4259	1.4112
	1.9012	1.9355
	1.4945	1.5484
	1.6415	1.8571
	1.323	1.9747
	1.323	1.4063
	1.8767	1.274
	1.2936	1.4896
	1.3475	1.617
	1.2544	2.6999
	2.1217	1.4798
	1.0094	1.4896
	1.127	1.4553
	1.7738	1.4357
	1.7983	2.0825
	1.225	2.1315
	1.5239	2.0139
	1.4602	1.1515
	1.029	1.7983
	1.7444	1.7689
	1.1956	2.0286
	1.47	1.9306
	1.4308	1.3279
	1.3132	1.8816
	1.078	2.1217
	1.176	1.2495
	1.3083	1.9551
	2.009	1.9404
	1.1172	1.8375
	1.5876	2.0237
	1.274	1.1956
	1.4504	2.0923
	1.4357	1.8081
	1.5631	2.0531
	1.6317	1.3622
	1.5974	1.715
	1.3573	1.5729
	2.2197	1.5386
	1.3573	1.3867
	2.1021	1.5435
	1.519	1.4455
	1.7297	1.4945
	1.8277	1.3965
	1.9061	2.7391
	1.6611	1.1809
	1.1809	2.009
	1.372	1.6807
	1.6072	1.5778
	2.0335	1.6856
	1.4014	1.7738
	1.372	1.9992
	1.4896	2.0678
	1.6219	1.8179
	1.7003	1.9453
	1.0976	1.4063
	1.3475	1.9747
	1.813	1.4896
	1.4945	2.0776
	1.5337	2.2883
	1.6562	1.3132
	1.1172	1.274
	1.5925	1.4896
	1.1074	2.6166
	1.4161	2.0923
	1.6121	1.7738
	2.2148	1.6709
	1.3377	1.6807
	1.4259	1.9845
	1.7052	1.2642
	1.8032	1.7297
	1.2054	1.8081
	1.1809	2.1462
	1.6023	1.47
	1.4112	1.519
	1.1907	1.3279
	1.2593	1.2887
	1.3279	1.1809
	1.8963	1.6072
	1.8914	1.3769
	1.2985	1.6709
	1.4308	2.3765
	1.2299	1.7395
	1.5043	2.0188
	1.3083	1.617
	1.2054	1.2054
	1.1172	1.6562
	1.2593	1.4161
	1.3818	1.6807
	1.372	1.6268
	1.9894	1.6954
	1.0829	1.9796
	1.176	1.6856
	1.1858	1.3916
	1.2005	1.3769
	1.3034	1.5925
	1.3475	1.5925
	1.029	2.1658
	1.7542	1.8375
	1.3181	1.3671
	1.372	1.5435
	1.1809	1.8571
	1.1564	1.9992
	1.5925	1.7689
	1.2054	2.4304
	1.9943	1.3671
	1.3867	2.0629
	1.5729	1.5827
	1.7787	1.5582
	1.4553	1.2054
	1.3034	2.3471
	1.4014	1.9747
	1.9551	1.1613
	1.7199	1.2838
	1.127	1.4847
	1.4896	2.156
	1.4553	1.3671
	1.6219	2.2491
	1.2887	1.8571
	1.4602	1.617
	1.7836	1.47
	1.4014	1.6709
	1.4896	1.3426
	1.6415	1.7689
	1.8179	2.6117
	1.1711	2.548
	1.0584	1.5043
	1.4896	1.4749
	1.6023	2.1217
	1.7787	1.3377
	1.9061	1.5484
	2.0923	1.2789
	1.4896	2.0531
	1.6758	1.5778
	1.9306	1.4357
	1.7934	1.6856
	1.2642	2.5774
	1.6464	1.9404
	1.7052	2.8616
	1.4602	2.4353
	1.4308	1.764
	2.2246	1.911
	1.8473	1.6121
	2.205	1.2985
	1.1956	1.5827
	2.2981	1.1858
	1.5386	1.5239
	1.3328	1.8081
	1.4014	1.372
	1.568	1.1074
	1.1613	1.7738
	1.5925	1.6415
	1.4161	1.3377
	1.323	1.2446
	2.2589	1.5631
	1.5778	1.4504
	2.1805	1.3279
	1.3965	1.6268
	1.7003	1.6513
	1.7444	1.372
	1.6562	2.0237
	1.1809	1.7101
	1.1711	1.3769
	2.0335	1.5729
	1.7738	1.4945
	1.3671	1.6709
	1.2887	1.421
	1.4896	1.911
	1.1025	1.4259
	1.8277	1.3622
	1.47	1.617
	2.2834	1.3279
	1.2397	1.9257
	1.2103	2.4647
	1.1172	2.0825
	1.6562	2.3667
	1.7444	2.0923
	1.127	1.3475
	1.7738	1.9306
	1.5239	2.1462
	1.2936	1.5141
	1.6366	1.3475
	1.5386	1.2544
	1.4504	2.0678
	1.421	1.9404
	1.1956	2.3618
	1.5729	2.2834
	1.9845	1.7003
	1.666	1.8277
	1.1123	1.9257
	2.1854	2.1462
	1.2348	1.9502
	1.1662	1.7101
	1.6562	1.6121
	1.8081	1.4994
	1.3083	1.3622
	1.1515	1.7395
	1.6023	1.8767
	1.2495	2.0139
	1.3573	2.1413
	1.6513	1.7346
	1.6366	2.1266
	1.1074	2.1707
	1.6513	1.6807
	1.9698	1.7052
	1.5876	1.3965
	1.372	1.568
	1.1123	2.1168
	1.3279	1.5043
	1.4161	1.6268
	1.2348	1.4357
	1.2544	1.5435
	1.7493	1.4063
	1.1613	1.862
	1.7346	1.6562
	1.2936	1.7934
	1.5141	1.5386
	1.47	1.9502
	2.2001	1.2936
	1.3034	1.4602
	1.421	1.764
	1.3573	1.5533
	1.4357	1.8081
	1.8767	1.4063
	1.6954	1.7787
	1.4651	1.5533
	1.2152	1.2936
	1.862	1.421
	1.9698	1.3083
	1.2152	2.4353
	1.8179	2.1364
	1.6709	1.421
	1.8277	1.421
	1.6709	1.2691
	1.4259	1.715
	1.225	1.8228
	1.5484	1.9257
	1.3328	1.1907
	1.2299	1.7885
	1.3083	2.2246
	1.4896	1.4308
	1.7101	2.2932
	1.6121	1.8424
	1.5533	1.568
	1.5337	2.009
	1.7885	1.3818
	2.0139	2.0923
	2.0923	1.3622
	1.8277	1.7983
	1.2593	1.6023
	1.2593	1.8228
	1.4161	1.5141
	1.6709	1.9698
	1.4504	1.4406
	2.3324	1.8179
	1.3377	1.4259
	1.1809	2.5529
	1.3622	2.6068
	1.4896	1.4014
	1.9894	1.6317
	1.6562	1.4847
	1.4259	2.6852
	1.1662	1.7346
	1.4259	1.6513
	1.4406	1.5386
	1.5631	1.7836
	1.4308	1.6072
	1.4749	1.2299
	1.372	1.8081
	2.0041	1.3769
	1.2446	1.7836
	1.2887	1.9551
	1.3524	1.3181
	1.5239	2.2442
	1.9306	1.7542
	1.5876	1.4749
	2.1413	1.4749
	1.176	2.401
	1.2642	1.9747
	1.5435	1.9306
	1.8473	2.0482
	1.8718	1.7542
	1.3965	1.2642
	1.2593	2.4157
	1.568	1.4749
	1.4749	2.5578
	1.715	2.0678
	1.4308	1.7248
	2.0237	1.5092
	1.1025	2.0041
	1.4553	2.0482
	1.7836	1.6219
	1.4504	1.3622
	1.5827	1.4308
	1.5631	1.6954
	1.4357	2.1119
	1.1956	1.4112
	1.3622	1.715
	1.2005	2.3912
	1.4749	1.4651
	1.6758	1.1711
	1.3132	1.7248
	1.2838	1.3475
	1.3622	1.4798
	1.8473	2.3667
	1.2838	1.4847
	1.4994	1.176
	1.8032	1.4749
	1.3818	2.1413
	1.1809	1.5043
	1.8473	2.4598
	1.6219	2.597
	1.2544	1.5239
	1.3475	1.3377
	1.7297	1.4896
	1.3671	1.7542
	1.2103	1.6072
	1.4455	2.3177
	1.323	2.7244
	1.274	1.6219
	1.5778	1.8081
	1.2691	1.6709
	2.107	1.8375
	1.225	1.6905
	1.2397	1.2397
	1.4455	2.1266
	1.4063	1.5631
	1.6758	2.1266
	1.9257	2.3716
	1.2544	2.6019
	1.7248	1.9306
	1.225	1.7346
	1.3034	1.4259
	1.7836	2.4157
	1.5484	1.7591
	1.7689	1.6023
	1.9306	1.4945
	1.7346	1.519
	1.3867	2.401
	1.8914	1.4455
	1.2544	1.5631
	1.3671	1.3965
	1.8375	1.2103
	1.519	1.6366
	1.2887	2.4206
	1.519	1.3818
	1.3083	1.4847
	1.8669	1.9208
	1.8669	1.9306
	1.1368	1.6268
	1.5533	1.6072
	1.7444	1.8326
	1.2691	1.3426
	1.3475	2.0629
	1.4112	1.3034
	1.4406	2.0433
	1.3279	1.372
	1.078	1.2593
	1.3426	1.3083
	1.666	1.9502
	1.9894	1.2544
	1.7297	1.3867
	1.176	2.3863
	1.4161	1.4406
	1.2054	2.5284
	1.4847	1.6317
	1.3377	1.274
	1.3671	2.1462
	1.3916	1.5337
	1.323	2.7244
	1.1466	2.2246
	2.0531	1.5631
	1.1662	1.4161
	1.3475	2.4304
	1.029	1.7493
	1.6072	1.3034
	1.3671	1.6513
	1.029	2.6705
	1.2789	1.4259
	1.2446	1.519
	1.5386	2.3569
	1.3328	1.4602
	1.6415	2.2736
	1.4161	1.8669
	1.3573	1.5827
	1.6954	1.7003
	1.6121	1.7199
	1.2152	1.6856
	2.1021	1.568
	1.3181	1.7395
	1.617	2.4745
	1.1515	1.6317
	1.1172	1.4112
	1.9208	1.8669
	2.0678	1.9992
	1.6268	2.8518
	1.6219	2.2785
	1.3671	2.009
	1.5582	2.205
	1.6415	2.254
	1.1858	1.6562
	1.6807	2.0139
	1.5484	1.3965
	2.2197	2.45
	1.5043	1.4651
	1.2593	1.4455
	1.5582	2.3863
	1.3769	1.4063
	1.3573	2.156
	1.4455	1.5435
	1.9208	2.2148
	1.8081	2.2883
	1.3916	1.7934
	1.4651	1.4014
	1.617	1.5288
	2.1119	1.4308
	1.5778	1.5631
	1.2789	1.6905
	1.176	1.4161
	1.8473	1.274
	1.323	1.2642
	2.0972	1.3181
	1.666	2.3961
	1.3916	1.7787
	1.6317	1.3573
	1.2446	1.96
	1.3181	2.009
	1.3818	2.058
	1.0241	1.3769
	1.2936	1.7395
	1.9845	1.617
	1.1221	1.568
	1.4161	2.2883
	1.6464	1.2544
	1.323	1.6954
	1.2985	1.2936
	1.7052	1.6121
	1.1956	1.5582
	1.3573	1.2103
	1.1515	2.0286
	1.2054	1.9796
	1.4994	1.6219
	1.5533	1.1662
	1.4896	1.8179
	2.0335	2.4598
	1.176	1.5631
	1.4014	2.1413
	1.0535	1.5043
	1.7444	1.5925
	1.2593	1.5141
	1.1319	2.1756
	1.7983	1.3132
	1.813	1.5631
	1.0976	2.3128
	1.4504	1.4063
	1.2103	2.4794
	1.3573	1.8326
	2.107	2.1854
	1.5533	1.5484
	2.2834	1.3867
	2.1609	1.3034
	1.3426	2.2834
	1.4504	1.6317
	1.2201	1.9061
	1.5778	2.0629
	1.4798	2.1854
	2.0237	1.7493
	1.9355	1.9208
	1.6121	2.2344
	1.5827	1.9698
	1.3769	1.2593
	1.1564	2.2638
	1.2299	1.617
	1.4357	1.8179
	2.0433	1.6758
	1.1613	2.107
	1.274	1.9796
	1.3132	1.8718
	1.9894	2.401
	1.6219	1.5092
	1.2495	2.2246
	2.1658	1.5239
	1.4406	1.96
	1.6121	1.8228
	1.2838	1.5288
	1.9943	1.3524
	2.0825	2.6852
	1.8424	1.3475
	1.2642	1.7787
	1.6905	1.4994
	2.3079	1.2348
	1.4357	2.2393
	1.5533	1.4259
	2.1266	1.5092
	1.5631	1.3083
	1.3426	1.4798
	2.2981	1.3328
	1.715	1.4994
	2.1266	1.2593
	1.2936	2.4353
	1.9894	1.3181
	1.5876	1.3132
	1.2103	1.6954
	1.7591	1.5239
	1.5141	1.7395
	1.2642	1.7003
	1.2544	1.3573
	1.7493	1.3916
	1.6366	1.6807
	1.3965	1.2887
	1.8179	2.2932
	1.0927	2.0629
	1.3916	1.5435
	1.2005	1.6072
	1.2005	1.2985
	1.8375	2.1119
	1.274	1.6709
	1.1417	1.7052
	1.2054	1.176
	1.2887	2.4402
	1.6464	1.6758
	1.0682	1.5631
	2.0286	2.009
	1.764	2.3128
	1.6807	1.47
	1.4847	1.5925
	1.1662	1.5827
	1.2201	2.4647
	1.3818	1.5827
	1.5631	1.6709
	1.3034	1.5876
	1.8375	1.3426
	1.2005	1.3426
	1.8424	1.8179
	1.8473	1.6219
	1.1417	2.0335
	1.4357	1.7395
	1.4406	2.6019
	1.5582	1.7297
	1.9845	1.4847
	1.7493	1.7101
	1.4994	1.5631
	1.3622	1.5435
	1.7934	1.5043
	1.6758	2.2785
	1.4014	1.8816
	2.156	2.3912
	1.3328	1.666
	1.6758	1.568
	1.8277	1.617
	1.5288	1.9159
	1.2299	2.0188
	1.4504	1.2642
	1.5582	1.372
	1.3181	2.45
	1.3524	1.3916
	1.2985	2.1266
	1.3524	1.4406
	1.9502	1.5141
	1.6562	1.2544
	1.3083	1.8326
	1.813	2.2932
	1.8228	1.6072
	1.6268	1.5043
	1.3279	2.0874
	1.8865	1.323
	1.127	1.911
	2.0531	1.3083
	2.0923	1.7493
	1.7542	1.5239
	1.2887	1.6317
	1.9159	1.5974
	1.4357	1.5729
	1.2495	1.1907
	2.2246	1.1956
	1.4455	1.6611
	1.8522	2.0629
	1.1858	1.5974
	1.274	1.3671
	1.5386	2.1511
	1.6072	1.3034
	1.1613	2.0286
	1.6856	1.9208
	1.6905	1.5827
	1.4161	2.254
	1.8718	1.6709
	1.6415	1.8865
	1.2887	1.2691
	1.8767	2.2491
	2.0678	1.8571
	1.2103	1.4014
	2.0531	2.5872
	2.0237	1.3769
	1.4994	1.5778
	1.6464	2.0727
	1.323	2.156
	1.4553	1.6366
	1.4945	1.6905
	2.0678	1.3818
	1.8767	1.4504
	1.5533	1.5239
	1.8032	2.3079
	2.0727	1.6219
	1.5582	1.715
	1.6513	1.8081
	1.47	1.5435
	2.1609	1.7983
	1.6611	1.911
	1.5386	1.3916
	1.6807	1.5827
	1.3475	1.6072
	1.3279	2.1021
	1.421	1.4504
	1.2005	1.8179
	1.6709	1.323
	1.2446	1.1711
	1.4357	1.7689
	1.7052	2.0776
	1.5631	2.3667
	1.5141	1.4749
	1.1319	1.4504
	1.813	1.9306
	1.3426	2.0335
	1.4161	2.3177
	1.127	1.862
	1.1662	1.4749
	1.2397	2.1364
	1.2201	2.3471
	1.813	1.519
	1.176	1.4406
	1.6758	1.715
	1.6611	2.6705
	1.7052	1.7101
	1.2936	2.2491
	1.2103	1.3475
	1.7983	1.8767
	1.2348	1.5729
	1.3132	1.3867
	1.3916	1.3965
	1.8522	1.4602
	1.6513	1.2005
	1.2103	2.0923
	1.5582	2.2393
	1.6513	2.3961
	1.5876	1.5288
	1.1907	2.1658
	1.6856	1.8914
	1.274	2.2442
	1.4602	1.6464
	1.4406	2.3961
	1.372	1.2593
	1.7983	1.3083
	1.2005	1.2936
	1.7003	1.7297
	1.0927	2.352
	1.9012	1.5288
	1.5876	2.4451
	1.5239	1.7885
	1.8963	1.6709
	1.8277	2.5137
	1.3034	2.4843
	1.0927	1.3965
	1.0829	1.8865
	1.7689	1.5533
	1.3916	2.6901
	1.4308	2.254
	2.2785	1.6219
	1.2299	1.5827
	2.1168	1.2593
	2.1364	1.8816
	1.176	1.5337
	1.3671	1.3475
	1.5288	1.4063
	1.6807	1.7052
	1.6905	2.058
	1.029	1.1319
	1.617	1.5729
	1.5729	1.5974
	1.666	1.372
	1.715	2.107
	1.5092	1.4847
	2.0874	2.1266
	1.6023	1.4308
	1.3671	2.2932
	1.862	1.1809
	1.7052	1.519
	1.2201	1.4798
	2.156	1.9992
	1.1025	1.4994
	1.2397	1.3181
	2.0972	1.96
	1.4161	1.8179
	1.2985	1.8081
	1.2299	1.3475
	1.2446	1.3916
	1.6807	1.225
	1.3034	1.2838
	1.2495	1.421
	1.3818	1.4602
	1.3622	1.274
	1.9257	1.6366
	1.3377	1.6709
	1.7003	1.3475
	1.5043	1.3769
	1.2397	2.2883
	1.4455	1.9747
	1.225	1.3916
	1.0584	1.9894
	1.8963	1.3867
	1.764	1.5484
	0.9947	1.5337
	1.1662	1.4063
	1.9012	2.1119
	1.5435	2.1315
	1.6856	1.8963
	1.3671	2.009
	1.1956	1.6611
	1.8914	1.4651
	1.6807	1.9208
	1.4798	1.4112
	1.4357	1.6954
	1.274	1.666
	1.3132	2.0335
	2.0825	2.2687
	1.2887	2.303
	1.176	1.6317
	1.274	1.8179
	1.666	1.9845
	2.1315	2.3569
	1.3818	1.6366
	1.3867	1.9208
	1.2495	2.3373
	1.8963	2.0727
	1.9453	1.8228
	1.5876	1.3377
	1.666	2.2295
	1.4357	2.0188
	1.0535	2.1707
	1.3377	1.6121
	1.0731	1.8522
	1.0731	2.4059
	1.96	2.1756
	1.764	2.1462
	1.8032	1.8865
	1.1515	1.3818
	1.2642	1.6415
	1.7493	1.7836
	1.4455	1.4896
	1.4847	1.4455
	1.568	1.6268
	1.7101	1.666
	1.764	1.4994
	2.0629	1.2495
	1.5337	1.4308
	1.6856	1.568
	2.0384	2.0776
	2.2491	1.4161
	1.8473	2.0825
	1.5386	1.6807
	1.7591	1.715
	1.3328	2.2344
	1.3622	2.0335
	1.6562	2.4255
	1.9159	2.0433
	1.4651	1.2691
	1.9306	1.6317
	1.3573	1.5484
	1.3965	1.1172
	1.2593	1.1564
	2.2883	1.7934
	1.4063	1.2495
	1.862	1.8032
	1.6464	1.274
	1.8865	1.1515
	1.519	1.7052
	1.8963	2.2981
	1.2691	1.2054
	1.3916	1.4455
	1.3328	2.2638
	1.4063	1.6758
	1.2985	1.1417
	1.9012	1.2887
	1.2593	1.8963
	1.2593	2.0776
	0.9604	1.2691
	1.5925	1.7444
	1.3426	2.3814
	1.5239	1.9061
	1.1613	1.7248
	1.1907	2.4255
	1.4455	1.1711
	1.1662	1.4798
	1.4798	1.5533
	1.2005	1.911
	0.9506	2.7538
	1.666	1.3818
	1.6219	2.1609
	1.1123	1.8081
	1.5778	2.0041
	1.2152	1.5582
	1.6121	1.8914
	1.0045	1.7003
	2.254	1.7787
	1.4357	1.1074
	1.1319	0.9751
	1.6464	1.47
	1.5386	0.9604
	1.6807	1.6268
	1.519	1.9845
	1.2985	1.1466
	1.8571	1.4945
	1.7591	1.2201
	1.1907	1.6954
	1.5631	1.8865
	1.2887	1.4847
	1.9257	1.1711
	1.5386	2.548
	1.9649	1.3475
	1.3965	1.3671
	1.1417	1.8081
	1.1564	1.6366
	1.3671	2.0972
	1.9845	1.1956
	1.3377	1.2495
	1.1025	1.5974
	2.1658	1.3769
	1.6905	1.372
	1.5239	1.5043
	1.4406	2.1217
	1.2838	2.0923
	1.8277	2.2736
	1.274	1.9551
	1.3328	1.2887
	1.6905	2.0041
	1.5337	1.1907
	1.2299	1.3181
	2.0923	1.9159
	1.5435	1.4063
	1.5533	2.0286
	1.5043	1.9943
	2.1707	2.3079
	2.0237	1.7493
	1.3769	1.2936
	2.0433	1.3524
	1.47	2.499
	1.2201	1.3083
	1.47	1.6072
	2.0335	1.2446
	1.5778	1.6954
	1.5043	1.1368
	2.1217	1.7248
	1.7591	1.7248
	1.2397	2.1707
	1.7738	2.5431
	1.519	2.1854
	1.7591	1.1956
	1.8571	1.9796
	1.2495	1.47
	1.7787	1.47
	1.6219	1.4945
	1.4847	1.8669
	1.5337	1.5288
	1.5435	1.5484
	1.3671	1.3622
	1.3524	1.5631
	1.8571	2.4647
	1.7983	1.5827
	1.6513	1.2152
	1.862	1.9649
	1.1956	1.5141
	2.0335	1.9306
	1.2789	2.009
	2.058	1.7101
	1.9796	2.2099
	1.2054	1.5337
	1.5141	2.009
	1.2495	2.0874
	1.2152	1.7297
	1.1319	2.0629
	2.0923	1.2642
	1.3034	1.8326
	1.4896	1.6072
	1.2103	2.0188
	1.7395	1.5484
	1.3573	1.5337
	1.7101	1.6709
	1.2838	2.4402
	1.6513	2.4157
	1.0437	1.7052
	1.0584	1.3671
	1.6268	2.2442
	1.8032	1.5827
	1.5876	2.2589
	1.2789	1.7689
	1.3769	1.6807
	1.2789	1.2348
	1.4063	1.813
	1.3622	2.4892
	1.1221	1.7493
	1.1123	2.4108
	1.421	2.0874
	1.3279	1.9159
	1.7493	1.4798
	1.8571	1.8081
	1.323	1.3377
	1.9649	2.156
	1.2838	2.1266
	1.3475	1.7395
	1.4161	1.5827
	2.0825	1.5484
	1.3279	1.1858
	1.8228	1.2887
	1.7983	1.3818
	2.1021	2.0286
	1.7542	1.8767
	2.1266	2.3373
	1.5533	1.4406
	1.9306	1.3524
	1.372	1.7003
	1.2985	1.372
	2.1413	1.9502
	2.3422	2.0384
	1.2054	1.3377
	1.421	1.2397
	1.519	1.5729
	1.4945	1.1711
	1.9159	1.1417
	1.3573	1.3916
	1.3524	1.1172
	1.274	2.2246
	1.5876	1.5582
	1.5778	1.7346
	1.8424	1.8179
	1.5435	1.6513
	1.2789	1.3083
	1.5484	2.1854
	1.5729	2.3961
	1.6905	1.5582
	1.5533	1.8473
	2.1266	1.6121
	1.764	1.5974
	1.5484	2.4206
	1.323	2.4304
	1.1417	1.4798
	2.2491	2.7195
	1.2544	2.1805
	1.2789	1.6856
	1.176	1.8963
	1.4945	1.5288
	1.1956	2.1315
	1.8669	2.2932
	1.2348	1.5239
	1.3279	1.2593
	1.7738	1.8522
	2.3275	2.2197
	1.4602	2.7146
	1.421	1.6366
	1.0633	1.5729
	1.3769	2.4157
	1.4112	1.8375
	1.6513	1.2789
	1.4847	1.7983
	1.5484	1.3818
	1.8375	1.8326
	1.4798	2.2491
	1.2103	1.9943
	1.323	1.4749
	1.6464	2.3618
	1.4553	1.5092
	1.1956	1.6758
	1.3965	2.205
	1.3524	2.4696
	1.7542	1.2838
	1.4945	1.372
	1.127	1.3279
	1.3671	1.4308
	1.7346	1.3916
	1.2691	2.2834
	1.4063	1.7395
	1.2789	1.4994
	1.2299	1.8228
	1.862	2.793
	1.764	1.5239
	1.2299	1.862
	1.3573	1.274
	1.2985	2.3226
	1.421	1.6317
	1.4651	1.4798
	1.4896	2.0972
	1.7346	1.3622
	1.5239	1.7493
	2.0531	1.6905
	1.3622	2.2295
	2.0139	1.6317
	1.4602	1.6366
	1.7101	2.1609
	1.2789	1.4749
	1.2887	1.6366
	1.7346	2.1217
	2.1119	1.9894
	1.5141	1.9894
	1.3524	2.254
	1.6268	1.5043
	2.0335	1.7689
	2.3716	2.2785
	2.1266	1.421
	1.7199	1.3573
	1.0682	2.1903
	1.2446	1.6464
	1.3573	2.0482
	1.3475	1.8375
	1.3328	1.4357
	1.421	1.9306
	1.5925	1.4406
	1.2593	1.8081
	1.9502	1.6121
	1.2201	1.3426
	1.4357	2.205
	1.3622	2.6068
	2.1609	1.7885
	1.4259	1.4406
	1.1074	2.1168
	1.1662	2.4696
	1.127	1.7934
	1.1417	1.6807
	1.078	1.6219
	1.2838	1.6121
	1.274	1.617
	1.2103	1.4357
	1.6268	1.6268
	1.1319	2.3814
	1.372	1.3132
	1.3377	1.3328
	1.7199	1.666
	1.5974	1.2691
	1.1515	1.4651
	1.2936	1.4749
	1.3867	2.2001
	1.3671	2.1315
	2.0433	1.8375
	1.1858	1.4504
	1.2446	1.3769
	1.0682	2.5039
	1.7493	1.6464
	1.8326	1.7346
	1.5582	1.5778
	1.4847	1.4994
	1.4749	1.2348
	1.225	1.4994
	1.5092	1.8473
	1.7003	1.3573
	1.3279	2.0727
	1.3132	1.3671
	1.1956	1.5729
	1.0633	1.4896
	1.4161	1.9943
	1.1368	1.6268
	1.7836	2.1854
	1.1025	2.0433
	2.1511	1.4504
	1.1809	2.1903
	1.7052	1.4455
	1.1466	1.6072
	1.8865	2.205
	1.8718	1.4112
	1.1466	1.6023
	1.3524	1.9992
	1.5435	1.2838
	1.2593	1.7689
	1.0633	2.1266
	1.1858	2.2246
	1.6709	1.8277
	1.2348	1.9306
	1.3622	1.3818
	1.3671	1.8669
	1.0584	2.6068
	1.3181	2.1805
	1.4455	1.7003
	1.2446	1.5141
	2.0825	2.3275
	1.2789	1.6905
	1.1515	2.3471
	1.1172	1.5729
	1.2887	1.911
	1.5239	1.8669
	1.4553	1.6268
	2.009	2.7391
	1.2887	1.764
	1.2593	1.7885
	1.3426	2.2442
	1.6905	2.5627
	2.0531	2.2687
	2.058	1.715
	1.715	2.156
	1.96	1.3769
	1.4406	2.1021
	1.7297	1.176
	1.4602	1.3475
	1.813	1.5582
	1.0976	1.0878
	1.6121	1.8277
	1.6317	2.7587
	1.0927	1.4112
	1.1907	1.5141
	1.519	1.6758
	1.2005	2.0776
	1.2887	1.2005
	1.4161	1.421
	1.2103	1.8277
	1.0045	1.6611
	0.9408	1.4112
	1.2495	1.2789
	1.7003	2.2491
	1.2936	1.8963
	1.4994	1.8669
	1.1368	2.2736
	0.9604	1.6807
	1.4553	2.2981
	1.2348	1.4308
	1.0878	1.4504
	1.7052	2.1854
	1.2789	1.1711
	1.8865	1.9649
	1.7591	1.9257
	1.4161	1.4259
	1.2397	1.3524
	1.2936	1.4063
	1.3328	1.5729
	1.0045	1.4749
	1.4945	1.47
	1.2887	1.8522
	1.1564	1.5043
	1.7787	2.1462
	1.6611	1.5925
	1.5876	2.4598
	1.4455	1.5778
	1.3818	1.813
	1.6562	1.5435
	1.1172	1.2397
	1.9208	2.8175
	1.4602	2.1952
	1.0486	2.1805
	1.176	2.3177
	1.3867	2.0384
	1.0878	1.8571
	1.9502	2.2344
	1.029	1.2985
	1.0045	2.009
	1.5092	1.3328
	1.6464	1.9061
	1.1515	1.4651
	1.5386	2.4255
	1.2299	1.3965
	1.4112	1.5386
	1.5435	2.3667
	1.3328	2.3324
	1.2495	1.5778
	1.1319	1.6856
	1.0633	1.8914
	1.3916	2.3226
	1.323	2.3961
	1.6317	1.7346
	1.3181	0.8134
	0.9016	1.6464
	1.2103	1.7787
	1.3573	1.0633
	2.2099	2.0727
	1.2005	2.3226
	1.3818	1.7885
	1.4259	2.3226
	1.2201	1.3622
	1.7297	1.1711
	1.3622	1.8522
	1.47	1.7346
	1.2985	1.6856
	1.0731	1.5729
	1.2054	1.8865
	1.2642	1.4112
	1.6562	1.1319
	1.3965	1.7101
	1.1515	1.4749
	1.2103	1.6807
	1.3475	1.8179
	1.225	1.1564
	1.7003	2.1168
	1.4994	1.7395
	1.3671	0.9996
	1.4798	1.7248
	1.2838	1.7199
	1.6856	1.8865
	1.3524	1.4504
	1.323	1.3034
	1.9992	1.7836
	2.1462	1.5484
	1.2005	1.0241
	1.6366	1.519
	2.0237	1.9992
	1.8718	1.9747
	1.6758	1.6023
	1.5141	1.1025
	1.7689	2.1119
	1.4063	1.9747
	1.666	1.7199
	1.4112	1.8522
	1.1319	1.3818
	1.176	1.3181
	1.1956	2.2736
	1.5778	1.6072
	1.5631	1.4847
	1.9404	1.127
	1.2054	1.5288
	1.3622	1.5092
	1.3769	1.5435
	1.96	2.1511
	1.4504	1.96
	1.3181	1.421
	1.3965	1.6709
	1.4945	1.0192
	1.1319	1.1466
	1.2642	2.1707
	1.3377	1.372
	1.911	2.1413
	1.3916	1.0927
	2.2197	1.6268
	2.0482	2.1364
	1.8816	1.6366
	2.1217	1.9845
	1.3524	2.2785
	1.7346	1.4994
	1.4945	2.0384
	1.5239	1.4014
	1.6072	2.3814
	1.1123	1.2642
	1.2495	2.3716
	1.6611	1.47
	1.1809	1.4994
	1.372	2.0874
	1.5533	2.3863
	1.3083	1.3818
	1.6513	1.4602
	1.2691	1.7346
	1.6758	2.0923
	1.3475	1.3916
	1.5533	1.5435
	1.4112	2.1511
	1.1809	2.2589
	1.4749	1.3377
	1.3965	1.2152
	1.4651	2.4598
	1.617	2.0678
	1.7885	1.3279
	2.009	1.323
	1.2887	1.3083
	1.3132	1.3181
	1.4651	1.3916
	1.1515	1.9894
	1.4014	1.5239
	1.6268	1.7983
	1.4798	2.0678
	1.1613	2.0678
	1.666	1.5778
	2.0482	2.1315
	1.3818	2.4108
	1.0241	1.9012
	1.7542	1.3083
	1.7542	1.47
	1.2201	1.2887
	1.6464	1.9208
	1.127	2.0482
	1.7542	1.5288
	1.5043	1.8914
	1.5337	1.7983
	1.0584	1.7101
	2.1364	1.5484
	1.7836	2.646
	1.5974	2.0237
	1.4063	1.764
	1.4161	2.0384
	1.3524	2.4353
	1.5141	1.8669
	2.1707	1.7101
	1.4749	1.3622
	1.2299	2.3618
	1.2642	1.8865
	1.2495	1.2691
	1.4602	1.7003
	1.3524	1.96
	1.3328	1.6072
	1.3475	1.5288
	1.3965	2.1756
	1.5582	2.0237
	1.4406	2.2393
	1.9453	1.3965
	1.4553	1.6856
	1.2887	1.8473
	1.3524	2.2442
	1.813	2.1413
	2.1658	2.254
	1.4455	1.6268
	1.2348	1.6464
	1.8424	1.5778
	1.3916	2.0727
	1.4112	1.7248
	1.4014	2.2442
	1.6954	2.5039
	1.176	1.6023
	1.3328	1.8228
	1.1515	1.372
	1.3279	1.6905
	1.2054	2.1952
	1.764	1.8816
	1.029	2.303
	1.1858	1.813
	1.2005	1.5631
	2.2834	1.2544
	1.4994	1.3426
	1.4553	1.519
	1.0878	2.3667
	1.0339	2.3324
	1.2838	1.7836
	1.3965	1.813
	1.225	1.9502
	1.8669	1.7493
	1.0682	1.6856
	1.5288	1.6709
	1.3426	2.4255
	1.3916	2.3863
	1.127	1.6807
	1.1564	2.3373
	1.0437	1.5484
	1.1123	1.3867
	1.8375	1.7542
	1.2397	1.6709
	1.5239	1.6513
	1.3328	1.9747
	1.862	2.058
	1.2103	1.47
	1.617	1.666
	1.6121	1.8326
	1.3622	1.3524
	1.5533	1.617
	1.5631	1.9649
	1.617	2.744
	1.1368	1.274
	1.3083	2.0776
	1.6513	1.3769
	1.7101	2.5382
	1.176	1.4161
	1.1564	2.2638
	1.7248	1.911
	1.9061	2.0972
	2.2246	1.1809
	1.6905	1.5239
	1.5729	1.9012
	1.323	1.4259
	1.4308	1.3181
	1.2544	1.6513
	1.8522	2.3079
	2.3226	1.4014
	1.2544	1.2103
	1.3181	2.4696
	1.6954	1.3377
	1.4112	1.5386
	1.2544	1.862
	1.6023	2.5284
	1.4896	1.9404
	1.7101	1.8375
	1.3083	1.5876
	1.9747	2.0335
	1.8032	2.156
	1.2691	1.47
	1.7542	2.0825
	1.323	2.2246
	1.5778	1.5337
	1.9747	1.2936
	2.0825	1.862
	1.8179	2.0678
	2.0433	1.4945
	1.4308	1.5092
	1.9943	1.8179
	2.0678	1.5239
	1.4455	1.4161
	1.8865	1.4945
	1.6464	1.5092
	1.9208	1.4847
	1.4014	1.6317
	1.7493	1.5925
	1.7199	1.9698
	2.009	1.4896
	1.2544	1.5876
	1.2152	2.107
	1.9551	2.0433
	1.8228	2.2197
	1.3524	1.9012
	1.2936	1.3965
	1.2495	1.7542
	1.2642
	1.3622
	1.6317
	1.2642
	1.2691
	1.9992
	2.107
	1.2691
	1.4063
	1.1074
	1.4308
	1.862
	1.666
	1.5974
	1.5484
	1.5876
	1.7836
	1.3916
	1.6856
	1.4308
	1.029
	1.2495
	2.2442
	1.6562
	1.3426
	1.1515
	1.6268
	1.7983
	1.6954
	1.3426
	1.4014
	1.9796
	1.3475
	2.0825
	1.1319
	1.2691
	1.4553
	1.7542
	1.3622
	1.3132
	2.0727
	1.2593
	1.519
	1.4896
	1.6121
	1.2005
	1.6807
	1.7346
	1.9061
	1.2201
	2.0776
	1.5386
	1.2887
	1.078
	1.2789
	1.9796
	1.715
	1.5337
	1.764
	1.9551
	2.352
	1.3916
	1.1466
	1.5582
	1.3279
	1.2054
	1.2054
	1.3377
	1.2348
	2.1854
	1.617
	1.9257
	1.8179
	2.1462
	1.274
	1.8963
	1.4994
	2.3226
	1.5239
	1.7199
	1.4406
	2.0433
	1.5729
	2.0384
	1.2642
	1.813
	1.5582
	1.2936
	1.5337
	1.4063
	1.8522
	1.7885
	1.3573
	1.5092
	1.3328
	1.5827
	1.7493
	1.9404
	1.0976
	0.9408
	1.2103
	1.7885
	1.4994
	1.1564
	1.8571
	1.3622
	1.1123
	2.0286
	1.372
	1.274
	1.4504
	0.9996
	1.5974
	2.2099
	1.2985
	1.2985
	1.5141
	1.8571
	1.6023
	1.6464
	1.2936
	1.0584
	1.0388
	1.9649
	1.6513
	1.3279
	1.1368
	1.1956
	1.1074
	1.2495
	1.6023
	1.5484
	1.5582
	0.9506
	1.2054
	1.2103
	1.225
	1.1956
	1.1662
	1.4651
	1.2299
	1.3818
	1.274
	1.1172
	1.6464
	1.2348
	1.4945
	1.3573
	1.5876
	1.3475
	1.4994
	1.4112
	1.6121
	1.5582
	1.8571
	1.2936
	1.4798
	1.5141
	1.7885
	1.47
	1.3034
	1.3377
	1.6856
	1.9649
	1.5778
	1.372
	2.1168
	2.0286
	1.5876
	1.5239
	1.6758
	2.303
	1.8277
	1.7248
	2.0678
	1.6758
	1.4798
	1.715
	1.8473
	1.2642
	1.7934
	2.1266
	0.9653
	1.7836
	1.3622
	1.0045
	1.9796
	0.9898
	1.1417
	1.5876
	0.8967
	0.9506
	1.3279
	1.9894
	1.2299
	0.9555
	1.3426
	1.5092
	2.0237
	1.568
	1.2495
	1.1907
	1.6905
	1.6072
	1.1368
	1.0878
	1.0094
	1.1613
	1.2691
	0.9359
	1.5092
	1.2201
	1.9845
	1.3279
	1.5827
	1.9943
	1.4455
	1.3769
	0.9947
	1.519
	1.7395
	2.2834
	1.2544
	1.3818
	1.5043
	1.3622
	1.0927
	1.1711
	1.5288
	1.4259
	1.1711
	1.5435
	1.1123
	1.3965
	1.3132
	1.5092
	1.8277
	1.5827
	1.9649
	1.029
	1.0976
	1.6954
	1.3818
	1.3671
	1.7983
	1.813
	1.3769
	1.4455
	1.4357
	1.0976
	2.156
	1.5337
	1.7101
	1.1711
	1.1809
	1.6023
	1.0584
	1.1025
	1.1564
	1.2985
	2.156
	1.5876
	1.3279
	1.7248
	1.3377
	1.2593
	1.2544
	1.7444
	1.7493
	1.2103
	1.1956
	1.3916
	1.1368
	1.1123
	1.0878
	1.9257
	1.2838
	2.0972
	1.3965
	1.5729
	1.6121
	1.3622
	1.2348
	1.4161
	1.2642
	1.4945
	1.8179
	1.4014
	1.3426
	1.617
	1.9257
	1.9257
	1.2495
	1.3524
	1.4945
	1.6415
	1.4651
	1.5239
	1.6611
	1.3426
	1.4308
	1.6464
	1.372
	1.1662
	1.2936
	1.2201
	1.5043
	2.2001
	1.7885
	1.4994
	2.0041
	1.3524
	1.2936
	1.5092
	2.0972
	1.8081
	1.3916
	2.3128
	1.1711
	1.6856
	2.1805
	1.4112
	1.372
	1.6121
	1.6905
	1.6611
	1.3426
	1.3671
	1.4357
	1.4798
	1.7297
	1.3573
	1.2299
	1.5778
	1.4014
	1.8277
	1.372
	0.8477
	1.323
	1.3426
	1.2201
	1.7003
	1.1613
	1.9796
	1.8522
	2.0139
	1.1809
	2.0237
	1.4945
	1.4798
	1.2985
	1.3622
	1.3524
	1.1662
	1.813
	1.1662
	1.3818
	1.7444
	1.4063
	1.3573
	1.0633
	1.3475
	1.6807
	1.4308
	2.009
	1.3524
	2.1217
	2.0335
	2.0139
	1.9502
	1.372
	1.2838
	1.5778
	2.0433
	1.3867
	1.4357
	1.5876
	2.0433
	2.0041
	2.0041
	1.3377
	1.372
	1.5484
	1.4063
	1.3132
	2.0188
	1.4357
	1.421
	1.4357
	2.0874
	1.3916
	2.0433
	1.3034
	2.1413
	1.1662
	1.5141
	1.2005
	1.421
	1.3328
	1.3769
	1.7934
[truncated: 40 more rows]

## Sheet: Replica3_Mix1Expo
	Cell area ΔglgBXCAP (µm^2)	Cell area WT (µm^2)
	1.9698	2.0041
	1.7493	3.0527
	2.3275	2.0482
	2.1903	2.5333
	1.8963	2.1315
	1.9551	2.2393
	2.2001	2.401
	1.7934	2.5921
	2.2932	1.7689
	1.4994	3.1262
	2.5823	3.1703
	2.3422	2.3471
	2.0041	2.6166
	2.4843	3.2879
	2.7587	2.9155
	2.2491	2.7979
	2.7636	2.0972
	3.0625	1.7885
	2.7391	2.2197
	2.2834	3.0919
	1.9649	2.4941
	1.7591	2.1266
	1.4014	3.1507
	2.2785	3.2291
	2.5284	2.7832
	2.4941	2.4598
	2.3863	2.9792
	2.5284	2.7832
	2.0482	2.0923
	2.6264	2.352
	1.4504	1.372
	1.7934	2.8616
	1.7493	2.1511
	2.1707	2.5823
	1.3475	2.646
	2.0139	3.1164
	1.5043	3.0919
	1.7297	2.3569
	3.0527	2.0384
	2.0041	2.5627
	2.6411	2.2638
	2.6607	1.9208
	1.6905	2.205
	2.1854	1.5582
	2.3765	2.9057
	2.1903	2.1854
	2.1168	2.6068
	2.0237	2.2295
	1.7934	2.2148
	2.5284	2.4353
	2.4059	2.8077
	2.6754	2.1854
	2.8371	2.6656
	2.8273	1.9012
	2.7636	2.2148
	2.1511	2.5137
	1.4504	2.2295
	2.2393	3.1017
	2.5872	2.744
	2.3177	1.6317
	2.2785	2.8616
	2.2589	2.2344
	1.764	2.744
	2.1511	2.6607
	2.4255	3.0282
	1.8081	2.1707
	2.9351	2.3863
	2.3618	2.7881
	2.3863	3.0625
	2.3275	2.7244
	2.2393	2.0237
	2.3471	1.9404
	1.7689	1.9894
	2.401	2.8028
	2.1168	2.3667
	2.0237	2.8273
	2.6509	3.2144
	1.9502	2.6558
	2.3961	1.7297
	2.2883	2.6068
	2.5676	2.548
	2.6803	2.4549
	2.4941	2.2736
	1.9208	2.1609
	2.8812	2.45
	2.2099	2.9008
	2.0629	2.6901
	3.0625	1.8032
	2.4647	2.4255
	2.1903	3.1605
	1.7248	1.8277
	1.8718	2.6313
	1.9649	2.9253
	1.5435	2.5039
	2.3961	1.8277
	1.9159	2.8077
	2.3863	2.9841
	1.4161	2.1266
	1.6023	3.0968
	2.9008	1.8179
	2.6509	3.3614
	2.4794	2.5235
	1.2152	2.9547
	2.4157	1.6611
	2.7587	2.8322
	1.9355	1.4651
	1.9159	2.1315
	2.5725	2.5235
	2.3618	1.9747
	1.7591	2.1119
	2.5382	2.2148
	2.0972	2.4255
	2.3569	2.352
	2.6117	2.2736
	2.2197	2.352
	3.1311	2.744
	2.0825	2.4843
	2.2001	2.6362
	2.6705	2.0482
	2.1805	1.323
	2.1217	3.2879
	2.0384	2.3422
	1.6366	2.744
	2.1805	3.1605
	2.0972	1.6611
	2.8518	2.6901
	2.5676	3.1605
	1.9061	1.9208
	2.5333	1.7689
	2.2589	2.5774
	2.4794	2.1315
	2.254	2.1462
	2.1266	2.7293
	2.2442	2.0139
	2.3863	2.793
	1.519	2.7734
	2.8714	2.0139
	2.2246	1.3573
	2.8322	2.0874
	2.156	2.3961
	1.9649	1.8179
	3.1066	2.2736
	2.6852	2.7097
	2.6901	2.9351
	2.0972	3.1997
	1.9992	2.7342
	2.303	2.2099
	1.4259	1.8179
	2.5039	2.499
	1.7493	1.8326
	2.0384	1.5925
	2.1413	2.3961
	1.5778	2.4255
	2.1609	2.6656
	1.5827	1.6415
	1.8571	2.8959
	2.2442	1.8669
	2.6656	1.6415
	2.3814	2.0776
	1.8914	1.7983
	2.6999	2.0335
	2.4304	1.4455
	2.0041	2.7244
	2.695	3.136
	2.0335	3.0282
	2.0335	2.2344
	1.96	3.0135
	2.7636	1.7787
	1.7346	2.6705
	2.989	1.7738
	3.0135	2.1903
	1.6268	2.7391
	2.1658	2.2246
	2.2834	2.6166
	3.1556	2.8861
	1.9747	3.3761
	1.9061	3.0429
	1.8718	2.5921
	2.6019	1.764
	1.9943	2.6852
	1.6758	2.1609
	1.47	2.2344
	2.6901	2.6607
	2.7881	2.597
	2.3863	3.0086
	2.3667	2.7195
	2.4696	2.3863
	2.0041	2.5774
	2.303	1.9845
	2.5382	2.8028
	1.568	2.5529
	2.4255	3.1801
	3.0037	1.6905
	3.1556	1.9551
	1.7395	2.2344
	1.8571	2.8763
	2.2148	2.2148
	1.1319	2.2589
	1.9551	2.0776
	1.9796	2.6166
	2.2589	2.8812
	1.911	3.0429
	2.3961	2.94
	1.3377	1.862
	2.3373	2.3814
	1.568	1.9306
	2.3079	2.2148
	2.0776	2.5431
	1.7689	2.5774
	2.1707	2.0825
	1.6219	3.0331
	2.2197	2.2344
	2.7342	1.8228
	1.3965	2.1805
	2.1756	2.8175
	2.6607	1.8669
	1.8375	3.0772
	2.1119	3.1017
	1.3965	2.4598
	1.7444	2.0531
	2.8518	1.4161
	2.7979	2.7685
	1.9796	2.4157
	2.6803	2.695
	2.3373	2.6607
	2.6313	2.4549
	2.4206	2.8959
	1.9453	2.6166
	1.8718	2.7979
	1.9502	2.8959
	2.7538	1.8767
	2.1266	2.4843
	2.0286	2.0482
	3.1017	2.3471
	2.2001	2.4549
	1.8228	1.9061
	1.5925	2.4157
	1.5043	2.8371
	1.6464	3.0086
	2.4059	2.2589
	1.666	1.9943
	2.254	1.5778
	1.764	3.0527
	1.6366	2.842
	3.1409	2.548
	1.4455	2.2393
	2.009	2.0678
	2.0531	3.1115
	3.1017	2.0727
	3.0527	2.6117
	2.6509	2.6607
	2.2932	2.1511
	1.7052	2.6705
	1.9453	3.0821
	2.3079	1.6072
	1.764	2.0629
	2.6068	2.2001
	1.8571	3.2389
	2.2834	3.1164
	2.0482	2.0972
	2.7293	2.5725
	1.9012	2.9057
	1.5778	2.646
	2.205	2.2736
	2.2687	2.6313
	2.1805	1.5582
	2.4304	2.3275
	1.9012	1.8228
	2.3765	2.5774
	1.6513	1.862
	3.1164	2.891
	1.7885	2.646
	2.1903	3.0233
	2.1266	2.0188
	2.8861	2.8763
	2.4157	2.2883
	1.9894	2.2442
	2.4157	2.9008
	2.4647	1.9355
	2.5137	2.7391
	1.9257	1.5533
	2.6068	2.3324
	1.3083	2.8175
	2.0923	2.548
	1.4749	2.4108
	2.9351	2.6117
	2.107	2.5676
	1.764	2.2344
	1.8963	2.9792
	2.1462	2.401
	2.793	2.4304
	2.6068	1.9894
	2.1707	2.9057
	2.1903	2.9155
	2.3912	3.2144
	3.1899	2.156
	2.0384	2.7538
	1.9845	2.5578
	2.4598	2.1119
	1.7199	3.1948
	1.7101	2.303
	1.9159	1.4112
	2.254	2.1217
	2.7538	2.2148
	1.9404	2.9253
	3.1654	2.3912
	2.0188	3.1066
	3.2046	1.9845
	2.4353	2.4745
	2.548	1.8326
	1.9649	2.2834
	1.715	2.0188
	2.0041	2.3128
	2.2589	2.0972
	2.8959	1.6758
	3.0331	2.5725
	2.8175	2.989
	2.8518	2.94
	1.9649	2.0139
	1.7444	2.3128
	1.5337	2.5921
	3.038	2.2442
	1.8179	2.1511
	2.3716	2.5872
	2.5235	2.8469
	2.254	2.6264
	1.96	2.5039
	3.1164	2.793
	2.2344	1.8522
	2.6509	3.0037
	2.6362	3.0674
	2.0188	2.5872
	2.6166	2.6754
	1.4112	1.9551
	2.5872	2.7048
	1.7885	1.7591
	2.3373	2.4206
	1.9257	2.2442
	2.5186	1.8865
	2.4843	2.1413
	1.7934	3.0723
	2.2393	2.0874
	1.6023	2.1413
	1.4749	2.5921
	1.8669	2.7342
	1.9159	1.8914
	1.6464	1.9404
	2.548	2.499
	1.8669	2.7048
	2.1021	1.9649
	2.9988	3.087
	2.5137	2.3912
	1.9845	2.0629
	2.156	2.6852
	2.1756	1.8571
	2.0825	2.2491
	2.2246	2.989
	1.6023	3.0233
	3.0723	3.0674
	1.4455	1.6611
	3.1556	1.9502
	1.7934	2.8714
	2.6558	2.8322
	2.1805	2.3667
	2.4255	2.4843
	3.1703	2.4157
	2.5872	2.6754
	1.715	1.8767
	2.9008	1.6415
	2.3177	3.1458
	2.8469	1.6268
	1.7248	1.3279
	3.2585	2.646
	2.1462	2.2736
	1.9894	2.1217
	2.2099	2.0874
	2.107	2.303
	1.4406	1.9012
	2.499	2.8175
	1.9306	2.9841
	1.9943	2.6999
	2.5235	2.7293
	1.9551	2.9694
	2.3912	1.8816
	1.4847	1.6366
	2.4157	2.1903
	2.2197	2.401
	2.1511	2.2442
	1.8914	1.7395
	2.94	2.6411
	2.205	1.7248
	1.6072	1.5876
	2.5382	2.7195
	1.4455	1.9649
	2.4647	3.087
	2.4206	2.9939
	1.9061	2.7489
	3.283	1.9796
	2.5725	2.3275
	2.4745	2.3422
	2.3471	2.205
	1.9747	1.96
	2.0384	2.1364
	1.9747	2.9057
	1.6856	2.5235
	2.9253	2.5333
	2.94	1.6905
	1.9502	2.1805
	2.2932	2.1756
	2.9939	1.8228
	2.0727	2.0286
	1.813	2.1658
	3.1556	2.3275
	2.0531	2.1805
	1.6856	2.4108
	3.0478	2.0482
	1.4798	3.0086
	2.2295	1.5778
	1.8179	2.0531
	2.0972	2.3765
	2.9743	2.2246
	2.9988	1.7346
	1.8767	1.8914
	3.0331	2.6166
	2.8322	2.5823
	2.695	2.058
	2.4941	2.6901
	2.5235	3.0968
	1.7983	2.5284
	2.695	2.4108
	2.1168	2.6999
	1.7983	1.4504
	2.3128	1.9698
	2.0139	2.5137
	2.5872	2.548
	1.6513	2.2295
	1.9306	3.2144
	1.9306	3.0625
	2.5725	2.9155
	1.0192	1.9012
	2.2883	2.3814
	2.9743	2.9253
	2.4647	2.5872
	2.7832	1.7052
	1.323	3.1605
	2.7097	3.2095
	2.842	1.8914
	1.2397	2.2687
	1.8326	2.0874
	2.6852	2.8469
	2.352	3.2732
	2.058	2.499
	2.2491	1.7444
	1.4847	2.0041
	2.597	2.3373
	2.2295	1.5484
	2.2393	2.4549
	1.323	2.8518
	1.6366	1.6905
	1.7493	2.5529
	2.8469	2.9351
	2.0433	1.6415
	1.7052	2.2393
	2.2785	1.666
	2.7685	2.7685
	2.8077	2.1217
	2.0678	2.7881
	2.303	2.8126
	1.4847	1.7738
	2.8567	2.4157
	2.7244	2.4794
	2.1119	2.499
	3.0184	1.8571
	2.0433	3.1507
	1.862	2.5137
	2.3912	2.7048
	2.6607	1.911
	1.9257	2.4892
	2.1217	2.9155
	1.519	2.1707
	1.617	2.695
	2.4892	2.2932
	2.2638	2.156
	2.4108	2.7832
	2.1266	2.058
	2.6019	2.352
	2.5431	2.7342
	1.5974	1.7934
	1.813	2.6705
	1.5582	2.2442
	1.5827	1.8228
	2.5676	2.7293
	2.6264	1.9845
	2.646	2.597
	1.9992	2.0874
	2.5921	2.6607
	2.1707	2.7342
	2.4745	2.8371
	1.6072	2.6068
	3.0478	2.0678
	1.2544	2.7832
	1.7248	2.8077
	2.6607	2.4059
	2.2736	2.1119
	2.8273	2.6509
		1.6464
		2.7489
		2.009
		2.4696
		3.0282
		2.6117
		2.4304
		2.4304
		2.4402
		2.8763
		2.5284
		2.1168
		2.4549
		1.7934
		3.087
		2.1952
		1.568
		2.499
		2.0825
		1.7493
		3.0772
		2.6117
		2.989
		2.1364
		2.3177
		2.3226
		1.9257
		2.5529
		1.6219
		2.6068
		2.8567
		2.4647
		2.1511
		2.6264
		1.8277
		2.6264
		2.7146
		3.0184
		1.813
		2.2393
		1.6807
		2.3765
		2.1658
		2.1266
		1.666
		1.8277
		2.7293
		2.0629
		2.3177
		2.6411
		2.8077
		2.2246
		2.5088
		2.9596
		2.6166
		1.9796
		2.5431
		2.5186
		2.3275
		3.3173
		2.4206
		2.8028
		2.8224
		2.7244
		1.5239
		2.0923
		2.6411
		2.6362
		2.5529
		1.7199
		2.5431
		3.1409
		2.4696
		1.9453
		3.1311
		2.8077
		2.5088
		2.009
		2.45
		1.7738
		2.3226
		3.0674
		2.1462
		2.1707
		2.2981
		2.6901
		2.3716
		2.1266
		2.5676
		3.3026
		2.4451
		1.8718
		2.7048
		2.8518
		1.9894
		2.2834
		1.6219
		2.1364
		2.2834
		2.6999
		1.9943
		1.8522
		2.0972
		2.7097
		1.7493
		2.8567
		2.0433
		2.1413
		1.8326
		2.597
		1.7297
		2.45
		2.8812
		2.6362
		2.3569
		1.6954
		2.5823
		2.5921
		2.5382
		1.5533
		2.4647
		2.8322
		2.7342
		2.4304
		2.793
		2.3618
		2.6901
		2.5676
		2.8861
		1.9012
		2.3961
		2.3422
		2.5676
		3.1409
		2.3814
		2.1511
		2.7587
		2.2001
		2.9498
		3.0184
		2.058
		2.1756
		2.2638
		1.6415
		2.2001
		3.0576
		2.1217
		1.6807
		2.3667
		2.3275
		3.0527
		1.8473
		2.6362
		2.8763
		1.9894
		3.1605
		2.9302
		2.5039
		2.009
		1.8816
		2.2491
		2.5186
		1.6954
		1.2348
		2.8273
		2.4892
		3.1752
		2.3716
		1.8816
		2.1364
		1.8571
		1.8669
		2.0482
		2.989
		3.2781
		2.7391
		1.9012
		2.1462
		1.9306
		2.646
		2.1119
		2.1707
		2.8567
		3.0135
		2.9204
		1.6513
		2.8273
		3.0772
		1.6856
		2.7391
		2.0482
		1.7395
		2.5235
		3.1409
		2.0041
		1.96
		2.5088
		2.842
		2.6166
		2.0678
		2.1903
		3.0037
		2.8763
		2.0874
		2.3667
		2.7979
		1.7346
		3.0527
		2.7489
		1.5827
		2.4451
		1.8865
		2.2491
		1.9257
		2.4157
		2.1854
		2.2393
		1.7885
		2.842
		2.2638
		2.597
		2.9302
		2.2344
		1.715
		2.0923
		2.5774
		2.8224
		2.3275
		3.185
		2.8616
		2.4108
		2.6019
		2.3373
		2.6264
		2.7195
		1.8473
		2.2246
		2.4647
		2.6705
		2.5431
		1.764
		2.6362
		2.5137
		2.5431
		1.9061
		2.9596
		3.1948
		2.9743
		2.2981
		2.8861
		2.1903
		2.1021
		2.2736
		2.3814
		3.0184
		3.2291
		1.8669
		2.9645
		1.7934
		1.8571
		2.0678
		2.6656
		1.6121
		2.7832
		2.3226
		2.205
		1.5533
		2.695
		2.4255
		1.8816
		2.303
		2.3177
		2.0384
		1.5337
		2.0286
		2.7342
		2.1315
		2.8322
		3.1605
		1.7199
		2.7391
		2.9596
		2.4745
		2.6117
		2.6558
		2.4843
		3.0478
		2.3618
		1.9698
		2.7979
		2.3569
		1.8669
		2.3765
		1.4651
		2.3618
		1.6562
		2.1119
		1.8032
		1.8277
		1.9355
		2.2687
		1.911
		3.1017
		2.2197
		2.058
		2.4059
		2.8028
		2.4892
		2.6509
		2.2148
		2.2638
		2.9694
		2.9841
		1.9453
		2.695
		1.8424
		2.0531
		2.6999
		2.3226
		2.8469
		2.8861
		2.9008
		2.3618
		1.96
		2.7097
		2.0041
		2.4941
		2.9743
		2.842
		2.1805
		1.8375
		2.2638
		2.3765
		2.6705
		1.8865
		2.1805
		2.2099
		2.6803
		2.5627
		1.9061
		1.8816
		2.205
		2.8273
		2.2785
		2.9008
		2.5284
		2.9253
		2.1021
		1.5974
		3.3516
		2.3814
		2.2736
		2.6264
		2.4647
		2.7734
		1.7493
		2.8567
		1.6611
		1.6317
		2.8812
		2.2785
		2.401
		3.0086
		2.9302
		2.4598
		1.4112
		2.7734
		2.8469
		2.1805
		1.9257
		2.3765
		2.7734
		1.4847
		2.6362
		2.2197
		3.1997
		1.9012
		2.1805
		2.8077
		2.5921
		2.2834
		2.2736
		1.3475
		1.4847
		1.6954
		3.0037
		2.9449
		1.7836
		1.5876
		2.8763
		2.7734
		2.5774
		1.8179
		2.4941
		2.7636
		2.3569
		3.1752
		2.2393
		2.9694
		2.7489
		3.0037
		2.6166
		2.8469
		2.3226
		2.0629
		1.4994
		2.6656
		1.9257
		2.2295
		2.1854
		2.8518
		2.401
		2.352
		2.1168
		2.5284
		1.7836
		2.3716
		2.7734
		2.2736
		1.6317
		1.6856
		2.7048
		2.9694
		2.7881
		2.4794
		1.6415
		2.5627
		2.5627
		2.3471
		1.96
		2.0433
		1.6121
		1.715
		1.7836
		1.9502
		2.2393
		2.5627
		2.9449
		2.6117
		1.5876
		2.2785
		2.6411
		2.058
		2.7587
		2.3716
		3.0821
		2.5039
		2.303
		2.5186
		3.2193
		2.2148
		2.1658
		2.8763
		2.7342
		1.47
		2.4353
		2.1609
		1.6954
		2.7538
		2.3716
		2.695
		3.0674
		1.9355
		2.7783
		2.9155
		2.0286
		2.5333
		2.4059
		2.303
		1.7346
		2.0531
		2.5235
		2.1854
		1.7591
		2.7587
		2.4206
		1.7787
		2.646
		2.4696
		1.8963
		1.9012
		1.8963
		2.1413
		2.7734
		2.6607
		2.2834
		2.2148
		2.9302
		1.7248
		1.6268
		2.3863
		2.6803
		2.8028
		2.0139
		1.7542
		3.0037
		2.8763
		2.4549
		3.0184
		2.4745
		3.0625
		2.4059
		3.1409
		2.0188
		2.1658
		1.8963
		2.0237
		3.0527
		2.3373
		2.352
		2.0237
		2.2197
		2.156
		2.7783
		3.2144
		1.6709
		2.45
		1.7346
		2.0825
		2.5137
		2.5088
		2.8224
		2.7685
		2.1315
		2.8469
		1.6415
		2.5137
		2.0335
		2.5137
		2.3716
		1.8718
		2.5774
		2.7097
		2.45
		1.9551
		3.1164
		2.1903
		2.6607
		1.7248
		2.4304
		2.5774
		2.7342
		1.9453
		2.3226
		2.4206
		2.8077
		2.8567
		3.0919
		2.0384
		2.1021
		3.1017
		1.9355
		3.087
		3.0527
		2.7587
		2.5137
		2.4353
		3.1262
		2.303
		2.4794
		2.254
		2.3667
		2.6117
		1.5827
		1.6121
		3.1752
		2.5333
		2.3863
		2.4108
		2.1217
		1.9502
		2.9057
		2.6558
		2.5235
		1.8963
		1.617
		2.9253
		2.4843
		2.2197
		2.0139
		1.8669
		1.8032
		2.1266
		3.1801
		2.7195
		2.1854
		3.0429
		1.5337
		1.7983
		2.6215
		2.695
		2.3569
		2.6411
		2.9106
		2.1119
		2.2246
		2.4745
		3.1262
		2.3814
		2.5382
		2.7734
		2.2001
		2.4353
		2.0825
		2.9645
		2.352
		2.4647
		2.058
		2.2638
		2.2834
		2.6656
		2.009
		2.9302
		1.4945
		3.0233
		1.9502
		2.401
		2.646
		2.107
		2.8028
		2.9596
		2.1707
		2.8665
		2.2736
		2.4451
		2.4843
		2.4647
		2.8616
		2.4696
		2.2344
		2.401
		2.1511
		2.8812
		2.2883
		2.3912
		1.9551
		2.058
		2.352
		2.9008
		2.6852
		2.7538
		1.9551
		2.5186
		2.842
		2.6901
		1.7934
		2.9253
		2.1462
		2.2932
		3.1115
		2.0433
		2.3471
		2.1315
		2.9498
		2.7783
		1.9453
		2.8861
		2.4304
		3.038
		2.1119
		2.2638
		2.3275
		2.1217
		1.9698
		2.0776
		2.2295
		2.2687
		2.352
		1.3671
		2.2687
		2.6313
		2.6558
		2.352
		2.8273
		2.6705
		2.6607
		2.6607
		1.5386
		2.5431
		3.0968
		2.6607
		2.2687
		3.2242
		2.3716
		2.5823
		2.5578
		2.5137
		1.9355
		3.0184
		2.1217
		2.5872
		2.5333
		2.7685
		2.0433
		3.038
		2.9008
		3.1409
		2.1609
		2.6558
		2.7342
		2.4745
		2.6264
		1.9306
		2.8763
		2.0776
		2.5676
		2.8861
		1.8522
		3.0772
		1.6317
		2.9596
		3.038
		1.8228
		2.0629
		2.4451
		1.7787
		1.9747
		2.6852
		2.1462
		2.2491
		2.1658
		1.8669
		3.0331
		2.1168
		2.1168
		1.9306
		1.9649
		2.058
		2.6411
		2.5186
		2.6019
		2.1511
		2.0531
		1.7101
		2.0531
		2.4353
		3.2879
		2.7097
		2.9204
		2.4108
		2.8665
		2.6852
		1.8914
		2.3422
		1.8522
		2.3863
		2.6117
		2.7391
		2.0237
		2.1854
		2.156
		1.9992
		1.9796
		2.0531
		1.4455
		2.9057

## Sheet: Replica3_Mix1Trans
	Cell area ΔglgBXCAP (µm^2)	Cell area WT (µm^2)
	1.8277	2.8077
	2.0825	1.3279
	1.4847	2.4059
	1.0535	2.2001
	1.6121	2.6313
	1.8375	2.1119
	1.0976	2.0188
	2.0874	1.7346
	1.9551	1.8816
	1.2642	1.6415
	1.3965	1.5435
	1.1956	1.9257
	1.1025	1.1417
	1.3671	2.2687
	1.862	1.5288
	1.1368	1.9208
	1.3573	1.5827
	1.6954	1.9306
	1.4553	1.8424
	1.6464	2.0776
	2.0972	1.2691
	1.9502	1.372
	1.9796	1.7591
	1.1956	1.127
	1.96	1.7689
	2.205	1.6856
	1.9404	1.6905
	2.5921	1.2544
	1.4553	1.5092
	0.9947	1.6562
	1.8326	1.7983
	1.2838	2.5676
	2.1021	1.5778
	1.2593	1.3916
	1.0094	1.8473
	1.1711	1.4504
	1.8277	1.4553
	1.0927	2.107
	2.1707	1.8914
	1.3181	1.3328
	1.1368	2.3863
	1.0535	2.3569
	1.2054	2.3618
	1.2299	1.5141
	1.5778	2.9204
	1.2838	2.0678
	1.5631	1.7591
	1.274	1.5876
	1.4602	2.401
	0.9555	1.9208
	1.8081	1.3132
	1.1368	1.5043
	1.4504	1.5043
	1.3034	1.9453
	0.9016	1.2887
	1.0045	1.4308
	1.1515	2.2687
	1.3769	1.2054
	1.6611	1.5288
	1.2495	1.6219
	1.3083	1.6317
	1.4504	1.3083
	1.5582	1.4112
	2.0776	1.6415
	2.1315	1.6758
	1.323	2.0776
	1.7689	1.9502
	1.2152	1.4259
	1.0045	1.4651
	1.8277	2.4059
	1.1172	2.3079
	1.5876	1.8473
	1.1907	1.6121
	1.5337	3.0086
	1.2691	1.7836
	1.9257	1.8571
	1.1711	2.0776
	1.911	1.8571
	1.2495	2.1315
	1.9747	2.0531
	1.6072	2.0433
	1.8767	1.5974
	1.6562	1.8473
	1.6513	1.4651
	1.2838	2.2638
	1.6219	2.0629
	1.372	2.3471
	1.3916	1.2544
	2.0335	2.4941
	1.1417	1.4161
	1.1956	1.3426
	1.4847	2.2393
	2.1707	1.4553
	1.274	1.7983
	1.4994	2.1021
	1.6219	1.2642
	1.9845	1.6366
	1.1564	1.2005
	1.8228	1.6856
	1.7052	1.3867
	1.2495	2.2344
	1.2446	1.2152
	1.9355	1.6709
	2.1266	1.7787
	1.6366	2.1903
	1.0437	1.4406
	1.1515	1.6954
	1.5484	1.5337
	1.1417	1.3328
	1.2005	1.6709
	1.9943	2.0776
	1.715	1.2887
	0.9996	1.715
	1.0045	2.6558
	1.3328	1.1907
	2.0384	1.7689
	1.8816	1.6905
	1.2642	1.813
	1.2054	1.813
	1.4014	1.6562
	1.5778	1.0535
	1.225	1.3279
	1.1074	2.0531
	0.882	1.4798
	1.96	1.8914
	1.1074	1.7787
	2.1119	1.7885
	1.3965	2.0776
	1.1123	1.6366
	1.9551	1.617
	1.7885	2.0335
	1.3867	1.6905
	1.4063	1.5141
	1.7542	1.4896
	1.813	1.5337
	2.0629	2.2393
	1.5435	1.8375
	1.3916	1.0682
	0.9996	1.4798
	1.2201	2.4549
	1.8424	2.1462
	2.0727	2.5823
	2.0629	1.6023
	1.6317	1.2397
	1.0584	2.3716
	1.617	1.7738
	1.2838	1.4357
	1.2348	1.8032
	1.4553	2.0335
	1.1417	2.2785
	1.176	1.4014
	1.2838	2.4402
	1.3279	1.9551
	1.6709	2.0433
	1.1417	2.1119
	1.1956	1.3622
	1.6856	2.2687
	1.911	1.764
	1.9061	2.4794
	1.1025	1.2446
	1.274	1.8326
	1.1956	1.9747
	1.7248	1.8326
	1.1564	1.8424
	2.0433	2.0923
	1.5631	1.6415
	1.1662	2.2687
	1.372	2.5872
	1.2691	1.8277
	1.3426	1.666
	1.5043	2.4549
	1.1662	2.0874
	1.2985	1.4798
	1.8032	2.45
	1.2054	2.2393
	1.4553	2.1266
	1.9747	1.764
	1.1368	2.1168
	1.1711	1.7983
	1.7493	2.2295
	1.3769	1.9306
	1.4406	1.1466
	1.6513	1.9404
	1.3818	1.8767
	1.6954	2.2099
	1.4798	1.3083
	1.1809	1.9453
	1.2985	2.2785
	1.9796	2.0482
	2.0433	2.2442
	1.8179	1.4994
	1.4357	1.3916
	1.7444	2.4892
	1.2348	2.5284
	1.3524	1.7101
	1.4945	2.2001
	1.2103	2.2638
	1.5484	1.666
	1.2348	1.8277
	1.3426	1.7885
	2.1168	1.0339
	1.2299	2.1609
	1.0731	2.2246
	1.3867	1.7101
	1.2936	1.4308
	1.1956	2.0286
	1.5778	1.8179
	2.1805	1.8571
	1.8571	2.0923
	1.9894	1.3573
	1.9992	2.1903
	2.1266	2.2932
	1.078	2.3569
	1.1858	2.1609
	1.2544	1.5631
	1.4063	1.6758
	1.3181	1.8669
	2.0188	1.2838
	2.1511	1.7885
	1.2103	1.6464
	1.2348	2.7685
	1.519	1.8669
	1.6464	1.6856
	1.5729	2.7636
	1.6072	2.009
	1.4994	1.4651
	1.7689	1.519
	1.3426	2.5333
	2.0972	2.1756
	0.9898	2.3471
	1.0927	1.7052
	1.3377	1.3328
	1.9257	1.6709
	2.1315	1.5533
	1.7003	2.7734
	1.0976	2.499
	0.9457	1.6317
	1.4602	1.4455
	1.1417	2.7587
	2.0776	1.8473
	1.0339	1.323
	1.2152	1.6317
	1.0535	1.7199
	1.421	1.5729
	1.4259	1.4896
	1.1858	2.1903
	1.1564	2.4941
	1.5876	1.4602
	1.4014	2.8273
	1.4259	2.1903
	1.6562	1.1074
	1.8816	2.1364
	1.862	1.4504
	1.9355	1.5337
	1.1368	1.3377
	1.1956	1.4749
	2.0629	1.3965
	1.2838	1.6219
	1.0976	1.4504
	1.1613	1.1662
	1.6268	1.6709
	1.4749	1.3034
	1.1074	1.8571
	1.2103	1.7689
	1.029	1.3083
	1.1809	2.1315
	1.6611	1.5974
	1.0143	2.009
	1.323	1.2642
	1.6513	1.3083
	2.009	2.1609
	1.8963	1.6513
	1.6317	1.4455
	1.4945	1.7542
	1.0437	1.9649
	1.0682	1.7346
	1.7983	1.2642
	1.1417	1.4259
	1.0437	2.303
	1.7346	1.3573
	1.8032	2.1413
	1.078	1.9453
	1.7934	1.3622
	1.4259	1.3132
	1.5141	2.2001
	2.0139	1.6709
	1.3328	2.3961
	1.3965	1.3622
	1.715	1.5141
	1.3671	2.0384
	1.617	2.1462
	1.4602	1.4994
	1.0731	1.2985
	1.0927	1.7395
	1.5582	2.45
	1.2544	1.9649
	2.1462	2.3618
	1.2495	2.2589
	1.2299	1.3769
	1.2838	1.7493
	1.7836	1.3573
	2.0531	1.9649
	1.3475	2.0237
	1.4455	1.9894
	1.5043	1.6464
	1.3181	2.1266
	1.4749	1.9796
	1.1956	1.3328
	1.5043	2.1364
	1.4994	1.9992
	1.8767	2.0825
	1.3426	2.0825
	1.3524	1.1025
	1.9159	2.0041
	1.2936	1.813
	1.47	1.666
	1.5092	2.5235
	1.2691	1.6562
	2.1266	1.6856
	1.7003	1.3181
	1.4112	1.7591
	1.666	1.3132
	2.0923	1.7346
	1.0633	1.6954
	1.3818	1.1172
	1.2299	1.078
	1.4602	2.1903
	1.6954	2.2197
	2.1805	1.5925
	1.9208	1.6366
	1.2887	2.0629
	1.5876	1.323
	1.3524	1.5876
	2.058	1.4945
	1.8816	1.4602
	1.9992	1.1809
	2.0629	2.1805
	1.8375	1.6905
	1.2397	1.6856
	1.47	1.9845
	1.4798	1.2789
	1.1907	1.3867
	1.47	2.3226
	1.4259	1.9698
	1.617	2.3079
	1.7934	1.7346
	1.3524	1.9404
	1.911	1.7885
	2.1854	1.6513
	1.078	2.1021
	1.1172	2.2344
	1.3426	1.519
	0.931	1.6611
	1.2838	1.5484
	1.9502	1.5729
	1.2936	1.3818
	1.1613	1.3083
	1.5043	2.4696
	1.7542	1.4259
	1.7346	2.2001
	1.3965	1.4602
	2.0629	2.2295
	1.2593	1.5631
	1.96	2.2344
	1.6954	2.1952
	1.1564	1.911
	1.6954	1.4161
	1.2152	2.058
	1.715	1.9796
	1.3524	1.4357
	1.6856	1.4161
	1.323	1.4896
	1.6464	1.7052
	1.225	1.9992
	2.0482	1.6758
	1.5288	2.5627
	1.8522	2.1266
	1.5386	2.2393
	1.5239	1.7591
	1.5876	1.3622
	2.156	1.7934
	1.7836	2.3912
	1.1711	1.4553
	1.1368	1.4553
	1.5337	1.3279
	1.2838	2.2687
	1.3622	1.4896
	2.0286	1.4945
	1.9845	2.156
	1.2054	1.5092
	1.9796	1.8718
	1.372	1.7395
	1.4014	1.2642
	1.2152	2.3618
	1.4259	1.2054
	1.3181	2.3961
	1.4014	1.9943
	1.5974	1.9257
	1.2103	2.4549
	1.2152	1.9061
	1.9649	1.9306
	1.1368	2.0433
	1.9943	1.7885
	1.2103	1.5533
	1.9649	1.3622
	1.3328	2.2687
	1.911	2.1903
	1.1074	1.3132
	1.47	1.5337
	1.764	2.1707
	1.3867	1.9894
	1.2446	1.3524
	1.715	2.0335
	1.5288	2.2148
	1.4112	1.8718
	2.0531	1.8963
	1.568	1.911
	1.1319	1.2789
	1.3279	1.4455
	1.4357	2.0629
	1.1221	1.4455
	1.5582	2.0041
	1.9649	1.2887
	1.078	1.2201
	1.2054	2.4598
	1.6709	2.2001
	1.9698	2.4206
	2.0286	1.5778
	1.2103	1.4308
	2.0972	1.4357
	1.3475	1.6954
	1.5827	1.6709
	1.4945	1.764
	2.2001	2.3079
	1.9845	2.2442
	1.3328	1.6072
	1.4651	1.4014
	1.5925	1.7346
	1.2152	1.9943
	1.4945	2.156
	1.9502	2.0531
	1.6317	2.2736
	1.9943	2.2001
	1.5925	1.5141
	2.0531	1.6366
	1.7346	1.9992
	1.7542	1.3083
	1.9845	1.8424
	1.617	2.0335
	1.4406	2.2687
	1.3965	1.5239
	0.9996	1.1025
	2.1119	1.4308
	1.2544	2.2687
	2.1462	2.6313
	1.4847	1.8277
	1.2544	2.1805
	1.4406	2.107
	1.2838	1.5288
	1.6121	1.8718
	1.2495	1.6758
	2.2981	2.7048
	1.6758	2.2785
	1.8375	1.7983
	1.372	2.4451
	1.4553	1.2789
	1.715	2.2393
	1.225	2.0139
	1.6954	1.6072
	1.9845	1.5925
	1.8228	2.1119
	1.7689	2.1903
	1.6856	1.6611
	0.9751	1.6954
	1.2201	1.8424
	1.4945	1.4847
	1.8865	2.0041
	1.764	1.9012
	1.2201	2.3275
	1.2152	1.7689
	1.2201	1.8326
	1.3671	1.7542
	1.8277	2.1315
	1.0878	1.6807
	1.6611	2.3373
	1.7052	1.5484
	1.3181	1.6415
	1.5337	1.8767
	1.0829	1.4896
	0.9604	2.548
	1.8032	1.9796
	1.2397	1.6317
	1.2103	1.47
	1.9453	2.5088
	1.47	1.029
	1.4896	1.4455
	1.0878	1.4651
	1.5092	1.3279
	2.0874	1.5141
	1.4553	1.9992
	1.2789	2.2393
	1.3671	2.3961
	1.5533	2.107
	2.2246	2.4304
	1.4553	1.4553
	1.911	2.2246
	1.1368	1.4259
	1.4259	1.9502
	2.0482	1.4945
	1.029	2.2442
	1.6709	1.2642
	1.5876	2.058
	1.8816	1.9306
	1.8914	1.8228
	1.3524	1.7934
	1.1368	2.4745
	1.0535	2.6313
	2.1413	2.2883
	1.2005	1.7983
	1.7689	1.2838
	1.5631	1.0486
	1.2691	1.6562
	1.3132	1.5435
	1.1123	1.4063
	2.0384	2.4794
	1.2936	2.4696
	1.7444	1.6268
	1.1368	1.323
	1.4749	1.6072
	1.5141	2.0041
	1.4308	1.8914
	1.3377	1.5484
	1.1319	2.2932
	1.3132	1.5239
	2.0433	1.3671
	1.4749	2.4402
	1.813	2.2295
	1.8473	1.9698
	1.6023	1.764
	1.3524	1.4896
	1.862	1.2005
	1.4014	1.5778
	2.1315	2.156
	1.911	1.3083
	1.1466	2.2981
	1.4308	1.3377
	0.9947	1.4847
	1.47	2.5333
	1.6072	1.8179
	1.2005	1.4308
	1.323	1.4504
	1.4749	1.6905
	1.1319	2.5676
	1.8963	2.058
	1.2299	1.5582
	1.5386	2.3716
	1.1515	1.8914
	1.2936	1.4259
	1.4847	1.1466
	1.0682	1.2985
	1.4504	2.0482
	1.8669	3.0821
	1.2887	2.6656
	1.3867	1.4014
	1.323	1.7738
	1.9551	1.3965
	1.7689	2.4843
	1.2495	1.8473
	1.6023	1.421
	1.8424	2.2099
	2.1168	1.3671
	1.0584	2.2932
	1.2593	1.4602
	1.2544	1.7983
	1.7199	2.3079
	1.0878	1.4847
	1.8473	1.3426
	1.5239	1.7346
	1.4014	1.7591
	1.4798	2.0874
	1.1858	1.3328
	1.7199	1.3524
	1.1858	2.0727
	1.2495	1.6807
	1.3769	2.1266
	1.3377	1.4357
	1.0241	1.5533
	1.3132	1.7395
	1.6758	1.715
	1.0192	1.6464
	1.7738	1.5729
	1.6758	2.8812
	0.9947	1.4161
	1.9404	2.6901
	1.0535	1.7885
	1.8571	2.058
	1.4749	1.4847
	2.1903	1.5974
	2.0776	1.3769
	1.5141	1.5141
	1.5778	2.1364
	1.519	1.7444
	1.8963	2.2001
	1.0927	2.548
	1.4651	1.323
	1.9453	1.8865
	1.2054	1.8277
	1.323	1.5876
	1.5729	2.5627
	1.47	1.3475
	1.813	1.8375
	1.176	1.47
	1.7297	2.1756
	1.47	2.5137
	1.6758	1.5239
	1.9257	1.7983
	1.5582	1.7395
	1.0584	1.8816
	1.7689	1.5337
	1.3769	2.0825
	1.3377	1.813
	1.7738	1.3132
	1.96	2.2246
	1.4651	1.5239
	1.3426	1.3475
	1.3475	2.0433
	2.0286	2.2148
	1.6464	1.372
	1.7885	1.8963
	1.4651	1.4259
	1.6562	1.4602
	1.3377	1.5288
	1.4847	1.3769
	1.0927	1.6954
	1.3132	1.3818
	1.4259	2.1413
	1.8228	2.2246
	1.5092	1.4112
	1.5288	1.8473
	1.2887	1.8767
	1.8032	1.5141
	1.127	2.0678
	1.274	1.4063
	1.9796	1.6611
	1.7444	1.1711
	1.9061	1.9355
	1.2299	1.8228
	1.8228	2.4843
	1.4406	2.0531
	1.6121	1.0976
	2.1952	1.519
	1.7297	2.3912
	1.6072	1.5925
	1.4553	2.1266
	2.0188	1.4945
	1.3818	1.1858
	1.2495	1.9306
	1.2397	1.8424
	1.2838	1.2397
	1.5092	1.96
	1.274	1.4406
	1.2789	1.2838
	1.2593	2.4843
	1.9061	1.4161
	2.1217	1.4651
	1.3132	1.4994
	1.8816	2.1511
	1.274	2.646
	1.2838	1.3867
	2.2491	2.0286
	1.2936	1.4798
	1.8767	2.3863
	2.1119	1.8326
	1.2103	1.7983
	2.1168	1.6072
	1.1907	1.2936
	1.1417	2.1609
	2.009	1.4798
	1.8228	2.0678
	1.6415	2.5284
	1.3573	2.0776
	2.4402	1.7052
	1.5288	1.7395
	1.4406	1.862
	1.9551	2.009
	1.7689	1.5239
	1.1858	1.6807
	1.0927	1.4994
	1.617	1.5533
	1.9306	1.2544
	1.7444	1.8718
	1.6366	1.7738
	1.3965	1.9061
	1.0976	2.3569
	1.225	1.4602
	1.5141	1.5925
	2.0384	1.9943
	1.078	1.3867
	1.4847	1.2446
	2.0923	1.8179
	1.47	2.1217
	1.4847	2.3667
	1.7836	2.1462
	1.715	2.0482
	1.2152	2.0384
	1.3034	1.568
	1.3524	2.2001
	1.9306	1.715
	1.6905	2.8224
	1.7199	1.2838
	1.2936	1.2887
	1.666	1.4847
	1.3034	1.9061
	1.3034	1.4945
	1.8179	1.5533
	1.1564	2.0237
	1.421	1.8963
	1.0584	2.5529
	1.4406	1.225
	1.2446	2.6313
	2.0678	1.5141
	1.9943	1.1074
	1.9747	1.9208
	1.0437	2.0923
	1.2887	1.5582
	1.7248	1.3671
	1.2691	1.5778
	2.2099	1.2201
	1.2691	1.8375
	1.3132	2.0433
	2.0482	1.666
	1.8375	2.4647
	1.2691	2.0286
	1.1515	1.666
	1.4161	1.7444
	1.2397	1.6464
	1.4308	1.2985
	0.9751	1.6464
	1.1466	1.8914
	1.9747	1.5484
	1.2397	2.0972
	1.0535	2.1021
	1.4847	1.8081
	1.2544	1.9747
	1.1221	2.1364
	1.519	2.401
	1.6905	2.0237
	1.3181	2.2834
	1.323	1.7885
	1.911	1.8081
	2.1609	2.4353
	1.8473	1.4553
	1.7934	1.9992
	1.4749	2.3471
	1.8032	1.862
	2.1364	1.3426
	1.7297	2.3961
	1.4896	1.617
	1.1956	2.1364
	1.7101	1.4357
	1.3181	2.3373
	1.7052	1.5141
	1.3524	1.3083
	1.2789	1.5876
	1.2691	2.401
	2.0335	2.2246
	2.0678	1.372
	1.6611	1.2201
	1.1711	1.5631
	1.9551	2.1658
	1.9551	2.3422
	1.7836	1.3965
	1.3818	2.1315
	1.5435	2.303
	1.6758	1.4406
	1.3573	1.4455
	1.8865	2.1168
	1.4651	1.5141
	1.9257	1.2887
	1.0878	1.1123
	1.3769	1.3573
	1.7836	2.0482
	1.3328	1.3965
	1.4161	1.8718
	1.3622	2.3961
	1.3083	1.4259
	1.4161	2.0335
	1.0388	1.9453
	1.7003	1.5729
	1.6317	1.9551
	1.3377	2.1707
	1.1417	2.0188
	1.2544	1.6366
	1.2005	2.3422
	1.2642	2.7293
	1.1074	1.6317
	1.5827	1.862
	1.9649	1.5435
	2.107	2.1168
	1.2544	1.7542
	1.225	2.4745
	2.0727	2.4843
	1.7395	1.2789
	1.2789	1.4994
	2.1364	1.2054
	1.274	1.3475
	1.4357	1.862
	2.2491	2.2785
	1.9698	1.5337
	1.3475	1.8522
	2.1609	1.6415
	1.0927	1.666
	1.1858	1.7101
	1.1172	1.8081
	1.7836	1.3426
	1.6856	2.4108
	1.2838	2.4794
	1.1858	1.9502
	1.274	1.3426
	1.2152	1.9747
	1.2985	1.323
	1.8522	1.8375
	1.3377	2.4304
	1.3132	2.352
	1.6513	1.6219
	1.9453	2.2246
	1.9159	1.862
	1.8326	1.3132
	1.323	2.4402
	1.3965	1.8326
	1.47	1.3916
	1.6268	2.4059
	1.2642	2.1805
	1.8179	1.0339
	1.5239	1.4063
	1.2201	1.9208
	1.6317	1.862
	1.2054	1.8718
	1.274	2.0531
	1.6905	1.3818
	2.0237	1.323
	1.6366	2.1413
	1.3132	1.5386
	1.0339	2.7293
	1.8571	2.1168
	1.421	1.8522
	1.4504	1.3328
	1.3524	1.7689
	1.3279	2.0776
	2.0874	1.9453
	1.2299	1.3083
	1.6954	2.0384
	1.96	2.1462
	1.1858	1.5778
	1.1368	1.6415
	1.8228	2.5088
	1.5288	1.4749
	1.7787	1.5729
	1.2201	2.0531
	0.9947	2.3569
	1.6072	1.3965
	1.8571	1.4504
	1.9551	1.7787
	2.2001	2.1364
	1.127	3.0527
	1.96	1.6415
	1.7199	1.7738
	1.7934	2.2491
	1.568	2.5382
	1.1907	1.5778
	1.4357	1.3132
	1.9698	1.3132
	1.4504	1.4455
	1.2642	1.5729
	1.9061	1.911
	1.2054	1.5974
	1.4749	1.7297
	1.1907	1.3818
	1.7444	1.8032
	1.1613	2.1658
	1.4847	1.7983
	1.9306	2.5186
	1.2348	2.4108
	1.8228	1.617
	1.2005	1.813
	1.1711	1.4357
	1.4406	1.3377
	1.5974	2.1021
	1.2299	1.3377
	1.5778	2.2834
	1.4259	1.519
	1.7591	1.5386
	1.0437	1.6709
	1.2005	2.107
	1.3867	1.5729
	2.3275	1.9551
	1.3132	1.8963
	2.156	1.4749
	1.6954	2.352
	2.2736	1.4945
	1.9208	1.666
	1.2397	2.2001
	1.0927	2.3275
	1.6219	1.2397
	2.1609	2.6117
	1.911	2.2442
	1.2054	1.9502
	2.1854	1.5582
	1.8522	2.1903
	1.225	1.323
	1.4945	1.0927
	1.6121	2.5725
	2.2442	2.2834
	1.2544	1.5925
	1.8522	1.2593
	1.2397	1.4063
	1.4161	1.4161
	1.8865	2.1658
	1.7689	1.3965
	2.0286	1.9453
	1.5239	2.0139
	1.5582	1.8571
	1.617	2.2344
	1.4553	1.3671
	1.2299	2.499
	1.0584	1.6562
	1.6856	1.3867
	1.4602	1.2887
	1.2201	1.5974
	1.1466	1.6023
	1.5827	1.7346
	1.1319	1.862
	1.4455	1.47
	1.5876	1.6709
	1.1074	1.6072
	2.0433	2.3471
	2.1119	1.4161
	1.5043	1.9649
	1.4308	2.0923
	2.3177	2.0825
	1.3279	1.3916
	1.4112	2.2393
	1.3426	2.2099
	1.2544	1.7248
	1.2642	1.6317
	1.323	2.4255
	1.4651	1.9649
	1.3426	2.0825
	1.1025	2.058
	1.4406	1.3475
	1.5925	1.8228
	1.2397	1.4406
	1.4994	1.8375
	1.8571	2.6852
	1.5337	1.8375
	1.1025	1.3328
	1.127	1.6268
	1.2446	2.0482
	2.2393	2.3373
	1.3769	2.4647
	1.2495	1.8571
	1.2495	1.3377
	1.9747	1.8032
	1.078	1.6954
	1.9257	2.3177
	1.7395	1.9894
	1.5582	1.3622
	1.3279	2.1903
	1.4161	1.5729
	1.0682	2.2148
	2.0482	1.4847
	1.2299	2.1315
	1.3524	1.5092
	1.3622	1.6905
	2.2589	2.2491
	1.4455	2.3961
	1.9159	1.5729
	2.0237	2.5774
	2.009	1.4014
	1.225	1.9061
	2.3373	2.0678
	1.7787	2.401
	1.4504	2.2589
	1.0829	2.3814
	1.1956	1.5239
	1.9159	1.9159
	1.6905	1.7346
	1.3034	1.4112
	1.9355	1.8473
	1.3083	1.3769
	1.9208	2.107
	1.7983	1.3475
	1.2103	2.156
	1.3965	2.2785
	1.1319	1.9698
	1.8424	2.0825
	1.9551	2.1756
	1.9845	1.4063
	1.3475	2.8028
	1.8669	1.7934
	1.7787	1.3671
	1.8767	2.401
	1.1662	2.2295
	1.6366	2.0629
	1.9502	1.7738
	1.0633	1.8963
	1.8816	2.5774
	1.3034	2.0825
	1.1172	1.8424
	1.3769	2.1511
	2.0041	1.6611
	1.6415	1.8914
	1.5876	2.2099
	1.2152	1.3622
	1.8522	1.8767
	1.2887	1.5778
	1.1515	1.2691
	1.8718	2.5088
	1.3328	1.2838
	1.8963	2.0188
	2.0041	1.8081
	1.2495	2.0433
	1.4553	1.1368
	1.911	2.2638
	2.3373	1.9208
	1.4504	2.989
	2.2295	2.4402
	1.8669	2.1756
	1.0878	1.5386
	1.176	2.0531
	1.1221	1.9796
	1.4455	1.3622
	1.3916	1.5778
	1.0731	2.1854
	1.3181	2.2099
	1.1172	1.8914
	1.9943	2.107
	1.2005	1.8228
	1.7003	1.7101
	1.7542	2.107
	1.7297	1.3181
	1.225	1.8375
	1.6905	1.4063
	0.9016	1.2201
	1.0976	2.1854
	1.1515	1.4455
	1.3377	2.1021
	1.0829	1.6366
	1.8816	1.3083
	1.225	1.3034
	2.4206	1.5435
	1.2593	1.4553
	1.0192	2.0286
	1.6219	2.0776
	1.4308	1.9943
	1.7542	1.6121
	1.3671	2.0188
	1.7689	1.5288
	1.9306	1.6317
	1.5778	1.6856
	1.1074	1.8571
	1.3328	2.0188
	1.5778	1.3181
	1.2691	1.8767
	2.0335	2.3961
	1.029	1.6072
	1.0437	1.666
	1.6219	2.0041
	1.2838	1.3573
	1.2397	2.3079
	1.0143	1.5435
	0.9947	1.666
		1.7346
		2.1854
		1.5288
		1.3916
		1.3279
		2.3765
		2.3471
		1.9845
		1.8228
		1.5386
		2.1707
		1.6905
		1.4161
		2.4402
		1.2348
		1.6121
		2.1805
		1.5288
		1.9649
		1.5533
		1.8277
		2.5186
		2.2491
		1.9355
		2.0776
		2.3814
		2.9988
		2.2932
		1.3818
		2.3618
		1.8228
		1.96
		1.2495
		1.96
		2.3569
		2.1707
		1.9845
		1.2348
		1.2985
		1.7395
		2.6509
		1.2642
		2.1756
		1.372
		1.2887
		2.4206
		2.058
		2.2785
		1.4847
		1.666
		2.5431
		1.9208
		1.7395
		1.2299
		1.7738
		1.9453
		2.1266
		2.0874
		2.2148
		1.8571
		1.4014
		1.4161
		1.8816
		1.176
		2.3765
		1.9453
		1.5435
		1.519
		1.6121
		2.4157
		1.6023
		1.8816
		2.1707
		1.5974
		2.352
		1.7297
		2.3226
		1.4455
		1.6415
		2.0237
		2.3667
		1.3867
		2.156
		1.666
		2.1511
		1.1956
		2.3814
		1.8424
		1.2544
		1.5876
		1.9257
		1.3034
		1.9306
		1.078
		1.1074
		1.3328
		1.2103
		2.205
		1.3916
		1.6268
		1.8277
		1.4455
		1.7787
		1.5435
		2.3961
		1.5533
		2.3569
		1.4847
		1.4798
		2.1707
		2.2001
		1.7836
		1.1564
		2.0825
		1.2838
		1.6464
		2.6411
		2.3961
		2.0237
		2.0874
		2.2981
		1.3573
		2.3471
		1.8963
		1.8571
		1.4553
		1.6709
		1.274
		1.6513
		1.6905
		1.3916
		1.9502
		1.0633
		2.0433
		2.0825
		2.3079
		1.7738
		1.2887
		1.6219
		2.1462
		1.9306
		1.4357
		1.3083
		1.6317
		1.4406
		2.9155
		1.6366
		1.3916
		2.1021
		1.3475
		2.3618
		2.0825
		1.0878
		1.4994
		1.5827
		1.7787
		1.421
		2.4353
		1.8081
		2.6901
		1.9992
		1.4406
		1.6611
		1.4063
		1.3083
		2.1805
		1.9502
		2.0825
		1.862
		2.499
		1.6856
		2.0972
		2.1364
		1.5974
		2.0972
		1.9551
		1.3426
		1.2495
		2.254
		1.9502
		1.9698
		1.7101
		1.6709
		1.6709
		1.5239
		1.5337
		1.8424
		1.4112
		1.4259
		1.372
		1.8424
		1.8571
		2.0188
		2.1413
		2.1854
		1.9943
		1.4847
		2.5921
		1.2642
		1.3769
		1.911
		1.9453
		1.1662
		1.9159
		1.7444
		1.4504
		1.7297
		2.4598
		1.6366
		1.5092
		1.4651
		1.813
		2.3128
		1.2201
		1.6219
		1.5043
		1.8424
		2.3667
		1.9159
		2.597
		1.2201
		2.1217
		1.96
		2.1903
		1.3818
		1.5974
		2.0874
		1.1123
		1.2103
		1.9649
		2.0335
		2.2295
		1.7101
		1.8816
		1.9453
		1.2838
		2.2295
		1.1907
		1.8228
		2.4451
		1.3671
		1.0682
		1.6121
		1.9698
		1.2789
		1.7983
		2.7783
		1.7248
		2.205
		2.1266
		2.0482
		2.2981
		2.4353
		1.3083
		2.0776
		1.6513
		1.8914
		2.0433
		2.2932
		1.96
		1.2593
		1.4847
		2.2246
		2.6166
		2.5284
		1.372
		2.45
		2.0531
		1.715
		1.9845
		2.1805
		1.6219
		1.4602
		2.2785
		2.1854
		1.7542
		1.3769
		1.5827
		1.5631
		1.4504
		1.3769
		1.5092
		2.45
		2.2736
		1.2691
		1.6709
		1.9061
		2.3226
		1.7003
		2.0874
		1.9649
		2.8322
		2.7195
		2.205
		2.4157
		2.1609
		1.5386
		1.764
		1.617
		1.8963
		1.6905
		1.225
		2.2001
		2.6117
		2.2638
		2.2393
		1.5827
		1.9551
		1.421
		2.1707
		1.4161
		2.254
		1.4651
		1.8718
		1.4308
		2.1413
		2.4059
		1.4455
		2.2148
		1.7101
		1.5141
		1.813
		1.4749
		1.6709
		1.1662
		1.8718
		2.548
		2.2295
		1.617
		1.2691
		1.9992
		2.0776
		1.9257
		1.9551
		1.9012
		1.96
		1.3965
		1.4847
		2.0678
		2.646
		1.4014
		1.6905
		1.7003
		1.5337
		2.1854
		1.4504
		2.3275
		2.3128
		1.6954
		2.401
		1.4063
		2.1266
		1.5974
		2.0727
		1.5043
		2.5186
		2.0727
		2.0384
		2.2197
		1.6023
		2.0139
		2.5235
		1.5484
		1.3769
		2.5186
		1.7052
		1.7346
		2.1609
		1.5337
		2.8224
		1.8669
		1.372
		2.107
		1.1711
		1.6954
		2.0384
		2.3324
		2.0286
		2.8322
		2.5529
		1.3377
		1.9747
		2.2785
		1.7101
		1.9404
		1.5043
		1.2593
		1.4798
		2.45
		1.1907
		1.1858
		2.3177
		1.5092
		1.7052
		2.5921
		1.3475
		2.7685
		2.0629
		2.2148
		1.568
		1.5533
		1.6366
		1.4847
		2.1854
		1.3867
		1.5631
		2.4402
		1.8277
		1.372
		2.0041
		1.3867
		2.0139
		2.4206
		1.3132
		1.1123
		1.9453
		1.6464
		1.3965
		1.7738
		1.7199
		1.225
		1.8914
		2.0482
		1.421
		2.1511
		1.9061
		2.1266
		2.6362
		1.9747
		1.9306
		2.2001
		2.0139
		1.8816
		1.9894
		1.4112
		1.4749
		1.5778
		1.6709
		2.0629
		1.2985
		1.5533
		2.7048
		1.4847
		1.9698
		1.96
		2.1658
		1.5827
		2.1119
		2.1462
		2.156
		2.2785
		2.3226
		1.7493
		1.5533
		2.058
		1.5729
		1.9502
		2.009
		1.47
		2.5333
		1.9747
		1.5778
		1.2054
		1.5582
		1.5288
		2.0629
		1.5484
		1.4749
		1.5729
		1.96
		1.6905
		1.323
		2.2442
		1.96
		2.156
		2.156
		1.1123
		1.6562
		1.6905
		1.2691
		2.3814
		1.6366
		1.6415
		1.9698
		2.1658
		1.3034
		2.3226
		1.9208
		1.9747
		2.3716
		2.6852
		2.0286
		2.4402
		1.7297
		1.519
		1.4259
		2.0727
		2.4843
		1.2593
		1.8424
		1.4112
		1.4896
		1.3132
		1.8081
		2.0874
		1.4406
		1.96
		1.9159
		2.1364
		1.6905
		1.6317
		1.3965
		1.715
		2.1756
		2.4549
		1.0976
		2.3961
		1.4847
		1.6464
		2.3226
		2.107
		2.2099
		2.1805
		1.6415
		1.7787
		2.0825
		2.8518
		1.47
		1.8522
		2.4353
		1.1417
		1.5533
		2.4892
		1.3328
		2.1854
		1.4504
		1.6268
		2.0433
		1.3034
		1.5631
		1.372
		1.9061
		2.1462
		1.911
		1.5925
		1.8179
		1.9894
		1.4357
		1.5288
		2.6705
		1.5337
		1.8179
		2.0825
		2.2099
		1.764
		1.911
		1.7101
		1.715
		1.2936
		1.666
		1.5631
		1.1858
		1.323
		2.7538
		1.4504
		1.5582
		2.3128
		1.8669
		1.7934
		1.715
		1.7199
		1.5827
		2.5284
		1.3818
		1.421
		1.813
		1.7248
		1.3965
		2.3177
		1.8718
		2.058
		1.6317
		1.9943
		1.1515
		1.8767
		1.4161
		2.205
		1.4504
		1.1564
		1.6905
		1.2348
		2.3226
		1.9306
		1.2642
		1.4014
		2.1609
		1.4259
		1.3769
		2.2197
		2.2393
		1.5582
		1.911
		1.3524
		1.9061
		1.7444
		1.4651
		1.8522
		1.3377
		2.0433
		2.1168
		1.2985
		1.4357
		2.0678
		1.2936
		2.3422
		1.3671
		2.3667
		1.9404
		2.2834
		1.8179
		2.1364
		2.2491
		1.4455
		1.2936
		2.4402
		1.3377
		2.3373
		2.4647
		2.0923
		2.3667
		1.4455
		1.4847
		1.7689
		2.842
		2.0482
		1.4504
		2.0825
		2.1364
		2.0384
		1.274
		2.0825
		2.499
		1.5582
		1.3279
		1.4896
		1.47
		2.0776
		1.6121
		1.3181
		1.372
		2.2981
		2.3667
		2.0629
		2.2491
		1.4553
		2.3618
		1.5778
		2.156
		1.5092
		2.0923
		1.2887
		2.2834
		2.4745
		1.9894
		2.3128
		1.8963
		2.3618
		1.4602
		2.1315
		1.3524
		1.6366
		1.3279
		1.6807
		2.1168
		1.715
		1.9551
		1.9698
		2.2981
		1.4357
		1.3083
		2.0433
		1.3965
		2.0825
		1.4602
		1.9159
		1.6611
		1.8179
		1.9404
		2.1315
		2.0188
		2.3765
		1.6268
		2.352
		1.9649
		1.4602
		2.5725
		2.0531
		2.0678
		2.4402
		1.2789
		2.401
		1.7297
		1.9355
		1.8865
		1.127
		1.2936
		2.1952
		1.5386
		1.4112
		2.5774
		1.3622
		1.7591
		2.7734
		2.5039
		1.5582
		2.4598
		2.4402
		1.3965
		1.5974
		1.7493
		2.2736
		1.5729
		1.8816
		1.8914
		1.5876
		2.5186
		1.6415
		2.9155
		2.1462
		2.0384
		2.1707
		2.2589
		1.6268
		1.6072
		2.5725
		1.4945
		1.9208
		1.6758
		1.6611
		2.352
		1.4798
		1.6219
		2.0825
		1.274
		1.9698
		1.3867
		1.2985
		1.4798
		2.5872
		1.9992
		2.3324
		1.5043
		1.3622
		2.0678
		2.4549
		1.5533
		2.1756
		1.666
		1.6268
		1.8375
		1.4406
		1.5974
		2.3324
		2.1952
		2.0286
		1.5043
		1.2593
		1.519
		2.7587
		2.156
		1.4749
		1.7248
		1.5043
		2.1119
		1.7591
		1.7787
		1.3671
		1.9747
		2.0874
		2.4745
		2.4402
		1.6121
		2.0972
		1.4798
		1.8816
		1.9943
		2.597
		1.7101
		2.2344
		1.568
		1.7003
		2.1707
		1.6954
		2.6901
		1.5876
		1.7542
		2.2442
		1.9894
		2.1462
		1.764
		2.3863
		1.3573
		2.2295
		2.3324
		1.4014
		1.4994
		1.3426
		2.0041
		1.2495
		1.6023
		2.4108
		1.8081
		1.7591
		1.2446
		1.6219
		2.1952
		1.9257
		1.5141
		1.9943
		1.3034
		2.0531
		2.2344
		1.5729
		1.4112
		2.1364
		1.3769
		1.4602
		0.9408
		2.0433
		2.156
		1.2299
		1.7248
		1.5631
		1.8473
		1.4994
		1.3818
		2.1903
		1.0045
		1.7493
		1.5043
		1.3132
		1.225
		1.1466
		1.9747
		1.2544
		2.303
		2.4304
		1.4063
		1.2544
		1.7934
		2.3863
		2.2099
		1.0976
		1.96
		1.4749
		1.9061
		1.2887
		1.3181
		2.205
		2.5921
		1.1858
		1.3622
		1.6121
		1.5925
		1.8669
		1.5288
		2.3569
		1.5435
		2.4157
		1.7395
		2.1903
		2.5823
		2.4402
		1.47
		1.9992
		1.715
		1.3573
		1.7836
		1.6905
		2.1805
		1.8424
		2.0727
		1.3132
		1.4014
		1.519
		2.2785
		1.4896
		2.1364
		2.2785
		1.5876
		1.3377
		2.0874
		1.8571
		2.4157
		2.3226
		1.8228
		1.3573
		1.5533
		2.8714
		1.4308
		2.0776
		2.0384
		1.4308
		1.8228
		2.058
		1.2005
		2.0972
		1.4357
		2.0923
		1.9355
		2.058
		2.0433
		1.4945
		1.7003
		1.7542
		2.6558
		1.4798
		1.7493
		1.4455
		2.0188
		2.1756
		1.9796
		1.5141
		1.7052
		1.9943
		2.1462
		1.5533
[truncated: 475 more rows]

## Sheet: Replica3_Mix2Expo
	Cell area ΔglgBXCAP (µm^2)	Cell area WT (µm^2)
	1.6121	2.646
	1.9796	2.8714
	2.0531	1.8669
	2.9155	2.4402
	2.3275	2.3961
	2.2295	1.9453
	2.2785	2.2393
	2.156	2.8126
	1.8326	1.8914
	2.0433	2.2589
	2.3569	2.5774
	2.4647	1.9894
	2.3618	2.1266
	1.4651	3.1017
	2.4206	2.6705
	2.5137	2.4402
	2.0776	1.7248
	1.7248	2.1462
	2.2736	2.1609
	2.7048	2.9204
	2.7734	1.9012
	2.2442	2.6803
	2.401	2.9057
	2.4255	2.9792
	2.499	2.793
	1.9404	2.8175
	2.597	2.6705
	1.2544	2.8322
	2.8224	2.3324
	2.3912	2.1903
	2.597	2.3961
	2.3226	2.842
	2.1315	2.2981
	2.6999	2.6558
	2.6754	2.5039
	1.8914	2.1609
	1.9012	2.5088
	1.6219	2.9792
	2.7195	3.0282
	2.5725	1.9551
	2.2491	2.107
	2.6313	2.1707
	2.4745	2.0433
	2.5333	1.813
	2.9449	2.1952
	1.4651	2.793
	2.1707	1.9208
	1.8326	2.9547
	1.7493	1.8081
	2.3863	2.1119
	2.009	2.2687
	2.009	2.2344
	2.5284	2.6901
	3.2242	2.0041
	2.3863	2.3912
	1.7934	2.5774
	2.1805	2.6754
	2.4647	2.8763
	2.8077	2.8469
	1.8277	2.5627
	2.6215	2.6019
	2.0433	1.7493
	2.4843	1.9894
	2.1903	2.4598
	2.0188	2.2589
	2.2197	3.2193
	1.9257	2.4745
	2.4794	2.6313
	2.2883	2.0433
	1.3524	2.0286
	2.0384	2.1903
	2.9008	2.9596
	1.8816	2.1854
	2.401	1.9257
	2.7636	2.7881
	1.9257	1.8375
	2.891	2.7195
	2.0041	2.5431
	2.2393	2.6754
	2.5186	2.3765
	1.4945	1.8963
	1.7983	1.7885
	1.6464	3.0919
	3.1164	2.8665
	2.4549	2.1609
	2.5676	2.156
	1.568	2.4843
	2.2197	2.8665
	1.6023	2.6215
	2.8469	2.0188
	2.1952	2.2393
	2.8567	2.303
	1.5435	2.5039
	3.2732	2.2393
	1.8179	1.862
	1.8179	2.401
	1.9306	2.6607
	2.7244	2.0188
	2.0629	2.4843
	2.7783	2.0874
	1.568	2.842
	2.1462	2.8077
	2.3128	1.9551
	3.0037	2.4843
	1.323	2.2785
	1.8816	2.6558
	2.2589	2.9155
	3.1703	2.0384
	1.4749	2.6607
	3.2879	1.7885
	2.1609	2.6362
	2.9939	2.2932
	1.5533	2.5284
	2.0972	2.6215
	1.6219	2.646
	1.5484	3.2732
	1.4847	3.1262
	2.0286	2.1168
	2.2638	2.2736
	1.7395	2.6901
	1.8326	2.2932
	1.2544	1.6366
	1.4945	2.6313
	3.0821	2.6803
	2.3765	2.3961
	1.6856	1.9698
	1.8179	2.597
	2.0678	2.3961
	2.3128	2.8469
	2.5137	2.6019
	2.3569	1.7248
	1.5288	2.6705
	2.1609	2.7636
	2.3716	2.5431
	1.8179	2.4745
	1.7493	2.8567
	2.842	2.499
	3.0184	2.0776
	2.5186	1.9453
	2.2589	2.1462
	1.7052	2.0139
	2.9155	2.1756
	3.0184	2.7195
	2.107	2.2246
	1.9796	1.8669
	3.185	2.4843
	1.7885	3.0625
	2.4745	2.2883
	2.2687	1.6219
	1.9551	2.94
	2.793	1.9012
	1.47	2.6656
	2.1952	2.4059
	1.9649	1.96
	2.2589	2.793
	2.6068	2.7783
	1.9992	2.3863
	2.1266	2.9008
	1.8816	1.6905
	2.1266	2.9449
	2.6607	2.3275
	2.5039	2.4353
	2.9645	1.9208
	2.8028	2.7342
	2.3912	2.9547
	1.6513	2.5284
	1.9012	1.5582
	1.8865	2.5382
	2.7587	2.9841
	2.2736	2.4794
	1.6758	2.4843
	1.6464	2.1119
	2.2834	3.1311
	1.7003	3.087
	2.548	1.9257
	2.9743	2.4206
	2.0384	2.3765
	3.1409	2.6558
	2.9988	2.156
	3.0331	2.401
	2.5774	2.891
	2.0972	2.2785
	2.6901	2.1315
	2.0678	2.3471
	2.0335	3.0233
	1.9355	2.45
	2.0531	2.3373
	2.0972	2.989
	3.0233	2.3814
	2.4304	1.8228
	2.6607	2.6558
	2.1217	2.5921
	2.7097	1.9551
	2.0482	1.6268
	2.8028	2.6705
	2.4206	1.9404
	1.7787	1.9649
	3.136	2.058
	2.3079	2.4647
	2.2148	2.6019
	2.3814	2.6705
	1.8228	2.3667
	2.3912	2.0923
	2.5823	2.6362
	1.96	2.7881
	1.4896	2.6362
	2.8812	2.7979
	2.6313	2.2197
	1.813	2.6558
	1.9208	2.5627
	1.7052	2.3716
	2.0629	2.1903
	1.8473	2.7391
	1.911	2.8714
	2.1413	2.5382
	2.5431	2.4696
	1.8767	2.5578
	2.0874	2.5774
	1.5435	2.5039
	2.5088	2.4255
	2.3324	2.8371
	2.8175	2.3128
	1.9796	2.8518
	2.4647	2.6509
	2.2638	2.4059
	1.617	2.7146
	1.4504	2.94
	1.7591	1.8669
	1.7003	2.4696
	1.666	2.3961
	3.0527	2.6264
	2.1021	2.0923
	2.5725	2.8763
	2.1903	2.8469
	2.4794	2.2589
	1.7346	2.1119
	2.4745	1.7444
	1.8228	2.4843
	1.9943	2.0237
	1.421	2.9792
	1.3426	1.7297
	2.0335	2.4304
	2.6705	1.6121
	1.5876	2.3716
	1.7591	2.7342
	2.1805	2.3618
	2.6068	2.2736
	1.9355	2.2981
	1.9502	2.156
	2.0531	2.9449
	2.2393	3.0282
	2.4451	2.0433
	2.5627	3.1017
	2.4059	2.9645
	1.5827	2.1315
	1.7003	2.4108
	2.3667	2.6999
	2.5039	2.2099
	1.5631	1.5778
	2.94	2.6313
	2.4304	2.6117
	2.156	2.3373
	1.7542	2.1168
	2.5774	3.1262
	2.0825	3.1164
	2.5578	3.2781
	1.7787	1.7052
	2.7391	2.6264
	2.45	2.1658
	2.1413	2.4304
	2.6117	2.3863
	2.9792	1.9649
	1.4014	2.2834
	3.0331	3.0233
	2.4696	2.6803
	2.2491	2.303
	2.4794	2.7342
	2.9694	2.842
	2.6313	2.5039
	1.5435	2.5529
	2.2148	1.8375
	2.3667	2.6705
	1.8816	2.7587
	2.5676	3.0429
	1.8032	2.0972
	2.4549	1.8375
	2.989	2.2638
	2.1021	2.94
	2.3569	2.9155
	1.7983	2.3765
	2.3912	2.5284
	3.0086	2.8126
	2.0874	2.7489
	2.3765	2.2344
	2.5284	2.3569
	2.107	2.6999
	1.617	2.989
	2.3667	1.9943
	1.6954	2.0678
	2.7489	3.0086
	1.764	2.7783
	2.0188	2.5137
	1.6023	2.7195
	2.2883	2.7146
	2.9008	2.5774
	2.0384	2.0825
	2.2491	2.8371
	3.0282	2.2834
	2.8126	2.2001
	2.45	2.9939
	2.3177	2.2638
	1.9355	2.5431
	2.6215	2.058
	2.6852	2.0237
	2.0139	1.9796
	2.6999	2.1854
	3.1017	3.1262
	2.9792	2.5235
	2.6411	2.205
	2.2589	2.8224
	2.7685	2.4745
	2.9596	2.0335
	2.5676	2.0335
	1.8963	2.5578
	2.6411	2.9498
	1.7787	1.6121
	2.1315	3.0723
	2.6362	2.2834
	2.8077	1.7787
	1.8914	2.9449
	1.9943	2.3079
	2.3471	2.4157
	1.617	2.6803
	1.9061	3.2683
	2.6362	1.6415
	2.205	2.793
	1.7591	1.5582
	2.5725	2.6705
	2.695	3.0429
	2.5921	2.2981
	3.0429	2.1168
	1.7346	1.9943
	1.8767	2.0972
	2.2785	1.9747
	2.7244	2.5284
	3.0625	1.9894
	2.8763	2.2197
	2.0237	3.2291
	2.3226	2.5333
	1.7199	1.9992
	1.8767	3.1213
	2.5529	2.9792
	2.0972	2.1168
	2.2197	2.6558
	2.4696	2.6313
	2.3128	1.519
	1.8228	2.6068
	1.7346	1.9453
	2.0384	2.7538
	2.1266	2.2491
	1.8424	1.9796
	2.4549	2.9743
	2.1315	2.2246
	2.5921	2.3324
	2.303	1.9845
	2.7783	2.0286
	1.47	2.7146
	2.6509	2.1364
	2.1462	2.2589
	2.3324	2.8322
	2.6117	2.0188
	2.2981	2.4794
	2.2442	1.9747
	1.7591	3.0331
	2.4206	2.1511
	1.6513	1.9257
	2.7048	1.7493
	2.2834	1.7591
	1.862	2.2197
	2.7342	3.1066
	2.4451	2.6166
	2.7832	2.2883
	2.744	2.2393
	2.5725	2.3569
	2.3226	2.6999
	2.1119	3.0282
	2.1952	2.3275
	1.96	3.0772
	2.6068	2.1854
	2.0923	2.2148
	3.1948	2.4059
	2.9498
	2.9057
	1.715
	1.8179
	2.0188
	1.4259
	1.8375
	2.5774
	2.5284
	1.4259
	1.7689
	2.4794
	2.8959
	2.7293
	2.2687
	3.0184
	2.0237
	2.499
	2.0384
	2.8371
	2.2736
	1.9453
	2.9106
	1.5435
	2.7293
	1.9355
	2.1413
	2.1364
	1.5974
	2.5676
	2.401
	2.5578
	2.3177
	2.0139
	2.6019
	2.2099
	2.2393
	1.9649
	1.6072
	1.9257
	3.1311
	2.1511
	2.107
	2.842
	2.6068
	1.3034
	2.1854
	2.6754
	1.5533
	2.2687
	3.0723
	2.2736

## Sheet: Replica3_Mix2Trans
	Cell area ΔglgBXCAP (µm^2)	Cell area WT (µm^2)
	1.3377	1.6415
	1.2789	2.1756
	1.2985	2.5382
	1.6464	1.1515
	1.5484	2.0776
	1.2789	2.4892
	1.5778	1.3622
	1.5435	1.8179
	1.2446	2.303
	1.3867	1.5631
	1.2691	1.9355
	1.4308	1.3867
	1.3377	1.3181
	1.5876	2.0776
	1.3279	2.3618
	1.5582	1.2299
	1.4112	1.4014
	1.2054	1.764
	1.3524	1.5043
	1.2789	1.4455
	1.7052	2.3422
	1.2593	1.3328
	1.2642	2.6068
	1.3867	2.2197
	1.7444	1.0829
	1.5582	1.8914
	1.1956	1.9208
	1.2936	2.2736
	1.3328	2.2785
	1.4749	1.8718
	1.4161	1.5778
	1.1368	1.4602
	1.2789	1.4847
	1.2446	1.568
	1.7934	2.1756
	2.2442	1.568
	1.911	1.8571
	2.0335	2.1462
	1.47	1.7836
	1.1907	2.3275
	1.2642	2.0629
	1.4504	2.1903
	2.0874	1.3279
	1.3034	1.7591
	2.1756	1.4945
	1.1123	2.2442
	1.3426	1.3475
	1.4455	1.7542
	1.1319	2.1119
	1.127	1.5876
	1.4014	2.7587
	1.2691	2.156
	1.2054	1.6905
	2.0139	1.715
	1.2446	1.7591
	1.7542	1.6268
	1.5631	1.3916
	2.2295	1.6268
	1.5876	1.8669
	1.9453	1.666
	2.0923	2.254
	1.9306	1.4553
	1.2005	1.4455
	2.0825	1.4014
	1.1809	1.7248
	1.5484	1.8865
	1.4161	2.1413
	1.6268	1.8424
	1.1956	2.45
	1.6562	2.0825
	2.1658	1.7738
	1.5092	1.4847
	1.3181	2.1168
	1.3034	1.4553
	1.1417	1.8718
	1.2152	1.9159
	1.7738	2.156
	1.4112	1.3524
	1.2299	1.8522
	1.7297	1.3622
	1.47	1.4651
	1.8326	2.6803
	1.9796	1.47
	1.2054	2.4745
	1.1172	2.1168
	1.2299	1.4406
	1.9159	1.8277
	1.3769	1.6219
	1.3524	1.7493
	1.0192	1.9551
	1.6611	1.9845
	1.1613	1.8963
	1.8767	2.1119
	1.6611	1.6611
	1.3671	1.5141
	1.4455	1.5974
	1.764	1.4357
	1.372	1.4504
	1.2201	1.8669
	2.254	2.0433
	1.9747	1.9159
	1.1123	1.1956
	2.2687	1.3573
	1.2495	2.1952
	1.0976	1.5533
	1.3573	1.617
	1.0731	2.0384
	1.6366	1.7003
	1.1956	1.5729
	1.7297	1.6807
	1.7787	1.8571
	1.176	1.3671
	1.4455	1.6562
	1.3475	2.4647
	1.2936	1.3769
	1.2593	2.401
	1.2201	1.7003
	1.862	1.7738
	1.1907	1.4357
	1.3965	1.5484
	1.3524	1.5141
	1.9894	1.715
	1.3573	1.421
	1.1025	2.2148
	1.2054	2.3128
	1.4308	1.8522
	1.6709	2.4843
	1.1907	2.4304
	1.2348	1.4994
	1.7003	2.2932
	1.1809	1.5876
	1.1956	1.5582
	1.372	1.6513
	1.176	1.9796
	1.3622	1.5484
	1.7836	1.9355
	1.5631	2.0041
	1.1711	1.7052
	1.3377	1.666
	1.4063	2.1119
	1.1368	1.5239
	1.0486	1.4553
	1.2201	2.1658
	1.2985	2.3079
	1.2887	1.519
	1.176	2.1266
	1.2544	1.8277
	2.1217	1.6366
	1.2299	1.7689
	0.9653	1.7297
	1.2299	1.4602
	1.1221	1.2544
	1.2299	1.3965
	1.1613	2.6313
	1.1319	2.5823
	2.1413	1.5827
	1.421	1.372
	1.0535	1.6121
	1.5092	1.4161
	1.1466	1.2838
	1.2446	1.5141
	1.1515	1.5533
	2.0188	1.8473
	2.0384	1.6562
	1.3818	1.7934
	1.5631	1.862
	1.8816	1.1662
	2.0482	1.7836
	1.3818	1.3818
	1.6758	2.2932
	1.911	2.0923
	1.7787	1.7836
	1.0437	1.323
	1.6268	1.8767
	1.0878	1.8375
	1.1956	1.4014
	1.6121	2.1805
	1.1074	1.3377
	1.1074	1.6268
	1.8522	2.0041
	2.0972	2.2099
	1.3132	1.2642
	1.4847	1.9698
	1.8865	1.4357
	1.2642	1.4161
	1.7983	1.9502
	1.6856	1.0976
	1.1711	1.3524
	1.568	1.2299
	1.1172	1.3475
	1.2936	1.5582
	1.5631	2.2148
	1.6709	2.1805
	1.4161	1.9306
	1.3426	1.7542
	1.8522	1.8179
	1.4406	2.205
	1.1074	1.5729
	1.2299	1.9796
	2.3177	1.372
	1.1417	1.666
	1.7591	2.1756
	1.1221	1.1319
	1.8865	1.2887
	1.4259	2.2687
	1.3279	1.6023
	1.4945	1.421
	1.1613	1.7591
	1.0535	1.8473
	1.127	1.4161
	1.617	1.9649
	2.0286	2.4157
	1.225	2.0286
	1.6023	2.0531
	1.2103	2.0923
	1.5043	1.1613
	1.3573	1.5043
	1.3426	2.3226
	1.2201	1.8326
	1.274	1.3769
	1.813	1.2054
	1.2642	2.107
	1.0731	1.715
	1.0731	1.2299
	1.8228	1.3181
	1.862	1.5043
	1.1662	1.9159
	1.2299	1.9943
	1.5974	1.3818
	1.9306	1.8816
	1.4602	1.274
	1.0241	1.1907
	1.3475	2.0825
	1.2103	2.6264
	1.4994	1.5533
	1.5876	1.96
	1.372	2.0825
	1.96	2.2148
	1.8522	1.9012
	1.5876	1.9159
	1.3671	2.4892
	1.2887	2.4353
	1.4406	2.1413
	0.9751	1.2789
	1.568	2.1658
	1.6366	2.1168
	1.1564	1.127
	1.2838	1.6464
	1.2348	1.0927
	2.1266	1.4357
	1.9943	1.4749
	1.4798	1.8473
	1.1613	2.45
	1.078	1.4994
	1.176	1.2985
	1.2299	1.2495
	1.6905	1.6562
	2.1658	1.6709
	1.47	1.6072
	1.3671	1.3132
	1.5778	1.9502
	1.078	1.5974
	1.7052	2.4745
	2.1511	1.8228
	1.8081	1.5288
	2.3128	1.9208
	1.3475	2.5333
	1.4014	2.107
	1.2152	1.5141
	1.2985	1.4504
	1.4651	2.4843
	1.9159	1.5288
	1.6513	2.2246
	1.7983	1.4994
	1.2544	2.6019
	1.2152	2.0874
	1.862	2.5235
	1.2103	1.5778
	1.9502	1.4945
	2.1609	1.8424
	1.9796	1.4798
	1.7346	1.862
	1.4406	1.5435
	1.9649	1.2054
	1.1221	1.5778
	1.4357	1.666
	1.6807	1.1417
	1.225	1.7444
	1.8424	1.3524
	2.2687	2.2099
	1.4504	1.666
	1.2985	1.2495
	1.1711	1.3867
	1.4847	1.6611
	1.3475	1.568
	1.3328	1.8032
	2.2099	1.4798
	1.421	1.4994
	1.2348	1.4896
	1.1319	2.2589
	1.4014	2.3128
	2.2099	1.5288
	1.4896	1.4945
	1.9306	2.0041
	1.2642	2.1805
	2.0237	1.2593
	1.9159	1.3279
	1.9306	2.0727
	1.2446	1.4896
	1.5827	2.2736
	1.4994	2.1609
	1.5827	1.1172
	1.5239	2.0433
	1.4651	1.8816
	1.2103	1.3573
	1.5484	2.1609
	1.6905	2.3863
	1.2299	2.7734
	1.372	2.1609
	1.2299	1.4455
	1.3181	1.8032
	1.3916	1.2201
	1.2495	1.2397
	1.3377	1.3083
	1.2152	1.7199
	1.5239	1.274
	1.8424	2.4304
	1.4749	2.0678
	1.4014	1.1711
	1.0927	1.8767
	1.7248	1.813
	2.009	1.4945
	1.1221	1.4798
	1.8179	1.421
	1.4896	1.5239
	1.4896	1.9649
	1.2789	1.4406
	1.2495	2.2442
	1.3132	2.0776
	1.2789	1.4259
	1.1662	2.2932
	1.421	1.3181
	1.2789	2.2393
	1.8424	1.5141
	1.3083	1.6415
	1.3818	1.3083
	1.5925	1.5288
	1.225	1.4602
	1.6905	1.5533
	2.1805	1.9747
	1.9845	1.5337
	1.1809	2.3863
	1.9159	2.2148
	1.3377	2.45
	1.2838	1.7934
	1.4798	1.7248
	1.3916	2.1119
	1.2838	2.4892
	2.0874	1.2789
	1.0829	1.4945
	1.6807	1.7885
	1.9159	1.3524
	1.4406	1.9502
	1.2348	2.0531
	1.2936	1.2936
	1.911	2.4451
	1.0829	1.6464
	1.9796	1.7199
	1.9061	1.3083
	1.5778	2.401
	1.3818	1.6317
	1.6366	1.5729
	1.2985	2.0237
	2.2295	1.5533
	1.1417	2.3961
	1.6219	1.7248
	1.4749	2.4598
	1.5582	1.4847
	1.225	2.1903
	1.0486	2.303
	1.2005	1.7052
	1.1368	2.0237
	1.7591	1.4308
	1.1319	1.519
	1.4259	1.8865
	1.2642	1.5876
	1.2054	2.009
	1.4112	2.2197
	1.6121	1.2936
	1.1515	1.6513
	1.7836	2.156
	1.1613	2.0433
	1.2005	1.8718
	1.2789	1.8473
	1.3671	2.3324
	1.8963	1.4063
	1.2397	1.2103
	1.2544	1.47
	2.0727	1.372
	1.5876	1.323
	1.2103	1.5925
	1.029	1.2838
	1.5484	2.0286
	1.5435	1.2397
	1.4896	1.47
	1.8963	1.862
	1.96	1.3181
	1.9502	1.6611
	1.5974	1.5386
	1.666	1.8963
	1.3573	1.666
	1.9453	1.5729
	1.2593	1.5827
	1.176	1.6415
	1.2152	1.9894
	1.5337	1.9698
	1.0437	1.7346
	1.323	2.2687
	2.1364	1.127
	1.5288	2.2148
	1.3916	1.4553
	1.0731	2.2834
	1.4504	1.5141
	1.911	2.0286
	1.3279	1.5043
	1.0878	1.5092
	1.274	1.9894
	1.4798	2.3618
	1.2838	1.6562
	1.666	1.7787
	1.0976	2.0678
	1.4896	1.7248
	2.1511	1.2838
	1.2887	1.6072
	1.7199	1.2054
	1.1515	2.009
	1.2201	1.5092
	1.1907	1.47
	1.2642	1.5631
	1.6317	1.3916
	1.519	1.715
	1.0633	1.1221
	1.127	1.3622
	1.4455	1.1172
	1.9894	2.0237
	1.0976	2.156
	1.96	1.7836
	1.5631	1.3377
	1.1466	2.3569
	1.2446	1.3818
	1.4112	1.3083
	1.3328	1.666
	1.323	2.1854
	1.7297	2.1217
	1.4994	2.0874
	1.176	1.5827
	1.6072	1.5337
	1.2103	2.4745
	1.5288	1.7346
	1.2544	1.5239
	1.8228	1.6072
	1.8032	1.5386
	1.1711	2.1168
	1.3622	2.352
	1.4112	2.2197
	1.5582	1.5729
	1.3181	1.421
	1.0143	1.5092
	1.2201	1.3916
	1.6317	1.7052
	2.1315	1.3328
	1.5386	1.9061
	1.3034	1.7542
	1.519	1.7395
	1.2593	1.8473
	1.3671	2.1854
	1.4406	2.4451
	1.6366	1.3328
	1.813	1.8522
	1.4651	2.156
	1.8914	1.1564
	1.9649	1.9061
	1.5582	1.5631
	1.1368	2.254
	1.6562	1.5729
	2.1119	2.4794
	1.4651	1.6023
	1.1417	1.2593
	1.9012	1.2985
	1.1466	1.6905
	1.3965	1.2054
	1.7395	2.2442
	1.2103	2.3275
	1.5876	1.1025
	1.1613	1.4504
	1.5729	1.5337
	2.0335	1.2201
	1.0976	1.4651
	1.1662	2.009
	1.2936	1.5337
	1.3916	2.0923
	1.4455	1.6611
	1.4896	1.4553
	1.2446	1.3132
	2.0923	1.5827
	1.1368	1.4553
	1.0927	1.4455
	1.1858	1.9306
	2.2246	1.1711
	1.2985	1.5631
	1.372	2.1021
	1.5876	1.4945
	1.8963	1.617
	1.1466	1.5631
	1.3083	1.9894
	1.8424	1.7003
	1.8326	1.9747
	1.421	2.254
	1.2299	1.7983
	1.8228	2.2491
	1.0584	1.3083
	1.2446	1.7248
	1.1123	1.4994
	1.5582	1.5337
	1.8816	1.3867
	1.96	1.3818
	1.5974	1.4602
	1.2691	1.5435
	1.47	1.3132
	1.3524	1.5631
	1.2054	2.0874
	1.176	1.7934
	1.0388	1.6807
	1.3426	1.2299
	1.2642	2.3275
	1.2593	1.764
	1.4651	2.254
	1.3867	1.7003
	2.1462	1.862
	1.6562	1.8179
	1.372	1.8179
	1.5582	1.5337
	1.4896	1.7591
	1.3671	1.3671
	1.2054	2.7979
	1.0584	1.3622
	1.2446	1.3524
	1.4798	1.4063
	2.0825	2.0335
	1.715	2.4745
	1.4798	1.6905
	1.274	2.4059
	1.8767	1.2397
	1.8473	1.2495
	1.4406	1.7591
	1.9845	2.4647
	1.3965	2.1707
	1.5239	1.7395
	1.3279	1.3181
	1.7493	2.5137
	2.0727	1.2691
	1.2985	2.4157
	1.1809	1.3279
	1.3475	1.5533
	1.6611	1.3034
	1.3426	1.6464
	1.3377	1.5092
	1.3916	2.2442
	1.1858	1.6023
	1.3867	1.8522
	1.4259	1.4994
	1.2642	1.5288
	1.225	1.4455
	2.0139	1.2936
	1.7052	2.2981
	1.9894	1.2593
	1.9404	1.4259
	2.1756	1.666
	1.3916	2.4549
	1.5974	1.8865
	1.3034	1.372
	1.2936	1.6268
	1.7738	1.47
	1.1613	1.8865
	1.1662	1.7934
	1.2201	2.1903
	1.8865	1.6905
	1.1662	1.3965
	2.156	2.205
	1.8277	2.0286
	1.764	1.7738
	1.6856	1.7787
	1.2936	1.4112
	1.176	1.6023
	2.0678	2.0727
	1.3132	1.3965
	1.2936	2.0776
	2.303	1.9992
	1.7199	1.6513
	1.1221	1.617
	2.0482	1.2446
	1.6513	2.2295
	1.1368	1.5533
	1.4357	1.5827
	1.4994	1.4357
	2.1168	1.2103
	1.3426	2.4402
	1.225	2.0629
	1.7248	1.5288
	1.3965	1.5925
	2.0041	1.7591
	1.2642	1.9992
	1.2789	1.4455
	2.2393	1.7689
	1.0633	1.4406
	1.1956	2.6117
	1.5386	1.6317
	1.7101	1.3181
	2.1707	1.9404
	1.7346	1.5876
	1.4847	1.3622
	0.9457	1.7052
	1.3083	2.1217
	1.2593	1.176
	1.8718	2.1952
	1.3279	1.7836
	1.1613	2.1315
	2.0727	1.2838
	1.7738	2.0286
	1.5288	1.8816
	1.6415	1.9894
	1.3475	1.666
	1.3573	1.2544
	1.2985	1.7591
	1.4651	1.7591
	1.8718	1.7738
	1.3377	2.1021
	1.1417	2.2932
	1.5386	2.4598
	1.7444	1.2299
	1.4357	1.6513
	1.8522	1.519
	2.0629	2.4647
	1.2936	1.9306
	1.8522	2.1266
	1.2054	2.1658
	1.4308	1.6611
	1.3132	1.6072
	1.5974	1.323
	1.4161	1.8228
	1.0976	2.0678
	1.1956	1.5729
	1.6807	2.5676
	1.2936	1.8816
	1.3132	1.3671
	1.4161	1.5484
	1.6219	1.274
	2.2834	1.5239
	1.372	2.0923
	1.5631	1.1613
	1.5925	1.6317
	1.2544	2.1462
	1.2348	1.7052
	1.0927	1.2299
	2.2981	2.1756
	1.3034	1.4112
	1.1956	1.519
	1.1858	1.5631
	1.9551	1.6023
	1.4798	1.8326
	1.3475	1.4749
	1.568	1.3377
	1.8473	1.3279
	1.6856	2.2883
	1.2789	2.1168
	1.3769	1.4308
	1.3083	2.4402
	1.6856	1.2348
	1.5876	1.5435
	1.6905	1.323
	1.5141	2.0678
	1.3181	1.96
	2.0482	1.6072
	1.2152	1.9159
	1.0976	2.1854
	1.323	1.6758
	1.5876	2.009
	1.7003	1.3475
	1.2201	1.4994
	1.274	2.2589
	1.3181	1.4455
	1.7934	2.1756
	1.4014	1.2544
	1.4063	1.5288
	1.5974	2.4647
	1.1466	1.8718
	1.4455	1.2789
	1.8865	1.5925
	1.2201	1.6072
	1.9061	1.8816
	1.1956	1.5386
	1.372	1.7444
	1.0829	1.1074
	2.0678	1.47
	1.6954	2.45
	1.2642	2.2932
	1.9404	2.0482
	1.4553	1.9208
	0.9849	2.2687
	1.8865	1.8669
	1.3671	1.5827
	1.4798	1.7591
	1.2789	1.7885
	1.2887	1.7052
	1.2838	2.058
	1.7493	1.9257
	1.2103	1.5043
	1.3769	1.6464
	1.4945	1.5778
	1.4259	1.813
	1.2887	1.5729
	1.6023	1.5925
	1.6562	1.6415
	2.1511	1.617
	1.4945	1.5337
	1.5337	1.2936
	1.4553	1.6317
	1.3916	1.2838
	1.2838	1.5337
	2.0727	1.4357
	1.813	1.4896
	1.4161	2.2736
	1.7297	1.568
	1.7787	2.8567
	1.1074	1.1956
	1.1564	2.0874
	1.8424	1.4014
	1.8816	1.9159
	1.3622	1.3818
	1.9355	1.5876
	1.3181	1.5435
	1.6856	2.4696
	1.029	1.7934
	1.6856	1.519
	1.4896	1.4504
	1.5386	1.421
	2.1658	1.1466
	1.8914	1.7591
	1.0829	1.3328
	1.5729	1.9061
	1.1515	2.3128
	2.1658	1.4798
	1.5827	2.4108
	1.6219	1.4602
	1.7591	1.7297
	1.1221	1.7542
	1.6219	1.9894
	1.6709	1.6807
	1.8865	1.2936
	1.2544	1.6856
	1.8718	2.5872
	1.1319	2.2246
	1.421	1.568
	1.4896	1.3867
	1.6415	2.3275
	1.3083	1.8669
	1.2348	2.009
	1.3818	1.2495
	1.3328	1.6072
	1.7787	2.401
	1.715	1.7297
	1.2054	1.7983
	1.568	1.3524
	1.4504	1.5729
	1.4406	1.2789
	2.2638	1.9061
	1.1564	1.0927
	1.6807	1.5386
	1.5043	1.2642
	1.3818	2.2099
	1.7101	1.2936
	1.1319	2.3471
	1.2495	1.617
	1.3769	1.2887
	1.2348	1.4847
	1.2544	2.0433
	2.0923	2.1413
	1.1907	2.3422
	1.078	1.9551
	1.47	2.0335
	1.4014	1.4602
	1.3524	2.3618
	1.3671	1.7346
	1.1221	2.3471
	1.3475	2.2442
	1.1466	1.9502
	1.3818	1.4651
	1.2397	1.5435
	2.0139	1.4504
	1.6856	1.8669
	1.2691	1.4259
	1.6415	1.1907
	2.0825	2.107
	1.6219	1.5092
	1.8375	1.9012
	1.7297	1.617
	1.5876	1.9208
	1.519	1.4308
	1.9453	2.2834
	1.4308	1.6954
	1.4896	2.3275
	1.4798	1.4161
	1.4896	1.9257
	1.6366	1.4945
	1.2838	1.1956
	1.9159	1.3524
	1.3279	1.7444
	1.2054	2.5284
	1.7689	1.1417
	1.1858	2.1413
	1.4259	1.5582
	1.3916	1.4259
	1.5631	1.2642
	1.4798	1.8032
	1.4259	2.5382
	1.8228	1.4994
	2.0335	1.2397
	1.1221	1.3083
	1.0192	2.3226
	1.6464	1.421
	1.7199	1.7983
	1.3181	1.7885
	1.1613	1.3622
	1.1956	2.2197
	1.3622	1.6464
	1.6954	2.0678
	1.3769	1.7444
	1.4357	1.3769
	1.2054	1.8914
	1.5141	1.4455
	1.666	1.6709
	1.9747	1.1417
	1.3181	1.4896
	1.176	1.4896
	1.6072	1.2152
	1.4945	1.3279
	1.2789	1.7591
	1.1025	1.6611
	1.323	1.2593
	1.8914	1.3818
	1.2642	1.6562
	1.5631	1.8228
	1.8326	1.1907
	1.6317	1.6219
	1.6366	2.3716
	1.2887	1.5827
	1.2691	1.6366
	1.6023	1.9404
	1.862	2.107
	2.0825	1.4112
	1.3818	1.5729
	1.4308	1.4259
	1.8228	2.1266
	1.568	1.4896
	1.2544	1.8522
	1.0094	2.2491
	1.8816	2.5088
	1.5827	2.4304
	1.7591	1.7199
	1.1809	1.5876
	1.225	2.4794
	1.2495	1.4896
	1.1417	1.0927
	2.0825	1.8179
	1.4308	1.4749
	1.6121	1.4651
	1.1858	2.1364
	2.1266	1.2397
	1.1074	1.8424
	1.1123	1.4651
	1.1662	2.1462
	1.4259	1.4455
	2.1462	1.519
	1.1858	2.303
	2.2883	1.274
	1.4602	1.7297
	1.5239	2.3863
	1.3279	1.4406
	1.7836	2.2491
	1.568	1.4063
	2.0629	1.6562
	1.3818	1.2348
	1.6856	1.7101
	1.4014	1.8669
	1.6856	2.1021
	1.5974	1.4161
	2.2491	1.4455
	1.3377	2.401
	1.1564	2.0384
	1.2201	1.3916
	1.372	1.9061
	1.1858	1.3279
	1.8718	2.1952
	1.4259	1.7444
	1.1417	1.0682
	1.2985	1.7934
	1.9698	1.2593
	1.9894	2.4402
	1.0535	1.5043
	2.2197	1.3426
	1.2593	1.4798
	1.4651	1.176
	1.372	1.519
	1.4063	1.4357
	1.7934	2.0629
	1.3083	1.2789
	1.5974	1.6121
	1.1319	2.2589
	1.1123	1.3671
	2.0629	1.4896
	1.9943	2.3667
	1.3769	1.3524
	1.0633	1.1515
	1.176	2.1903
	1.3083	1.0878
	1.4161	1.1858
	1.1711	2.0384
	1.2103	1.2887
	1.9061	1.127
	2.1217	1.1319
	1.3769	1.5778
	1.0829	1.5729
	1.2299	1.4749
	1.9257	1.8277
	1.4014	2.1805
	1.4014	2.4157
	1.2838	2.009
	1.2103	1.0339
	1.2005	1.4308
	1.2593	1.8767
	0.98	1.8179
	1.372	1.9159
	1.3965	2.2687
	1.372	1.3475
	1.8865	2.6754
	1.2005	1.5827
	1.4014	1.2201
	1.5876	1.1074
	1.3132	1.6317
	1.4749	2.2491
	1.2985	1.4112
	2.0776	2.303
	1.6954	1.7297
	1.8816	1.813
	1.3524	1.2838
	1.5729	1.2936
	1.1417	1.5582
	1.0143	1.4112
	1.2446	2.0972
	1.1515	1.1319
	1.8816	1.5288
	1.4406	1.7493
	1.0094	2.1756
	1.225	2.2491
	1.274	1.4602
	1.4161	1.47
	2.0923	1.6023
	1.6562	1.6415
	1.1662	2.2246
	1.1858	1.2495
	1.5876	1.9992
	1.7395	1.7983
	1.2201	1.2936
	1.568	1.2054
	1.3867	1.6219
	1.2642	2.1707
	1.2887	1.176
	1.5092	1.4553
	1.2985	1.6121
	1.372	1.9894
	1.3279	2.3373
	1.1074	1.1074
	1.862	1.3916
	1.6905	1.5141
	1.4161	1.8865
	1.3083	1.2005
	1.1123	1.4798
	2.009	1.4504
	1.3671	1.5239
	1.323	1.176
	1.8326	1.2887
	1.3083	0.9947
	1.3622	1.2152
	1.127	1.5533
	1.7444	1.8473
	1.8375	2.6558
	1.2936	1.4749
	1.3426	1.7248
	1.5778	1.5827
	1.5141	1.2789
	1.8914	2.6313
	1.8326	1.0927
	1.4651	1.9012
	1.2152	1.4455
	1.8277	1.6317
	1.1858	1.3132
	1.0976	1.9208
	1.2887	1.3328
	1.2838	2.3422
	1.5435	1.9012
	1.5974	1.1564
	1.6709	1.2201
	1.666	1.6317
	1.5631	1.6562
	1.8032	1.3622
	0.9555	1.2495
	1.2103	1.9061
	1.3524	1.2005
	1.2299	1.8767
	1.4651	1.9404
	1.3279	1.4847
	1.4112	1.2838
	1.4749	2.0433
	2.058	1.1613
	1.7983	1.9747
	1.4161	2.0531
	1.3181	1.5876
	1.7983	1.3083
	2.1609	1.47
	1.9747	1.5288
	1.1172	2.4745
	1.5974	2.107
	1.0878	1.6464
	1.1809	1.7346
	2.2981	1.6856
	1.1025	1.5435
	1.7297	1.3279
	1.176	1.4406
	1.1221	1.4553
	1.7052	1.3181
	1.1662	1.911
	1.0535	1.8326
	1.7003	1.5435
	1.176	1.6562
	1.568	1.5925
	1.3034	1.9747
	1.1417	1.6856
	1.2985	1.4896
	1.5778	1.5925
	1.8522	1.9355
	1.225	2.0433
	1.2985	2.2883
	1.2691	1.5092
	1.2201	1.7493
	1.8522	1.5484
	1.6023	2.0041
	1.4651	1.176
	1.6121	1.3671
	1.2103	1.8669
	1.715	1.5631
	0.9604	1.9404
	1.0927	1.1613
	1.2838	1.6121
	1.1025	1.8424
	1.6415	2.2442
	1.4896	2.1805
	1.0927	1.6513
	1.4063	1.3818
	1.1466	1.2201
	1.3083	1.862
	1.9453	1.3573
	1.0339	2.401
	2.0384	1.7738
	1.2544	1.6709
	1.3475	2.0678
	2.205	1.8767
	1.1711	1.4357
	2.0482	1.4896
	1.5533	2.7195
	1.8816	1.4553
	2.0433	1.6268
	1.2838	1.3524
	1.1711	1.7003
	1.323	1.47
	1.9502	1.7738
	1.9502	1.9404
	1.5239	1.3279
	1.9796	1.0486
	1.3475	1.813
	1.2985	1.2838
	1.1613	1.372
	1.4553	1.6219
	1.3818	1.1417
	1.3965	1.9698
	1.3377	1.3377
	1.0731	2.0874
	2.1658	1.5141
	1.5631	1.078
	1.2397	1.6709
	1.0878	2.2344
	1.2985	2.1658
	1.4749	2.0727
	1.2103	1.2544
	1.8228	1.3622
	1.4308	2.3373
	1.421	1.3083
	1.2691	1.3083
	1.2887	2.499
	1.3475	1.8424
	2.2687	1.3818
	1.2544	1.7101
	1.5729	2.2883
	1.2103	1.7738
	1.2152	1.4112
	1.2005	1.8473
	1.3916	2.0825
	1.2936	1.2103
	1.3769	1.7444
	1.2054	1.2985
	1.7101	1.4553
	1.3916	2.6852
	1.3083	1.5582
	1.2348	1.9943
	1.617	1.1956
	1.3524	1.5288
	1.3524	1.6954
	1.3573	1.4798
	1.0878	1.4602
	1.2446	1.813
	2.0188	2.1217
	1.1564	2.2687
	1.8718	1.4847
	2.1707	1.7248
	1.9551	1.4602
	1.3181	1.9159
	1.2593	1.4798
	1.4798	1.2936
	1.3181	2.3716
	1.9992	2.009
	1.2201	1.5876
	1.1907	1.5239
	1.5631	1.1466
	1.6513	1.7787
	1.519	1.2544
	1.2985	1.3328
	1.6562	1.2299
	1.7885	1.1613
	1.6366	1.0682
	2.1168	1.6464
	1.2642	1.3279
	1.2348	1.2838
	1.5288	1.7738
	2.0237	1.8963
	2.2295	2.1462
	1.274	1.617
	1.7934	1.7738
	1.9894	1.5435
	1.6023	1.0535
	1.323	1.1662
	1.519	1.225
	1.1025	1.8326
	1.7689	2.2393
	1.3181	1.5141
	1.4455	1.0192
	2.0972	1.0927
	1.0584	1.3769
	1.6758	1.7738
	1.3426	1.3524
	1.2005	2.2785
	1.5288	2.1756
	1.127	1.7395
	1.2691	1.2103
	2.1266	1.5925
	1.3524	1.2593
	1.372	2.0139
	1.8179	1.3426
	1.3524	1.3328
	1.5827	1.5631
	1.1221	1.6562
	2.107	1.8032
	1.6758	2.0727
	2.0384	1.029
	2.0384	1.1417
	1.5876	1.5827
	2.3275	1.7101
	1.6513	2.1413
	2.1658	1.0584
	1.8424	1.3328
	1.3524	2.107
	1.3279	2.2393
	1.2152	1.5092
	1.7983	1.2838
	1.5337	1.323
	1.5729	1.6317
	1.2397	1.715
	1.8522	2.4451
	1.1907	1.7346
	1.3279	2.744
	1.2691	1.6023
	1.4749	2.2883
	1.8865	1.2446
	1.3671	1.2642
	1.3622	1.6366
	1.0437	1.6219
	1.2789	2.0139
	1.3083	1.1417
	1.8081	1.4504
	1.0976	1.9894
	1.3622	2.1952
	1.6317	2.3373
	1.8522	2.2932
	1.3671	1.9992
	1.0535	1.6905
	1.3916	1.0486
	1.0927	1.8522
	2.0972	2.2442
	1.4994	1.4259
	1.2495	1.9894
	1.4014	1.4945
	1.1564	1.6954
	1.3279	1.4455
	2.0041	2.0335
	1.1711	2.4402
	1.0878	2.2834
	1.1515	2.499
	0.9947	1.9747
	1.5337	1.3181
	1.078	1.7101
	1.2936	1.3279
	1.2887	1.47
	1.5778	1.6905
	1.7934	2.1168
	0.8918	1.6415
	1.3132	1.3965
	1.2348	1.3622
	1.4651	1.715
	1.3034	2.1952
	1.0682	1.4798
	1.2642	2.2148
	1.6856	1.3328
	1.6856	1.6023
	1.2152	1.2838
	1.0633	1.6709
	1.7444	1.5484
	1.1711	1.5337
	0.9506	1.7689
	1.7199	1.9747
	1.0731	1.8522
	1.5092	1.813
	1.1809	1.5631
	1.7052	2.1609
	1.5435	1.4945
	1.1662	1.5288
	1.4112	2.2638
	1.3034	2.2442
	1.7199	1.3769
	1.5778	1.6807
	1.1662	1.5974
	1.4014	1.568
	1.0927	2.2687
	1.47	1.5778
	1.0584	1.9502
	1.2054	1.7346
	1.4112	1.6856
	1.1564	1.5043
	1.1956	2.2491
	1.1123	1.862
	1.274	1.2005
	1.225	1.3475
	1.2103	2.3079
	1.5386	1.7934
	1.1662	1.3769
	1.1368	1.3279
	1.4161	1.9502
	1.3524	2.2393
	1.4504	1.2789
	2.0041	1.7346
	1.2005	1.3475
	1.6611	1.9845
	1.8767	1.5337
	1.1417	1.7787
	1.274	1.3818
	1.9061	1.9355
	1.7934	1.2691
	1.1221	1.7444
	1.1123	1.5729
	1.3132	2.4255
	1.2642	1.7346
	1.1809	1.7689
	1.2593	1.3377
	1.3083	2.2099
	1.3475	1.2446
	1.7542	1.2985
	1.274	1.6611
	2.254	1.2887
	1.176	1.9943
	1.8669	1.813
	2.0629	1.5484
	1.225	1.6121
	1.225	1.5974
	1.3328	1.7493
	1.1074	1.2005
	1.568	1.0682
	2.2589	1.5092
	1.0927	1.4455
	1.6366	2.3961
	1.274	2.0727
	1.5533	1.1907
	2.2001	1.911
	1.6513	2.2344
	1.5925	1.7787
	1.0143	1.5827
	1.2348	1.0584
	1.0486	2.3863
	1.2299	2.0237
	1.2789	1.6611
	1.5778	2.3569
	1.3965	1.5778
	1.225	1.1662
	1.7101	2.4647
	1.1711	1.2544
	1.3132	2.3422
	1.8375	1.1662
	1.3622	1.1319
	1.1711	1.3671
	1.617	1.3034
	1.0731	1.7297
	1.9698	1.5925
	1.7101	1.617
	2.0972	1.4161
	1.5092	1.3671
	1.7395	1.225
	1.2789	1.3181
	1.2691	1.4847
	2.0335	2.1952
	2.1805	1.6611
	1.3867	2.4157
	1.0094	2.2491
	1.3573	1.3279
	1.9453	1.0584
	1.3916	1.5729
	1.7199	1.5043
	2.009	1.3377
	1.8767	1.2103
	1.1564	1.8816
	1.2152	2.3422
	1.1711	1.6219
	1.6562	2.205
	1.3818	1.0976
	1.6415	2.2442
	1.2691	1.323
	1.2054	1.5974
	1.1662	2.1658
	1.3524	1.9159
	1.2936	1.5435
	1.7493	1.8816
	1.2005	1.5729
	1.372	2.3961
	1.4945	1.7444
	1.5974	1.5925
	1.2495	1.5876
	1.2201	2.5088
	1.3181	1.2152
	1.1907	1.2544
	1.4308	1.8669
	0.98	2.009
	1.421	1.2348
	1.4259	1.7738
	1.2544	1.2103
	1.3965	1.7591
	1.4553	1.2054
	1.5827	1.6807
	1.1711	2.303
	1.2642	2.1609
	1.0829	2.156
	1.3573	2.4843
	1.4749	1.6219
	1.3818	2.1021
	1.2642	1.1956
	1.0437	1.9649
	1.4112	1.715
	1.2642	1.9698
	1.9698	2.2295
	2.1266	1.3132
	1.2299	1.6513
	1.4651	2.3177
	1.1172	1.4308
	1.1858	1.8816
	1.1221	1.8375
	1.4063	1.372
	1.1564	2.5284
	1.1907	1.4602
	1.0927	2.4794
	1.7787	1.2495
	1.8767	1.1956
	1.3181	1.715
	1.3475	1.8424
	1.9012	2.0286
	1.7885	1.323
	1.9159	1.6807
	1.3034	1.3132
	1.1662	2.3667
	1.3475	1.715
	1.1564	2.3961
	2.1119	1.6121
	0.9457	1.9208
	1.5533	1.4651
	1.764	1.6366
	1.3867	1.617
	2.3275	1.7591
	1.3475	1.8032
	1.5876	1.3132
	1.1956	1.9257
	1.176	2.6166
	2.058	1.3671
	1.3818	2.2981
	0.9702	2.4206
	1.8914	2.4892
	1.4063	2.1315
	1.0241	1.5827
	1.4161	1.0878
	1.0878	1.4406
	1.1564	1.2936
	1.715	1.764
	1.3867	1.5729
	1.323	1.3475
	1.7101	1.5484
	1.0633	1.8375
	1.3671	1.2005
	1.4308	2.0335
	0.931	2.597
	1.6562	1.7787
	1.2152	2.1217
	1.2887	1.9257
	1.1172	2.3471
	1.3279	2.4696
	1.4112	2.4892
	1.1907	1.4014
	1.7591	1.8914
	1.3083	1.9159
	1.6709	1.5778
	1.9649	1.9698
	0.9751	1.2691
	1.2789	1.4749
	1.4504	1.7787
	2.1364	1.666
	1.8816	1.1662
	1.0976	2.1854
	1.1809	1.2103
	1.3426	1.9502
	1.47	2.7391
	1.7199	1.5729
	1.2152	1.9404
	1.2201	1.1809
	1.0829	1.764
	1.3377	1.519
	1.0535	1.8522
	1.4896	2.1364
	1.1417	1.4945
	1.5337	1.8424
	1.4014	2.4647
	1.3328	1.4798
	2.0433	1.5778
	1.6219	1.8963
	1.1613	1.5337
	1.2838	2.1805
	1.3769	1.2593
	1.3034	2.3373
	1.2838	2.7146
	1.5827	1.3573
	1.4357	1.4994
	2.2148	1.6709
	1.5533	1.4014
	1.2299	2.0041
	1.4602	1.7199
	1.2348	2.058
	1.2838	1.4063
	1.4357	1.1711
	1.5239	1.3524
	1.7787	1.6415
	1.764	1.4259
	1.1123	2.1462
	1.2054	1.1466
	1.4994	1.4112
	1.7493	1.4259
	1.2593	1.4749
	1.3524	2.0335
	1.3034	1.6121
	2.0923	1.7003
	1.3524	1.4651
	1.3132	1.6856
	1.8522	1.372
	1.4063	2.205
	1.1025	1.2642
	1.4602	1.6072
	1.9649	1.5827
	1.4651	1.3671
	1.0731	1.6807
	1.4994	1.7983
	1.7493	1.1172
	1.7297	1.6121
	1.3573	1.1711
	1.3475	1.9306
	1.3377	2.0482
	1.4063	1.1319
	1.323	2.1266
	1.6611	1.2446
	1.2544	1.3524
	1.1319	1.176
	1.7346	2.3373
	1.8032	2.3275
	1.3818	1.5043
	1.7689	1.1074
	1.8032	1.1172
	1.176	1.6072
	2.1217	2.3765
	1.2495	2.0776
	1.5533	2.499
	1.2446	2.7146
	1.3867	2.2491
	1.6219	1.0878
	1.3867	1.6121
	1.6513	1.8326
	1.7101	2.1315
	1.274	2.1903
	1.1662	1.2544
	1.3818	1.6562
	1.2054	1.9012
	1.8326	1.4161
	1.3377	1.6905
	1.4896	2.0727
	1.0976	1.6758
	1.9649	1.1809
	1.3426	1.421
	1.8473	1.6121
	2.1119	1.3671
	1.6464	1.715
	1.421	1.5876
	1.8522	1.3328
	1.3426	1.3083
	1.6807	1.5876
	2.2295	1.6758
	1.3916	1.7003
	2.254	1.4308
	1.1809	1.5582
	1.6023	2.3373
	1.176	2.2442
	1.2985	1.4357
	2.1854	1.862
	1.7493	2.2491
	1.5533	1.3181
	1.1809	1.9404
	1.7885	1.5827
	2.0531	1.3132
	1.4994	2.4304
	1.5239	1.3475
	1.617	2.4157
	2.1658	1.7542
	1.7297	2.2295
	1.3867	1.3426
	2.0874	2.4255
	1.4161	1.8816
	1.9208	1.4749
	1.1025	2.3618
	1.3573	1.6219
	1.1907	1.3132
	1.4406	1.9551
	1.6023	1.8179
	1.3965	1.4945
	1.4994	1.1417
	1.3916	1.2005
	1.8571	1.5729
	1.323	1.5239
	2.2638	1.5435
	1.715	2.156
	1.2642	2.1511
	1.9404	1.7591
	1.4896	1.1907
	2.0335	2.3765
	1.6856	1.3573
	1.9551	1.2691
	1.3524	1.1025
	1.1025	1.6023
	1.2348	1.1711
	1.7003	1.7003
	1.2201	2.0874
	1.323	1.4112
	1.3181	2.0237
	1.1564	1.4504
	1.4945	1.3034
	1.5141	2.0384
	1.764	1.3279
	1.1368	1.7199
	1.911	2.2197
	1.96	1.7248
	1.7934	1.2985
	1.6513	1.9845
	1.1956	1.4553
	1.3475	1.2642
	1.4406	1.6023
	1.1564	2.3471
	1.9796	1.9894
	1.7738	1.2642
	1.7689	1.372
	1.1417	1.4455
	1.6709	1.4945
	1.8669	1.7297
	1.7395	2.303
	1.7738	1.3083
	1.8571	2.1021
	1.8522	1.1662
	1.2789	1.4749
	1.6562	1.3965
	1.5925	2.0678
	1.1074	1.3524
	1.9404	1.4455
	1.3622	1.4161
	2.3324	1.3524
	1.3034	1.2005
	1.176	2.0629
	1.2985	1.4259
	1.2299	2.3422
	1.4651	1.7199
	1.9943	1.3965
	1.1907	1.8914
	1.1809	2.2344
	1.2446	2.2981
	1.2495	1.9649
	1.911	1.8522
	1.7885	1.5778
	1.1858	2.1364
	1.813	1.3769
	2.1364	1.2887
	1.2593	1.5582
	1.4259	1.4749
	1.8032	1.4945
	1.0878	1.7248
	1.911	1.1564
	1.1515	1.2103
	1.1319	1.1417
	1.029	2.1413
	1.1025	1.4553
	1.3573	1.8816
	1.4406	1.6856
	2.1315	1.9796
	2.0335	2.3814
	1.3034	2.2834
	1.3671	1.6023
	1.3377	2.2001
	1.4161	2.2001
	1.4063	1.7983
	1.2642	2.0531
	1.2446	1.8228
	1.1907	1.9894
	1.6366	2.2344
	1.1809	1.7346
	1.568	1.3034
	1.7297	1.225
	1.6121	1.6513
	1.2103	1.4455
	1.7346	1.9404
	1.4994	2.0335
	1.7493	1.4798
	1.7738	1.8179
	1.1221	1.3573
	1.5631	1.5386
	1.2985	1.9894
	0.9114	2.6803
	1.1074	1.5484
	1.5484	1.2495
	1.5729	1.3426
	1.274	1.7444
	1.4161	2.2295
	1.9551	1.3328
	1.5484	1.8571
	1.9257	1.3083
	1.8473	1.2005
	1.0927	1.5533
	1.2201	1.2152
	1.2397	1.5582
	1.1368	2.3863
	1.372	1.6317
	1.8424	1.8326
	1.5484	2.3324
	1.2103	2.107
	1.1809	2.156
	1.8326	2.0041
	1.0339	1.3034
	1.9355	1.4945
	1.2152	1.3573
	1.3279	1.8767
	1.2544	1.8522
	2.3079	2.0727
	2.058	1.3573
	1.2691	2.2883
	1.3524	2.744
	1.3769	1.6415
	1.764	1.4553
	1.5778	2.1854
	1.4847	1.8326
	1.3916	2.0776
	1.4357	2.0678
	1.1662	2.1805
	1.911	1.4504
	1.2005	2.2001
	1.3867	2.1903
	1.8228	1.8718
	1.3377	1.6072
	1.3916	1.9502
	1.2348	1.5337
	1.7787	1.8914
	1.8571	1.3181
	1.5141	2.0874
	1.0486	2.2246
	1.5386	2.4892
	1.9208	1.6219
	1.5827	1.4357
	1.323	1.519
	1.2544	1.5876
	1.1809	1.6758
	1.1417	2.6166
	1.1417	1.4063
	1.5778	1.421
	1.8277	1.2985
	1.0829	1.6121
	1.4994	1.6464
	1.8718	1.5043
	2.1364	1.862
	1.7738	1.3867
	1.2593	1.7983
	1.2054	1.9159
	1.5288	1.617
	1.7542	1.4994
	1.3671	2.3128
	1.0927	1.8522
	1.1907	1.4651
	1.2348	1.6317
	1.3867	1.2054
	1.1123	1.5876
	1.8473	1.7346
	1.4406	1.5386
	1.3573	2.009
	1.0878	1.7493
	1.1809	1.3818
	1.2887	2.2491
	1.3916	1.7199
	1.4455	1.568
	1.5337	1.6513
	1.6856	1.3671
	1.1123	1.4847
	2.303	2.0482
	1.1417	1.5533
	1.47	2.0139
	1.1368	1.2544
	1.519	2.2099
	1.1319	1.4896
	2.0433	1.5533
	2.205	1.4161
	1.029	1.3328
	1.2593	1.7591
	1.0388	1.4749
	1.3377	2.4451
	1.5631	1.7885
	1.3034	1.5043
	1.2789	1.5533
	1.274	1.2201
	1.1319	1.4259
	1.3132	1.6954
	1.7199	2.2246
	1.2495	1.4847
	1.8522	1.4112
	1.1172	1.9796
	1.4112	1.9502
	1.6268	2.2491
	1.6317	1.5925
	2.1511	1.3524
	2.0482	1.3328
	1.0584	2.1952
	1.6611	2.1217
	1.3377	1.9551
	1.4994	1.6464
	1.8571	2.1658
	1.3867	1.7542
	1.3181	1.8375
	1.7346	2.2099
	1.9943	1.3328
	1.5925	1.7542
	1.2691	1.4945
	1.7983	1.3818
	0.8771	1.4161
	0.9408	1.7983
	1.1319	2.0678
	1.2103	1.5729
	1.2005	1.519
	1.2691	2.3618
	1.4455	2.2785
	1.5631	1.9698
	1.6366	2.3667
	1.5435	1.5435
	1.5043	1.5288
	1.2103	2.3226
	1.8473	2.1462
	1.5043	1.6464
	1.3132	1.5876
	1.6464	2.1854
	1.3279	1.2642
	1.2887	2.4108
	1.1368	2.352
	1.4847	1.4945
	1.2887	1.9061
	1.5092	1.3426
	1.3867	2.4108
	1.3181	1.1956
	1.7836	1.3622
	1.2887	1.3181
	1.4063	1.7591
	2.2393	1.3769
	1.2446	1.2152
	1.2054	2.1364
	1.9502	1.2985
	2.0041	1.9355
	1.9747	1.6513
	1.8326	2.45
	1.3034	2.2393
	1.2348	2.2344
	1.3671	2.5774
	1.9061	1.5582
	1.8179	1.9257
	1.7346	2.0139
	1.3916	1.5141
	1.3818	1.9355
	2.3226	2.1462
	1.225	2.2589
	1.3769	1.8375
	1.3818	1.078
	1.4357	1.3524
	1.1711	1.4602
	1.3132
	1.5043
	1.4749
	2.0972
	2.0727
	1.764
	1.4896
	2.009
	1.5974
	1.5092
	1.8032
	1.0584
	1.5092
	1.9355
	1.9061
	1.5778
	1.4602
	1.8963
	1.2201
	1.4112
	1.2054
	1.2544
	1.1515
	1.715
	1.4896
	1.2152
	1.2985
	1.1564
	1.4308
	1.7836
	1.5729
	1.3524
	1.6023
	1.1907
	1.3181
	1.7787
	2.0237
	1.2299
	1.47
	1.3132
	1.7689
	1.1368
	1.5827
	1.1662
	1.3328
	1.8963
	1.0633
	1.4357
	1.7689
	1.0388
	1.4651
	1.5827
	1.4798
	2.0433
	1.6954
	1.5484
	2.0776
	1.4798
	1.3818
	1.519
	1.9453
	2.0874
	1.4455
	1.1907
	1.2887
	1.1466
	1.5484
	1.1025
	1.2838
	1.4553
	2.2148
	1.1907
	1.6513
	1.4749
	1.1123
	1.3426
	1.1809
	1.5974
	1.3083
	1.3769
	1.4014
	1.7101
	1.2446
	1.5337
	1.2495
	1.1564
	1.8473
	2.0776
	1.9355
	1.6415
	1.519
	1.4406
	1.4357
	1.666
	1.3132
	1.3132
	1.4406
	1.1417
	1.9796
	1.4994
	1.7003
	1.029
	1.4259
	1.4602
	1.2887
	2.0531
	1.9551
	1.2544
	1.2348
	1.2201
	2.0482
	1.4945
	1.176
	2.2197
	1.2495
	1.7395
	1.8963
	1.6268
	1.5288
	1.7689
	1.4651
	1.6366
	1.9796
	1.8816
	1.372
	1.7934
	1.3181
	1.1319
	1.7444
	1.1956
	1.9747
	1.3034
	1.2936
	1.8228
	1.4798
	1.2642
	1.5092
	1.9796
	1.9796
	1.6268
	2.0237
	1.0829
	1.5043
	1.2299
	1.568
	1.5239
	1.3132
	1.4602
	1.2397
	1.1662
	1.2103
	1.7444
	1.4357
	2.1266
	1.2642
	1.274
	1.3524
	1.3132
	1.3867
	1.1858
	1.1809
	1.6464
[truncated: 42 more rows]
