# Supplementary material for: Glycogen phase-separation drives macromolecular rearrangement and asymmetric division in E. coli
Source: EMBO J. 2025 Nov 3;44(24):7434–76. doi: 10.1038/s44318-025-00621-y (PMC12706056; doi:10.1038/s44318-025-00621-y)
Supplement: Supplementary file 27 — Figure EV7 Source Data [file 44318_2025_621_MOESM27_ESM.zip › FigureEV7/SourceData_FigEV7B.xlsx]

## Sheet: Replica2_Mix1Expo
	NC ratio ΔglgBXCAP	NC ratio WT
	0.580838	0.667808
	0.599585	0.56682
	0.699229	0.609705
	0.679144	0.571072
	0.734694	0.572603
	0.66129	0.64
	0.634085	0.591071
	0.551053	0.539095
	0.573003	0.560636
	0.577265	0.465517
	0.646288	0.507625
	0.694118	0.57377
	0.65102	0.605416
	0.618321	0.560784
	0.686308	0.603618
	0.661765	0.6294
	0.602484	0.557778
	0.618454	0.568627
	0.643875	0.627957
	0.672384	0.559375
	0.72179	0.58021
	0.682171	0.573964
	0.715464	0.599165
	0.714868	0.508734
	0.717949	0.669492
	0.647819	0.552326
	0.632653	0.578842
	0.657534	0.564103
	0.684435	0.542088
	0.653968	0.526042
	0.662592	0.655109
	0.705202	0.595041
	0.650138	0.643162
	0.699732	0.535792
	0.597484	0.570439
	0.651429	0.682119
	0.755459	0.53866
	0.688213	0.555556
	0.701049	0.622601
	0.683575	0.498645
	0.681973	0.552398
	0.617318	0.610114
	0.671488	0.54755
	0.603687	0.662651
	0.576826	0.632075
	0.65233	0.516722
	0.574648	0.549632
	0.566085	0.579952
	0.653025	0.505747
	0.725177	0.635528
	0.637232	0.654886
	0.552511	0.58312
	0.644128	0.558511
	0.65679	0.601831
	0.613333	0.501333
	0.700885	0.590291
	0.603321	0.57461
	0.673813	0.637827
	0.671233	0.483029
	0.647541	0.572368
	0.615385	0.540441
	0.660194	0.572505
	0.609819	0.575693
	0.601504	0.525822
	0.611881	0.59375
	0.625514	0.508621
	0.578082	0.572534
	0.634667	0.594545
	0.620438	0.518919
	0.6139	0.620123
	0.6875	0.579186
	0.643204	0.464824
	0.66787	0.501984
	0.610451	0.578261
	0.67354	0.577023
	0.652174	0.606557
	0.682018	0.482289
	0.569277	0.511236
	0.651163	0.616514
	0.648045	0.478936
	0.635021	0.580713
	0.585242	0.616842
	0.565365	0.56238
	0.641121	0.570406
	0.568306	0.6082
	0.621415	0.67128
	0.623457	0.575904
	0.637708	0.589333
	0.613497	0.559322
	0.666667	0.520979
	0.569948	0.472669
	0.648881	0.524862
	0.599553	0.586698
	0.636752	0.5521
	0.655058	0.649558
	0.649306	0.698312
	0.703529	0.517986
	0.705085	0.677866
	0.684322	0.554023
	0.66129	0.486567
	0.675841	0.58427
	0.637755	0.578662
	0.563776	0.683616
	0.56531	0.563636
	0.682081	0.544393
	0.667355	0.670659
	0.647849	0.532443
	0.639344	0.544248
	0.624573	0.599109
	0.65666	0.480597
	0.619651	0.522414
	0.650131	0.592
	0.623832	0.52809
	0.592523	0.505423
	0.643021	0.547511
	0.650538	0.624126
	0.671053	0.640323
	0.673123	0.617304
	0.646766	0.52861
	0.670628	0.644876
	0.539759	0.627145
	0.629328	0.545809
	0.63125	0.447796
	0.725714	0.448598
	0.643087	0.557407
	0.590244	0.621572
	0.679325	0.635266
	0.625592	0.616137
	0.688119	0.607143
	0.559494	0.582038
	0.713402	0.659875
	0.745223	0.526201
	0.648084	0.544622
	0.548387	0.680702
	0.62963	0.527378
	0.586074	0.5
	0.647541	0.667763
	0.669789	0.594787
	0.607798	0.626838
	0.612319	0.570842
	0.649123	0.620253
	0.703911	0.531153
	0.612554	0.446575
	0.68642	0.652495
	0.686869	0.568421
	0.676617	0.519856
	0.688889	0.57377
	0.623672	0.611418
	0.663158	0.694136
	0.621547	0.535604
	0.615385	0.562814
	0.619586	0.572314
	0.670807	0.605603
	0.686207	0.472973
	0.601887	0.636559
	0.682883	0.531856
	0.683043	0.656
	0.692641	0.569909
	0.637546	0.590535
	0.670951	0.513201
	0.675926	0.681382
	0.612299	0.487685
	0.615016	0.608696
	0.628019	0.565728
	0.61139	0.541147
	0.699088	0.554726
	0.605027	0.645985
	0.588571	0.651584
	0.641096	0.573604
	0.683841	0.631329
	0.673295	0.571429
	0.62635	0.461538
	0.649171	0.564841
	0.572354	0.618534
	0.692161	0.611588
	0.665245	0.508242
	0.671458	0.564228
	0.592326	0.565502
	0.712707	0.512915
	0.677419	0.567219
	0.64818	0.681081
	0.602076	0.52967
	0.756979	0.623675
	0.743421	0.533156
	0.634656	0.536178
	0.731959	0.602273
	0.650215	0.600402
	0.698718	0.587646
	0.651357	0.578947
	0.729236	0.593277
	0.717808	0.663763
	0.601415	0.613569
	0.693617	0.612278
	0.677656	0.613309
	0.689464	0.615789
	0.732984	0.628083
	0.666667	0.600484
	0.64557	0.579256
	0.659375	0.6742
	0.712088	0.624579
	0.563131	0.564103
	0.59736	0.50297
	0.720131	0.614804
	0.655769	0.547872
	0.666667	0.532258
	0.646226	0.620879
	0.609272	0.627417
	0.712088	0.58011
	0.631841	0.608081
	0.730028	0.63141
	0.683742	0.51073
	0.735736	0.616352
	0.70977	0.490411
	0.702703	0.63472
	0.696275	0.640653
	0.743041	0.632075
	0.656891	0.631173
	0.697723	0.59322
	0.69774	0.577367
	0.644518	0.632735
	0.71066	0.571429
	0.673567	0.58309
	0.668831	0.617284
	0.685598	0.646217
	0.68315	0.619808
	0.690987	0.533854
	0.667614	0.570485
	0.695958	0.52
	0.682099	0.621622
	0.642202	0.594156
	0.690096	0.549858
	0.698246	0.549738
	0.701149	0.653979
	0.628617	0.571111
	0.702703	0.641176
	0.743326	0.60179
	0.702032	0.557895
	0.683544	0.560465
	0.728745	0.607287
	0.703448	0.599585
	0.694915	0.590123
	0.669516	0.591633
	0.724638	0.663438
	0.703872	0.486034
	0.673289	0.479624
	0.664622	0.652256
	0.719178	0.675799
	0.658451	0.606132
	0.752809	0.616412
	0.630885	0.581213
	0.614191	0.582996
	0.577882	0.62987
	0.62475	0.663529
	0.611399	0.627949
	0.644377	0.610209
	0.643243	0.578378
	0.594175	0.610687
	0.543825	0.573333
	0.622951	0.648193
	0.542005	0.66223
	0.569869	0.640777
	0.675159	0.659794
	0.615034	0.529557
	0.64624	0.581443
	0.672213	0.486005
	0.640756	0.58042
	0.678487	0.482014
	0.715347	0.566038
	0.658627	0.4825
	0.671171	0.538106
	0.693916	0.614481
	0.619772	0.541076
	0.630975	0.702609
	0.626506	0.575843
	0.668367	0.539106
	0.619355	0.54326
	0.63125	0.583721
	0.665188	0.59949
	0.597378	0.586777
	0.679654	0.488889
	0.681745	0.491561
	0.596847	0.54485
	0.686893	0.670846
	0.645161	0.660215
	0.654321	0.678423
	0.660508	0.528395
	0.636555	0.653226
	0.752577	0.475124
	0.714511	0.609428
	0.608456	0.64752
	0.716667	0.623529
	0.673367	0.563218
	0.634951	0.575676
	0.678501	0.527439
	0.681004	0.562197
	0.609375	0.569794
	0.608156	0.735729
	0.648936	0.574007
	0.674566	0.584906
	0.646497	0.517699
	0.617934	0.526971
	0.68272	0.510763
	0.659472	0.562057
	0.641791	0.563406
	0.642623	0.532319
	0.631912	0.613057
	0.650206	0.566866
	0.624402	0.562718
	0.608871	0.612782
	0.616071	0.552817
	0.710762	0.519553
	0.656951	0.571429
	0.681898	0.609375
	0.609943	0.44335
	0.575342	0.589744
	0.64503	0.495215
	0.654896	0.570499
	0.651106	0.637457
	0.60221	0.589674
	0.617347	0.720455
	0.683215	0.581749
	0.662957	0.526718
	0.663812	0.447191
	0.658793	0.552632
	0.678125	0.531414
	0.620482	0.634615
	0.672474	0.626374
	0.699262	0.534274
	0.606765	0.653285
	0.636761	0.652482
	0.672161	0.539568
	0.656442	0.601173
	0.675847	0.619469
	0.626898	0.662939
	0.604167	0.712909
	0.64841	0.518962
	0.618524	0.558541
	0.578397	0.55082
	0.634096	0.578014
	0.690821	0.51145
	0.721037	0.602627
	0.623932	0.546569
	0.636119	0.638889
	0.611993	0.565302
	0.716071	0.544554
	0.635036	0.511765
	0.692506	0.596413
	0.721934	0.555556
	0.67756	0.569444
	0.554945	0.53719
	0.689861	0.596685
	0.685057	0.666008
	0.65311	0.662
	0.618667	0.604693
	0.707042	0.567391
	0.679612	0.568539
	0.624633	0.509615
	0.709259	0.513889
	0.661638	0.571795
	0.630499	0.494662
	0.673179	0.508929
	0.697521	0.586667
	0.604982	0.483965
	0.648562	0.65528
	0.685654	0.628037
	0.656992	0.492683
	0.622449	0.514599
	0.615819	0.67263
	0.606557	0.568841
	0.615222	0.622857
	0.595808	0.65251
	0.673333	0.516216
	0.662478	0.487069
	0.639785	0.663248
	0.603448	0.638889
	0.541333	0.547393
	0.711832	0.594286
	0.667519	0.562893
	0.598592	0.57404
	0.663484	0.626016
	0.677346	0.60596
	0.68357	0.584541
	0.65625	0.566176
	0.602606	0.518868
	0.566327	0.493261
	0.684814	0.584507
	0.665012	0.492255
	0.639535	0.592191
	0.672634	0.585216
	0.591973	0.568915
	0.685504	0.596257
	0.68254	0.666667
	0.714286	0.561969
	0.694087	0.550532
	0.635789	0.633043
	0.62963	0.494898
	0.616438	0.622177
	0.69028	0.517815
	0.660643	0.621673
	0.632568	0.608065
	0.659574	0.620401
	0.616352	0.612737
	0.633446	0.654386
	0.680307	0.642395
	0.650943	0.522293
	0.620309	0.582927
	0.667954	0.618421
	0.62845	0.496104
	0.647312	0.591944
	0.637681	0.506173
	0.684746	0.604113
	0.615764	0.542373
	0.548458	0.611765
	0.717224	0.498607
	0.691099	0.647819
	0.706186	0.669381
	0.762295	0.630473
	0.619919	0.591743
	0.648148	0.534435
	0.594041	0.650943
	0.624079	0.514218
	0.728353	0.612981
	0.657356	0.596491
	0.607477	0.552013
	0.689655	0.609453
	0.647436	0.542998
	0.61204	0.57309
	0.682927	0.600309
	0.637631	0.562201
	0.66005	0.623468
	0.611691	0.520971
	0.573298	0.552356
	0.644007	0.485327
	0.620061	0.623264
	0.647482	0.525368
	0.623853	0.678201
	0.632353	0.598513
	0.658333	0.518519
	0.606154	0.562009
	0.622754	0.651546
	0.634259	0.668942
	0.583333	0.515244
	0.584906	0.605791
	0.563776	0.633914
	0.629243	0.560732
	0.616715	0.554324
	0.672	0.554828
	0.627962	0.572797
	0.657534	0.536622
	0.634228	0.641264
	0.60793	0.508501
	0.667257	0.606522
	0.659969	0.51963
	0.635088	0.557983
	0.61144	0.65643
	0.650838	0.624096
	0.629851	0.660959
	0.662338	0.579439
	0.636628	0.606061
	0.603604	0.654631
	0.658537	0.513854
	0.66805	0.607219
	0.591837	0.496241
	0.571823	0.65261
	0.614516	0.626106
	0.640091	0.613779
	0.633005	0.505725
	0.688347	0.633446
	0.684015	0.616807
	0.692308	0.568507
	0.648045	0.620438
	0.692661	0.531165
	0.706122	0.472
	0.658635	0.637037
	0.630807	0.687956
	0.593596	0.604878
	0.539936	0.564103
	0.720472	0.573386
	0.666667	0.570533
	0.726269	0.558511
	0.687912	0.621377
	0.611494	0.650647
	0.641283	0.615694
	0.630189	0.583587
	0.627907	0.591837
	0.578035	0.532178
	0.686717	0.515152
	0.62603	0.548263
	0.607903	0.522124
	0.652824	0.603883
	0.66838	0.634497
	0.63843	0.520216
	0.637184	0.475138
	0.632479	0.484706
	0.671329	0.732143
	0.646296	0.531056
	0.561308	0.533835
	0.591346	0.629907
	0.659004	0.58465
	0.616	0.552632
	0.658933	0.487465
	0.581053	0.591002
	0.664577	0.535599
	0.650602	0.607199
	0.58046	0.53777
	0.682635	0.603101
	0.647222	0.525281
	0.62845	0.545455
	0.679612	0.484694
	0.582386	0.567039
	0.621849	0.566176
	0.59726	0.547739
	0.695391	0.522353
	0.61708	0.606838
	0.598485	0.546039
	0.678899	0.621381
	0.702929	0.557065
	0.67313	0.613913
	0.637874	0.585648
	0.618932	0.5086
	0.679012	0.506964
	0.592018	0.540603
	0.663957	0.568452
	0.612698	0.636735
	0.611635	0.637899
	0.642447	0.627184
	0.659686	0.544068
	0.60355	0.662109
	0.647727	0.592292
	0.639511	0.604336
	0.616519	0.565217
	0.64557	0.572881
	0.69457	0.586667
	0.608451	0.587654
	0.651282	0.538889
	0.576065	0.581579
	0.548309	0.662752
	0.589109	0.551502
	0.688742	0.517241
	0.712946	0.624434
	0.653226	0.603104
	0.612782	0.661157
	0.683636	0.580488
	0.65	0.538117
	0.649025	0.587983
	0.669691	0.5074
	0.686992	0.578337
	0.687708	0.558491
	0.711799	0.641026
	0.64257	0.546645
	0.682403	0.495708
	0.655941	0.516899
	0.654088	0.60381
	0.669789	0.664783
	0.673854	0.594961
	0.693966	0.470297
	0.629526	0.569149
	0.630081	0.513274
	0.643777	0.601739
	0.611789	0.597496
	0.708738	0.505495
	0.685761	0.490644
	0.701595	0.528369
	0.689507	0.530343
	0.6469	0.575085
	0.6575	0.576147
	0.736287	0.676007
	0.665882	0.576336
	0.654912	0.603066
	0.613333	0.453333
	0.633628	0.621087
	0.666667	0.697813
	0.683824	0.488688
	0.628571	0.617155
	0.651724	0.616393
	0.658784	0.50116
	0.676399	0.551075
	0.583333	0.494475
	0.618497	0.539604
	0.618042	0.558824
	0.684512	0.588608
	0.685315	0.639286
	0.690671	0.646688
	0.677632	0.617537
	0.641234	0.632768
	0.641129	0.581741
	0.69821	0.481586
	0.676301	0.529557
	0.610759	0.620948
	0.630273	0.591255
	0.578629	0.523605
	0.607807	0.478261
	0.672087	0.593333
	0.727788	0.558282
	0.613158	0.603279
	0.556277	0.679646
	0.638655	0.509333
	0.625624	0.567282
	0.640212	0.587786
	0.684882	0.543424
	0.659091	0.540041
	0.661578	0.645866
	0.601802	0.591195
	0.605744	0.613383
	0.660584	0.552475
	0.653169	0.566794
	0.59719	0.560297
	0.621716	0.565632
	0.667678	0.617201
	0.657845	0.581236
	0.652074	0.601852
	0.687215	0.656093
	0.606918	0.481641
	0.637602	0.627119
	0.703767	0.570611
	0.648325	0.615385
	0.618042	0.495327
	0.71748	0.605206
	0.662037	0.577391
	0.619962	0.714286
	0.58885	0.591264
	0.623656	0.718367
	0.659204	0.678748
	0.625698	0.730129
	0.627451	0.585278
	0.670473	0.553753
	0.678005	0.588235
	0.558632	0.569823
	0.661392	0.60461
	0.671924	0.601485
	0.662592	0.529586
	0.707207	0.618321
	0.660473	0.619427
	0.668464	0.601575
	0.60423	0.552058
	0.654224	0.646532
	0.591022	0.564103
	0.626168	0.522145
	0.654076	0.695146
	0.598558	0.549495
	0.690945	0.566929
	0.725664	0.561475
	0.642857	0.672316
	0.572899	0.525253
	0.640957	0.648562
	0.618799	0.634744
	0.669474	0.630612
	0.723404	0.464126
	0.625899	0.620758
	0.632075	0.615183
	0.684022	0.594388
	0.621429	0.61588
	0.618736	0.578035
	0.639752	0.523654
	0.656371	0.628378
	0.703237	0.626667
	0.616368	0.535354
	0.713904	0.586912
	0.676533	0.587738
	0.6875	0.609819
	0.680905	0.725738
	0.700521	0.45977
	0.699387	0.583665
	0.618932	0.588015
	0.620833	0.509728
	0.683406	0.526984
	0.648058	0.581967
	0.636684	0.488251
	0.68169	0.702532
	0.638462	0.660044
	0.665939	0.543524
	0.655232	0.532895
	0.660952	0.562642
	0.646667	0.52354
	0.618661	0.535088
	0.635015	0.548889
	0.712644	0.520661
	0.655527	0.492918
	0.738636	0.541063
	0.669312	0.527119
	0.700617	0.61809
	0.606822	0.484029
	0.673025	0.56734
	0.690335	0.592292
	0.652961	0.62735
	0.730903	0.460784
	0.669039	0.532417
	0.628627	0.481221
	0.707572	0.549784
	0.588477	0.514735
	0.563025	0.512755
	0.623306	0.49435
	0.648718	0.558261
	0.65991	0.558559
	0.571831	0.509615
	0.627389	0.589065
	0.593284	0.557484
	0.601732	0.636015
	0.64877	0.662309
	0.547131	0.523936
	0.722132	0.587931
	0.705882	0.600457
	0.663194	0.501182
	0.656319	0.589899
	0.59434	0.511022
	0.681063	0.541985
	0.556054	0.607807
	0.656151	0.509375
	0.681614	0.527205
	0.602236	0.55707
	0.651007	0.572581
	0.659306	0.620424
	0.693396	0.559524
	0.679487	0.531765
	0.603912	0.706667
	0.681239	0.569282
	0.639138	0.581498
	0.625	0.571053
	0.668874	0.605568
	0.636086	0.510539
	0.605341	0.553425
	0.658174	0.642436
	0.598985	0.604361
	0.602113	0.616299
	0.684492	0.546135
	0.664251	0.513021
	0.654545	0.584665
	0.673295	0.58221
	0.633391	0.669355
	0.621572	0.605217
	0.687805	0.654762
	0.694444	0.61296
	0.663701	0.657706
	0.589124	0.635644
	0.616162	0.628176
	0.625277	0.674584
	0.640502	0.707581
	0.652582	0.524781
	0.61516	0.610544
	0.733333	0.673745
	0.676056	0.578337
	0.641138	0.635628
	0.629496	0.617357
	0.70765	0.443255
	0.66436	0.670886
	0.643868	0.558282
	0.689218	0.584862
	0.632997	0.533597
	0.697196	0.527473
	0.688525	0.528736
	0.540284	0.665208
	0.671958	0.513043
	0.606132	0.576623
	0.723404	0.509915
	0.668	0.586402
	0.688073	0.615721
	0.655706	0.538813
	0.629032	0.719376
	0.590323	0.523577
	0.619186	0.601504
	0.677704	0.564982
	0.720126	0.720293
	0.646799	0.595294
	0.6416	0.578947
	0.663551	0.598765
	0.663866	0.551084
	0.721448	0.585903
	0.660036	0.601575
	0.679078	0.523669
	0.704545	0.595925
	0.607547	0.558185
	0.661017	0.61851
	0.61811	0.628684
	0.664336	0.67753
	0.638604	0.641129
	0.652605	0.555556
	0.609272	0.518349
	0.653646	0.643581
	0.646552	0.572308
	0.615385	0.643519
	0.67507	0.5625
	0.704641	0.52809
	0.655518	0.647638
	0.672377	0.556098
	0.656051	0.69287
	0.627604	0.686192
	0.616848	0.620172
	0.639344	0.483483
	0.65917	0.581489
	0.6625	0.548287
	0.624365	0.6341
	0.643052	0.617409
	0.643791	0.588015
	0.545673	0.600932
	0.684834	0.611479
	0.706573	0.510393
	0.629328	0.515663
	0.639556	0.595652
	0.624535	0.626033
	0.674603	0.55916
	0.639386	0.62279
	0.549254	0.652068
	0.597701	0.578652
	0.667582	0.677273
	0.679181	0.536278
	0.654135	0.538283
	0.616393	0.611842
	0.658019	0.552063
	0.654886	0.571759
	0.635556	0.591703
	0.658065	0.671429
	0.609418	0.535433
	0.594907	0.621343
	0.641256	0.511321
	0.701327	0.58483
	0.625532	0.562992
	0.657267	0.588803
	0.644258	0.475336
	0.67184	0.507463
	0.694712	0.495845
	0.600515	0.620202
	0.567335	0.568584
	0.640794	0.592905
	0.645885	0.63606
	0.660819	0.609091
	0.690114	0.571688
	0.627946	0.544231
	0.646667	0.622449
	0.646341	0.601467
	0.557143	0.603448
	0.664634	0.561028
	0.617284	0.560241
	0.62807	0.569401
	0.615741	0.677249
	0.691057	0.541772
	0.648111	0.572748
	0.600775	0.525469
	0.680203	0.640845
	0.579832	0.478836
	0.599662	0.548214
	0.619946	0.651123
	0.60813	0.475543
	0.621971	0.604288
	0.669811	0.563694
	0.658135	0.560784
	0.563291	0.544
	0.647687	0.683077
	0.561028	0.603774
	0.683884	0.506718
	0.625592	0.586879
	0.66129	0.60149
	0.621514	0.635575
	0.582897	0.539075
	0.670732	0.593373
	0.655352	0.52
	0.617418	0.541667
	0.648387	0.626932
	0.697813	0.659363
	0.577778	0.68559
	0.626904	0.64521
	0.652252	0.588652
	0.650909	0.57047
	0.676522	0.590074
	0.670306	0.65995
	0.696078	0.657744
	0.655738	0.541667
	0.661215	0.53253
	0.635452	0.65283
	0.658887	0.559715
	0.565217	0.587013
	0.586724	0.480851
	0.649402	0.618762
	0.690096	0.510504
	0.692144	0.598007
	0.614122	0.623529
	0.646199	0.528541
	0.669697	0.56582
	0.592326	0.561688
	0.615538	0.479784
	0.719647	0.551351
	0.626898	0.494929
	0.704501	0.584055
	0.60396	0.691262
	0.596882	0.542654
	0.660526	0.646154
	0.645429	0.578829
	0.647059	0.523596
	0.657303	0.59434
	0.6853	0.651123
	0.689796	0.510246
	0.662404	0.604938
	0.71134	0.535587
	0.698031	0.610723
	0.614458	0.589394
	0.630841	0.706587
	0.655527	0.571106
	0.656192	0.59
	0.714286	0.56427
	0.668094	0.597222
	0.675603	0.524074
	0.74569	0.559486
	0.567568	0.579225
	0.578378	0.529551
	0.615866	0.563147
	0.671975	0.561139
	0.669211	0.58843
	0.658854	0.602871
	0.688482	0.535176
	0.641667	0.59464
	0.648707	0.565603
	0.628429	0.6341
	0.619171	0.434125
	0.67963	0.498861
	0.681467	0.585742
	0.641553	0.687612
	0.666041	0.607492
	0.665064	0.580808
	0.61745	0.576023
	0.625523	0.509054
	0.622257	0.573237
	0.693506	0.594454
	0.624294	0.512712
	0.69392	0.584296
	0.686275	0.672788
	0.69305	0.574653
	0.695481	0.560209
	0.571059	0.440217
	0.627854	0.525346
	0.566071	0.663573
	0.619205	0.564748
	0.602978	0.67706
	0.637324	0.640809
	0.63747	0.528767
	0.675732	0.543284
	0.589532	0.592527
	0.64818	0.572581
	0.621849	0.52765
	0.680203	0.576344
	0.666075	0.662857
	0.670782	0.541748
	0.568528	0.579048
	0.586279	0.59661
	0.605263	0.595238
	0.615506	0.519016
	0.630499	0.606365
	0.637681	0.556355
	0.670669	0.674242
	0.636559	0.537525
	0.675042	0.652021
	0.626344	0.618151
	0.588496	0.492669
	0.657702	0.526738
	0.693582	0.581227
	0.684982	0.505747
	0.618875	0.620529
	0.678514	0.639098
	0.723478	0.521866
	0.694974	0.564103
	0.685767	0.577963
	0.688636	0.520661
	0.695198	0.6787
	0.699288	0.514212
	0.55942	0.535262
	0.66573	0.551653
	0.614314	0.591919
	0.603448	0.508621
	0.619318	0.565951
	0.595402	0.55536
	0.669975	0.591228
	0.675136	0.598473
	0.63662	0.578199
	0.671845	0.536364
	0.590604	0.546809
	0.563941	0.564972
	0.666667	0.624016
	0.652098	0.534759
	0.661597	0.603113
	0.736449	0.676289
	0.625995	0.550403
	0.631791	0.6
	0.635036	0.546099
	0.658887	0.599206
	0.715859	0.563758
	0.572108	0.573614
	0.671614	0.589147
	0.693095	0.451389
	0.686454	0.549072
	0.651303	0.572917
	0.660535	0.463476
	0.639769	0.59879
	0.666667	0.580097
	0.696721	0.588496
	0.641148	0.580311
	0.685629	0.534884
	0.697168	0.538803
	0.692308	0.553004
	0.642686	0.593407
	0.657197	0.464567
	0.64794	0.583067
	0.697446	0.599002
	0.634369	0.495913
	0.687747	0.629565
	0.702213	0.56761
	0.625413	0.561798
	0.629808	0.580524
	0.56974	0.630197
	0.552198	0.600694
	0.636029	0.586498
	0.631236	0.528205
	0.651558	0.608974
	0.674177	0.564728
	0.673956	0.463043
	0.595628	0.555012
	0.621554	0.680261
	0.67234	0.654545
	0.651394	0.514706
	0.609495	0.635359
	0.60198	0.521341
	0.564706	0.678354
	0.671717	0.561437
	0.621673	0.587326
	0.624776	0.574427
	0.663462	0.505208
	0.642123	0.490196
	0.61745	0.653355
	0.579568	0.623214
	0.6775	0.669797
	0.628788	0.556064
	0.646113	0.515366
	0.608899	0.629555
	0.64574	0.501618
	0.712329	0.513944
	0.689266	0.561538
	0.655	0.665605
	0.674651	0.649237
	0.68894	0.58256
	0.657895	0.457944
	0.659341	0.63285
	0.656646	0.600432
	0.687927	0.477516
	0.705584	0.436399
	0.709208	0.574803
	0.626761	0.540603
	0.670996	0.63286
	0.608445	0.536134
	0.633385	0.535565
	0.650376	0.547009
	0.658692	0.517778
	0.623239	0.521538
	0.696691	0.503464
	0.648221	0.531165
	0.631068	0.50297
	0.668519	0.667377
	0.664975	0.681518
	0.621622	0.628774
	0.609658	0.535043
	0.683305	0.669659
	0.676289	0.601399
	0.606557	0.601926
	0.679567	0.596774
	0.651226	0.593043
	0.651316	0.52381
	0.552381	0.568598
	0.640367	0.536264
	0.691525	0.578714
	0.579487	0.593043
	0.608108	0.677485
	0.678218	0.583493
	0.642612	0.628829
	0.607201	0.564189
	0.651613	0.644612
	0.609901	0.516068
	0.637236	0.572289
	0.669492	0.676399
	0.635036	0.473585
	0.561772	0.651724
	0.6576	0.58075
	0.661058	0.554745
	0.661202	0.568807
	0.546875	0.558712
	0.678363	0.567044
	0.680342	0.454333
	0.631436	0.601643
	0.584582	0.602911
	0.673267	0.573705
	0.649691	0.619128
	0.640974	0.504717
	0.645309	0.595486
	0.695444	0.574932
	0.653689	0.547264
	0.623563	0.579125
	0.65371	0.467391
	0.705263	0.621118
	0.596694	0.49635
	0.658263	0.523207
	0.588652	0.622984
	0.579853	0.64218
	0.679612	0.593596
	0.676208	0.584337
	0.683297	0.710794
	0.584518	0.598673
	0.605568	0.641975
	0.680653	0.498607
	0.675355	0.616438
	0.713158	0.575964
	0.626943	0.500843
	0.625337	0.604938
	0.721627	0.481268
	0.594848	0.513566
	0.69802	0.645724
	0.737127	0.571429
	0.630265	0.649485
	0.618182	0.571429
	0.571429	0.658824
	0.70524	0.619303
	0.640244	0.53066
	0.653501	0.626898
	0.671264	0.604651
	0.662763	0.558962
	0.607676	0.637097
	0.674923	0.515385
	0.704944	0.580052
	0.734767	0.688679
	0.702465	0.4662
	0.712054	0.585086
	0.697039	0.628352
	0.627083	0.432099
	0.687104	0.564784
	0.700382	0.562212
	0.558502	0.561832
	0.584848	0.557087
	0.700413	0.614035
	0.631068	0.51952
	0.759259	0.633224
	0.667939	0.60531
	0.657447	0.653465
	0.634409	0.49354
	0.676991	0.617694
	0.664247	0.520988
	0.630975	0.550409
	0.573152	0.596847
	0.643836	0.65996
	0.62156	0.56681
	0.679406	0.613426
	0.653782	0.573171
	0.662829	0.509128
	0.707231	0.55819
	0.611494	0.53012
	0.582418	0.507968
	0.683398	0.643657
	0.686667	0.615114
	0.622081	0.628205
	0.619503	0.602541
	0.647696	0.505906
	0.665823	0.489899
	0.664286	0.602151
	0.639752	0.604203
	0.626198	0.521197
	0.614198	0.672444
	0.590588	0.588342
	0.66723	0.573209
	0.704289	0.648148
	0.575342	0.628641
	0.691566	0.630088
	0.565934	0.638826
	0.64366	0.618943
	0.61674	0.539568
	0.657609	0.597222
	0.60469	0.601719
	0.715426	0.661616
	0.680365	0.669243
	0.660526	0.579143
	0.634921	0.63047
	0.629758	0.699482
	0.681188	0.526138
	0.641509	0.62341
	0.656751	0.560764
	0.690432	0.538126
	0.561927	0.586139
	0.686792	0.671937
	0.733202	0.605828
	0.683587	0.550085
	0.678191	0.594549
	0.679688	0.516129
	0.669145	0.628571
	0.645669	0.529851
	0.642218	0.519288
	0.699627	0.580435
	0.608108	0.644444
	0.670623	0.609407
	0.725275	0.572505
	0.67	0.486111
	0.605547	0.622768
	0.678112	0.53616
	0.60735	0.589928
	0.681704	0.648799
	0.609562	0.595166
	0.673567	0.572391
	0.623437	0.552632
	0.649378	0.686375
	0.60219	0.649412
	0.6	0.588939
	0.717949	0.545012
	0.667351	0.553398
	0.696703	0.542793
	0.633252	0.684564
	0.589091	0.66951
	0.653846	0.52766
	0.720322	0.636564
	0.669333	0.680064
	0.570978	0.615929
	0.584775	0.604878
	0.75475	0.641156
	0.615207	0.647249
	0.699443	0.581292
	0.659184	0.647887
	0.630197	0.56917
	0.676259	0.654717
	0.658586	0.570916
	0.6496	0.462141
	0.646718	0.454106
	0.601926	0.536062
	0.636081	0.69168
	0.65285	0.628478
	0.705534	0.634375
	0.596078	0.618538
	0.669847	0.628079
	0.651316	0.664047
	0.650485	0.561122
	0.542936	0.570093
	0.673387	0.546279
	0.646209	0.619883
	0.727984	0.602128
	0.671937	0.603696
	0.633846	0.608618
	0.705298	0.623574
	0.722892	0.644013
	0.653846	0.493113
	0.668235	0.658041
	0.643172	0.631259
	0.661565	0.571429
	0.616368	0.584383
	0.764151	0.660643
	0.711382	0.54326
	0.709302	0.644444
	0.697872	0.535874
	0.731343	0.633803
	0.687008	0.588694
	0.706306	0.565455
	0.616667	0.618421
	0.675507	0.585938
	0.703872	0.498551
	0.601279	0.646396
	0.613924	0.648699
	0.659574	0.544861
	0.6814	0.550481
	0.715888	0.604331
	0.711039	0.600907
	0.621795	0.576108
	0.671848	0.603943
	0.682594	0.526807
	0.668663	0.616766
	0.668889	0.630208
	0.706494	0.625786
	0.702465	0.611399
	0.610526	0.521472
	0.694969	0.541126
	0.601744	0.512702
	0.669922	0.598945
	0.63706	0.640138
	0.625	0.522831
	0.694444	0.5
	0.57377	0.615265
	0.648871	0.552335
	0.748634	0.626506
	0.680435	0.428571
	0.603883	0.523179
	0.734411	0.610586
	0.628389	0.502427
	0.594595	0.552567
	0.685039	0.587719
	0.673145	0.587629
	0.696491	0.623256
	0.663176	0.575893
	0.740608	0.541203
	0.595652	0.495385
	0.608264	0.57767
	0.626632	0.563467
	0.631083	0.573816
	0.561404	0.634615
	0.649165	0.658537
	0.654348	0.515439
	0.692308	0.669196
	0.70428	0.577966
	0.652055	0.681574
	0.596987	0.53211
	0.737662	0.521614
	0.678414	0.668024
	0.636943	0.486264
	0.670565	0.678208
	0.753388	0.567308
	0.568384	0.585106
	0.612903	0.601202
	0.692308	0.521042
	0.70362	0.626692
	0.662	0.578696
	0.655684	0.477157
	0.61976	0.535637
	0.693762	0.659619
	0.629126	0.627451
	0.64	0.537879
	0.702857	0.566553
	0.64	0.670025
	0.673828	0.509915
	0.636605	0.641071
	0.67036	0.574163
	0.649275	0.581549
	0.637624	0.635314
	0.683047	0.565392
	0.654155	0.55814
	0.613592	0.526998
	0.674699	0.601064
	0.608696	0.494457
	0.638614	0.588561
	0.604534	0.628415
	0.672304	0.482143
	0.675115	0.55
	0.659341	0.647528
	0.644068	0.519263
	0.630499	0.579327
	0.719665	0.562597
	0.629797	0.571429
	0.650113	0.521053
	0.674304	0.603908
	0.667722	0.611111
	0.658596	0.657895
	0.684492	0.604538
	0.646552	0.539967
	0.678571	0.590244
	0.732997	0.621343
	0.695545	0.672304
	0.673797	0.554577
	0.699387	0.590361
	0.66485	0.60339
	0.671233	0.537594
	0.713924	0.682261
	0.659735	0.635776
	0.706897	0.483376
	0.659091	0.557018
	0.641148	0.631365
	0.71267	0.605723
	0.555556	0.553366
	0.669872	0.604061
	0.628049	0.543478
	0.654008	0.545455
	0.65812	0.528302
	0.727707	0.587302
	0.664463	0.545244
	0.676136	0.612583
	0.639216	0.512563
	0.654664	0.572183
	0.703901	0.516432
	0.658747	0.647597
	0.66358	0.636953
	0.601942	0.606452
	0.684864	0.526882
	0.631985	0.588398
	0.656442	0.600928
	0.594937	0.55615
	0.61442	0.650709
	0.678068	0.618966
	0.577367	0.585242
	0.729679	0.498715
	0.62069	0.601918
	0.691992	0.534351
	0.669216	0.584906
	0.69171	0.605108
	0.634483	0.579041
	0.648501	0.560563
	0.556213	0.631915
	0.625954	0.569767
	0.69337	0.570667
	0.675522	0.614035
	0.68242	0.549333
	0.634831	0.564865
	0.614679	0.539642
	0.647702	0.628885
	0.670561	0.645669
	0.586837	0.482843
	0.682796	0.540952
	0.639583	0.597137
	0.598276	0.498575
	0.614987	0.513854
	0.666667	0.596774
	0.633333	0.471239
	0.609756	0.447942
	0.677716	0.491139
	0.646465	0.587525
	0.642229	0.67563
	0.66	0.574534
	0.650155	0.568571
	0.715342	0.666667
	0.605664	0.602062
	0.582317	0.521318
	0.670061	0.635317
	0.688406	0.615226
	0.608451	0.601103
	0.639286	0.534934
	0.654717	0.656743
	0.629098	0.642606
	0.66998	0.637931
	0.631922	0.546366
	0.672377	0.630931
	0.674569	0.609272
	0.677922	0.644144
	0.694524	0.582624
	0.668113	0.589425
	0.694656	0.55643
	0.649435	0.578406
	0.643713	0.58753
	0.7463	0.567033
	0.684859	0.540076
	0.615506	0.5939
	0.714912	0.505682
	0.642017	0.646677
	0.652542	0.553571
	0.667364	0.575
	0.622917	0.525745
	0.647761	0.608782
	0.592661	0.540909
	0.643646	0.500921
	0.578783	0.533333
	0.590698	0.538721
	0.622917	0.513026
	0.684	0.516667
	0.63747	0.576172
	0.661431	0.533929
	0.66443	0.60396
	0.629808	0.541752
	0.702595	0.67319
	0.586441	0.656325
	0.742972	0.666667
	0.612648	0.585827
	0.62969	0.565495
	0.692964	0.619048
	0.60582	0.582734
	0.588652	0.5744
	0.66886	0.612613
	0.607724	0.529703
	0.618449	0.586885
	0.613909	0.57346
	0.69958	0.592
	0.669246	0.578125
	0.629032	0.572115
	0.680556	0.595181
	0.664773	0.605919
	0.620843	0.63843
	0.700713	0.630798
	0.643038	0.612013
	0.640351	0.638333
	0.699187	0.641115
	0.699115	0.438865
	0.691542	0.658416
	0.645604	0.513453
	0.671875	0.491453
	0.641577	0.583815
	0.648649	0.627291
	0.702586	0.525773
	0.548857	0.563169
	0.674033	0.586558
	0.624788	0.577406
	0.685353	0.562257
	0.630017	0.613861
	0.602294	0.674227
	0.676471	0.584906
	0.665339	0.570902
	0.678404	0.705298
	0.622496	0.559242
	0.640625	0.467717
	0.725773	0.512953
	0.637363	0.515738
	0.678776	0.605392
	0.688406	0.645215
	0.67027	0.558
	0.604651	0.471264
	0.650538	0.603448
	0.653846	0.683478
	0.704782	0.695971
	0.678227	0.541033
	0.617089	0.617363
	0.62037	0.552356
	0.630975	0.59383
	0.708911	0.529716
	0.618042	0.656192
	0.669145	0.573099
	0.639159	0.578431
	0.588448	0.587423
	0.709832	0.636852
	0.632287	0.667864
	0.667406	0.577017
	0.618182	0.572398
	0.708042	0.594872
	0.666667	0.596639
	0.620209	0.570397
	0.5775	0.587852
	0.641399	0.554435
	0.664957	0.428916
	0.547101	0.538
	0.699153	0.5902
	0.671395	0.58216
	0.640449	0.636179
	0.595506	0.616438
	0.647059	0.540166
	0.658354	0.547315
	0.662791	0.649206
	0.633508	0.61296
	0.656613	0.532513
	0.616393	0.487026
	0.622905	0.675422
	0.6	0.622263
	0.650246	0.548611
	0.616959	0.586902
	0.637427	0.6375
	0.661972	0.612813
	0.710875	0.638821
	0.624172	0.559113
	0.704805	0.63147
	0.66108	0.582222
	0.678125	0.631714
	0.679348	0.585542
	0.667702	0.615635
	0.64833	0.595186
	0.647059	0.560297
	0.654412	0.634298
	0.664444	0.659314
	0.648837	0.668172
	0.647687	0.501908
	0.681716	0.602076
	0.628631	0.626747
	0.647287	0.701014
	0.598684	0.604113
	0.607692	0.505376
	0.584184	0.524412
	0.660448	0.542125
	0.649547	0.56599
	0.62462	0.527027
	0.664488	0.643609
	0.669261	0.652574
	0.643312	0.543689
	0.568831	0.603645
	0.690184	0.493639
	0.678663	0.56691
	0.696891	0.540984
	0.601351	0.535354
	0.610465	0.667458
	0.629808	0.597656
	0.71063	0.606171
	0.724665	0.532067
	0.642599	0.484234
	0.680115	0.514212
	0.657576	0.544503
	0.678186	0.6875
	0.674194	0.539379
	0.651568	0.681093
	0.629893	0.572025
	0.649606	0.545833
	0.681239	0.565757
	0.654839	0.492308
	0.679715	0.587973
	0.672297	0.577434
	0.674847	0.538631
	0.699083	0.526437
	0.670792	0.550725
	0.674177	0.589928
	0.649573	0.493274
	0.636929	0.593148
	0.629032	0.507042
	0.634387	0.684887
	0.617021	0.605802
	0.64631	0.522222
	0.701375	0.567708
	0.611465	0.625899
	0.64891	0.56797
	0.644186	0.602585
	0.673854	0.493671
	0.681159	0.585586
	0.664198	0.570423
	0.659624	0.5625
	0.676349	0.521253
	0.66416	0.679856
	0.630319	0.572848
	0.677201	0.63245
	0.654741	0.604211
	0.656109	0.582393
	0.634686	0.596078
	0.553892	0.566964
	0.576324	0.568539
	0.636008	0.556044
	0.644385	0.554348
	0.651741	0.567881
	0.682186	0.621974
	0.748062	0.552941
	0.634921	0.489362
	0.653207	0.654661
	0.681188	0.636364
	0.610022	0.598485
	0.638728	0.6048
	0.662651	0.591954
	0.702247	0.563667
	0.598187	0.581933
	0.685767	0.47651
	0.643564	0.604452
	0.676136	0.541547
	0.617564	0.673285
	0.61191	0.651639
	0.718053	0.573896
	0.677835	0.573872
	0.672566	0.625213
	0.665541	0.616257
	0.689427	0.605341
	0.686538	0.497778
	0.671975	0.629073
	0.662562	0.528571
	0.721348	0.584
	0.597222	0.633212
	0.63125	0.54717
	0.657763	0.560831
	0.6625	0.632495
	0.666667	0.619792
	0.641975	0.646833
	0.588136	0.504149
	0.645604	0.552167
	0.587927	0.65764
	0.682836	0.623053
	0.681223	0.651032
	0.67031	0.600688
	0.612717	0.587387
	0.719124	0.598753
	0.707224	0.59375
	0.688969	0.67184
	0.59383	0.505747
	0.649123	0.524476
	0.576389	0.602
	0.711111	0.582181
	0.69382	0.494145
	0.647266	0.598315
	0.577236	0.581105
	0.70229	0.533333
	0.6875	0.648837
	0.656542	0.588997
	0.689655	0.604607
	0.67118	0.505882
	0.599532	0.58843
	0.665399	0.573826
	0.622137	0.585417
	0.596491	0.590494
	0.759649	0.658301
	0.720854	0.664948
	0.736842	0.566434
	0.669935	0.525994
	0.656098	0.616695
	0.702091	0.492918
	0.622718	0.598086
	0.643799	0.505435
	0.65	0.626506
	0.554156	0.521812
	0.594635	0.579323
	0.632353	0.584775
	0.644592	0.605784
	0.666667	0.6096
	0.668076	0.602446
	0.630081	0.606643
	0.635616	0.663063
	0.710183	0.616142
	0.647482	0.623223
	0.60472	0.528902
	0.683432	0.541534
	0.6875	0.597077
	0.575453	0.543119
	0.665399	0.703833
	0.718954	0.640152
	0.62069	0.600437
	0.671803	0.63964
	0.581538	0.592129
	0.698347	0.551515
	0.661017	0.529545
	0.690265	0.624046
	0.620939	0.513514
	0.573066	0.600394
	0.666667	0.596354
	0.652174	0.620123
	0.667506	0.529412
	0.584	0.578947
	0.625397	0.52957
	0.642292	0.525847
	0.65286	0.603774
	0.625468	0.612069
	0.738372	0.656319
	0.580311	0.630208
	0.593857	0.524306
	0.673554	0.54661
	0.619277	0.570136
	0.573574	0.585185
	0.615523	0.611727
	0.557554	0.57377
	0.713831	0.576471
	0.672489	0.509595
	0.664634	0.601653
	0.663462	0.599057
	0.63357	0.638996
	0.692042	0.596525
	0.609467	0.571734
	0.656051	0.536885
	0.564738	0.620905
	0.647761	0.519038
	0.658182	0.56487
	0.658098	0.615016
	0.613035	0.492593
	0.692469	0.596452
	0.586111	0.524648
	0.648456	0.613748
	0.666048	0.593985
	0.65625	0.586957
	0.62844	0.615625
	0.675615	0.566802
	0.689498	0.565678
	0.593434	0.595506
	0.682968	0.645756
	0.700229	0.573529
	0.623318	0.580488
	0.657423	0.626327
	0.642857	0.584767
	0.731429	0.678748
	0.713396	0.564607
	0.63871	0.556897
	0.695522	0.597328
	0.68	0.537205
	0.626556	0.61919
	0.652557	0.571125
	0.698667	0.644444
	0.588732	0.641075
	0.59542	0.611009
	0.654804	0.647541
	0.630542	0.635274
	0.632312	0.582474
	0.666667	0.611015
	0.661355	0.629197
	0.718182	0.538803
	0.657061	0.540094
	0.673709	0.613636
	0.593254	0.514535
	0.68299	0.561983
	0.662757	0.578947
	0.644007	0.617647
	0.623832	0.481183
	0.603217	0.560633
	0.73913	0.60124
	0.63871	0.586817
	0.674863	0.543828
	0.66302	0.655493
	0.651923	0.476404
	0.645161	0.535959
	0.60124	0.59396
	0.673956	0.5058
	0.672854	0.575372
	0.698246	0.680529
	0.609836	0.671171
	0.641379	0.597122
	0.658879	0.636029
	0.683616	0.61658
	0.697095	0.624473
	0.644981	0.506083
	0.671598	0.684337
	0.653465	0.65
	0.702055	0.517766
	0.678133	0.645652
	0.664207	0.555315
	0.585915	0.58312
	0.717647	0.579216
	0.653501	0.598513
	0.629977	0.53719
	0.613126	0.564453
	0.664062	0.549724
	0.655319	0.520947
	0.678917	0.552684
	0.599476	0.590708
	0.598985	0.635514
	0.686347	0.617073
	0.680894	0.654369
	0.614173	0.494624
	0.560062	0.508911
	0.655093	0.640483
	0.690972	0.53886
	0.714563	0.621762
	0.635359	0.5856
	0.604096	0.606312
	0.648	0.505859
	0.571726	0.605067
	0.572482	0.635496
	0.649254	0.674194
	0.559367	0.655172
	0.669516	0.584711
	0.615551	0.59867
	0.661191	0.638835
	0.628931	0.58481
	0.65534	0.596552
	0.666667	0.665428
	0.593301	0.604752
	0.676892	0.645702
	0.637931	0.558537
	0.654462	0.51378
	0.655311	0.563636
	0.685039	0.593824
	0.633416	0.558528
	0.739677	0.534181
	0.612628	0.61082
	0.665385	0.552036
	0.64497	0.716832
	0.707724	0.544426
	0.662844	0.687161
	0.605405	0.535714
	0.664474	0.558233
	0.655556	0.635266
	0.629752	0.646209
	0.603622	0.505285
	0.621931	0.61626
	0.616495	0.691748
	0.598854	0.614159
	0.667276	0.60177
	0.660269	0.690608
	0.657051	0.55489
	0.66369	0.572123
	0.616216	0.646182
	0.650568	0.574037
	0.738494	0.665406
	0.578692	0.575472
	0.662338	0.604651
	0.645688	0.639042
	0.610644	0.619048
	0.69703	0.612745
	0.576441	0.641026
	0.661538	0.652263
	0.58498	0.598071
	0.612827	0.619565
	0.654846	0.653924
	0.632184	0.662037
	0.694268	0.64377
	0.659878	0.567867
	0.646421	0.580392
	0.692982	0.626943
	0.634369	0.627859
	0.676083	0.603563
	0.715986	0.566075
	0.608896	0.583099
	0.642157	0.507246
	0.679518	0.600985
	0.640316	0.591362
	0.658031	0.584783
	0.65407	0.5125
	0.645907	0.684211
	0.693458	0.548315
	0.603814	0.579741
	0.640657	0.581818
	0.625	0.618596
	0.67767	0.519362
	0.660482	0.64951
	0.664706	0.679389
	0.669339	0.668934
	0.680761	0.636364
	0.707273	0.588454
	0.668651	0.671053
	0.65	0.585987
	0.717724	0.609626
	0.671458	0.60514
	0.666093	0.492632
	0.642702	0.578097
	0.694245	0.602484
	0.716912	0.503425
	0.704505	0.589691
	0.690979	0.619048
	0.654611	0.633136
	0.702648	0.480469
	0.675556	0.662975
	0.63728	0.545455
	0.563275	0.568539
	0.639669	0.65035
	0.654971	0.636661
	0.666667	0.628062
	0.672854	0.566449
	0.698502	0.583861
	0.663743	0.631579
	0.630719	0.585821
	0.662939	0.643653
	0.643016	0.647638
	0.696099	0.622189
	0.678373	0.621053
	0.665347	0.59375
	0.618102	0.5
	0.627907	0.586397
	0.70137	0.611993
	0.598746	0.653409
	0.570637	0.483376
	0.606607	0.544662
	0.658363	0.530612
	0.6875	0.600798
	0.617438	0.592287
	0.568452	0.598513
	0.667732	0.517808
	0.691849	0.69899
	0.653501	0.657343
	0.673575	0.546737
	0.668192	0.665148
	0.624714	0.668981
	0.656766	0.637255
	0.62173	0.649049
	0.645833	0.589491
	0.621528	0.54417
	0.637681	0.613946
	0.657233	0.626794
	0.657303	0.700787
	0.638365	0.637037
	0.64825	0.702899
	0.689008	0.580586
	0.711111	0.601167
	0.681655	0.592941
	0.71916	0.653631
	0.677922	0.620253
	0.663136	0.609873
	0.6926	0.489496
	0.661094	0.553875
	0.662116	0.587859
	0.69375	0.695253
	0.617834	0.516393
	0.590805	0.57489
	0.626471	0.604962
	0.702652	0.682093
	0.627291	0.531136
	0.635135	0.543902
	0.651489	0.597826
	0.615572	0.591255
	0.687316	0.717608
	0.68	0.612245
	0.602667	0.570611
	0.716117	0.638835
	0.65708	0.588015
	0.656987	0.674632
	0.658416	0.594643
	0.661458	0.651042
	0.655348	0.666667
	0.690808	0.657787
	0.682573	0.582126
	0.6691	0.501124
	0.655348	0.621538
	0.68913	0.579462
	0.643701	0.675045
	0.650442	0.52381
	0.611253	0.589457
	0.66879	0.620915
	0.650909	0.592593
	0.753653	0.457447
	0.728395	0.503401
	0.664723	0.589381
	0.674058	0.641066
	0.643979	0.637475
	0.693617	0.58548
	0.655303	0.523392
	0.55409	0.705336
	0.716129	0.506522
	0.698582	0.591304
	0.668172	0.560825
	0.667614	0.525751
	0.61745	0.642123
	0.687059	0.557789
	0.694268	0.511568
	0.587692	0.57671
	0.694767	0.604982
	0.57094	0.609284
	0.614481	0.652685
	0.643258	0.593074
	0.669202	0.643411
	0.642612	0.583984
	0.668831	0.595908
	0.683544	0.567568
	0.738431	0.622896
	0.701172	0.614894
	0.609254	0.585859
	0.566092	0.595174
	0.680529	0.669829
	0.668354	0.503922
	0.67688	0.58794
	0.651163	0.723629
	0.70913	0.619048
	0.595679	0.492929
	0.618577	0.523179
	0.668435	0.550476
	0.578652	0.598462
	0.6048	0.550321
	0.713936	0.507187
	0.657627	0.590417
[truncated: 771 more rows]

## Sheet: Replica2_Mix1Trans
	NC ratio ΔglgBXCAP	NC ratio WT
	0.686508	0.595937
	0.700405	0.42029
	0.67354	0.498783
	0.754902	0.590814
	0.734043	0.517915
	0.704167	0.477987
	0.78022	0.51626
	0.703896	0.534884
	0.687151	0.54902
	0.733645	0.603854
	0.617544	0.526946
	0.68797	0.52549
	0.731707	0.545455
	0.763158	0.511002
	0.722846	0.503226
	0.6917	0.572152
	0.764423	0.471092
	0.730673	0.566781
	0.719298	0.53125
	0.712121	0.479508
	0.701754	0.482759
	0.630225	0.509138
	0.660448	0.5
	0.709091	0.499044
	0.652568	0.579767
	0.795	0.438538
	0.752688	0.544715
	0.689412	0.518033
	0.758542	0.591716
	0.613208	0.492268
	0.726415	0.633411
	0.708738	0.573935
	0.725869	0.626243
	0.793939	0.534247
	0.817204	0.567227
	0.857678	0.648019
	0.792952	0.506234
	0.709302	0.517685
	0.78169	0.57385
	0.812749	0.556075
	0.795833	0.56383
	0.788512	0.492593
	0.772549	0.514184
	0.756303	0.65625
	0.806306	0.493994
	0.793333	0.554896
	0.807087	0.525301
	0.698246	0.622871
	0.822034	0.588391
	0.731602	0.605714
	0.762712	0.668293
	0.678715	0.650442
	0.865471	0.515337
	0.821687	0.560403
	0.829268	0.472284
	0.820946	0.488117
	0.857809	0.571023
	0.732852	0.502907
	0.835294	0.497006
	0.72381	0.552764
	0.748284	0.596262
	0.669039	0.578358
	0.728302	0.413897
	0.759657	0.495463
	0.768844	0.467269
	0.740458	0.502183
	0.705455	0.508039
	0.683673	0.512987
	0.687961	0.465608
	0.657321	0.515815
	0.710963	0.448864
	0.805293	0.599407
	0.70696	0.543909
	0.622711	0.495751
	0.792929	0.537931
	0.684322	0.527721
	0.647059	0.505376
	0.713262	0.528814
	0.616379	0.574561
	0.689769	0.549323
	0.766026	0.426829
	0.674074	0.437716
	0.717213	0.495
	0.649057	0.485944
	0.782222	0.510386
	0.807339	0.444934
	0.750725	0.517241
	0.679054	0.474249
	0.709924	0.424342
	0.674267	0.583333
	0.749451	0.518919
	0.745011	0.577143
	0.682927	0.626033
	0.728814	0.601594
	0.708171	0.488064
	0.694981	0.501259
	0.706173	0.53288
	0.741071	0.571429
	0.577465	0.547872
	0.79726	0.491991
	0.794286	0.428994
	0.746154	0.550756
	0.698276	0.587413
	0.683761	0.530303
	0.869436	0.594142
	0.75	0.49711
	0.697095	0.436416
	0.731801	0.541353
	0.798635	0.512422
	0.806228	0.571918
	0.662879	0.566327
	0.803828	0.524064
	0.689103	0.451791
	0.788571	0.57197
	0.78972	0.603306
	0.66343	0.547112
	0.74183	0.563307
	0.743119	0.43314
	0.830247	0.529787
	0.718978	0.553672
	0.724409	0.394667
	0.727273	0.532203
	0.711628	0.505423
	0.732068	0.533923
	0.73494	0.44
	0.724771	0.548902
	0.773585	0.489231
	0.732283	0.590476
	0.72155	0.49522
	0.62	0.541985
	0.619632	0.546196
	0.727599	0.47619
	0.805486	0.446753
	0.657343	0.65
	0.760563	0.434174
	0.615385	0.513126
	0.679426	0.513889
	0.667939	0.446108
	0.723044	0.434028
	0.647815	0.451923
	0.715	0.551111
	0.688259	0.548387
	0.679012	0.55873
	0.694915	0.454039
	0.722727	0.531915
	0.697436	0.528908
	0.697947	0.493976
	0.712941	0.563667
	0.713396	0.503623
	0.69112	0.514124
	0.673469	0.467857
	0.69434	0.507426
	0.66	0.549091
	0.647975	0.490605
	0.683128	0.407895
	0.615385	0.462585
	0.783482	0.527066
	0.676871	0.491935
	0.796791	0.477573
	0.788618	0.530201
	0.835118	0.506641
	0.692308	0.526316
	0.744615	0.461538
	0.696833	0.465672
	0.672065	0.578853
	0.691803	0.522777
	0.725552	0.532394
	0.635659	0.519068
	0.642276	0.595455
	0.755274	0.472222
	0.673729	0.673428
	0.738019	0.564007
	0.75	0.558081
	0.762376	0.456057
	0.738007	0.488584
	0.724832	0.498592
	0.692308	0.561331
	0.677291	0.592157
	0.664319	0.573477
	0.731092	0.537037
	0.714801	0.568182
	0.827273	0.475789
	0.698413	0.569364
	0.853982	0.540643
	0.823789	0.550781
	0.80654	0.656613
	0.798469	0.604167
	0.778711	0.607143
	0.734426	0.528986
	0.721992	0.58794
	0.777778	0.528571
	0.770308	0.489305
	0.835655	0.588462
	0.764516	0.465934
	0.772321	0.541414
	0.746377	0.605263
	0.698276	0.549223
	0.673004	0.57284
	0.741525	0.608142
	0.673913	0.603037
	0.83046	0.529032
	0.806034	0.560563
	0.822055	0.495268
	0.72093	0.518962
	0.811377	0.60105
	0.775457	0.659148
	0.749129	0.596026
	0.817708	0.536111
	0.727626	0.53937
	0.77937	0.568922
	0.813131	0.511222
	0.741818	0.52968
	0.736156	0.524336
	0.771429	0.585746
	0.695489	0.531949
	0.764873	0.531353
	0.762557	0.563758
	0.841463	0.511111
	0.674576	0.491228
	0.80531	0.526946
	0.801724	0.562005
	0.800448	0.516355
	0.730769	0.58498
	0.723906	0.64977
	0.807175	0.5
	0.831382	0.542088
	0.634686	0.496324
	0.695817	0.591687
	0.7125	0.613839
	0.649402	0.516923
	0.726415	0.534279
	0.69	0.576837
	0.683824	0.539192
	0.607273	0.579592
	0.690184	0.429577
	0.774286	0.533784
	0.71159	0.534694
	0.659574	0.54102
	0.730435	0.528053
	0.636691	0.565217
	0.609665	0.633766
	0.674912	0.595745
	0.712984	0.524496
	0.696231	0.485246
	0.723288	0.577681
	0.715447	0.543981
	0.732997	0.60771
	0.647799	0.530562
	0.7875	0.597254
	0.604423	0.590164
	0.645161	0.528814
	0.633523	0.545455
	0.698795	0.59919
	0.69457	0.519022
	0.65411	0.511029
	0.681193	0.541152
	0.661442	0.60177
	0.640741	0.499002
	0.734375	0.557065
	0.75	0.552036
	0.682667	0.514851
	0.664894	0.410828
	0.67268	0.453333
	0.716667	0.412234
	0.728929	0.494048
	0.653846	0.489231
	0.669516	0.583333
	0.783069	0.543536
	0.805851	0.528345
	0.650289	0.435829
	0.796196	0.549505
	0.692506	0.496241
	0.682081	0.478405
	0.60303	0.479508
	0.705394	0.515464
	0.838323	0.49481
	0.686364	0.565923
	0.692661	0.451673
	0.807829	0.440273
	0.711538	0.413965
	0.690566	0.554422
	0.767857	0.491228
	0.787975	0.490775
	0.735632	0.539095
	0.755556	0.490421
	0.775665	0.577236
	0.752412	0.486111
	0.755968	0.43871
	0.778075	0.465328
	0.782946	0.525157
	0.802198	0.587342
	0.75	0.536998
	0.791328	0.538106
	0.771429	0.609808
	0.781538	0.473186
	0.685345	0.535509
	0.782609	0.513216
	0.704918	0.590308
	0.782609	0.505236
	0.728261	0.518053
	0.73516	0.45302
	0.650909	0.490879
	0.720648	0.441704
	0.717791	0.56
	0.790816	0.471795
	0.757991	0.537994
	0.753425	0.484099
	0.783237	0.394904
	0.696133	0.473333
	0.765432	0.463504
	0.732441	0.534783
	0.695906	0.550369
	0.828125	0.451493
	0.789238	0.572917
	0.763713	0.543027
	0.677515	0.62093
	0.78692	0.532213
	0.817955	0.491582
	0.655431	0.576623
	0.779904	0.552764
	0.824701	0.539726
	0.754505	0.59901
	0.704545	0.627306
	0.721408	0.597802
	0.712803	0.557339
	0.713198	0.638814
	0.617834	0.546828
	0.654676	0.525223
	0.658537	0.543624
	0.681395	0.460411
	0.731235	0.579399
	0.691395	0.533333
	0.67029	0.523114
	0.70155	0.538298
	0.691517	0.532803
	0.761905	0.626068
	0.708895	0.518692
	0.662393	0.465257
	0.685484	0.461794
	0.74878	0.558882
	0.781646	0.552083
	0.746929	0.534375
	0.685466	0.524927
	0.671429	0.6
	0.713528	0.627397
	0.742009	0.568345
	0.705056	0.586486
	0.64311	0.461972
	0.745098	0.533784
	0.628975	0.567623
	0.652459	0.574074
	0.615635	0.560372
	0.669091	0.587224
	0.716599	0.522491
	0.621514	0.493377
	0.732794	0.548872
	0.701195	0.576826
	0.696154	0.594907
	0.666667	0.642857
	0.72973	0.471698
	0.719907	0.492918
	0.738292	0.530249
	0.704861	0.553191
	0.691275	0.460123
	0.662461	0.530488
	0.738292	0.518657
	0.690418	0.472464
	0.679577	0.564202
	0.703883	0.460843
	0.71308	0.521875
	0.684588	0.497396
	0.759184	0.524476
	0.791574	0.45898
	0.73991	0.555366
	0.649254	0.434263
	0.728395	0.470948
	0.719258	0.487414
	0.635036	0.545833
	0.796875	0.46789
	0.662116	0.525126
	0.720126	0.509804
	0.711297	0.551899
	0.719298	0.472973
	0.702624	0.580569
	0.752187	0.592133
	0.706422	0.537864
	0.649446	0.554517
	0.679487	0.52439
	0.684366	0.545741
	0.665385	0.521845
	0.678862	0.427273
	0.714734	0.415094
	0.739264	0.665012
	0.71161	0.512761
	0.738636	0.503529
	0.671937	0.585831
	0.660832	0.574371
	0.682451	0.568783
	0.65651	0.456019
	0.720174	0.5
	0.678019	0.585455
	0.679707	0.418006
	0.8	0.481481
	0.710425	0.578431
	0.746073	0.479167
	0.760369	0.566489
	0.702381	0.590164
	0.65614	0.473214
	0.649457	0.582386
	0.703971	0.498925
	0.679842	0.486559
	0.643678	0.454768
	0.723684	0.514388
	0.737931	0.48537
	0.736342	0.489529
	0.704626	0.636628
	0.784722	0.555556
	0.713115	0.423168
	0.721239	0.583333
	0.720812	0.482289
	0.692029	0.478102
	0.690632	0.531172
	0.743386	0.458491
	0.67354	0.516
	0.761194	0.472727
	0.697329	0.540342
	0.702918	0.508621
	0.722628	0.511327
	0.676149	0.518519
	0.747073	0.48324
	0.699387	0.56691
	0.727506	0.529412
	0.689046	0.47138
	0.673913	0.520913
	0.701878	0.467422
	0.699571	0.549261
	0.751244	0.607565
	0.72381	0.531835
	0.742671	0.551724
	0.732394	0.585542
	0.793182	0.588542
	0.703704	0.613003
	0.639752	0.469595
	0.618182	0.520309
	0.7393	0.548649
	0.695833	0.458472
	0.768519	0.505828
	0.59375	0.572508
	0.698039	0.543033
	0.670996	0.534351
	0.704301	0.508434
	0.755274	0.460265
	0.727711	0.438776
	0.62	0.542484
	0.681633	0.539726
	0.75641	0.553819
	0.776471	0.511551
	0.659483	0.460765
	0.597403	0.559917
	0.692607	0.517964
	0.65625	0.448276
	0.752768	0.564612
	0.659498	0.498592
	0.693694	0.498638
	0.738806	0.456897
	0.592308	0.624758
	0.682482	0.622222
	0.722488	0.468278
	0.717262	0.470167
	0.721344	0.449438
	0.684713	0.669145
	0.659574	0.658711
	0.753813	0.537102
	0.68956	0.521154
	0.695055	0.495146
	0.686667	0.526738
	0.80397	0.673835
	0.75	0.552486
	0.735537	0.485507
	0.634561	0.594041
	0.735556	0.558758
	0.732639	0.565217
	0.763393	0.48249
	0.690265	0.542334
	0.649171	0.501253
	0.768519	0.464539
	0.700787	0.501466
	0.688836	0.433715
	0.680851	0.473804
	0.694045	0.579661
	0.743961	0.48643
	0.712329	0.510526
	0.727273	0.561538
	0.688889	0.487097
	0.678445	0.516129
	0.715328	0.489796
	0.670051	0.513185
	0.638629	0.491525
	0.67433	0.529268
	0.731707	0.441935
	0.715596	0.488889
	0.715953	0.524904
	0.715789	0.496815
	0.651822	0.506849
	0.665105	0.518519
	0.611722	0.577154
	0.658273	0.498973
	0.701258	0.455197
	0.69697	0.510363
	0.625	0.536585
	0.724638	0.477011
	0.662393	0.552239
	0.71267	0.440789
	0.731343	0.547486
	0.700461	0.606426
	0.691083	0.621974
	0.651982	0.503774
	0.744828	0.588477
	0.661871	0.673913
	0.654167	0.4
	0.695473	0.605381
	0.646707	0.533913
	0.737864	0.563991
	0.683502	0.539241
	0.670455	0.533333
	0.671186	0.462322
	0.68662	0.533666
	0.773256	0.492114
	0.63745	0.513002
	0.693122	0.4375
	0.612546	0.503464
	0.675862	0.5
	0.700461	0.521127
	0.69145	0.510251
	0.674479	0.640449
	0.652027	0.585903
	0.665254	0.514045
	0.641638	0.462302
	0.752834	0.556017
	0.67803	0.553776
	0.701031	0.556936
	0.664093	0.568421
	0.630952	0.56
	0.738983	0.580796
	0.723039	0.429851
	0.71608	0.458549
	0.692593	0.393162
	0.672131	0.617954
	0.686992	0.478555
	0.687023	0.480287
	0.608974	0.488959
	0.721429	0.516667
	0.735043	0.454365
	0.70524	0.452915
	0.641434	0.510309
	0.707224	0.546083
	0.751708	0.548673
	0.714667	0.537946
	0.650558	0.522556
	0.689516	0.531868
	0.68018	0.58483
	0.677165	0.613953
	0.681208	0.499044
	0.703252	0.53507
	0.676056	0.461538
	0.747573	0.583333
	0.75	0.474255
	0.700565	0.489083
	0.580756	0.645631
	0.658537	0.535211
	0.690196	0.551282
	0.748092	0.508009
	0.673139	0.477922
	0.719149	0.493151
	0.702479	0.536585
	0.652174	0.580392
	0.721228	0.64991
	0.631579	0.470769
	0.692695	0.609848
	0.767699	0.464151
	0.638132	0.550239
	0.679245	0.470213
	0.729545	0.606771
	0.670588	0.429878
	0.695652	0.549107
	0.705882	0.394231
	0.619231	0.501205
	0.753846	0.458418
	0.622776	0.522659
	0.608365	0.467391
	0.781903	0.520607
	0.653012	0.515924
	0.701299	0.594427
	0.701887	0.484746
	0.735632	0.470726
	0.771186	0.468391
	0.74477	0.568182
	0.714859	0.52766
	0.65	0.534923
	0.719577	0.489614
	0.780255	0.461735
	0.810945	0.371191
	0.698113	0.531729
	0.704641	0.548387
	0.831804	0.50289
	0.80597	0.45478
	0.766667	0.545
	0.788969	0.525612
	0.793893	0.422741
	0.814249	0.520325
	0.753927	0.531034
	0.714912	0.458333
	0.797251	0.453804
	0.698842	0.422939
	0.83871	0.517717
	0.7897	0.519174
	0.712329	0.456747
	0.753731	0.417647
	0.794393	0.511146
	0.758824	0.524051
	0.780083	0.530997
	0.759804	0.53871
	0.79562	0.492114
	0.840686	0.461783
	0.777465	0.459834
	0.746988	0.538462
	0.833333	0.485194
	0.861357	0.462617
	0.8	0.463636
	0.703252	0.523148
	0.730159	0.541219
	0.75	0.507157
	0.85084	0.479029
	0.764706	0.592593
	0.740741	0.584951
	0.801242	0.553606
	0.834783	0.456954
	0.834734	0.53
	0.694878	0.521739
	0.748768	0.518868
	0.692308	0.52549
	0.630435	0.547009
	0.752044	0.587459
	0.726287	0.540541
	0.718147	0.598712
	0.668731	0.56168
	0.615854	0.583784
	0.686636	0.548951
	0.650888	0.556086
	0.763158	0.490411
	0.632948	0.576923
	0.740625	0.519553
	0.684444	0.510345
	0.704698	0.613095
	0.665414	0.507772
	0.619048	0.531835
	0.727924	0.531056
	0.691756	0.640227
	0.760684	0.595455
	0.698039	0.578125
	0.654088	0.630923
	0.734694	0.508547
	0.575385	0.567797
	0.707831	0.590226
	0.731707	0.537662
	0.679083	0.58908
	0.651685	0.558366
	0.673152	0.526667
	0.659498	0.519149
	0.754579	0.539007
	0.770386	0.520492
	0.670635	0.550321
	0.752717	0.547872
	0.611111	0.653367
	0.706294	0.642222
	0.751969	0.604167
	0.697674	0.585082
	0.785714	0.674208
	0.75	0.471751
	0.684211	0.454277
	0.728707	0.553746
	0.661939	0.545455
	0.678414	0.618644
	0.703057	0.515152
	0.683761	0.531008
	0.683333	0.689157
	0.758333	0.539785
	0.778607	0.477011
	0.76873	0.432184
	0.703601	0.653302
	0.634058	0.469314
	0.649306	0.552941
	0.680608	0.508772
	0.65894	0.555556
	0.646209	0.530752
	0.711806	0.526316
	0.762411	0.451827
	0.717557	0.535055
	0.695035	0.560345
	0.65748	0.604119
	0.779874	0.523677
	0.782468	0.509091
	0.762215	0.48394
	0.780105	0.478632
	0.840108	0.439306
	0.781176	0.515493
	0.742317	0.553846
	0.699634	0.509091
	0.774834	0.565041
	0.752551	0.412903
	0.708171	0.583658
	0.664615	0.547368
	0.740426	0.452196
	0.847953	0.547046
	0.79	0.45776
	0.782609	0.632479
	0.807882	0.509284
	0.782787	0.5189
	0.689139	0.553425
	0.824513	0.51693
	0.824289	0.463466
	0.741935	0.600394
	0.838542	0.497619
	0.714286	0.453552
	0.779037	0.518868
	0.737089	0.515464
	0.736842	0.592668
	0.716157	0.459584
	0.715084	0.479121
	0.786385	0.481928
	0.864952	0.541176
	0.767347	0.449664
	0.814356	0.610048
	0.730897	0.556338
	0.860963	0.518018
	0.732484	0.483077
	0.801471	0.591592
	0.669145	0.505495
	0.767123	0.474801
	0.857143	0.490463
	0.684	0.569536
	0.754717	0.523305
	0.701887	0.505525
	0.782383	0.551724
	0.717201	0.450355
	0.607261	0.631579
	0.742597	0.556667
	0.71267	0.536408
	0.618677	0.580796
	0.776181	0.561538
	0.684543	0.513158
	0.740506	0.542857
	0.625344	0.618227
	0.781065	0.472973
	0.711934	0.583587
	0.719512	0.590799
	0.6633	0.496802
	0.677215	0.563307
	0.724432	0.419453
	0.665339	0.578189
	0.774823	0.584416
	0.64794	0.529532
	0.586331	0.503371
	0.609756	0.459215
	0.808564	0.530075
	0.756044	0.562738
	0.7287	0.55516
	0.800866	0.455224
	0.66087	0.551502
	0.791457	0.571031
	0.769841	0.53169
	0.771499	0.514894
	0.775281	0.52
	0.803398	0.625698
	0.748166	0.509225
	0.602787	0.566787
	0.762238	0.56917
	0.732719	0.572464
	0.75945	0.545455
	0.75	0.575758
	0.734694	0.558824
	0.799419	0.510135
	0.678571	0.613232
	0.776557	0.53229
	0.732852	0.553659
	0.802083	0.605128
	0.827189	0.491228
	0.73913	0.541966
	0.792627	0.5
	0.845953	0.631702
	0.785088	0.580913
	0.850282	0.669014
	0.81407	0.600649
	0.79845	0.576577
	0.847015	0.618483
	0.846405	0.619048
	0.810888	0.597458
	0.807087	0.537954
	0.76779	0.621083
	0.750853	0.570978
	0.727273	0.622222
	0.763473	0.57115
	0.823276	0.622093
	0.824281	0.525
	0.735294	0.505593
	0.773438	0.563934
	0.732203	0.61087
	0.794521	0.479495
	0.775087	0.678689
	0.73913	0.625731
	0.815315	0.621103
	0.776435	0.551282
	0.813559	0.523985
	0.871166	0.546392
	0.83758	0.535484
	0.806818	0.581933
	0.856187	0.482667
	0.833333	0.506024
	0.842391	0.51436
	0.765152	0.575342
	0.794872	0.4425
	0.768392	0.489407
	0.803109	0.562249
	0.758123	0.549451
	0.805063	0.49697
	0.788557	0.514493
	0.746914	0.547718
	0.72119	0.52
	0.711039	0.552972
	0.644951	0.607889
	0.68662	0.483636
	0.699571	0.4677
	0.709251	0.429775
	0.800546	0.465672
	0.796117	0.418685
	0.780488	0.578059
	0.692857	0.494505
	0.681452	0.557994
	0.780886	0.525547
	0.733333	0.496622
	0.716738	0.519637
	0.728395	0.483709
	0.770574	0.54343
	0.780488	0.583514
	0.748092	0.5
	0.751092	0.54672
	0.709924	0.570896
	0.72963	0.597917
	0.702128	0.494819
	0.796196	0.507979
	0.801653	0.5671
	0.817121	0.54417
	0.871859	0.559687
	0.812987	0.602317
	0.792308	0.529412
	0.780769	0.568345
	0.673913	0.564202
	0.763092	0.58427
	0.783673	0.570957
	0.795122	0.457143
	0.804598	0.613095
	0.733068	0.617117
	0.763636	0.480469
	0.765079	0.608696
	0.732456	0.487903
	0.775551	0.578125
	0.761682	0.455357
	0.821839	0.586466
	0.776952	0.55303
	0.741935	0.583333
	0.80914	0.526749
	0.727811	0.628272
	0.6	0.537433
	0.665025	0.640316
	0.706767	0.529412
	0.709302	0.538835
	0.715499	0.53913
	0.741935	0.665025
	0.677824	0.607735
	0.602857	0.602899
	0.691176	0.532258
	0.695652	0.631683
	0.703863	0.520588
	0.684375	0.635762
	0.660494	0.635
	0.629167	0.589552
	0.71134	0.610706
	0.675516	0.643617
	0.741245	0.588235
	0.598465	0.638243
	0.621053	0.616519
	0.661922	0.590028
	0.692308	0.554348
	0.686869	0.452459
	0.695122	0.565934
	0.706564	0.537313
	0.631922	0.541254
	0.573123	0.509494
	0.641026	0.470414
	0.680352	0.596567
	0.655172	0.632287
	0.75443	0.501558
	0.636364	0.564103
	0.66568	0.626911
	0.759777	0.490605
	0.739535	0.607427
	0.64257	0.623832
	0.742616	0.538136
	0.708934	0.630573
	0.715493	0.560521
	0.746377	0.583106
	0.653125	0.569767
	0.761644	0.534694
	0.665385	0.576923
	0.702918	0.532819
	0.701493	0.521739
	0.706215	0.555035
	0.719251	0.515385
	0.641758	0.531697
	0.73384	0.602299
	0.691057	0.60733
	0.748918	0.509217
	0.792208	0.564854
	0.735683	0.544186
	0.764172	0.525281
	0.77907	0.585263
	0.617021	0.532
	0.784783	0.57606
	0.734545	0.563107
	0.690265	0.5
	0.807018	0.540076
	0.695652	0.528889
	0.701807	0.492813
	0.695513	0.414986
	0.713235	0.44586
	0.735632	0.524496
	0.62753	0.581749
	0.815341	0.535652
	0.76834	0.579235
	0.685096	0.466454
	0.747212	0.58231
	0.722222	0.608501
	0.751142	0.467105
	0.74581	0.507837
	0.723404	0.598624
	0.701863	0.628692
	0.776163	0.465704
	0.651261	0.54717
	0.768977	0.579208
	0.727599	0.531959
	0.700441	0.543902
	0.70318	0.546618
	0.73607	0.584615
	0.664093	0.600529
	0.781132	0.591241
	0.787383	0.502024
	0.671698	0.444444
	0.750656	0.57423
	0.774278	0.524064
	0.709251	0.512755
	0.757812	0.589041
	0.730263	0.553114
	0.689922	0.573705
	0.70948	0.556769
	0.739558	0.571429
	0.851485	0.534521
	0.729412	0.460641
	0.790036	0.540123
	0.791391	0.577938
	0.717054	0.550725
	0.77512	0.518797
	0.725086	0.517964
	0.848837	0.566434
	0.736952	0.577197
	0.775	0.539568
	0.7	0.554217
	0.722063	0.586345
	0.767635	0.631325
	0.804819	0.571956
	0.83524	0.430137
	0.792746	0.459384
	0.752747	0.543438
	0.732794	0.5138
	0.741602	0.416887
	0.645522	0.460621
	0.659193	0.534043
	0.69708	0.55243
	0.682303	0.513889
	0.736957	0.579439
	0.671362	0.534632
	0.64966	0.562016
	0.743802	0.525526
	0.760494	0.453191
	0.621451	0.531136
	0.664975	0.506494
	0.739691	0.571721
	0.724891	0.546693
	0.678571	0.405488
	0.72561	0.449791
	0.6625	0.538462
	0.701195	0.525862
	0.666667	0.49
	0.662745	0.441948
	0.590214	0.438438
	0.758621	0.525157
	0.676471	0.385475
	0.627306	0.534965
	0.628378	0.512367
	0.70684	0.532787
	0.676282	0.659091
	0.713647	0.53777
	0.788136	0.576779
	0.719368	0.478261
	0.710526	0.47644
	0.744262	0.469388
	0.790997	0.526646
	0.684397	0.60687
	0.685185	0.487624
	0.778646	0.445361
	0.728435	0.596078
	0.714844	0.486911
	0.700855	0.476636
	0.708633	0.538631
	0.717593	0.51626
	0.714286	0.585034
	0.710145	0.482249
	0.683582	0.474747
	0.69395	0.52963
	0.72449	0.468531
	0.721053	0.477823
	0.856734	0.45122
	0.687097	0.432432
	0.731861	0.469816
	0.810474	0.424419
	0.636364	0.579327
	0.704819	0.523973
	0.75	0.618947
	0.756598	0.556522
	0.736667	0.474328
	0.67602	0.54
	0.740157	0.514085
	0.724014	0.598253
	0.769892	0.524752
	0.735849	0.555814
	0.783854	0.504298
	0.673554	0.539519
	0.624549	0.448161
	0.70566	0.550117
	0.809019	0.565041
	0.838875	0.582051
	0.688356	0.524116
	0.725904	0.546816
	0.699541	0.579418
	0.715976	0.452962
	0.719008	0.55102
	0.713043	0.578512
	0.729299	0.543554
	0.83114	0.530945
	0.752427	0.491857
	0.774194	0.586066
	0.813187	0.590331
	0.824953	0.556728
	0.815261	0.5625
	0.677273	0.460208
	0.6974	0.602881
	0.645914	0.443299
	0.674863	0.491694
	0.718935	0.402439
	0.66087	0.583815
	0.684874	0.409524
	0.804734	0.509728
	0.704918	0.516
	0.682292	0.565217
	0.733146	0.582988
	0.691083	0.618257
	0.704348	0.602222
	0.720588	0.47235
	0.696203	0.580275
	0.756098	0.525478
	0.687919	0.460274
	0.655172	0.61949
	0.597865	0.529563
	0.700521	0.436874
	0.743119	0.619145
	0.717895	0.569024
	0.704036	0.534188
	0.651408	0.545932
	0.735516	0.687747
	0.71223	0.615984
	0.711246	0.42236
	0.619171	0.644444
	0.616788	0.53167
	0.692308	0.550228
	0.612583	0.620779
	0.69375	0.632609
	0.726829	0.604167
	0.73	0.45
	0.75	0.514541
	0.681592	0.409594
	0.8	0.524064
	0.792531	0.583524
	0.769759	0.497207
	0.723404	0.518868
	0.71374	0.548638
	0.678873	0.564948
	0.78458	0.533582
	0.817073	0.547046
	0.752113	0.577287
	0.72428	0.525424
	0.63141	0.401294
	0.741935	0.372694
	0.732955	0.575758
	0.654839	0.492063
	0.674731	0.538776
	0.679842	0.595745
	0.64759	0.513966
	0.648968	0.49095
	0.672535	0.515766
	0.689516	0.488636
	0.8	0.5
	0.696	0.498282
	0.696581	0.520833
	0.754144	0.47619
	0.615702	0.537757
	0.730088	0.5
	0.641026	0.516699
	0.655405	0.457875
	0.699717	0.535088
	0.657963	0.497222
	0.680982	0.462069
	0.660839	0.496222
	0.702703	0.521886
	0.7593	0.570621
	0.676647	0.488304
	0.665072	0.538462
	0.743073	0.533582
	0.747449	0.595023
	0.703046	0.499109
	0.678344	0.507634
	0.665493	0.591429
	0.64	0.544186
	0.76044	0.512658
	0.668675	0.525229
	0.770492	0.523191
	0.714286	0.607306
	0.731544	0.487952
	0.718157	0.566396
	0.663158	0.47851
	0.691358	0.49375
	0.641638	0.47619
	0.733467	0.588235
	0.721429	0.492013
	0.703927	0.569519
	0.70155	0.59901
	0.69403	0.549839
	0.716418	0.449057
	0.732984	0.494715
	0.680297	0.600437
	0.722807	0.527397
	0.677656	0.562016
	0.813333	0.53271
	0.761337	0.539157
	0.628169	0.533473
	0.625786	0.651292
	0.672222	0.488764
	0.591065	0.580563
	0.689567	0.598465
	0.780045	0.618138
	0.849582	0.48415
	0.754808	0.492188
	0.763158	0.523305
	0.726368	0.479208
	0.706849	0.619231
	0.673387	0.492711
	0.672289	0.586279
	0.639004	0.460227
	0.661818	0.476048
	0.68797	0.501241
	0.714953	0.465347
	0.668831	0.508264
	0.56917	0.462343
	0.692875	0.482072
	0.733831	0.512281
	0.714829	0.432143
	0.660057	0.406619
	0.640845	0.516699
	0.722222	0.536797
	0.676056	0.532143
	0.657025	0.550143
	0.71167	0.505747
	0.639405	0.480938
	0.658462	0.541958
	0.654867	0.44484
	0.663462	0.505917
	0.585657	0.596491
	0.745257	0.530556
	0.634259	0.460526
	0.732938	0.579186
	0.748634	0.670404
	0.668342	0.531977
	0.731651	0.542857
	0.667954	0.506958
	0.784461	0.450673
	0.729268	0.593002
	0.664122	0.485623
	0.695652	0.571429
	0.680297	0.519139
	0.676923	0.572178
	0.640927	0.462185
	0.684588	0.492843
	0.671053	0.607143
	0.72	0.465608
	0.733083	0.528345
	0.61859	0.492857
	0.73617	0.435897
	0.723288	0.552239
	0.744939	0.515012
	0.677741	0.5
	0.613793	0.636183
	0.70347	0.454191
	0.792969	0.555241
	0.745098	0.54519
	0.744737	0.484211
	0.667857	0.463918
	0.795745	0.513189
	0.769231	0.470833
	0.657895	0.550607
	0.795359	0.487654
	0.693182	0.51954
	0.676692	0.515385
	0.713235	0.457055
	0.803879	0.60628
	0.787529	0.484962
	0.708134	0.483607
	0.746988	0.503876
	0.640244	0.492157
	0.806982	0.492837
	0.662879	0.597826
	0.666667	0.541555
	0.658537	0.552734
	0.745098	0.486869
	0.760218	0.579088
	0.628253	0.471053
	0.73029	0.526829
	0.645669	0.491639
	0.70524	0.538462
	0.588629	0.59707
	0.724771	0.584615
	0.711392	0.621782
	0.669355	0.498155
	0.627832	0.574949
	0.656716	0.472119
	0.751397	0.595506
	0.73499	0.430137
	0.642173	0.562118
	0.659722	0.532423
	0.746988	0.378882
	0.680233	0.526316
	0.720264	0.508834
	0.697581	0.580087
	0.69186	0.522
	0.758475	0.503546
	0.689189	0.643454
	0.64751	0.404598
	0.643791	0.558621
	0.726277	0.476351
	0.630952	0.479452
	0.699187	0.540426
	0.647773	0.537102
	0.745803	0.479452
	0.7425	0.531088
	0.648585	0.503086
	0.692833	0.476341
	0.745583	0.623327
	0.60396	0.572549
	0.766234	0.610503
	0.647273	0.489736
	0.6875	0.446483
	0.701245	0.549569
	0.631757	0.508108
	0.56993	0.529825
	0.662879	0.544872
	0.753125	0.543636
	0.729216	0.457064
	0.74359	0.557239
	0.744108	0.557292
	0.759524	0.529551
	0.741641	0.513393
	0.743902	0.631944
	0.80786	0.517007
	0.745318	0.480597
	0.776699	0.561966
	0.829457	0.516598
	0.743295	0.536424
	0.738589	0.506803
	0.828326	0.536332
	0.809783	0.560109
	0.769663	0.586124
	0.8	0.495614
	0.762646	0.427313
	0.763158	0.389408
	0.870091	0.498462
	0.808219	0.429003
	0.741463	0.482394
	0.748837	0.508333
	0.777778	0.463466
	0.757098	0.568019
	0.793103	0.42284
	0.781955	0.633929
	0.762557	0.498305
	0.815126	0.527851
	0.742537	0.469388
	0.725	0.488506
	0.776062	0.553004
	0.717703	0.50519
	0.754266	0.395095
	0.759305	0.477444
	0.850123	0.431438
	0.834783	0.54898
	0.813043	0.603448
	0.871122	0.552189
	0.785408	0.407895
	0.86398	0.522422
	0.795082	0.454849
	0.841424	0.560669
	0.794621	0.478142
	0.706383	0.534521
	0.77933	0.5625
	0.7375	0.620469
	0.824818	0.551895
	0.668224	0.546436
	0.810945	0.50165
	0.703833	0.530435
	0.816609	0.545817
	0.763713	0.532751
	0.83871	0.565957
	0.837466	0.424615
	0.782609	0.507865
	0.792208	0.60687
	0.70082	0.476316
	0.713636	0.566
	0.81982	0.538813
	0.798851	0.580977
	0.756466	0.529605
	0.78481	0.554585
	0.785714	0.415385
	0.8	0.532872
	0.78125	0.567198
	0.754808	0.550971
	0.794486	0.556872
	0.788095	0.490909
	0.829016	0.527307
	0.811966	0.590698
	0.804878	0.447514
	0.76247	0.489978
	0.745536	0.532374
	0.85	0.544554
	0.785714	0.507299
	0.810997	0.473016
	0.836788	0.508889
	0.765957	0.429878
	0.841615	0.508065
	0.774074	0.501792
	0.837054	0.484429
	0.775785	0.487879
	0.817308	0.462295
	0.801556	0.466899
	0.733906	0.559633
	0.840909	0.545238
	0.703971	0.556306
	0.753205	0.413994
	0.708978	0.592326
	0.663082	0.572674
	0.833333	0.441441
	0.832845	0.469697
	0.757322	0.475779
	0.65109	0.446945
	0.670103	0.532203
	0.716895	0.528736
	0.683333	0.544231
	0.657371	0.540682
	0.666667	0.483051
	0.653409	0.427441
	0.727586	0.537897
	0.633333	0.466179
	0.608592	0.518438
	0.715278	0.483301
	0.719512	0.528428
	0.749367	0.513423
	0.684028	0.558333
	0.70438	0.459547
	0.626374	0.427692
	0.672065	0.504926
	0.690722	0.474801
	0.625	0.420912
	0.713235	0.537037
	0.665552	0.473684
	0.695652	0.463351
	0.726087	0.605797
	0.692623	0.618454
	0.726115	0.60049
	0.656716	0.545455
	0.757778	0.536164
	0.735023	0.484419
	0.755889	0.526042
	0.636054	0.565327
	0.659649	0.534709
	0.669202	0.605016
	0.71875	0.462644
	0.782082	0.6639
	0.67801	0.608247
	0.741935	0.569149
	0.731183	0.55642
	0.678261	0.674877
	0.659155	0.528958
	0.691429	0.496933
	0.713846	0.623145
	0.647651	0.556627
	0.67354	0.617647
	0.619355	0.527197
	0.665672	0.571072
	0.676768	0.637975
	0.616949	0.563187
	0.718045	0.616438
	0.670588	0.474138
	0.66899	0.566845
	0.71223	0.571429
	0.651613	0.685279
	0.625442	0.542522
	0.716113	0.496377
	0.71164	0.490196
	0.648903	0.469595
	0.728682	0.598726
	0.71281	0.576687
	0.718615	0.608355
	0.701245	0.636364
	0.687697	0.552941
	0.737327	0.501333
	0.701068	0.58159
	0.719902	0.535826
	0.786561	0.584184
	0.723356	0.472648
	0.686441	0.596491
	0.726496	0.526786
	0.648734	0.475862
	0.670498	0.577075
	0.72327	0.593284
	0.682927	0.451613
	0.74184	0.517073
	0.691293	0.540717
	0.685237	0.537954
	0.745726	0.518207
	0.755043	0.417857
	0.790094	0.54334
	0.631387	0.619403
	0.649606	0.545139
	0.677305	0.663342
	0.803607	0.471483
	0.608974	0.634259
	0.716738	0.590747
	0.661017	0.554377
	0.839286	0.548387
	0.77453	0.556314
	0.804211	0.511811
	0.703791	0.581081
	0.706294	0.659314
	0.709924	0.603053
	0.658182	0.57971
	0.704082	0.45
	0.702842	0.590258
	0.667674	0.572368
	0.720588	0.631148
	0.673139	0.546053
	0.630435	0.538889
	0.584967	0.498413
	0.727794	0.568266
	0.740831	0.595699
	0.696429	0.610738
	0.732044	0.57508
	0.7	0.452012
	0.695749	0.636585
	0.693208	0.521411
	0.632075	0.550173
	0.723333	0.537538
	0.669388	0.603982
	0.695238	0.596977
	0.676829	0.596059
	0.647239	0.637097
	0.648276	0.588529
	0.71134	0.604369
	0.695489	0.558537
	0.66	0.571788
	0.754386	0.60514
	0.648889	0.504132
	0.634006	0.602899
	0.701389	0.567669
	0.715385	0.543726
	0.642222	0.537037
	0.709265	0.567857
	0.660156	0.555133
	0.65	0.666667
	0.717579	0.479675
	0.708861	0.64939
	0.615142	0.616927
	0.68559	0.528369
	0.689498	0.513619
	0.720879	0.42033
	0.690476	0.588462
	0.748011	0.654676
	0.667845	0.554987
	0.759062	0.594937
	0.741273	0.558719
	0.59507	0.452663
	0.678466	0.547619
	0.671096	0.52815
	0.725275	0.554572
	0.73301	0.495652
	0.66343	0.543182
	0.663551	0.465174
	0.643519	0.404459
	0.637555	0.516209
	0.615942	0.553535
	0.698361	0.493023
	0.664207	0.590244
	0.68798	0.486869
	0.705179	0.421829
	0.647458	0.526932
	0.736842	0.536697
	0.804469	0.515464
	0.814103	0.492375
	0.840136	0.585648
	0.745407	0.519722
	0.789855	0.48289
	0.76	0.432177
	0.747525	0.466887
	0.818792	0.480186
	0.801325	0.396552
	0.803132	0.537906
	0.752475	0.515686
	0.783133	0.478836
	0.768683	0.492788
	0.787037	0.414634
	0.773869	0.470464
	0.76834	0.468182
	0.873278	0.454545
	0.818182	0.485944
	0.824468	0.498866
	0.75	0.610338
	0.756364	0.503937
	0.707031	0.527578
	0.736527	0.47619
	0.8	0.503212
	0.764977	0.521097
	0.864542	0.528846
	0.733333	0.494915
	0.794118	0.593074
	0.744493	0.504373
	0.772727	0.51875
	0.731034	0.552966
	0.795322	0.510989
	0.822006	0.462687
	0.82069	0.521303
	0.755556	0.559471
	0.792115	0.57963
	0.686275	0.46789
	0.784091	0.536364
	0.79668	0.576389
	0.823232	0.60396
	0.715415	0.468401
	0.747989	0.482085
	0.679537	0.572614
	0.633562	0.4375
	0.641304	0.536946
	0.676724	0.546414
	0.737226	0.47619
	0.73065	0.618956
	0.767361	0.525424
	0.741176	0.470109
	0.672199	0.605422
	0.665179	0.411003
	0.747525	0.493384
	0.67284	0.575758
	0.732426	0.623431
	0.651515	0.477654
	0.714286	0.502193
	0.691824	0.416949
	0.703088	0.483051
	0.670659	0.433071
	0.710306	0.599034
	0.847826	0.485507
	0.704981	0.589286
	0.677656	0.540076
	0.669456	0.559471
	0.707792	0.471264
	0.716012	0.469466
	0.738197	0.532982
	0.632353	0.463889
	0.730469	0.471429
	0.763158	0.435252
	0.642202	0.661176
	0.649351	0.657143
	0.680982	0.502336
	0.78882	0.47619
	0.740458	0.454286
	0.732877	0.578595
	0.786848	0.494253
	0.718341	0.457219
	0.764535	0.567677
	0.789357	0.579268
	0.707071	0.525714
	0.800525	0.458967
	0.739583	0.508091
	0.767857	0.447307
	0.676768	0.515892
	0.691729	0.452297
	0.730435	0.632212
	0.719368	0.431211
	0.670213	0.471338
	0.656958	0.430804
	0.664474	0.4903
	0.715232	0.53527
	0.665468	0.537037
	0.718354	0.511029
	0.710674	0.478386
	0.663366	0.494774
	0.639576	0.529825
	0.73262	0.567039
	0.684729	0.459854
	0.727273	0.521212
	0.666667	0.527027
	0.765182	0.528947
	0.701342	0.470219
	0.757979	0.506452
	0.680597	0.554187
	0.745819	0.403846
	0.660944	0.425656
	0.727811	0.5
	0.601744	0.471795
	0.707407	0.596817
	0.693487	0.497087
	0.72028	0.525478
	0.758974	0.508349
	0.628472	0.416667
	0.710327	0.5
	0.702439	0.484642
	0.681159	0.616438
	0.607383	0.524476
	0.648208	0.518272
	0.725061	0.469496
	0.689139	0.555556
	0.617737	0.525862
	0.738956	0.486381
	0.65251	0.48254
	0.729577	0.645228
	0.681818	0.555556
	0.674121	0.503145
	0.683453	0.602317
	0.635659	0.524638
	0.625442	0.551095
	0.70913	0.584775
	0.636637	0.628352
	0.707254	0.486264
	0.743271	0.535294
	0.709677	0.501618
	0.745407	0.593533
	0.772472	0.590164
	0.70418	0.635258
	0.69697	0.67013
	0.688103	0.538182
	0.700855	0.514286
	0.733333	0.632754
	0.758355	0.521569
	0.690476	0.539499
	0.696721	0.527675
	0.653846	0.575835
	0.704595	0.568266
	0.721893	0.589286
	0.681388	0.552553
	0.65748	0.568365
	0.693811	0.554517
	0.644928	0.574219
	0.66805	0.651282
	0.715294	0.431438
	0.699284	0.642229
	0.62963	0.592068
	0.770213	0.551205
	0.697761	0.458781
	0.677725	0.571429
	0.697917	0.507752
	0.684211	0.683128
	0.746269	0.533632
	0.678414	0.613953
	0.673267	0.604096
	0.655022	0.554585
	0.735294	0.487395
	0.697479	0.602532
	0.708207	0.57931
	0.726562	0.509868
	0.664311	0.593434
	0.699115	0.652299
	0.701342	0.564841
	0.757653	0.638767
	0.813747	0.586634
	0.703252	0.555249
	0.6625	0.56391
	0.651408	0.478261
	0.747573	0.65859
	0.645695	0.493007
	0.696246	0.535714
	0.692946	0.461078
	0.724289	0.523381
	0.706721	0.465625
	0.660517	0.55
	0.736148	0.519164
	0.788288	0.61245
	0.725702	0.527066
	0.742138	0.58011
	0.662602	0.400602
	0.709544	0.444089
	0.797895	0.5475
	0.721612	0.4238
	0.742597	0.482966
	0.702055	0.565041
	0.764957	0.51495
	0.757174	0.560302
	0.640264	0.550607
	0.658307	0.616915
	0.685065	0.487696
	0.695652	0.529644
	0.642012	0.55
	0.734554	0.487685
	0.689189	0.547945
	0.704142	0.543478
	0.66	0.516807
	0.644128	0.432177
	0.790451	0.574572
	0.738342	0.442623
	0.77027	0.633891
	0.704319	0.439169
	0.717054	0.503497
	0.666667	0.53937
	0.702811	0.48951
	0.691257	0.514905
	0.778013	0.498559
	0.709977	0.558904
	0.74902	0.570136
	0.68	0.532544
	0.672026	0.471572
	0.602564	0.625
	0.734694	0.504695
	0.733161	0.487455
	0.710317	0.557252
	0.63764	0.453988
	0.751111	0.603774
	0.737945	0.590726
	0.668919	0.480597
	0.650485	0.58427
	0.674897	0.521739
	0.70977	0.551313
	0.754217	0.492925
	0.717622	0.536199
	0.630435	0.517241
	0.751969	0.489231
	0.771523	0.571823
	0.726277	0.508557
	0.737968	0.484848
	0.745098	0.609524
	0.701571	0.542169
	0.730909	0.515406
	0.650735	0.46789
	0.652344	0.488449
	0.716535	0.503546
	0.695775	0.576471
	0.752914	0.660215
	0.692771	0.488223
	0.666667	0.625
	0.759434	0.596215
	0.762019	0.533333
	0.709779	0.546703
	0.654605	0.545244
	0.713793	0.489083
	0.683761	0.682203
	0.703422	0.524823
	0.703863	0.51831
	0.675781	0.631222
	0.829396	0.588506
	0.733553	0.477273
	0.731343	0.401544
	0.720833	0.455882
	0.632959	0.548009
	0.7	0.548673
	0.624535	0.594714
	0.657277	0.539623
	0.628253	0.505474
	0.697318	0.481013
	0.693452	0.436681
	0.587379	0.541262
	0.614815	0.444444
	0.733173	0.463068
	0.663121	0.543367
	0.665988	0.520408
	0.737079	0.546429
	0.720222	0.526012
	0.699588	0.57173
	0.758065	0.527273
	0.748485	0.420561
	0.649306	0.487078
	0.695906	0.546351
	0.72314	0.480638
	0.811414	0.554902
	0.672727	0.474916
	0.7	0.501587
	0.67619	0.508511
	0.658635	0.617978
	0.74221	0.501873
	0.743534	0.418675
	0.622711	0.438095
	0.706731	0.547038
	0.642612	0.402299
	0.689873	0.540359
	0.687129	0.522659
	0.716	0.490909
	0.6337	0.494279
	0.70948	0.495345
	0.699029	0.563441
	0.609329	0.491329
	0.720588	0.390805
	0.686099	0.581301
	0.816842	0.505495
	0.737143	0.488449
	0.67284	0.522337
	0.660274	0.406915
	0.62619	0.44582
	0.709443	0.497186
	0.58363	0.503472
	0.697211	0.411444
	0.842324	0.543716
	0.759494	0.609524
	0.625	0.626543
	0.646429	0.512346
	0.677083	0.481481
	0.691558	0.460154
	0.68543	0.488235
	0.695473	0.448549
	0.729927	0.560386
	0.561129	0.521368
	0.742188	0.557252
	0.670554	0.547244
	0.648438	0.468137
	0.689252	0.538961
	0.709091	0.531599
	0.647321	0.483784
	0.627376	0.501393
	0.728571	0.5
	0.637363	0.457726
	0.687285	0.401254
	0.75	0.493734
	0.665385	0.493151
	0.635514	0.540925
	0.661074	0.570743
	0.716931	0.486702
	0.666667	0.475992
	0.686207	0.567265
	0.712375	0.533808
	0.682099	0.451049
	0.656126	0.509009
	0.633205	0.543897
	0.658451	0.554324
	0.721088	0.571429
	0.702875	0.528205
	0.734328	0.50463
	0.691083	0.57265
	0.708333	0.605364
	0.658153	0.47099
	0.742537	0.506897
	0.647761	0.489489
	0.640152	0.462963
	0.638158	0.525301
	0.756477	0.44685
	0.71777	0.516373
	0.64876	0.432432
	0.767544	0.452632
	0.740566	0.552632
	0.750733	0.531792
	0.726064	0.544828
	0.711462	0.526882
	0.681159	0.486792
	0.767857	0.50885
	0.664	0.507375
	0.800493	0.462766
	0.700787	0.5
	0.646048	0.502273
	0.641694	0.58952
	0.666667	0.551724
	0.678431	0.509804
	0.627692	0.540936
	0.712644	0.44226
	0.69419	0.476974
	0.614148	0.571125
	0.688406	0.546584
	0.758278	0.51227
	0.677083	0.494872
	0.61753	0.528822
	0.693396	0.514851
	0.751196	0.513761
	0.700337	0.616541
	0.750693	0.623188
	0.695513	0.607069
	0.746736	0.515571
	0.724719	0.526932
	0.717333	0.52549
	0.714286	0.514881
	0.663004	0.489011
	0.677419	0.552734
	0.584718	0.531746
	0.681682	0.398058
	0.754266	0.552795
	0.666667	0.430769
	0.697917	0.475059
	0.630081	0.552987
	0.736842	0.555066
	0.793566	0.628821
	0.790476	0.508906
	0.790036	0.492481
	0.809969	0.5
	0.775862	0.452459
	0.774854	0.539062
	0.746753	0.486056
	0.68	0.489051
	0.686441	0.513716
	0.763713	0.527228
	0.750725	0.471429
	0.761006	0.528436
	0.762032	0.506297
	0.735426	0.585812
	0.738739	0.569231
	0.740072	0.522346
	0.761905	0.471491
	0.665441	0.536534
	0.754464	0.598886
	0.717391	0.486486
	0.779018	0.584951
	0.739683	0.627635
	0.729839	0.604651
	0.709957	0.605985
	0.813793	0.658915
	0.785388	0.487069
	0.766055	0.534783
	0.685841	0.44713
	0.7393	0.462662
	0.781022	0.504608
	0.852459	0.48301
	0.733138	0.571066
	0.784753	0.538905
	0.703704	0.411932
	0.753488	0.421053
	0.772727	0.536649
	0.596567	0.485714
	0.718182	0.5189
	0.767386	0.515528
	0.740964	0.469697
	0.787293	0.587786
	0.73064	0.495601
	0.739474	0.452586
	0.784461	0.583871
	0.802057	0.605856
	0.737903	0.524194
	0.747748	0.577465
	0.813765	0.546632
	0.759259	0.613583
	0.703125	0.480331
	0.753943	0.58042
	0.782258	0.54918
	0.730519	0.592677
	0.7	0.532544
	0.732852	0.525886
	0.782051	0.584762
	0.707921	0.577007
	0.618462	0.533473
	0.739583	0.541538
	0.773279	0.558405
	0.726287	0.515038
	0.754098	0.582057
	0.784512	0.434667
	0.724576	0.515759
	0.715517	0.431611
	0.75122	0.573696
	0.782278	0.491803
	0.78043	0.538941
	0.764	0.518703
	0.685801	0.517182
	0.661654	0.501629
	0.689243	0.614504
	0.755725	0.491857
	0.733083	0.484507
	0.658088	0.555102
	0.777188	0.448802
	0.714286	0.527859
	0.738994	0.445378
[truncated: 332 more rows]

## Sheet: Replica2_Mix2Expo
	NC ratio ΔglgBXCAP	NC ratio WT
	0.603365	0.475248
	0.552764	0.63255
	0.690096	0.529774
	0.545455	0.625
	0.670588	0.5
	0.702544	0.689218
	0.657084	0.562667
	0.612732	0.538934
	0.584848	0.642633
	0.641584	0.514851
	0.682759	0.512035
	0.707547	0.647287
	0.677835	0.567901
	0.670213	0.614243
	0.706601	0.571795
	0.744917	0.654731
	0.661565	0.644944
	0.711281	0.676357
	0.755963	0.540761
	0.735675	0.571429
	0.655235	0.566745
	0.686364	0.536321
	0.640177	0.512121
	0.62614	0.575893
	0.66318	0.688266
	0.71855	0.602067
	0.613889	0.623053
	0.683761	0.681917
	0.628959	0.608031
	0.646724	0.481481
	0.639291	0.479167
	0.694045	0.558753
	0.677725	0.496441
	0.690323	0.558195
	0.615721	0.613122
	0.68616	0.658385
	0.720978	0.615251
	0.642077	0.478697
	0.645833	0.479121
	0.667387	0.486815
	0.660819	0.69526
	0.583784	0.5
	0.705495	0.653772
	0.726054	0.722441
	0.583815	0.591337
	0.641618	0.718137
	0.608796	0.723108
	0.719565	0.644491
	0.678879	0.442724
	0.701847	0.583333
	0.75498	0.671946
	0.761589	0.682403
	0.758547	0.688716
	0.677885	0.713318
	0.638177	0.538153
	0.74898	0.635789
	0.687042	0.677716
	0.75817	0.6
	0.774049	0.586902
	0.656863	0.568035
	0.627219	0.654412
	0.723022	0.568123
	0.668852	0.692171
	0.731061	0.580547
	0.615566	0.63253
	0.726531	0.655594
	0.618037	0.734607
	0.71912	0.693642
	0.695798	0.702929
	0.707983	0.707602
	0.63089	0.594595
	0.691684	0.587571
	0.561135	0.737548
	0.632353	0.58134
	0.739819	0.684
	0.697987	0.568579
	0.694989	0.680511
	0.687783	0.566667
	0.631098	0.658041
	0.585209	0.671698
	0.731161	0.639723
	0.654088	0.650485
	0.649852	0.696133
	0.699468	0.597826
	0.748454	0.701107
	0.72807	0.733459
	0.684066	0.67658
	0.725191	0.485294
	0.765487	0.62766
	0.631961	0.666667
	0.675768	0.655263
	0.721939	0.671946
	0.675603	0.691149
	0.732899	0.717172
	0.623711	0.654076
	0.732484	0.723443
	0.660848	0.674312
	0.793103	0.617647
	0.687688	0.620948
	0.528947	0.679671
	0.717391	0.708819
	0.662921	0.591781
	0.616695	0.596288
	0.596091	0.491329
	0.686316	0.696721
	0.674312	0.459103
	0.606557	0.528436
	0.58147	0.52957
	0.708955	0.632302
	0.612805	0.593838
	0.635838	0.632696
	0.72009	0.558603
	0.697674	0.634892
	0.549738	0.668831
	0.649123	0.68
	0.667293	0.684015
	0.657627	0.59
	0.653959	0.668942
	0.707865	0.648712
	0.653061	0.68559
	0.745679	0.468912
	0.634328	0.588745
	0.602606	0.64918
	0.681922	0.693227
	0.70045	0.680798
	0.706667	0.697345
	0.691748	0.686717
	0.644068	0.663248
	0.653563	0.670481
	0.718802	0.453252
	0.681905	0.639241
	0.708835	0.674365
	0.662005	0.659363
	0.626168	0.6691
	0.613514	0.579462
	0.680608	0.575472
	0.688136	0.650259
	0.698969	0.651992
	0.665746	0.67052
	0.62093	0.74359
	0.598086	0.491159
	0.721074	0.673387
	0.676409	0.521127
	0.716912	0.639738
	0.722397	0.634312
	0.677596	0.607362
	0.515707	0.64
	0.590571	0.624016
	0.548476	0.560538
	0.609756	0.597855
	0.59949	0.703097
	0.552279	0.712355
	0.608815	0.60274
	0.667411	0.623377
	0.638021	0.618534
	0.693609	0.567227
	0.539241	0.681818
	0.683594	0.662687
	0.697778	0.672764
	0.666667	0.582121
	0.608355	0.666099
	0.676149	0.574932
	0.638365	0.700197
	0.724947	0.60566
	0.652062	0.61165
	0.703196	0.678133
	0.702541	0.610365
	0.676218	0.678652
	0.66171	0.650138
	0.669159	0.47619
	0.750484	0.625806
	0.748918	0.526055
	0.704961	0.718121
	0.600379	0.75
	0.72973	0.662679
	0.702128	0.619048
	0.557471	0.652268
	0.632075	0.64728
	0.688604	0.589385
	0.736318	0.646226
	0.627907	0.730382
	0.647249	0.583056
	0.650456	0.706076
	0.673709	0.554252
	0.717791	0.538306
	0.604502	0.54955
	0.73854	0.67
	0.70282	0.489461
	0.659649	0.6743
	0.669811	0.691176
	0.694301	0.68815
	0.683292	0.653012
	0.604215	0.690722
	0.587719	0.47013
	0.637306	0.724066
	0.67313	0.567358
	0.592486	0.680891
	0.65127	0.720562
	0.716113	0.544343
	0.640271	0.664
	0.702991	0.473118
	0.698152	0.490625
	0.690789	0.659483
	0.628889	0.607539
	0.710345	0.536193
	0.726755	0.540486
	0.727273	0.677656
	0.645161	0.674847
	0.651026	0.701903
	0.694268	0.666016
	0.601671	0.550964
	0.673352	0.669329
	0.641447	0.47644
	0.686567	0.701613
	0.636829	0.544715
	0.684764	0.606061
	0.73752	0.659483
	0.724806	0.621795
	0.715812	0.641791
	0.740991	0.650873
	0.652913	0.526627
	0.721485	0.656475
	0.647727	0.561358
	0.694158	0.689266
	0.642857	0.631443
	0.753043	0.622066
	0.694051	0.485342
	0.727074	0.440835
	0.732697	0.679862
	0.622222	0.556851
	0.733333	0.590618
	0.634204	0.561702
	0.627329	0.685824
	0.687831	0.736515
	0.713964	0.690566
	0.694805	0.571429
	0.615202	0.535885
	0.680657	0.650759
	0.649533	0.630556
	0.643312	0.631728
	0.685567	0.570406
	0.666667	0.570806
	0.755357	0.61573
	0.71754	0.694611
	0.696833	0.632517
	0.686235	0.509589
	0.62973	0.617521
	0.711968	0.668776
	0.742529	0.574713
	0.69395	0.502513
	0.628655	0.525424
	0.612536	0.63357
	0.565341	0.694006
	0.695096	0.49217
	0.706458	0.699219
	0.544959	0.648718
	0.595062	0.662188
	0.694175	0.691149
	0.589577	0.666667
	0.718919	0.691304
	0.694087	0.626943
	0.755741	0.650549
	0.678571	0.583893
	0.701754	0.548476
	0.683544	0.514673
	0.574413	0.494872
	0.656757	0.525907
	0.735632	0.607445
	0.544643	0.611529
	0.643917	0.677165
	0.641026	0.668103
	0.571429	0.728464
	0.702857	0.673729
	0.637427	0.696296
	0.468153	0.602041
	0.683099	0.507042
	0.662963	0.537764
	0.681698	0.572779
	0.671362	0.600358
	0.68299	0.564403
	0.692494	0.6
	0.712468	0.596923
	0.60688	0.574866
	0.65251	0.635063
	0.654229	0.619385
	0.584071	0.642173
	0.625455	0.690909
	0.611268	0.574388
	0.671579	0.643564
	0.703297	0.594595
	0.620795	0.467532
	0.636364	0.714286
	0.638767	0.635838
	0.72809	0.681055
	0.697211	0.482185
	0.653846	0.667308
	0.59824	0.732026
	0.607046	0.617716
	0.687135	0.658019
	0.619195	0.588551
	0.675556	0.701961
	0.721519	0.532151
	0.589744	0.681818
	0.66879	0.614925
	0.668459	0.618182
	0.654412	0.577371
	0.67101	0.708
	0.619048	0.561497
	0.683761	0.585648
	0.671024	0.483516
	0.651026	0.518325
	0.716387	0.46875
	0.622047	0.673759
	0.588859	0.494253
	0.710197	0.72
	0.704918	0.679671
	0.610795	0.563991
	0.677885	0.431235
	0.694301	0.638095
	0.595109	0.709328
	0.723154	0.603627
	0.64557	0.557303
	0.58567	0.518784
	0.717724	0.576227
	0.665138	0.538265
	0.712121	0.555315
	0.626087	0.547475
	0.595745	0.486618
	0.598854	0.52862
	0.671569	0.625954
	0.704156	0.473558
	0.632391	0.511848
	0.656992	0.634497
	0.585987	0.515306
	0.676966	0.528626
	0.577396	0.569072
	0.647658	0.59187
	0.60396	0.631579
	0.686684	0.621782
	0.68476	0.502016
	0.701835	0.604918
	0.737676	0.479452
	0.692771	0.689981
	0.608592	0.58349
	0.634064	0.423256
	0.558559	0.406452
	0.666667	0.502475
	0.656109	0.407216
	0.672755	0.379195
	0.637255	0.564728
	0.57	0.655251
	0.693277	0.368914
	0.474419	0.579439
	0.602349	0.528302
	0.565632	0.538931
	0.559908	0.441379
	0.673307	0.479695
	0.619643	0.57868
	0.612795	0.451098
	0.627737	0.575816
	0.696774	0.645683
	0.566372	0.482517
	0.735849	0.591182
	0.756972	0.574436
	0.650633	0.652079
	0.731293	0.569728
	0.697495	0.575207
	0.706376	0.585789
	0.656036	0.60084
	0.660606	0.472851
	0.674877	0.607204
	0.730853	0.616883
	0.662162	0.585903
	0.611399	0.494318
	0.694794	0.50078
	0.679012	0.572438
	0.639118	0.526423
	0.651106	0.5
	0.625	0.440835
	0.616554	0.556622
	0.604918	0.546318
	0.649329	0.455307
	0.54717	0.475225
	0.594814	0.463158
	0.612245	0.506303
	0.530864	0.567857
	0.505464	0.512287
	0.544534	0.457627
	0.584016	0.456897
	0.554217	0.507435
	0.684295	0.582707
	0.618557	0.588141
	0.635036	0.455752
	0.706169	0.587002
	0.565104	0.447689
	0.613636	0.649606
	0.610487	0.464602
	0.57483	0.60241
	0.553797	0.509847
	0.602273	0.555354
	0.631579	0.525907
	0.647761	0.672101
	0.615546	0.56051
	0.713141	0.56328
	0.576271	0.535503
	0.487528	0.426799
	0.470968	0.561368
	0.47012	0.574468
	0.51634	0.58209
	0.470732	0.55521
	0.666667	0.582577
	0.449173	0.55198
	0.589362	0.590038
	0.528336	0.568493
	0.454198	0.550725
	0.555184	0.567515
	0.665298	0.539474
	0.555921	0.582463
	0.506812	0.490323
	0.603376	0.606796
	0.545455	0.602541
	0.494305	0.564982
	0.599567	0.442029
	0.597917	0.613537
	0.592834	0.587084
	0.570681	0.621324
	0.559618	0.553535
	0.633475	0.620332
	0.593985	0.592138
	0.623762	0.539749
	0.615385	0.390306
	0.54717	0.597328
	0.497619	0.509151
	0.505319	0.522417
	0.570577	0.496222
	0.582569	0.575397
	0.600423	0.515152
	0.577396	0.477046
	0.578	0.532695
	0.536709	0.539197
	0.528536	0.54529
	0.527273	0.409836
	0.564602	0.561765
	0.631455	0.524621
	0.67767	0.495633
	0.498542	0.484945
	0.552743	0.54485
	0.598793	0.523669
	0.639423	0.584369
	0.542017	0.561139
	0.536713	0.479212
	0.609467	0.42615
	0.545902	0.508929
	0.541766	0.592233
	0.607407	0.563126
	0.600349	0.613272
	0.602767	0.588129
	0.479638	0.54591
	0.602273	0.528972
	0.559596	0.591418
	0.549061	0.620275
	0.627119	0.564706
	0.519008	0.572505
	0.518092	0.582746
	0.660441	0.543641
	0.583333	0.560863
	0.536232	0.660504
	0.542705	0.537718
	0.614396	0.504425
	0.504425	0.550186
	0.559265	0.635628
	0.632035	0.451943
	0.557576	0.620545
	0.612583	0.427673
	0.491429	0.594286
	0.572744	0.414634
	0.708661	0.699831
	0.588119	0.515966
	0.608696	0.492991
	0.634069	0.622677
	0.677273	0.481319
	0.651416	0.434483
	0.620462	0.557018
	0.644	0.552419
	0.630324	0.461369
	0.616541	0.515936
	0.70428	0.394231
	0.668605	0.589069
	0.680812	0.571709
	0.639535	0.505824
	0.670121	0.513386
	0.732591	0.564211
	0.492228	0.518018
	0.614072	0.589701
	0.621053	0.480349
	0.634956	0.515
	0.57513	0.494949
	0.641256	0.480874
	0.557692	0.614919
	0.644033	0.619141
	0.603211	0.57672
	0.583535	0.572301
	0.536657	0.580139
	0.606811	0.598958
	0.753131	0.648148
	0.690608	0.398533
	0.635417	0.532653
	0.533049	0.544
	0.655897	0.544885
	0.642743	0.597243
	0.603448	0.51831
	0.593824	0.521635
	0.5	0.552063
	0.520833	0.594655
	0.611111	0.572565
	0.586	0.515789
	0.598086	0.64557
	0.586667	0.492795
	0.691954	0.63773
	0.555556	0.467742
	0.638051	0.545024
	0.603333	0.522959
	0.671031	0.565923
	0.601156	0.571956
	0.529661	0.642857
	0.566524	0.502427
	0.6234	0.507605
	0.574899	0.615905
	0.615385	0.459584
	0.563158	0.638756
	0.565068	0.502463
	0.533623	0.49711
	0.678191	0.551351
	0.56117	0.69
	0.583569	0.583955
	0.514436	0.564551
	0.617021	0.507865
	0.572123	0.613139
	0.534972	0.549637
	0.490946	0.548673
	0.577434	0.505495
	0.598616	0.56599
	0.54185	0.657609
	0.644211	0.635776
	0.579737	0.617706
	0.585784	0.695391
	0.688845	0.582255
	0.638756	0.404624
	0.55814	0.617225
	0.700581	0.558411
	0.601293	0.713318
	0.586397	0.68638
	0.572174	0.686594
	0.574639	0.547074
	0.618956	0.574359
	0.656687	0.552356
	0.535632	0.677804
	0.708245
	0.643545
	0.584175
	0.621302
	0.693944
	0.665552
	0.597561
	0.586207
	0.603175
	0.60221
	0.648188
	0.563591
	0.496063
	0.624329
	0.577744
	0.491607
	0.633459
	0.67696
	0.599258
	0.672269
	0.561453
	0.609756
	0.568404
	0.655763
	0.616016
	0.587896
	0.6621
	0.558872
	0.605723
	0.568584
	0.581933
	0.566225
	0.653916
	0.643766
	0.677355
	0.573394
	0.632653
	0.621723
	0.569801
	0.585761
	0.656958
	0.708015
	0.610667
	0.636678
	0.525
	0.737288
	0.610092
	0.744268
	0.58284
	0.588008
	0.605096
	0.61165
	0.504178
	0.52468
	0.547344
	0.634058
	0.474227
	0.524457
	0.569328
	0.599229
	0.573034
	0.505155
	0.516447
	0.531049
	0.586895
	0.584337
	0.618343
	0.578797
	0.647922
	0.630435
	0.534954
	0.633776
	0.59408
	0.614534
	0.604762
	0.663004
	0.541219
	0.585859
	0.51495
	0.615776
	0.558739
	0.606947
	0.512761
	0.668277
	0.614203
	0.568475
	0.621875
	0.544503
	0.626866
	0.533537
	0.613636
	0.621978
	0.514512
	0.576837
	0.626829
	0.490305
	0.598802
	0.614695
	0.592871
	0.643545
	0.592251
	0.557592
	0.578667
	0.650295
	0.652174
	0.653465
	0.592357
	0.606762
	0.545611
	0.541203
	0.603531
	0.491765
	0.489152
	0.564148
	0.581633
	0.496
	0.654028
	0.510067
	0.497585
	0.548889
	0.724203
	0.59434
	0.570439
	0.550239
	0.657771
	0.608475
	0.660633
	0.592493
	0.472036
	0.555241
	0.639618
	0.592834
	0.687008
	0.681604
	0.672566
	0.641509
	0.634259
	0.70936
	0.733813
	0.616438
	0.719149
	0.55137
	0.612159
	0.721074
	0.742747
	0.680392
	0.654867
	0.695035
	0.617391
	0.70892
	0.692168
	0.698574
	0.598504
	0.660044
	0.641026
	0.625229
	0.605442
	0.683983
	0.671353
	0.624113
	0.693735
	0.668519
	0.607717
	0.71627
	0.621181
	0.554656

## Sheet: Replica2_Mix2Trans
	NC ratio ΔglgBXCAP	NC ratio WT
	0.590406	0.466443
	0.674121	0.527594
	0.578947	0.507299
	0.64058	0.561404
	0.653285	0.451827
	0.631229	0.495935
	0.671053	0.473973
	0.629213	0.45122
	0.605735	0.503417
	0.72	0.430712
	0.762963	0.36747
	0.622074	0.452096
	0.645251	0.452055
	0.611111	0.513064
	0.613971	0.523256
	0.60251	0.41958
	0.69863	0.611494
	0.7175	0.464945
	0.591549	0.512761
	0.635294	0.541667
	0.629921	0.476804
	0.64	0.411371
	0.604317	0.54
	0.61753	0.475219
	0.619247	0.473077
	0.670886	0.556263
	0.591398	0.556196
	0.629442	0.547786
	0.59707	0.523342
	0.670175	0.548872
	0.701887	0.468647
	0.644898	0.533958
	0.62	0.54023
	0.651261	0.48913
	0.586957	0.516966
	0.652015	0.540682
	0.630522	0.515152
	0.719424	0.527778
	0.652921	0.504087
	0.618557	0.481481
	0.66548	0.463889
	0.613707	0.425325
	0.684466	0.514477
	0.734884	0.535211
	0.704918	0.520833
	0.732143	0.480519
	0.68705	0.424437
	0.678715	0.538631
	0.710744	0.486395
	0.662234	0.498403
	0.656716	0.471698
	0.658784	0.494382
	0.686154	0.577428
	0.649701	0.412234
	0.6625	0.63964
	0.5919	0.528517
	0.68018	0.516364
	0.61794	0.447154
	0.643735	0.490964
	0.684211	0.507987
	0.652542	0.565476
	0.688976	0.492424
	0.625407	0.429412
	0.631769	0.51074
	0.707792	0.587196
	0.622129	0.628205
	0.578595	0.404762
	0.554422	0.452888
	0.644295	0.515789
	0.663333	0.519481
	0.664908	0.51693
	0.723514	0.415978
	0.622642	0.59375
	0.648221	0.497976
	0.663265	0.510345
	0.707434	0.474926
	0.693182	0.475073
	0.657061	0.383285
	0.695035	0.474903
	0.673913	0.548
	0.750611	0.473684
	0.599022	0.465995
	0.579861	0.574257
	0.682741	0.599483
	0.699647	0.489305
	0.70696	0.520635
	0.630662	0.471223
	0.623907	0.545763
	0.754753	0.49
	0.766004	0.527586
	0.709898	0.503759
	0.677966	0.509881
	0.65896	0.494652
	0.700855	0.533487
	0.692833	0.486405
	0.709763	0.491289
	0.642599	0.393333
	0.737288	0.436782
	0.673123	0.474138
	0.63369	0.452769
	0.7	0.491841
	0.667939	0.516667
	0.632479	0.451505
	0.67541	0.501805
	0.617544	0.456265
	0.583333	0.507067
	0.607595	0.521834
	0.614865	0.479592
	0.63981	0.44795
	0.662162	0.52381
	0.630662	0.472028
	0.659091	0.568831
	0.640152	0.477778
	0.637037	0.470588
	0.7125	0.550481
	0.629482	0.595142
	0.611307	0.484472
	0.657061	0.462396
	0.65233	0.527273
	0.651261	0.520599
	0.64966	0.480712
	0.62963	0.525952
	0.682635	0.531343
	0.592437	0.495522
	0.673077	0.502415
	0.601246	0.492063
	0.704327	0.524887
	0.667857	0.48254
	0.643045	0.483425
	0.711111	0.505495
	0.554386	0.467532
	0.701587	0.449405
	0.659649	0.554672
	0.673653	0.493703
	0.590504	0.450794
	0.722222	0.61583
	0.668539	0.617954
	0.596154	0.604938
	0.659933	0.478405
	0.612378	0.493631
	0.648058	0.558011
	0.618705	0.507246
	0.675862	0.482972
	0.727689	0.478149
	0.681818	0.571942
	0.632588	0.446746
	0.619772	0.502513
	0.615854	0.555085
	0.601476	0.417827
	0.652015	0.557093
	0.716279	0.488491
	0.600806	0.486022
	0.738431	0.444118
	0.581882	0.559748
	0.694236	0.624161
	0.687636	0.467213
	0.590504	0.455197
	0.587629	0.510204
	0.651246	0.538153
	0.723044	0.608333
	0.65122	0.513793
	0.600746	0.516291
	0.593857	0.548611
	0.642857	0.521429
	0.653333	0.507692
	0.622581	0.574899
	0.626741	0.570423
	0.698462	0.558559
	0.62	0.532143
	0.584906	0.493225
	0.573379	0.434164
	0.637631	0.543933
	0.634686	0.57193
	0.670886	0.546816
	0.71223	0.455041
	0.701195	0.554264
	0.696429	0.484163
	0.704261	0.475862
	0.630303	0.598394
	0.711712	0.594017
	0.693798	0.542998
	0.679245	0.516575
	0.641337	0.506711
	0.651054	0.599567
	0.651568	0.455331
	0.622093	0.507692
	0.615873	0.522388
	0.626198	0.478405
	0.775824	0.575
	0.678233	0.524917
	0.631769	0.544379
	0.621762	0.544534
	0.713178	0.511364
	0.567073	0.582707
	0.719231	0.483221
	0.701299	0.512535
	0.705298	0.510949
	0.665158	0.455357
	0.684358	0.547786
	0.663636	0.42042
	0.650386	0.574803
	0.714286	0.559028
	0.671795	0.4
	0.629032	0.471519
	0.701031	0.53562
	0.768041	0.53598
	0.6	0.505226
	0.704478	0.503846
	0.603704	0.490132
	0.633333	0.509091
	0.710183	0.477314
	0.643939	0.437086
	0.72	0.424342
	0.605469	0.484848
	0.732102	0.511945
	0.699029	0.475294
	0.669565	0.486618
	0.668508	0.582979
	0.653951	0.495913
	0.704	0.421053
	0.672026	0.601449
	0.583893	0.48731
	0.633333	0.453875
	0.734151	0.523438
	0.618852	0.401848
	0.673333	0.423529
	0.726027	0.558897
	0.649254	0.522727
	0.681818	0.482667
	0.616667	0.46247
	0.614232	0.643443
	0.731707	0.540984
	0.666667	0.547425
	0.679012	0.529833
	0.676923	0.496403
	0.672297	0.48
	0.590444	0.426791
	0.683386	0.426752
	0.66967	0.477032
	0.696319	0.453968
	0.624549	0.491525
	0.651214	0.481967
	0.599278	0.536842
	0.668998	0.543828
	0.654839	0.572614
	0.708215	0.473171
	0.664879	0.434402
	0.62982	0.465839
	0.740413	0.436047
	0.680498	0.461326
	0.632143	0.504902
	0.625	0.478673
	0.650602	0.485175
	0.682474	0.516373
	0.559441	0.526132
	0.617857	0.48139
	0.592105	0.532895
	0.673716	0.563679
	0.682997	0.541756
	0.65625	0.518657
	0.6	0.546154
	0.751351	0.503289
	0.613115	0.543071
	0.674121	0.496487
	0.683432	0.392265
	0.697368	0.407625
	0.64	0.434402
	0.712389	0.380247
	0.612457	0.585271
	0.607903	0.552408
	0.767699	0.504065
	0.74359	0.454338
	0.594502	0.5
	0.640805	0.409677
	0.622283	0.494465
	0.666667	0.479087
	0.60166	0.59751
	0.626911	0.493902
	0.586806	0.498221
	0.658436	0.439883
	0.610895	0.486598
	0.546125	0.557746
	0.692506	0.475728
	0.593264	0.448485
	0.649057	0.556911
	0.558219	0.511834
	0.657371	0.442907
	0.631922	0.48688
	0.670412	0.409639
	0.601626	0.413295
	0.653509	0.460396
	0.599222	0.47093
	0.687943	0.482394
	0.617857	0.562278
	0.630542	0.467692
	0.588235	0.48
	0.725	0.493213
	0.677686	0.472
	0.661224	0.498208
	0.605263	0.479365
	0.632727	0.530343
	0.67619	0.470588
	0.687151	0.443213
	0.63197	0.485887
	0.628571	0.473118
	0.643154	0.508314
	0.733051	0.50774
	0.615385	0.443396
	0.593496	0.5
	0.702703	0.482255
	0.597173	0.538462
	0.64486	0.549618
	0.705234	0.432343
	0.632997	0.504545
	0.62782	0.483871
	0.653846	0.479303
	0.691729	0.509235
	0.660969	0.509091
	0.669565	0.456667
	0.555921	0.439883
	0.661631	0.536496
	0.596958	0.404432
	0.654362	0.521576
	0.642857	0.559615
	0.597902	0.491857
	0.592105	0.501661
	0.602985	0.635104
	0.61186	0.538462
	0.648536	0.449367
	0.638889	0.498084
	0.674342	0.522673
	0.623853	0.447205
	0.699725	0.542662
	0.670951	0.497093
	0.655738	0.595057
	0.618421	0.484848
	0.663743	0.474315
	0.591371	0.527163
	0.631148	0.436111
	0.593023	0.438462
	0.630952	0.370821
	0.62069	0.532075
	0.59589	0.47678
	0.715859	0.53719
	0.679045	0.459807
	0.733333	0.531165
	0.614754	0.439286
	0.678038	0.535398
	0.690574	0.417127
	0.684713	0.435821
	0.6875	0.465201
	0.643357	0.503937
	0.659375	0.467085
	0.662447	0.442568
	0.64	0.512915
	0.640138	0.53012
	0.703704	0.525223
	0.720174	0.489286
	0.60559	0.585956
	0.72809	0.441261
	0.592982	0.530249
	0.613833	0.52648
	0.657303	0.413115
	0.659763	0.486207
	0.6639	0.523077
	0.719665	0.505155
	0.636145	0.517986
	0.660221	0.487879
	0.623656	0.498155
	0.593156	0.409669
	0.608553	0.570577
	0.644444	0.536471
	0.77748	0.478261
	0.656667	0.604215
	0.706009	0.552727
	0.557312	0.511416
	0.651822	0.537217
	0.701754	0.570909
	0.662722	0.527344
	0.668539	0.49763
	0.695652	0.457071
	0.698895	0.497925
	0.700965	0.478541
	0.640152	0.440922
	0.640719	0.50134
	0.659236	0.478372
	0.621622	0.559361
	0.658621	0.505025
	0.680328	0.39255
	0.697819	0.510638
	0.696296	0.46732
	0.661765	0.579137
	0.585903	0.385915
	0.686099	0.396867
	0.666667	0.474453
	0.668067	0.517162
	0.639053	0.40678
	0.728997	0.460829
	0.674157	0.467269
	0.668085	0.527697
	0.691131	0.396552
	0.607843	0.445614
	0.66065	0.584375
	0.706231	0.49537
	0.691617	0.452769
	0.676991	0.454819
	0.637982	0.430034
	0.706468	0.463492
	0.682099	0.470383
	0.603571	0.534211
	0.669604	0.485207
	0.597786	0.491803
	0.591696	0.468153
	0.619048	0.492462
	0.699219	0.488636
	0.64986	0.536913
	0.738397	0.377778
	0.644068	0.529968
	0.659091	0.495935
	0.634304	0.491289
	0.583333	0.553719
	0.668151	0.476341
	0.635338	0.57197
	0.651724	0.472414
	0.635379	0.52809
	0.617747	0.492958
	0.725849	0.481651
	0.650289	0.517241
	0.602007	0.475862
	0.657258	0.579151
	0.655263	0.522857
	0.701493	0.497312
	0.669355	0.531807
	0.781671	0.54321
	0.697947	0.517808
	0.69437	0.453744
	0.718475	0.523973
	0.591065	0.604701
	0.616	0.481383
	0.677215	0.4625
	0.621324	0.482927
	0.63745	0.460993
	0.573034	0.629977
	0.572368	0.611511
	0.679083	0.452316
	0.680851	0.428135
	0.621451	0.513441
	0.594249	0.501618
	0.663014	0.514925
	0.703163	0.479592
	0.702869	0.514825
	0.711944	0.505155
	0.624665	0.523992
	0.708171	0.506579
	0.622568	0.496503
	0.640138	0.483483
	0.612903	0.524752
	0.591216	0.55292
	0.739496	0.381356
	0.564103	0.545994
	0.6639	0.522293
	0.600719	0.450549
	0.598684	0.432927
	0.642857	0.52988
	0.576923	0.471545
	0.62543	0.47331
	0.705882	0.497253
	0.656357	0.481203
	0.557823	0.524164
	0.589342	0.543668
	0.643836	0.47486
	0.637874	0.491694
	0.625	0.471761
	0.718826	0.563265
	0.653543	0.496278
	0.570342	0.564246
	0.576087	0.46124
	0.646302	0.434077
	0.725888	0.538206
	0.641975	0.501916
	0.679634	0.464455
	0.595833	0.511364
	0.562016	0.587662
	0.577778	0.440098
	0.742706	0.456938
	0.670157	0.510574
	0.575439	0.55036
	0.533074	0.482877
	0.6625	0.549133
	0.55814	0.489559
	0.677143	0.454861
	0.657534	0.488571
	0.622276	0.514344
	0.64	0.474916
	0.626263	0.573222
	0.675824	0.505682
	0.689189	0.570909
	0.643963	0.410596
	0.680251	0.440994
	0.634812	0.49505
	0.663934	0.566667
	0.597122	0.488372
	0.693878	0.521739
	0.624585	0.436482
	0.652047	0.513944
	0.686567	0.496226
	0.648855	0.501608
	0.589928	0.542125
	0.644562	0.503289
	0.675573	0.391061
	0.689542	0.429878
	0.663043	0.463002
	0.656028	0.514388
	0.677618	0.422961
	0.676349	0.463415
	0.657825	0.536657
	0.616314	0.533333
	0.597656	0.449275
	0.643636	0.549407
	0.637394	0.481567
	0.752688	0.46395
	0.647773	0.532258
	0.586441	0.411157
	0.574074	0.563089
	0.646154	0.482234
	0.645963	0.49435
	0.606178	0.553265
	0.688372	0.478702
	0.62	0.398329
	0.628458	0.495413
	0.616949	0.531148
	0.602787	0.458065
	0.652047	0.446939
	0.679389	0.379661
	0.691406	0.504702
	0.698864	0.449123
	0.58	0.546559
	0.575188	0.461078
	0.684066	0.433198
	0.620253	0.464539
	0.559557	0.537954
	0.700508	0.548469
	0.652542	0.507614
	0.618375	0.415663
	0.694301	0.393293
	0.609375	0.510695
	0.630824	0.547445
	0.666667	0.522565
	0.625806	0.503759
	0.562738	0.621103
	0.693548	0.510714
	0.629213	0.587549
	0.721785	0.516854
	0.737533	0.5
	0.681034	0.613281
	0.678233	0.498233
	0.66573	0.470226
	0.679537	0.44898
	0.556364	0.515504
	0.618056	0.396396
	0.690476	0.630769
	0.575646	0.490868
	0.690909	0.469649
	0.653285	0.505396
	0.638235	0.563877
	0.70936	0.438871
	0.637394	0.50519
	0.620833	0.540323
	0.629758	0.501401
	0.686992	0.545113
	0.679868	0.474777
	0.538462	0.574312
	0.655914	0.474227
	0.658451	0.522581
	0.618519	0.438669
	0.632479	0.513423
	0.701671	0.480603
	0.672269	0.440945
	0.621818	0.572755
	0.704762	0.596542
	0.661585	0.478632
	0.609319	0.421512
	0.647619	0.478125
	0.670498	0.422535
	0.69685	0.471287
	0.630573	0.42042
	0.694853	0.482639
	0.623881	0.427822
	0.629758	0.482843
	0.577617	0.54811
	0.618497	0.427957
	0.671733	0.504878
	0.629032	0.488889
	0.687646	0.469565
	0.639405	0.476331
	0.657576	0.437956
	0.680851	0.459649
	0.605263	0.496
	0.673469	0.441472
	0.71327	0.481356
	0.614458	0.537988
	0.664653	0.487805
	0.655914	0.581818
	0.654088	0.447619
	0.60597	0.573009
	0.644628	0.576017
	0.673469	0.530055
	0.651899	0.465035
	0.732892	0.490385
	0.665298	0.438356
	0.550489	0.570533
	0.657588	0.426087
	0.650943	0.456747
	0.58363	0.542308
	0.559567	0.496124
	0.637288	0.535316
	0.663265	0.584022
	0.609756	0.537906
	0.570423	0.5475
	0.622074	0.460976
	0.60303	0.480952
	0.682135	0.459075
	0.565217	0.495775
	0.601533	0.381818
	0.6625	0.44375
	0.644562	0.496788
	0.633333	0.535156
	0.752336	0.442197
	0.626471	0.507576
	0.609155	0.531915
	0.627628	0.465409
	0.625984	0.506073
	0.598513	0.460396
	0.677305	0.507553
	0.698565	0.567227
	0.662879	0.514825
	0.639506	0.494024
	0.620087	0.53605
	0.622837	0.592677
	0.672619	0.576547
	0.644444	0.467692
	0.588679	0.407767
	0.689655	0.497748
	0.643443	0.526119
	0.66065	0.467085
	0.591489	0.563559
	0.670732	0.466899
	0.562092	0.521739
	0.728707	0.462567
	0.549342	0.576233
	0.701205	0.481013
	0.620833	0.466431
	0.625874	0.56015
	0.693023	0.491416
	0.662921	0.51952
	0.708171	0.424165
	0.640693	0.43943
	0.700272	0.484305
	0.708108	0.462185
	0.683036	0.466837
	0.625	0.484649
	0.700405	0.472637
	0.638989	0.579767
	0.737209	0.452381
	0.640379	0.5
	0.665236	0.41779
	0.698413	0.45614
	0.649635	0.55814
	0.648649	0.50495
	0.618474	0.45288
	0.65528	0.49026
	0.678808	0.411894
	0.668281	0.501608
	0.721519	0.5725
	0.683891	0.454301
	0.665635	0.503205
	0.572954	0.456522
	0.652542	0.476277
	0.705179	0.425455
	0.648464	0.440771
	0.717026	0.53268
	0.64557	0.480159
	0.657692	0.461707
	0.686567	0.467354
	0.70936	0.412338
	0.583082	0.516854
	0.690196	0.427152
	0.692308	0.522059
	0.683673	0.392157
	0.641337	0.51751
	0.694656	0.490706
	0.6778	0.518657
	0.658824	0.583815
	0.710106	0.475884
	0.565891	0.4
	0.611594	0.501441
	0.734607	0.527076
	0.624573	0.56338
	0.570978	0.478134
	0.638249	0.494297
	0.655172	0.502137
	0.638686	0.558195
	0.720682	0.460317
	0.554286	0.42378
	0.705069	0.501887
	0.662879	0.487239
	0.745418	0.577713
	0.761084	0.431034
	0.564815	0.604167
	0.680162	0.580321
	0.601671	0.549708
	0.598706	0.517241
	0.662791	0.519512
	0.609375	0.57839
	0.644258	0.486667
	0.727545	0.458462
	0.621053	0.520124
	0.630728	0.612326
	0.609865	0.501466
	0.690141	0.435185
	0.697959	0.514599
	0.559184	0.514599
	0.701333	0.396226
	0.592308	0.413897
	0.660944	0.484337
	0.589431	0.4
	0.653992	0.517891
	0.598214	0.495751
	0.697248	0.50495
	0.717391	0.532951
	0.683333	0.570533
	0.618076	0.466667
	0.617162	0.517915
	0.613445	0.541935
	0.618474	0.5
	0.592199	0.506148
	0.623824	0.438235
	0.669173	0.478125
	0.709333	0.460606
	0.681633	0.419437
	0.723404	0.444175
	0.649867	0.488372
	0.635193	0.453571
	0.600683	0.468
	0.62585	0.496479
	0.641509	0.440092
	0.659259	0.493197
	0.602241	0.469256
	0.633987	0.488281
	0.553957	0.475936
	0.655738	0.452991
	0.616959	0.393293
	0.706294	0.540717
	0.720455	0.495305
	0.654412	0.507407
	0.660819	0.512821
	0.699732	0.531835
	0.682692	0.439776
	0.661355	0.549839
	0.618243	0.495495
	0.654088	0.564417
	0.572491	0.464174
	0.608696	0.55144
	0.671698	0.532787
	0.641304	0.525074
	0.713568	0.558195
	0.66568	0.48773
	0.595506	0.462366
	0.664865	0.512528
	0.704301	0.488722
	0.692771	0.369565
	0.594096	0.436224
	0.768831	0.517028
	0.630435	0.493478
	0.699284	0.480938
	0.71897	0.420779
	0.695531	0.594595
	0.642586	0.509804
	0.69821	0.527704
	0.668942	0.472028
	0.627451	0.42803
	0.674009	0.494662
	0.647458	0.437888
	0.719577	0.470455
	0.623967	0.535928
	0.703846	0.411594
	0.617834	0.539007
	0.606707	0.476351
	0.607595	0.543408
	0.610465	0.477341
	0.66087	0.511429
	0.560554	0.501355
	0.712042	0.438095
	0.608955	0.571795
	0.634981	0.457746
	0.722749	0.498452
	0.615385	0.57622
	0.768496	0.515152
	0.62954	0.422297
	0.686275	0.477089
	0.610119	0.503704
	0.644444	0.552301
	0.666667	0.515235
	0.609836	0.53066
	0.736967	0.484472
	0.736292	0.538206
	0.643533	0.503378
	0.633152	0.522843
	0.749409	0.60241
	0.628931	0.610994
	0.611276	0.523684
	0.6	0.448505
	0.705215	0.511468
	0.628319	0.457203
	0.563694	0.448387
	0.597668	0.52381
	0.581818	0.491429
	0.671587	0.508257
	0.6	0.512894
	0.665306	0.610022
	0.651026	0.523636
	0.645669	0.454308
	0.662116	0.501558
	0.652299	0.4947
	0.673981	0.529825
	0.608414	0.513423
	0.623377	0.526531
	0.637838	0.482436
	0.660584	0.588621
	0.67474	0.480573
	0.647826	0.448718
	0.663866	0.5
	0.600791	0.466321
	0.64257	0.521834
	0.694595	0.541667
	0.604167	0.456033
	0.619883	0.579767
	0.684366	0.516854
	0.675287	0.534091
	0.670455	0.475921
	0.651822	0.516667
	0.640327	0.50641
	0.630952	0.613226
	0.578358	0.471233
	0.580986	0.457478
	0.698413	0.510721
	0.646884	0.615385
	0.619433	0.494737
	0.672956	0.52987
	0.62908	0.473186
	0.688272	0.546448
	0.707819	0.497826
	0.68314	0.546828
	0.634615	0.365325
	0.597315	0.533074
	0.612245	0.507812
	0.675	0.386581
	0.66485	0.389091
	0.62449	0.491289
	0.740634	0.494253
	0.712245	0.459524
	0.663677	0.558442
	0.657216	0.398754
	0.635802	0.490798
	0.649518	0.432143
	0.710594	0.493023
	0.635389	0.471947
	0.642857	0.513825
	0.641256	0.469178
	0.665158	0.495726
	0.692521	0.572614
	0.640845	0.6
	0.575342	0.480132
	0.655914	0.490196
	0.605578	0.424837
	0.738426	0.527881
	0.754587	0.575
	0.5875	0.436658
	0.62724	0.487805
	0.61859	0.487273
	0.670554	0.528169
	0.666667	0.48
	0.661905	0.549618
	0.627273	0.510345
	0.679128	0.463087
	0.567647	0.542308
	0.705714	0.437126
	0.652597	0.457478
	0.755869	0.487273
	0.675841	0.519573
	0.734767	0.528908
	0.757895	0.533499
	0.640805	0.510563
	0.618474	0.453202
	0.713636	0.480565
	0.68	0.506329
	0.581028	0.527157
	0.602076	0.508711
	0.615094	0.484919
	0.649402	0.526437
	0.633858	0.496124
	0.638484	0.45122
	0.642857	0.40118
	0.615686	0.505017
	0.730453	0.548469
	0.606383	0.545139
	0.640288	0.471098
	0.764344	0.552941
	0.615776	0.484337
	0.655678	0.542117
	0.659942	0.489362
	0.550489	0.429429
	0.573123	0.477089
	0.589831	0.459259
	0.662037	0.588358
	0.627907	0.458084
	0.694444	0.456633
	0.70936	0.444444
	0.634454	0.484634
	0.639175	0.370968
	0.625397	0.512821
	0.706395	0.421978
	0.598566	0.453883
	0.57377	0.465011
	0.65285	0.407295
	0.61516	0.478836
	0.652318	0.435845
	0.627986	0.47973
	0.611538	0.504566
	0.604478	0.441558
	0.687059	0.514184
	0.695817	0.423881
	0.654167	0.505495
	0.6	0.493421
	0.670588	0.525424
	0.701149	0.481928
	0.652482	0.511765
	0.636042	0.542484
	0.576471	0.482353
	0.648579	0.60274
	0.680101	0.55
	0.669753	0.540094
	0.635294	0.449827
	0.604096	0.505882
	0.604651	0.527697
	0.619048	0.54
	0.648402	0.587719
	0.648402	0.585542
	0.65	0.608081
	0.697222	0.494005
	0.6875	0.459459
	0.642553	0.462462
	0.635659	0.490506
	0.661064	0.583333
	0.60678	0.580508
	0.617162	0.478142
	0.6375	0.564706
	0.716332	0.540761
	0.636111	0.480769
	0.719715	0.523404
	0.635783	0.485632
	0.65407	0.533049
	0.680288	0.560976
	0.684096	0.454237
	0.68435	0.474026
	0.66879	0.5
	0.626741	0.56654
	0.595588	0.643868
	0.600719	0.579151
	0.642012	0.505618
	0.685422	0.572016
	0.625418	0.614396
	0.662437	0.494318
	0.66426	0.505051
	0.642105	0.585774
	0.649805	0.47351
	0.663812	0.51735
	0.665505	0.561538
	0.642105	0.491103
	0.619048	0.524823
	0.649351	0.496599
	0.612903	0.623306
	0.645995	0.547677
	0.625483	0.433962
	0.616197	0.476684
	0.647059	0.510086
	0.682731	0.53168
	0.637631	0.535398
	0.671698	0.61809
	0.641753	0.456667
	0.568093	0.584337
	0.680934	0.538272
	0.678571	0.517094
	0.655385	0.554098
	0.635036	0.594378
	0.598071	0.526012
	0.611814	0.563636
	0.633745	0.491749
	0.616949	0.623431
	0.663866	0.546154
	0.642384	0.552727
	0.62449	0.551971
	0.664948	0.501355
	0.626471	0.488024
	0.65861	0.560748
	0.660793	0.532787
	0.670807	0.435583
	0.58871	0.496429
	0.589666	0.549654
	0.673171	0.517564
	0.695652	0.631579
	0.552901	0.539924
	0.588745	0.545232
	0.72619	0.483271
	0.649682	0.578005
	0.618076	0.498258
	0.641935	0.591787
	0.656604	0.562654
	0.667546	0.560224
	0.679666	0.530303
	0.600823	0.561594
	0.667712	0.537255
	0.653992	0.550562
	0.699746	0.57622
	0.595541	0.598425
	0.715711	0.508671
	0.617544	0.62931
	0.67382	0.59375
	0.635593	0.411932
	0.616487	0.620767
	0.698765	0.499037
	0.582418	0.511211
	0.692308	0.565574
	0.672464	0.54703
	0.57483	0.446667
	0.645038	0.496667
	0.66756	0.386885
	0.557692	0.44357
	0.665441	0.477564
	0.681159	0.468354
	0.616613	0.485612
	0.729084	0.467085
	0.622951	0.447316
	0.55873	0.517028
	0.611987	0.483871
	0.674267	0.573566
	0.593679	0.517799
	0.760291	0.492386
	0.58363	0.514634
	0.623501	0.501433
	0.63	0.525499
	0.658635	0.463259
	0.643333	0.517073
	0.612048	0.507042
	0.599379	0.433428
	0.570033	0.475059
	0.732102	0.488372
	0.629526	0.433155
	0.592885	0.420732
	0.60221	0.512136
	0.641935	0.452532
	0.679666	0.5623
	0.609499	0.47943
	0.639216	0.407625
	0.688705	0.473896
	0.673716	0.543611
	0.610561	0.428161
	0.584665	0.473118
	0.552381	0.519651
	0.569892	0.504644
	0.619565	0.644252
	0.614776	0.415512
	0.675749	0.521866
	0.608309	0.59127
	0.602632	0.464865
	0.680328	0.572835
	0.742169	0.422969
	0.59387	0.550813
	0.664286	0.511737
	0.710396	0.381074
	0.674797	0.430464
	0.595469	0.558266
	0.654902	0.490842
	0.576613	0.5
	0.679654	0.511521
	0.721311	0.459155
	0.62782	0.501548
	0.625	0.446203
	0.619433	0.541322
	0.678873	0.505703
	0.624549	0.521277
	0.702006	0.437198
	0.587786	0.488251
	0.682493	0.469602
	0.615023	0.513605
	0.675926	0.518116
	0.713855	0.475504
	0.682065	0.525
	0.635802	0.505025
	0.62069	0.497596
	0.66548	0.505495
	0.582375	0.573123
	0.658537	0.429907
	0.604317	0.594142
	0.637555	0.55794
	0.660793	0.580986
	0.641379	0.552632
	0.605166	0.522026
	0.714286	0.537736
	0.641161	0.466102
	0.585185	0.54717
	0.673317	0.590504
	0.648855	0.453184
	0.592727	0.502242
	0.6609	0.552147
	0.682353	0.509434
	0.678967	0.485411
	0.693548	0.550152
	0.648501	0.5
	0.680653	0.502024
	0.645251	0.475806
	0.686636	0.453642
	0.624606	0.578378
	0.672589	0.591011
	0.653571	0.517442
	0.588679	0.421189
	0.727689	0.522436
	0.707113	0.627586
	0.605691	0.534188
	0.544828	0.5209
	0.645161	0.509728
	0.619672	0.515873
	0.705882	0.494481
	0.67148	0.534296
	0.615942	0.5
	0.65	0.461059
	0.595679	0.440162
	0.627329	0.466667
	0.651596	0.559387
	0.644444	0.452316
	0.597701	0.560284
	0.689873	0.438503
	0.623053	0.461874
	0.583596	0.513514
	0.746544	0.465116
	0.652778	0.454357
	0.629747	0.571429
	0.666667	0.421053
	0.690987	0.428889
	0.736383	0.414683
	0.65625	0.450382
	0.586207	0.417857
	0.6625	0.505535
	0.655738	0.489726
	0.639344	0.5
	0.713911	0.461373
	0.547619	0.515493
	0.619926	0.46732
	0.646409	0.446237
	0.684211	0.438596
	0.610738	0.411576
	0.624138	0.552632
	0.663594	0.492308
	0.669039	0.580169
	0.604167	0.534535
	0.643917	0.503311
	0.656766	0.579439
	0.648734	0.52518
	0.68	0.492997
	0.662252	0.394203
	0.647773	0.542857
	0.674074	0.558559
	0.660714	0.488024
	0.683502	0.482993
	0.655738	0.445183
	0.62807	0.502994
	0.630435	0.487298
	0.650838	0.571429
	0.636066	0.509852
	0.7	0.58913
	0.580645	0.478827
	0.683616	0.501385
	0.699588	0.503226
	0.667954	0.503448
	0.66899	0.483755
	0.639847	0.49217
	0.641434	0.46131
	0.660526	0.559809
	0.686111	0.381333
	0.649402	0.498294
	0.65343	0.380711
	0.603774	0.517007
	0.648276	0.471545
	0.602007	0.513678
	0.628289	0.470803
	0.725989	0.468889
	0.675241	0.56015
	0.71599	0.482192
	0.611511	0.462585
	0.698297	0.44213
	0.637584	0.52381
	0.613181	0.407104
	0.670498	0.492711
	0.638783	0.468278
	0.675141	0.458967
	0.712297	0.375758
	0.644013	0.450512
	0.67029	0.481928
	0.644578	0.547325
	0.698795	0.563433
	0.725207	0.422794
	0.624424	0.379412
	0.641026	0.486486
	0.674312	0.454849
	0.677165	0.495017
	0.570397	0.54343
	0.621818	0.498851
	0.599265	0.397333
	0.596552	0.52027
	0.587692	0.537367
	0.63035	0.528376
	0.668342	0.434524
	0.670683	0.480226
	0.59727	0.475155
	0.615108	0.526144
	0.643991	0.47619
	0.67354	0.493464
	0.69469	0.477454
	0.672269	0.548736
	0.634783	0.463357
	0.712446	0.451613
	0.6	0.495327
	0.70229	0.457237
	0.634615	0.493857
	0.65587	0.418675
	0.692771	0.544843
	0.718615	0.520384
	0.564286	0.506757
	0.714286	0.488136
	0.706553	0.539634
	0.684049	0.526667
	0.651064	0.572917
	0.689394	0.574924
	0.699647	0.473039
	0.695341	0.519084
	0.721823	0.451524
	0.657025	0.518433
	0.685039	0.475771
	0.742297	0.557641
	0.754011	0.502538
	0.657233	0.521277
	0.686469	0.493438
	0.724252	0.545113
	0.692	0.568539
	0.685065	0.489914
	0.760807	0.478964
	0.701107	0.498947
	0.660448	0.486957
	0.758197	0.613779
	0.691244	0.433022
	0.702586	0.479487
	0.728022	0.493438
	0.768889	0.445783
	0.738041	0.479428
	0.680498	0.452778
	0.695402	0.405479
	0.67094	0.611354
	0.758442	0.550756
	0.735602	0.5
	0.692308	0.434286
	0.681159	0.454545
	0.765079	0.448399
	0.626459	0.566434
	0.663594	0.5375
	0.710744	0.436364
	0.727273	0.433962
	0.702381	0.581081
	0.669065	0.487936
	0.645161	0.632327
	0.675926	0.461806
	0.665428	0.524272
	0.661017	0.532164
	0.673228	0.424528
	0.597701	0.571429
	0.693617	0.489655
	0.692982	0.589812
	0.596958	0.421829
	0.694534	0.450751
	0.710438	0.513889
	0.695122	0.528736
	0.669202	0.544662
	0.649805	0.529716
	0.656934	0.556034
	0.631884	0.556851
	0.653061	0.592751
	0.713881	0.462329
	0.66443	0.496622
	0.696429	0.522422
	0.762918	0.560669
	0.67713	0.538653
	0.670782	0.450382
	0.751613	0.474227
	0.710204	0.485507
	0.69962	0.512195
	0.705882	0.476636
	0.688259	0.501661
	0.692683	0.493333
	0.71875	0.460317
	0.611765	0.456026
	0.731988	0.527397
	0.753788	0.535385
	0.767974	0.559761
	0.74569	0.524845
	0.744898	0.445946
	0.676768	0.498413
	0.690476	0.557312
	0.644144	0.490435
	0.773946	0.433036
	0.696104	0.467416
	0.760446	0.520085
	0.750865	0.512019
	0.660079	0.530343
	0.738636	0.530702
	0.764706	0.498113
	0.702439	0.497561
	0.636066	0.518382
	0.665399	0.447301
	0.707627	0.528428
	0.746313	0.448485
	0.70679	0.508772
	0.657627	0.480892
	0.741135	0.5
	0.671053	0.456522
	0.709184	0.502907
	0.718121	0.398964
	0.705607	0.64135
	0.745833	0.525562
	0.689046	0.553672
	0.743243	0.511905
	0.738095	0.471074
	0.77561	0.626728
	0.743506	0.496454
	0.740426	0.556962
	0.697452	0.589041
	0.641434	0.529536
	0.701389	0.535971
	0.679365	0.505291
	0.613971	0.514124
	0.779221	0.627907
	0.718894	0.598131
	0.577465	0.522078
	0.651852	0.565972
	0.711712	0.588745
	0.736059	0.541547
	0.680162	0.634551
	0.617329	0.644315
	0.736142	0.538136
	0.75102	0.462963
	0.712766	0.588732
	0.670103	0.637255
	0.718876	0.485795
	0.589928	0.609687
	0.623333	0.584416
	0.577358	0.516892
	0.639269	0.507519
	0.634146	0.607143
	0.620155	0.563291
	0.677515	0.598086
	0.719298	0.587097
	0.642553	0.508685
	0.615385	0.437309
	0.632	0.552204
	0.694524	0.533499
	0.647059	0.410256
	0.637993	0.515873
	0.629139	0.560284
	0.656489	0.535316
	0.613372	0.594828
	0.630435	0.509146
	0.633333	0.514851
	0.634804	0.595652
	0.726027	0.567308
	0.62449	0.62987
	0.682635	0.542857
	0.736077	0.544419
	0.659686	0.48
	0.634503	0.541379
	0.644013	0.428152
	0.628809	0.639423
	0.606272	0.510158
	0.655882	0.532143
	0.569444	0.439759
	0.649351	0.477064
	0.65	0.428144
	0.672131	0.48642
	0.63354	0.5
	0.667712	0.548077
	0.691919	0.465035
	0.621951	0.511628
	0.600719	0.553719
	0.622776	0.526667
	0.67	0.447712
	0.638514	0.495305
	0.620818	0.501027
	0.631579	0.453901
	0.609836	0.540268
	0.640693	0.432203
	0.577519	0.470726
	0.615385	0.464789
	0.702564	0.501587
	0.721854	0.46697
	0.669856	0.555315
	0.682292	0.432234
	0.628176	0.524194
	0.597826	0.537849
	0.624294	0.554502
	0.668852	0.501845
	0.604502	0.511111
	0.67378	0.52809
	0.660793	0.468401
	0.623529	0.447183
	0.575221	0.507389
	0.580913	0.44373
	0.625	0.566757
	0.624606	0.533175
	0.644195	0.537915
	0.676558	0.537267
	0.69112	0.496552
	0.657895	0.575203
	0.618182	0.474227
	0.690852	0.546816
	0.538194	0.523333
	0.605809	0.509506
	0.666667	0.413265
	0.622074	0.444976
	0.636364	0.416667
	0.649315	0.455959
	0.704878	0.441417
	0.665399	0.409742
	0.649254	0.525316
	0.585284	0.548148
	0.651064	0.428571
	0.629371	0.463889
	0.638554	0.5
	0.63245	0.531187
	0.628692	0.414698
	0.670588	0.492837
	0.698565	0.5
	0.592199	0.545643
	0.746411	0.431169
	0.717877	0.606178
	0.715084	0.564841
	0.64257	0.3775
	0.666667	0.414634
	0.621739	0.49359
	0.695531	0.522523
	0.62215	0.513317
	0.645367	0.452632
	0.638889	0.430233
	0.752294	0.482759
	0.700549	0.515284
	0.634969	0.540046
	0.592334	0.534783
	0.736626	0.39759
	0.643599	0.416667
	0.601449	0.444099
	0.653722	0.475177
	0.632054	0.502841
	0.737542	0.456332
	0.645418	0.524462
	0.689922	0.41896
	0.592157	0.551075
	0.654362	0.467857
	0.655797	0.402899
	0.639706	0.515625
	0.625455	0.502604
	0.638596	0.451064
	0.650943	0.572973
	0.666667	0.432602
	0.664987	0.585938
	0.56229	0.481752
	0.619772	0.458065
	0.641304	0.428571
	0.594595	0.502101
	0.692308	0.541209
	0.664407	0.583784
	0.718254	0.396985
	0.651596	0.431373
	0.616197	0.401163
	0.631944	0.454545
	0.678322	0.626263
	0.604046	0.535934
	0.629167	0.446064
	0.573529	0.477987
	0.582979	0.481013
	0.568266	0.501767
	0.556911	0.385475
	0.672222	0.469208
	0.652381	0.448071
	0.623967	0.478908
	0.628571	0.533333
	0.716738	0.453333
	0.630719	0.538235
	0.575758	0.516043
	0.54955	0.471014
	0.63981	0.466667
	0.622137	0.468828
	0.642105	0.416071
	0.68	0.515385
	0.685039	0.485849
	0.642202	0.544484
	0.679487	0.528958
	0.627737	0.50519
	0.690141	0.54329
	0.652174	0.492308
	0.644068	0.642523
	0.680751	0.526971
	0.594714	0.453376
	0.656	0.543814
	0.624506	0.426117
	0.659164	0.505576
	0.639706	0.492582
	0.668421	0.537155
	0.635628	0.48951
	0.612121	0.550607
	0.693009	0.47619
	0.640288	0.538462
	0.605678	0.531847
	0.683386	0.544737
	0.612121	0.560078
	0.62931	0.545455
	0.565543	0.549333
	0.635015	0.496914
	0.673352	0.498795
	0.6375	0.556818
	0.644068	0.466667
	0.661932	0.489412
	0.658098	0.492013
	0.669604	0.522727
	0.655072	0.478947
	0.660436	0.561611
	0.607407	0.583607
	0.636986	0.49026
	0.570312	0.504043
	0.664021	0.466238
	0.719409	0.50519
	0.605469	0.547541
	0.605948	0.542208
	0.632948	0.491749
	0.638889	0.432432
	0.640625	0.452308
	0.550459	0.447761
	0.588816	0.486842
	0.613181	0.453704
	0.702381	0.513953
	0.625468	0.589928
	0.709677	0.496689
	0.616848	0.43299
	0.694981	0.522807
	0.611732	0.391061
	0.62963	0.561667
	0.60559
	0.662531
	0.687059
	0.592992
	0.594724
	0.69863
	0.643735
	0.753555
	0.647458
	0.67013
	0.678571
	0.668367
	0.65035
	0.633053
	0.655271
	0.660976
	0.625
	0.608871
	0.694236
	0.658602
	0.57971
	0.609848
	0.662745
	0.600775
	0.604317
	0.663664
	0.643411
	0.6139
	0.698529
	0.686047
	0.552124
	0.61324
	0.637168
	0.64726
	0.655263
	0.641176
	0.687117
	0.632911
	0.651235
	0.651099
	0.672535
	0.651163
	0.613014
	0.671429
	0.615686
	0.689956
	0.597633
	0.60219
	0.591489
	0.623494
	0.667575
	0.566474
	0.667883
	0.657343
	0.683168
	0.596364
	0.703529
	0.670996
	0.756757
	0.656566
	0.681564
	0.611511
	0.649254
	0.673759
	0.63035
	0.677419
	0.674342
	0.677812
	0.669388
	0.673469
	0.60452
	0.681234
	0.690763
	0.709906
	0.633758
	0.593156
	0.618182
	0.609195
	0.727723
	0.714286
	0.629393
	0.636111
	0.689223
	0.722917
	0.626761
	0.632479
	0.63522
	0.630996
	0.589431
	0.678862
	0.659341
	0.710317
	0.713004
	0.642424
	0.664122
	0.657682
	0.694064
	0.646154
	0.609819
	0.696078
	0.691983
	0.588424
	0.621083
	0.659864
	0.705036
	0.623053
	0.569712
	0.631783
	0.672973
	0.619497
	0.666667
	0.693089
	0.57508
	0.547038
	0.582011
	0.6
	0.599278
	0.564935
	0.610294
	0.625387
	0.630252
	0.689394
	0.611607
	0.697917
	0.62753
	0.649315
	0.653595
	0.673729
	0.654354
	0.690647
	0.660793
	0.756039
	0.664286
	0.657692
	0.628378
	0.710784
	0.634969
	0.669623
	0.573585
	0.573585
	0.695793
	0.720317
	0.663609
	0.651786
	0.636364
	0.680556
	0.679245
	0.708229
	0.593472
	0.627306
	0.599138
	0.622951
	0.628319
	0.631373
	0.669725
	0.686709
	0.660377
	0.685567
	0.695122
	0.672065
	0.628
	0.602459
	0.655462
	0.692308
	0.649402
	0.678279
	0.670213
	0.673077
	0.618421
	0.630952
	0.616393
	0.631769
	0.635802
	0.618182
	0.598039
	0.611111
	0.677812
	0.613208
	0.6781
	0.602273
	0.589404
	0.66343
	0.676712
	0.666667
	0.669173
	0.608059
	0.688953
	0.705736
	0.602484
	0.614286
	0.719907
	0.637681
	0.66358
	0.578778
	0.622807
	0.674468
	0.605898
	0.633523
	0.669591
	0.589404
	0.62
	0.628647
	0.620155
	0.612022
	0.751152
	0.715736
	0.78022
	0.68705
	0.665842
	0.673267
	0.643777
	0.709877
	0.699454
	0.690722
	0.741697
	0.716749
	0.677291
	0.728205
	0.70073
	0.714286
	0.769976
	0.752941
	0.736626
	0.773913
	0.756098
	0.706897
	0.711712
	0.771845
	0.721519
	0.772201
	0.759162
	0.714286
	0.759036
	0.738272
	0.660517
	0.712074
	0.739558
	0.742373
	0.729537
	0.724138
	0.751613
	0.698592
	0.746781
	0.667969
	0.72695
	0.661238
	0.683453
	0.726457
	0.728033
	0.628866
	0.65272
	0.657143
	0.704846
	0.701754
	0.720149
	0.737013
	0.650155
	0.705736
	0.742857
	0.776786
	0.631206
	0.637993
	0.757493
	0.743243
	0.661922
	0.583051
	0.658703
	0.674107
	0.672727
	0.648562
	0.598854
	0.665272
	0.585062
	0.636086
	0.648148
	0.622222
	0.724576
	0.671698
	0.677273
	0.614198
	0.649446
	0.693182
	0.652015
	0.66537
	0.609375
	0.632022
	0.658263
	0.663968
	0.635246
	0.651408
	0.590517
	0.69163
	0.662162
	0.687023
	0.645038
	0.619159
	0.610526
	0.604361
	0.650456
	0.658273
	0.583333
	0.567474
	0.627907
	0.636066
	0.752022
	0.618881
	0.671533
	0.666667
	0.704835
	0.689567
	0.611765
	0.594203
	0.64918
	0.638806
	0.605351
	0.665595
	0.646018
	0.638686
	0.712329
	0.672619
	0.660714
	0.605042
	0.67767
	0.670455
	0.62249
	0.667752
	0.683742
	0.668493
	0.669935
	0.740831
	0.608696
	0.575758
	0.652597
	0.693925
	0.634146
	0.658451
	0.711864
	0.552301
	0.569767
	0.721348
	0.649306
	0.632143
	0.583587
	0.684058
	0.622419
	0.613139
	0.648746
	0.641638
	0.629139
	0.577904
	0.620939
	0.613546
	0.645963
	0.660839
	0.624665
	0.65
	0.722543
	0.685185
	0.664234
	0.558233
	0.696177
	0.628242
	0.666667
	0.712871
	0.693122
	0.656934
	0.585062
	0.682809
	0.616393
	0.68543
	0.649057
	0.629496
	0.586957
	0.596639
	0.656757
	0.655462
	0.62766
	0.609551
	0.595819
	0.588448
	0.686636
	0.64
	0.676385
	0.582192
	0.687805
	0.665127
	0.609639
	0.722628
	0.620603
	0.667857
	0.633588
	0.63354
	0.63789
	0.636042
	0.614334
	0.648148
	0.71223
	0.674817
	0.757946
	0.600733
	0.642857
	0.560127
	0.574913
	0.634328
	0.669903
	0.568966
	0.576792
	0.680751
	0.605634
	0.70024
	0.676692
	0.661327
	0.584034
	0.618123
	0.628571
	0.627586
	0.606618
	0.569395
	0.685792
	0.650246
	0.592857
	0.640127
	0.63035
	0.608025
	0.590361
	0.659259
	0.650224
	0.650307
	0.661765
	0.67507
	0.622137
	0.681967
	0.653614
	0.673469
	0.621818
	0.640264
	0.668539
	0.684039
[truncated: 23 more rows]

## Sheet: Replica3_Mix1Expo
	NC ratio ΔglgBXCAP	NC ratio WT
	0.532338	0.557457
	0.663866	0.614767
	0.738947	0.550239
	0.686801	0.622824
	0.612403	0.611494
	0.528822	0.691466
	0.719376	0.620408
	0.625683	0.68242
	0.668803	0.545706
	0.611111	0.532915
	0.612903	0.641422
	0.671548	0.553236
	0.679707	0.662921
	0.714004	0.535022
	0.598579	0.672269
	0.640523	0.581436
	0.654255	0.57243
	0.6224	0.605479
	0.577818	0.640177
	0.592275	0.549921
	0.65586	0.589391
	0.721448	0.52765
	0.671329	0.608087
	0.756989	0.578149
	0.699612	0.596831
	0.632613	0.641434
	0.685832	0.623355
	0.645349	0.623239
	0.602871	0.466042
	0.658582	0.564583
	0.625	0.510714
	0.625683	0.561644
	0.635854	0.548975
	0.6614	0.705882
	0.690909	0.616667
	0.652068	0.572327
	0.661238	0.527734
	0.671388	0.528067
	0.640449	0.586538
	0.564792	0.676864
	0.653061	0.495671
	0.64825	0.515306
	0.689855	0.451111
	0.710762	0.487421
	0.738144	0.590219
	0.644295	0.636771
	0.543981	0.652256
	0.585956	0.501099
	0.68306	0.581858
	0.664729	0.736419
	0.625255	0.635253
	0.604396	0.639013
	0.609672	0.612132
	0.630849	0.57732
	0.677305	0.535398
	0.644647	0.573099
	0.608108	0.608791
	0.678337	0.63981
	0.653409	0.732143
	0.659619	0.585586
	0.698925	0.686644
	0.577007	0.712719
	0.683333	0.598214
	0.701595	0.650092
	0.658586	0.660194
	0.550136	0.613995
	0.611018	0.622177
	0.665975	0.68717
	0.61807	0.5968
	0.633684	0.640288
	0.544858	0.544794
	0.601253	0.578283
	0.565097	0.519704
	0.671429	0.617133
	0.747685	0.57971
	0.564165	0.686308
	0.676525	0.660061
	0.751256	0.662362
	0.633947	0.589235
	0.670236	0.607143
	0.652672	0.619231
	0.628885	0.642715
	0.618861	0.618534
	0.579082	0.632653
	0.630952	0.584
	0.700665	0.597973
	0.567696	0.655738
	0.6304	0.480978
	0.701789	0.6
	0.621924	0.621705
	0.565341	0.571046
	0.570681	0.582868
	0.693267	0.629816
	0.587302	0.643836
	0.711656	0.533512
	0.524297	0.626527
	0.696099	0.56486
	0.598616	0.592166
	0.623853	0.631329
	0.618243	0.622642
	0.67098	0.618076
	0.715415	0.584466
	0.592742	0.691542
	0.610548	0.59882
	0.630551	0.543253
	0.678481	0.511706
	0.644501	0.590805
	0.620952	0.648544
	0.630705	0.483871
	0.649025	0.563805
	0.708494	0.54646
	0.675234	0.59798
	0.723493	0.63125
	0.688555	0.635776
	0.635762	0.60625
	0.693271	0.685714
	0.609412	0.609467
	0.616927	0.678439
	0.684404	0.648325
	0.71236	0.485185
	0.69746	0.582712
	0.694712	0.648536
	0.598802	0.655357
	0.669663	0.533333
	0.668224	0.557522
	0.630584	0.590164
	0.65458	0.547287
	0.583548	0.568878
	0.663443	0.537396
	0.735358	0.54943
	0.675889	0.657471
	0.730435	0.520548
	0.619816	0.664273
	0.672489	0.501217
	0.712526	0.577193
	0.625806	0.565371
	0.65529	0.520681
	0.751101	0.574007
	0.631488	0.570423
	0.718182	0.611452
	0.638404	0.566038
	0.619874	0.560345
	0.677007	0.688969
	0.701275	0.582638
	0.64486	0.661562
	0.607843	0.553763
	0.555319	0.607539
	0.594502	0.574124
	0.624266	0.539216
	0.647059	0.449198
	0.665865	0.449231
	0.606407	0.644172
	0.614907	0.614141
	0.680272	0.59375
	0.634675	0.498507
	0.593668	0.72758
	0.655022	0.503937
	0.663603	0.558209
	0.617284	0.556604
	0.727979	0.517711
	0.693285	0.616867
	0.639113	0.562712
	0.616137	0.643885
	0.678182	0.615625
	0.624096	0.595469
	0.571084	0.537281
	0.6425	0.658537
	0.656028	0.515152
	0.629944	0.651376
	0.645902	0.491713
	0.639024	0.532438
	0.560241	0.547406
	0.660633	0.546256
	0.61588	0.67603
	0.666149	0.663837
	0.64268	0.622642
	0.606684	0.58132
	0.641361	0.678639
	0.689266	0.522222
	0.574939	0.596715
	0.593567	0.634921
	0.67	0.618421
	0.621129	0.672192
	0.70123	0.571698
	0.677618	0.522801
	0.648033	0.581982
	0.718254	0.622177
	0.667482	0.591255
	0.595745	0.590123
	0.650579	0.645105
	0.60625	0.660269
	0.660606	0.644068
	0.655791	0.617391
	0.68323	0.521303
	0.614085	0.502193
	0.681416	0.664395
	0.588745	0.566372
	0.601504	0.559653
	0.660891	0.474057
	0.637744	0.602996
	0.610256	0.596939
	0.597137	0.690821
	0.648352	0.683333
	0.658281	0.471053
	0.60625	0.58642
	0.549894	0.497462
	0.54717	0.599558
	0.642659	0.630058
	0.620767	0.644487
	0.595166	0.590588
	0.660044	0.546042
	0.637993	0.497807
	0.614035	0.508065
	0.689189	0.604494
	0.651934	0.575652
	0.682667	0.52231
	0.610209	0.622611
	0.649123	0.581359
	0.519663	0.609562
	0.57732	0.565632
	0.635727	0.512111
	0.566832	0.649558
	0.64351	0.675456
	0.658281	0.585455
	0.651769	0.633517
	0.668016	0.682635
	0.619647	0.664975
	0.646597	0.602996
	0.655779	0.535902
	0.69395	0.639594
	0.654378	0.535248
	0.52657	0.599606
	0.655608	0.610048
	0.663697	0.471816
	0.518817	0.598802
	0.704615	0.609254
	0.654723	0.606491
	0.642857	0.601036
	0.710794	0.653094
	0.608824	0.603037
	0.608333	0.592138
	0.655689	0.512422
	0.672387	0.659711
	0.60678	0.589655
	0.534146	0.626923
	0.606205	0.533917
	0.685624	0.545024
	0.613162	0.581102
	0.632163	0.574468
	0.660256	0.606004
	0.597701	0.605893
	0.63728	0.651481
	0.645435	0.680734
	0.655556	0.650238
	0.706767	0.536585
	0.6781	0.437055
	0.542918	0.507795
	0.650718	0.481089
	0.624776	0.592767
	0.579897	0.647196
	0.593168	0.620952
	0.597778	0.561551
	0.62851	0.675926
	0.640449	0.532328
	0.679435	0.566108
	0.618557	0.534591
	0.721649	0.627368
	0.655786	0.564516
	0.583333	0.629278
	0.550685	0.568421
	0.628635	0.623729
	0.698157	0.651852
	0.687606	0.575365
	0.636917	0.519417
	0.598522	0.655877
	0.73428	0.588865
	0.628231	0.578603
	0.596491	0.572635
	0.625954	0.622785
	0.582707	0.567084
	0.640449	0.55205
	0.667774	0.569328
	0.692821	0.645217
	0.634884	0.638462
	0.644444	0.587398
	0.604651	0.592871
	0.591324	0.64313
	0.663158	0.535088
	0.684211	0.6875
	0.632054	0.489796
	0.626398	0.620968
	0.588115	0.576355
	0.640553	0.578415
	0.603365	0.596639
	0.533333	0.597561
	0.631474	0.486364
	0.635328	0.651246
	0.578797	0.590038
	0.537084	0.475638
	0.667391	0.576687
	0.669039	0.561702
	0.684343	0.53125
	0.630031	0.635104
	0.616505	0.612832
	0.686544	0.623116
	0.676056	0.625
	0.659615	0.682965
	0.643392	0.560494
	0.54	0.679208
	0.711491	0.459893
	0.700651	0.643777
	0.673435	0.558252
	0.61874	0.512712
	0.652174	0.537383
	0.628866	0.538012
	0.665835	0.638095
	0.617978	0.67541
	0.71246	0.661667
	0.559677	0.525547
	0.633423	0.53178
	0.634298	0.608696
	0.693204	0.545852
	0.63913	0.617312
	0.635	0.657197
	0.621069	0.609294
	0.616228	0.692164
	0.5878	0.630137
	0.687732	0.708772
	0.657767	0.595238
	0.689139	0.681892
	0.59375	0.547923
	0.625	0.537879
	0.723288	0.551282
	0.618321	0.506266
	0.632296	0.576087
	0.704142	0.518106
	0.672131	0.568826
	0.66302	0.631004
	0.608563	0.581818
	0.644518	0.572082
	0.52231	0.590112
	0.662404	0.607981
	0.642857	0.540046
	0.676923	0.567108
	0.690289	0.672043
	0.687646	0.492228
	0.575163	0.575758
	0.654971	0.617647
	0.614815	0.577899
	0.729545	0.588529
	0.587838	0.634921
	0.628235	0.67418
	0.665198	0.605701
	0.688073	0.631387
	0.660287	0.598945
	0.572881	0.623094
	0.600932	0.434426
	0.650273	0.557536
	0.612546	0.686901
	0.617978	0.572271
	0.672727	0.48995
	0.642968	0.566553
	0.672348	0.617647
	0.577143	0.556936
	0.690878	0.546351
	0.581395	0.681542
	0.657487	0.613553
	0.633083	0.655352
	0.635468	0.501493
	0.702882	0.655763
	0.606977	0.557229
	0.744898	0.501845
	0.717647	0.572222
	0.751269	0.618534
	0.692875	0.69515
	0.691262	0.507042
	0.58396	0.610638
	0.715164	0.546392
	0.590759	0.563478
	0.677485	0.681445
	0.666667	0.495463
	0.699317	0.698384
	0.663212	0.589109
	0.675	0.578125
	0.675556	0.55988
	0.676829	0.677852
	0.604247	0.577551
	0.657627	0.569869
	0.654076	0.509859
	0.645749	0.647495
	0.658098	0.485795
	0.570149	0.493827
	0.714286	0.663063
	0.60396	0.603491
	0.63048	0.633333
	0.652605	0.585925
	0.661058	0.636364
	0.578164	0.60396
	0.686047	0.665263
	0.646566	0.506276
	0.6	0.671111
	0.658291	0.6
	0.581197	0.646789
	0.644845	0.593592
	0.711584	0.642718
	0.656757	0.646035
	0.68323	0.53913
	0.668258	0.622472
	0.563953	0.673423
	0.581994	0.626344
	0.639073	0.570048
	0.668132	0.545249
	0.595687	0.629474
	0.651869	0.595506
	0.616145	0.575203
	0.645425	0.495215
	0.668407	0.607492
	0.657512	0.555901
	0.655709	0.527446
	0.632727	0.591753
	0.679764	0.546256
	0.652427	0.567797
	0.544959	0.512953
	0.632727	0.625468
	0.574074	0.654649
	0.637602	0.488095
	0.629237	0.642987
	0.581509	0.583861
	0.695076	0.647287
	0.634518	0.619919
	0.573604	0.69147
	0.649524	0.581081
	0.653846	0.619403
	0.642398	0.510721
	0.654036	0.563462
	0.562624	0.61978
	0.640845	0.551829
	0.62963	0.5872
	0.723327	0.69916
	0.631034	0.487113
	0.592885	0.62963
	0.628342	0.562814
	0.739051	0.617424
	0.683333	0.528736
	0.685714	0.631008
	0.655773	0.572519
	0.673267	0.531088
	0.654717	0.542117
	0.571429	0.561033
	0.658643	0.714286
	0.644444	0.592814
	0.52994	0.598039
	0.560224	0.536517
	0.638554	0.542787
	0.678657	0.610063
	0.623563	0.610759
	0.722581	0.682635
	0.628319	0.651203
	0.645724	0.486957
	0.670616	0.608445
	0.595745	0.617696
	0.679868	0.614925
	0.668954	0.551422
	0.665468	0.588235
	0.533643	0.677876
	0.625	0.491917
	0.652278	0.56239
	0.597368	0.658537
	0.651639	0.535912
	0.661142	0.685598
	0.694656	0.581028
	0.614319	0.709804
	0.645161	0.569921
	0.609091	0.600311
	0.584646	0.623782
	0.649351	0.583333
	0.668699	0.541026
	0.626728	0.653543
	0.638418	0.611765
	0.680154	0.534989
	0.570552	0.603636
	0.7	0.65812
	0.562893	0.572727
	0.594427	0.632042
	0.698473	0.535714
	0.647388	0.55625
	0.612963	0.5681
	0.583333	0.576503
	0.654064	0.601835
	0.598194	0.657205
	0.586139	0.521505
	0.652439	0.585278
	0.641479	0.548148
	0.570312	0.564151
	0.616477	0.678404
	0.651934	0.585635
	0.709052	0.634409
	0.644714	0.644214
		0.657895
		0.599526
		0.640845
		0.612565
		0.647658
		0.617169
		0.565619
		0.559524
		0.618538
		0.573171
		0.646825
		0.619741
		0.626642
		0.635081
		0.530242
		0.584337
		0.679727
		0.589147
		0.585648
		0.570858
		0.530055
		0.650794
		0.488839
		0.50625
		0.603922
		0.555294
		0.546218
		0.622611
		0.606004
		0.609836
		0.612385
		0.589852
		0.64346
		0.562341
		0.608445
		0.438066
		0.535714
		0.61235
		0.632207
		0.640091
		0.61194
		0.512064
		0.666045
		0.595668
		0.616883
		0.521622
		0.573304
		0.553936
		0.593814
		0.570136
		0.626728
		0.570588
		0.533512
		0.64632
		0.558195
		0.581395
		0.58256
		0.65445
		0.57489
		0.658203
		0.594371
		0.606742
		0.571782
		0.591522
		0.655642
		0.492632
		0.62777
		0.601215
		0.624126
		0.654514
		0.600719
		0.501608
		0.538642
		0.747681
		0.669145
		0.652591
		0.584046
		0.653179
		0.580343
		0.656746
		0.518892
		0.561815
		0.584642
		0.597656
		0.568293
		0.616
		0.668508
		0.71097
		0.594249
		0.56621
		0.496614
		0.616205
		0.550091
		0.617769
		0.576037
		0.583969
		0.563798
		0.651303
		0.675393
		0.690217
		0.699313
		0.571429
		0.635193
		0.507553
		0.584862
		0.577253
		0.519056
		0.560197
		0.637566
		0.504673
		0.641953
		0.526611
		0.607204
		0.484412
		0.649886
		0.486631
		0.701887
		0.555241
		0.684
		0.607143
		0.685874
		0.60499
		0.50289
		0.607211
		0.565217
		0.586873
		0.536278
		0.66004
		0.679931
		0.666667
		0.629032
		0.67193
		0.680498
		0.581056
		0.683206
		0.674024
		0.551546
		0.685072
		0.650628
		0.570611
		0.627145
		0.565844
		0.539863
		0.68206
		0.587973
		0.626246
		0.62987
		0.609524
		0.540541
		0.545455
		0.567164
		0.612472
		0.554487
		0.635104
		0.568513
		0.656315
		0.572632
		0.666132
		0.564987
		0.657993
		0.582624
		0.581281
		0.592248
		0.632107
		0.551859
		0.541463
		0.492188
		0.577342
		0.634241
		0.491329
		0.56746
		0.606586
		0.608268
		0.685185
		0.603306
		0.565104
		0.511468
		0.511873
		0.67979
		0.58134
		0.652459
		0.668161
		0.60644
		0.554124
		0.486301
		0.538071
		0.575926
		0.61949
		0.534989
		0.591767
		0.603252
		0.573826
		0.599407
		0.55286
		0.611465
		0.514535
		0.685152
		0.57177
		0.515493
		0.576699
		0.611544
		0.591687
		0.6875
		0.705078
		0.581034
		0.597378
		0.599526
		0.525727
		0.632953
		0.649063
		0.664319
		0.639752
		0.521891
		0.536723
		0.645265
		0.634581
		0.566563
		0.587174
		0.568831
		0.753813
		0.613232
		0.608519
		0.654709
		0.575492
		0.547945
		0.606897
		0.606061
		0.630189
		0.62709
		0.638158
		0.48
		0.543326
		0.574144
		0.720486
		0.538947
		0.56
		0.696918
		0.599593
		0.623352
		0.566038
		0.673507
		0.643243
		0.530504
		0.618943
		0.59841
		0.521101
		0.558767
		0.519444
		0.650558
		0.578947
		0.506744
		0.570694
		0.572848
		0.616564
		0.642504
		0.594883
		0.541596
		0.565996
		0.543124
		0.665948
		0.54321
		0.659091
		0.532625
		0.585302
		0.642975
		0.530055
		0.601583
		0.545024
		0.584559
		0.519757
		0.582746
		0.635021
		0.551111
		0.473186
		0.629091
		0.480808
		0.559896
		0.640426
		0.67019
		0.608173
		0.530351
		0.594203
		0.61828
		0.570115
		0.633218
		0.590698
		0.521368
		0.631485
		0.653974
		0.594059
		0.694184
		0.610701
		0.587771
		0.622186
		0.551867
		0.664179
		0.574431
		0.573805
		0.545932
		0.573196
		0.505017
		0.624481
		0.656805
		0.596288
		0.548913
		0.549598
		0.582278
		0.600432
		0.538462
		0.672986
		0.514349
		0.707143
		0.678208
		0.63986
		0.582677
		0.571165
		0.603982
		0.65368
		0.676568
		0.714286
		0.528967
		0.638182
		0.515957
		0.577566
		0.528131
		0.540084
		0.641997
		0.634975
		0.623311
		0.614108
		0.52
		0.707052
		0.537897
		0.609037
		0.634267
		0.710345
		0.498876
		0.562667
		0.584416
		0.640367
		0.558442
		0.602247
		0.660754
		0.572212
		0.567878
		0.59126
		0.507812
		0.686667
		0.585789
		0.591398
		0.611486
		0.668605
		0.616415
		0.545455
		0.533742
		0.546784
		0.512346
		0.581897
		0.677239
		0.572565
		0.664311
		0.543417
		0.620926
		0.513274
		0.54955
		0.608844
		0.591398
		0.691837
		0.592834
		0.64214
		0.639442
		0.5
		0.639576
		0.633391
		0.485393
		0.529262
		0.556701
		0.519435
		0.511551
		0.633829
		0.609272
		0.540582
		0.548969
		0.68764
		0.614311
		0.593573
		0.600858
		0.631466
		0.501818
		0.491749
		0.601156
		0.65416
		0.658902
		0.497253
		0.546296
		0.637138
		0.600707
		0.678707
		0.606469
		0.638507
		0.611702
		0.725572
		0.617284
		0.654267
		0.575908
		0.618538
		0.577488
		0.554307
		0.549053
		0.561181
		0.562945
		0.526144
		0.595588
		0.697201
		0.540659
		0.632287
		0.67354
		0.593878
		0.51875
		0.576389
		0.637597
		0.445055
		0.504132
		0.681979
		0.655172
		0.552553
		0.56686
		0.565217
		0.549505
		0.604569
		0.598814
		0.701493
		0.636711
		0.556405
		0.634656
		0.67
		0.568345
		0.620061
		0.56
		0.67033
		0.603015
		0.619256
		0.739962
		0.65391
		0.649156
		0.574074
		0.572043
		0.658627
		0.697619
		0.669627
		0.557851
		0.678855
		0.598826
		0.704255
		0.725681
		0.578387
		0.692478
		0.671946
		0.606474
		0.670251
		0.52
		0.603622
		0.637188
		0.531792
		0.620996
		0.603306
		0.627273
		0.523962
		0.605063
		0.626102
		0.65042
		0.47343
		0.615087
		0.678208
		0.540426
		0.531073
		0.646778
		0.63301
		0.650224
		0.45961
		0.628774
		0.572874
		0.548209
		0.672222
		0.686508
		0.576227
		0.487113
		0.560724
		0.631579
		0.538869
		0.59116
		0.643777
		0.515487
		0.690635
		0.525568
		0.578313
		0.585216
		0.550274
		0.533217
		0.540146
		0.566069
		0.69506
		0.57485
		0.625
		0.580198
		0.6592
		0.688391
		0.631825
		0.490291
		0.554299
		0.459948
		0.561743
		0.601926
		0.643606
		0.660417
		0.59322
		0.578366
		0.55
		0.68254
		0.631098
		0.545455
		0.658
		0.5
		0.562353
		0.719298
		0.574219
		0.645833
		0.640708
		0.51954
		0.655766
		0.561194
		0.576998
		0.544578
		0.606238
		0.578512
		0.471204
		0.661597
		0.56962
		0.636
		0.468672
		0.599057
		0.595078
		0.707182
		0.514205
		0.612903
		0.6673
		0.650538
		0.531486
		0.550633
		0.587045
		0.612565
		0.636364
		0.541997
		0.497596
		0.582751
		0.608215
		0.539241
		0.596825
		0.513644
		0.69627
		0.699805
		0.519115
		0.579937
		0.608511
		0.551383
		0.565217
		0.662526
		0.532833
		0.470588
		0.528875
		0.557099
		0.649903
		0.628337
		0.660569
		0.51963
		0.555276
		0.596965
		0.638376
		0.669251
		0.518182
		0.606365
		0.597633
		0.571744
		0.457421
		0.493438
		0.570652
		0.582949
		0.570108
		0.623423
		0.542601
		0.681159
		0.536741
		0.47139
		0.534579
		0.58
		0.5842
		0.584416
		0.643098
		0.596288
		0.53304
		0.685149
		0.615987
		0.648148
		0.569498
		0.667845
		0.641425
		0.587525
		0.56
		0.647934
		0.545833
		0.622266
		0.571429
		0.71645
		0.583691
		0.547794
		0.560976
		0.575251
		0.547541
		0.641815
		0.535176
		0.573469
		0.703704
		0.509302
		0.606643
		0.600993
		0.641084
		0.664957
		0.519397
		0.637275
		0.558185
		0.570577
		0.674658
		0.68254
		0.561404
		0.689796
		0.510251
		0.673469
		0.556745
		0.52459
		0.551378
		0.604762
		0.50625
		0.655405
		0.607664
		0.588968
		0.601504
		0.476654
		0.643103
		0.644809
		0.551913
		0.628141
		0.600457
		0.527778
		0.595276
		0.501199
		0.599165
		0.537931
		0.568106
		0.652557
		0.518892
		0.621392
		0.633065
		0.519355
		0.489559
		0.502165
		0.688421
		0.616628
		0.654229
		0.606132
		0.589011
		0.62635
		0.50625
		0.516129
		0.526998
		0.629423
		0.671587
		0.560417
		0.596187
		0.530275
		0.662983
		0.622468
		0.547771
		0.572254
		0.639241
		0.639042
		0.565875
		0.656535
		0.557851
		0.611006
		0.639847
		0.608187
		0.496203
		0.587662
		0.526559
		0.520833
		0.512573
		0.573451
		0.609113
		0.608065
		0.596284
		0.625585
		0.546485
		0.595941
		0.630824
		0.637624
		0.671642
		0.63198
		0.568995
		0.537736
		0.620229
		0.59253
		0.529101
		0.590764
		0.507508
		0.711921
		0.648387
		0.583333
		0.522565
		0.625251
		0.561983
		0.531017
		0.55292
		0.618721
		0.53159
		0.608597
		0.577428
		0.613893
		0.581019
		0.511574
		0.482234
		0.630923
		0.547619
		0.617811
		0.661479
		0.683616
		0.514806
		0.630072
		0.570201
		0.615752
		0.60161
		0.564829
		0.582278
		0.562081
		0.587398
		0.610256
		0.587591
		0.554404
		0.573222
		0.521164
		0.634497
		0.617261
		0.620751
		0.544794
		0.663677
		0.604545
		0.504902
		0.556931
		0.591885
		0.477966
		0.612142

## Sheet: Replica3_Mix1Trans
	NC ratio ΔglgBXCAP	NC ratio WT
	0.742627	0.549738
	0.689412	0.409594
	0.669967	0.560081
	0.762791	0.449889
	0.632219	0.527002
	0.722667	0.4942
	0.625	0.524272
	0.7277	0.542373
	0.746867	0.46875
	0.713178	0.414925
	0.687719	0.568254
	0.692623	0.516539
	0.622222	0.587983
	0.670251	0.583153
	0.702632	0.416667
	0.698276	0.520408
	0.67148	0.495356
	0.728324	0.482234
	0.750842	0.550532
	0.693452	0.497642
	0.757009	0.528958
	0.753769	0.496429
	0.774752	0.476323
	0.655738	0.56087
	0.75	0.520776
	0.764444	0.517442
	0.70202	0.498551
	0.678639	0.535156
	0.62963	0.548701
	0.694581	0.473373
	0.764706	0.482289
	0.698473	0.526718
	0.713287	0.493789
	0.700389	0.5
	0.68932	0.503979
	0.702929	0.516892
	0.689008	0.508418
	0.659193	0.497674
	0.756208	0.549223
	0.639405	0.474265
	0.728448	0.533881
	0.702326	0.588358
	0.682927	0.562241
	0.701195	0.381877
	0.627329	0.553691
	0.671756	0.585308
	0.724138	0.48468
	0.646154	0.478395
	0.671141	0.538776
	0.733333	0.607143
	0.764228	0.514925
	0.719828	0.52443
	0.668919	0.508143
	0.669173	0.546599
	0.711957	0.547529
	0.721951	0.541096
	0.680851	0.570194
	0.715302	0.49187
	0.775811	0.503205
	0.670588	0.444109
	0.681648	0.435435
	0.793919	0.509363
	0.738994	0.440972
	0.735849	0.525373
	0.742529	0.5
	0.718519	0.537736
	0.692521	0.522613
	0.754032	0.457045
	0.712195	0.404682
	0.729223	0.490835
	0.72807	0.549894
	0.697531	0.572944
	0.683128	0.428571
	0.71246	0.514658
	0.667954	0.472527
	0.732824	0.477573
	0.736402	0.521226
	0.715385	0.490765
	0.611765	0.542529
	0.771712	0.522673
	0.746951	0.503597
	0.754569	0.490798
	0.674556	0.607427
	0.777448	0.478261
	0.660305	0.515152
	0.670695	0.489311
	0.703571	0.532359
	0.68662	0.46875
	0.751807	0.471513
	0.678112	0.460208
	0.713115	0.572993
	0.660066	0.520788
	0.749436	0.498316
	0.661538	0.553134
	0.669935	0.529138
	0.716012	0.503876
	0.661728	0.51497
	0.745763	0.530612
	0.768817	0.55814
	0.724138	0.484099
	0.682353	0.532895
	0.692913	0.540323
	0.724051	0.451613
	0.769585	0.512397
	0.673653	0.514541
	0.657277	0.445578
	0.608511	0.514451
	0.721519	0.482428
	0.725322	0.444853
	0.644898	0.469208
	0.687961	0.528302
	0.797143	0.539924
	0.686275	0.491429
	0.721951	0.476015
	0.716912	0.518519
	0.766827	0.509695
	0.747396	0.504348
	0.686047	0.445946
	0.658537	0.618919
	0.723776	0.553254
	0.680124	0.531365
	0.676	0.568019
	0.663717	0.466887
	0.744444	0.601036
	0.75	0.53168
	0.778369	0.575342
	0.654867	0.627358
	0.707657	0.488024
	0.670175	0.566265
	0.731278	0.530435
	0.739348	0.443366
	0.745205	0.539474
	0.689046	0.530351
	0.721254	0.536105
	0.72067	0.530667
	0.724324	0.56422
	0.710214	0.52649
	0.673016	0.550898
	0.651408	0.531963
	0.642157	0.500949
	0.598394	0.461774
	0.696809	0.501976
	0.756501	0.46281
	0.710214	0.538674
	0.702703	0.481229
	0.736111	0.5
	0.706061	0.53494
	0.717557	0.505376
	0.656566	0.534965
	0.742489	0.518072
	0.691667	0.531328
	0.587786	0.52518
	0.660517	0.589327
	0.665689	0.528777
	0.678112	0.539957
	0.721311	0.541667
	0.755814	0.55336
	0.697436	0.559055
	0.706941	0.518717
	0.653333	0.476427
	0.7	0.572193
	0.651639	0.571809
	0.715909	0.526932
	0.673729	0.462687
	0.755396	0.485961
	0.68652	0.517045
	0.697479	0.587131
	0.660714	0.585294
	0.702703	0.51497
	0.649635	0.549296
	0.697068	0.543046
	0.638655	0.542
	0.637736	0.560175
	0.777174	0.5
	0.715447	0.536111
	0.693603	0.523148
	0.707196	0.544959
	0.689655	0.542857
	0.682008	0.507614
	0.663866	0.619658
	0.640569	0.532828
	0.738095	0.545692
	0.64095	0.59867
	0.62766	0.483146
	0.690751	0.539043
	0.705298	0.48172
	0.672199	0.519139
	0.690566	0.545852
	0.759901	0.464052
	0.764988	0.475352
	0.768194	0.572835
	0.692833	0.521318
	0.716292	0.616927
	0.678571	0.512987
	0.695652	0.488235
	0.701639	0.530831
	0.676113	0.578082
	0.693038	0.635071
	0.65873	0.55102
	0.645985	0.563877
	0.75	0.47851
	0.657371	0.489726
	0.712329	0.536232
	0.685512	0.549865
	0.689394	0.543536
	0.67623	0.489461
	0.698758	0.516245
	0.689888	0.541387
	0.709763	0.470085
	0.764706	0.555094
	0.71659	0.623583
	0.704545	0.523511
	0.702479	0.47076
	0.628906	0.461942
	0.689895	0.541985
	0.613383	0.482192
	0.725728	0.553571
	0.781321	0.483186
	0.708502	0.490814
	0.746032	0.526163
	0.690323	0.547872
	0.71131	0.521951
	0.741433	0.51505
	0.676829	0.541935
	0.72549	0.508704
	0.770083	0.511261
	0.686131	0.551148
	0.738318	0.635057
	0.727723	0.558824
	0.591928	0.472141
	0.644689	0.492114
	0.720102	0.491166
	0.712644	0.478431
	0.711816	0.534535
	0.638393	0.501695
	0.715026	0.507993
	0.708054	0.506631
	0.656652	0.474074
	0.742925	0.561562
	0.706161	0.458689
	0.697581	0.501558
	0.665116	0.4375
	0.755172	0.485459
	0.66323	0.603143
	0.714876	0.540268
	0.601695	0.467938
	0.688272	0.519016
	0.727273	0.570796
	0.67354	0.566514
	0.680473	0.560811
	0.716146	0.460064
	0.723684	0.505495
	0.741772	0.488372
	0.672414	0.519298
	0.680328	0.456193
	0.745843	0.469595
	0.694656	0.563025
	0.727679	0.513196
	0.649789	0.496241
	0.725904	0.569921
	0.717608	0.495845
	0.690265	0.531835
	0.668016	0.489655
	0.704762	0.484663
	0.626556	0.485366
	0.716814	0.507752
	0.710145	0.483146
	0.711111	0.510204
	0.673591	0.471186
	0.7	0.458101
	0.728682	0.386534
	0.717718	0.531073
	0.64918	0.430233
	0.699531	0.47079
	0.706422	0.578723
	0.700272	0.447653
	0.67382	0.604119
	0.737089	0.617128
	0.731638	0.528777
	0.752717	0.522388
	0.65	0.567929
	0.756831	0.530792
	0.687285	0.541922
	0.692557	0.482014
	0.739659	0.475728
	0.680147	0.555288
	0.712281	0.456621
	0.731429	0.53268
	0.630824	0.479245
	0.745455	0.402817
	0.691275	0.574
	0.753425	0.553616
	0.726457	0.551867
	0.701258	0.483731
	0.714844	0.512456
	0.719178	0.54902
	0.682353	0.541516
	0.645418	0.516209
	0.629771	0.588378
	0.708791	0.477833
	0.75179	0.511905
	0.68	0.569124
	0.698305	0.554455
	0.677524	0.496324
	0.635688	0.504587
	0.681063	0.487745
	0.688525	0.522353
	0.651466	0.557647
	0.663399	0.533333
	0.75718	0.540342
	0.70438	0.554054
	0.695652	0.535294
	0.731458	0.460194
	0.640152	0.5
	0.67	0.569767
	0.743506	0.490706
	0.69112	0.512535
	0.691244	0.458955
	0.668588	0.576271
	0.604167	0.479769
	0.694118	0.561404
	0.730679	0.568182
	0.695853	0.568233
	0.684397	0.476821
	0.681275	0.418462
	0.634228	0.41018
	0.66185	0.56057
	0.685393	0.596296
	0.760204	0.419753
	0.669202	0.445902
	0.666667	0.432886
	0.684783	0.493776
	0.738095	0.516854
	0.731771	0.553623
	0.669118	0.549419
	0.710214	0.483951
	0.744	0.59387
	0.648221	0.515901
	0.66	0.464135
	0.715232	0.5199
	0.646091	0.543524
	0.63	0.457627
	0.694158	0.459596
	0.730303	0.589041
	0.699454	0.451039
	0.59058	0.519814
	0.712821	0.508772
	0.746637	0.419355
	0.686364	0.495575
	0.70614	0.509494
	0.69708	0.58567
	0.763158	0.48227
	0.660305	0.509363
	0.768844	0.529762
	0.69697	0.446735
	0.670886	0.523385
	0.716612	0.493289
	0.801676	0.481319
	0.731638	0.476489
	0.645614	0.600877
	0.698337	0.526786
	0.645914	0.479487
	0.7275	0.522491
	0.710983	0.509524
	0.707627	0.512376
	0.647399	0.498294
	0.649194	0.384083
	0.688571	0.473684
	0.612319	0.502874
	0.781977	0.544118
	0.674074	0.505848
	0.714286	0.500956
	0.66	0.518433
	0.73445	0.592998
	0.730769	0.51532
	0.695767	0.485612
	0.646497	0.519126
	0.620579	0.590164
	0.703704	0.400673
	0.697727	0.545455
	0.739011	0.472325
	0.690377	0.550756
	0.719828	0.427632
	0.71885	0.485246
	0.70229	0.515909
	0.661871	0.470779
	0.727053	0.589005
	0.735802	0.495775
	0.703252	0.511628
	0.693069	0.504149
	0.696429	0.54878
	0.643357	0.613497
	0.725806	0.488943
	0.66323	0.541985
	0.72119	0.566866
	0.681818	0.562982
	0.638037	0.581218
	0.672065	0.496403
	0.665323	0.50137
	0.783042	0.44795
	0.724138	0.514388
	0.756757	0.580994
	0.651822	0.521253
	0.735661	0.492537
	0.669118	0.440895
	0.776923	0.48307
	0.637168	0.504926
	0.706667	0.485507
	0.713889	0.481928
	0.64311	0.573009
	0.677165	0.604712
	0.705714	0.49354
	0.708333	0.535897
	0.631944	0.532567
	0.749403	0.383051
	0.640625	0.553444
	0.666667	0.501695
	0.645756	0.501222
	0.709898	0.558935
	0.69869	0.48996
	0.641509	0.456175
	0.733167	0.54343
	0.718182	0.493927
	0.666667	0.537267
	0.72434	0.520548
	0.691542	0.464164
	0.756039	0.586705
	0.659919	0.492669
	0.707944	0.424765
	0.68	0.516667
	0.668731	0.526539
	0.639344	0.539301
	0.670379	0.506098
	0.711111	0.475524
	0.75	0.443503
	0.648829	0.577396
	0.741538	0.493182
	0.665323	0.620525
	0.698361	0.50431
	0.726131	0.619154
	0.687688	0.482201
	0.719902	0.44012
	0.713846	0.519608
	0.732697	0.498127
	0.757062	0.531915
	0.748603	0.484337
	0.760494	0.535637
	0.733333	0.446945
	0.676871	0.577778
	0.663158	0.568493
	0.705882	0.492441
	0.728538	0.566108
	0.636719	0.514745
	0.742009	0.507865
	0.772277	0.488372
	0.683594	0.432692
	0.676871	0.54712
	0.694656	0.488304
	0.741641	0.460145
	0.631373	0.604301
	0.722814	0.555858
	0.75731	0.490982
	0.730667	0.48659
	0.582143	0.568928
	0.606061	0.445255
	0.642857	0.542683
	0.688	0.544615
	0.627168	0.491879
	0.77284	0.568233
	0.674731	0.460177
	0.725762	0.465318
	0.677326	0.558511
	0.658291	0.491749
	0.726908	0.506112
	0.708197	0.520619
	0.727273	0.515789
	0.652778	0.418283
	0.698795	0.542781
	0.725806	0.600559
	0.634538	0.547126
	0.695341	0.469388
	0.702413	0.530398
	0.698198	0.433544
	0.731563	0.480597
	0.758621	0.498695
	0.713755	0.493421
	0.702875	0.505769
	0.660633	0.532178
	0.734694	0.483483
	0.709239	0.45
	0.652174	0.466797
	0.680162	0.595238
	0.755668	0.542373
	0.713333	0.458194
	0.726974	0.527675
	0.716216	0.530744
	0.711039	0.504902
	0.687793	0.540481
	0.656566	0.554192
	0.632184	0.593023
	0.666667	0.528226
	0.706625	0.545455
	0.713656	0.528634
	0.700337	0.515464
	0.75641	0.474874
	0.706897	0.488525
	0.714777	0.517467
	0.729665	0.515504
	0.647619	0.492857
	0.71261	0.494924
	0.688272	0.494624
	0.729167	0.464481
	0.665803	0.580198
	0.695652	0.456238
	0.637931	0.625268
	0.711628	0.553134
	0.702517	0.492366
	0.677551	0.607477
	0.761773	0.502959
	0.689655	0.473016
	0.579151	0.487805
	0.675373	0.492095
	0.674009	0.507937
	0.723558	0.490964
	0.670455	0.540741
	0.727528	0.472561
	0.689655	0.515892
	0.754153	0.419689
	0.686084	0.443038
	0.630137	0.538462
	0.677656	0.524116
	0.692641	0.491039
	0.634328	0.409639
	0.690647	0.615385
	0.611296	0.594527
	0.648649	0.480556
	0.71618	0.457237
	0.703364	0.534694
	0.699275	0.552795
	0.75	0.490909
	0.653846	0.498127
	0.770115	0.554371
	0.784615	0.47619
	0.675214	0.448845
	0.681507	0.427466
	0.704433	0.584906
	0.673333	0.565068
	0.695122	0.489865
	0.612245	0.449275
	0.659259	0.501908
	0.707641	0.561905
	0.645022	0.430818
	0.790698	0.561983
	0.677291	0.484456
	0.627389	0.467354
	0.689362	0.470085
	0.643939	0.588679
	0.623762	0.58134
	0.655963	0.45151
	0.719595	0.53125
	0.748031	0.520979
	0.665399	0.39779
	0.685512	0.494737
	0.748148	0.593688
	0.779449	0.453581
	0.767313	0.486207
	0.615686	0.467849
	0.675841	0.487455
	0.75266	0.452991
	0.743056	0.520134
	0.675926	0.512262
	0.7393	0.498938
	0.667969	0.50165
	0.712251	0.50365
	0.675676	0.533898
	0.732095	0.523677
	0.755627	0.535211
	0.674825	0.477941
	0.688742	0.48913
	0.68595	0.434988
	0.660969	0.51895
	0.615702	0.56682
	0.694118	0.453925
	0.640569	0.44795
	0.67033	0.498592
	0.684211	0.422857
	0.623134	0.425595
	0.695906	0.570093
	0.725962	0.544218
	0.718232	0.532872
	0.71345	0.520947
	0.73399	0.490411
	0.729798	0.542857
	0.716279	0.462046
	0.651715	0.469325
	0.664452	0.505338
	0.729306	0.436893
	0.674528	0.580275
	0.682848	0.474719
	0.680124	0.603563
	0.645161	0.496154
	0.723514	0.422222
	0.64574	0.594805
	0.64214	0.573727
	0.758186	0.487654
	0.666667	0.43021
	0.674074	0.52
	0.682243	0.549333
	0.663333	0.506667
	0.718919	0.540541
	0.679167	0.530214
	0.753541	0.549839
	0.636667	0.504087
	0.687135	0.44507
	0.745547	0.520833
	0.654088	0.495208
	0.703704	0.611765
	0.714681	0.497297
	0.640569	0.518657
	0.622711	0.577093
	0.701657	0.440514
	0.77	0.487273
	0.712375	0.568345
	0.627737	0.581858
	0.647273	0.457143
	0.73913	0.542955
	0.666667	0.520134
	0.70137	0.525641
	0.64214	0.494662
	0.659763	0.50289
	0.74359	0.478723
	0.689769	0.446224
	0.70852	0.53304
	0.705224	0.479167
	0.584192	0.543767
	0.731183	0.451697
	0.662338	0.478964
	0.74359	0.556872
	0.680608	0.445993
	0.6875	0.454277
	0.656522	0.543933
	0.696154	0.473418
	0.720297	0.494624
	0.738764	0.550296
	0.74036	0.560859
	0.721116	0.549107
	0.698925	0.470968
	0.77551	0.491803
	0.729483	0.464615
	0.736607	0.571429
	0.779037	0.491803
	0.679878	0.553719
	0.666667	0.538071
	0.699029	0.547872
	0.712766	0.505929
	0.647059	0.4975
	0.656126	0.459184
	0.698473	0.473282
	0.711039	0.500986
	0.653846	0.460208
	0.651341	0.488294
	0.669261	0.411765
	0.732648	0.494305
	0.678984	0.512963
	0.671642	0.40636
	0.690104	0.541063
	0.642308	0.437086
	0.709924	0.50924
	0.712418	0.548128
	0.674242	0.504087
	0.699739	0.481707
	0.763341	0.57197
	0.647773	0.564626
	0.703704	0.496689
	0.654321	0.561611
	0.699571	0.536822
	0.717073	0.483491
	0.723118	0.537356
	0.674627	0.538028
	0.700361	0.568421
	0.716867	0.619512
	0.679487	0.430868
	0.704082	0.405248
	0.729323	0.503268
	0.706371	0.432177
	0.632231	0.492188
	0.668161	0.494764
	0.745455	0.541436
	0.725888	0.570694
	0.660112	0.550936
	0.658683	0.563758
	0.687719	0.538462
	0.678571	0.572482
	0.656	0.462898
	0.721683	0.515748
	0.75	0.536388
	0.65	0.614319
	0.666667	0.463768
	0.667447	0.477169
	0.683333	0.464115
	0.712871	0.466346
	0.697802	0.434375
	0.74	0.501114
	0.758065	0.574286
	0.672932	0.486111
	0.728261	0.461832
	0.796954	0.536122
	0.768116	0.491749
	0.62963	0.524422
	0.685606	0.445902
	0.7	0.536278
	0.691729	0.484262
	0.672932	0.509044
	0.781671	0.47025
	0.669492	0.62
	0.675862	0.562384
	0.736111	0.537217
	0.670068	0.575221
	0.700787	0.482143
	0.736967	0.545667
	0.746929	0.449686
	0.69727	0.480287
	0.7277	0.459627
	0.692015	0.485944
	0.713068	0.517333
	0.640927	0.546763
	0.72949	0.476471
	0.714286	0.485089
	0.634328	0.480676
	0.705742	0.476471
	0.744	0.426966
	0.621622	0.491071
	0.710638	0.516981
	0.67474	0.458333
	0.70751	0.57513
	0.678082	0.487342
	0.668342	0.609813
	0.717949	0.587413
	0.704715	0.471545
	0.624506	0.523573
	0.665116	0.62156
	0.693069	0.565306
	0.664062	0.491525
	0.733624	0.461373
	0.683871	0.506849
	0.686957	0.552846
	0.669145	0.496982
	0.674074	0.515152
	0.707692	0.507353
	0.75737	0.492693
	0.742706	0.539474
	0.724044	0.489051
	0.750831	0.566462
	0.769022	0.466667
	0.772936	0.566514
	0.713881	0.484642
	0.740132	0.494759
	0.659836	0.446602
	0.744986	0.464419
	0.684015	0.564815
	0.724138	0.520408
	0.663043	0.54185
	0.643678	0.45
	0.664093	0.477912
	0.710843	0.420063
	0.753555	0.457014
	0.722714	0.533473
	0.65272	0.473684
	0.729323	0.583908
	0.716792	0.457447
	0.686813	0.510204
	0.684397	0.494915
	0.749206	0.479167
	0.736842	0.491909
	0.707581	0.551331
	0.742857	0.54185
	0.628763	0.462094
	0.666667	0.509569
	0.707207	0.477193
	0.637011	0.505236
	0.760989	0.470348
	0.617647	0.463918
	0.685121	0.515663
	0.651079	0.496222
	0.58427	0.551402
	0.588235	0.538847
	0.693396	0.512415
	0.582133	0.48301
	0.663664	0.565868
	0.630037	0.556485
	0.656652	0.513465
	0.660156	0.438438
	0.673469	0.615789
	0.627907	0.495238
	0.628319	0.513889
	0.743034	0.449721
	0.740648	0.528713
	0.709302	0.554241
	0.59375	0.505747
	0.672	0.575163
	0.723404	0.54065
	0.757746	0.516364
	0.643678	0.542105
	0.805046	0.602151
	0.630769	0.42492
	0.696246	0.497354
	0.721133	0.567164
	0.716418	0.594118
	0.654545	0.507163
	0.714286	0.517615
	0.713004	0.525547
	0.719008	0.528455
	0.657895	0.527668
	0.678571	0.585427
	0.703488	0.536496
	0.641221	0.513648
	0.652893	0.525926
	0.703846	0.536
	0.733871	0.491935
	0.671698	0.472917
	0.679894	0.47432
	0.659341	0.610132
	0.63806	0.423684
	0.706231	0.488806
	0.720403	0.53012
	0.7289	0.609626
	0.647059	0.46831
	0.681481	0.492872
	0.624561	0.537079
	0.64	0.56872
	0.728916	0.442509
	0.674419	0.489796
	0.687332	0.507895
	0.646302	0.518325
	0.662651	0.520286
	0.693694	0.450355
	0.654472	0.603704
	0.619231	0.482838
	0.75942	0.43949
	0.692494	0.448833
	0.697605	0.534722
	0.679104	0.47619
	0.725118	0.544118
	0.707124	0.542936
	0.703448	0.502358
	0.746622	0.531486
	0.648551	0.519231
	0.675277	0.531963
	0.779343	0.444099
	0.657371	0.465672
	0.780347	0.564453
	0.7325	0.471761
	0.681818	0.470405
	0.715517	0.491647
	0.728495	0.567568
	0.660256	0.435088
	0.735537	0.47973
	0.630522	0.520661
	0.70936	0.527523
	0.679878	0.52809
	0.736148	0.38209
	0.779449	0.494475
	0.799555	0.482625
	0.66087	0.496894
	0.72	0.477612
	0.700855	0.473881
	0.612022	0.440678
	0.66875	0.529595
	0.683128	0.535897
	0.590444	0.423313
	0.721393	0.507082
	0.672297	0.567376
	0.709302	0.42663
	0.766067	0.558824
	0.666667	0.580381
	0.644518	0.536965
	0.683128	0.546748
	0.719101	0.430303
	0.620253	0.527027
	0.643564	0.484642
	0.730964	0.545788
	0.706349	0.498834
	0.763441	0.498168
	0.661224	0.620172
	0.728033	0.448387
	0.670068	0.43949
	0.625498	0.454545
	0.639752	0.55814
	0.683849	0.573935
	0.749304	0.514212
	0.713615	0.524917
	0.673469	0.575
	0.756184	0.501639
	0.717895	0.547059
	0.69403	0.467706
	0.713636	0.498947
	0.716763	0.517787
	0.747845	0.500938
	0.727041	0.495633
	0.679842	0.582915
	0.704036	0.487421
	0.697885	0.521253
	0.741497	0.488889
	0.764103	0.591928
	0.666667	0.434286
	0.701794	0.55794
	0.73545	0.393846
	0.668	0.505837
	0.708197	0.463415
	0.647416	0.380623
	0.679039	0.545249
	0.636719	0.501754
	0.664032	0.531486
	0.698962	0.59854
	0.719481	0.55409
	0.706371	0.517544
	0.741546	0.437276
	0.662379	0.503922
	0.713836	0.39645
	0.706061	0.4947
	0.683502	0.460076
	0.593625	0.527607
	0.708333	0.498471
	0.75	0.463277
	0.657718	0.573684
	0.738956	0.47
	0.598291	0.495601
	0.721362	0.426829
	0.65368	0.521921
	0.705085	0.50173
	0.75	0.506234
	0.699115	0.515222
	0.714628	0.501176
	0.730858	0.40493
	0.697068	0.601751
	0.643836	0.490022
	0.750529	0.482955
	0.697417	0.576577
	0.614583	0.587879
	0.660584	0.466334
	0.625	0.465882
	0.689922	0.471429
	0.688889	0.461818
	0.692308	0.494624
	0.675182	0.455782
	0.64	0.517333
	0.622449	0.467153
	0.713846	0.485333
	0.596838	0.536765
	0.669935	0.421687
	0.699208	0.566986
	0.648562	0.51153
	0.706667	0.459245
	0.726087	0.527704
	0.590551	0.509158
	0.757112	0.467391
	0.704626	0.456647
	0.698039	0.515856
	0.658824	0.544335
	0.689826	0.597122
	0.668182	0.525727
	0.715013	0.482866
	0.709859	0.409241
	0.654088	0.542529
	0.715867	0.444805
	0.605536	0.501449
	0.706422	0.595092
	0.712919	0.448598
	0.677291	0.536122
	0.724638	0.51049
	0.654676	0.426735
	0.763557	0.575829
	0.688136	0.630612
	0.713555	0.511931
	0.709443	0.549383
	0.739024	0.463023
	0.612	0.524297
	0.691824	0.497175
	0.743802	0.527778
	0.665541	0.554377
	0.647059	0.476868
	0.663934	0.469767
	0.734015	0.512727
	0.73913	0.554545
	0.661654	0.559701
	0.736709	0.581176
	0.625468	0.481982
	0.742347	0.543554
	0.735695	0.515734
	0.740891	0.540984
	0.701754	0.487755
	0.649351	0.52967
	0.734043	0.463183
	0.754386	0.502762
	0.703704	0.459948
	0.650909	0.536122
	0.721785	0.607059
	0.716253	0.441489
	0.762402	0.560364
	0.722689	0.460177
	0.652695	0.564767
	0.703518	0.456763
	0.682028	0.44964
	0.731771	0.462141
	0.612782	0.52795
	0.662281	0.482625
	0.633452	0.386719
	0.706601	0.534351
	0.746269	0.497573
	0.694444	0.493225
	0.685484	0.556355
	0.685185	0.62931
	0.661597	0.536797
	0.655319	0.505102
	0.643979	0.468852
	0.625	0.572289
	0.710594	0.612613
	0.738386	0.490446
	0.717647	0.575179
	0.683502	0.529703
	0.746154	0.478261
	0.696017	0.59867
	0.641892	0.479275
	0.734066	0.495349
	0.727034	0.540323
	0.698198	0.487106
	0.725	0.472093
	0.633188	0.464684
	0.671186	0.496
	0.647887	0.473868
	0.625571	0.574297
	0.665428	0.571749
	0.600877	0.494915
	0.648649	0.540793
	0.706122	0.511976
	0.737752	0.486891
	0.72905	0.526316
	0.796034	0.580952
	0.668	0.531987
	0.704348	0.55314
	0.663043	0.478774
	0.651786	0.523342
	0.765957	0.462006
	0.703297	0.553398
	0.78733	0.413462
	0.757812	0.543544
	0.696	0.55814
	0.726721	0.543536
	0.750973	0.483271
	0.701923	0.561358
	0.616314	0.607362
	0.616438	0.484756
	0.748603	0.426471
	0.695341	0.569682
	0.65651	0.519856
	0.715736	0.569002
	0.65528	0.450794
	0.712389	0.461765
	0.647059	0.437853
	0.645963	0.585202
	0.656371	0.432692
	0.73012	0.485915
	0.680952	0.535055
	0.70892	0.542268
	0.791541	0.54071
	0.618321	0.535802
	0.652174	0.438172
	0.647343	0.474522
	0.704433	0.487585
		0.507246
		0.536332
		0.5
		0.595238
		0.510638
		0.552809
		0.503205
		0.531172
		0.498423
		0.600536
		0.601167
		0.551198
		0.455696
		0.46934
		0.489712
		0.421569
		0.559829
		0.400709
		0.553942
		0.424731
		0.555
		0.509804
		0.5375
		0.515593
		0.519187
		0.498765
		0.484127
		0.539623
		0.540845
		0.42329
		0.511628
		0.603604
		0.517857
		0.51711
		0.512146
		0.57381
		0.449462
		0.476471
		0.508671
		0.512755
		0.498592
		0.466135
		0.466851
		0.503778
		0.541475
		0.502347
		0.559735
		0.572559
		0.468531
		0.415225
		0.515625
		0.5875
		0.494845
		0.551637
		0.444444
		0.541935
		0.483283
		0.535497
		0.434251
		0.552083
		0.593679
		0.5
		0.554167
		0.515581
		0.57173
		0.538983
		0.549254
		0.578692
		0.467909
		0.452297
		0.486364
		0.461765
		0.46697
		0.57377
		0.497942
		0.481383
		0.539062
		0.496914
		0.513995
		0.593985
		0.444162
		0.572727
		0.557522
		0.441176
		0.453441
		0.566667
		0.471831
		0.487952
		0.50134
		0.467797
		0.479339
		0.533333
		0.490798
		0.429022
		0.43659
		0.478548
		0.486755
		0.485327
		0.427617
		0.480769
		0.516949
		0.472941
		0.454198
		0.508929
		0.532468
		0.539877
		0.530266
		0.532864
		0.52452
		0.433213
		0.463466
		0.483204
		0.456464
		0.451178
		0.407625
		0.557692
		0.501484
		0.501449
		0.419014
		0.38191
		0.576037
		0.517986
		0.543529
		0.558386
		0.58011
		0.520913
		0.410876
		0.525114
		0.56599
		0.464164
		0.501873
		0.378378
		0.486395
		0.477311
		0.401198
		0.492958
		0.48951
		0.527273
		0.529046
		0.470588
		0.522523
		0.575163
		0.417957
		0.509642
		0.468966
		0.442656
		0.631436
		0.497268
		0.539216
		0.47619
		0.516224
		0.43554
		0.505618
		0.58427
		0.449749
		0.536471
		0.471053
		0.535294
		0.581395
		0.579439
		0.534404
		0.493865
		0.560748
		0.533835
		0.529197
		0.501961
		0.51087
		0.535176
		0.529851
		0.501433
		0.580645
		0.507331
		0.398714
		0.520767
		0.619681
		0.513889
		0.429553
		0.464286
		0.630319
		0.540897
		0.538835
		0.482838
		0.524664
		0.530713
		0.435644
		0.493384
		0.5
		0.508897
		0.484615
		0.576826
		0.592437
		0.560102
		0.44382
		0.439189
		0.478754
		0.503984
		0.479042
		0.574675
		0.518395
		0.454054
		0.552966
		0.534137
		0.534743
		0.416938
		0.510638
		0.565217
		0.537084
		0.567925
		0.425703
		0.556582
		0.53
		0.57047
		0.496454
		0.484663
		0.594714
		0.51417
		0.511222
		0.537349
		0.571429
		0.395415
		0.497396
		0.496222
		0.450382
		0.56044
		0.559671
		0.497312
		0.557114
		0.516129
		0.518349
		0.595745
		0.564677
		0.494253
		0.536785
		0.449735
		0.465909
		0.535556
		0.465438
		0.523923
		0.537313
		0.593561
		0.509363
		0.483491
		0.385757
		0.487047
		0.527578
		0.517094
		0.565
		0.48249
		0.50165
		0.539648
		0.520599
		0.432171
		0.546429
		0.488
		0.486874
		0.54
		0.446914
		0.552809
		0.495468
		0.493289
		0.546237
		0.59417
		0.5
		0.519573
		0.411765
		0.485893
		0.483108
		0.494662
		0.558442
		0.496
		0.519397
		0.559846
		0.478006
		0.580977
		0.462025
		0.429395
		0.535211
		0.578554
		0.50346
		0.488288
		0.544444
		0.501014
		0.564626
		0.528662
		0.469444
		0.424242
		0.48062
		0.527536
		0.472
		0.585746
		0.5671
		0.551422
		0.535604
		0.493734
		0.503448
		0.553047
		0.467128
		0.506522
		0.58194
		0.520942
		0.5
		0.471396
		0.492872
		0.532203
		0.535398
		0.438395
		0.459547
		0.432432
		0.534884
		0.44868
		0.567227
		0.5
		0.471154
		0.49011
		0.536364
		0.555985
		0.541667
		0.459906
		0.53944
		0.579897
		0.5225
		0.522807
		0.564356
		0.516588
		0.57963
		0.496503
		0.576812
		0.417867
		0.408946
		0.526906
		0.466216
		0.633684
		0.483051
		0.578035
		0.526531
		0.501742
		0.550691
		0.466258
		0.453901
		0.465798
		0.568093
		0.565012
		0.519231
		0.545254
		0.486239
		0.571776
		0.580583
		0.468354
		0.498221
		0.560311
		0.548851
		0.403955
		0.621315
		0.460064
		0.512153
		0.51706
		0.489286
		0.586047
		0.51046
		0.401734
		0.540865
		0.487395
		0.536232
		0.531142
		0.495202
		0.494505
		0.411911
		0.51828
		0.432665
		0.530303
		0.491857
		0.498054
		0.466887
		0.57
		0.539095
		0.508264
		0.560254
		0.480519
		0.508621
		0.551985
		0.483636
		0.523894
		0.570071
		0.643805
		0.45
		0.463722
		0.479042
		0.557756
		0.634529
		0.469965
		0.46395
		0.608434
		0.589812
		0.571429
		0.569682
		0.508834
		0.537713
		0.57085
		0.466418
		0.54185
		0.599496
		0.485119
		0.54386
		0.436464
		0.569801
		0.556
		0.544041
		0.583732
		0.496552
		0.544419
		0.514139
		0.513825
		0.511152
		0.53598
		0.558376
		0.507795
		0.513382
		0.505208
		0.596059
		0.4375
		0.604651
		0.456522
		0.395894
		0.517815
		0.471698
		0.533123
		0.469203
		0.425743
		0.529851
		0.525
		0.468326
		0.482972
		0.638051
		0.541096
		0.547727
		0.501075
		0.537975
		0.521008
		0.400631
		0.490476
		0.457944
		0.557789
		0.495122
		0.516667
		0.495164
		0.563275
		0.48374
		0.474843
		0.410256
		0.605701
		0.518987
		0.41196
		0.464174
		0.4375
		0.463768
		0.503704
		0.622271
		0.5925
		0.531818
		0.593182
		0.511013
		0.556213
		0.495652
		0.602317
		0.45679
		0.520958
		0.462687
		0.507463
		0.5181
		0.488722
		0.548523
		0.591837
		0.622829
		0.5
		0.556569
		0.480676
		0.556225
		0.529745
		0.516129
		0.484536
		0.522459
		0.42998
		0.474708
		0.579787
		0.461806
		0.503289
		0.477612
		0.468835
		0.568075
		0.452381
		0.59
		0.542199
		0.451835
		0.533333
		0.495495
		0.466667
		0.434286
		0.522523
		0.518962
		0.558036
		0.570552
		0.59736
		0.470238
		0.561181
		0.44186
		0.563193
		0.505618
		0.528358
		0.415978
		0.463529
		0.4811
		0.436667
		0.566138
		0.605634
		0.55794
		0.429022
		0.490157
		0.474265
		0.486547
		0.422297
		0.463855
		0.52518
		0.484962
		0.501567
		0.525
		0.462725
		0.550228
		0.5
		0.566154
		0.51752
		0.519704
		0.546075
		0.477564
		0.46055
		0.4377
		0.574124
		0.508235
		0.563193
		0.469444
		0.479487
		0.458453
		0.5
		0.5
		0.491176
		0.526646
		0.553719
		0.459259
		0.524911
		0.39527
		0.41195
		0.601695
		0.55643
		0.47541
		0.46
		0.595442
		0.427245
		0.395349
		0.450355
		0.482759
		0.52973
		0.485795
		0.491228
		0.505285
		0.599476
		0.535714
		0.411411
		0.53317
		0.561702
		0.493473
		0.425606
		0.537778
		0.503378
		0.555085
		0.463768
		0.535714
		0.559072
		0.484772
		0.472868
		0.472028
		0.564626
		0.505155
		0.462633
		0.503311
		0.557987
		0.462264
		0.569231
		0.478261
		0.496144
		0.536517
		0.498328
		0.574074
		0.450549
		0.585132
		0.49434
		0.464164
		0.526066
		0.549242
		0.491632
		0.526882
		0.430642
		0.517677
		0.474249
		0.514825
		0.56422
		0.559913
		0.471186
		0.481061
		0.52008
		0.454212
		0.480084
		0.554672
		0.599532
		0.501035
		0.508475
		0.458746
		0.454294
		0.506897
		0.58134
		0.550676
		0.534118
		0.497706
		0.620192
		0.592308
		0.503529
		0.572549
		0.402516
		0.450185
		0.447368
		0.45
		0.610849
		0.471125
		0.483271
		0.467857
		0.515991
		0.581781
		0.52019
		0.579521
		0.43771
		0.537344
		0.459627
		0.525
		0.551948
		0.503513
		0.574144
		0.50099
		0.55665
		0.493644
		0.527132
		0.454357
		0.496644
		0.482759
		0.503623
		0.467066
		0.478134
		0.548611
		0.468571
		0.441103
		0.529851
		0.599147
		0.460751
		0.501873
		0.515588
		0.445614
		0.517647
		0.47651
		0.483376
		0.510324
		0.522911
		0.515152
		0.514943
		0.592233
		0.54433
		0.53012
		0.514583
		0.503741
		0.510067
		0.455238
		0.548926
		0.533175
		0.48996
		0.48659
		0.510204
		0.509915
		0.382278
		0.509091
		0.526087
		0.617424
		0.633929
		0.525478
		0.451389
		0.448669
		0.431655
		0.448468
		0.492933
		0.540117
		0.525157
		0.430279
		0.556225
		0.508772
		0.53681
		0.47619
		0.523707
		0.423676
		0.541667
		0.549223
		0.404321
		0.509728
		0.522388
		0.54958
		0.559361
		0.483173
		0.496614
		0.479393
		0.5
		0.503049
		0.537143
		0.531148
		0.484694
		0.444444
		0.516224
		0.529167
		0.450331
		0.534118
		0.542308
		0.504975
		0.448763
		0.50566
		0.543046
		0.465909
		0.526961
		0.527311
		0.446254
		0.435252
		0.492891
		0.522954
		0.444795
		0.481982
		0.414706
		0.445783
		0.517333
		0.520408
		0.432515
		0.565126
		0.53125
		0.454106
		0.472313
		0.529183
		0.464516
		0.436945
		0.502273
		0.511628
		0.394886
		0.452769
		0.533643
		0.442897
		0.534435
		0.537634
		0.595533
		0.507042
		0.538614
		0.465863
		0.477204
		0.478972
		0.433775
		0.557292
		0.486486
		0.515094
		0.510029
		0.635965
		0.45
		0.469741
		0.591422
		0.410405
		0.52459
		0.462963
		0.572626
		0.458515
		0.546798
		0.447489
		0.452778
		0.535934
		0.530686
		0.52967
		0.558824
		0.461538
		0.539216
		0.467153
		0.503667
		0.501961
		0.443425
		0.504065
		0.501355
		0.451253
		0.53937
		0.52568
		0.555804
		0.547074
		0.478964
		0.560197
		0.511278
		0.546539
		0.58114
		0.448598
		0.4375
		0.582569
		0.530249
		0.550336
		0.563549
		0.588636
		0.47012
		0.588068
		0.454545
		0.488064
		0.5
		0.485816
		0.498881
		0.551821
		0.517915
		0.458955
		0.544
		0.559829
		0.526055
		0.503906
		0.568085
		0.548387
		0.463415
		0.5625
		0.52459
		0.49692
		0.532151
		0.571429
		0.6375
		0.534884
		0.59126
		0.520913
		0.472119
		0.477778
		0.41966
		0.545455
		0.535971
		0.446809
		0.513846
		0.503937
		0.573718
		0.528067
		0.511111
		0.521298
		0.509859
		0.516779
		0.593928
		0.477912
		0.46
		0.514706
		0.46
		0.476534
		0.549451
		0.463768
		0.523596
		0.537234
		0.479905
		0.533582
		0.493007
		0.435484
		0.490323
		0.595395
		0.545872
		0.509677
		0.429012
		0.505495
		0.483568
		0.543536
		0.458418
		0.521097
		0.448925
		0.440433
		0.507886
		0.450512
		0.452055
		0.554245
		0.557692
		0.544521
		0.553763
		0.55
		0.493878
		0.502336
		0.433447
		0.52459
		0.513924
		0.514286
		0.513189
		0.498361
		0.507205
		0.558659
		0.54059
		0.460265
		0.563025
		0.481356
		0.473301
		0.626126
		0.527228
		0.449838
		0.488506
		0.587224
		0.543379
		0.479495
		0.555882
		0.600509
		0.518519
		0.492063
		0.540839
		0.512195
		0.464824
		0.563275
		0.495434
		0.593548
		0.580977
		0.533333
		0.580913
		0.486322
		0.533546
		0.506234
		0.495468
		0.484642
		0.526027
		0.449838
		0.622642
		0.528061
		0.520737
		0.532663
		0.457471
[truncated: 445 more rows]

## Sheet: Replica3_Mix2Expo
	NC ratio ΔglgBXCAP	NC ratio WT
	0.668693	0.594444
	0.655941	0.527304
	0.653938	0.582677
	0.734454	0.532129
	0.661053	0.676892
	0.630769	0.518892
	0.6	0.573304
	0.643182	0.597561
	0.529412	0.471503
	0.70024	0.639913
	0.648649	0.673004
	0.703777	0.605911
	0.711618	0.585253
	0.628763	0.64297
	0.61336	0.504587
	0.62963	0.568273
	0.615566	0.610795
	0.579545	0.655251
	0.678879	0.634921
	0.594203	0.552013
	0.628975	0.667526
	0.722707	0.658135
	0.695918	0.548061
	0.632323	0.491776
	0.692157	0.633333
	0.530303	0.633043
	0.703774	0.67156
	0.597656	0.595156
	0.611111	0.527311
	0.598361	0.541387
	0.6	0.711656
	0.580169	0.625862
	0.685057	0.552239
	0.640653	0.595941
	0.642857	0.661448
	0.580311	0.54195
	0.57732	0.59375
	0.534743	0.590461
	0.612613	0.634304
	0.60381	0.453634
	0.64488	0.588372
	0.662942	0.446953
	0.639604	0.491607
	0.649903	0.610811
	0.748752	0.455357
	0.632107	0.703509
	0.582393	0.517857
	0.534759	0.545605
	0.638655	0.523035
	0.591376	0.580046
	0.634146	0.632829
	0.653659	0.524123
	0.655039	0.606557
	0.693009	0.464548
	0.673511	0.586066
	0.612022	0.539924
	0.604494	0.684982
	0.632207	0.553663
	0.623037	0.549053
	0.632708	0.558317
	0.672897	0.548023
	0.628297	0.495798
	0.708087	0.583744
	0.704698	0.601594
	0.599515	0.559653
	0.688742	0.572298
	0.62341	0.481188
	0.681818	0.597765
	0.608137	0.551559
	0.586957	0.528986
	0.716346	0.46085
	0.665541	0.554636
	0.598958	0.553812
	0.712245	0.519084
	0.638298	0.601054
	0.618321	0.514667
	0.627119	0.612613
	0.599022	0.554913
	0.654267	0.699634
	0.673152	0.505155
	0.622951	0.413437
	0.520436	0.558904
	0.565476	0.58954
	0.600629	0.709402
	0.710579	0.709751
	0.664122	0.538636
	0.575	0.52071
	0.584989	0.529915
	0.639144	0.549533
	0.628227	0.526699
	0.629464	0.579869
	0.689537	0.574468
	0.565079	0.669276
	0.592814	0.582057
	0.636119	0.507895
	0.684636	0.6
	0.553299	0.500921
	0.669065	0.601942
	0.605701	0.654832
	0.710758	0.523474
	0.60625	0.624138
	0.684932	0.5637
	0.682203	0.576441
	0.74062	0.676529
	0.62963	0.610753
	0.643229	0.555351
	0.748373	0.665546
	0.564142	0.591346
	0.627907	0.563536
	0.600596	0.468493
	0.659864	0.648699
	0.695581	0.732906
	0.564669	0.589147
	0.665888	0.71028
	0.601208	0.572222
	0.667722	0.627246
	0.584158	0.661442
	0.545894	0.641204
	0.675325	0.536638
	0.625352	0.624772
	0.617647	0.634615
	0.628906	0.488024
	0.62623	0.545624
	0.674086	0.510055
	0.734021	0.631902
	0.52907	0.59204
	0.601078	0.5
	0.594787	0.513292
	0.658898	0.678141
	0.584795	0.689266
	0.62578	0.451705
	0.570513	0.521101
	0.591837	0.648936
	0.71281	0.583815
	0.601078	0.60198
	0.512605	0.614065
	0.674138	0.768627
	0.612013	0.634434
	0.752918	0.629723
	0.590022	0.440639
	0.574713	0.462287
	0.742857	0.538288
	0.613636	0.616216
	0.623256	0.693833
	0.633663	0.603675
	0.656923	0.593688
	0.684932	0.5744
	0.675248	0.710921
	0.596112	0.543807
	0.568922	0.655
	0.612281	0.572165
	0.583333	0.637868
	0.629464	0.570265
	0.683292	0.51
	0.637744	0.659649
	0.693609	0.617284
	0.632353	0.652977
	0.585253	0.621622
	0.572917	0.486957
	0.539171	0.698835
	0.683241	0.536842
	0.65362	0.651911
	0.717355	0.471939
	0.611888	0.625448
	0.612705	0.603648
	0.596439	0.709302
	0.587629	0.496855
	0.654545	0.638996
	0.566607	0.487685
	0.618534	0.48419
	0.584795	0.536489
	0.595238	0.559165
	0.658798	0.538341
	0.579251	0.51746
	0.678846	0.480916
	0.668863	0.589069
	0.615385	0.538144
	0.670827	0.642066
	0.684641	0.620455
	0.581583	0.553061
	0.619772	0.649153
	0.63785	0.578495
	0.673953	0.496552
	0.620853	0.655532
	0.587952	0.596434
	0.572152	0.636
	0.680191	0.626834
	0.705607	0.560656
	0.552674	0.67284
	0.725806	0.467742
	0.653775	0.592251
	0.637413	0.58034
	0.714286	0.528822
	0.624402	0.46988
	0.681818	0.695413
	0.635628	0.459596
	0.526171	0.578554
	0.610938	0.552381
	0.681529	0.681909
	0.59292	0.566855
	0.769547	0.640367
	0.586022	0.643892
	0.614754	0.421546
	0.633776	0.578067
	0.6225	0.685413
	0.605263	0.592937
	0.598639	0.690018
	0.666667	0.494481
	0.597297	0.599631
	0.678571	0.652008
	0.557471	0.650826
	0.619952	0.516779
	0.562334	0.652952
	0.628205	0.588737
	0.631579	0.540541
	0.684008	0.511905
	0.613577	0.651341
	0.619718	0.68251
	0.571429	0.620352
	0.695312	0.464646
	0.628151	0.635579
	0.612174	0.525424
	0.64604	0.637457
	0.73161	0.600739
	0.662338	0.539715
	0.636364	0.662455
	0.635135	0.636667
	0.623955	0.393701
	0.635294	0.696429
	0.617978	0.713701
	0.543124	0.565299
	0.750476	0.503513
	0.684564	0.640545
	0.658103	0.662651
	0.573446	0.566161
	0.60198	0.568445
	0.61828	0.446629
	0.577396	0.532544
	0.624138	0.619855
	0.627737	0.615132
	0.718072	0.467422
	0.678899	0.627016
	0.595679	0.398176
	0.626741	0.539256
	0.588764	0.528674
	0.697368	0.624481
	0.594937	0.4375
	0.592965	0.492537
	0.577566	0.695455
	0.573304	0.569052
	0.677355	0.529126
	0.636711	0.621103
	0.641548	0.64455
	0.625387	0.692562
	0.567723	0.554023
	0.695652	0.682927
	0.598826	0.702359
	0.539185	0.72949
	0.661667	0.456522
	0.752016	0.599628
	0.638636	0.742964
	0.715084	0.696017
	0.739544	0.592593
	0.6	0.688088
	0.695402	0.577044
	0.639118	0.632287
	0.67263	0.482759
	0.68	0.630597
	0.636156	0.579186
	0.577861	0.645161
	0.669408	0.531828
	0.590909	0.586035
	0.625202	0.583691
	0.674603	0.638574
	0.655773	0.69287
	0.62253	0.593617
	0.658416	0.539427
	0.702048	0.662069
	0.577778	0.616438
	0.716814	0.533589
	0.643892	0.501333
	0.580729	0.724771
	0.732824	0.616341
	0.649457	0.724638
	0.636727	0.523364
	0.642623	0.517333
	0.685315	0.619048
	0.781705	0.618333
	0.623978	0.647059
	0.631148	0.468041
	0.620521	0.594961
	0.678404	0.56446
	0.738144	0.593583
	0.699612	0.526316
	0.646512	0.642412
	0.584848	0.53176
	0.610766	0.57377
	0.563584	0.562654
	0.5918	0.587678
	0.641667	0.602606
	0.618932	0.647266
	0.58104	0.520468
	0.608137	0.654054
	0.608108	0.67148
	0.579327	0.638783
	0.651416	0.588235
	0.63754	0.57513
	0.608014	0.67382
	0.652	0.516704
	0.627907	0.602291
	0.594937	0.5671
	0.635514	0.722543
	0.708029	0.552381
	0.644769	0.457627
	0.700544	0.678218
	0.703002	0.558296
	0.669408	0.65674
	0.615955	0.642718
	0.626898	0.682222
	0.676106	0.697917
	0.61755	0.647525
	0.648855	0.551807
	0.521964	0.46988
	0.705009	0.636015
	0.561983	0.651163
	0.574713	0.477204
	0.760223	0.677831
	0.600349	0.493562
	0.61399	0.495868
	0.609337	0.582363
	0.699374	0.677282
	0.593939	0.661258
	0.604113	0.537477
	0.659851	0.556222
	0.631111	0.608955
	0.582173	0.522807
	0.702857	0.462264
	0.650909	0.640367
	0.689981	0.644122
	0.690821	0.609808
	0.607345	0.518519
	0.629243	0.46683
	0.602151	0.546729
	0.665468	0.593052
	0.704	0.54845
	0.632027	0.475369
	0.578692	0.527594
	0.559072	0.667678
	0.569801	0.558994
	0.587467	0.54902
	0.591171	0.621664
	0.607477	0.526316
	0.660044	0.548611
	0.642857	0.575646
	0.608051	0.536313
	0.650538	0.487097
	0.584746	0.554511
	0.685096	0.622166
	0.66129	0.596085
	0.547872	0.472767
	0.654691	0.490099
	0.645977	0.675453
	0.691871	0.480176
	0.668085	0.462185
	0.694885	0.62716
	0.52	0.533816
	0.622921	0.615523
	0.623288	0.483945
	0.689076	0.498915
	0.664165	0.678201
	0.684435	0.463592
	0.580786	0.677866
	0.607242	0.548387
	0.619433	0.521809
	0.709199	0.615034
	0.686594	0.455471
	0.577253	0.647059
	0.615789	0.573816
	0.697133	0.662252
	0.721443	0.583596
	0.71831	0.636704
	0.717857	0.507495
	0.601905	0.551422
	0.677215	0.580042
	0.591647	0.618875
	0.611607	0.653722
	0.6375	0.581053
	0.62594	0.730892
	0.69555	0.558296
	0.690184	0.564159
	0.696013	0.558045
	0.689713
	0.588571
	0.592992
	0.589806
	0.591065
	0.677333
	0.665399
	0.598837
	0.639175
	0.570637
	0.606719
	0.617597
	0.61939
	0.602592
	0.714286
	0.680387
	0.660784
	0.699519
	0.61658
	0.573276
	0.579345
	0.62963
	0.68254
	0.691203
	0.556962
	0.640732
	0.694954
	0.552147
	0.685115
	0.638776
	0.697318
	0.621564
	0.642336
	0.615819
	0.665188
	0.684902
	0.571072
	0.643293
	0.628499
	0.685446
	0.671982
	0.709302
	0.646552
	0.699248
	0.605263
	0.686099
	0.74359
	0.583596
	0.585313
	0.602871
	0.685345

## Sheet: Replica3_Mix2Trans
	NC ratio ΔglgBXCAP	NC ratio WT
	0.648352	0.41194
	0.662835	0.554054
	0.679245	0.476834
	0.589286	0.608511
	0.613924	0.42217
	0.636015	0.42126
	0.574534	0.564748
	0.622222	0.536388
	0.669291	0.476596
	0.590106	0.54232
	0.621622	0.468354
	0.660959	0.491166
	0.622711	0.513011
	0.626543	0.490566
	0.697417	0.450207
	0.650943	0.501992
	0.534722	0.531469
	0.601626	0.511111
	0.640884	0.446254
	0.623188	0.525424
	0.697318	0.575314
	0.692529	0.411765
	0.63035	0.447368
	0.612403	0.485651
	0.597173	0.433775
	0.654494	0.588235
	0.616352	0.46114
	0.643443	0.438776
	0.628788	0.476293
	0.702206	0.554839
	0.654485	0.489529
	0.636678	0.413043
	0.668103	0.493289
	0.708812	0.448845
	0.669291	0.51875
	0.713115	0.671171
	0.644105	0.490625
	0.753846	0.675462
	0.73253	0.504566
	0.75	0.467033
	0.650206	0.482105
	0.624031	0.589074
	0.685811	0.496644
	0.671362	0.498155
	0.669173	0.465181
	0.673423	0.491803
	0.753304	0.563319
	0.715328	0.48
	0.59322	0.407821
	0.705628	0.570766
	0.626087	0.509259
	0.660839	0.492007
	0.65251	0.490909
	0.642276	0.44058
	0.729927	0.454286
	0.649606	0.470752
	0.703911	0.427711
	0.595611	0.514085
	0.714286	0.472892
	0.679012	0.611549
	0.715365	0.438235
	0.744731	0.513043
	0.743655	0.508418
	0.636735	0.549153
	0.752941	0.437063
	0.639004	0.46875
	0.71519	0.475325
	0.737024	0.562929
	0.644578	0.515957
	0.745902	0.644
	0.686391	0.649412
	0.753394	0.41989
	0.665584	0.534653
	0.605948	0.456019
	0.646617	0.52862
	0.733906	0.565445
	0.641129	0.488491
	0.737569	0.529545
	0.677083	0.525362
	0.733068	0.468254
	0.705382	0.44964
	0.676667	0.434783
	0.740642	0.477148
	0.707921	0.443333
	0.605691	0.49703
	0.692982	0.469907
	0.593625	0.435374
	0.723785	0.462236
	0.66548	0.515406
	0.623188	0.518797
	0.769231	0.446914
	0.719764	0.511628
	0.704641	0.4942
	0.67624	0.463127
	0.725664	0.475728
	0.645161	0.518405
	0.715254	0.457338
	0.725	0.587838
	0.7	0.553806
	0.650602	0.388489
	0.641304	0.585678
	0.662531	0.536885
	0.612335	0.516245
	0.732181	0.515625
	0.623529	0.492114
	0.669643	0.530303
	0.66787	0.524038
	0.753425	0.420749
	0.694611	0.482866
	0.631148	0.381924
	0.671388	0.432718
	0.710744	0.541219
	0.695833	0.630178
	0.613559	0.530815
	0.665455	0.41637
	0.625	0.532653
	0.743191	0.504323
	0.62249	0.450276
	0.642105	0.576792
	0.674897	0.490506
	0.652632	0.404531
	0.75	0.425714
	0.820197	0.496552
	0.635379	0.522124
	0.653333	0.603814
	0.686992	0.619048
	0.691781	0.516765
	0.692082	0.477823
	0.687243	0.48366
	0.702381	0.547009
	0.685879	0.438272
	0.655602	0.496855
	0.680328	0.436202
	0.717857	0.55198
	0.629167	0.427215
	0.661871	0.458228
	0.755495	0.623472
	0.655172	0.494253
	0.656904	0.5
	0.630037	0.549884
	0.728223	0.540193
	0.607759	0.434343
	0.705607	0.540724
	0.710843	0.556263
	0.728302	0.490323
	0.78327	0.518433
	0.670833	0.52815
	0.691406	0.461078
	0.704388	0.529086
	0.697211	0.512748
	0.705584	0.416107
	0.649402	0.578125
	0.681223	0.536842
	0.693227	0.579143
	0.734177	0.459203
	0.718615	0.526316
	0.723112	0.478571
	0.662069	0.449848
	0.725581	0.432526
	0.685065	0.515267
	0.722222	0.576052
	0.677165	0.463722
	0.659574	0.485411
	0.718447	0.467456
	0.733173	0.516393
	0.680851	0.507895
	0.658307	0.516807
	0.643229	0.585165
	0.736842	0.443262
	0.656028	0.523504
	0.649123	0.461358
	0.720513	0.524725
	0.705234	0.540741
	0.652582	0.548303
	0.731928	0.496
	0.68018	0.496503
	0.655738	0.546067
	0.632219	0.52381
	0.676991	0.472892
	0.743363	0.515892
	0.698413	0.574279
	0.766355	0.457364
	0.626866	0.532338
	0.617162	0.498294
	0.65974	0.529412
	0.651163	0.482412
	0.678474	0.566964
	0.639535	0.492754
	0.594142	0.545817
	0.66875	0.523636
	0.679825	0.496855
	0.666667	0.517699
	0.633229	0.48764
	0.645161	0.540609
	0.657439	0.555866
	0.580292	0.504043
	0.746032	0.564444
	0.666667	0.492212
	0.672566	0.608911
	0.649402	0.482143
	0.706131	0.411765
	0.67382	0.536036
	0.729805	0.5671
	0.742358	0.51711
	0.701299	0.490281
	0.666667	0.46789
	0.597786	0.462069
	0.67541	0.479109
	0.71308	0.538462
	0.753488	0.574394
	0.691304	0.548628
	0.736364	0.490872
	0.676329	0.483092
	0.64	0.5179
	0.620795	0.543326
	0.631579	0.582278
	0.703583	0.439739
	0.638989	0.565401
	0.726277	0.486631
	0.662651	0.508897
	0.661538	0.569106
	0.718919	0.504651
	0.693798	0.482857
	0.716895	0.513944
	0.707763	0.539033
	0.723118	0.439739
	0.778947	0.618926
	0.722689	0.471744
	0.689243	0.531915
	0.671779	0.489583
	0.700508	0.476923
	0.714765	0.514403
	0.684211	0.522353
	0.709091	0.656716
	0.688259	0.457413
	0.718954	0.535
	0.734568	0.545882
	0.614286	0.502212
	0.7175	0.474227
	0.671958	0.544757
	0.626543	0.574803
	0.641577	0.533199
	0.665399	0.505721
	0.707483	0.521073
	0.688442	0.511312
	0.696875	0.523148
	0.658683	0.608696
	0.677966	0.440476
	0.656489	0.596413
	0.738095	0.477816
	0.711982	0.471761
	0.683047	0.344828
	0.682119	0.446
	0.696203	0.493464
	0.686364	0.49434
	0.620833	0.486275
	0.665339	0.420118
	0.733333	0.568915
	0.69457	0.521341
	0.626667	0.492537
	0.62724	0.512563
	0.642857	0.45092
	0.65	0.477228
	0.715517	0.577957
	0.703872	0.519231
	0.634146	0.563776
	0.733051	0.435203
	0.690909	0.588372
	0.678322	0.453074
	0.71371	0.557432
	0.686792	0.495069
	0.668896	0.445513
	0.69821	0.561674
	0.661721	0.470588
	0.705722	0.435028
	0.621094	0.544601
	0.641129	0.520388
	0.613158	0.47205
	0.700405	0.403279
	0.655779	0.646277
	0.709751	0.463576
	0.722772	0.473684
	0.70339	0.533333
	0.687075	0.54878
	0.67581	0.574534
	0.689956	0.505882
	0.638225	0.523605
	0.682216	0.441011
	0.672	0.532609
	0.773936	0.560976
	0.738661	0.541176
	0.665541	0.541176
	0.615094	0.537102
	0.690377	0.448378
	0.663366	0.409375
	0.643636	0.516304
	0.665441	0.52649
	0.716186	0.464052
	0.634483	0.539474
	0.599206	0.548807
	0.709957	0.487288
	0.653846	0.461538
	0.682927	0.413115
	0.565789	0.540342
	0.687817	0.489888
	0.616279	0.490272
	0.668281	0.527675
	0.700767	0.572104
	0.708122	0.460526
	0.69685	0.5625
	0.702786	0.507937
	0.663399	0.530702
	0.718266	0.515588
	0.733119	0.5625
	0.665552	0.534296
	0.708502	0.469388
	0.620253	0.472279
	0.724638	0.538869
	0.649402	0.514739
	0.651116	0.518644
	0.657143	0.464674
	0.685259	0.554217
	0.613383	0.521739
	0.683099	0.550562
	0.701961	0.555556
	0.74359	0.515385
	0.66129	0.489919
	0.652733	0.563981
	0.744681	0.619247
	0.594684	0.56658
	0.653846	0.472973
	0.672646	0.488525
	0.747159	0.440397
	0.678049	0.531034
	0.716157	0.485531
	0.681941	0.610973
	0.697368	0.482993
	0.664474	0.554585
	0.578544	0.504717
	0.647059	0.426117
	0.630597	0.482906
	0.681992	0.520446
	0.680672	0.562363
	0.644828	0.478964
	0.628352	0.40597
	0.728723	0.475655
	0.677903	0.435897
	0.648936	0.432886
	0.661538	0.495268
	0.668	0.526055
	0.669565	0.460064
	0.624719	0.581109
	0.674074	0.511062
	0.688797	0.464
	0.631714	0.612022
	0.677656	0.485795
	0.59542	0.489559
	0.731788	0.537402
	0.644366	0.505747
	0.70229	0.406557
	0.697183	0.567123
	0.674208	0.532609
	0.667638	0.540201
	0.662404	0.556086
	0.629252	0.503788
	0.670635	0.58517
	0.625	0.4375
	0.694872	0.45584
	0.683258	0.535581
	0.680693	0.546939
	0.619537	0.522523
	0.698758	0.442368
	0.765957	0.491525
	0.673653	0.444795
	0.630189	0.476483
	0.692308	0.514205
	0.686695	0.440239
	0.649547	0.425743
	0.710963	0.60179
	0.603774	0.553191
	0.72	0.574713
	0.668224	0.544794
	0.702041	0.407534
	0.668103	0.441935
	0.649025	0.535065
	0.640693	0.54321
	0.656357	0.473171
	0.705426	0.560706
	0.678862	0.450758
	0.635417	0.501484
	0.677812	0.486364
	0.659574	0.563549
	0.645604	0.458115
	0.64135	0.506631
	0.702041	0.502101
	0.628352	0.554007
	0.716846	0.582996
	0.656331	0.443333
	0.671937	0.525
	0.632812	0.496296
	0.718676	0.476923
	0.657407	0.549618
	0.732794	0.516908
	0.638095	0.517787
	0.718354	0.473333
	0.634921	0.528947
	0.713816	0.535316
	0.617571	0.463127
	0.7275	0.503185
	0.766332	0.521964
	0.638037	0.488235
	0.661765	0.420561
	0.700361	0.551084
	0.672544	0.490148
	0.677043	0.470149
	0.675	0.491525
	0.653226	0.542117
	0.722045	0.552174
	0.67037	0.513274
	0.713303	0.531987
	0.730769	0.457082
	0.640845	0.495146
	0.652968	0.57971
	0.675676	0.501629
	0.738462	0.405844
	0.627306	0.472906
	0.698198	0.512448
	0.673077	0.470414
	0.63245	0.487603
	0.656489	0.507109
	0.691176	0.488636
	0.709821	0.526718
	0.644737	0.402439
	0.685649	0.544715
	0.684411	0.482927
	0.712251	0.49026
	0.676596	0.49
	0.638554	0.498433
	0.650206	0.566901
	0.666667	0.474286
	0.672673	0.541485
	0.625806	0.496403
	0.682028	0.530702
	0.678261	0.530266
	0.688136	0.556818
	0.758621	0.549451
	0.5625	0.468864
	0.7175	0.474012
	0.749216	0.471631
	0.662393	0.535581
	0.661417	0.529412
	0.552083	0.504484
	0.658088	0.503464
	0.633333	0.539906
	0.725212	0.498452
	0.650327	0.4377
	0.645833	0.530693
	0.612805	0.463277
	0.696356	0.434084
	0.63141	0.426829
	0.6875	0.429936
	0.69086	0.467593
	0.747283	0.522917
	0.585774	0.507726
	0.694245	0.501558
	0.576389	0.537931
	0.647799	0.568182
	0.665428	0.524648
	0.628019	0.465517
	0.674699	0.569853
	0.66967	0.534704
	0.708046	0.502793
	0.700637	0.428169
	0.609023	0.480106
	0.658065	0.495516
	0.649805	0.533066
	0.691756	0.481618
	0.663265	0.391534
	0.679641	0.552273
	0.740541	0.605932
	0.675585	0.493573
	0.720207	0.476489
	0.703242	0.528261
	0.701258	0.429907
	0.659483	0.492095
	0.647929	0.458716
	0.735499	0.587549
	0.668896	0.516981
	0.742489	0.397101
	0.701031	0.528455
	0.683761	0.545852
	0.680702	0.507368
	0.678873	0.546667
	0.724696	0.483108
	0.641975	0.415335
	0.620253	0.514056
	0.672897	0.468227
	0.749398	0.473171
	0.696429	0.440895
	0.659664	0.557377
	0.617424	0.466077
	0.704225	0.434343
	0.671186	0.511194
	0.733553	0.405573
	0.688976	0.40404
	0.735363	0.522034
	0.702586	0.426396
	0.681614	0.58159
	0.694215	0.451411
	0.707048	0.456876
	0.701887	0.501639
	0.625	0.448485
	0.660494	0.46395
	0.775194	0.591133
	0.726496	0.469741
	0.644195	0.531017
	0.694149	0.506522
	0.729947	0.47139
	0.644828	0.568627
	0.713147	0.486891
	0.701613	0.519886
	0.768519	0.535948
	0.625984	0.434505
	0.674009	0.540636
	0.720126	0.58156
	0.700521	0.436242
	0.69	0.51746
	0.677914	0.55597
	0.671815	0.473354
	0.733333	0.502347
	0.630435	0.54918
	0.654472	0.661808
	0.754167	0.49004
	0.622642	0.536842
	0.708029	0.519444
	0.639535	0.530435
	0.560311	0.51585
	0.645485	0.563158
	0.689046	0.38814
	0.673516	0.493261
	0.677515	0.42492
	0.667857	0.431755
	0.616352	0.569892
	0.575658	0.444834
	0.569892	0.47482
	0.565041	0.507246
	0.666667	0.421603
	0.661417	0.556627
	0.665563	0.552475
	0.715294	0.515942
	0.685714	0.582485
	0.592715	0.533597
	0.696154	0.505882
	0.765013	0.618384
	0.628647	0.600398
	0.70068	0.528217
	0.711111	0.464789
	0.631579	0.527881
	0.62701	0.444444
	0.664207	0.505792
	0.619048	0.62069
	0.664303	0.479705
	0.65283	0.476341
	0.705394	0.496241
	0.647273	0.473214
	0.663717	0.525974
	0.656934	0.49345
	0.684982	0.46789
	0.672535	0.566138
	0.68595	0.503268
	0.685512	0.471154
	0.714777	0.491525
	0.666667	0.518939
	0.7	0.535181
	0.729927	0.540856
	0.689655	0.515464
	0.662562	0.582353
	0.707071	0.540918
	0.702703	0.485714
	0.623239	0.410714
	0.677914	0.427711
	0.635338	0.47
	0.636364	0.511688
	0.698895	0.494536
	0.649789	0.536913
	0.642857	0.466667
	0.614458	0.54386
	0.696104	0.531111
	0.634454	0.596618
	0.747727	0.441989
	0.769437	0.493113
	0.705556	0.458333
	0.68314	0.449541
	0.719697	0.650118
	0.691667	0.477193
	0.680095	0.549528
	0.697761	0.539216
	0.651515	0.566766
	0.702128	0.433333
	0.746439	0.496063
	0.729258	0.487912
	0.712919	0.460568
	0.64095	0.427245
	0.75	0.491468
	0.638225	0.615385
	0.669935	0.475904
	0.722222	0.541568
	0.638686	0.455128
	0.676	0.44
	0.670455	0.54039
	0.624561	0.578431
	0.748166	0.461017
	0.705426	0.490305
	0.754789	0.459184
	0.763676	0.512195
	0.631336	0.474474
	0.643443	0.453532
	0.703822	0.477273
	0.707736	0.432099
	0.740406	0.460432
	0.844633	0.497126
	0.676568	0.528868
	0.65285	0.5375
	0.741573	0.537946
	0.618677	0.414835
	0.698953	0.542529
	0.664207	0.454198
	0.611814	0.52657
	0.70922	0.494792
	0.696133	0.551724
	0.669872	0.461765
	0.620896	0.523438
	0.654545	0.62117
	0.689531	0.481894
	0.649057	0.472376
	0.638796	0.526807
	0.688482	0.435897
	0.655678	0.599602
	0.67382	0.581673
	0.649682	0.47181
	0.761236	0.474194
	0.631399	0.427435
	0.698413	0.563452
	0.703088	0.612903
	0.643939	0.608597
	0.62963	0.40708
	0.662602	0.442073
	0.743151	0.481481
	0.623134	0.481183
	0.662577	0.563981
	0.643599	0.535826
	0.616071	0.431298
	0.651639	0.575521
	0.740525	0.476703
	0.579545	0.379747
	0.701493	0.465385
	0.685121	0.40836
	0.694864	0.526932
	0.73176	0.611814
	0.696429	0.51952
	0.62069	0.59589
	0.664615	0.482759
	0.648438	0.458167
	0.714286	0.536036
	0.600897	0.538194
	0.673774	0.496774
	0.657895	0.507837
	0.713115	0.571865
	0.669421	0.430481
	0.689223	0.451827
	0.692053	0.512821
	0.672727	0.583026
	0.675	0.546039
	0.718833	0.548611
	0.668605	0.472603
	0.64751	0.548193
	0.683274	0.496032
	0.640449	0.511111
	0.703488	0.488889
	0.679012	0.547393
	0.681159	0.53
	0.669903	0.512195
	0.64684	0.414322
	0.739234	0.522422
	0.649194	0.511696
	0.647321	0.487805
	0.67037	0.498182
	0.719136	0.506536
	0.657061	0.572668
	0.702811	0.576271
	0.611538	0.486486
	0.713755	0.519531
	0.639344	0.435897
	0.63986	0.489066
	0.658537	0.541885
	0.619632	0.597701
	0.700855	0.455385
	0.705085	0.429878
	0.675325	0.46875
	0.682731	0.375796
	0.74036	0.452247
	0.655738	0.584071
	0.578571	0.413333
	0.755656	0.51
	0.672986	0.589744
	0.618497	0.533493
	0.647287	0.545918
	0.707071	0.514039
	0.632997	0.572178
	0.706468	0.458204
	0.680519	0.465181
	0.65233	0.430137
	0.615894	0.511494
	0.685824	0.469048
	0.695817	0.498728
	0.69084	0.482085
	0.680672	0.479167
	0.676113	0.537838
	0.6121	0.442368
	0.701639	0.563077
	0.71134	0.468657
	0.684411	0.524242
	0.70948	0.498403
	0.707101	0.590909
	0.676538	0.414414
	0.632787	0.538168
	0.619808	0.412141
	0.717172	0.498294
	0.616197	0.493421
	0.652672	0.605603
	0.690307	0.478125
	0.710811	0.476844
	0.66436	0.569672
	0.631728	0.495305
	0.672176	0.482517
	0.650442	0.445013
	0.733051	0.507092
	0.694149	0.441358
	0.710938	0.422222
	0.701439	0.555556
	0.703797	0.516393
	0.64684	0.590323
	0.69186	0.510135
	0.628571	0.524138
	0.659884	0.581197
	0.644737	0.387187
	0.636943	0.533088
	0.708145	0.48329
	0.69171	0.504237
	0.687783	0.470199
	0.685358	0.495935
	0.646809	0.496644
	0.748869	0.484419
	0.758514	0.575419
	0.700906	0.495074
	0.671309	0.536443
	0.637555	0.507576
	0.655589	0.511628
	0.683284	0.465909
	0.693506	0.504405
	0.632812	0.45
	0.670157	0.519435
	0.636364	0.583158
	0.665517	0.580052
	0.677632	0.497561
	0.695522	0.490196
	0.64794	0.417683
	0.611111	0.618367
	0.648936	0.552408
	0.694853	0.613079
	0.719008	0.539855
	0.702857	0.454829
	0.613821	0.544061
	0.68125	0.470437
	0.685811	0.556054
	0.636054	0.442675
	0.681818	0.434109
	0.677966	0.501109
	0.723032	0.549242
	0.651466	0.536534
	0.698582	0.454545
	0.684814	0.536122
	0.658009	0.475248
	0.662745	0.517986
	0.654804	0.590389
	0.698413	0.554393
	0.640625	0.528822
	0.735363	0.46988
	0.703704	0.54698
	0.713636	0.634855
	0.696667	0.468927
	0.730769	0.526096
	0.677536	0.528384
	0.677419	0.492462
	0.668122	0.498328
	0.723636	0.498413
	0.628205	0.469595
	0.708163	0.467192
	0.609929	0.56701
	0.699605	0.522634
	0.751825	0.509302
	0.718023	0.402597
	0.648649	0.528351
	0.638806	0.436364
	0.708235	0.528061
	0.749245	0.530822
	0.72	0.480687
	0.713881	0.439306
	0.719136	0.56
	0.725806	0.50519
	0.735516	0.577608
	0.715753	0.504918
	0.631579	0.540984
	0.629139	0.521739
	0.736842	0.530899
	0.646707	0.532946
	0.648855	0.592275
	0.734015	0.604119
	0.667897	0.459119
	0.727642	0.601375
	0.711911	0.531008
	0.665289	0.4375
	0.690722	0.57529
	0.697183	0.470588
	0.664577	0.664032
	0.642384	0.554307
	0.563574	0.559072
	0.739247	0.472414
	0.725301	0.544959
	0.655022	0.50137
	0.701923	0.503597
	0.559524	0.514349
	0.720798	0.502976
	0.669145	0.530806
	0.687764	0.589888
	0.67623	0.494662
	0.669065	0.53886
	0.774566	0.471186
	0.672598	0.560117
	0.645051	0.493562
	0.630081	0.493421
	0.644013	0.384868
	0.694118	0.53629
	0.702233	0.494465
	0.672862	0.467967
	0.745833	0.513274
	0.707317	0.552529
	0.685246	0.475177
	0.678161	0.428994
	0.685185	0.513441
	0.725389	0.481481
	0.728682	0.438066
	0.702194	0.561983
	0.713904	0.52322
	0.714715	0.452096
	0.697605	0.489899
	0.684411	0.516279
	0.65251	0.472222
	0.715596	0.448598
	0.671053	0.505155
	0.696471	0.495392
	0.652482	0.532895
	0.664384	0.537037
	0.709677	0.488017
	0.709375	0.550781
	0.675781	0.518145
	0.752427	0.435897
	0.669271	0.524691
	0.755418	0.549407
	0.735376	0.421053
	0.692946	0.58296
	0.64	0.420485
	0.682353	0.408638
	0.639485	0.481605
	0.703529	0.538991
	0.671233	0.509881
	0.738602	0.473404
	0.665289	0.521739
	0.714286	0.522831
	0.699115	0.535593
	0.634361	0.432258
	0.668067	0.506383
	0.642612	0.596154
	0.803653	0.427762
	0.694215	0.50924
	0.706638	0.513605
	0.711409	0.464052
	0.762058	0.470383
	0.634686	0.45858
	0.722527	0.480159
	0.7	0.538682
	0.691211	0.569554
	0.631206	0.575758
	0.718023	0.484429
	0.629371	0.532203
	0.668605	0.463265
	0.714724	0.536058
	0.681917	0.507042
	0.644689	0.588689
	0.686441	0.487085
	0.706827	0.502232
	0.703571	0.516854
	0.661157	0.637615
	0.727749	0.486339
	0.584192	0.474708
	0.686695	0.546185
	0.603774	0.429967
	0.763682	0.536496
	0.770936	0.493377
	0.674419	0.604167
	0.730684	0.493548
	0.735409	0.460751
	0.628763	0.477435
	0.714286	0.532567
	0.689895	0.43465
	0.680328	0.557484
	0.64794	0.544803
	0.690184	0.411184
	0.601732	0.536232
	0.726872	0.525362
	0.738717	0.510638
	0.68059	0.608501
	0.654804	0.594595
	0.654378	0.483471
	0.675	0.579327
	0.719101	0.467681
	0.647059	0.552174
	0.698745	0.558442
	0.676113	0.568323
	0.660668	0.439252
	0.734411	0.531561
	0.729537	0.664879
	0.674208	0.54382
	0.645418	0.509128
	0.694656	0.587805
	0.671329	0.63981
	0.608392	0.469178
	0.675573	0.545692
	0.688259	0.571429
	0.734694	0.496164
	0.653696	0.5054
	0.73	0.527273
	0.621429	0.628205
	0.659649	0.479876
	0.660714	0.46988
	0.680519	0.444444
	0.706122	0.562092
	0.737762	0.510417
	0.734568	0.561702
	0.723881	0.495751
	0.667774	0.535135
	0.701887	0.603053
	0.721698	0.526515
	0.736994	0.534591
	0.6875	0.527778
	0.663043	0.623832
	0.654206	0.645022
	0.690987	0.602564
	0.7343	0.613445
	0.728346	0.540541
	0.748936	0.470588
	0.666667	0.580537
	0.683673	0.506667
	0.674757	0.611621
	0.612	0.528358
	0.661538	0.61674
	0.640138	0.568627
	0.709602	0.544118
	0.701183	0.53406
	0.726891	0.575758
	0.665289	0.585366
	0.762346	0.450151
	0.738028	0.467269
	0.698795	0.6125
	0.671875	0.498316
	0.671378	0.589666
	0.639535	0.583744
	0.73384	0.620545
	0.714286	0.561947
	0.698113	0.489437
	0.685714	0.462783
	0.667897	0.584416
	0.734513	0.559184
	0.660526	0.586093
	0.669565	0.516892
	0.647059	0.463023
	0.722846	0.6
	0.722467	0.539924
	0.734146	0.650246
	0.645161	0.520161
	0.644444	0.488959
	0.679144	0.506631
	0.71161	0.487085
	0.669065	0.451827
	0.708696	0.477273
	0.738764	0.547988
	0.722667	0.48659
	0.685606	0.556797
	0.660584	0.632287
	0.763975	0.515464
	0.7411	0.40678
	0.663212	0.51952
	0.751337	0.600746
	0.765886	0.558673
	0.693548	0.444853
	0.77748	0.506276
	0.710744	0.556701
	0.683036	0.563559
	0.692015	0.590361
	0.648855	0.396396
	0.746032	0.47929
	0.736196	0.467626
	0.780059	0.517647
	0.758824	0.48329
	0.758621	0.591837
	0.793478	0.553525
	0.748718	0.550505
	0.757085	0.448845
	0.728261	0.503817
	0.621514	0.513189
	0.729097	0.544304
	0.645756	0.553699
	0.652778	0.521605
	0.687708	0.479401
	0.764286	0.453333
	0.686649	0.455128
	0.813149	0.510891
	0.762082	0.583721
	0.768392	0.52381
	0.768707	0.542373
	0.746898	0.476744
	0.675439	0.419048
	0.690184	0.476015
	0.806306	0.534014
	0.759336	0.555556
	0.66951	0.449814
	0.715556	0.533333
	0.756374	0.459893
	0.708333	0.47619
	0.803493	0.43787
	0.807471	0.498462
	0.731092	0.612903
	0.753488	0.427326
	0.772334	0.457237
	0.679167	0.572308
	0.7625	0.524051
	0.654135	0.443645
	0.725322	0.441113
	0.732075	0.564935
	0.692547	0.428571
	0.793651	0.550633
	0.776	0.530562
	0.664151	0.545833
	0.702703	0.523297
	0.803213	0.511811
	0.769841	0.46395
	0.69419	0.487374
	0.772575	0.56962
	0.735562	0.534954
	0.748988	0.534574
	0.768571	0.565502
	0.69898	0.458427
	0.70852	0.51632
	0.725191	0.524823
	0.746667	0.594378
	0.773134	0.639474
	0.736842	0.444043
	0.699552	0.546939
	0.8223	0.508287
	0.722222	0.451613
	0.71161	0.471564
	0.775819	0.454308
	0.753555	0.525597
	0.704327	0.453947
	0.71875	0.500901
	0.705455	0.474747
	0.657778	0.454819
	0.635983	0.561594
	0.681818	0.489914
	0.735016	0.45
	0.677083	0.483425
	0.70024	0.545455
	0.71374	0.509225
	0.682008	0.523364
	0.714815	0.445946
	0.746231	0.496183
	0.733668	0.503571
	0.662379	0.41994
	0.725248	0.566524
	0.64	0.562189
	0.660377	0.457875
	0.658228	0.511737
	0.616162	0.488673
	0.602837	0.572727
	0.635088	0.428152
	0.589744	0.545249
	0.625571	0.567376
	0.662896	0.582031
	0.661442	0.55036
	0.628458	0.553459
	0.644144	0.543071
	0.649057	0.524345
	0.694352	0.535294
	0.688259	0.5
	0.669355	0.48227
	0.657534	0.530086
	0.658621	0.479657
	0.702703	0.455801
	0.642586	0.559028
	0.661818	0.530504
	0.725702	0.510588
	0.6875	0.54251
	0.679128	0.469101
	0.659919	0.460377
	0.620968	0.457912
	0.64898	0.507299
	0.640845	0.484277
	0.625	0.515971
	0.647687	0.536885
	0.760163	0.5
	0.747851	0.583815
	0.661972	0.5
	0.663265	0.463087
	0.625468	0.567568
	0.630952	0.593533
	0.645455	0.559395
	0.648551	0.531353
	0.717391	0.573864
	0.66065	0.503356
	0.68018	0.531969
	0.665354	0.44702
	0.713592	0.488636
	0.699153	0.543388
	0.704188	0.558537
	0.706546	0.45679
	0.711779	0.405145
	0.745136	0.542735
	0.654275	0.584022
	0.661479	0.5625
	0.701987	0.555147
	0.64684	0.557769
	0.732843	0.590717
	0.663244	0.522936
	0.62249	0.610119
	0.679012	0.546125
	0.642633	0.541985
	0.637982	0.541436
	0.66129	0.54522
	0.618868	0.481735
	0.698225	0.481818
	0.715068	0.616022
	0.658683	0.47619
	0.664352	0.548837
	0.678295	0.571429
	0.710317	0.564
	0.653846	0.596257
	0.738499	0.56674
	0.718681	0.478964
	0.642308	0.552885
	0.721311	0.591928
	0.724138	0.544484
	0.66055	0.596685
	0.633333	0.452899
	0.703226	0.569892
	0.684444	0.527027
	0.68144	0.552113
	0.665428	0.619433
	0.650847	0.516923
	0.712617	0.575875
	0.712963	0.620438
	0.725146	0.481752
	0.70073	0.492647
	0.726531	0.548589
	0.599359	0.461538
	0.665217	0.557065
	0.683398	0.614286
	0.702765	0.579399
	0.735507	0.55418
	0.696429	0.570201
	0.692722	0.592677
	0.557971	0.486111
	0.603715	0.573529
	0.672489	0.423256
	0.669767	0.477024
	0.640351	0.548701
	0.692308	0.515267
	0.733173	0.537037
	0.700617	0.498498
	0.667368	0.402857
	0.724036	0.50501
	0.68552	0.378531
	0.694149	0.525
	0.681159	0.412844
	0.712177	0.460385
	0.669355	0.586614
	0.722071	0.48062
	0.699681	0.467066
	0.688474	0.483384
	0.612648	0.53528
	0.724868	0.446352
	0.654321	0.364865
	0.682657	0.509852
	0.725869	0.446429
	0.654485	0.417191
	0.716883	0.514957
	0.62724	0.394608
	0.68705	0.35942
	0.605634	0.471963
	0.655172	0.439153
	0.632959	0.467249
	0.720867	0.494845
	0.71875	0.463054
	0.636691	0.403279
	0.705706	0.488439
	0.698413	0.379661
	0.688172	0.585542
	0.669767	0.391566
	0.665493	0.502146
	0.67713	0.498039
	0.689252	0.600496
	0.686275	0.460967
	0.694118	0.492837
	0.688811	0.453875
	0.720339	0.45
	0.734317	0.449275
	0.655257	0.446759
	0.715481	0.38209
	0.720721	0.357895
	0.67234	0.52518
	0.753695	0.394286
	0.677316	0.448661
	0.609091	0.390728
	0.674242	0.44469
	0.631179	0.404412
	0.695652	0.422018
	0.726776	0.484733
	0.769231	0.328446
	0.746269	0.512658
	0.662698	0.507987
	0.672241	0.440443
	0.699248	0.627792
	0.729358	0.415344
	0.74031	0.440541
	0.764535	0.304075
	0.715116	0.380952
	0.693548	0.521311
	0.75576	0.38141
	0.786517	0.441558
	0.786611	0.414847
	0.742268	0.409253
	0.783476	0.390671
	0.73516	0.334356
	0.685065	0.3625
	0.713693	0.425486
	0.801724	0.381988
	0.673016	0.545226
	0.756303	0.398305
	0.795139	0.531977
	0.733083	0.368078
	0.749288	0.485839
	0.791925	0.423684
	0.668067	0.485714
	0.748252	0.389091
	0.659193	0.503185
	0.736667	0.382514
	0.708333	0.327402
	0.752033	0.457565
	0.708333	0.502513
	0.737288	0.450766
	0.668033	0.394636
	0.726872	0.451977
	0.734615	0.483636
	0.74	0.523457
	0.821862	0.383387
	0.818471	0.385675
	0.697479	0.358156
	0.637931	0.460759
	0.775087	0.370656
	0.702899	0.441011
	0.787162	0.323988
	0.762836	0.505051
	0.657143	0.364407
	0.716814	0.368421
	0.741514	0.351648
	0.708155	0.545455
	0.773077	0.511811
	0.763496	0.381132
	0.734973	0.312684
	0.641921	0.395437
	0.748899	0.567568
	0.548507	0.551351
	0.600775	0.496835
	0.580913	0.49848
	0.622568	0.441718
	0.58427	0.364146
	0.614545	0.469388
	0.634078	0.440367
	0.573077	0.305195
	0.578261	0.383051
	0.566667	0.472393
	0.595801	0.312057
	0.608076	0.485597
	0.64	0.328205
	0.624	0.410088
	0.580882	0.498623
	0.566372	0.377709
	0.6375	0.365741
	0.652928	0.451745
	0.632287	0.447942
	0.613772	0.389381
	0.611538	0.390852
	0.580442	0.434783
	0.572383	0.315126
	0.534125	0.371769
	0.664615	0.375
	0.618357	0.34728
	0.496032	0.378151
	0.635514	0.428571
	0.545817	0.376344
	0.678161	0.338346
	0.562112	0.390935
	0.594549	0.316923
	0.575439	0.490909
	0.6	0.429066
	0.713467	0.44086
	0.577406	0.548
	0.544776	0.401487
	0.568	0.481848
	0.42446	0.392857
	0.569038	0.348083
	0.612121	0.456389
	0.570776	0.457516
	0.701493	0.416974
	0.624642	0.574074
	0.549065	0.439252
	0.519481	0.381107
	0.698592	0.534799
	0.597701	0.437247
	0.664093	0.356771
	0.648193	0.476987
	0.534831	0.462236
	0.583039	0.331111
	0.645631	0.401786
	0.512635	0.436681
	0.513854	0.466667
	0.528169	0.346626
	0.586895	0.38914
	0.709756	0.40665
	0.671018	0.371429
	0.525424	0.385417
	0.483871	0.517134
	0.518828	0.445808
	0.692308	0.404494
	0.567376	0.461538
	0.543284	0.373457
	0.617761	0.566406
	0.487805	0.487903
	0.621849	0.445312
	0.518116	0.456693
	0.496212	0.397561
	0.487395	0.492063
	0.485714	0.331492
	0.55	0.51417
	0.47541	0.4039
	0.484663	0.394309
	0.478431	0.346939
	0.385542	0.568085
	0.401487	0.446712
	0.621399	0.611364
	0.623288	0.435897
	0.45	0.486405
	0.537931	0.358974
	0.549828	0.389344
	0.324219	0.391521
	0.431579	0.54
	0.510836	0.579602
	0.589958	0.542857
	0.581395	0.41791
	0.479638	0.468843
	0.33213	0.577167
	0.352159	0.476027
	0.602837	0.335938
	0.375969	0.461333
	0.488263	0.507143
	0.597222	0.511628
	0.511628	0.40604
	0.5	0.448617
	0.331797	0.337255
	0.370518	0.528689
	0.454849	0.305714
	0.416667	0.492021
	0.363636	0.39372
	0.388646	0.444444
	0.400697	0.332362
	0.449153	0.402985
	0.37037	0.465839
	0.439462	0.397143
	0.493113	0.552147
	0.43342	0.379939
	0.401487	0.55102
	0.505455	0.505017
	0.600515	0.317365
	0.523288	0.327273
	0.659847	0.350975
	0.605263	0.418478
	0.571429	0.395522
	0.487273	0.300254
	0.491525	0.350187
	0.638051	0.469534
	0.476684	0.447761
	0.523659	0.55668
	0.45	0.5
	0.565371	0.326437
	0.692632	0.318885
	0.483636	0.414414
	0.549383	0.340136
	0.528689	0.450758
	0.454167	0.397222
	0.654762	0.476636
	0.393617	0.44
	0.464646	0.370253
	0.65285	0.493333
	0.372822	0.416327
	0.454545	0.445783
	0.553633	0.401887
	0.441441	0.380165
	0.550847	0.528868
	0.608571	0.455471
	0.427562	0.492693
	0.414815	0.517857
	0.60745	0.42126
	0.663594	0.346154
	0.530466	0.541451
	0.452055	0.560102
	0.463158	0.34472
	0.523669	0.358209
	0.459677	0.436293
	0.425856	0.524917
	0.596491	0.355372
	0.516605	0.411765
	0.670139	0.306723
	0.572016	0.378924
	0.526462	0.437247
	0.580524	0.479899
	0.536657	0.477639
	0.605985	0.457944
	0.532663	0.323232
	0.578544	0.414938
	0.523649	0.45
	0.623853	0.354839
	0.596354	0.510582
	0.53125	0.417431
	0.593361	0.357377
	0.525547	0.470745
	0.59	0.465209
	0.65812	0.354305
	0.620968	0.440994
	0.650602	0.485788
	0.633484	0.354633
	0.47619	0.465169
	0.581395	0.307393
	0.516447	0.406709
	0.583691	0.476534
	0.507987	0.451264
	0.458042	0.343137
	0.584559	0.565982
	0.652278	0.412587
	0.58006	0.464548
	0.464135	0.393162
	0.461832	0.357143
	0.459075	0.365854
	0.605263	0.389121
	0.450382	0.528986
	0.517028	0.435821
	0.508532	0.460481
	0.561947	0.543379
	0.567823	0.465812
	0.378486	0.378472
	0.506711	0.484536
	0.571429	0.392027
	0.599237	0.39759
	0.645051	0.367781
	0.553055	0.403458
	0.641873	0.404682
	0.641667	0.531977
	0.511013	0.357143
	0.49187	0.442222
	0.594771	0.410853
	0.708683	0.47561
	0.498054	0.452012
	0.394928	0.430108
	0.616541	0.314869
	0.629977	0.435967
	0.586957	0.403509
	0.458955	0.492401
	0.666667	0.573222
	0.432056	0.558376
	0.568889	0.444976
	0.577181	0.52381
	0.436409	0.559908
	0.468227	0.515748
	0.3379	0.445652
	0.405229	0.3625
	0.408964	0.358491
	0.424929	0.511579
	0.731749	0.547231
	0.581818	0.473451
	0.421245	0.403509
	0.463415	0.405488
	0.444444	0.486598
	0.569322	0.389151
	0.394531	0.311765
	0.428571	0.373646
	0.364407	0.320261
	0.446809	0.5
	0.415512	0.483283
	0.369565	0.425134
	0.4	0.331034
	0.364896	0.525727
	0.419608	0.4375
	0.479495	0.393491
	0.464567	0.42268
	0.427562	0.404844
	0.483384	0.321739
	0.45583	0.427896
	0.578635	0.312865
	0.636103	0.385892
	0.384615	0.341379
	0.348739	0.419453
	0.453901	0.315412
	0.5	0.311429
	0.673797	0.472222
	0.487179	0.371324
	0.618421	0.363296
	0.526786	0.339506
	0.513716	0.394737
	0.580902	0.377522
	0.366071	0.434932
	0.582759	0.503145
	0.338624	0.528302
	0.427007	0.395197
	0.396501	0.522184
	0.50989	0.336842
	0.408451	0.40305
	0.504348	0.438662
	0.369295	0.441919
	0.519878	0.380805
	0.541667	0.395522
	0.456604	0.447581
	0.443946	0.374545
	0.445378	0.330629
	0.539432	0.315642
	0.522822	0.437363
	0.389041	0.306569
	0.391408	0.311111
	0.388889	0.541667
	0.401929	0.378738
	0.478788	0.379668
	0.585973	0.350453
	0.665722	0.414179
	0.522968	0.601504
	0.65493	0.504043
	0.530612	0.344262
	0.528889	0.300429
	0.588448	0.310204
	0.489712	0.383178
	0.537415	0.337621
	0.642105	0.479365
	0.656863	0.325
	0.461268	0.387244
	0.469657	0.342618
	0.418519	0.411523
	0.595238	0.538144
	0.62	0.310469
	0.600775	0.440154
	0.608586	0.555556
	0.496711	0.336391
	0.619277	0.481172
	0.473837	0.317003
	0.458647	0.403756
	0.413043	0.458333
	0.502222	0.404358
	0.531746	0.422297
	0.530259	0.424812
	0.60241	0.415865
	0.651852	0.428044
	0.572491	0.418803
	0.686441	0.529801
	0.468852	0.460227
	0.488673	0.362264
	0.686111	0.422222
	0.551724	0.313131
	0.5	0.565891
	0.685	0.455657
	0.497268	0.480167
	0.448071	0.374384
	0.639344	0.360465
	0.556364	0.353571
	0.612245	0.59322
	0.605932	0.47541
	0.665842	0.379603
	0.649171	0.421277
	0.457064	0.329588
	0.424893	0.32634
	0.434018	0.37395
	0.430446	0.481728
	0.507042	0.350877
	0.607735	0.511848
	0.575198	0.434783
	0.531746	0.494915
	0.505747	0.32872
	0.692308	0.315217
	0.587692	0.408163
	0.362832	0.389549
	0.459596	0.439863
	0.57554	0.456067
	0.548319	0.467236
	0.537594	0.357895
	0.570833	0.38601
	0.573585	0.504386
	0.378486	0.353945
	0.551839	0.473815
	0.405405	0.34127
	0.596708	0.403727
	0.53112	0.330275
	0.417323	0.427046
	0.478431	0.444867
	0.351282	0.418239
	0.512329	0.358804
	0.450413	0.44918
	0.381081	0.417614
	0.46789	0.394068
	0.490272	0.417004
	0.512027	0.437768
	0.459239	0.425629
	0.486486	0.414141
	0.646154	0.414062
	0.365957	0.322674
	0.419913	0.559406
	0.485714	0.364198
	0.511111	0.33691
	0.400722	0.348624
	0.530612	0.327394
	0.696552	0.461024
	0.559036	0.40327
	0.518797	0.446301
	0.566308	0.354839
	0.531136	0.32266
	0.519031	0.394737
	0.554007	0.567797
	0.360465	0.462406
	0.586614	0.308
	0.473054	0.335312
	0.346875	0.379661
	0.634561	0.313131
	0.43769	0.313253
	0.510121	0.427152
	0.364407	0.396226
	0.460784	0.400722
	0.605042	0.375796
	0.389503	0.455665
	0.427948	0.341865
	0.561129	0.306962
	0.332075	0.431373
	0.451613	0.354015
	0.451327	0.370787
	0.449367	0.301099
	0.476923	0.363971
	0.463668	0.387863
	0.468672	0.337079
	0.35443	0.302041
	0.468193	0.324921
	0.665782	0.431452
	0.417671	0.553459
	0.478261	0.492813
	0.387931	0.363363
	0.525	0.315508
	0.380319	0.462185
	0.560127	0.511628
	0.526316	0.445455
	0.369295	0.303178
	0.5	0.481203
	0.450237	0.308197
	0.592405	0.397112
	0.447581	0.464752
	0.505535	0.5
	0.347656	0.304965
	0.56051	0.3213
	0.471429	0.423983
	0.555985	0.376786
	0.40942	0.322388
	0.52669	0.400673
	0.413889	0.349776
	0.506211	0.516043
	0.40264	0.403302
	0.478873	0.440758
	0.566553	0.303371
	0.554622	0.35473
	0.651282	0.360802
	0.514286	0.451902
	0.431095	0.39267
	0.666667	0.448171
	0.593407	0.427136
	0.478873	0.479233
	0.396825	0.313472
	0.523416	0.319703
	0.564644	0.570423
	0.521036	0.462555
	0.495327	0.387795
	0.44586	0.465257
	0.69898	0.433447
	0.436533	0.322581
	0.625926	0.385802
	0.625	0.359649
	0.506224	0.41573
	0.412017	0.425087
	0.437768	0.372414
	0.496894	0.384906
	0.568365	0.449848
	0.452489	0.324405
	0.473856	0.306189
	0.5	0.444737
	0.690367	0.328622
	0.563536	0.326975
	0.486381	0.409207
	0.50813	0.369697
	0.474359	0.352941
	0.594972	0.485169
	0.537634	0.433862
	0.502242	0.454849
	0.576132	0.324324
	0.619048	0.471545
	0.618375	0.453704
	0.54185	0.347458
	0.692308	0.347134
	0.568027	0.543902
	0.519856	0.32493
	0.617117	0.301418
	0.510373	0.481481
	0.543726	0.407407
	0.485915	0.35
	0.477966	0.382789
	0.619808	0.394265
	0.584302	0.376238
	0.427313	0.389952
	0.538298	0.359621
	0.540773	0.355231
	0.513333	0.472656
	0.5	0.447894
	0.53871	0.473684
	0.5671	0.356467
	0.63789	0.342561
	0.511111	0.375
	0.542857	0.395543
	0.587549	0.504983
	0.490566	0.480962
	0.673993	0.339726
	0.401254	0.47557
	0.548872	0.425868
	0.429119	0.437751
	0.607692	0.477663
	0.367965	0.453757
	0.626866	0.515419
	0.490028	0.442244
	0.490196	0.385417
	0.470899	0.480198
	0.425439	0.341709
	0.576389	0.466231
	0.385542	0.313846
	0.378378	0.311594
	0.646925	0.356618
	0.511962	0.506696
	0.583333	0.344111
	0.502033	0.481203
	0.519174	0.339286
	0.380952	0.477376
	0.45098	0.46648
	0.6781	0.325333
	0.597173	0.470067
	0.498141	0.426471
	0.392655	0.469274
	0.421538	0.377049
	0.544402	0.439716
	0.52861	0.380623
	0.469274	0.438692
	0.447917	0.445498
	0.481781	0.504673
	0.359184	0.390323
	0.343629	0.369295
	0.586207	0.346237
	0.401198	0.313433
	0.571429	0.424431
	0.491857	0.412698
	0.417004	0.365385
	0.535809	0.432489
	0.429967	0.436073
	0.429104	0.330357
	0.494048	0.348765
	0.420664	0.40583
	0.505703	0.410853
	0.353448	0.504065
	0.537954	0.45
	0.475285	0.314754
	0.422078	0.439589
	0.381625	0.379562
	0.479554	0.339431
	0.395437	0.327869
	0.456446	0.453237
	0.595186	0.32342
	0.464567	0.493036
	0.333333	0.366548
	0.596577	0.443548
	0.635236	0.323394
	0.65508	0.381132
	0.360902	0.440506
	0.511905	0.436202
	0.530466	0.536
	0.614396	0.347921
	0.549865	0.372807
	0.584746	0.311787
	0.387324	0.383648
	0.549645	0.340967
	0.49789	0.46472
	0.344	0.446602
	0.491103	0.387342
	0.43617	0.420091
	0.334471	0.483731
	0.376569	0.314667
	0.414179	0.5
	0.472313	0.365942
	0.475083	0.345638
	0.35514
	0.43026
	0.341667
	0.597561
	0.59816
	0.327922
	0.328804
	0.324074
	0.334416
	0.521519
	0.365039
	0.338509
	0.447028
	0.385417
	0.536585
	0.395745
	0.377143
	0.532895
	0.339623
	0.363014
	0.386293
	0.452899
	0.642202
	0.356877
	0.37741
	0.64891
	0.338645
	0.493333
	0.44403
	0.448753
	0.386997
	0.47479
	0.352941
	0.400517
	0.396313
	0.389078
	0.601108
	0.34434
	0.444816
	0.513932
	0.559603
	0.503597
	0.491329
	0.468354
	0.603774
	0.486755
	0.5
	0.487097
	0.458438
	0.457746
	0.457627
	0.399177
	0.460076
	0.41453
	0.433544
	0.422222
	0.541985
	0.3367
	0.561947
	0.518519
	0.560831
	0.591362
	0.449339
	0.532847
	0.327801
	0.45092
	0.455516
	0.405594
	0.667622
	0.46063
	0.357827
	0.529412
	0.483051
	0.440318
	0.403302
	0.491139
	0.656716
	0.551613
	0.503401
	0.464164
	0.373529
	0.585821
	0.600746
	0.547619
	0.369099
	0.358911
	0.558824
	0.423631
	0.385714
	0.364261
	0.372483
	0.441065
	0.491647
	0.611529
	0.597656
	0.47619
	0.578947
	0.377049
	0.548077
	0.495833
	0.507726
	0.32549
	0.453521
	0.609819
	0.430723
	0.596154
	0.404432
	0.334448
	0.547904
	0.638614
	0.46875
	0.578571
	0.34153
	0.32342
	0.458874
	0.570225
	0.520492
	0.483871
	0.522556
	0.420455
	0.481183
	0.374172
	0.352713
	0.512987
	0.334158
	0.579208
	0.394578
	0.520581
	0.447964
	0.348534
	0.513944
	0.415625
	0.4791
	0.402685
	0.525692
	0.537815
	0.461538
	0.337079
	0.40273
	0.370968
	0.48062
	0.411538
	0.333333
	0.480565
	0.342975
	0.394191
	0.446429
	0.57284
	0.362934
	0.486239
	0.420213
	0.534682
	0.404255
	0.333333
	0.460526
	0.425595
	0.453532
	0.376866
	0.414062
	0.405904
	0.346614
	0.407524
	0.452381
	0.536508
	0.424242
	0.397638
	0.342183
	0.324219
[truncated: 16 more rows]
