# Supplementary material for: Glycogen phase-separation drives macromolecular rearrangement and asymmetric division in E. coli
Source: EMBO J. 2025 Nov 3;44(24):7434–76. doi: 10.1038/s44318-025-00621-y (PMC12706056; doi:10.1038/s44318-025-00621-y)
Supplement: Supplementary file 28 — Figure EV8 Source Data [file 44318_2025_621_MOESM28_ESM.zip › FigureEV8/FigureEV8B.xlsx]

## Sheet: Sheet1
	Time (s)	FRAP region	Control region
	-0.5002	1	1
	-0.4502	0.947465	0.971336
	-0.4002	0.915761	0.912736
	-0.3501	0.835299	0.895221
	-0.3001	0.904402	0.912101
	-0.2501	0.877896	0.91592
	-0.2001	0.819209	0.886306
	-0.1501	0.958348	0.952228
	-0.05	0.114054	0.900631
	0	0.00567487	0.821975
	0.05	0	0.756046
	0.1	0.0326479	0.744904
	0.15	0.0709906	0.781527
	0.2001	0.0350232	0.773561
	0.2501	0.0586867	0.752227
	0.3001	0.046373	0.740443
	0.3501	0.0160904	0.739172
	0.4001	0.0397539	0.731842
	0.4502	0.0156134	0.715604
	0.5002	0.0406981	0.765603
	0.5502	0.0615192	0.788536
	0.6002	0.040221	0.726111
	0.6502	0.046373	0.760507
	0.7003	0.0482712	0.75414
	0.7503	0.0345462	0.7121
	0.8003	0.102217	0.701272
	0.8503	0.0312366	0.73439
	0.9003	0.0373886	0.731207
	0.9504	0.0496924	0.791398
	1.0004	0.0525249	0.75
	1.0504	0.0610521	0.729615
	1.1004	0.0525249	0.702228
	1.1504	0.0530019	0.650952
	1.2005	0.0312366	0.720379
	1.2505	0.0761884	0.715283
	1.3005	0.000944156	0.704455
	1.3505	0.0747771	0.694584
	1.4005	0.0719347	0.669424
	1.4505	0.0383327	0.675477
	1.5006	0.060098	0.710187
	1.5506	0.0506366	0.727703
	1.6006	0.053479	0.744583
	1.6506	0.047327	0.722606
	1.7006	0.0624634	0.643943
	1.7507	0.0771425	0.680252
	1.8007	0.0847156	0.691401
	1.8507	0.060098	0.727067
	1.9007	0.0752442	0.724519
	1.9507	0.0790308	0.73312
	2.0008	0.122571	0.740764
	2.0508	0.0459058	0.706683
	2.1008	0.0733559	0.735982
	2.1508	0.0724018	0.638212
	2.2008	0.125881	0.638854
	2.2509	0.0861269	0.646492
	2.3009	0.0922788	0.706368
	2.3509	0.0818732	0.633758
	2.4009	0.0695694	0.640446
	2.4509	0.100806	0.654136
	2.501	0.0837615	0.649682
	2.551	0.0946541	0.693949
	2.601	0.158072	0.731842
	2.651	0.0771425	0.661466
	2.701	0.10175	0.653179
	2.751	0.115475	0.69968
	2.8011	0.131089	0.649682
	2.8511	0.0743001	0.685669
	2.9011	0.0752442	0.646177
	2.9511	0.0743001	0.691715
	3.0011	0.0993848	0.641716
	3.0512	0.0823403	0.626428
	3.1012	0.0937	0.701907
	3.1512	0.12447	0.708281
	3.2012	0.0918117	0.673243
	3.2512	0.0828174	0.663057
	3.3013	0.0823403	0.652865
	3.3513	0.0993848	0.648404
	3.4013	0.134875	0.660824
	3.4513	0.112633	0.642994
	3.5013	0.145758	0.639489
	3.5514	0.108379	0.610504
	3.6014	0.105537	0.676433
	3.6514	0.107902	0.599362
	3.7014	0.104116	0.619105
	3.7514	0.0785637	0.610825
	3.8015	0.0937	0.621974
	3.8515	0.0908675	0.61465
	3.9015	0.123048	0.596814
	3.9515	0.135819	0.623244
	4.0015	0.0828174	0.618469
	4.0515	0.167533	0.617192
	4.1016	0.165168	0.560505
	4.1516	0.145291	0.630568
	4.2016	0.146712	0.604772
	4.2516	0.108379	0.546494
	4.3016	0.130144	0.571019
	4.3517	0.120683	0.566879
	4.4017	0.116896	0.554774
	4.4517	0.122094	0.606685
	4.5017	0.126358	0.524203
	4.5517	0.13251	0.566879
	4.6018	0.17936	0.570698
	4.6518	0.155696	0.593945
	4.7018	0.113577	0.56401
	4.7518	0.129667	0.578977
	4.8018	0.15665	0.525474
	4.8519	0.212495	0.603816
	4.9019	0.158539	0.565287
	4.9519	0.15665	0.579934
	5.0019	0.101273	0.554138
	5.0519	0.1292	0.616242
	5.102	0.134408	0.608277
	5.152	0.151443	0.597128
	5.202	0.157117	0.537258
	5.252	0.142448	0.519422
	5.302	0.159483	0.568471
	5.352	0.235204	0.621017
	5.4021	0.134875	0.562739
	5.4521	0.147179	0.598085
	5.5021	0.15665	0.579934
	5.5521	0.177471	0.556687
	5.6021	0.161848	0.546815
	5.6522	0.153331	0.552226
	5.7022	0.150021	0.602224
	5.7522	0.142448	0.564331
	5.8022	0.161848	0.538215
	5.8522	0.151443	0.565602
	5.9023	0.202079	0.540127
	5.9523	0.157594	0.60191
	6.0023	0.166112	0.594587
	6.0523	0.175573	0.518786
	6.1023	0.168477	0.50828
	6.1524	0.170842	0.546494
	6.2024	0.161848	0.558914
	6.2524	0.211073	0.569427
	6.3024	0.2035	0.507002
	6.3524	0.18741	0.545859
	6.4025	0.197348	0.526752
	6.4525	0.186933	0.5
	6.5025	0.1841	0.493312
	6.5525	0.194506	0.508594
	6.6025	0.220535	0.53057
	6.6525	0.156173	0.528979
	6.7026	0.175106	0.514646
	6.7526	0.239945	0.50414
	6.8026	0.163746	0.531527
	6.8526	0.160437	0.544581
	6.9026	0.16801	0.581211
	6.9527	0.192618	0.508915
	7.0027	0.223854	0.524203
	7.0527	0.217702	0.519107
	7.1027	0.181725	0.524839
	7.1527	0.197825	0.507323
	7.2028	0.246564	0.502548
	7.2528	0.168477	0.524203
	7.3028	0.159016	0.529935
	7.3528	0.182679	0.550955
	7.4028	0.173208	0.523882
	7.4529	0.177948	0.510828
	7.5029	0.165168	0.502227
	7.5529	0.189298	0.549042
	7.6029	0.240412	0.52197
	7.6529	0.239945	0.512419
	7.7029	0.185045	0.52102
	7.753	0.185989	0.555409
	7.803	0.203977	0.530891
	7.853	0.193085	0.508594
	7.903	0.191664	0.559549
	7.953	0.228108	0.512098
	8.0031	0.235204	0.53471
	8.0531	0.193562	0.500314
	8.1031	0.1841	0.532797
	8.1531	0.167533	0.510186
	8.2031	0.134875	0.478659
	8.2532	0.177471	0.478659
	8.3032	0.224798	0.465283
	8.3532	0.207764	0.524518
	8.4032	0.184568	0.508594
	8.4532	0.243254	0.53885
	8.5033	0.238046	0.469744
	8.5533	0.220068	0.515924
	8.6033	0.229052	0.510828
	8.6533	0.202556	0.48312
	8.7033	0.179837	0.507002
	8.7534	0.198293	0.423885
	8.8034	0.232372	0.48726
	8.8534	0.238524	0.485668
	8.9034	0.238991	0.47898
	8.9534	0.262187	0.525474
	9.0034	0.212962	0.449045
	9.0535	0.254137	0.473563
	9.1035	0.229052	0.501906
	9.1535	0.236158	0.490443
	9.2035	0.226687	0.51369
	9.2535	0.238991	0.468467
	9.3036	0.221479	0.45382
	9.3536	0.156173	0.469109
	9.4036	0.208231	0.486303
	9.4536	0.215804	0.501592
	9.5036	0.227164	0.502862
	9.5537	0.239945	0.480572
	9.6037	0.217702	0.471015
	9.6537	0.232839	0.468152
	9.7037	0.224321	0.467831
	9.7537	0.192141	0.470379
	9.8038	0.171787	0.457639
	9.8538	0.201135	0.479936
	9.9038	0.230006	0.4707
	9.9538	0.23095	0.462421
	10.0038	0.211073	0.475154
	10.0539	0.1486	0.470379
	10.1039	0.238991	0.447768
	10.1539	0.239468	0.507644
	10.2039	0.227641	0.464012
	10.2539	0.14056	0.476432
	10.3039	0.211073	0.4621
	10.354	0.236158	0.475797
	10.404	0.219591	0.438853
	10.454	0.239945	0.460829
	10.504	0.17605	0.461779
	10.554	0.224321	0.48853
	10.6041	0.260289	0.444584
	10.6541	0.236158	0.437575
	10.7041	0.233793	0.460187
	10.7541	0.267862	0.458595
	10.8041	0.236625	0.48312
	10.8542	0.195927	0.430252
	10.9042	0.244675	0.445855
	10.9542	0.207764	0.468467
	11.0042	0.181725	0.46624
	11.0542	0.261233	0.479615
	11.1043	0.214383	0.495218
	11.1543	0.222433	0.4328
	11.2043	0.200658	0.464969
	11.2543	0.17936	0.442671
	11.3043	0.232839	0.453499
	11.3544	0.211541	0.501906
	11.4044	0.200191	0.462421
	11.4544	0.207287	0.437261
	11.5044	0.248462	0.463691
	11.5544	0.183623	0.413372
	11.6044	0.206343	0.450316
	11.6545	0.197825	0.470379
	11.7045	0.185512	0.470058
	11.7545	0.197825	0.458916
	11.8045	0.255558	0.467517
	11.8545	0.248462	0.45382
	11.9046	0.241356	0.445855
	11.9546	0.209175	0.442671
	12.0046	0.185045	0.463056
	12.0546	0.204444	0.464012
	12.1046	0.227641	0.412736
	12.1547	0.195927	0.480251
	12.2047	0.255081	0.481528
	12.2547	0.199237	0.516559
	12.3047	0.224321	0.469423
	12.3547	0.239468	0.464012
	12.4048	0.241356	0.445855
	12.4548	0.241833	0.434392
	12.5048	0.216281	0.454776
	12.5548	0.24231	0.425477
	12.6048	0.243254	0.439488
	12.6549	0.221956	0.45382
	12.7049	0.267862	0.47898
	12.7549	0.185989	0.439167
	12.8049	0.238046	0.481842
	12.8549	0.292947	0.478345
	12.9049	0.229529	0.467196
	12.955	0.210129	0.472292
	13.005	0.249406	0.468467
	13.055	0.241356	0.451272
	13.105	0.291525	0.428339
	13.155	0.24231	0.473248
	13.2051	0.236158	0.445219
	13.2551	0.2229	0.495218
	13.3051	0.20681	0.419424
	13.3551	0.240412	0.473248
	13.4051	0.194983	0.446811
	13.4552	0.285374	0.452864
	13.5052	0.228108	0.42006
	13.5552	0.210129	0.445855
	13.6052	0.241356	0.437261
	13.6552	0.270227	0.448724
	13.7053	0.244675	0.461143
	13.7553	0.241356	0.469109
	13.8053	0.222433	0.444263
	13.8553	0.244675	0.466875
	13.9053	0.205866	0.458916
	13.9554	0.27307	0.476432
	14.0054	0.260289	0.472292
	14.0554	0.21486	0.457325
	14.1054	0.211073	0.458916
	14.1554	0.257456	0.42866
	14.2054	0.221012	0.443307
	14.2555	0.232372	0.419103
	14.3055	0.227641	0.462421
	14.3555	0.30052	0.46624
	14.4055	0.241833	0.417197
	14.4555	0.27307	0.431529
	14.5056	0.28111	0.454776
	14.5556	0.271648	0.460187
	14.6056	0.262187	0.470058
	14.6556	0.265497	0.419745
	14.7056	0.225266	0.428339
	14.7557	0.244675	0.439167
	14.8057	0.209175	0.458281
	14.8557	0.217702	0.424199
	14.9057	0.272593	0.441401
	14.9557	0.249883	0.430573
	15.0058	0.24562	0.416241
	15.0558	0.243254	0.433756
	15.1058	0.283485	0.419424
	15.1558	0.22622	0.435348
	15.2058	0.263608	0.438532
	15.2558	0.255081	0.407961
	15.3059	0.246564	0.417197
	15.3559	0.21817	0.38535
	15.4059	0.249883	0.471657
	15.4559	0.247985	0.438217
	15.5059	0.240412	0.454455
	15.556	0.240412	0.462735
	15.606	0.248929	0.455733
	15.656	0.183146	0.426748
	15.706	0.291525	0.465919
	15.756	0.233793	0.439488
	15.8061	0.229052	0.448089
	15.8561	0.267395	0.431529
	15.9061	0.259345	0.445541
	15.9561	0.231418	0.460187
	16.0061	0.239945	0.448089
	16.0562	0.263131	0.467831
	16.1062	0.227641	0.419745
	16.1562	0.264552	0.418789
	16.2062	0.240412	0.449359
	16.2562	0.28916	0.423885
	16.3063	0.243731	0.416876
	16.3563	0.227164	0.448403
	16.4063	0.224798	0.454141
	16.4563	0.276856	0.422608
	16.5063	0.248462	0.442992
	16.5563	0.308093	0.431529
	16.6064	0.288216	0.439488
	16.6564	0.333645	0.448403
	16.7064	0.271171	0.430887
	16.7564	0.266441	0.411466
	16.8064	0.277333	0.416241
	16.8565	0.249883	0.426748
	16.9065	0.243254	0.427704
	16.9565	0.238991	0.441401
	17.0065	0.238991	0.413693
	17.0565	0.295789	0.428981
	17.1066	0.262187	0.417197
	17.1566	0.271171	0.398725
	17.2066	0.249883	0.397769
	17.2566	0.26171	0.386941
	17.3066	0.232839	0.410509
	17.3567	0.263131	0.421651
	17.4067	0.33933	0.405092
	17.4567	0.233316	0.403179
	17.5067	0.255558	0.40764
	17.5567	0.276856	0.412415
	17.6068	0.230006	0.425791
	17.6568	0.253193	0.385664
	17.7068	0.279699	0.407005
	17.7568	0.225743	0.405728
	17.8068	0.284896	0.401909
	17.8568	0.199714	0.396492
	17.9069	0.210596	0.423885
	17.9569	0.244675	0.415606
	18.0069	0.219114	0.430573
	18.0569	0.256502	0.443949
	18.1069	0.249406	0.42006
	18.157	0.240412	0.404136
	18.207	0.247985	0.427704
	18.257	0.248462	0.406049
	18.307	0.252249	0.394585
	18.357	0.254137	0.404136
	18.4071	0.259822	0.416555
	18.4571	0.303362	0.416241
	18.5071	0.316133	0.411145
	18.5571	0.26976	0.414649
	18.6071	0.290581	0.416876
	18.6572	0.315189	0.421651
	18.7072	0.227641	0.427704
	18.7572	0.23426	0.427069
	18.8072	0.267395	0.408597
	18.8572	0.238524	0.386306
	18.9073	0.279222	0.405728
	18.9573	0.289637	0.363052
	19.0073	0.271648	0.403179
	19.0573	0.310458	0.357006
	19.1073	0.254137	0.404457
	19.1573	0.251294	0.414328
	19.2074	0.226687	0.399682
	19.2574	0.240889	0.425477
	19.3074	0.262654	0.38535
	19.3574	0.290104	0.419424
	19.4074	0.291525	0.391402
	19.4575	0.252249	0.372288
	19.5075	0.257923	0.39904
	19.5575	0.305728	0.385985
	19.6075	0.285851	0.4035
	19.6575	0.317554	0.374201
	19.7076	0.215804	0.38121
	19.7576	0.242777	0.403821
	19.8076	0.250827	0.390446
	19.8576	0.323239	0.397448
	19.9076	0.333178	0.436619
	19.9577	0.264552	0.360825
	20.0077	0.243731	0.407005
	20.0577	0.290581	0.429931
	20.1077	0.319453	0.441715
	20.1577	0.243254	0.417833
	20.2078	0.278277	0.413057
	20.2578	0.267395	0.37707
	20.3078	0.234737	0.409867
	20.3578	0.289637	0.38535
	20.4078	0.224798	0.400638
	20.4578	0.292947	0.405728
	20.5079	0.330802	0.36879
	20.5579	0.270227	0.382801
	20.6079	0.288216	0.402865
	20.6579	0.262654	0.404778
	20.7079	0.273547	0.3949
	20.758	0.236625	0.392352
	20.808	0.251772	0.40764
	20.858	0.265974	0.382801
	20.908	0.270227	0.396813
	20.958	0.312824	0.422293
	21.0081	0.231418	0.388854
	21.0581	0.251294	0.405413
	21.1081	0.260289	0.362738
	21.1581	0.251294	0.371653
	21.2081	0.267395	0.371974
	21.2582	0.292003	0.369105
	21.3082	0.252249	0.401273
	21.3582	0.283485	0.395221
	21.4082	0.288216	0.414649
	21.4582	0.269283	0.392994
	21.5082	0.2035	0.371017
	21.5583	0.258401	0.383758
	21.6083	0.221012	0.353502
	21.6583	0.272126	0.438853
	21.7083	0.229529	0.399361
	21.7583	0.212495	0.364329
	21.8084	0.248929	0.399361
	21.8584	0.303829	0.392037
	21.9084	0.272126	0.422293
	21.9584	0.256035	0.425477
	22.0084	0.235681	0.389168
	22.0585	0.223377	0.397134
	22.1085	0.235681	0.380253
	22.1585	0.252249	0.418154
	22.2085	0.23095	0.353181
	22.2585	0.205389	0.398725
	22.3086	0.251772	0.417197
	22.3586	0.260289	0.424199
	22.4086	0.225266	0.428339
	22.4586	0.272126	0.425477
	22.5086	0.306195	0.416241
	22.5587	0.264552	0.426748
	22.6087	0.199714	0.405092
	22.6587	0.231895	0.382801
	22.7087	0.260289	0.411145
	22.7587	0.216281	0.369105
	22.8087	0.173685	0.404778
	22.8588	0.243254	0.42739
	22.9088	0.237579	0.413693
	22.9588	0.229052	0.380253
	23.0088	0.229529	0.426748
	23.0588	0.243731	0.404778
	23.1089	0.247985	0.38662
	23.1589	0.263608	0.366557
	23.2089	0.247518	0.370696
	23.2589	0.283485	0.370061
	23.3089	0.273547	0.389804
	23.359	0.240889	0.380253
	23.409	0.197348	0.364008
	23.459	0.203023	0.373565
	23.509	0.23095	0.384393
	23.559	0.254614	0.411466
	23.6091	0.253193	0.39076
	23.6591	0.251294	0.401909
	23.7091	0.221012	0.417197
	23.7591	0.227164	0.39076
	23.8091	0.270227	0.393308
	23.8592	0.316133	0.392037
	23.9092	0.302408	0.397134
	23.9592	0.259345	0.397448
	24.0092	0.226687	0.38535
	24.0592	0.284896	0.36879
	24.1092	0.288683	0.383116
	24.1593	0.262187	0.412736
	24.2093	0.199237	0.413693
	24.2593	0.239468	0.425477
	24.3093	0.25035	0.331525
	24.3593	0.23426	0.331846
	24.4094	0.236625	0.373886
	24.4594	0.288216	0.357642
	24.5094	0.25367	0.364329
	24.5594	0.231895	0.391081
	24.6094	0.252249	0.389489
	24.6595	0.292947	0.371338
	24.7095	0.290104	0.378341
	24.7595	0.294368	0.357006
	24.8095	0.255558	0.358912
	24.8595	0.233793	0.352545
	24.9096	0.247985	0.377705
	24.9596	0.286795	0.401273
	25.0096	0.217702	0.353502
	25.0596	0.293891	0.358598
	25.1096	0.247041	0.332161
	25.1597	0.233316	0.342674
	25.2097	0.248462	0.348727
	25.2597	0.302408	0.389489
	25.3097	0.269283	0.393308
	25.3597	0.296256	0.360825
	25.4097	0.24562	0.376749
	25.4598	0.266441	0.397134
	25.5098	0.28916	0.375478
	25.5598	0.257923	0.378976
	25.6098	0.290581	0.344266
	25.6598	0.31661	0.336622
	25.7099	0.254137	0.311462
	25.7599	0.287272	0.346814
	25.8099	0.287739	0.347135
	25.8599	0.271648	0.370061
	25.9099	0.309037	0.373886
	25.96	0.268339	0.35191
	26.01	0.250827	0.336622
	26.06	0.26171	0.355729
	26.11	0.264552	0.344901
	26.16	0.248929	0.380574
	26.2101	0.280166	0.374836
	26.2601	0.275912	0.392994
	26.3101	0.243731	0.336943
	26.3601	0.284429	0.376114
	26.4101	0.279222	0.366242
	26.4602	0.256502	0.382166
	26.5102	0.279222	0.364008
	26.5602	0.248929	0.411145
	26.6102	0.24562	0.398404
	26.6602	0.267862	0.364008
	26.7102	0.301941	0.402544
	26.7603	0.255558	0.349997
	26.8103	0.295789	0.399996
	26.8603	0.227164	0.368148
	26.9103	0.301464	0.342039
	26.9603	0.26171	0.366878
	27.0104	0.259822	0.363373
	27.0604	0.250827	0.333117
	27.1104	0.218647	0.341082
	27.1604	0.267862	0.336622
	27.2104	0.236158	0.325794
	27.2605	0.262187	0.345537
	27.3105	0.277333	0.321975
	27.3605	0.229052	0.351589
	27.4105	0.259345	0.347449
	27.4605	0.234737	0.33089
	27.5106	0.26502	0.336301
	27.5606	0.260766	0.377705
	27.6106	0.283485	0.349041
	27.6606	0.295789	0.382166
	27.7106	0.288216	0.363373
	27.7607	0.286795	0.363052
	27.8107	0.247985	0.303503
	27.8607	0.236625	0.344266
	27.9107	0.265974	0.333438
	27.9607	0.251294	0.335986
	28.0107	0.283008	0.302547
	28.0608	0.283485	0.349362
	28.1108	0.276379	0.341718
	28.1608	0.289637	0.344266
	28.2108	0.29721	0.328977
	28.2608	0.220068	0.370382
	28.3109	0.209652	0.335665
	28.3609	0.206343	0.334709
	28.4109	0.276379	0.325794
	28.4609	0.296733	0.355415
	28.5109	0.229052	0.353502
	28.561	0.285851	0.334394
	28.611	0.277333	0.318785
	28.661	0.257456	0.331846
	28.711	0.249883	0.319427
	28.761	0.264075	0.320062
	28.8111	0.212018	0.331211
	28.8611	0.259822	0.304138
	28.9111	0.288216	0.33089
	28.9611	0.2778	0.368148
	29.0111	0.252249	0.380889
	29.0611	0.265497	0.34363
	29.1112	0.276856	0.321654
	29.1612	0.257923	0.307008
	29.2112	0.271648	0.344901
	29.2612	0.28111	0.323567
	29.3112	0.265497	0.348085
	29.3613	0.263608	0.345537
	29.4113	0.286795	0.327386
