# Supplementary material for: Glycogen phase-separation drives macromolecular rearrangement and asymmetric division in E. coli
Source: EMBO J. 2025 Nov 3;44(24):7434–76. doi: 10.1038/s44318-025-00621-y (PMC12706056; doi:10.1038/s44318-025-00621-y)
Supplement: Supplementary file 28 — Figure EV8 Source Data [file 44318_2025_621_MOESM28_ESM.zip › FigureEV8/FigureEV8C.xlsx]

## Sheet: Sheet1
	Half max recovery time (s)
	11.8807
	8.2082
	10.7311
	12.2201
	14.5648
	12.3351
	11.1399
	10.1801
	12.7125
	15.8849
	14.7107
	13.2119
	14.2528
	10.4663
	12.2173
	12.724
	11.9807
	16.2072
	7.92605
	9.19579
	9.63299
	15.4792
	11.2994
	11.8886
	9.44079
	14.2901
	11.2547
	11.2509
	15.6958
	16.3686
	11.7569
	10.6622
	13.7468
	9.31522
	11.2948
	8.71881
	7.37777
	13.0469
	11.4559
	14.7395
	10.417
	14.7978
	13.5776
	9.5918
	14.2902
	9.53436
	12.7709
	9.83983
	15.0413
	8.16
	6.7234
	14.6119
	6.44469
	12.0006
	8.86669
	7.80488
	15.0428
	10.8253
	10.9889
	9.61012
	11.0774
	9.39576
	8.00152
	12.0394
	14.1883
	11.558
	7.18795
	11.4484
	13.484
	8.47798
