# Supplementary material for: Glycogen phase-separation drives macromolecular rearrangement and asymmetric division in E. coli
Source: EMBO J. 2025 Nov 3;44(24):7434–76. doi: 10.1038/s44318-025-00621-y (PMC12706056; doi:10.1038/s44318-025-00621-y)
Supplement: Supplementary file 30 — Figure EV10 Source Data [file 44318_2025_621_MOESM30_ESM.zip › FigureEV10/FigureEV10.txt]

file_name	mean_height	strain
cell no 8 pro-data-2025.03.17-23.48.31.707.jpk-qi-data	7.908833916090251e-07	pro
cell no1 gly-data-2025.03.19-20.26.20.868.jpk-qi-data	7.122289409378498e-07	gly
cell no1 pro -data-2025.03.17-20.41.11.562.jpk-qi-data	6.839503643379446e-07	pro
cell no10 gly-data-2025.03.18-00.18.51.135.jpk-qi-data	7.21336409169119e-07	gly
cell no10 gly-data-2025.03.19-23.25.37.520.jpk-qi-data	5.35231303693156e-07	gly
cell no10 pro-data-2025.04.24-22.30.15.199.jpk-qi-data	7.185075880641695e-07	pro
cell no10 pro-data-2025.04.24-22.36.29.174.jpk-qi-data	5.995528220745917e-07	pro
cell no11 gly-data-2025.03.19-23.43.10.592.jpk-qi-data	6.96089123162624e-07	gly
cell no11 pro-data-2025.04.24-22.47.34.737.jpk-qi-data	7.925248119777707e-07	pro
cell no12 pro-data-2025.03.19-23.59.24.098.jpk-qi-data	7.412357698732633e-07	pro
cell no12 pro-data-2025.04.24-23.04.10.564.jpk-qi-data	7.473847485657811e-07	pro
cell no13 no14 gly-data-2025.04.02-23.23.07.974.jpk-qi-data	5.625825256274553e-07	gly
cell no13 pro-data-2025.03.20-00.11.40.742.jpk-qi-data	7.202464575874552e-07	pro
cell no14 null-data-2025.03.20-00.27.56.583.jpk-qi-data	6.05616432253185e-07	null
cell no14 pro-data-2025.04.24-23.25.03.724.jpk-qi-data	5.07255074215639e-07	pro
cell no15 null-data-2025.03.20-00.33.07.082.jpk-qi-data	7.424297876946869e-07	null
cell no15 pro-data-2025.04.02-23.37.34.285.jpk-qi-data	7.739831144047641e-07	pro
cell no16 pro-data-2025.03.20-00.38.09.980.jpk-qi-data	6.561735611792939e-07	pro
cell no17 pro-data-2025.03.20-00.52.45.490.jpk-qi-data	6.880457215210423e-07	pro
cell no18 pro-data-2025.03.20-01.04.20.630.jpk-qi-data	7.659419315096931e-07	pro
cell no19 pro-data-2025.03.20-01.16.43.999.jpk-qi-data	6.419083106415542e-07	pro
cell no2 null-data-2025.04.24-21.10.59.955.jpk-qi-data	7.659293615897279e-07	null
cell no2 pro-data-2025.03.14-22.49.31.362.jpk-qi-data	7.207974924986184e-07	pro
cell no2 pro-data-2025.03.19-20.50.20.679.jpk-qi-data	6.179659060892083e-07	pro
cell no20 pro-data-2025.03.20-01.26.05.821.jpk-qi-data	6.905512974406685e-07	pro
cell no3 gly-data-2025.03.19-21.06.34.143.jpk-qi-data	6.774426015469083e-07	gly
cell no3 null-data-2025.03.14-23.05.00.741.jpk-qi-data	5.396955175367468e-07	null
cell no3 pro 0.5nN-data-2025.03.17-21.35.33.058.jpk-qi-data	7.907242375753129e-07	pro
cell no4 pro-data-2025.03.14-23.13.21.595.jpk-qi-data	7.070166486818569e-07	pro
cell no5 gly 0.5 nN-data-2025.03.17-22.23.58.514.jpk-qi-data	6.914024073881755e-07	gly
cell no5 null-data-2025.03.14-23.25.22.829.jpk-qi-data	5.247153458990784e-07	null
cell no5 null-data-2025.04.02-21.54.53.394.jpk-qi-data	5.017539445452002e-07	null
cell no5 pro-data-2025.04.24-21.49.10.864.jpk-qi-data	7.393050241417343e-07	pro
cell no7 pro-data-2025.03.14-23.51.53.770.jpk-qi-data	7.395804332794931e-07	pro
cell no9 null-data-2025.03.18-00.05.40.987.jpk-qi-data	5.878369169842178e-07	null
