# Supplementary material for: Glycogen phase-separation drives macromolecular rearrangement and asymmetric division in E. coli
Source: EMBO J. 2025 Nov 3;44(24):7434–76. doi: 10.1038/s44318-025-00621-y (PMC12706056; doi:10.1038/s44318-025-00621-y)
Supplement: Supplementary file 30 — Figure EV10 Source Data [file 44318_2025_621_MOESM30_ESM.zip › FigureEV10/SourceData_FigEV10.xlsx]

## Sheet: Sheet1
	file_name	mean cell height (m)	strain
	cell no 8 pro-data-2025.03.17-23.48.31.707.jpk-qi-data	7.90883e-07	Cell with Protein aggregates
	cell no1 gly-data-2025.03.19-20.26.20.868.jpk-qi-data	7.12229e-07	Cell with Glycogen condensates
	cell no1 pro -data-2025.03.17-20.41.11.562.jpk-qi-data	6.8395e-07	Cell with Protein aggregates
	cell no10 gly-data-2025.03.18-00.18.51.135.jpk-qi-data	7.21336e-07	Cell with Glycogen condensates
	cell no10 gly-data-2025.03.19-23.25.37.520.jpk-qi-data	5.35231e-07	Cell with Glycogen condensates
	cell no10 pro-data-2025.04.24-22.30.15.199.jpk-qi-data	7.18508e-07	Cell with Protein aggregates
	cell no10 pro-data-2025.04.24-22.36.29.174.jpk-qi-data	5.99553e-07	Cell with Protein aggregates
	cell no11 gly-data-2025.03.19-23.43.10.592.jpk-qi-data	6.96089e-07	Cell with Glycogen condensates
	cell no11 pro-data-2025.04.24-22.47.34.737.jpk-qi-data	7.92525e-07	Cell with Protein aggregates
	cell no12 pro-data-2025.03.19-23.59.24.098.jpk-qi-data	7.41236e-07	Cell with Protein aggregates
	cell no12 pro-data-2025.04.24-23.04.10.564.jpk-qi-data	7.47385e-07	Cell with Protein aggregates
	cell no13 no14 gly-data-2025.04.02-23.23.07.974.jpk-qi-data	5.62583e-07	Cell with Glycogen condensates
	cell no13 pro-data-2025.03.20-00.11.40.742.jpk-qi-data	7.20246e-07	Cell with Protein aggregates
	cell no14 null-data-2025.03.20-00.27.56.583.jpk-qi-data	6.05616e-07	Glycogen-free cell
	cell no14 pro-data-2025.04.24-23.25.03.724.jpk-qi-data	5.07255e-07	Cell with Protein aggregates
	cell no15 null-data-2025.03.20-00.33.07.082.jpk-qi-data	7.4243e-07	Glycogen-free cell
	cell no15 pro-data-2025.04.02-23.37.34.285.jpk-qi-data	7.73983e-07	Cell with Protein aggregates
	cell no16 pro-data-2025.03.20-00.38.09.980.jpk-qi-data	6.56174e-07	Cell with Protein aggregates
	cell no17 pro-data-2025.03.20-00.52.45.490.jpk-qi-data	6.88046e-07	Cell with Protein aggregates
	cell no18 pro-data-2025.03.20-01.04.20.630.jpk-qi-data	7.65942e-07	Cell with Protein aggregates
	cell no19 pro-data-2025.03.20-01.16.43.999.jpk-qi-data	6.41908e-07	Cell with Protein aggregates
	cell no2 null-data-2025.04.24-21.10.59.955.jpk-qi-data	7.65929e-07	Glycogen-free cell
	cell no2 pro-data-2025.03.14-22.49.31.362.jpk-qi-data	7.20797e-07	Cell with Protein aggregates
	cell no2 pro-data-2025.03.19-20.50.20.679.jpk-qi-data	6.17966e-07	Cell with Protein aggregates
	cell no20 pro-data-2025.03.20-01.26.05.821.jpk-qi-data	6.90551e-07	Cell with Protein aggregates
	cell no3 gly-data-2025.03.19-21.06.34.143.jpk-qi-data	6.77443e-07	Cell with Glycogen condensates
	cell no3 null-data-2025.03.14-23.05.00.741.jpk-qi-data	5.39696e-07	Glycogen-free cell
	cell no3 pro 0.5nN-data-2025.03.17-21.35.33.058.jpk-qi-data	7.90724e-07	Cell with Protein aggregates
	cell no4 pro-data-2025.03.14-23.13.21.595.jpk-qi-data	7.07017e-07	Cell with Protein aggregates
	cell no5 gly 0.5 nN-data-2025.03.17-22.23.58.514.jpk-qi-data	6.91402e-07	Cell with Glycogen condensates
	cell no5 null-data-2025.03.14-23.25.22.829.jpk-qi-data	5.24715e-07	Glycogen-free cell
	cell no5 null-data-2025.04.02-21.54.53.394.jpk-qi-data	5.01754e-07	Glycogen-free cell
	cell no5 pro-data-2025.04.24-21.49.10.864.jpk-qi-data	7.39305e-07	Cell with Protein aggregates
	cell no7 pro-data-2025.03.14-23.51.53.770.jpk-qi-data	7.3958e-07	Cell with Protein aggregates
	cell no9 null-data-2025.03.18-00.05.40.987.jpk-qi-data	5.87837e-07	Glycogen-free cell
