# Supplementary material for: Glycogen phase-separation drives macromolecular rearrangement and asymmetric division in E. coli
Source: EMBO J. 2025 Nov 3;44(24):7434–76. doi: 10.1038/s44318-025-00621-y (PMC12706056; doi:10.1038/s44318-025-00621-y)
Supplement: Supplementary file 31 — Figure EV11 Source Data [file 44318_2025_621_MOESM31_ESM.zip › FigureEV11/FigEV11_README.txt]

For Figure EV11A-C, the raw data (BioStudies S-BIAD2088) was processed and the example curves were plotted by JPK NanoWizard V data processing software (Bruker, USA). 
