# Supplementary material for: Glycogen phase-separation drives macromolecular rearrangement and asymmetric division in E. coli
Source: EMBO J. 2025 Nov 3;44(24):7434–76. doi: 10.1038/s44318-025-00621-y (PMC12706056; doi:10.1038/s44318-025-00621-y)
Supplement: Supplementary file 31 — Figure EV11 Source Data [file 44318_2025_621_MOESM31_ESM.zip › FigureEV11/FigureEV11D.txt]

file_name	final_indentation
cell n10 off gly-0004.jpk-force	755.661350727932
cell n10 off gly-0011.jpk-force	742.7644726516853
cell n10 off gly-0014.jpk-force	737.8853294203026
cell n10 off gly-0015.jpk-force	740.5210008276862
cell n10 off gly-0017.jpk-force	743.4727560068944
cell n10 off gly-0018.jpk-force	748.2625752114999
cell n10 off gly-0019.jpk-force	754.6477606490885
cell n10 off gly-0021.jpk-force	744.608299335975
cell n10 off gly-0023.jpk-force	867.7089809922925
cell n10 off gly-0024.jpk-force	755.7803762428202
cell n10 off gly-0030.jpk-force	739.2333814530423
cell n10 off gly-0034.jpk-force	741.214939810527
cell n10 off gly-0035.jpk-force	741.0938210534778
cell n10 off gly-0037.jpk-force	744.6584136421044
cell n10 off gly-0038.jpk-force	753.3952002154684
cell n10 off gly-0044.jpk-force	865.7765135414993
cell n10 off gly-0046.jpk-force	745.5599151459946
cell n10 off gly-0051.jpk-force	745.6337815624182
cell n10 off gly-0052.jpk-force	876.1879237967074
cell n10 off gly-0053.jpk-force	755.4990205710303
cell n10 on gly-0000.jpk-force	742.8546785404747
cell n10 on gly-0003.jpk-force	848.1757463027386
cell n10 on gly-0004.jpk-force	859.0127075093787
cell n10 on gly-0005.jpk-force	876.8013539295343
cell n10 on gly-0010.jpk-force	830.0248725234085
cell n10 on gly-0011.jpk-force	868.6711943776799
cell n10 on gly-0012.jpk-force	865.9143928540427
cell n10 on gly-0013.jpk-force	872.8506378597415
cell n10 on gly-0014.jpk-force	878.7724527921223
cell n10 on gly-0016.jpk-force	884.770863545625
cell n10 on gly-0017.jpk-force	881.9619655013755
cell n10 on gly-0018.jpk-force	873.2775661472638
cell n10 on gly-0019.jpk-force	875.8953156660754
cell n10 on gly-0020.jpk-force	884.809562258352
cell n10 on gly-0027.jpk-force	851.078280600838
cell n10 on gly-0031.jpk-force	890.7724888895567
cell n10 on gly-0046.jpk-force	870.1507132504714
cell n10 on gly-0047.jpk-force	867.0850975933845
cell n10 on gly-0050.jpk-force	867.8507336571075
cell n10 on gly-0052.jpk-force	869.6762947209662
cell n10 on gly-0054.jpk-force	840.5682593641887
cell n10 on gly-0057.jpk-force	858.1705783284284
cell n10 on gly-0059.jpk-force	800.8071455419558
cell n10 on gly-0060.jpk-force	861.5309196678479
cell n11 off gly-0000-1.jpk-force	813.2190640207542
cell n11 off gly-0001-1.jpk-force	818.0587773459152
cell n11 off gly-0002-1.jpk-force	811.1521948247957
cell n11 off gly-0002.jpk-force	487.5186924836389
cell n11 off gly-0003-1.jpk-force	815.1759538878588
cell n11 off gly-0004-1.jpk-force	813.9180473246329
cell n11 off gly-0005-1.jpk-force	811.8780864189295
cell n11 off gly-0005.jpk-force	536.5625106152999
cell n11 off gly-0006.jpk-force	562.4609561414023
cell n11 off gly-0007.jpk-force	569.5479345424596
cell n11 off gly-0008-1.jpk-force	844.9164827684538
cell n11 off gly-0009-1.jpk-force	844.8132506813117
cell n11 off gly-0009.jpk-force	575.561853354638
cell n11 off gly-0010-1.jpk-force	843.9519826049996
cell n11 off gly-0010.jpk-force	587.5226129870133
cell n11 off gly-0011-1.jpk-force	846.8203771179517
cell n11 off gly-0012-1.jpk-force	848.816708891065
cell n11 off gly-0012.jpk-force	613.4262833343456
cell n11 off gly-0013-1.jpk-force	849.7170208911942
cell n11 off gly-0013.jpk-force	622.545884767599
cell n11 off gly-0015.jpk-force	512.6006013498792
cell n11 off gly-0021.jpk-force	664.2582070641605
cell n11 off gly-0022.jpk-force	659.3949890195647
cell n11 off gly-0023.jpk-force	662.3107526147766
cell n11 off gly-0024.jpk-force	672.2660208461557
cell n11 off gly-0025.jpk-force	665.2279484254097
cell n11 off gly-0026.jpk-force	674.1125972243459
cell n11 off gly-0027.jpk-force	681.1075123728998
cell n11 off gly-0028.jpk-force	682.3104535392694
cell n11 off gly-0030.jpk-force	710.2886828050705
cell n11 off gly-0032.jpk-force	725.3040562866655
cell n11 off gly-0033.jpk-force	743.0746363674052
cell n11 off gly-0034.jpk-force	743.1227244656208
cell n11 off gly-0035.jpk-force	753.1136588250641
cell n11 off gly-0036.jpk-force	747.2917262538332
cell n11 off gly-0037.jpk-force	755.1999424224259
cell n11 off gly-0038.jpk-force	750.9290258634184
cell n11 off gly-0039.jpk-force	752.259235862401
cell n11 off gly-0041.jpk-force	757.9607363960304
cell n11 off gly-0042.jpk-force	757.1039160634446
cell n11 off gly-0043.jpk-force	762.065000653236
cell n11 off gly-0044.jpk-force	754.1241057137381
cell n11 off gly-0046.jpk-force	779.105148212678
cell n11 on gly again again-0006.jpk-force	752.1242646232475
cell n11 on gly again again-0008.jpk-force	851.1855442050028
cell n11 on gly again again-0009.jpk-force	742.3970398363729
cell n11 on gly again again-0012.jpk-force	749.1751596042527
cell n11 on gly again again-0015.jpk-force	747.8910669125718
cell n11 on gly again again-0016.jpk-force	741.7583248248583
cell n11 on gly again again-0017.jpk-force	748.2379426131994
cell n11 on gly again again-0018.jpk-force	744.0793416340318
cell n11 on gly again again-0020.jpk-force	868.0454309361475
cell n11 on gly again again-0021.jpk-force	745.0089768004301
cell n11 on gly again again-0022.jpk-force	742.8543267715494
cell n11 on gly again again-0023.jpk-force	744.1549767265791
cell n11 on gly again again-0024.jpk-force	733.7260948718767
cell n11 on gly again again-0025.jpk-force	728.5383316215651
cell n11 on gly again again-0026.jpk-force	731.0668283794093
cell n11 on gly again again-0027.jpk-force	736.3498695483866
cell n11 on gly again again-0028.jpk-force	736.4994322857124
cell n11 on gly again again-0030.jpk-force	724.0078693510645
cell n11 on gly again again-0031.jpk-force	721.0080279711965
cell n11 on gly again again-0035.jpk-force	728.4669965200422
cell n11 on gly again again-0036.jpk-force	733.6916323754067
cell n11 on gly again again-0040.jpk-force	718.6483774688927
cell n11 on gly again again-0041.jpk-force	718.0129911731517
cell n11 on gly again again-0043.jpk-force	717.0691868743257
cell n11 on gly again again-0045.jpk-force	722.860290738409
cell n11 on gly again again-0047.jpk-force	724.5386617264959
cell n11 on gly again again-0048.jpk-force	711.9458515794043
cell n11 on gly again again-0049.jpk-force	712.6391625691064
cell n11 on gly again again-0050.jpk-force	719.6564154883725
cell n11 on gly again again-0052.jpk-force	717.698199782358
cell n11 on gly again again-0053.jpk-force	715.7401849257433
cell n11 on gly again again-0054.jpk-force	713.9060434858408
cell n11 on gly again again-0055.jpk-force	712.4346157763036
cell n11 on gly again again-0056.jpk-force	705.6631249967693
cell n11 on gly again again-0057.jpk-force	705.5431542397353
cell n11 on gly again again-0058.jpk-force	709.8589604374264
cell n11 on gly again again-0059.jpk-force	706.3143873664121
cell n11 on gly again again-0060.jpk-force	704.8089648985507
cell n11 on gly again again-0061.jpk-force	704.380287159593
cell n11 on gly again again-0062.jpk-force	705.6613265934494
cell n11 on gly again again-0063.jpk-force	699.7931390897099
cell n11 on gly again-0000.jpk-force	872.2212214969874
cell n11 on gly again-0001.jpk-force	874.4416122583029
cell n11 on gly again-0002.jpk-force	874.9916196158856
cell n11 on gly again-0003.jpk-force	868.0606580895823
cell n11 on gly again-0004.jpk-force	874.1214490628613
cell n11 on gly again-0005.jpk-force	864.0323602205336
cell n11 on gly again-0006.jpk-force	864.1788676786244
cell n11 on gly again-0007.jpk-force	861.37102679187
cell n11 on gly again-0008.jpk-force	869.8060854239959
cell n11 on gly again-0009.jpk-force	869.5229325556093
cell n11 on gly again-0010.jpk-force	855.4839190704777
cell n11 on gly again-0011.jpk-force	864.0106208719527
cell n11 on gly again-0012.jpk-force	862.7642032464204
cell n11 on gly again-0013.jpk-force	867.5230041465894
cell n11 on gly again-0014.jpk-force	859.5401309150421
cell n11 on gly again-0015.jpk-force	869.5653104214474
cell n11 on gly again-0016.jpk-force	859.6548079765744
cell n11 on gly again-0017.jpk-force	855.8073447012957
cell n11 on gly again-0018.jpk-force	859.5198124078665
cell n11 on gly again-0019.jpk-force	859.4812940583848
cell n11 on gly again-0020.jpk-force	862.4503239915348
cell n11 on gly again-0021.jpk-force	870.1889815370777
cell n11 on gly again-0022.jpk-force	867.4511497383425
cell n11 on gly again-0023.jpk-force	870.5651510515606
cell n11 on gly again-0024.jpk-force	864.9008506007749
cell n11 on gly again-0025.jpk-force	863.3851893814202
cell n11 on gly again-0026.jpk-force	855.319454132108
cell n11 on gly again-0027.jpk-force	855.7053286851383
cell n11 on gly again-0028.jpk-force	848.6814666862914
cell n11 on gly again-0029.jpk-force	763.7328103978114
cell n11 on gly again-0030.jpk-force	852.3427389110064
cell n11 on gly again-0031.jpk-force	874.5408461620539
cell n11 on gly again-0032.jpk-force	853.8932940024912
cell n11 on gly again-0033.jpk-force	857.6609849147865
cell n11 on gly again-0034.jpk-force	866.4747754461761
cell n11 on gly again-0035.jpk-force	851.5549876182192
cell n11 on gly again-0036.jpk-force	856.2376203012604
cell n11 on gly again-0037.jpk-force	864.3155313839156
cell n11 on gly again-0038.jpk-force	860.6814561612215
cell n11 on gly again-0039.jpk-force	853.6157596396982
cell n11 on gly again-0040.jpk-force	741.2021801631759
cell n11 on gly again-0041.jpk-force	739.6890790456946
cell n11 on gly again-0042.jpk-force	863.4317789484257
cell n11 on gly again-0043.jpk-force	760.6087942354518
cell n11 on gly again-0044.jpk-force	867.589513788865
cell n11 on gly again-0045.jpk-force	752.2119720767726
cell n11 on gly again-0046.jpk-force	859.182666329009
cell n11 on gly again-0048.jpk-force	858.266541005194
cell n11 on gly again-0049.jpk-force	860.7365070287924
cell n11 on gly again-0050.jpk-force	859.5503220653077
cell n11 on gly again-0051.jpk-force	750.0555259059146
cell n11 on gly again-0052.jpk-force	747.1764996723339
cell n11 on gly again-0053.jpk-force	740.597801588259
cell n11 on gly-0011.jpk-force	571.3762519721639
cell n11 on gly-0012.jpk-force	553.538291644963
cell n11 on gly-0014.jpk-force	542.3486731967007
cell n11 on gly-0015.jpk-force	529.5328544902802
cell n11 on gly-0016.jpk-force	561.466317271495
cell n11 on gly-0017.jpk-force	570.5678675758063
cell n11 on gly-0019.jpk-force	575.4286101439112
cell n11 on gly-0020.jpk-force	571.4703550281229
cell n11 on gly-0022.jpk-force	596.5233782364382
cell n11 on gly-0024.jpk-force	643.4684530726065
cell n11 on gly-0025.jpk-force	671.4804640176058
cell n11 on gly-0026.jpk-force	681.5657897881352
cell n11 on gly-0027.jpk-force	720.6413409609131
cell n11 on gly-0029.jpk-force	793.7397181869245
cell n11 on gly-0030.jpk-force	802.522181437198
cell n11 on gly-0031.jpk-force	810.4866088096985
cell n11 on gly-0032.jpk-force	811.2276469226815
cell n11 on gly-0033.jpk-force	823.0620366935503
cell n11 on gly-0034.jpk-force	819.296838567682
cell n11 on gly-0035.jpk-force	829.1687283158913
cell n11 on gly-0036.jpk-force	820.9819743436975
cell n11 on gly-0037.jpk-force	804.2486634146903
cell n11 on gly-0042.jpk-force	567.0347411856911
cell n11 on gly-0045.jpk-force	577.0421685735686
cell n11 on gly-0047.jpk-force	579.0191690074521
cell n11 on gly-0048.jpk-force	574.9643832593459
cell n11 on gly-0049.jpk-force	574.9867750067987
cell n11 on gly-0052.jpk-force	782.9713153559417
cell n11 on gly-0053.jpk-force	777.260307285403
cell n11 on gly-0054.jpk-force	789.0730781633738
cell n11 on gly-0055.jpk-force	794.856399820468
cell n11 on gly-0056.jpk-force	770.9096341035016
cell n11 on gly-0057.jpk-force	787.8823301352213
cell n11 on gly-0058.jpk-force	684.7296079523665
cell n11 on gly-0059.jpk-force	796.7905360452498
cell n11 on gly-0060.jpk-force	798.9877173702429
cell n11 on gly-0061.jpk-force	687.828520653436
cell n11 on gly-0063.jpk-force	786.8039245559861
cell n12 off pro-0007.jpk-force	616.9102563428162
cell n12 off pro-0021.jpk-force	725.8165092866029
cell n12 off pro-0022.jpk-force	728.597693361277
cell n12 off pro-0023.jpk-force	748.740293950806
cell n12 off pro-0025.jpk-force	686.5362401476306
cell n12 off pro-0035.jpk-force	700.4826823987183
cell n12 off pro-0036.jpk-force	781.5586170565691
cell n12 off pro-0037.jpk-force	800.6981951587934
cell n12 off pro-0038.jpk-force	808.4193250965108
cell n12 off pro-0039.jpk-force	802.5932773748245
cell n12 off pro-0043.jpk-force	834.6126331514075
cell n12 off pro-0045.jpk-force	852.2879916856266
cell n12 off pro-0046.jpk-force	873.4160869650265
cell n12 off pro-0047.jpk-force	859.522161787311
cell n12 off pro-0049.jpk-force	868.508453102216
cell n12 off pro-0050.jpk-force	869.2135006015831
cell n12 off pro-0051.jpk-force	880.1350466359012
cell n12 off pro-0052.jpk-force	867.4355256368375
cell n12 off pro-0053.jpk-force	878.0864927774829
cell n12 off pro-0054.jpk-force	876.2480839089212
cell n12 off pro-0055.jpk-force	879.1185668945134
cell n12 off pro-0058.jpk-force	868.2209139869652
cell n12 off pro-0060.jpk-force	873.9998157564507
cell n12 off pro-0061.jpk-force	868.3767517285233
cell n12 off pro-0063.jpk-force	884.500375722386
cell n12 on pro-0013.jpk-force	594.7109868011871
cell n12 on pro-0014.jpk-force	587.7396788688458
cell n12 on pro-0016.jpk-force	542.7574592534717
cell n12 on pro-0018.jpk-force	632.0291647769278
cell n12 on pro-0019.jpk-force	640.7954709224791
cell n12 on pro-0020.jpk-force	647.7712530870515
cell n12 on pro-0021.jpk-force	663.9062547356157
cell n12 on pro-0022.jpk-force	713.8687003177776
cell n12 on pro-0023.jpk-force	648.9507894811653
cell n12 on pro-0024.jpk-force	743.8919549365698
cell n12 on pro-0025.jpk-force	764.6770640731293
cell n12 on pro-0026.jpk-force	767.8321304754323
cell n12 on pro-0027.jpk-force	765.4341086057971
cell n12 on pro-0028.jpk-force	762.4277482174524
cell n12 on pro-0029.jpk-force	745.5860384820834
cell n12 on pro-0034.jpk-force	453.356732090131
cell n12 on pro-0036.jpk-force	423.98493764320716
cell n12 on pro-0044.jpk-force	444.3538814168476
cell n12 on pro-0052.jpk-force	534.4144421037348
cell n12 on pro-0053.jpk-force	520.47288026448
cell n12 on pro-0054.jpk-force	619.5905517039264
cell n12 on pro-0055.jpk-force	843.7940098196145
cell n12 on pro-0056.jpk-force	849.8879507655664
cell n12 on pro-0057.jpk-force	858.8149857989746
cell n12 on pro-0058.jpk-force	837.7409705418053
cell n12 on pro-0059.jpk-force	855.4770429269166
cell n12 on pro-0060.jpk-force	854.409172345033
cell n12 on pro-0061.jpk-force	871.7320550017436
cell n12 on pro-0062.jpk-force	865.6050413458421
cell n12 on pro-0063.jpk-force	871.6017486566782
cell n14 null-0003.jpk-force	401.37027213713446
cell n14 null-0004.jpk-force	403.1784896624814
cell n14 null-0007.jpk-force	414.35479048613496
cell n14 null-0008.jpk-force	428.25062322565964
cell n14 null-0009.jpk-force	448.36192363970116
cell n14 null-0010.jpk-force	466.3293274957115
cell n14 null-0011.jpk-force	469.26311408165157
cell n14 null-0013.jpk-force	443.3991977965017
cell n14 null-0014.jpk-force	440.29680055254255
cell n14 null-0019.jpk-force	569.2064904944009
cell n14 null-0020.jpk-force	547.0722051795194
cell n14 null-0021.jpk-force	455.74245497923977
cell n14 null-0023.jpk-force	518.2795446528961
cell n14 null-0024.jpk-force	631.261234474922
cell n14 null-0025.jpk-force	801.5077368313166
cell n14 null-0030.jpk-force	693.5698336096017
cell n14 null-0031.jpk-force	704.5155213373987
cell n14 null-0033.jpk-force	713.2974459568024
cell n14 null-0034.jpk-force	716.4254358532147
cell n14 null-0036.jpk-force	731.4378925110252
cell n14 null-0037.jpk-force	722.386670171784
cell n14 null-0038.jpk-force	731.4163238285896
cell n14 null-0039.jpk-force	732.4671413796032
cell n14 null-0040.jpk-force	740.4344168373167
cell n14 null-0041.jpk-force	741.4712160906078
cell n14 null-0042.jpk-force	740.632386497396
cell n14 null-0043.jpk-force	738.5207657163955
cell n14 null-0044.jpk-force	750.323942115488
cell n14 null-0045.jpk-force	752.5411063426179
cell n14 null-0046.jpk-force	748.4376178408758
cell n14 null-0051.jpk-force	757.2386010650342
cell n14 null-0052.jpk-force	759.2301062940737
cell n14 null-0054.jpk-force	784.2242044249456
cell n14 null-0061.jpk-force	573.0320129828326
cell n14 null-0062.jpk-force	570.2566824883332
cell n15 null-0016.jpk-force	422.7543685462775
cell n15 null-0017.jpk-force	436.72084041467787
cell n15 null-0018.jpk-force	443.6179697304966
cell n15 null-0019.jpk-force	452.7514496718908
cell n15 null-0020.jpk-force	458.5017019994922
cell n15 null-0021.jpk-force	462.5463403839602
cell n15 null-0022.jpk-force	473.4700473925901
cell n15 null-0023.jpk-force	598.6066035496558
cell n15 null-0026.jpk-force	476.522417219049
cell n15 null-0027.jpk-force	397.53835295869203
cell n15 null-0028.jpk-force	482.6552801343581
cell n15 null-0029.jpk-force	374.4204483694459
cell n15 null-0032.jpk-force	663.8056138238267
cell n15 null-0033.jpk-force	561.9307712028974
cell n15 null-0034.jpk-force	724.6277976182635
cell n15 null-0035.jpk-force	745.4835774651544
cell n15 null-0036.jpk-force	614.1318249489226
cell n15 null-0037.jpk-force	619.2199984736484
cell n15 null-0038.jpk-force	636.3060235492947
cell n15 null-0039.jpk-force	643.242952146873
cell n15 null-0063.jpk-force	490.86072528147196
cell n16 off pro-0002.jpk-force	824.311708951196
cell n16 off pro-0003.jpk-force	826.419752434967
cell n16 off pro-0004.jpk-force	840.281400385387
cell n16 off pro-0012.jpk-force	840.0443450561513
cell n16 off pro-0014.jpk-force	777.3057086572693
cell n16 off pro-0016.jpk-force	845.1091147648063
cell n16 off pro-0019.jpk-force	830.2917073240646
cell n16 off pro-0030.jpk-force	851.9273910444881
cell n16 off pro-0031.jpk-force	851.8414515117389
cell n16 off pro-0032.jpk-force	840.9035247966408
cell n16 off pro-0033.jpk-force	848.9397535785173
cell n16 off pro-0034.jpk-force	853.0230922061098
cell n16 off pro-0035.jpk-force	794.1912721716919
cell n16 off pro-0036.jpk-force	856.9219057213726
cell n16 off pro-0037.jpk-force	851.90681068554
cell n16 off pro-0038.jpk-force	851.7914437485624
cell n16 off pro-0039.jpk-force	856.7389258885146
cell n16 off pro-0041.jpk-force	840.7405893229441
cell n16 off pro-0042.jpk-force	850.6114440930584
cell n16 off pro-0043.jpk-force	855.8244683287556
cell n16 off pro-0048.jpk-force	851.8781605572099
cell n16 off pro-0050.jpk-force	844.8938190771001
cell n16 off pro-0053.jpk-force	859.5329342148913
cell n16 off pro-0059.jpk-force	852.82510702497
cell n16 off pro-0060.jpk-force	862.895197598547
cell n16 off pro-0061.jpk-force	848.9373400293395
cell n16 on pro-0025.jpk-force	315.62671807817156
cell n16 on pro-0026.jpk-force	311.5337486195579
cell n16 on pro-0034.jpk-force	306.0235017319319
cell n16 on pro-0037.jpk-force	315.0238366580917
cell n16 on pro-0045.jpk-force	304.074141209749
cell n16 on pro-0048.jpk-force	306.2919666029619
cell n16 on pro-0056.jpk-force	320.40186253158487
cell n17 off pro-0002.jpk-force	710.7118843269841
cell n17 off pro-0003.jpk-force	728.5633105158869
cell n17 off pro-0004.jpk-force	744.6251274993283
cell n17 off pro-0008.jpk-force	786.825931121404
cell n17 off pro-0012.jpk-force	819.3306793797896
cell n17 off pro-0017.jpk-force	713.9761436562428
cell n17 off pro-0019.jpk-force	790.2001130472432
cell n17 off pro-0020.jpk-force	821.2348827851089
cell n17 off pro-0021.jpk-force	800.3893995186947
cell n17 off pro-0022.jpk-force	800.2317563990389
cell n17 off pro-0023.jpk-force	837.132612916162
cell n17 off pro-0026.jpk-force	834.2984410980681
cell n17 off pro-0032.jpk-force	745.42690795299
cell n17 off pro-0033.jpk-force	741.4874538588203
cell n17 off pro-0038.jpk-force	763.2547766002518
cell n17 off pro-0040.jpk-force	801.2369594086447
cell n17 off pro-0041.jpk-force	795.1978261545614
cell n17 off pro-0043.jpk-force	829.1055340003373
cell n17 off pro-0053.jpk-force	859.0513506215569
cell n17 off pro-0054.jpk-force	855.0904789386519
cell n17 off pro-0055.jpk-force	828.235455191465
cell n17 off pro-0056.jpk-force	860.0269584961635
cell n17 off pro-0058.jpk-force	840.2566428142048
cell n17 off pro-0059.jpk-force	854.2336321341478
cell n17 off pro-0060.jpk-force	842.1286581890191
cell n17 on pro-0005.jpk-force	458.785902463325
cell n17 on pro-0016.jpk-force	464.1233259420134
cell n17 on pro-0024.jpk-force	469.1280860280151
cell n17 on pro-0026.jpk-force	456.2653497754004
cell n17 on pro-0028.jpk-force	467.2155745049857
cell n17 on pro-0032.jpk-force	459.08801215214334
cell n17 on pro-0038.jpk-force	456.27108013742463
cell n17 on pro-0039.jpk-force	457.3748174876958
cell n17 on pro-0040.jpk-force	466.8460613510363
cell n17 on pro-0043.jpk-force	449.8309743253854
cell n17 on pro-0044.jpk-force	465.28444932413436
cell n17 on pro-0045.jpk-force	470.84428291912997
cell n17 on pro-0047.jpk-force	460.5693271767318
cell n17 on pro-0051.jpk-force	464.1833032245389
cell n17 on pro-0057.jpk-force	474.34194104103943
cell n17 on pro-0059.jpk-force	469.8794996931116
cell n17 on pro-0060.jpk-force	469.123848061423
cell n17 on pro-0062.jpk-force	480.4901790458075
cell n17 on pro-0063.jpk-force	481.30002010072536
cell n18 off pro again-0002.jpk-force	859.1303180338161
cell n18 off pro again-0012.jpk-force	871.1114247194473
cell n18 off pro again-0028.jpk-force	869.3563445023686
cell n18 off pro again-0029.jpk-force	867.8165519144754
cell n18 off pro again-0033.jpk-force	869.6277298051263
cell n18 off pro again-0034.jpk-force	878.0361736953108
cell n18 off pro again-0040.jpk-force	885.5487842551553
cell n18 off pro again-0043.jpk-force	868.804760345323
cell n18 off pro again-0045.jpk-force	866.6653362864269
cell n18 off pro-0007.jpk-force	881.0954130616002
cell n18 off pro-0011.jpk-force	877.9232856565993
cell n18 off pro-0032.jpk-force	865.4592738836425
cell n18 off pro-0036.jpk-force	878.5379783203568
cell n18 off pro-0039.jpk-force	873.7314606649818
cell n18 off pro-0042.jpk-force	874.8759601593196
cell n18 off pro-0043.jpk-force	876.030436071643
cell n18 off pro-0044.jpk-force	876.0959351591707
cell n18 on pro-0007.jpk-force	357.8971418080657
cell n18 on pro-0037.jpk-force	322.3271681118483
cell n18 on pro-0039.jpk-force	341.54238591736583
cell n18 on pro-0040.jpk-force	340.7128106537232
cell n18 on pro-0041.jpk-force	344.1896191470709
cell n18 on pro-0051.jpk-force	316.4108662977506
cell n18 on pro-0052.jpk-force	324.37277233082074
cell n18 on pro-0053.jpk-force	325.7505541302859
cell n18 on pro-0054.jpk-force	328.52298339829133
cell n18 on pro-0055.jpk-force	341.75054064672196
cell n18 on pro-0056.jpk-force	342.5365060116507
cell n18 on pro-0058.jpk-force	332.5007094483389
cell n18 on pro-0059.jpk-force	329.67753994537935
cell n18 on pro-0060.jpk-force	326.75464530507173
cell n20 off pro-0003.jpk-force	774.2281012224003
cell n20 off pro-0005.jpk-force	776.9998319550697
cell n20 off pro-0007.jpk-force	787.9477290345262
cell n20 off pro-0010.jpk-force	793.243713388298
cell n20 off pro-0012.jpk-force	801.0844867803966
cell n20 off pro-0013.jpk-force	804.1383753460418
cell n20 off pro-0014.jpk-force	807.280696395985
cell n20 off pro-0015.jpk-force	802.0794240502614
cell n20 off pro-0017.jpk-force	804.0687323938226
cell n20 off pro-0018.jpk-force	811.2048277156084
cell n20 off pro-0024.jpk-force	817.9443567253954
cell n20 off pro-0025.jpk-force	790.9091613483711
cell n20 off pro-0029.jpk-force	817.9812691290477
cell n20 off pro-0031.jpk-force	806.9632742542678
cell n20 off pro-0032.jpk-force	825.8827187773317
cell n20 off pro-0033.jpk-force	821.7511771997089
cell n20 off pro-0034.jpk-force	821.0007788524144
cell n20 off pro-0039.jpk-force	826.9228722103226
cell n20 off pro-0041.jpk-force	833.9929672841456
cell n20 off pro-0047.jpk-force	828.3131958129948
cell n20 off pro-0048.jpk-force	837.2553280435809
cell n20 off pro-0049.jpk-force	842.2793530945017
cell n20 off pro-0052.jpk-force	835.5068883968
cell n20 off pro-0053.jpk-force	843.3910569355259
cell n20 off pro-0054.jpk-force	838.1878507954174
cell n20 off pro-0055.jpk-force	838.5592566205091
cell n20 off pro-0056.jpk-force	841.4140848390492
cell n20 off pro-0057.jpk-force	840.3046077423767
cell n20 off pro-0058.jpk-force	843.6379831879474
cell n20 off pro-0059.jpk-force	848.4770589211577
cell n20 off pro-0060.jpk-force	831.5147653243739
cell n20 off pro-0061.jpk-force	834.4954245100533
cell n20 off pro-0062.jpk-force	835.4156539705261
cell n20 off pro-0063.jpk-force	830.399859373659
cell n20 on pro-0021.jpk-force	484.1399749673994
cell n20 on pro-0029.jpk-force	489.05799141592314
cell n20 on pro-0040.jpk-force	546.1634031599731
cell n20 on pro-0045.jpk-force	468.9262438204601
cell n20 on pro-0052.jpk-force	462.07360823544695
cell n20 on pro-0054.jpk-force	544.1584163616642
cell n20 on pro-0056.jpk-force	530.1360458048249
cell n20 on pro-0057.jpk-force	523.1004727061664
cell n20 on pro-0062.jpk-force	450.9634180477893
cell no1 off gly-0003.jpk-force	446.5537323693635
cell no1 off gly-0004.jpk-force	496.54340985470037
cell no1 off gly-0006.jpk-force	521.2394355787457
cell no1 off gly-0009.jpk-force	526.2995274509659
cell no1 off gly-0013.jpk-force	482.2060326112373
cell no1 off gly-0014.jpk-force	508.18017876117
cell no1 off gly-0015.jpk-force	584.344637177819
cell no1 off gly-0016.jpk-force	582.3479929426807
cell no1 off gly-0017.jpk-force	533.1311977461793
cell no1 off gly-0018.jpk-force	596.2234327782672
cell no1 off gly-0019.jpk-force	607.3376834570435
cell no1 off gly-0020.jpk-force	542.2093799591931
cell no1 off gly-0022.jpk-force	615.085351027926
cell no1 off gly-0026.jpk-force	607.2115048292652
cell no1 off gly-0027.jpk-force	611.0044156385368
cell no1 off gly-0028.jpk-force	613.8909679783206
cell no1 off gly-0029.jpk-force	689.007783217272
cell no1 off gly-0030.jpk-force	697.1755784966379
cell no1 off gly-0031.jpk-force	624.9984604413497
cell no1 off gly-0032.jpk-force	693.0982976987216
cell no1 off gly-0033.jpk-force	714.8939895203897
cell no1 off gly-0034.jpk-force	627.874152916902
cell no1 off gly-0035.jpk-force	626.9627159203818
cell no1 off gly-0036.jpk-force	631.6833686558471
cell no1 off gly-0037.jpk-force	711.779743790347
cell no1 off gly-0038.jpk-force	717.0163697280833
cell no1 off gly-0039.jpk-force	717.7012435996878
cell no1 off gly-0041.jpk-force	732.6784336103103
cell no1 off gly-0042.jpk-force	730.5980708008309
cell no1 off gly-0043.jpk-force	735.7193694511813
cell no1 off gly-0044.jpk-force	741.7513891875246
cell no1 off gly-0045.jpk-force	741.7927101540188
cell no1 off gly-0046.jpk-force	750.5235189227786
cell no1 off gly-0047.jpk-force	741.5921287899209
cell no1 off gly-0048.jpk-force	737.6115407932424
cell no1 off gly-0049.jpk-force	740.444336859423
cell no1 off gly-0050.jpk-force	750.4632490525324
cell no1 off gly-0051.jpk-force	756.568495357679
cell no1 off gly-0052.jpk-force	753.667179260348
cell no1 off gly-0053.jpk-force	761.3496602486765
cell no1 off gly-0054.jpk-force	752.3314016835012
cell no1 off gly-0055.jpk-force	751.5016200590596
cell no1 off gly-0057.jpk-force	757.5152084549736
cell no1 off gly-0058.jpk-force	762.3026994245774
cell no1 off gly-0059.jpk-force	678.330450110318
cell no1 off gly-0060.jpk-force	762.3456592817524
cell no1 off gly-0061.jpk-force	762.1647502081609
cell no1 off gly-0062.jpk-force	772.2797967797071
cell no1 off gly-0063.jpk-force	777.2546128445138
cell no1 on gly-0026.jpk-force	474.48932682924686
cell no1 on gly-0029.jpk-force	523.2974538804802
cell no1 on gly-0031.jpk-force	542.4711347389795
cell no1 on gly-0032.jpk-force	575.2872425941156
cell no1 on gly-0033.jpk-force	557.2288893855452
cell no1 on gly-0034.jpk-force	566.1908928697984
cell no1 on gly-0035.jpk-force	598.3283955803968
cell no1 on gly-0036.jpk-force	615.4113746105562
cell no1 on gly-0037.jpk-force	584.2532118606247
cell no1 on gly-0038.jpk-force	675.3194540249305
cell no1 on gly-0039.jpk-force	685.4856312672513
cell no1 on gly-0040.jpk-force	458.19896029543634
cell no1 on gly-0041.jpk-force	667.2831940618053
cell no1 on gly-0042.jpk-force	688.2642188602782
cell no1 on gly-0043.jpk-force	689.1891830413263
cell no1 on gly-0044.jpk-force	741.2042020733221
cell no1 on gly-0045.jpk-force	749.1246058684653
cell no1 on gly-0046.jpk-force	751.0461227273547
cell no1 on gly-0047.jpk-force	768.1551715203449
cell no1 on gly-0048.jpk-force	753.9783931706422
cell no1 on gly-0049.jpk-force	760.1055824044864
cell no1 on gly-0050.jpk-force	756.9335366205981
cell no1 on gly-0051.jpk-force	754.7309605641674
cell no1 on gly-0052.jpk-force	753.7677009726904
cell no1 on gly-0054.jpk-force	769.7639681192085
cell no1 on gly-0055.jpk-force	774.4855436279666
cell no1 on gly-0056.jpk-force	784.490961284003
cell no1 on gly-0057.jpk-force	769.681572776822
cell no1 on gly-0058.jpk-force	774.2445866363973
cell no1 on gly-0059.jpk-force	781.4906497494585
cell no1 on gly-0060.jpk-force	785.4960101887538
cell no1 on gly-0061.jpk-force	784.7616510602736
cell no1 on gly-0062.jpk-force	784.7905681210827
cell no1 on gly-0063.jpk-force	788.3238625489316
cell no11 on pro-0013.jpk-force	243.5618171445978
cell no8 off pro-0008.jpk-force	482.5140196005749
cell no8 off pro-0009.jpk-force	469.61901207834217
cell no8 off pro-0011.jpk-force	420.1501452197141
cell no8 off pro-0012.jpk-force	463.5541675461571
cell no8 off pro-0013.jpk-force	494.21662202966036
cell no8 off pro-0014.jpk-force	496.4144931445512
cell no8 off pro-0019.jpk-force	496.443681098504
cell no8 off pro-0021.jpk-force	477.43266214969486
cell no8 off pro-0024.jpk-force	452.37930643363364
cell no8 off pro-0025.jpk-force	442.24337153597713
cell no8 off pro-0027.jpk-force	480.3625910635936
cell no8 off pro-0029.jpk-force	422.2198873855628
cell no8 off pro-0037.jpk-force	496.1209775600713
cell no8 off pro-0038.jpk-force	449.9403040228722
cell no8 off pro-0039.jpk-force	484.08499742122086
cell no8 off pro-0059.jpk-force	513.8958044588787
cell no8 on pro 20 nN-0000.jpk-force	421.32726981502
cell no8 on pro 20 nN-0001.jpk-force	437.0150445109334
cell no8 on pro 20 nN-0008.jpk-force	463.9609053643975
cell no8 on pro 20 nN-0009.jpk-force	500.0571040973803
cell no8 on pro 20 nN-0030.jpk-force	400.43192382558084
cell no8 on pro 20 nN-0037.jpk-force	399.4634077336001
cell no8 on pro 20 nN-0041.jpk-force	448.49417002505044
cell no8 on pro 20 nN-0044.jpk-force	417.2392988237019
cell no8 on pro 20 nN-0045.jpk-force	418.0863778410549
cell no8 on pro 20 nN-0046.jpk-force	410.2106935108634
cell no8 on pro 20 nN-0050.jpk-force	412.23574162025767
cell no8 on pro 20 nN-0051.jpk-force	408.22072548296325
cell no8 on pro 20 nN-0053.jpk-force	426.2393375091025
cell no8 on pro 20 nN-0054.jpk-force	433.15774476732963
cell no8 on pro 20 nN-0055.jpk-force	437.1078921323462
cell no8 on pro 20 nN-0057.jpk-force	430.13204706224275
cell no8 on pro 20 nN-0059.jpk-force	419.0377040803704
cell no8 on pro 20 nN-0061.jpk-force	442.0699571205101
cell no8 on pro 20 nN-0062.jpk-force	438.8844132083352
cell no8 on pro 20 nN-0063.jpk-force	428.1376872088845
cell no8 on pro 20 nN-0064.jpk-force	443.9685345028478
cell no8 on pro 20 nN-0066.jpk-force	398.027998842021
cell no9 null mid-0000.jpk-force	778.8274353597101
cell no9 null mid-0004.jpk-force	786.6184620084238
cell no9 null mid-0008.jpk-force	661.6794563929733
cell no9 null mid-0011.jpk-force	667.8403843240686
cell no9 null mid-0012.jpk-force	773.8408082088824
cell no9 null mid-0015.jpk-force	676.6836425883389
cell no9 null mid-0016.jpk-force	674.5066509731361
cell no9 null mid-0017.jpk-force	722.7383297154277
cell no9 null mid-0023.jpk-force	654.7425264694915
cell no9 null mid-0027.jpk-force	654.509652117182
cell no9 null mid-0035.jpk-force	645.1902863333645
cell no9 null mid-0036.jpk-force	657.3942805260158
cell no9 null mid-0037.jpk-force	648.4176971242141
cell no9 null mid-0040.jpk-force	646.3503485367235
cell no9 null mid-0042.jpk-force	654.4401747401034
cell no9 null mid-0043.jpk-force	651.2571883414028
cell no9 null mid-0044.jpk-force	660.1947748023646
cell no9 null mid-0045.jpk-force	659.5355061811804
cell no9 null mid-0046.jpk-force	666.2041128533656
cell no9 null mid-0047.jpk-force	645.0878342367014
cell no9 null mid-0050.jpk-force	667.0835545426586
cell no9 null mid-0063.jpk-force	644.1461758875146
cell no9 null pole-0007.jpk-force	682.8499745109966
cell no9 null pole-0008.jpk-force	802.7343980471942
cell no9 null pole-0013.jpk-force	669.5924222835627
cell no9 null pole-0027.jpk-force	678.4878921208192
cell no9 null pole-0033.jpk-force	674.37443220157
cell no9 null pole-0035.jpk-force	685.3354956500403
cell no9 null pole-0036.jpk-force	687.3222750439239
cell no9 null pole-0039.jpk-force	671.4356682792356
cell no9 null pole-0041.jpk-force	806.4714241026628
cell no9 null pole-0043.jpk-force	666.547998859615
cell no9 null pole-0045.jpk-force	680.0491407497938
cell no9 null pole-0046.jpk-force	690.1175265305516
cell no9 null pole-0051.jpk-force	665.1833250529137
cell no9 null pole-0052.jpk-force	679.0545578336742
cell no9 null pole-0053.jpk-force	679.0881658975946
cell no9 null pole-0054.jpk-force	709.30506454938
cell no9 null pole-0059.jpk-force	705.765636707574
cell no9 null pole-0060.jpk-force	674.029271051704
cell no9 null pole-0061.jpk-force	671.8906856277868
cell no 2 off pro-0000.jpk-force	532.6879807984577
cell no 2 off pro-0001.jpk-force	544.3333281695441
cell no 2 off pro-0002.jpk-force	536.439640705051
cell no 2 off pro-0003.jpk-force	563.5217019179973
cell no 2 off pro-0004.jpk-force	535.1121044105836
cell no 2 off pro-0005.jpk-force	559.1570979865056
cell no 2 off pro-0006.jpk-force	534.8344149018483
cell no 2 off pro-0007.jpk-force	536.3387384095399
cell no 2 off pro-0008.jpk-force	552.3035468921922
cell no 2 off pro-0009.jpk-force	548.1566065090816
cell no 2 off pro-0010.jpk-force	530.2112111368798
cell no 2 off pro-0011.jpk-force	541.3555174222962
cell no 2 off pro-0012.jpk-force	563.126358950583
cell no 2 off pro-0013.jpk-force	563.1947922152261
cell no 2 off pro-0014.jpk-force	584.9979729291724
cell no 2 off pro-0015.jpk-force	584.0075720924865
cell no 2 off pro-0016.jpk-force	582.989523192846
cell no 2 off pro-0017.jpk-force	584.0326300066185
cell no 2 off pro-0018.jpk-force	570.0598844406913
cell no 2 off pro-0019.jpk-force	559.9533153791974
cell no 2 off pro-0020.jpk-force	550.7920722593674
cell no 2 off pro-0021.jpk-force	558.0179147279964
cell no 2 off pro-0022.jpk-force	549.0113012033166
cell no 2 off pro-0023.jpk-force	548.9434666942124
cell no 2 off pro-0024.jpk-force	569.8727373884179
cell no 2 off pro-0025.jpk-force	586.7880863709554
cell no 2 off pro-0026.jpk-force	592.7578785518127
cell no 2 off pro-0027.jpk-force	547.7139576716027
cell no 2 off pro-0029.jpk-force	549.5210849955545
cell no 2 off pro-0030.jpk-force	579.4885691609516
cell no 2 off pro-0032.jpk-force	503.32154278040696
cell no 2 off pro-0033.jpk-force	562.474942846496
cell no 2 off pro-0034.jpk-force	545.5100361268293
cell no 2 off pro-0035.jpk-force	601.206853100268
cell no 2 off pro-0037.jpk-force	497.3582561058489
cell no 2 off pro-0038.jpk-force	576.3704230642941
cell no 2 off pro-0039.jpk-force	590.33018828133
cell no 2 off pro-0040.jpk-force	537.2981430178111
cell no 2 off pro-0041.jpk-force	603.1582879974444
cell no 2 off pro-0042.jpk-force	597.0798169275216
cell no 2 off pro-0044.jpk-force	585.3509275602652
cell no 2 off pro-0045.jpk-force	594.2278341759348
cell no 2 off pro-0046.jpk-force	578.1860451044674
cell no 2 off pro-0051.jpk-force	595.0067131006745
cell no 2 off pro-0053.jpk-force	627.9168530158704
cell no 2 off pro-0056.jpk-force	532.699443255282
cell no 2 off pro-0057.jpk-force	534.8566279301083
cell no 2 off pro-0058.jpk-force	546.7315724056385
cell no 2 off pro-0059.jpk-force	641.6923696981363
cell no 2 off pro-0060.jpk-force	619.6134138386658
cell no 2 off pro-0062.jpk-force	624.8723264820485
cell no 2 off pro-0063.jpk-force	638.7368340591753
cell no 2 on pro-0001.jpk-force	480.31274428528997
cell no 2 on pro-0004.jpk-force	420.00776809221946
cell no 2 on pro-0009.jpk-force	420.6956116254846
cell no 2 on pro-0013.jpk-force	467.6728757649213
cell no 2 on pro-0015.jpk-force	503.6571366289693
cell no 2 on pro-0016.jpk-force	492.4497402872117
cell no 2 on pro-0017.jpk-force	501.3383991906191
cell no 2 on pro-0019.jpk-force	553.428731287628
cell no 2 on pro-0020.jpk-force	564.50445457052
cell no 2 on pro-0022.jpk-force	538.1034350232094
cell no 2 on pro-0024.jpk-force	541.2438715803357
cell no 2 on pro-0025.jpk-force	545.1651652824097
cell no 2 on pro-0026.jpk-force	537.2140919157931
cell no 2 on pro-0027.jpk-force	549.9321244219301
cell no 2 on pro-0028.jpk-force	573.1051491296108
cell no 2 on pro-0029.jpk-force	584.8609012969499
cell no 2 on pro-0030.jpk-force	556.9894687977579
cell no 2 on pro-0031.jpk-force	570.97179755856
cell no 2 on pro-0032.jpk-force	633.7842779327694
cell no 2 on pro-0033.jpk-force	527.0959352175597
cell no 2 on pro-0034.jpk-force	550.6412831313272
cell no 2 on pro-0035.jpk-force	600.7327807221196
cell no 2 on pro-0036.jpk-force	561.7280011458009
cell no 2 on pro-0037.jpk-force	602.6954806815544
cell no 2 on pro-0038.jpk-force	525.4596368475933
cell no 2 on pro-0039.jpk-force	535.7627628317595
cell no 2 on pro-0040.jpk-force	515.7440320342134
cell no 2 on pro-0041.jpk-force	555.8177825155053
cell no 2 on pro-0042.jpk-force	607.5603181832201
cell no 2 on pro-0043.jpk-force	545.5081075153666
cell no 2 on pro-0044.jpk-force	608.3695011848394
cell no 2 on pro-0045.jpk-force	646.4483708784178
cell no 2 on pro-0046.jpk-force	539.4773674564595
cell no 2 on pro-0047.jpk-force	589.7226198021597
cell no 2 on pro-0048.jpk-force	588.398913287449
cell no 2 on pro-0049.jpk-force	581.5419012716935
cell no 2 on pro-0050.jpk-force	610.3012814645241
cell no 2 on pro-0051.jpk-force	622.43235428758
cell no 2 on pro-0052.jpk-force	604.4051399488982
cell no 2 on pro-0054.jpk-force	726.3317485847336
cell no 2 on pro-0056.jpk-force	613.0295954114913
cell no 2 on pro-0057.jpk-force	598.423353674912
cell no 2 on pro-0058.jpk-force	586.9969877382081
cell no 2 on pro-0059.jpk-force	711.1346636163121
cell no 2 on pro-0060.jpk-force	566.1604101476017
cell no 2 on pro-0062.jpk-force	547.3636507422983
cell no 3 null-0001.jpk-force	823.0317668749975
cell no 3 null-0003.jpk-force	886.4144019051993
cell no 3 null-0004.jpk-force	887.6970381519544
cell no 3 null-0005.jpk-force	873.3493549041364
cell no 3 null-0006.jpk-force	900.5272544284958
cell no 3 null-0007.jpk-force	891.2901519611014
cell no 3 null-0008.jpk-force	885.4678214240678
cell no 3 null-0009.jpk-force	889.4936834254822
cell no 3 null-0010.jpk-force	902.9925044648792
cell no 3 null-0011.jpk-force	897.3843583150398
cell no 3 null-0012.jpk-force	892.4184849223476
cell no 3 null-0013.jpk-force	903.3571574335373
cell no 3 null-0014.jpk-force	883.217491444638
cell no 3 null-0015.jpk-force	887.2318721522684
cell no 3 null-0016.jpk-force	891.1976418211144
cell no 3 null-0017.jpk-force	899.1856179645097
cell no 3 null-0018.jpk-force	911.3197913336695
cell no 3 null-0019.jpk-force	897.3699069779774
cell no 3 null-0020.jpk-force	900.1745070810778
cell no 3 null-0021.jpk-force	884.8418339141417
cell no 3 null-0022.jpk-force	887.7420425252094
cell no 3 null-0023.jpk-force	890.6315238426205
cell no 3 null-0027.jpk-force	890.941064109951
cell no 3 null-0028.jpk-force	878.0729218169612
cell no 3 null-0034.jpk-force	883.779336649589
cell no 3 null-0035.jpk-force	894.1314696831847
cell no 3 null-0036.jpk-force	898.8809091843742
cell no 3 null-0037.jpk-force	905.7281495491039
cell no 3 null-0038.jpk-force	895.9873088536293
cell no 3 null-0039.jpk-force	895.7813383608092
cell no 3 null-0040.jpk-force	884.9005403938297
cell no 3 null-0041.jpk-force	893.8284783237737
cell no 3 null-0042.jpk-force	879.3977448761915
cell no 3 null-0043.jpk-force	900.3276917771288
cell no 3 null-0044.jpk-force	883.7708379871884
cell no 3 null-0048.jpk-force	869.7816145137967
cell no 3 null-0049.jpk-force	883.7219752813063
cell no 3 null-0050.jpk-force	883.6329046026117
cell no 3 null-0051.jpk-force	882.44827036282
cell no 3 null-0052.jpk-force	870.4136152526087
cell no 3 null-0058.jpk-force	879.6995487166274
cell no 3 null-0060.jpk-force	779.4583046441451
cell no 3 null-0061.jpk-force	864.4823921443158
cell no 3 null-0062.jpk-force	875.3746012700856
cell no 3 null-0063.jpk-force	879.0367753971057
cell no 4 off pro-0000.jpk-force	784.7947379829787
cell no 4 off pro-0002.jpk-force	780.6322746937566
cell no 4 off pro-0003.jpk-force	778.5636974152558
cell no 4 off pro-0005.jpk-force	797.5718979811367
cell no 4 off pro-0012.jpk-force	785.4338904101762
cell no 4 off pro-0013.jpk-force	778.4111186562112
cell no 4 off pro-0015.jpk-force	840.4088698991711
cell no 4 off pro-0017.jpk-force	844.3416374591561
cell no 4 off pro-0018.jpk-force	865.3949704289413
cell no 4 off pro-0019.jpk-force	852.4413693405298
cell no 4 off pro-0020.jpk-force	867.3775790298046
cell no 4 off pro-0027.jpk-force	786.3826013271022
cell no 4 off pro-0028.jpk-force	813.3429591241381
cell no 4 off pro-0032.jpk-force	748.3469188400685
cell no 4 off pro-0033.jpk-force	792.0365496355429
cell no 4 off pro-0036.jpk-force	831.1024810649911
cell no 4 off pro-0037.jpk-force	832.2618150394575
cell no 4 off pro-0038.jpk-force	847.248939678943
cell no 4 off pro-0039.jpk-force	838.0922496831492
cell no 4 off pro-0040.jpk-force	858.9273502200764
cell no 4 off pro-0041.jpk-force	865.0837424046595
cell no 4 off pro-0042.jpk-force	854.0810673191642
cell no 4 off pro-0049.jpk-force	804.9455974862263
cell no 4 off pro-0050.jpk-force	800.0835880767543
cell no 4 off pro-0051.jpk-force	839.9488341774166
cell no 4 off pro-0060.jpk-force	844.7861458300583
cell no 4 off pro-0061.jpk-force	848.9600610258744
cell no 4 off pro-0062.jpk-force	862.909746256273
cell no 4 on pro-0003.jpk-force	306.4539843120752
cell no 4 on pro-0004.jpk-force	301.1967910430065
cell no 4 on pro-0016.jpk-force	307.3250434115533
cell no 4 on pro-0022.jpk-force	287.4713427427092
cell no 4 on pro-0029.jpk-force	292.00189525581084
cell no 4 on pro-0031.jpk-force	302.2769910009022
cell no 4 on pro-0034.jpk-force	291.18091808424833
cell no 5 null-0004.jpk-force	900.8581088547327
cell no 5 null-0005.jpk-force	800.1676194263052
cell no 5 null-0010.jpk-force	897.0542113062463
cell no 5 null-0011.jpk-force	897.6391905387414
cell no 5 null-0012.jpk-force	894.6849521662981
cell no 5 null-0019.jpk-force	793.5441805818306
cell no 5 null-0020.jpk-force	896.2742931165442
cell no 5 null-0021.jpk-force	899.0033738313646
cell no 5 null-0022.jpk-force	779.9689873875628
cell no 5 null-0023.jpk-force	785.8096127182355
cell no 5 null-0024.jpk-force	884.1452171417138
cell no 5 null-0025.jpk-force	883.9451116187995
cell no 5 null-0026.jpk-force	892.9161801856872
cell no 5 null-0027.jpk-force	874.8489601108379
cell no 5 null-0028.jpk-force	844.8204835778042
cell no 5 null-0029.jpk-force	783.7231333007413
cell no 5 null-0030.jpk-force	775.2425844706112
cell no 5 null-0033.jpk-force	764.5231091642315
cell no 5 null-0034.jpk-force	776.7659827713633
cell no 5 null-0038.jpk-force	778.7760934058533
cell no 5 null-0046.jpk-force	762.696009989997
cell no 5 null-0047.jpk-force	762.7313808461904
cell no 5 null-0051.jpk-force	764.2225806748036
cell no 6 off gly-0024.jpk-force	935.0366320252406
cell no 6 off gly-0050.jpk-force	923.750989830575
cell no 6 on gly-0003.jpk-force	801.9832372725407
cell no 6 on gly-0004.jpk-force	180.03351071305667
cell no 6 on gly-0005.jpk-force	807.8807766485596
cell no 6 on gly-0006.jpk-force	801.3449314986541
cell no 6 on gly-0016.jpk-force	784.6306953056888
cell no 6 on gly-0019.jpk-force	793.1065090878249
cell no 6 on gly-0040.jpk-force	179.18376444875668
cell no 6 on gly-0046.jpk-force	179.43312611851644
cell no 7 off pro another-0001.jpk-force	572.6192658836206
cell no 7 off pro another-0003.jpk-force	578.5119471367686
cell no 7 off pro another-0004.jpk-force	588.1820118958981
cell no 7 off pro another-0005.jpk-force	593.5070970789741
cell no 7 off pro another-0008.jpk-force	580.2498933523038
cell no 7 off pro another-0009.jpk-force	583.3398649449307
cell no 7 off pro another-0010.jpk-force	607.2387741417311
cell no 7 off pro another-0011.jpk-force	587.4250655471552
cell no 7 off pro another-0013.jpk-force	580.1926963346074
cell no 7 off pro another-0014.jpk-force	577.3324539284022
cell no 7 off pro another-0015.jpk-force	578.0509720351439
cell no 7 off pro another-0016.jpk-force	583.9451281926981
cell no 7 off pro another-0017.jpk-force	581.1210812261687
cell no 7 off pro another-0018.jpk-force	582.0735198751245
cell no 7 off pro another-0019.jpk-force	576.0544722172317
cell no 7 off pro another-0020.jpk-force	580.1402866921983
cell no 7 off pro another-0021.jpk-force	579.0140148970872
cell no 7 off pro another-0022.jpk-force	594.1286728966545
cell no 7 off pro another-0025.jpk-force	579.0763738952031
cell no 7 off pro another-0026.jpk-force	582.922270866281
cell no 7 off pro another-0027.jpk-force	585.8417254773069
cell no 7 off pro another-0028.jpk-force	594.8120833038893
cell no 7 off pro another-0029.jpk-force	590.7852664560163
cell no 7 off pro another-0030.jpk-force	610.7575418608753
cell no 7 off pro another-0031.jpk-force	626.8855490566596
cell no 7 off pro another-0032.jpk-force	611.843098601302
cell no 7 off pro another-0033.jpk-force	601.9674043831268
cell no 7 off pro another-0034.jpk-force	608.9138140276114
cell no 7 off pro another-0035.jpk-force	605.9335125679953
cell no 7 off pro another-0036.jpk-force	605.7895369350341
cell no 7 off pro another-0037.jpk-force	612.8601620907141
cell no 7 off pro another-0038.jpk-force	611.9253436776147
cell no 7 off pro another-0039.jpk-force	606.9620999282661
cell no 7 off pro another-0040.jpk-force	611.8979819891886
cell no 7 off pro another-0041.jpk-force	611.680578285044
cell no 7 off pro another-0042.jpk-force	608.7977416054412
cell no 7 off pro another-0043.jpk-force	609.8070669404027
cell no 7 off pro another-0044.jpk-force	618.7043725619774
cell no 7 off pro another-0045.jpk-force	613.7267371008024
cell no 7 off pro another-0046.jpk-force	627.4984195812258
cell no 7 off pro another-0047.jpk-force	626.6740791098317
cell no 7 off pro another-0048.jpk-force	640.6597430969749
cell no 7 off pro another-0049.jpk-force	629.9177670300996
cell no 7 off pro another-0050.jpk-force	623.7760125577734
cell no 7 off pro another-0051.jpk-force	634.8270538598392
cell no 7 off pro another-0052.jpk-force	635.7405228639811
cell no 7 off pro another-0053.jpk-force	628.5617943218471
cell no 7 off pro another-0054.jpk-force	644.5676105641969
cell no 7 off pro another-0055.jpk-force	634.6628185619954
cell no 7 off pro another-0057.jpk-force	640.8640780237398
cell no 7 off pro another-0058.jpk-force	641.6999894605539
cell no 7 off pro another-0059.jpk-force	648.5482360656093
cell no 7 off pro another-0060.jpk-force	641.4801803846594
cell no 7 off pro another-0061.jpk-force	640.5757235215076
cell no 7 off pro another-0062.jpk-force	649.5923069841018
cell no 7 off pro another-0063.jpk-force	642.5934746283755
cell no 7 off pro-0000.jpk-force	604.9957076975185
cell no 7 off pro-0001.jpk-force	600.2141163379091
cell no 7 off pro-0002.jpk-force	618.1393242408276
cell no 7 off pro-0003.jpk-force	623.0416525326191
cell no 7 off pro-0004.jpk-force	637.2491295911119
cell no 7 off pro-0005.jpk-force	642.0951965177761
cell no 7 off pro-0011.jpk-force	653.0664271066728
cell no 7 off pro-0012.jpk-force	645.0870648438245
cell no 7 off pro-0013.jpk-force	647.9610868917098
cell no 7 off pro-0014.jpk-force	653.8341092545854
cell no 7 off pro-0015.jpk-force	663.9328422871904
cell no 7 off pro-0016.jpk-force	666.8787259335542
cell no 7 off pro-0017.jpk-force	660.7366948581107
cell no 7 off pro-0018.jpk-force	652.947248655554
cell no 7 off pro-0019.jpk-force	663.0693296624806
cell no 7 off pro-0030.jpk-force	670.6884976037137
cell no 7 off pro-0031.jpk-force	660.6940894238124
cell no 7 off pro-0034.jpk-force	667.6937945816479
cell no 7 off pro-0035.jpk-force	559.7061268502355
cell no 7 off pro-0046.jpk-force	565.7560600206147
cell no 7 off pro-0047.jpk-force	638.5688734148545
cell no 7 off pro-0051.jpk-force	550.4247374345454
cell no 7 off pro-0052.jpk-force	585.6291429811089
cell no 7 off pro-0053.jpk-force	592.6844851357639
cell no 7 off pro-0054.jpk-force	589.6944202765475
cell no 7 off pro-0058.jpk-force	584.6947120728152
cell no 7 off pro-0059.jpk-force	589.5613731904853
cell no 7 off pro-0060.jpk-force	596.5768515471692
cell no 7 on pro mid -0010.jpk-force	532.75381465097
cell no 7 on pro mid -0013.jpk-force	538.8705209206039
cell no 7 on pro mid -0014.jpk-force	538.680460039971
cell no 7 on pro mid -0016.jpk-force	536.7426256706441
cell no 7 on pro mid -0017.jpk-force	543.6266477242289
cell no 7 on pro mid -0018.jpk-force	543.6864751898918
cell no 7 on pro mid -0020.jpk-force	539.7585197875605
cell no 7 on pro mid -0021.jpk-force	537.5720029489031
cell no 7 on pro mid -0022.jpk-force	542.5646735861596
cell no 7 on pro mid -0023.jpk-force	543.4631459061656
cell no 7 on pro mid -0025.jpk-force	544.7585301631593
cell no 7 on pro mid -0026.jpk-force	544.6227198291184
cell no 7 on pro mid -0029.jpk-force	585.2821761825621
cell no 7 on pro mid -0030.jpk-force	583.6256324572796
cell no 7 on pro mid -0033.jpk-force	579.6691559572686
cell no 7 on pro mid -0034.jpk-force	585.6425787603222
cell no 7 on pro mid -0035.jpk-force	584.6346474965001
cell no 7 on pro mid -0036.jpk-force	592.4474123837001
cell no 7 on pro mid -0040.jpk-force	462.35744000931544
cell no 7 on pro mid -0043.jpk-force	593.3705642604225
cell no 7 on pro mid -0044.jpk-force	602.3389718217593
cell no 7 on pro mid -0045.jpk-force	602.4943043997058
cell no 7 on pro mid -0049.jpk-force	610.6580626791866
cell no 7 on pro mid -0050.jpk-force	626.3141598193787
cell no 7 on pro mid -0051.jpk-force	623.2381397359197
cell no 7 on pro mid -0052.jpk-force	619.3692044918903
cell no 7 on pro mid -0053.jpk-force	633.4688912615158
cell no 7 on pro mid -0059.jpk-force	623.3342131295202
cell no 7 on pro mid -0060.jpk-force	620.2179028779136
cell no 7 on pro mid -0061.jpk-force	618.317333258925
cell no 7 on pro mid -0062.jpk-force	627.2701290710918
cell no 7 on pro mid -0063.jpk-force	648.1617432110698
cell no 8 null-0003.jpk-force	817.7822468363144
cell no 8 null-0004.jpk-force	916.2771078376703
cell no 8 null-0005.jpk-force	914.7659212809075
cell no 8 null-0006.jpk-force	814.221241117337
cell no 8 null-0007.jpk-force	810.7706807678386
cell no 8 null-0010.jpk-force	921.7370215597638
cell no 8 null-0011.jpk-force	824.1012210253673
cell no 8 null-0012.jpk-force	921.2205781264672
cell no 8 null-0013.jpk-force	810.6609750172563
cell no 8 null-0018.jpk-force	929.1641514242297
cell no 8 null-0019.jpk-force	924.9492665216804
cell no 8 null-0020.jpk-force	919.8442932254248
cell no 8 null-0021.jpk-force	922.0082841728779
cell no 8 null-0022.jpk-force	821.8769321614622
cell no 8 null-0023.jpk-force	805.7156010297422
cell no 8 null-0024.jpk-force	916.4748923581543
cell no 8 null-0025.jpk-force	925.3400459429363
cell no 8 null-0026.jpk-force	920.974269067342
cell no 8 null-0027.jpk-force	921.918609793055
cell no 8 null-0028.jpk-force	919.477478736513
cell no 8 null-0029.jpk-force	920.1653613704262
cell no 8 null-0033.jpk-force	807.9156271155327
cell no 8 null-0034.jpk-force	809.7442596128776
cell no 8 null-0035.jpk-force	924.2340935836293
cell no 8 null-0036.jpk-force	933.5832221158578
cell no 8 null-0037.jpk-force	925.8016667282832
cell no 8 null-0038.jpk-force	927.8146417584886
cell no 8 null-0039.jpk-force	808.9278145861593
cell no 8 null-0042.jpk-force	803.990430288073
cell no 8 null-0043.jpk-force	817.7499226808733
cell no 8 null-0044.jpk-force	927.4258456203321
cell no 8 null-0045.jpk-force	919.4087725954994
cell no 8 null-0046.jpk-force	815.022820045223
cell no 8 null-0047.jpk-force	803.76065220819
cell no 8 null-0048.jpk-force	803.689681803087
cell no 8 null-0049.jpk-force	824.92573648625
cell no 8 null-0050.jpk-force	915.5017062553313
cell no 8 null-0051.jpk-force	924.6023440058551
cell no 8 null-0052.jpk-force	927.7973138561705
cell no 8 null-0053.jpk-force	930.6544830579337
cell no 8 null-0054.jpk-force	915.7975378735015
cell no 8 null-0055.jpk-force	794.660401229039
cell no 8 null-0058.jpk-force	855.6178350720146
cell no 8 null-0059.jpk-force	913.2292197700103
cell no 8 null-0060.jpk-force	516.8851215371076
cell no 8 null-0061.jpk-force	844.2908341576706
cell no 8 null-0062.jpk-force	800.1185631318456
cell no 8 null-0063.jpk-force	788.9323719924312
cell no1 off gly-0002.jpk-force	554.3309083192723
cell no1 off gly-0003.jpk-force	560.088777533479
cell no1 off gly-0004.jpk-force	561.1245322863091
cell no1 off gly-0005.jpk-force	571.0140597913579
cell no1 off gly-0011.jpk-force	593.8669620056969
cell no1 off gly-0012.jpk-force	604.9432347560288
cell no1 off gly-0013.jpk-force	606.9604261171582
cell no1 off gly-0014.jpk-force	604.8637577722498
cell no1 off gly-0015.jpk-force	604.8174229049149
cell no1 off gly-0016.jpk-force	617.853295535405
cell no1 off gly-0017.jpk-force	622.7650081986601
cell no1 off gly-0018.jpk-force	615.5277604662143
cell no1 off gly-0019.jpk-force	632.6324642875254
cell no1 off gly-0020.jpk-force	608.7041931404119
cell no1 off gly-0029.jpk-force	632.6502005886791
cell no1 off gly-0030.jpk-force	597.3298836589568
cell no1 off gly-0031.jpk-force	641.3858416163267
cell no1 off gly-0032.jpk-force	611.2310759594578
cell no1 off gly-0033.jpk-force	614.3421019569918
cell no1 off gly-0034.jpk-force	630.1956965053978
cell no1 off gly-0040.jpk-force	565.1047301463723
cell no1 off gly-0041.jpk-force	622.0926053806483
cell no1 off gly-0042.jpk-force	630.1681764202195
cell no1 off gly-0043.jpk-force	622.3324576852003
cell no1 off gly-0047.jpk-force	630.0236493867257
cell no1 off gly-0052.jpk-force	616.8035510389144
cell no1 off gly-0053.jpk-force	660.8833467855602
cell no1 off gly-0054.jpk-force	662.6125948875194
cell no1 off gly-0055.jpk-force	666.7425360023891
cell no1 off gly-0056.jpk-force	661.862857802312
cell no1 off gly-0057.jpk-force	664.7704597321003
cell no1 off gly-0058.jpk-force	667.8460167960994
cell no1 off gly-0059.jpk-force	676.6775374080864
cell no1 off gly-0060.jpk-force	668.6647368559658
cell no1 off gly-0061.jpk-force	610.6442815958218
cell no1 off gly-0062.jpk-force	677.6859631347374
cell no1 on gly-0003.jpk-force	548.8932544829154
cell no1 on gly-0005.jpk-force	543.6595579658193
cell no1 on gly-0010.jpk-force	558.4777133767825
cell no1 on gly-0012.jpk-force	574.599110353324
cell no1 on gly-0013.jpk-force	603.4615149209135
cell no1 on gly-0014.jpk-force	645.4921116050554
cell no1 on gly-0015.jpk-force	620.3407451528426
cell no1 on gly-0016.jpk-force	645.3036167689145
cell no1 on gly-0017.jpk-force	653.3422096360665
cell no1 on gly-0018.jpk-force	665.3343803319497
cell no1 on gly-0019.jpk-force	682.3250773927972
cell no1 on gly-0020.jpk-force	681.2386200596114
cell no1 on gly-0021.jpk-force	640.2895671885741
cell no1 on gly-0022.jpk-force	691.2628874129852
cell no1 on gly-0023.jpk-force	606.3592373709196
cell no1 on gly-0024.jpk-force	707.1961450228856
cell no1 on gly-0028.jpk-force	735.1826479689646
cell no1 on gly-0029.jpk-force	733.1934712204566
cell no1 on gly-0030.jpk-force	750.3138479087619
cell no1 on gly-0031.jpk-force	731.1861232622948
cell no1 on gly-0032.jpk-force	752.3351138877598
cell no1 on gly-0033.jpk-force	757.0243585957392
cell no1 on gly-0034.jpk-force	760.0614687760678
cell no1 on gly-0035.jpk-force	697.7214008399199
cell no1 on gly-0036.jpk-force	657.6669907787142
cell no1 on gly-0037.jpk-force	711.6220919684919
cell no1 on gly-0038.jpk-force	714.8523768924214
cell no1 on gly-0039.jpk-force	695.6574430780565
cell no1 on gly-0040.jpk-force	705.7334568097602
cell no1 on gly-0041.jpk-force	666.6419527906471
cell no1 on gly-0042.jpk-force	740.6097621614739
cell no1 on gly-0043.jpk-force	735.8122952674464
cell no1 on gly-0044.jpk-force	678.7450823895329
cell no1 on gly-0045.jpk-force	676.6852575295735
cell no1 on gly-0046.jpk-force	754.7206062294703
cell no1 on gly-0047.jpk-force	742.6029316331915
cell no1 on gly-0048.jpk-force	768.6878524753971
cell no1 on gly-0049.jpk-force	756.5689528154163
cell no1 on gly-0051.jpk-force	684.2585773292179
cell no1 on gly-0052.jpk-force	767.6443240680425
cell no1 on gly-0057.jpk-force	655.2561276617996
cell no1 on gly-0058.jpk-force	722.4152680593905
cell no1 on gly-0059.jpk-force	727.4765818295242
cell no1 on gly-0060.jpk-force	743.4542579191432
cell no1 on gly-0061.jpk-force	701.2287706194412
cell no1 on gly-0062.jpk-force	737.3340701870513
cell no1 on gly-0063.jpk-force	704.9648985011492
cell no10 off gly-0000.jpk-force	508.1679513248066
cell no10 off gly-0001.jpk-force	504.8553621153097
cell no10 off gly-0002.jpk-force	419.78531158414773
cell no10 off gly-0003.jpk-force	514.0413607187538
cell no10 off gly-0004.jpk-force	562.1661229459033
cell no10 off gly-0005.jpk-force	540.9211016323579
cell no10 off gly-0006.jpk-force	539.8587435052002
cell no10 off gly-0007.jpk-force	535.8797517066581
cell no10 off gly-0008.jpk-force	553.9919345823633
cell no10 off gly-0009.jpk-force	548.5393341155257
cell no10 off gly-0010.jpk-force	550.6694652425083
cell no10 off gly-0011.jpk-force	583.9283179413553
cell no10 off gly-0012.jpk-force	589.0152784629412
cell no10 off gly-0013.jpk-force	589.9499406887787
cell no10 off gly-0014.jpk-force	593.0560949525263
cell no10 off gly-0016.jpk-force	560.8379608575381
cell no10 off gly-0017.jpk-force	429.5518472144188
cell no10 off gly-0018.jpk-force	559.6632840534687
cell no10 off gly-0019.jpk-force	551.5647425383053
cell no10 off gly-0020.jpk-force	587.7983013717087
cell no10 off gly-0021.jpk-force	553.7283421538746
cell no10 off gly-0022.jpk-force	576.7590079305193
cell no10 off gly-0023.jpk-force	558.5705063180553
cell no10 off gly-0024.jpk-force	532.4926478927605
cell no10 off gly-0025.jpk-force	531.5328633863053
cell no10 off gly-0026.jpk-force	580.7736117875527
cell no10 off gly-0027.jpk-force	565.5798111218053
cell no10 off gly-0028.jpk-force	574.5840111589293
cell no10 off gly-0029.jpk-force	569.460924471483
cell no10 off gly-0030.jpk-force	576.4669623704551
cell no10 off gly-0031.jpk-force	606.7965196930788
cell no10 off gly-0032.jpk-force	588.7362437053636
cell no10 off gly-0033.jpk-force	609.7741752700249
cell no10 off gly-0034.jpk-force	603.8404851198999
cell no10 off gly-0035.jpk-force	596.6043063373733
cell no10 off gly-0036.jpk-force	590.6843003882434
cell no10 off gly-0037.jpk-force	609.5788551934959
cell no10 off gly-0038.jpk-force	554.6778035408631
cell no10 off gly-0039.jpk-force	599.5903116937432
cell no10 off gly-0040.jpk-force	617.5615461190143
cell no10 off gly-0041.jpk-force	605.5556604978075
cell no10 off gly-0042.jpk-force	610.6126105060716
cell no10 off gly-0043.jpk-force	613.6212421860102
cell no10 off gly-0044.jpk-force	626.6219874349292
cell no10 off gly-0045.jpk-force	610.6873856387796
cell no10 off gly-0046.jpk-force	619.4340464011599
cell no10 off gly-0047.jpk-force	631.562940037559
cell no10 off gly-0049.jpk-force	631.593433380191
cell no10 off gly-0050.jpk-force	633.3675223283983
cell no10 off gly-0051.jpk-force	638.4844914543592
cell no10 off gly-0052.jpk-force	637.4626589410555
cell no10 off gly-0053.jpk-force	614.5540366536846
cell no10 off gly-0054.jpk-force	577.4058114969434
cell no10 off gly-0055.jpk-force	574.3669835807632
cell no10 off gly-0056.jpk-force	627.4361460204425
cell no10 off gly-0057.jpk-force	569.5130538792478
cell no10 off gly-0058.jpk-force	572.3285176177183
cell no10 off gly-0059.jpk-force	633.3686995324442
cell no10 off gly-0060.jpk-force	645.4817283868838
cell no10 off gly-0061.jpk-force	651.4096628626339
cell no10 off gly-0062.jpk-force	649.3110185752889
cell no10 off gly-0063.jpk-force	657.331777511835
cell no10 on gly-0000-1.jpk-force	761.6159879500187
cell no10 on gly-0000.jpk-force	698.5495234756352
cell no10 on gly-0001-1.jpk-force	797.8052639065869
cell no10 on gly-0004-1.jpk-force	719.5282219468056
cell no10 on gly-0005-1.jpk-force	724.6631121943963
cell no10 on gly-0006-1.jpk-force	851.6314809826398
cell no10 on gly-0007-1.jpk-force	895.2750723372943
cell no10 on gly-0008-1.jpk-force	887.5872132719259
cell no10 on gly-0008.jpk-force	655.4136897234823
cell no10 on gly-0009-1.jpk-force	888.5292613601828
cell no10 on gly-0010-1.jpk-force	734.4981816059217
cell no10 on gly-0011-1.jpk-force	752.4545715293528
cell no10 on gly-0011.jpk-force	648.2980448164003
cell no10 on gly-0012-1.jpk-force	742.4279236738406
cell no10 on gly-0012.jpk-force	648.3835975504898
cell no10 on gly-0013-1.jpk-force	677.3821295648494
cell no10 on gly-0013.jpk-force	670.258621407889
cell no10 on gly-0014-1.jpk-force	683.3786514694877
cell no10 on gly-0014.jpk-force	680.491009767945
cell no10 on gly-0015-1.jpk-force	818.5237387090078
cell no10 on gly-0016-1.jpk-force	847.3037129457692
cell no10 on gly-0017-1.jpk-force	617.1831269056792
cell no10 on gly-0017.jpk-force	688.3186462001077
cell no10 on gly-0018-1.jpk-force	738.3617256406932
cell no10 on gly-0018.jpk-force	687.2737153087755
cell no10 on gly-0019.jpk-force	688.1717091661305
cell no10 on gly-0020-1.jpk-force	821.1949216202521
cell no10 on gly-0020.jpk-force	694.2772540680563
cell no10 on gly-0021-1.jpk-force	830.971276825737
cell no10 on gly-0021.jpk-force	688.1045557202926
cell no10 on gly-0022.jpk-force	679.9772538459731
cell no10 on gly-0026.jpk-force	623.1853704732516
cell no10 on gly-0027.jpk-force	625.1427660387552
cell no10 on gly-0028.jpk-force	701.9913354978366
cell no10 on gly-0029.jpk-force	669.0794669307214
cell no10 on gly-0030.jpk-force	672.1044442800887
cell no10 on gly-0031.jpk-force	695.6506420234732
cell no10 on gly-0032.jpk-force	696.0450402315963
cell no10 on gly-0033.jpk-force	840.7677809117108
cell no10 on gly-0034.jpk-force	694.9569247469655
cell no10 on gly-0035.jpk-force	825.6606366266844
cell no10 on gly-0036.jpk-force	809.6114249055585
cell no10 on gly-0038.jpk-force	650.8991167097265
cell no10 on gly-0039.jpk-force	657.8935802289221
cell no10 on gly-0040.jpk-force	660.8599746192148
cell no10 on gly-0041.jpk-force	794.6576443067576
cell no11 off gly-0004.jpk-force	477.87199337456525
cell no11 off gly-0005.jpk-force	466.0285028267733
cell no11 off gly-0009.jpk-force	480.1557492329391
cell no11 off gly-0010.jpk-force	477.01872616739934
cell no11 off gly-0011.jpk-force	484.889430975376
cell no11 off gly-0012.jpk-force	467.8411828694057
cell no11 off gly-0013.jpk-force	477.79273422267903
cell no11 off gly-0014.jpk-force	477.7821826319072
cell no11 off gly-0017.jpk-force	541.82417529947
cell no11 off gly-0018.jpk-force	607.4522781308187
cell no11 off gly-0019.jpk-force	632.5532251504184
cell no11 off gly-0020.jpk-force	652.487077810961
cell no11 off gly-0021.jpk-force	598.5986074167163
cell no11 off gly-0022.jpk-force	668.7054248593473
cell no11 off gly-0023.jpk-force	562.6138248075512
cell no11 off gly-0024.jpk-force	625.5143400503224
cell no11 off gly-0025.jpk-force	680.7291237398883
cell no11 off gly-0026.jpk-force	675.7989529410726
cell no11 off gly-0027.jpk-force	675.6382005158858
cell no11 off gly-0028.jpk-force	681.6776304469489
cell no11 off gly-0029.jpk-force	672.6917533546391
cell no11 off gly-0030.jpk-force	676.6693681213168
cell no11 off gly-0031.jpk-force	667.3937157813455
cell no11 off gly-0034.jpk-force	693.7135438736102
cell no11 off gly-0035.jpk-force	676.8189153186468
cell no11 off gly-0036.jpk-force	604.3104417084545
cell no11 off gly-0037.jpk-force	693.6336814802496
cell no11 off gly-0038.jpk-force	690.5532619107009
cell no11 off gly-0039.jpk-force	696.449227316087
cell no11 off gly-0041.jpk-force	642.5833758358474
cell no11 off gly-0042.jpk-force	662.8495313664574
cell no11 off gly-0043.jpk-force	681.0587686049467
cell no11 off gly-0044.jpk-force	659.2224138266705
cell no11 off gly-0045.jpk-force	674.0444358993273
cell no11 off gly-0046.jpk-force	668.3418889239591
cell no11 off gly-0048.jpk-force	604.2951915172436
cell no11 off gly-0049.jpk-force	718.309462458228
cell no11 off gly-0050.jpk-force	637.9718103455759
cell no11 off gly-0051.jpk-force	730.994034544256
cell no11 off gly-0052.jpk-force	731.7446439878369
cell no11 off gly-0053.jpk-force	706.7074007660694
cell no11 off gly-0054.jpk-force	728.5976064978357
cell no11 off gly-0055.jpk-force	714.6467799967209
cell no11 off gly-0056.jpk-force	707.4511718848491
cell no11 off gly-0057.jpk-force	727.1433598841445
cell no11 off gly-0058.jpk-force	728.0606875223652
cell no11 off gly-0059.jpk-force	738.059468548293
cell no11 off gly-0060.jpk-force	742.176551936677
cell no11 off gly-0061.jpk-force	738.2303498511909
cell no11 off gly-0062.jpk-force	733.2226007451072
cell no11 off gly-0063.jpk-force	731.9637894492703
cell no11 on gly-0004.jpk-force	389.18638028264024
cell no11 on gly-0005.jpk-force	396.21526469113485
cell no11 on gly-0006.jpk-force	412.09863840871986
cell no11 on gly-0007.jpk-force	428.20532210603454
cell no11 on gly-0008.jpk-force	456.11361731748906
cell no11 on gly-0009.jpk-force	448.29825582202614
cell no11 on gly-0010.jpk-force	457.1628155357868
cell no11 on gly-0011.jpk-force	458.1028500339117
cell no11 on gly-0012.jpk-force	441.89876176426554
cell no11 on gly-0013.jpk-force	508.7647272048449
cell no11 on gly-0014.jpk-force	500.9089433612808
cell no11 on gly-0018.jpk-force	457.062791163222
cell no11 on gly-0019.jpk-force	414.0353133155281
cell no11 on gly-0020.jpk-force	443.92196088389596
cell no11 on gly-0021.jpk-force	499.86308370966674
cell no11 on gly-0022.jpk-force	520.0060146506642
cell no11 on gly-0023.jpk-force	517.978870548152
cell no11 on gly-0024.jpk-force	541.9253774026624
cell no11 on gly-0025.jpk-force	532.9070162551044
cell no11 on gly-0026.jpk-force	544.0549607527633
cell no11 on gly-0027.jpk-force	544.007344864504
cell no11 on gly-0028.jpk-force	539.7848144509617
cell no11 on gly-0029.jpk-force	555.8189618674451
cell no11 on gly-0035.jpk-force	558.6965281269601
cell no11 on gly-0036.jpk-force	563.8203280373635
cell no11 on gly-0037.jpk-force	586.778970068205
cell no11 on gly-0038.jpk-force	575.8501800535223
cell no11 on gly-0039.jpk-force	592.7600879541511
cell no11 on gly-0040.jpk-force	599.7808826955852
cell no11 on gly-0041.jpk-force	570.8141125607507
cell no11 on gly-0042.jpk-force	588.7153367676356
cell no11 on gly-0043.jpk-force	583.7377090290794
cell no11 on gly-0060.jpk-force	529.3833171535957
cell no11 on gly-0061.jpk-force	560.3928509572665
cell no11 on gly-0062.jpk-force	561.1824609807139
cell no12 off gly-0010.jpk-force	822.3824673056993
cell no12 off gly-0012.jpk-force	830.5026095524929
cell no12 off gly-0013.jpk-force	817.2224706220944
cell no12 off gly-0014.jpk-force	819.482332248363
cell no12 off gly-0015.jpk-force	811.0091128976842
cell no12 off gly-0016.jpk-force	809.6652333250701
cell no12 off gly-0018.jpk-force	791.4688522972845
cell no12 off gly-0019.jpk-force	814.4209578640607
cell no12 off gly-0021.jpk-force	802.4568835175806
cell no12 off gly-0022.jpk-force	798.2941804504687
cell no12 off gly-0023.jpk-force	791.9876661986315
cell no12 off gly-0024.jpk-force	783.4304836745907
cell no12 off gly-0026.jpk-force	785.1869754276983
cell no12 off gly-0029.jpk-force	784.5015038228755
cell no12 off gly-0030.jpk-force	792.0064613878524
cell no12 off gly-0031.jpk-force	779.8014348089491
cell no12 off gly-0032.jpk-force	788.8988387459019
cell no12 off gly-0033.jpk-force	779.5003805972493
cell no12 off gly-0034.jpk-force	756.7014238542514
cell no12 off gly-0042.jpk-force	164.08281102508008
cell no12 off gly-0047.jpk-force	747.9088845523181
cell no12 on gly-0002.jpk-force	468.98031485556896
cell no12 on gly-0003.jpk-force	478.80803508749045
cell no12 on gly-0004.jpk-force	444.7059175284574
cell no12 on gly-0005.jpk-force	493.8954926537589
cell no12 on gly-0006.jpk-force	464.70146506023895
cell no12 on gly-0007.jpk-force	533.7451394804328
cell no12 on gly-0008.jpk-force	570.5516210071662
cell no12 on gly-0009.jpk-force	558.6889670402943
cell no12 on gly-0010.jpk-force	615.6877342733
cell no12 on gly-0011.jpk-force	608.7040849788349
cell no12 on gly-0012.jpk-force	510.5132894005956
cell no12 on gly-0013.jpk-force	644.6411393329415
cell no12 on gly-0014.jpk-force	675.7059523293465
cell no12 on gly-0015.jpk-force	671.8533295263588
cell no12 on gly-0016.jpk-force	687.6503297122513
cell no12 on gly-0017.jpk-force	696.7537741181176
cell no12 on gly-0018.jpk-force	700.5239501206291
cell no12 on gly-0019.jpk-force	702.5009819087678
cell no12 on gly-0020.jpk-force	729.4741691830503
cell no12 on gly-0021.jpk-force	713.432394743876
cell no12 on gly-0022.jpk-force	724.4558400061447
cell no12 on gly-0023.jpk-force	720.5228675249251
cell no12 on gly-0024.jpk-force	732.4602378233456
cell no12 on gly-0025.jpk-force	745.4636094291602
cell no12 on gly-0026.jpk-force	739.345324789355
cell no12 on gly-0027.jpk-force	744.2142081214716
cell no12 on gly-0028.jpk-force	765.2890028296084
cell no12 on gly-0029.jpk-force	792.4650067718003
cell no12 on gly-0030.jpk-force	782.2569669925393
cell no12 on gly-0031.jpk-force	793.2500023309161
cell no12 on gly-0032.jpk-force	781.3319893196299
cell no12 on gly-0033.jpk-force	793.1339429669522
cell no12 on gly-0034.jpk-force	785.2545760413088
cell no12 on gly-0035.jpk-force	814.1335464205022
cell no12 on gly-0036.jpk-force	811.589910999327
cell no12 on gly-0037.jpk-force	807.892008415136
cell no12 on gly-0038.jpk-force	801.0313822815895
cell no12 on gly-0039.jpk-force	801.8438241913136
cell no12 on gly-0040.jpk-force	807.6505898355812
cell no12 on gly-0041.jpk-force	805.1553602601676
cell no12 on gly-0042.jpk-force	818.0093815709541
cell no12 on gly-0043.jpk-force	801.1112967826908
cell no12 on gly-0044.jpk-force	817.5975032995404
cell no12 on gly-0045.jpk-force	812.232468422268
cell no12 on gly-0046.jpk-force	803.832552329743
cell no12 on gly-0047.jpk-force	824.0002250818094
cell no12 on gly-0048.jpk-force	815.0486915060674
cell no12 on gly-0049.jpk-force	816.0186294106649
cell no12 on gly-0050.jpk-force	810.3814286649995
cell no12 on gly-0051.jpk-force	813.674467439811
cell no12 on gly-0052.jpk-force	820.6947298364915
cell no12 on gly-0053.jpk-force	820.1160790649767
cell no12 on gly-0054.jpk-force	810.2955437964288
cell no12 on gly-0055.jpk-force	799.2619092024594
cell no12 on gly-0056.jpk-force	808.1241857724025
cell no12 on gly-0057.jpk-force	810.6995421731314
cell no12 on gly-0058.jpk-force	814.2457906893188
cell no12 on gly-0059.jpk-force	801.9057356994058
cell no12 on gly-0060.jpk-force	803.5895892970794
cell no12 on gly-0061.jpk-force	805.9121400747991
cell no12 on gly-0062.jpk-force	806.0446391399533
cell no12 on gly-0063.jpk-force	487.92165032063036
cell no13 off gly-0002.jpk-force	387.16036257392864
cell no13 off gly-0003.jpk-force	448.8309510247795
cell no13 off gly-0004.jpk-force	437.5834520651499
cell no13 off gly-0005.jpk-force	438.9421534344005
cell no13 off gly-0011.jpk-force	412.61684118843397
cell no13 off gly-0012.jpk-force	474.72965412984473
cell no13 off gly-0013.jpk-force	484.50486634816514
cell no13 off gly-0014.jpk-force	477.7848525162958
cell no13 off gly-0015.jpk-force	479.7996812034243
cell no13 off gly-0016.jpk-force	436.24579126306213
cell no13 off gly-0017.jpk-force	418.33521971033394
cell no13 off gly-0018.jpk-force	419.30691356013773
cell no13 off gly-0019.jpk-force	431.2313835882701
cell no13 off gly-0020.jpk-force	495.44530266815246
cell no13 off gly-0021.jpk-force	506.57424947824626
cell no13 off gly-0027.jpk-force	496.88389225130436
cell no13 off gly-0028.jpk-force	494.62636490696116
cell no13 off gly-0029.jpk-force	488.06790440951045
cell no13 off gly-0030.jpk-force	487.56254859619463
cell no13 off gly-0031.jpk-force	505.3411381192483
cell no13 off gly-0032.jpk-force	542.8569769322606
cell no13 off gly-0033.jpk-force	544.6052327985299
cell no13 off gly-0034.jpk-force	567.3882658236691
cell no13 off gly-0035.jpk-force	568.5344725272918
cell no13 off gly-0036.jpk-force	602.327751981478
cell no13 off gly-0037.jpk-force	580.3761020357392
cell no13 off gly-0038.jpk-force	526.9198514278394
cell no13 off gly-0040.jpk-force	589.3739369523701
cell no13 off gly-0041.jpk-force	557.0524109827895
cell no13 off gly-0042.jpk-force	608.3889294990104
cell no13 off gly-0043.jpk-force	555.1829624981917
cell no13 off gly-0044.jpk-force	613.2399520373165
cell no13 off gly-0045.jpk-force	602.2595679155381
cell no13 off gly-0046.jpk-force	625.2796837434128
cell no13 off gly-0047.jpk-force	622.0391050744796
cell no13 off gly-0048.jpk-force	624.0612165188153
cell no13 off gly-0049.jpk-force	629.1068257247139
cell no13 off gly-0050.jpk-force	635.0060956255254
cell no13 off gly-0051.jpk-force	603.2219841594867
cell no13 off gly-0052.jpk-force	621.1055959593524
cell no13 off gly-0053.jpk-force	630.0199876959283
cell no13 off gly-0054.jpk-force	556.7545667816586
cell no13 off gly-0055.jpk-force	570.9379878394644
cell no13 off gly-0056.jpk-force	598.9765995700003
cell no13 off gly-0057.jpk-force	631.9513397211074
cell no13 off gly-0058.jpk-force	632.1394531484333
cell no13 off gly-0059.jpk-force	647.1621709064228
cell no13 off gly-0060.jpk-force	627.7577138548556
cell no13 off gly-0061.jpk-force	639.8080485224624
cell no13 off gly-0062.jpk-force	632.0705445553396
cell no13 off gly-0063.jpk-force	643.028572527961
cell no13 on gly-0004.jpk-force	368.16229939786353
cell no13 on gly-0005.jpk-force	377.12370560272797
cell no13 on gly-0006.jpk-force	378.90214286334026
cell no13 on gly-0007.jpk-force	382.8482851410205
cell no13 on gly-0008.jpk-force	387.85583712675503
cell no13 on gly-0009.jpk-force	386.9927302645059
cell no13 on gly-0011.jpk-force	394.0838857884967
cell no13 on gly-0012.jpk-force	414.7228298413965
cell no13 on gly-0013.jpk-force	473.5961074664123
cell no13 on gly-0014.jpk-force	496.79103744104674
cell no13 on gly-0015.jpk-force	412.7578676210156
cell no13 on gly-0016.jpk-force	456.743526310529
cell no13 on gly-0017.jpk-force	559.9317228312731
cell no13 on gly-0018.jpk-force	453.87431667289144
cell no13 on gly-0019.jpk-force	454.5923261096249
cell no13 on gly-0020.jpk-force	458.6690710361714
cell no13 on gly-0021.jpk-force	454.9557612107501
cell no13 on gly-0022.jpk-force	459.7213231552861
cell no13 on gly-0023.jpk-force	579.496174050185
cell no13 on gly-0024.jpk-force	570.6586693755526
cell no13 on gly-0025.jpk-force	514.7482611017392
cell no13 on gly-0026.jpk-force	540.2921035320078
cell no13 on gly-0027.jpk-force	481.65466974895645
cell no13 on gly-0028.jpk-force	480.63061702930065
cell no13 on gly-0029.jpk-force	489.6593170187023
cell no13 on gly-0030.jpk-force	611.7811530638763
cell no13 on gly-0031.jpk-force	486.61092739889966
cell no13 on gly-0032.jpk-force	497.4573978196668
cell no13 on gly-0033.jpk-force	529.5665619139072
cell no13 on gly-0034.jpk-force	514.6112120464998
cell no13 on gly-0035.jpk-force	514.3753665855025
cell no13 on gly-0036.jpk-force	548.4207317320131
cell no13 on gly-0037.jpk-force	521.3195897487354
cell no13 on gly-0038.jpk-force	537.3277718635056
cell no13 on gly-0039.jpk-force	526.5023815002017
cell no13 on gly-0040.jpk-force	532.4879603523589
cell no13 on gly-0041.jpk-force	541.4950633463884
cell no13 on gly-0042.jpk-force	544.3996336760353
cell no13 on gly-0043.jpk-force	530.5517408518796
cell no13 on gly-0044.jpk-force	532.4760157286383
cell no13 on gly-0045.jpk-force	525.3340258799185
cell no13 on gly-0046.jpk-force	535.2483304046468
cell no13 on gly-0049.jpk-force	532.2685868616427
cell no13 on gly-0050.jpk-force	550.3014057443967
cell no13 on gly-0051.jpk-force	556.3028533512304
cell no13 on gly-0052.jpk-force	560.2952467791762
cell no13 on gly-0053.jpk-force	570.1252976084847
cell no13 on gly-0054.jpk-force	554.2226197074416
cell no13 on gly-0055.jpk-force	537.1777933487632
cell no13 on gly-0056.jpk-force	554.319568422413
cell no13 on gly-0057.jpk-force	577.2241197700059
cell no13 on gly-0058.jpk-force	573.3033051441392
cell no13 on gly-0059.jpk-force	641.9806020330703
cell no13 on gly-0060.jpk-force	560.2436182069443
cell no13 on gly-0061.jpk-force	576.0651280817302
cell no13 on gly-0062.jpk-force	561.176976255082
cell no13 on gly-0063.jpk-force	571.257544955964
cell no14 off gly-0032.jpk-force	473.2811634928882
cell no14 off gly-0033.jpk-force	489.13212251979314
cell no14 off gly-0035.jpk-force	480.114554145225
cell no14 off gly-0036.jpk-force	449.01489629427545
cell no14 off gly-0037.jpk-force	469.1380173624031
cell no14 off gly-0042.jpk-force	500.0243589923219
cell no14 off gly-0043.jpk-force	521.0156035527879
cell no14 off gly-0044.jpk-force	525.8439696580551
cell no14 off gly-0045.jpk-force	526.7284579549253
cell no14 off gly-0046.jpk-force	540.9032905355155
cell no14 off gly-0047.jpk-force	511.7457866131777
cell no14 off gly-0050.jpk-force	553.9948135517698
cell no14 off gly-0051.jpk-force	507.80657187306423
cell no14 off gly-0052.jpk-force	526.0988355913391
cell no14 off gly-0053.jpk-force	535.8289674188546
cell no14 off gly-0054.jpk-force	546.6465923483512
cell no14 off gly-0055.jpk-force	476.706782298659
cell no14 off gly-0056.jpk-force	485.71101305481733
cell no14 off gly-0057.jpk-force	500.8197117216962
cell no14 off gly-0058.jpk-force	463.37676310775254
cell no14 off gly-0059.jpk-force	461.41357345293727
cell no14 off gly-0061.jpk-force	565.6428142097515
cell no14 off gly-0062.jpk-force	584.7425353823078
cell no14 off gly-0063.jpk-force	589.8253754194525
cell no14 on gly-0006.jpk-force	476.45391695427594
cell no14 on gly-0009.jpk-force	504.5080674332829
cell no14 on gly-0010.jpk-force	542.5085660558117
cell no14 on gly-0011.jpk-force	514.405608374572
cell no14 on gly-0012.jpk-force	495.98341400910704
cell no14 on gly-0013.jpk-force	505.0997138272752
cell no14 on gly-0014.jpk-force	471.95905098237506
cell no14 on gly-0015.jpk-force	427.23203065448484
cell no14 on gly-0016.jpk-force	519.2994746428534
cell no14 on gly-0017.jpk-force	617.0670138834384
cell no14 on gly-0018.jpk-force	616.3663166271804
cell no14 on gly-0019.jpk-force	655.2331818871997
cell no14 on gly-0020.jpk-force	667.3431569435687
cell no14 on gly-0021.jpk-force	627.2843917384007
cell no14 on gly-0022.jpk-force	618.2017769840595
cell no14 on gly-0023.jpk-force	687.1745030810237
cell no14 on gly-0024.jpk-force	656.2588529435885
cell no14 on gly-0025.jpk-force	629.0878283961996
cell no14 on gly-0026.jpk-force	619.7913710358931
cell no14 on gly-0027.jpk-force	666.9992163272324
cell no14 on gly-0028.jpk-force	613.8412687678241
cell no14 on gly-0029.jpk-force	632.1442957092157
cell no14 on gly-0030.jpk-force	624.8881264626033
cell no14 on gly-0031.jpk-force	707.9799791375112
cell no14 on gly-0032.jpk-force	712.1812111239216
cell no14 on gly-0033.jpk-force	711.1866009850411
cell no14 on gly-0034.jpk-force	712.1626422363098
cell no14 on gly-0035.jpk-force	715.2538394323901
cell no14 on gly-0036.jpk-force	694.9638427113747
cell no14 on gly-0038.jpk-force	712.7748390025463
cell no14 on gly-0039.jpk-force	709.9911995958826
cell no14 on gly-0042.jpk-force	711.5152596654184
cell no14 on gly-0043.jpk-force	712.9779948436895
cell no14 on gly-0044.jpk-force	711.8919063211936
cell no14 on gly-0045.jpk-force	709.7847314689993
cell no14 on gly-0053.jpk-force	710.8083188356737
cell no14 on gly-0054.jpk-force	705.8257175911567
cell no15 off pro-0003.jpk-force	405.99594787918574
cell no15 off pro-0004.jpk-force	467.8720632297109
cell no15 off pro-0005.jpk-force	483.7656780062038
cell no15 off pro-0006.jpk-force	481.69358154684056
cell no15 off pro-0007.jpk-force	450.5682448365801
cell no15 off pro-0008.jpk-force	492.8593149575737
cell no15 off pro-0009.jpk-force	490.5315709341653
cell no15 off pro-0010.jpk-force	467.3964801512033
cell no15 off pro-0011.jpk-force	464.6597636251762
cell no15 off pro-0012.jpk-force	508.35484957463655
cell no15 off pro-0013.jpk-force	482.37932517248436
cell no15 off pro-0014.jpk-force	518.5217693228079
cell no15 off pro-0015.jpk-force	522.8184542780357
cell no15 off pro-0018.jpk-force	523.7130816624959
cell no15 off pro-0019.jpk-force	517.5707325801418
cell no15 off pro-0020.jpk-force	497.3023912886292
cell no15 off pro-0021.jpk-force	508.3621929329955
cell no15 off pro-0022.jpk-force	498.5285427317369
cell no15 off pro-0023.jpk-force	531.4165333956624
cell no15 off pro-0024.jpk-force	536.5969533241539
cell no15 off pro-0025.jpk-force	540.3455481256275
cell no15 off pro-0026.jpk-force	550.3480512004664
cell no15 off pro-0027.jpk-force	508.256487901543
cell no15 off pro-0028.jpk-force	519.269854087667
cell no15 on pro-0001.jpk-force	472.09869197100903
cell no15 on pro-0006.jpk-force	539.6835533997577
cell no15 on pro-0010.jpk-force	435.5812216397505
cell no15 on pro-0015.jpk-force	413.6084471987554
cell no15 on pro-0022.jpk-force	485.69750497169514
cell no15 on pro-0023.jpk-force	479.6410300397987
cell no15 on pro-0024.jpk-force	418.5646028782459
cell no15 on pro-0025.jpk-force	432.5784078949505
cell no15 on pro-0026.jpk-force	502.48713856741466
cell no15 on pro-0027.jpk-force	504.48152137847825
cell no15 on pro-0037.jpk-force	496.25018184363154
cell no15 on pro-0038.jpk-force	611.6067794967009
cell no15 on pro-0039.jpk-force	503.2466601345249
cell no15 on pro-0040.jpk-force	596.2843517232656
cell no15 on pro-0041.jpk-force	614.2208981749959
cell no15 on pro-0042.jpk-force	563.255157615342
cell no15 on pro-0043.jpk-force	561.2565302106326
cell no15 on pro-0046.jpk-force	388.3361600452892
cell no15 on pro-0049.jpk-force	410.1058235498834
cell no15 on pro-0050.jpk-force	410.1799539723086
cell no15 on pro-0054.jpk-force	448.0579808967949
cell no15 on pro-0055.jpk-force	554.1272739817874
cell no15 on pro-0063.jpk-force	415.032127353336
cell no16 mid null-0010.jpk-force	402.2178957990057
cell no16 mid null-0011.jpk-force	394.1517031194903
cell no16 mid null-0012.jpk-force	393.97122824747356
cell no16 mid null-0013.jpk-force	431.3971541761692
cell no16 mid null-0014.jpk-force	424.3039560675575
cell no16 mid null-0015.jpk-force	382.9548314302789
cell no16 mid null-0019.jpk-force	433.10710711582306
cell no16 mid null-0020.jpk-force	396.9954609986542
cell no16 mid null-0022.jpk-force	545.0547276069578
cell no16 mid null-0023.jpk-force	450.99447855778016
cell no16 mid null-0024.jpk-force	584.0014233897359
cell no16 mid null-0025.jpk-force	577.1010584666552
cell no16 mid null-0026.jpk-force	476.0678908383438
cell no16 mid null-0027.jpk-force	539.9624404770511
cell no16 mid null-0028.jpk-force	416.99135095146124
cell no16 mid null-0029.jpk-force	473.8253443855292
cell no16 mid null-0032.jpk-force	383.8969518089909
cell no16 mid null-0033.jpk-force	401.8528437570853
cell no16 mid null-0034.jpk-force	493.9398637352749
cell no16 mid null-0035.jpk-force	614.8091706081324
cell no16 mid null-0036.jpk-force	641.8870623965936
cell no16 mid null-0037.jpk-force	642.9236407157221
cell no16 mid null-0038.jpk-force	637.7909066675343
cell no16 mid null-0040.jpk-force	630.7902573031396
cell no16 mid null-0043.jpk-force	639.902389818981
cell no16 mid null-0044.jpk-force	639.8973370203931
cell no16 mid null-0051.jpk-force	419.65291776427676
cell no16 mid null-0054.jpk-force	439.67337294690253
cell no16 mid null-0058.jpk-force	456.748147482714
cell no16 mid null-0059.jpk-force	575.6510004116419
cell no16 mid null-0060.jpk-force	615.5167738311101
cell no16 mid null-0061.jpk-force	651.4522898104831
cell no16 mid null-0062.jpk-force	637.562902859477
cell no16 mid null-0063.jpk-force	657.328923762334
cell no16 pole null-0008.jpk-force	398.87461686042445
cell no16 pole null-0009.jpk-force	418.7407555581871
cell no16 pole null-0010.jpk-force	417.60016375815917
cell no16 pole null-0011.jpk-force	415.70912080466155
cell no16 pole null-0012.jpk-force	418.8004571503881
cell no16 pole null-0013.jpk-force	455.5994924599603
cell no16 pole null-0014.jpk-force	470.7503884544368
cell no16 pole null-0015.jpk-force	424.7722856404093
cell no16 pole null-0016.jpk-force	477.64421504262805
cell no16 pole null-0017.jpk-force	602.7642449138375
cell no16 pole null-0018.jpk-force	602.7755229332786
cell no16 pole null-0019.jpk-force	477.6228812728765
cell no16 pole null-0020.jpk-force	476.71889889586544
cell no16 pole null-0021.jpk-force	488.72516310089304
cell no16 pole null-0022.jpk-force	485.6950417848522
cell no16 pole null-0023.jpk-force	486.73281885043355
cell no16 pole null-0024.jpk-force	516.7314662079755
cell no16 pole null-0038.jpk-force	346.4475301959518
cell no16 pole null-0039.jpk-force	466.33922206289924
cell no16 pole null-0040.jpk-force	555.3353331664223
cell no16 pole null-0041.jpk-force	644.5229229897511
cell no16 pole null-0042.jpk-force	727.5385638999633
cell no16 pole null-0043.jpk-force	756.5547218515202
cell no16 pole null-0044.jpk-force	764.6698588372749
cell no16 pole null-0045.jpk-force	772.6225168402842
cell no16 pole null-0046.jpk-force	766.3826768754769
cell no16 pole null-0047.jpk-force	756.4413612398295
cell no16 pole null-0048.jpk-force	759.3107202831372
cell no16 pole null-0049.jpk-force	761.3733057170151
cell no16 pole null-0050.jpk-force	629.2844074008409
cell no16 pole null-0051.jpk-force	768.3324501730659
cell no16 pole null-0052.jpk-force	633.0496723280565
cell no16 pole null-0053.jpk-force	768.3078682957183
cell no16 pole null-0054.jpk-force	774.3975125072164
cell no16 pole null-0055.jpk-force	769.5524814806184
cell no16 pole null-0056.jpk-force	773.584439133226
cell no16 pole null-0057.jpk-force	769.6905983952104
cell no16 pole null-0058.jpk-force	779.527837093562
cell no16 pole null-0059.jpk-force	778.4809491330901
cell no16 pole null-0060.jpk-force	781.6339153157918
cell no16 pole null-0061.jpk-force	784.5410209011029
cell no16 pole null-0062.jpk-force	797.4338702956729
cell no16 pole null-0063.jpk-force	793.3482480197242
cell no2 off gly-0017.jpk-force	572.7911504577825
cell no2 off gly-0018.jpk-force	586.7568106680692
cell no2 off gly-0019.jpk-force	592.7096330457953
cell no2 off gly-0020.jpk-force	588.8163269205007
cell no2 off gly-0027.jpk-force	557.4960196041371
cell no2 off gly-0028.jpk-force	566.2580210757142
cell no2 off gly-0029.jpk-force	611.2657891768828
cell no2 off gly-0030.jpk-force	621.3337133195704
cell no2 off gly-0033.jpk-force	602.228485425899
cell no2 off gly-0034.jpk-force	619.1414194608966
cell no2 off gly-0035.jpk-force	629.1168819546867
cell no2 off gly-0036.jpk-force	634.154439153076
cell no2 off gly-0048.jpk-force	565.9187504091415
cell no2 off gly-0049.jpk-force	598.8706734735788
cell no2 off gly-0050.jpk-force	589.9743684332816
cell no2 off gly-0053.jpk-force	618.8129175314853
cell no2 off gly-0054.jpk-force	601.6900531403228
cell no2 off gly-0055.jpk-force	653.7209433574793
cell no2 off gly-0056.jpk-force	655.8451829740281
cell no2 off gly-0057.jpk-force	657.7362401504045
cell no2 off gly-0058.jpk-force	662.7018159423444
cell no2 off gly-0059.jpk-force	665.6448447791086
cell no2 off gly-0060.jpk-force	655.6265182260066
cell no2 off gly-0061.jpk-force	658.6293904512022
cell no2 off gly-0062.jpk-force	657.5936360093034
cell no2 on gly-0010.jpk-force	474.9494921302248
cell no2 on gly-0011.jpk-force	493.02469065499974
cell no2 on gly-0013.jpk-force	498.8107127768547
cell no2 on gly-0014.jpk-force	513.9108063099686
cell no2 on gly-0015.jpk-force	528.7779297552966
cell no2 on gly-0016.jpk-force	514.679099749492
cell no2 on gly-0017.jpk-force	479.7031242005119
cell no2 on gly-0018.jpk-force	611.9578007202317
cell no2 on gly-0019.jpk-force	610.6925337999759
cell no2 on gly-0020.jpk-force	613.7442115109283
cell no2 on gly-0021.jpk-force	510.60905174309244
cell no2 on gly-0022.jpk-force	582.707713480176
cell no2 on gly-0023.jpk-force	583.7972847494206
cell no2 on gly-0024.jpk-force	585.5815392277028
cell no2 on gly-0025.jpk-force	604.6566954014759
cell no2 on gly-0026.jpk-force	609.5680002110349
cell no2 on gly-0027.jpk-force	579.2248765860277
cell no2 on gly-0028.jpk-force	560.3471061293051
cell no2 on gly-0029.jpk-force	622.4045952464023
cell no2 on gly-0030.jpk-force	611.4853732901073
cell no2 on gly-0037.jpk-force	626.2970111047857
cell no2 on gly-0038.jpk-force	619.1851040050717
cell no2 on gly-0039.jpk-force	629.3708851113502
cell no2 on gly-0040.jpk-force	552.4261261104676
cell no2 on gly-0041.jpk-force	583.2038542668485
cell no2 on gly-0042.jpk-force	625.0819046071301
cell no2 on gly-0052.jpk-force	704.0148176442882
cell no2 on gly-0053.jpk-force	756.7880867119557
cell no2 on gly-0054.jpk-force	772.98937414791
cell no2 on gly-0055.jpk-force	769.0173095126245
cell no2 on gly-0056.jpk-force	776.7723592214387
cell no2 on gly-0057.jpk-force	781.7357018553723
cell no2 on gly-0058.jpk-force	774.980016213361
cell no2 on gly-0059.jpk-force	754.7548753081813
cell no2 on gly-0060.jpk-force	768.4823957941528
cell no2 on gly-0061.jpk-force	774.8071643838684
cell no2 on gly-0062.jpk-force	771.535468453864
cell no2 on gly-0063.jpk-force	776.5868984099898
cell no3 off pro-0020.jpk-force	522.3560266329329
cell no3 off pro-0021.jpk-force	523.3235469027633
cell no3 off pro-0022.jpk-force	532.2960807504662
cell no3 off pro-0023.jpk-force	538.0607206638538
cell no3 off pro-0024.jpk-force	559.2347984208682
cell no3 off pro-0025.jpk-force	560.1471460281741
cell no3 off pro-0026.jpk-force	557.2175344035018
cell no3 off pro-0027.jpk-force	563.0456863995864
cell no3 off pro-0028.jpk-force	560.9915260829506
cell no3 off pro-0029.jpk-force	559.9718209442381
cell no3 off pro-0030.jpk-force	571.9839794743013
cell no3 off pro-0034.jpk-force	593.9756152642403
cell no3 off pro-0035.jpk-force	560.9403791216873
cell no3 off pro-0036.jpk-force	563.7989620332294
cell no3 off pro-0037.jpk-force	565.7083310324949
cell no3 off pro-0038.jpk-force	577.8196542092761
cell no3 off pro-0039.jpk-force	570.754063257299
cell no3 off pro-0040.jpk-force	563.5830489265142
cell no3 off pro-0041.jpk-force	564.6357973762603
cell no3 off pro-0042.jpk-force	556.6838932750197
cell no3 off pro-0043.jpk-force	531.6002308350579
cell no3 off pro-0044.jpk-force	559.4467953151731
cell no3 off pro-0045.jpk-force	558.6191929545759
cell no3 off pro-0046.jpk-force	556.4752685759097
cell no3 off pro-0047.jpk-force	580.4719755851183
cell no3 off pro-0049.jpk-force	594.3405552098201
cell no3 off pro-0050.jpk-force	573.3252522331757
cell no3 off pro-0051.jpk-force	567.3195474955401
cell no3 off pro-0052.jpk-force	569.4263873819604
cell no3 off pro-0053.jpk-force	567.4483140762156
cell no3 off pro-0054.jpk-force	575.2358002906199
cell no3 off pro-0055.jpk-force	612.1183761350511
cell no3 off pro-0056.jpk-force	599.0895358749331
cell no3 off pro-0057.jpk-force	578.1594179976006
cell no3 off pro-0058.jpk-force	605.1218811835737
cell no3 off pro-0059.jpk-force	603.0889239100237
cell no3 off pro-0060.jpk-force	615.0438345814648
cell no3 off pro-0061.jpk-force	606.2049979298084
cell no3 off pro-0062.jpk-force	628.9134533397945
cell no3 off pro-0063.jpk-force	615.0844431844603
cell no3 on pro-0006.jpk-force	744.8269924999981
cell no3 on pro-0012.jpk-force	592.3555306682246
cell no3 on pro-0015.jpk-force	585.2064140624125
cell no3 on pro-0016.jpk-force	957.5196533036814
cell no3 on pro-0033.jpk-force	555.070152784689
cell no3 on pro-0036.jpk-force	616.9486193848437
cell no3 on pro-0040.jpk-force	641.9607231863959
cell no3 on pro-0041.jpk-force	649.7898797502852
cell no3 on pro-0043.jpk-force	528.8625355340029
cell no3 on pro-0046.jpk-force	512.6637640106387
cell no3 on pro-0047.jpk-force	512.5698725118336
cell no3 on pro-0051.jpk-force	585.8153746566479
cell no3 on pro-0053.jpk-force	613.7337054675828
cell no3 on pro-0058.jpk-force	609.3554559814858
cell no3 on pro-0059.jpk-force	622.4201952480339
cell no3 on pro-0060.jpk-force	633.3732716475744
cell no3 on pro-0061.jpk-force	635.4150709443203
cell no4 off gly-0004.jpk-force	528.0615979712508
cell no4 off gly-0005.jpk-force	568.9214147384164
cell no4 off gly-0007.jpk-force	531.8706950236882
cell no4 off gly-0009.jpk-force	518.7122233438905
cell no4 off gly-0010.jpk-force	574.8543100828833
cell no4 off gly-0011.jpk-force	683.8524417802238
cell no4 off gly-0012.jpk-force	612.7005180184594
cell no4 off gly-0013.jpk-force	712.6197231723282
cell no4 off gly-0014.jpk-force	674.8401457155553
cell no4 off gly-0015.jpk-force	667.6349712614165
cell no4 off gly-0016.jpk-force	653.4420569759654
cell no4 off gly-0017.jpk-force	717.3210379495653
cell no4 off gly-0018.jpk-force	730.4681221027712
cell no4 off gly-0019.jpk-force	752.6623693647106
cell no4 off gly-0020.jpk-force	753.5266450375867
cell no4 off gly-0021.jpk-force	763.490786412637
cell no4 off gly-0022.jpk-force	607.1857703916495
cell no4 off gly-0023.jpk-force	782.2720928051075
cell no4 off gly-0025.jpk-force	744.3131809993233
cell no4 off gly-0026.jpk-force	791.3631503790317
cell no4 off gly-0027.jpk-force	793.1923883532206
cell no4 off gly-0028.jpk-force	752.3385173887143
cell no4 off gly-0029.jpk-force	795.1893370706258
cell no4 off gly-0030.jpk-force	784.3235397230694
cell no4 off gly-0031.jpk-force	791.20821036311
cell no4 off gly-0032.jpk-force	785.1709148418439
cell no4 off gly-0033.jpk-force	802.0811161382934
cell no4 off gly-0034.jpk-force	789.2881335403632
cell no4 off gly-0035.jpk-force	849.2869934702347
cell no4 off gly-0036.jpk-force	839.1640807190865
cell no4 off gly-0037.jpk-force	754.0701467818559
cell no4 off gly-0038.jpk-force	852.9453818014953
cell no4 off gly-0039.jpk-force	867.9377710758104
cell no4 off gly-0040.jpk-force	856.0612668709765
cell no4 off gly-0041.jpk-force	865.9082668351026
cell no4 off gly-0042.jpk-force	812.8881649796048
cell no4 off gly-0043.jpk-force	920.938584705341
cell no4 off gly-0044.jpk-force	920.8946576733433
cell no4 off gly-0045.jpk-force	914.8412979369937
cell no4 off gly-0046.jpk-force	944.0010836983007
cell no4 off gly-0047.jpk-force	926.9113592785686
cell no4 off gly-0048.jpk-force	942.7049498140519
cell no4 off gly-0049.jpk-force	960.91574662408
cell no4 off gly-0050.jpk-force	956.7391037538447
cell no4 off gly-0051.jpk-force	951.7066255240233
cell no4 off gly-0052.jpk-force	893.6381871932878
cell no4 off gly-0053.jpk-force	899.6485933015016
cell no4 off gly-0054.jpk-force	955.6768124465721
cell no4 off gly-0055.jpk-force	893.6525789265521
cell no4 off gly-0056.jpk-force	911.6205791863495
cell no4 off gly-0057.jpk-force	911.6526545286677
cell no4 off gly-0058.jpk-force	1008.6084835884244
cell no4 off gly-0059.jpk-force	1006.5528070711222
cell no4 off gly-0060.jpk-force	934.4947150414115
cell no4 off gly-0061.jpk-force	927.5353273500706
cell no4 off gly-0062.jpk-force	938.497087614614
cell no4 off gly-0063.jpk-force	931.5422205668164
cell no4 on gly-0001.jpk-force	429.8511102800577
cell no4 on gly-0002.jpk-force	453.5939898013926
cell no4 on gly-0003.jpk-force	388.54230318186006
cell no4 on gly-0006.jpk-force	370.41370869233685
cell no4 on gly-0007.jpk-force	405.4584972153178
cell no4 on gly-0008.jpk-force	419.3375231098134
cell no4 on gly-0009.jpk-force	413.3186571049526
cell no4 on gly-0010.jpk-force	419.55237617296774
cell no4 on gly-0011.jpk-force	416.3348555329227
cell no4 on gly-0012.jpk-force	437.5125538060147
cell no4 on gly-0013.jpk-force	479.26598045923123
cell no4 on gly-0014.jpk-force	537.5954943451427
cell no4 on gly-0015.jpk-force	588.2936296354687
cell no4 on gly-0016.jpk-force	761.5093991642907
cell no4 on gly-0017.jpk-force	780.3548968142783
cell no4 on gly-0018.jpk-force	774.3882261961419
cell no4 on gly-0019.jpk-force	777.3831847570755
cell no4 on gly-0020.jpk-force	779.3398579506052
cell no4 on gly-0021.jpk-force	787.2253559420006
cell no4 on gly-0022.jpk-force	801.2432867448169
cell no4 on gly-0023.jpk-force	811.2353275662241
cell no4 on gly-0024.jpk-force	806.1489317438545
cell no4 on gly-0025.jpk-force	818.0599194516831
cell no4 on gly-0026.jpk-force	797.128583061808
cell no4 on gly-0027.jpk-force	795.1957795389583
cell no4 on gly-0028.jpk-force	704.023139488786
cell no4 on gly-0029.jpk-force	705.1621645167506
cell no4 on gly-0030.jpk-force	821.110353123609
cell no4 on gly-0031.jpk-force	799.8832318424619
cell no4 on gly-0032.jpk-force	811.0412294269875
cell no4 on gly-0033.jpk-force	803.9294183988194
cell no4 on gly-0034.jpk-force	722.8054047078665
cell no4 on gly-0035.jpk-force	799.9883119542305
cell no4 on gly-0036.jpk-force	717.9467727659861
cell no4 on gly-0037.jpk-force	721.9330974403897
cell no4 on gly-0038.jpk-force	715.8744636143264
cell no4 on gly-0039.jpk-force	723.8138625823465
cell no4 on gly-0040.jpk-force	723.9717266088239
cell no4 on gly-0041.jpk-force	737.929469191436
cell no4 on gly-0042.jpk-force	802.7395836399386
cell no4 on gly-0043.jpk-force	731.6709152097002
cell no4 on gly-0044.jpk-force	803.7471537200851
cell no4 on gly-0045.jpk-force	730.6446411258775
cell no4 on gly-0046.jpk-force	737.7297898822438
cell no4 on gly-0047.jpk-force	810.7594658693826
cell no4 on gly-0048.jpk-force	742.5457278545842
cell no4 on gly-0049.jpk-force	742.616646801988
cell no4 on gly-0050.jpk-force	803.5566704364735
cell no4 on gly-0051.jpk-force	745.4365316398276
cell no4 on gly-0052.jpk-force	742.5655266300993
cell no4 on gly-0053.jpk-force	552.5326325342669
cell no4 on gly-0056.jpk-force	748.6478806260742
cell no4 on gly-0057.jpk-force	753.4626350738284
cell no4 on gly-0058.jpk-force	566.3754488673796
cell no4 on gly-0059.jpk-force	752.281565913231
cell no4 on gly-0062.jpk-force	623.3425530277642
cell no4 on gly-0063.jpk-force	614.1421378733473
cell no5 mid null-0002.jpk-force	505.8358492045163
cell no5 mid null-0003.jpk-force	518.7821007369787
cell no5 mid null-0004.jpk-force	563.8088872417544
cell no5 mid null-0005.jpk-force	575.8789836274502
cell no5 mid null-0006.jpk-force	564.7032279450425
cell no5 mid null-0007.jpk-force	575.7196619529929
cell no5 mid null-0009.jpk-force	590.3948923436201
cell no5 mid null-0010.jpk-force	594.7160052013211
cell no5 mid null-0011.jpk-force	591.6589882820476
cell no5 mid null-0012.jpk-force	587.4385110515307
cell no5 mid null-0013.jpk-force	587.3522000617685
cell no5 mid null-0014.jpk-force	591.6097023707038
cell no5 mid null-0015.jpk-force	587.3984864566755
cell no5 mid null-0016.jpk-force	598.4664577878822
cell no5 mid null-0017.jpk-force	591.3662878996897
cell no5 mid null-0018.jpk-force	593.3407814993368
cell no5 mid null-0019.jpk-force	613.3316478069978
cell no5 mid null-0044.jpk-force	470.0123264715536
cell no5 mid null-0045.jpk-force	549.9402618064963
cell no5 mid null-0046.jpk-force	562.9733767893499
cell no5 mid null-0047.jpk-force	558.9850829924015
cell no5 mid null-0049.jpk-force	567.8605589296589
cell no5 mid null-0050.jpk-force	578.7840554527663
cell no5 mid null-0051.jpk-force	583.8860458379245
cell no5 mid null-0052.jpk-force	569.6412051267939
cell no5 mid null-0053.jpk-force	588.4346692670284
cell no5 mid null-0054.jpk-force	596.8292993035071
cell no5 mid null-0055.jpk-force	592.6193735280974
cell no5 mid null-0057.jpk-force	457.45092271638737
cell no5 mid null-0058.jpk-force	549.4276119588719
cell no5 mid null-0059.jpk-force	557.4544211210706
cell no5 mid null-0060.jpk-force	551.5324723270973
cell no5 mid null-0061.jpk-force	560.4163272344542
cell no5 mid null-0062.jpk-force	613.3587384399866
cell no5 mid null-0063.jpk-force	625.3097578200299
cell no5 pole null-0004.jpk-force	770.4919783366211
cell no5 pole null-0005.jpk-force	798.398678475179
cell no5 pole null-0006.jpk-force	735.4050207099579
cell no5 pole null-0007.jpk-force	822.3854095520654
cell no5 pole null-0008.jpk-force	847.3437236653573
cell no5 pole null-0009.jpk-force	829.1772942371413
cell no5 pole null-0010.jpk-force	836.0635085949015
cell no5 pole null-0011.jpk-force	850.0986056510338
cell no5 pole null-0012.jpk-force	849.9499895559366
cell no5 pole null-0013.jpk-force	854.9378922426384
cell no5 pole null-0014.jpk-force	865.967392540084
cell no5 pole null-0015.jpk-force	849.8336719264272
cell no5 pole null-0016.jpk-force	853.0446588325302
cell no5 pole null-0017.jpk-force	858.7639704299438
cell no5 pole null-0018.jpk-force	835.7703308206884
cell no5 pole null-0019.jpk-force	858.6687544006943
cell no5 pole null-0020.jpk-force	481.9087972425149
cell no5 pole null-0023.jpk-force	473.9112105492306
cell no5 pole null-0024.jpk-force	539.7893593515631
cell no5 pole null-0025.jpk-force	583.769073382355
cell no5 pole null-0026.jpk-force	569.6034923129574
cell no5 pole null-0027.jpk-force	608.558507548607
cell no5 pole null-0028.jpk-force	606.8114970667935
cell no5 pole null-0029.jpk-force	637.6482669329017
cell no5 pole null-0030.jpk-force	642.7116149894134
cell no5 pole null-0031.jpk-force	647.5272264056839
cell no5 pole null-0032.jpk-force	657.5437817640643
cell no5 pole null-0033.jpk-force	645.7336847493741
cell no5 pole null-0034.jpk-force	654.8428972048297
cell no5 pole null-0035.jpk-force	653.6546425162965
cell no5 pole null-0036.jpk-force	660.4423416569865
cell no5 pole null-0037.jpk-force	665.5825218937223
cell no5 pole null-0038.jpk-force	674.6589405764752
cell no5 pole null-0039.jpk-force	658.6211930826912
cell no5 pole null-0041.jpk-force	675.5473201836472
cell no5 pole null-0042.jpk-force	685.3126250341858
cell no5 pole null-0043.jpk-force	668.4944746937408
cell no5 pole null-0044.jpk-force	678.3869303788173
cell no5 pole null-0045.jpk-force	687.296394245047
cell no5 pole null-0046.jpk-force	690.3070054035992
cell no5 pole null-0047.jpk-force	699.3084679531032
cell no5 pole null-0049.jpk-force	682.2372917351414
cell no5 pole null-0050.jpk-force	691.1682643970165
cell no5 pole null-0051.jpk-force	728.2512580490948
cell no5 pole null-0052.jpk-force	739.3445349685062
cell no5 pole null-0053.jpk-force	763.3863638007552
cell no5 pole null-0054.jpk-force	772.1369761611269
cell no5 pole null-0055.jpk-force	765.106591751859
cell no5 pole null-0056.jpk-force	781.1275964765002
cell no5 pole null-0057.jpk-force	761.1924114900332
cell no5 pole null-0058.jpk-force	769.0898201995765
cell no5 pole null-0059.jpk-force	737.0511370505897
cell no5 pole null-0060.jpk-force	764.1456697479813
cell no5 pole null-0061.jpk-force	752.2248663389677
cell no5 pole null-0062.jpk-force	759.0591127679501
cell no5 pole null-0063.jpk-force	734.0754304590773
cell no6 off gly-0008.jpk-force	485.5423678699671
cell no6 off gly-0009.jpk-force	566.5440861997935
[truncated: 1,262 more rows]
