# Supplementary material for: Glycogen phase-separation drives macromolecular rearrangement and asymmetric division in E. coli
Source: EMBO J. 2025 Nov 3;44(24):7434–76. doi: 10.1038/s44318-025-00621-y (PMC12706056; doi:10.1038/s44318-025-00621-y)
Supplement: Supplementary file 31 — Figure EV11 Source Data [file 44318_2025_621_MOESM31_ESM.zip › FigureEV11/SourceData_FigEV11D.xlsx]

## Sheet: Cell with Protein aggregates
	file_name	Indentation depth (nm)	Cell Type	Position
	cell n12 on pro-0013.jpk-force	594.711	Cell with Protein aggregates	ON
	cell n12 on pro-0014.jpk-force	587.74	Cell with Protein aggregates	ON
	cell n12 on pro-0016.jpk-force	542.757	Cell with Protein aggregates	ON
	cell n12 on pro-0018.jpk-force	632.029	Cell with Protein aggregates	ON
	cell n12 on pro-0019.jpk-force	640.795	Cell with Protein aggregates	ON
	cell n12 on pro-0020.jpk-force	647.771	Cell with Protein aggregates	ON
	cell n12 on pro-0021.jpk-force	663.906	Cell with Protein aggregates	ON
	cell n12 on pro-0022.jpk-force	713.869	Cell with Protein aggregates	ON
	cell n12 on pro-0023.jpk-force	648.951	Cell with Protein aggregates	ON
	cell n12 on pro-0024.jpk-force	743.892	Cell with Protein aggregates	ON
	cell n12 on pro-0025.jpk-force	764.677	Cell with Protein aggregates	ON
	cell n12 on pro-0026.jpk-force	767.832	Cell with Protein aggregates	ON
	cell n12 on pro-0027.jpk-force	765.434	Cell with Protein aggregates	ON
	cell n12 on pro-0028.jpk-force	762.428	Cell with Protein aggregates	ON
	cell n12 on pro-0029.jpk-force	745.586	Cell with Protein aggregates	ON
	cell n12 on pro-0034.jpk-force	453.357	Cell with Protein aggregates	ON
	cell n12 on pro-0036.jpk-force	423.985	Cell with Protein aggregates	ON
	cell n12 on pro-0044.jpk-force	444.354	Cell with Protein aggregates	ON
	cell n12 on pro-0052.jpk-force	534.414	Cell with Protein aggregates	ON
	cell n12 on pro-0053.jpk-force	520.473	Cell with Protein aggregates	ON
	cell n12 on pro-0054.jpk-force	619.591	Cell with Protein aggregates	ON
	cell n12 on pro-0055.jpk-force	843.794	Cell with Protein aggregates	ON
	cell n12 on pro-0056.jpk-force	849.888	Cell with Protein aggregates	ON
	cell n12 on pro-0057.jpk-force	858.815	Cell with Protein aggregates	ON
	cell n12 on pro-0058.jpk-force	837.741	Cell with Protein aggregates	ON
	cell n12 on pro-0059.jpk-force	855.477	Cell with Protein aggregates	ON
	cell n12 on pro-0060.jpk-force	854.409	Cell with Protein aggregates	ON
	cell n12 on pro-0061.jpk-force	871.732	Cell with Protein aggregates	ON
	cell n12 on pro-0062.jpk-force	865.605	Cell with Protein aggregates	ON
	cell n12 on pro-0063.jpk-force	871.602	Cell with Protein aggregates	ON
	cell n16 on pro-0025.jpk-force	315.627	Cell with Protein aggregates	ON
	cell n16 on pro-0026.jpk-force	311.534	Cell with Protein aggregates	ON
	cell n16 on pro-0034.jpk-force	306.024	Cell with Protein aggregates	ON
	cell n16 on pro-0037.jpk-force	315.024	Cell with Protein aggregates	ON
	cell n16 on pro-0045.jpk-force	304.074	Cell with Protein aggregates	ON
	cell n16 on pro-0048.jpk-force	306.292	Cell with Protein aggregates	ON
	cell n16 on pro-0056.jpk-force	320.402	Cell with Protein aggregates	ON
	cell n17 on pro-0005.jpk-force	458.786	Cell with Protein aggregates	ON
	cell n17 on pro-0016.jpk-force	464.123	Cell with Protein aggregates	ON
	cell n17 on pro-0024.jpk-force	469.128	Cell with Protein aggregates	ON
	cell n17 on pro-0026.jpk-force	456.265	Cell with Protein aggregates	ON
	cell n17 on pro-0028.jpk-force	467.216	Cell with Protein aggregates	ON
	cell n17 on pro-0032.jpk-force	459.088	Cell with Protein aggregates	ON
	cell n17 on pro-0038.jpk-force	456.271	Cell with Protein aggregates	ON
	cell n17 on pro-0039.jpk-force	457.375	Cell with Protein aggregates	ON
	cell n17 on pro-0040.jpk-force	466.846	Cell with Protein aggregates	ON
	cell n17 on pro-0043.jpk-force	449.831	Cell with Protein aggregates	ON
	cell n17 on pro-0044.jpk-force	465.284	Cell with Protein aggregates	ON
	cell n17 on pro-0045.jpk-force	470.844	Cell with Protein aggregates	ON
	cell n17 on pro-0047.jpk-force	460.569	Cell with Protein aggregates	ON
	cell n17 on pro-0051.jpk-force	464.183	Cell with Protein aggregates	ON
	cell n17 on pro-0057.jpk-force	474.342	Cell with Protein aggregates	ON
	cell n17 on pro-0059.jpk-force	469.879	Cell with Protein aggregates	ON
	cell n17 on pro-0060.jpk-force	469.124	Cell with Protein aggregates	ON
	cell n17 on pro-0062.jpk-force	480.49	Cell with Protein aggregates	ON
	cell n17 on pro-0063.jpk-force	481.3	Cell with Protein aggregates	ON
	cell n18 on pro-0007.jpk-force	357.897	Cell with Protein aggregates	ON
	cell n18 on pro-0037.jpk-force	322.327	Cell with Protein aggregates	ON
	cell n18 on pro-0039.jpk-force	341.542	Cell with Protein aggregates	ON
	cell n18 on pro-0040.jpk-force	340.713	Cell with Protein aggregates	ON
	cell n18 on pro-0041.jpk-force	344.19	Cell with Protein aggregates	ON
	cell n18 on pro-0051.jpk-force	316.411	Cell with Protein aggregates	ON
	cell n18 on pro-0052.jpk-force	324.373	Cell with Protein aggregates	ON
	cell n18 on pro-0053.jpk-force	325.751	Cell with Protein aggregates	ON
	cell n18 on pro-0054.jpk-force	328.523	Cell with Protein aggregates	ON
	cell n18 on pro-0055.jpk-force	341.751	Cell with Protein aggregates	ON
	cell n18 on pro-0056.jpk-force	342.537	Cell with Protein aggregates	ON
	cell n18 on pro-0058.jpk-force	332.501	Cell with Protein aggregates	ON
	cell n18 on pro-0059.jpk-force	329.678	Cell with Protein aggregates	ON
	cell n18 on pro-0060.jpk-force	326.755	Cell with Protein aggregates	ON
	cell n20 on pro-0021.jpk-force	484.14	Cell with Protein aggregates	ON
	cell n20 on pro-0029.jpk-force	489.058	Cell with Protein aggregates	ON
	cell n20 on pro-0040.jpk-force	546.163	Cell with Protein aggregates	ON
	cell n20 on pro-0045.jpk-force	468.926	Cell with Protein aggregates	ON
	cell n20 on pro-0052.jpk-force	462.074	Cell with Protein aggregates	ON
	cell n20 on pro-0054.jpk-force	544.158	Cell with Protein aggregates	ON
	cell n20 on pro-0056.jpk-force	530.136	Cell with Protein aggregates	ON
	cell n20 on pro-0057.jpk-force	523.1	Cell with Protein aggregates	ON
	cell n20 on pro-0062.jpk-force	450.963	Cell with Protein aggregates	ON
	cell no11 on pro-0013.jpk-force	243.562	Cell with Protein aggregates	ON
	cell no8 on pro 20 nN-0000.jpk-force	421.327	Cell with Protein aggregates	ON
	cell no8 on pro 20 nN-0001.jpk-force	437.015	Cell with Protein aggregates	ON
	cell no8 on pro 20 nN-0008.jpk-force	463.961	Cell with Protein aggregates	ON
	cell no8 on pro 20 nN-0009.jpk-force	500.057	Cell with Protein aggregates	ON
	cell no8 on pro 20 nN-0030.jpk-force	400.432	Cell with Protein aggregates	ON
	cell no8 on pro 20 nN-0037.jpk-force	399.463	Cell with Protein aggregates	ON
	cell no8 on pro 20 nN-0041.jpk-force	448.494	Cell with Protein aggregates	ON
	cell no8 on pro 20 nN-0044.jpk-force	417.239	Cell with Protein aggregates	ON
	cell no8 on pro 20 nN-0045.jpk-force	418.086	Cell with Protein aggregates	ON
	cell no8 on pro 20 nN-0046.jpk-force	410.211	Cell with Protein aggregates	ON
	cell no8 on pro 20 nN-0050.jpk-force	412.236	Cell with Protein aggregates	ON
	cell no8 on pro 20 nN-0051.jpk-force	408.221	Cell with Protein aggregates	ON
	cell no8 on pro 20 nN-0053.jpk-force	426.239	Cell with Protein aggregates	ON
	cell no8 on pro 20 nN-0054.jpk-force	433.158	Cell with Protein aggregates	ON
	cell no8 on pro 20 nN-0055.jpk-force	437.108	Cell with Protein aggregates	ON
	cell no8 on pro 20 nN-0057.jpk-force	430.132	Cell with Protein aggregates	ON
	cell no8 on pro 20 nN-0059.jpk-force	419.038	Cell with Protein aggregates	ON
	cell no8 on pro 20 nN-0061.jpk-force	442.07	Cell with Protein aggregates	ON
	cell no8 on pro 20 nN-0062.jpk-force	438.884	Cell with Protein aggregates	ON
	cell no8 on pro 20 nN-0063.jpk-force	428.138	Cell with Protein aggregates	ON
	cell no8 on pro 20 nN-0064.jpk-force	443.969	Cell with Protein aggregates	ON
	cell no8 on pro 20 nN-0066.jpk-force	398.028	Cell with Protein aggregates	ON
	cell no 2 on pro-0001.jpk-force	480.313	Cell with Protein aggregates	ON
	cell no 2 on pro-0004.jpk-force	420.008	Cell with Protein aggregates	ON
	cell no 2 on pro-0009.jpk-force	420.696	Cell with Protein aggregates	ON
	cell no 2 on pro-0013.jpk-force	467.673	Cell with Protein aggregates	ON
	cell no 2 on pro-0015.jpk-force	503.657	Cell with Protein aggregates	ON
	cell no 2 on pro-0016.jpk-force	492.45	Cell with Protein aggregates	ON
	cell no 2 on pro-0017.jpk-force	501.338	Cell with Protein aggregates	ON
	cell no 2 on pro-0019.jpk-force	553.429	Cell with Protein aggregates	ON
	cell no 2 on pro-0020.jpk-force	564.504	Cell with Protein aggregates	ON
	cell no 2 on pro-0022.jpk-force	538.103	Cell with Protein aggregates	ON
	cell no 2 on pro-0024.jpk-force	541.244	Cell with Protein aggregates	ON
	cell no 2 on pro-0025.jpk-force	545.165	Cell with Protein aggregates	ON
	cell no 2 on pro-0026.jpk-force	537.214	Cell with Protein aggregates	ON
	cell no 2 on pro-0027.jpk-force	549.932	Cell with Protein aggregates	ON
	cell no 2 on pro-0028.jpk-force	573.105	Cell with Protein aggregates	ON
	cell no 2 on pro-0029.jpk-force	584.861	Cell with Protein aggregates	ON
	cell no 2 on pro-0030.jpk-force	556.989	Cell with Protein aggregates	ON
	cell no 2 on pro-0031.jpk-force	570.972	Cell with Protein aggregates	ON
	cell no 2 on pro-0032.jpk-force	633.784	Cell with Protein aggregates	ON
	cell no 2 on pro-0033.jpk-force	527.096	Cell with Protein aggregates	ON
	cell no 2 on pro-0034.jpk-force	550.641	Cell with Protein aggregates	ON
	cell no 2 on pro-0035.jpk-force	600.733	Cell with Protein aggregates	ON
	cell no 2 on pro-0036.jpk-force	561.728	Cell with Protein aggregates	ON
	cell no 2 on pro-0037.jpk-force	602.695	Cell with Protein aggregates	ON
	cell no 2 on pro-0038.jpk-force	525.46	Cell with Protein aggregates	ON
	cell no 2 on pro-0039.jpk-force	535.763	Cell with Protein aggregates	ON
	cell no 2 on pro-0040.jpk-force	515.744	Cell with Protein aggregates	ON
	cell no 2 on pro-0041.jpk-force	555.818	Cell with Protein aggregates	ON
	cell no 2 on pro-0042.jpk-force	607.56	Cell with Protein aggregates	ON
	cell no 2 on pro-0043.jpk-force	545.508	Cell with Protein aggregates	ON
	cell no 2 on pro-0044.jpk-force	608.37	Cell with Protein aggregates	ON
	cell no 2 on pro-0045.jpk-force	646.448	Cell with Protein aggregates	ON
	cell no 2 on pro-0046.jpk-force	539.477	Cell with Protein aggregates	ON
	cell no 2 on pro-0047.jpk-force	589.723	Cell with Protein aggregates	ON
	cell no 2 on pro-0048.jpk-force	588.399	Cell with Protein aggregates	ON
	cell no 2 on pro-0049.jpk-force	581.542	Cell with Protein aggregates	ON
	cell no 2 on pro-0050.jpk-force	610.301	Cell with Protein aggregates	ON
	cell no 2 on pro-0051.jpk-force	622.432	Cell with Protein aggregates	ON
	cell no 2 on pro-0052.jpk-force	604.405	Cell with Protein aggregates	ON
	cell no 2 on pro-0054.jpk-force	726.332	Cell with Protein aggregates	ON
	cell no 2 on pro-0056.jpk-force	613.03	Cell with Protein aggregates	ON
	cell no 2 on pro-0057.jpk-force	598.423	Cell with Protein aggregates	ON
	cell no 2 on pro-0058.jpk-force	586.997	Cell with Protein aggregates	ON
	cell no 2 on pro-0059.jpk-force	711.135	Cell with Protein aggregates	ON
	cell no 2 on pro-0060.jpk-force	566.16	Cell with Protein aggregates	ON
	cell no 2 on pro-0062.jpk-force	547.364	Cell with Protein aggregates	ON
	cell no 4 on pro-0003.jpk-force	306.454	Cell with Protein aggregates	ON
	cell no 4 on pro-0004.jpk-force	301.197	Cell with Protein aggregates	ON
	cell no 4 on pro-0016.jpk-force	307.325	Cell with Protein aggregates	ON
	cell no 4 on pro-0022.jpk-force	287.471	Cell with Protein aggregates	ON
	cell no 4 on pro-0029.jpk-force	292.002	Cell with Protein aggregates	ON
	cell no 4 on pro-0031.jpk-force	302.277	Cell with Protein aggregates	ON
	cell no 4 on pro-0034.jpk-force	291.181	Cell with Protein aggregates	ON
	cell no 7 on pro mid -0010.jpk-force	532.754	Cell with Protein aggregates	ON
	cell no 7 on pro mid -0013.jpk-force	538.871	Cell with Protein aggregates	ON
	cell no 7 on pro mid -0014.jpk-force	538.68	Cell with Protein aggregates	ON
	cell no 7 on pro mid -0016.jpk-force	536.743	Cell with Protein aggregates	ON
	cell no 7 on pro mid -0017.jpk-force	543.627	Cell with Protein aggregates	ON
	cell no 7 on pro mid -0018.jpk-force	543.686	Cell with Protein aggregates	ON
	cell no 7 on pro mid -0020.jpk-force	539.759	Cell with Protein aggregates	ON
	cell no 7 on pro mid -0021.jpk-force	537.572	Cell with Protein aggregates	ON
	cell no 7 on pro mid -0022.jpk-force	542.565	Cell with Protein aggregates	ON
	cell no 7 on pro mid -0023.jpk-force	543.463	Cell with Protein aggregates	ON
	cell no 7 on pro mid -0025.jpk-force	544.759	Cell with Protein aggregates	ON
	cell no 7 on pro mid -0026.jpk-force	544.623	Cell with Protein aggregates	ON
	cell no 7 on pro mid -0029.jpk-force	585.282	Cell with Protein aggregates	ON
	cell no 7 on pro mid -0030.jpk-force	583.626	Cell with Protein aggregates	ON
	cell no 7 on pro mid -0033.jpk-force	579.669	Cell with Protein aggregates	ON
	cell no 7 on pro mid -0034.jpk-force	585.643	Cell with Protein aggregates	ON
	cell no 7 on pro mid -0035.jpk-force	584.635	Cell with Protein aggregates	ON
	cell no 7 on pro mid -0036.jpk-force	592.447	Cell with Protein aggregates	ON
	cell no 7 on pro mid -0040.jpk-force	462.357	Cell with Protein aggregates	ON
	cell no 7 on pro mid -0043.jpk-force	593.371	Cell with Protein aggregates	ON
	cell no 7 on pro mid -0044.jpk-force	602.339	Cell with Protein aggregates	ON
	cell no 7 on pro mid -0045.jpk-force	602.494	Cell with Protein aggregates	ON
	cell no 7 on pro mid -0049.jpk-force	610.658	Cell with Protein aggregates	ON
	cell no 7 on pro mid -0050.jpk-force	626.314	Cell with Protein aggregates	ON
	cell no 7 on pro mid -0051.jpk-force	623.238	Cell with Protein aggregates	ON
	cell no 7 on pro mid -0052.jpk-force	619.369	Cell with Protein aggregates	ON
	cell no 7 on pro mid -0053.jpk-force	633.469	Cell with Protein aggregates	ON
	cell no 7 on pro mid -0059.jpk-force	623.334	Cell with Protein aggregates	ON
	cell no 7 on pro mid -0060.jpk-force	620.218	Cell with Protein aggregates	ON
	cell no 7 on pro mid -0061.jpk-force	618.317	Cell with Protein aggregates	ON
	cell no 7 on pro mid -0062.jpk-force	627.27	Cell with Protein aggregates	ON
	cell no 7 on pro mid -0063.jpk-force	648.162	Cell with Protein aggregates	ON
	cell no15 on pro-0001.jpk-force	472.099	Cell with Protein aggregates	ON
	cell no15 on pro-0006.jpk-force	539.684	Cell with Protein aggregates	ON
	cell no15 on pro-0010.jpk-force	435.581	Cell with Protein aggregates	ON
	cell no15 on pro-0015.jpk-force	413.608	Cell with Protein aggregates	ON
	cell no15 on pro-0022.jpk-force	485.698	Cell with Protein aggregates	ON
	cell no15 on pro-0023.jpk-force	479.641	Cell with Protein aggregates	ON
	cell no15 on pro-0024.jpk-force	418.565	Cell with Protein aggregates	ON
	cell no15 on pro-0025.jpk-force	432.578	Cell with Protein aggregates	ON
	cell no15 on pro-0026.jpk-force	502.487	Cell with Protein aggregates	ON
	cell no15 on pro-0027.jpk-force	504.482	Cell with Protein aggregates	ON
	cell no15 on pro-0037.jpk-force	496.25	Cell with Protein aggregates	ON
	cell no15 on pro-0038.jpk-force	611.607	Cell with Protein aggregates	ON
	cell no15 on pro-0039.jpk-force	503.247	Cell with Protein aggregates	ON
	cell no15 on pro-0040.jpk-force	596.284	Cell with Protein aggregates	ON
	cell no15 on pro-0041.jpk-force	614.221	Cell with Protein aggregates	ON
	cell no15 on pro-0042.jpk-force	563.255	Cell with Protein aggregates	ON
	cell no15 on pro-0043.jpk-force	561.257	Cell with Protein aggregates	ON
	cell no15 on pro-0046.jpk-force	388.336	Cell with Protein aggregates	ON
	cell no15 on pro-0049.jpk-force	410.106	Cell with Protein aggregates	ON
	cell no15 on pro-0050.jpk-force	410.18	Cell with Protein aggregates	ON
	cell no15 on pro-0054.jpk-force	448.058	Cell with Protein aggregates	ON
	cell no15 on pro-0055.jpk-force	554.127	Cell with Protein aggregates	ON
	cell no15 on pro-0063.jpk-force	415.032	Cell with Protein aggregates	ON
	cell no3 on pro-0006.jpk-force	744.827	Cell with Protein aggregates	ON
	cell no3 on pro-0012.jpk-force	592.356	Cell with Protein aggregates	ON
	cell no3 on pro-0015.jpk-force	585.206	Cell with Protein aggregates	ON
	cell no3 on pro-0016.jpk-force	957.52	Cell with Protein aggregates	ON
	cell no3 on pro-0033.jpk-force	555.07	Cell with Protein aggregates	ON
	cell no3 on pro-0036.jpk-force	616.949	Cell with Protein aggregates	ON
	cell no3 on pro-0040.jpk-force	641.961	Cell with Protein aggregates	ON
	cell no3 on pro-0041.jpk-force	649.79	Cell with Protein aggregates	ON
	cell no3 on pro-0043.jpk-force	528.863	Cell with Protein aggregates	ON
	cell no3 on pro-0046.jpk-force	512.664	Cell with Protein aggregates	ON
	cell no3 on pro-0047.jpk-force	512.57	Cell with Protein aggregates	ON
	cell no3 on pro-0051.jpk-force	585.815	Cell with Protein aggregates	ON
	cell no3 on pro-0053.jpk-force	613.734	Cell with Protein aggregates	ON
	cell no3 on pro-0058.jpk-force	609.355	Cell with Protein aggregates	ON
	cell no3 on pro-0059.jpk-force	622.42	Cell with Protein aggregates	ON
	cell no3 on pro-0060.jpk-force	633.373	Cell with Protein aggregates	ON
	cell no3 on pro-0061.jpk-force	635.415	Cell with Protein aggregates	ON
	cell no9 on pro-0004.jpk-force	526.478	Cell with Protein aggregates	ON
	cell no9 on pro-0031.jpk-force	519.034	Cell with Protein aggregates	ON
	cell no9 on pro-0033.jpk-force	518.07	Cell with Protein aggregates	ON
	cell no9 on pro-0034.jpk-force	518.972	Cell with Protein aggregates	ON
	cell no9 on pro-0037.jpk-force	514.871	Cell with Protein aggregates	ON
	cell no9 on pro-0049.jpk-force	548.633	Cell with Protein aggregates	ON
	cell no9 on pro-0062.jpk-force	547.418	Cell with Protein aggregates	ON
	cell no1 on pro-0003.jpk-force	489.572	Cell with Protein aggregates	ON
	cell no1 on pro-0004.jpk-force	608.882	Cell with Protein aggregates	ON
	cell no1 on pro-0010.jpk-force	587.991	Cell with Protein aggregates	ON
	cell no1 on pro-0011.jpk-force	598.96	Cell with Protein aggregates	ON
	cell no1 on pro-0012.jpk-force	710.839	Cell with Protein aggregates	ON
	cell no1 on pro-0014.jpk-force	426.396	Cell with Protein aggregates	ON
	cell no1 on pro-0015.jpk-force	429.648	Cell with Protein aggregates	ON
	cell no1 on pro-0016.jpk-force	530.609	Cell with Protein aggregates	ON
	cell no1 on pro-0017.jpk-force	548.765	Cell with Protein aggregates	ON
	cell no1 on pro-0018.jpk-force	554.768	Cell with Protein aggregates	ON
	cell no1 on pro-0019.jpk-force	558.67	Cell with Protein aggregates	ON
	cell no1 on pro-0020.jpk-force	586.454	Cell with Protein aggregates	ON
	cell no1 on pro-0025.jpk-force	527.336	Cell with Protein aggregates	ON
	cell no1 on pro-0027.jpk-force	453.404	Cell with Protein aggregates	ON
	cell no1 on pro-0028.jpk-force	448.354	Cell with Protein aggregates	ON
	cell no1 on pro-0029.jpk-force	498.589	Cell with Protein aggregates	ON
	cell no1 on pro-0030.jpk-force	589.523	Cell with Protein aggregates	ON
	cell no1 on pro-0031.jpk-force	510.443	Cell with Protein aggregates	ON
	cell no1 on pro-0032.jpk-force	613.229	Cell with Protein aggregates	ON
	cell no1 on pro-0033.jpk-force	607.274	Cell with Protein aggregates	ON
	cell no1 on pro-0034.jpk-force	509.47	Cell with Protein aggregates	ON
	cell no1 on pro-0035.jpk-force	508.353	Cell with Protein aggregates	ON
	cell no1 on pro-0036.jpk-force	501.316	Cell with Protein aggregates	ON
	cell no1 on pro-0037.jpk-force	506.142	Cell with Protein aggregates	ON
	cell no1 on pro-0038.jpk-force	509.109	Cell with Protein aggregates	ON
	cell no1 on pro-0039.jpk-force	619.237	Cell with Protein aggregates	ON
	cell no1 on pro-0040.jpk-force	432.086	Cell with Protein aggregates	ON
	cell no1 on pro-0041.jpk-force	433.293	Cell with Protein aggregates	ON
	cell no1 on pro-0043.jpk-force	614.059	Cell with Protein aggregates	ON
	cell no1 on pro-0044.jpk-force	516.928	Cell with Protein aggregates	ON
	cell no1 on pro-0045.jpk-force	514.531	Cell with Protein aggregates	ON
	cell no1 on pro-0046.jpk-force	514.048	Cell with Protein aggregates	ON
	cell no1 on pro-0047.jpk-force	520.001	Cell with Protein aggregates	ON
	cell no1 on pro-0048.jpk-force	520.946	Cell with Protein aggregates	ON
	cell no1 on pro-0049.jpk-force	464.382	Cell with Protein aggregates	ON
	cell no1 on pro-0050.jpk-force	475.76	Cell with Protein aggregates	ON
	cell no1 on pro-0051.jpk-force	489.443	Cell with Protein aggregates	ON
	cell no1 on pro-0052.jpk-force	490.332	Cell with Protein aggregates	ON
	cell no1 on pro-0053.jpk-force	495.961	Cell with Protein aggregates	ON
	cell no1 on pro-0054.jpk-force	501.872	Cell with Protein aggregates	ON
	cell no1 on pro-0055.jpk-force	573.976	Cell with Protein aggregates	ON
	cell no1 on pro-0056.jpk-force	566.752	Cell with Protein aggregates	ON
	cell no1 on pro-0057.jpk-force	567.17	Cell with Protein aggregates	ON
	cell no1 on pro-0058.jpk-force	572.013	Cell with Protein aggregates	ON
	cell no1 on pro-0059.jpk-force	576.963	Cell with Protein aggregates	ON
	cell no1 on pro-0060.jpk-force	576.72	Cell with Protein aggregates	ON
	cell no1 on pro-0061.jpk-force	580.292	Cell with Protein aggregates	ON
	cell no1 on pro-0062.jpk-force	582.699	Cell with Protein aggregates	ON
	cell no1 on pro-0063.jpk-force	585.868	Cell with Protein aggregates	ON
	cell no10 on pro-0009.jpk-force	428.293	Cell with Protein aggregates	ON
	cell no10 on pro-0010.jpk-force	432.257	Cell with Protein aggregates	ON
	cell no10 on pro-0011.jpk-force	381.429	Cell with Protein aggregates	ON
	cell no10 on pro-0012.jpk-force	390.536	Cell with Protein aggregates	ON
	cell no10 on pro-0019.jpk-force	405.416	Cell with Protein aggregates	ON
	cell no10 on pro-0020.jpk-force	471.197	Cell with Protein aggregates	ON
	cell no10 on pro-0021.jpk-force	474.945	Cell with Protein aggregates	ON
	cell no10 on pro-0022.jpk-force	408.326	Cell with Protein aggregates	ON
	cell no10 on pro-0023.jpk-force	405.97	Cell with Protein aggregates	ON
	cell no10 on pro-0024.jpk-force	413.272	Cell with Protein aggregates	ON
	cell no10 on pro-0025.jpk-force	474.977	Cell with Protein aggregates	ON
	cell no10 on pro-0026.jpk-force	518.873	Cell with Protein aggregates	ON
	cell no10 on pro-0036.jpk-force	447.524	Cell with Protein aggregates	ON
	cell no10 on pro-0037.jpk-force	466.585	Cell with Protein aggregates	ON
	cell no10 on pro-0038.jpk-force	457.855	Cell with Protein aggregates	ON
	cell no10 on pro-0039.jpk-force	464.655	Cell with Protein aggregates	ON
	cell no10 on pro-0040.jpk-force	473	Cell with Protein aggregates	ON
	cell no10 on pro-0041.jpk-force	396.929	Cell with Protein aggregates	ON
	cell no10 on pro-0042.jpk-force	485.17	Cell with Protein aggregates	ON
	cell no10 on pro-0043.jpk-force	492.873	Cell with Protein aggregates	ON
	cell no10 on pro-0044.jpk-force	589.923	Cell with Protein aggregates	ON
	cell no10 on pro-0045.jpk-force	654.855	Cell with Protein aggregates	ON
	cell no10 on pro-0047.jpk-force	426.636	Cell with Protein aggregates	ON
	cell no10 on pro-0048.jpk-force	420.527	Cell with Protein aggregates	ON
	cell no10 on pro-0049.jpk-force	417.656	Cell with Protein aggregates	ON
	cell no10 on pro-0050.jpk-force	409.876	Cell with Protein aggregates	ON
	cell no10 on pro-0051.jpk-force	490.747	Cell with Protein aggregates	ON
	cell no10 on pro-0052.jpk-force	486.818	Cell with Protein aggregates	ON
	cell no10 on pro-0053.jpk-force	592.003	Cell with Protein aggregates	ON
	cell no10 on pro-0060.jpk-force	494.666	Cell with Protein aggregates	ON
	cell no11 on pro-0000.jpk-force	399.891	Cell with Protein aggregates	ON
	cell no11 on pro-0014.jpk-force	433.726	Cell with Protein aggregates	ON
	cell no11 on pro-0016-1.jpk-force	463.745	Cell with Protein aggregates	ON
	cell no11 on pro-0017-1.jpk-force	467.633	Cell with Protein aggregates	ON
	cell no11 on pro-0017.jpk-force	446.625	Cell with Protein aggregates	ON
	cell no11 on pro-0018-1.jpk-force	452.458	Cell with Protein aggregates	ON
	cell no11 on pro-0020-1.jpk-force	464.692	Cell with Protein aggregates	ON
	cell no11 on pro-0020.jpk-force	452.425	Cell with Protein aggregates	ON
	cell no11 on pro-0021-1.jpk-force	465.864	Cell with Protein aggregates	ON
	cell no11 on pro-0022.jpk-force	447.467	Cell with Protein aggregates	ON
	cell no11 on pro-0024.jpk-force	454.479	Cell with Protein aggregates	ON
	cell no11 on pro-0026-1.jpk-force	461.603	Cell with Protein aggregates	ON
	cell no11 on pro-0027-1.jpk-force	468.502	Cell with Protein aggregates	ON
	cell no11 on pro-0028-1.jpk-force	452.184	Cell with Protein aggregates	ON
	cell no11 on pro-0028.jpk-force	468.615	Cell with Protein aggregates	ON
	cell no11 on pro-0029.jpk-force	468.661	Cell with Protein aggregates	ON
	cell no11 on pro-0030.jpk-force	459.422	Cell with Protein aggregates	ON
	cell no11 on pro-0034.jpk-force	464.438	Cell with Protein aggregates	ON
	cell no11 on pro-0035.jpk-force	469.162	Cell with Protein aggregates	ON
	cell no11 on pro-0036-1.jpk-force	469.333	Cell with Protein aggregates	ON
	cell no11 on pro-0036.jpk-force	467.296	Cell with Protein aggregates	ON
	cell no11 on pro-0037-1.jpk-force	447.227	Cell with Protein aggregates	ON
	cell no11 on pro-0037.jpk-force	465.283	Cell with Protein aggregates	ON
	cell no11 on pro-0038.jpk-force	465.43	Cell with Protein aggregates	ON
	cell no11 on pro-0039.jpk-force	470.058	Cell with Protein aggregates	ON
	cell no11 on pro-0040.jpk-force	467.988	Cell with Protein aggregates	ON
	cell no11 on pro-0041.jpk-force	481.107	Cell with Protein aggregates	ON
	cell no11 on pro-0042.jpk-force	467.702	Cell with Protein aggregates	ON
	cell no11 on pro-0043.jpk-force	465.521	Cell with Protein aggregates	ON
	cell no11 on pro-0055.jpk-force	466.192	Cell with Protein aggregates	ON
	cell no11 on pro-0057.jpk-force	476.175	Cell with Protein aggregates	ON
	cell no11 on pro-0058.jpk-force	488.156	Cell with Protein aggregates	ON
	cell no12 on pro-0042.jpk-force	422.058	Cell with Protein aggregates	ON
	cell no13 on pro-0000.jpk-force	379.806	Cell with Protein aggregates	ON
	cell no13 on pro-0001.jpk-force	383.958	Cell with Protein aggregates	ON
	cell no13 on pro-0002.jpk-force	394.822	Cell with Protein aggregates	ON
	cell no13 on pro-0003.jpk-force	392.963	Cell with Protein aggregates	ON
	cell no13 on pro-0004.jpk-force	405.717	Cell with Protein aggregates	ON
	cell no13 on pro-0005.jpk-force	427.922	Cell with Protein aggregates	ON
	cell no13 on pro-0007.jpk-force	464.06	Cell with Protein aggregates	ON
	cell no13 on pro-0008.jpk-force	458.052	Cell with Protein aggregates	ON
	cell no13 on pro-0009.jpk-force	457.893	Cell with Protein aggregates	ON
	cell no13 on pro-0010.jpk-force	459.81	Cell with Protein aggregates	ON
	cell no13 on pro-0011.jpk-force	466.562	Cell with Protein aggregates	ON
	cell no13 on pro-0012.jpk-force	487.981	Cell with Protein aggregates	ON
	cell no13 on pro-0013.jpk-force	465.856	Cell with Protein aggregates	ON
	cell no13 on pro-0014.jpk-force	464.548	Cell with Protein aggregates	ON
	cell no13 on pro-0015.jpk-force	468.676	Cell with Protein aggregates	ON
	cell no13 on pro-0016.jpk-force	471.69	Cell with Protein aggregates	ON
	cell no13 on pro-0017.jpk-force	476.664	Cell with Protein aggregates	ON
	cell no13 on pro-0018.jpk-force	475.745	Cell with Protein aggregates	ON
	cell no13 on pro-0019.jpk-force	482.74	Cell with Protein aggregates	ON
	cell no13 on pro-0020.jpk-force	538.793	Cell with Protein aggregates	ON
	cell no13 on pro-0021.jpk-force	544.622	Cell with Protein aggregates	ON
	cell no13 on pro-0022.jpk-force	552.331	Cell with Protein aggregates	ON
	cell no13 on pro-0023.jpk-force	566.433	Cell with Protein aggregates	ON
	cell no13 on pro-0024.jpk-force	552.605	Cell with Protein aggregates	ON
	cell no13 on pro-0025.jpk-force	559.604	Cell with Protein aggregates	ON
	cell no13 on pro-0026.jpk-force	572.757	Cell with Protein aggregates	ON
	cell no13 on pro-0027.jpk-force	572.578	Cell with Protein aggregates	ON
	cell no13 on pro-0028.jpk-force	577.494	Cell with Protein aggregates	ON
	cell no13 on pro-0029.jpk-force	586.674	Cell with Protein aggregates	ON
	cell no13 on pro-0030.jpk-force	581.525	Cell with Protein aggregates	ON
	cell no13 on pro-0033.jpk-force	517.659	Cell with Protein aggregates	ON
	cell no13 on pro-0034.jpk-force	578.766	Cell with Protein aggregates	ON
	cell no13 on pro-0035.jpk-force	578.369	Cell with Protein aggregates	ON
	cell no13 on pro-0036.jpk-force	598.294	Cell with Protein aggregates	ON
	cell no13 on pro-0037.jpk-force	577.184	Cell with Protein aggregates	ON
	cell no13 on pro-0038.jpk-force	573.373	Cell with Protein aggregates	ON
	cell no13 on pro-0039.jpk-force	571.433	Cell with Protein aggregates	ON
	cell no13 on pro-0040.jpk-force	584.368	Cell with Protein aggregates	ON
	cell no13 on pro-0041.jpk-force	596.326	Cell with Protein aggregates	ON
	cell no13 on pro-0042.jpk-force	565.229	Cell with Protein aggregates	ON
	cell no13 on pro-0043.jpk-force	574.138	Cell with Protein aggregates	ON
	cell no13 on pro-0044.jpk-force	516.305	Cell with Protein aggregates	ON
	cell no13 on pro-0045.jpk-force	531.289	Cell with Protein aggregates	ON
	cell no13 on pro-0046.jpk-force	526.193	Cell with Protein aggregates	ON
	cell no13 on pro-0047.jpk-force	523.344	Cell with Protein aggregates	ON
	cell no13 on pro-0051.jpk-force	521.064	Cell with Protein aggregates	ON
	cell no13 on pro-0053.jpk-force	587.348	Cell with Protein aggregates	ON
	cell no13 on pro-0055.jpk-force	560.346	Cell with Protein aggregates	ON
	cell no13 on pro-0056.jpk-force	544.29	Cell with Protein aggregates	ON
	cell no13 on pro-0057.jpk-force	542.492	Cell with Protein aggregates	ON
	cell no14 on pro-0002-1.jpk-force	614.62	Cell with Protein aggregates	ON
	cell no14 on pro-0003-1.jpk-force	562.308	Cell with Protein aggregates	ON
	cell no14 on pro-0003.jpk-force	629.836	Cell with Protein aggregates	ON
	cell no14 on pro-0004-1.jpk-force	569.219	Cell with Protein aggregates	ON
	cell no14 on pro-0004.jpk-force	638.479	Cell with Protein aggregates	ON
	cell no14 on pro-0005.jpk-force	681.936	Cell with Protein aggregates	ON
	cell no14 on pro-0006-1.jpk-force	635.167	Cell with Protein aggregates	ON
	cell no14 on pro-0006.jpk-force	662.621	Cell with Protein aggregates	ON
	cell no14 on pro-0007-1.jpk-force	625.174	Cell with Protein aggregates	ON
	cell no14 on pro-0007.jpk-force	678.787	Cell with Protein aggregates	ON
	cell no14 on pro-0008-1.jpk-force	639.186	Cell with Protein aggregates	ON
	cell no14 on pro-0008-2.jpk-force	451.979	Cell with Protein aggregates	ON
	cell no14 on pro-0008.jpk-force	674.062	Cell with Protein aggregates	ON
	cell no14 on pro-0009-1.jpk-force	621.264	Cell with Protein aggregates	ON
	cell no14 on pro-0009-2.jpk-force	452.495	Cell with Protein aggregates	ON
	cell no14 on pro-0010-1.jpk-force	671.438	Cell with Protein aggregates	ON
	cell no14 on pro-0010-2.jpk-force	446.944	Cell with Protein aggregates	ON
	cell no14 on pro-0010.jpk-force	770.95	Cell with Protein aggregates	ON
	cell no14 on pro-0011-1.jpk-force	639.192	Cell with Protein aggregates	ON
	cell no14 on pro-0011-2.jpk-force	434.584	Cell with Protein aggregates	ON
	cell no14 on pro-0012-1.jpk-force	728.194	Cell with Protein aggregates	ON
	cell no14 on pro-0012-2.jpk-force	488.59	Cell with Protein aggregates	ON
	cell no14 on pro-0012.jpk-force	705.17	Cell with Protein aggregates	ON
	cell no14 on pro-0013-1.jpk-force	423.837	Cell with Protein aggregates	ON
	cell no14 on pro-0013.jpk-force	729.539	Cell with Protein aggregates	ON
	cell no14 on pro-0014.jpk-force	715.839	Cell with Protein aggregates	ON
	cell no14 on pro-0015-1.jpk-force	437.649	Cell with Protein aggregates	ON
	cell no14 on pro-0015.jpk-force	663.695	Cell with Protein aggregates	ON
	cell no14 on pro-0018.jpk-force	535.775	Cell with Protein aggregates	ON
	cell no14 on pro-0019.jpk-force	510.597	Cell with Protein aggregates	ON
	cell no14 on pro-0021-1.jpk-force	492.634	Cell with Protein aggregates	ON
	cell no14 on pro-0030.jpk-force	492.556	Cell with Protein aggregates	ON
	cell no14 on pro-0034.jpk-force	497.346	Cell with Protein aggregates	ON
	cell no14 on pro-0039.jpk-force	527.56	Cell with Protein aggregates	ON
	cell no4 on pro-0004.jpk-force	282.697	Cell with Protein aggregates	ON
	cell no4 on pro-0007.jpk-force	431.723	Cell with Protein aggregates	ON
	cell no4 on pro-0010.jpk-force	407.38	Cell with Protein aggregates	ON
	cell no4 on pro-0011.jpk-force	406.277	Cell with Protein aggregates	ON
	cell no4 on pro-0012.jpk-force	411.403	Cell with Protein aggregates	ON
	cell no4 on pro-0013.jpk-force	407.204	Cell with Protein aggregates	ON
	cell no4 on pro-0014.jpk-force	419.377	Cell with Protein aggregates	ON
	cell no4 on pro-0015.jpk-force	411.144	Cell with Protein aggregates	ON
	cell no4 on pro-0019.jpk-force	419.395	Cell with Protein aggregates	ON
	cell no4 on pro-0020.jpk-force	416.262	Cell with Protein aggregates	ON
	cell no4 on pro-0026.jpk-force	416.318	Cell with Protein aggregates	ON
	cell no4 on pro-0027.jpk-force	415.326	Cell with Protein aggregates	ON
	cell no4 on pro-0028.jpk-force	414.25	Cell with Protein aggregates	ON
	cell no4 on pro-0034.jpk-force	415.976	Cell with Protein aggregates	ON
	cell no4 on pro-0035.jpk-force	416.143	Cell with Protein aggregates	ON
	cell no4 on pro-0036.jpk-force	420.068	Cell with Protein aggregates	ON
	cell no4 on pro-0037.jpk-force	426.174	Cell with Protein aggregates	ON
	cell no4 on pro-0038.jpk-force	429.281	Cell with Protein aggregates	ON
	cell no4 on pro-0043.jpk-force	441.866	Cell with Protein aggregates	ON
	cell no4 on pro-0044.jpk-force	419.08	Cell with Protein aggregates	ON
	cell no4 on pro-0045.jpk-force	428.486	Cell with Protein aggregates	ON
	cell no4 on pro-0046.jpk-force	423.05	Cell with Protein aggregates	ON
	cell no4 on pro-0049.jpk-force	431.893	Cell with Protein aggregates	ON
	cell no4 on pro-0050.jpk-force	428.972	Cell with Protein aggregates	ON
	cell no4 on pro-0051.jpk-force	487.018	Cell with Protein aggregates	ON
	cell no4 on pro-0052.jpk-force	493.01	Cell with Protein aggregates	ON
	cell no4 on pro-0053.jpk-force	497.79	Cell with Protein aggregates	ON
	cell no4 on pro-0057.jpk-force	510.765	Cell with Protein aggregates	ON
	cell no4 on pro-0058.jpk-force	517.93	Cell with Protein aggregates	ON
	cell no4 on pro-0060.jpk-force	498.906	Cell with Protein aggregates	ON
	cell no4 on pro-0061.jpk-force	498.671	Cell with Protein aggregates	ON
	cell no4 on pro-0062.jpk-force	499.665	Cell with Protein aggregates	ON
	cell no5 on pro-0002.jpk-force	412.19	Cell with Protein aggregates	ON
	cell no5 on pro-0025.jpk-force	411.489	Cell with Protein aggregates	ON
	cell no5 on pro-0036.jpk-force	415.922	Cell with Protein aggregates	ON
	cell no5 on pro-0059.jpk-force	411.534	Cell with Protein aggregates	ON
	cell no8 on pro-0017.jpk-force	465.379	Cell with Protein aggregates	ON
	cell no8 on pro-0026.jpk-force	490.143	Cell with Protein aggregates	ON
	cell no8 on pro-0027.jpk-force	493.229	Cell with Protein aggregates	ON
	cell no8 on pro-0028.jpk-force	486.23	Cell with Protein aggregates	ON
	cell no8 on pro-0031.jpk-force	487.797	Cell with Protein aggregates	ON
	cell no8 on pro-0032.jpk-force	504.859	Cell with Protein aggregates	ON
	cell no8 on pro-0034.jpk-force	505.107	Cell with Protein aggregates	ON
	cell no8 on pro-0035.jpk-force	519.342	Cell with Protein aggregates	ON
	cell no8 on pro-0036.jpk-force	410.822	Cell with Protein aggregates	ON
	cell no8 on pro-0037.jpk-force	512.87	Cell with Protein aggregates	ON
	cell no8 on pro-0038.jpk-force	421.981	Cell with Protein aggregates	ON
	cell no8 on pro-0042.jpk-force	513.101	Cell with Protein aggregates	ON
	cell no8 on pro-0043.jpk-force	518.717	Cell with Protein aggregates	ON
	cell no8 on pro-0044.jpk-force	524.371	Cell with Protein aggregates	ON
	cell no8 on pro-0045.jpk-force	519.239	Cell with Protein aggregates	ON
	cell no8 on pro-0046.jpk-force	521.054	Cell with Protein aggregates	ON
	cell no8 on pro-0047.jpk-force	513.842	Cell with Protein aggregates	ON
	cell no8 on pro-0048.jpk-force	528.034	Cell with Protein aggregates	ON
	cell no8 on pro-0049.jpk-force	434.874	Cell with Protein aggregates	ON
	cell no8 on pro-0050.jpk-force	437.825	Cell with Protein aggregates	ON
	cell no8 on pro-0051.jpk-force	429.895	Cell with Protein aggregates	ON
	cell no8 on pro-0052.jpk-force	454.519	Cell with Protein aggregates	ON
	cell no8 on pro-0053.jpk-force	437.02	Cell with Protein aggregates	ON
	cell no8 on pro-0054.jpk-force	524.413	Cell with Protein aggregates	ON
	cell no8 on pro-0056.jpk-force	491.756	Cell with Protein aggregates	ON
	cell no8 on pro-0057.jpk-force	490.947	Cell with Protein aggregates	ON
	cell no8 on pro-0058.jpk-force	518.802	Cell with Protein aggregates	ON
	cell no8 on pro-0060.jpk-force	533.896	Cell with Protein aggregates	ON
	cell no8 on pro-0061.jpk-force	528.73	Cell with Protein aggregates	ON
	cell n12 off pro-0007.jpk-force	616.91	Cell with Protein aggregates	OFF
	cell n12 off pro-0021.jpk-force	725.817	Cell with Protein aggregates	OFF
	cell n12 off pro-0022.jpk-force	728.598	Cell with Protein aggregates	OFF
	cell n12 off pro-0023.jpk-force	748.74	Cell with Protein aggregates	OFF
	cell n12 off pro-0025.jpk-force	686.536	Cell with Protein aggregates	OFF
	cell n12 off pro-0035.jpk-force	700.483	Cell with Protein aggregates	OFF
	cell n12 off pro-0036.jpk-force	781.559	Cell with Protein aggregates	OFF
	cell n12 off pro-0037.jpk-force	800.698	Cell with Protein aggregates	OFF
	cell n12 off pro-0038.jpk-force	808.419	Cell with Protein aggregates	OFF
	cell n12 off pro-0039.jpk-force	802.593	Cell with Protein aggregates	OFF
	cell n12 off pro-0043.jpk-force	834.613	Cell with Protein aggregates	OFF
	cell n12 off pro-0045.jpk-force	852.288	Cell with Protein aggregates	OFF
	cell n12 off pro-0046.jpk-force	873.416	Cell with Protein aggregates	OFF
	cell n12 off pro-0047.jpk-force	859.522	Cell with Protein aggregates	OFF
	cell n12 off pro-0049.jpk-force	868.508	Cell with Protein aggregates	OFF
	cell n12 off pro-0050.jpk-force	869.214	Cell with Protein aggregates	OFF
	cell n12 off pro-0051.jpk-force	880.135	Cell with Protein aggregates	OFF
	cell n12 off pro-0052.jpk-force	867.436	Cell with Protein aggregates	OFF
	cell n12 off pro-0053.jpk-force	878.086	Cell with Protein aggregates	OFF
	cell n12 off pro-0054.jpk-force	876.248	Cell with Protein aggregates	OFF
	cell n12 off pro-0055.jpk-force	879.119	Cell with Protein aggregates	OFF
	cell n12 off pro-0058.jpk-force	868.221	Cell with Protein aggregates	OFF
	cell n12 off pro-0060.jpk-force	874	Cell with Protein aggregates	OFF
	cell n12 off pro-0061.jpk-force	868.377	Cell with Protein aggregates	OFF
	cell n12 off pro-0063.jpk-force	884.5	Cell with Protein aggregates	OFF
	cell n16 off pro-0002.jpk-force	824.312	Cell with Protein aggregates	OFF
	cell n16 off pro-0003.jpk-force	826.42	Cell with Protein aggregates	OFF
	cell n16 off pro-0004.jpk-force	840.281	Cell with Protein aggregates	OFF
	cell n16 off pro-0012.jpk-force	840.044	Cell with Protein aggregates	OFF
	cell n16 off pro-0014.jpk-force	777.306	Cell with Protein aggregates	OFF
	cell n16 off pro-0016.jpk-force	845.109	Cell with Protein aggregates	OFF
	cell n16 off pro-0019.jpk-force	830.292	Cell with Protein aggregates	OFF
	cell n16 off pro-0030.jpk-force	851.927	Cell with Protein aggregates	OFF
	cell n16 off pro-0031.jpk-force	851.841	Cell with Protein aggregates	OFF
	cell n16 off pro-0032.jpk-force	840.904	Cell with Protein aggregates	OFF
	cell n16 off pro-0033.jpk-force	848.94	Cell with Protein aggregates	OFF
	cell n16 off pro-0034.jpk-force	853.023	Cell with Protein aggregates	OFF
	cell n16 off pro-0035.jpk-force	794.191	Cell with Protein aggregates	OFF
	cell n16 off pro-0036.jpk-force	856.922	Cell with Protein aggregates	OFF
	cell n16 off pro-0037.jpk-force	851.907	Cell with Protein aggregates	OFF
	cell n16 off pro-0038.jpk-force	851.791	Cell with Protein aggregates	OFF
	cell n16 off pro-0039.jpk-force	856.739	Cell with Protein aggregates	OFF
	cell n16 off pro-0041.jpk-force	840.741	Cell with Protein aggregates	OFF
	cell n16 off pro-0042.jpk-force	850.611	Cell with Protein aggregates	OFF
	cell n16 off pro-0043.jpk-force	855.824	Cell with Protein aggregates	OFF
	cell n16 off pro-0048.jpk-force	851.878	Cell with Protein aggregates	OFF
	cell n16 off pro-0050.jpk-force	844.894	Cell with Protein aggregates	OFF
	cell n16 off pro-0053.jpk-force	859.533	Cell with Protein aggregates	OFF
	cell n16 off pro-0059.jpk-force	852.825	Cell with Protein aggregates	OFF
	cell n16 off pro-0060.jpk-force	862.895	Cell with Protein aggregates	OFF
	cell n16 off pro-0061.jpk-force	848.937	Cell with Protein aggregates	OFF
	cell n17 off pro-0002.jpk-force	710.712	Cell with Protein aggregates	OFF
	cell n17 off pro-0003.jpk-force	728.563	Cell with Protein aggregates	OFF
	cell n17 off pro-0004.jpk-force	744.625	Cell with Protein aggregates	OFF
	cell n17 off pro-0008.jpk-force	786.826	Cell with Protein aggregates	OFF
	cell n17 off pro-0012.jpk-force	819.331	Cell with Protein aggregates	OFF
	cell n17 off pro-0017.jpk-force	713.976	Cell with Protein aggregates	OFF
	cell n17 off pro-0019.jpk-force	790.2	Cell with Protein aggregates	OFF
	cell n17 off pro-0020.jpk-force	821.235	Cell with Protein aggregates	OFF
	cell n17 off pro-0021.jpk-force	800.389	Cell with Protein aggregates	OFF
	cell n17 off pro-0022.jpk-force	800.232	Cell with Protein aggregates	OFF
	cell n17 off pro-0023.jpk-force	837.133	Cell with Protein aggregates	OFF
	cell n17 off pro-0026.jpk-force	834.298	Cell with Protein aggregates	OFF
	cell n17 off pro-0032.jpk-force	745.427	Cell with Protein aggregates	OFF
	cell n17 off pro-0033.jpk-force	741.487	Cell with Protein aggregates	OFF
	cell n17 off pro-0038.jpk-force	763.255	Cell with Protein aggregates	OFF
	cell n17 off pro-0040.jpk-force	801.237	Cell with Protein aggregates	OFF
	cell n17 off pro-0041.jpk-force	795.198	Cell with Protein aggregates	OFF
	cell n17 off pro-0043.jpk-force	829.106	Cell with Protein aggregates	OFF
	cell n17 off pro-0053.jpk-force	859.051	Cell with Protein aggregates	OFF
	cell n17 off pro-0054.jpk-force	855.09	Cell with Protein aggregates	OFF
	cell n17 off pro-0055.jpk-force	828.235	Cell with Protein aggregates	OFF
	cell n17 off pro-0056.jpk-force	860.027	Cell with Protein aggregates	OFF
	cell n17 off pro-0058.jpk-force	840.257	Cell with Protein aggregates	OFF
	cell n17 off pro-0059.jpk-force	854.234	Cell with Protein aggregates	OFF
	cell n17 off pro-0060.jpk-force	842.129	Cell with Protein aggregates	OFF
	cell n18 off pro again-0002.jpk-force	859.13	Cell with Protein aggregates	OFF
	cell n18 off pro again-0012.jpk-force	871.111	Cell with Protein aggregates	OFF
	cell n18 off pro again-0028.jpk-force	869.356	Cell with Protein aggregates	OFF
	cell n18 off pro again-0029.jpk-force	867.817	Cell with Protein aggregates	OFF
	cell n18 off pro again-0033.jpk-force	869.628	Cell with Protein aggregates	OFF
	cell n18 off pro again-0034.jpk-force	878.036	Cell with Protein aggregates	OFF
	cell n18 off pro again-0040.jpk-force	885.549	Cell with Protein aggregates	OFF
	cell n18 off pro again-0043.jpk-force	868.805	Cell with Protein aggregates	OFF
	cell n18 off pro again-0045.jpk-force	866.665	Cell with Protein aggregates	OFF
	cell n18 off pro-0007.jpk-force	881.095	Cell with Protein aggregates	OFF
	cell n18 off pro-0011.jpk-force	877.923	Cell with Protein aggregates	OFF
	cell n18 off pro-0032.jpk-force	865.459	Cell with Protein aggregates	OFF
	cell n18 off pro-0036.jpk-force	878.538	Cell with Protein aggregates	OFF
	cell n18 off pro-0039.jpk-force	873.731	Cell with Protein aggregates	OFF
	cell n18 off pro-0042.jpk-force	874.876	Cell with Protein aggregates	OFF
	cell n18 off pro-0043.jpk-force	876.03	Cell with Protein aggregates	OFF
	cell n18 off pro-0044.jpk-force	876.096	Cell with Protein aggregates	OFF
	cell n20 off pro-0003.jpk-force	774.228	Cell with Protein aggregates	OFF
	cell n20 off pro-0005.jpk-force	777	Cell with Protein aggregates	OFF
	cell n20 off pro-0007.jpk-force	787.948	Cell with Protein aggregates	OFF
	cell n20 off pro-0010.jpk-force	793.244	Cell with Protein aggregates	OFF
	cell n20 off pro-0012.jpk-force	801.084	Cell with Protein aggregates	OFF
	cell n20 off pro-0013.jpk-force	804.138	Cell with Protein aggregates	OFF
	cell n20 off pro-0014.jpk-force	807.281	Cell with Protein aggregates	OFF
	cell n20 off pro-0015.jpk-force	802.079	Cell with Protein aggregates	OFF
	cell n20 off pro-0017.jpk-force	804.069	Cell with Protein aggregates	OFF
	cell n20 off pro-0018.jpk-force	811.205	Cell with Protein aggregates	OFF
	cell n20 off pro-0024.jpk-force	817.944	Cell with Protein aggregates	OFF
	cell n20 off pro-0025.jpk-force	790.909	Cell with Protein aggregates	OFF
	cell n20 off pro-0029.jpk-force	817.981	Cell with Protein aggregates	OFF
	cell n20 off pro-0031.jpk-force	806.963	Cell with Protein aggregates	OFF
	cell n20 off pro-0032.jpk-force	825.883	Cell with Protein aggregates	OFF
	cell n20 off pro-0033.jpk-force	821.751	Cell with Protein aggregates	OFF
	cell n20 off pro-0034.jpk-force	821.001	Cell with Protein aggregates	OFF
	cell n20 off pro-0039.jpk-force	826.923	Cell with Protein aggregates	OFF
	cell n20 off pro-0041.jpk-force	833.993	Cell with Protein aggregates	OFF
	cell n20 off pro-0047.jpk-force	828.313	Cell with Protein aggregates	OFF
	cell n20 off pro-0048.jpk-force	837.255	Cell with Protein aggregates	OFF
	cell n20 off pro-0049.jpk-force	842.279	Cell with Protein aggregates	OFF
	cell n20 off pro-0052.jpk-force	835.507	Cell with Protein aggregates	OFF
	cell n20 off pro-0053.jpk-force	843.391	Cell with Protein aggregates	OFF
	cell n20 off pro-0054.jpk-force	838.188	Cell with Protein aggregates	OFF
	cell n20 off pro-0055.jpk-force	838.559	Cell with Protein aggregates	OFF
	cell n20 off pro-0056.jpk-force	841.414	Cell with Protein aggregates	OFF
	cell n20 off pro-0057.jpk-force	840.305	Cell with Protein aggregates	OFF
	cell n20 off pro-0058.jpk-force	843.638	Cell with Protein aggregates	OFF
	cell n20 off pro-0059.jpk-force	848.477	Cell with Protein aggregates	OFF
	cell n20 off pro-0060.jpk-force	831.515	Cell with Protein aggregates	OFF
	cell n20 off pro-0061.jpk-force	834.495	Cell with Protein aggregates	OFF
	cell n20 off pro-0062.jpk-force	835.416	Cell with Protein aggregates	OFF
	cell n20 off pro-0063.jpk-force	830.4	Cell with Protein aggregates	OFF
	cell no8 off pro-0008.jpk-force	482.514	Cell with Protein aggregates	OFF
	cell no8 off pro-0009.jpk-force	469.619	Cell with Protein aggregates	OFF
	cell no8 off pro-0011.jpk-force	420.15	Cell with Protein aggregates	OFF
	cell no8 off pro-0012.jpk-force	463.554	Cell with Protein aggregates	OFF
	cell no8 off pro-0013.jpk-force	494.217	Cell with Protein aggregates	OFF
	cell no8 off pro-0014.jpk-force	496.414	Cell with Protein aggregates	OFF
	cell no8 off pro-0019.jpk-force	496.444	Cell with Protein aggregates	OFF
	cell no8 off pro-0021.jpk-force	477.433	Cell with Protein aggregates	OFF
	cell no8 off pro-0024.jpk-force	452.379	Cell with Protein aggregates	OFF
	cell no8 off pro-0025.jpk-force	442.243	Cell with Protein aggregates	OFF
	cell no8 off pro-0027.jpk-force	480.363	Cell with Protein aggregates	OFF
	cell no8 off pro-0029.jpk-force	422.22	Cell with Protein aggregates	OFF
	cell no8 off pro-0037.jpk-force	496.121	Cell with Protein aggregates	OFF
	cell no8 off pro-0038.jpk-force	449.94	Cell with Protein aggregates	OFF
	cell no8 off pro-0039.jpk-force	484.085	Cell with Protein aggregates	OFF
	cell no8 off pro-0059.jpk-force	513.896	Cell with Protein aggregates	OFF
	cell no 2 off pro-0000.jpk-force	532.688	Cell with Protein aggregates	OFF
	cell no 2 off pro-0001.jpk-force	544.333	Cell with Protein aggregates	OFF
	cell no 2 off pro-0002.jpk-force	536.44	Cell with Protein aggregates	OFF
	cell no 2 off pro-0003.jpk-force	563.522	Cell with Protein aggregates	OFF
	cell no 2 off pro-0004.jpk-force	535.112	Cell with Protein aggregates	OFF
	cell no 2 off pro-0005.jpk-force	559.157	Cell with Protein aggregates	OFF
	cell no 2 off pro-0006.jpk-force	534.834	Cell with Protein aggregates	OFF
	cell no 2 off pro-0007.jpk-force	536.339	Cell with Protein aggregates	OFF
	cell no 2 off pro-0008.jpk-force	552.304	Cell with Protein aggregates	OFF
	cell no 2 off pro-0009.jpk-force	548.157	Cell with Protein aggregates	OFF
	cell no 2 off pro-0010.jpk-force	530.211	Cell with Protein aggregates	OFF
	cell no 2 off pro-0011.jpk-force	541.356	Cell with Protein aggregates	OFF
	cell no 2 off pro-0012.jpk-force	563.126	Cell with Protein aggregates	OFF
	cell no 2 off pro-0013.jpk-force	563.195	Cell with Protein aggregates	OFF
	cell no 2 off pro-0014.jpk-force	584.998	Cell with Protein aggregates	OFF
	cell no 2 off pro-0015.jpk-force	584.008	Cell with Protein aggregates	OFF
	cell no 2 off pro-0016.jpk-force	582.99	Cell with Protein aggregates	OFF
	cell no 2 off pro-0017.jpk-force	584.033	Cell with Protein aggregates	OFF
	cell no 2 off pro-0018.jpk-force	570.06	Cell with Protein aggregates	OFF
	cell no 2 off pro-0019.jpk-force	559.953	Cell with Protein aggregates	OFF
	cell no 2 off pro-0020.jpk-force	550.792	Cell with Protein aggregates	OFF
	cell no 2 off pro-0021.jpk-force	558.018	Cell with Protein aggregates	OFF
	cell no 2 off pro-0022.jpk-force	549.011	Cell with Protein aggregates	OFF
	cell no 2 off pro-0023.jpk-force	548.943	Cell with Protein aggregates	OFF
	cell no 2 off pro-0024.jpk-force	569.873	Cell with Protein aggregates	OFF
	cell no 2 off pro-0025.jpk-force	586.788	Cell with Protein aggregates	OFF
	cell no 2 off pro-0026.jpk-force	592.758	Cell with Protein aggregates	OFF
	cell no 2 off pro-0027.jpk-force	547.714	Cell with Protein aggregates	OFF
	cell no 2 off pro-0029.jpk-force	549.521	Cell with Protein aggregates	OFF
	cell no 2 off pro-0030.jpk-force	579.489	Cell with Protein aggregates	OFF
	cell no 2 off pro-0032.jpk-force	503.322	Cell with Protein aggregates	OFF
	cell no 2 off pro-0033.jpk-force	562.475	Cell with Protein aggregates	OFF
	cell no 2 off pro-0034.jpk-force	545.51	Cell with Protein aggregates	OFF
	cell no 2 off pro-0035.jpk-force	601.207	Cell with Protein aggregates	OFF
	cell no 2 off pro-0037.jpk-force	497.358	Cell with Protein aggregates	OFF
	cell no 2 off pro-0038.jpk-force	576.37	Cell with Protein aggregates	OFF
	cell no 2 off pro-0039.jpk-force	590.33	Cell with Protein aggregates	OFF
	cell no 2 off pro-0040.jpk-force	537.298	Cell with Protein aggregates	OFF
	cell no 2 off pro-0041.jpk-force	603.158	Cell with Protein aggregates	OFF
	cell no 2 off pro-0042.jpk-force	597.08	Cell with Protein aggregates	OFF
	cell no 2 off pro-0044.jpk-force	585.351	Cell with Protein aggregates	OFF
	cell no 2 off pro-0045.jpk-force	594.228	Cell with Protein aggregates	OFF
	cell no 2 off pro-0046.jpk-force	578.186	Cell with Protein aggregates	OFF
	cell no 2 off pro-0051.jpk-force	595.007	Cell with Protein aggregates	OFF
	cell no 2 off pro-0053.jpk-force	627.917	Cell with Protein aggregates	OFF
	cell no 2 off pro-0056.jpk-force	532.699	Cell with Protein aggregates	OFF
	cell no 2 off pro-0057.jpk-force	534.857	Cell with Protein aggregates	OFF
	cell no 2 off pro-0058.jpk-force	546.732	Cell with Protein aggregates	OFF
	cell no 2 off pro-0059.jpk-force	641.692	Cell with Protein aggregates	OFF
	cell no 2 off pro-0060.jpk-force	619.613	Cell with Protein aggregates	OFF
	cell no 2 off pro-0062.jpk-force	624.872	Cell with Protein aggregates	OFF
	cell no 2 off pro-0063.jpk-force	638.737	Cell with Protein aggregates	OFF
	cell no 4 off pro-0000.jpk-force	784.795	Cell with Protein aggregates	OFF
	cell no 4 off pro-0002.jpk-force	780.632	Cell with Protein aggregates	OFF
	cell no 4 off pro-0003.jpk-force	778.564	Cell with Protein aggregates	OFF
	cell no 4 off pro-0005.jpk-force	797.572	Cell with Protein aggregates	OFF
	cell no 4 off pro-0012.jpk-force	785.434	Cell with Protein aggregates	OFF
	cell no 4 off pro-0013.jpk-force	778.411	Cell with Protein aggregates	OFF
	cell no 4 off pro-0015.jpk-force	840.409	Cell with Protein aggregates	OFF
	cell no 4 off pro-0017.jpk-force	844.342	Cell with Protein aggregates	OFF
	cell no 4 off pro-0018.jpk-force	865.395	Cell with Protein aggregates	OFF
	cell no 4 off pro-0019.jpk-force	852.441	Cell with Protein aggregates	OFF
	cell no 4 off pro-0020.jpk-force	867.378	Cell with Protein aggregates	OFF
	cell no 4 off pro-0027.jpk-force	786.383	Cell with Protein aggregates	OFF
	cell no 4 off pro-0028.jpk-force	813.343	Cell with Protein aggregates	OFF
	cell no 4 off pro-0032.jpk-force	748.347	Cell with Protein aggregates	OFF
	cell no 4 off pro-0033.jpk-force	792.037	Cell with Protein aggregates	OFF
	cell no 4 off pro-0036.jpk-force	831.102	Cell with Protein aggregates	OFF
	cell no 4 off pro-0037.jpk-force	832.262	Cell with Protein aggregates	OFF
	cell no 4 off pro-0038.jpk-force	847.249	Cell with Protein aggregates	OFF
	cell no 4 off pro-0039.jpk-force	838.092	Cell with Protein aggregates	OFF
	cell no 4 off pro-0040.jpk-force	858.927	Cell with Protein aggregates	OFF
	cell no 4 off pro-0041.jpk-force	865.084	Cell with Protein aggregates	OFF
	cell no 4 off pro-0042.jpk-force	854.081	Cell with Protein aggregates	OFF
	cell no 4 off pro-0049.jpk-force	804.946	Cell with Protein aggregates	OFF
	cell no 4 off pro-0050.jpk-force	800.084	Cell with Protein aggregates	OFF
	cell no 4 off pro-0051.jpk-force	839.949	Cell with Protein aggregates	OFF
	cell no 4 off pro-0060.jpk-force	844.786	Cell with Protein aggregates	OFF
	cell no 4 off pro-0061.jpk-force	848.96	Cell with Protein aggregates	OFF
	cell no 4 off pro-0062.jpk-force	862.91	Cell with Protein aggregates	OFF
	cell no 7 off pro another-0001.jpk-force	572.619	Cell with Protein aggregates	OFF
	cell no 7 off pro another-0003.jpk-force	578.512	Cell with Protein aggregates	OFF
	cell no 7 off pro another-0004.jpk-force	588.182	Cell with Protein aggregates	OFF
	cell no 7 off pro another-0005.jpk-force	593.507	Cell with Protein aggregates	OFF
	cell no 7 off pro another-0008.jpk-force	580.25	Cell with Protein aggregates	OFF
	cell no 7 off pro another-0009.jpk-force	583.34	Cell with Protein aggregates	OFF
	cell no 7 off pro another-0010.jpk-force	607.239	Cell with Protein aggregates	OFF
	cell no 7 off pro another-0011.jpk-force	587.425	Cell with Protein aggregates	OFF
	cell no 7 off pro another-0013.jpk-force	580.193	Cell with Protein aggregates	OFF
	cell no 7 off pro another-0014.jpk-force	577.332	Cell with Protein aggregates	OFF
	cell no 7 off pro another-0015.jpk-force	578.051	Cell with Protein aggregates	OFF
	cell no 7 off pro another-0016.jpk-force	583.945	Cell with Protein aggregates	OFF
	cell no 7 off pro another-0017.jpk-force	581.121	Cell with Protein aggregates	OFF
	cell no 7 off pro another-0018.jpk-force	582.074	Cell with Protein aggregates	OFF
	cell no 7 off pro another-0019.jpk-force	576.054	Cell with Protein aggregates	OFF
	cell no 7 off pro another-0020.jpk-force	580.14	Cell with Protein aggregates	OFF
	cell no 7 off pro another-0021.jpk-force	579.014	Cell with Protein aggregates	OFF
	cell no 7 off pro another-0022.jpk-force	594.129	Cell with Protein aggregates	OFF
	cell no 7 off pro another-0025.jpk-force	579.076	Cell with Protein aggregates	OFF
	cell no 7 off pro another-0026.jpk-force	582.922	Cell with Protein aggregates	OFF
	cell no 7 off pro another-0027.jpk-force	585.842	Cell with Protein aggregates	OFF
	cell no 7 off pro another-0028.jpk-force	594.812	Cell with Protein aggregates	OFF
	cell no 7 off pro another-0029.jpk-force	590.785	Cell with Protein aggregates	OFF
	cell no 7 off pro another-0030.jpk-force	610.758	Cell with Protein aggregates	OFF
	cell no 7 off pro another-0031.jpk-force	626.886	Cell with Protein aggregates	OFF
	cell no 7 off pro another-0032.jpk-force	611.843	Cell with Protein aggregates	OFF
	cell no 7 off pro another-0033.jpk-force	601.967	Cell with Protein aggregates	OFF
	cell no 7 off pro another-0034.jpk-force	608.914	Cell with Protein aggregates	OFF
	cell no 7 off pro another-0035.jpk-force	605.934	Cell with Protein aggregates	OFF
	cell no 7 off pro another-0036.jpk-force	605.79	Cell with Protein aggregates	OFF
	cell no 7 off pro another-0037.jpk-force	612.86	Cell with Protein aggregates	OFF
	cell no 7 off pro another-0038.jpk-force	611.925	Cell with Protein aggregates	OFF
	cell no 7 off pro another-0039.jpk-force	606.962	Cell with Protein aggregates	OFF
	cell no 7 off pro another-0040.jpk-force	611.898	Cell with Protein aggregates	OFF
	cell no 7 off pro another-0041.jpk-force	611.681	Cell with Protein aggregates	OFF
	cell no 7 off pro another-0042.jpk-force	608.798	Cell with Protein aggregates	OFF
	cell no 7 off pro another-0043.jpk-force	609.807	Cell with Protein aggregates	OFF
	cell no 7 off pro another-0044.jpk-force	618.704	Cell with Protein aggregates	OFF
	cell no 7 off pro another-0045.jpk-force	613.727	Cell with Protein aggregates	OFF
	cell no 7 off pro another-0046.jpk-force	627.498	Cell with Protein aggregates	OFF
	cell no 7 off pro another-0047.jpk-force	626.674	Cell with Protein aggregates	OFF
	cell no 7 off pro another-0048.jpk-force	640.66	Cell with Protein aggregates	OFF
	cell no 7 off pro another-0049.jpk-force	629.918	Cell with Protein aggregates	OFF
	cell no 7 off pro another-0050.jpk-force	623.776	Cell with Protein aggregates	OFF
	cell no 7 off pro another-0051.jpk-force	634.827	Cell with Protein aggregates	OFF
	cell no 7 off pro another-0052.jpk-force	635.741	Cell with Protein aggregates	OFF
	cell no 7 off pro another-0053.jpk-force	628.562	Cell with Protein aggregates	OFF
	cell no 7 off pro another-0054.jpk-force	644.568	Cell with Protein aggregates	OFF
	cell no 7 off pro another-0055.jpk-force	634.663	Cell with Protein aggregates	OFF
	cell no 7 off pro another-0057.jpk-force	640.864	Cell with Protein aggregates	OFF
	cell no 7 off pro another-0058.jpk-force	641.7	Cell with Protein aggregates	OFF
	cell no 7 off pro another-0059.jpk-force	648.548	Cell with Protein aggregates	OFF
	cell no 7 off pro another-0060.jpk-force	641.48	Cell with Protein aggregates	OFF
	cell no 7 off pro another-0061.jpk-force	640.576	Cell with Protein aggregates	OFF
	cell no 7 off pro another-0062.jpk-force	649.592	Cell with Protein aggregates	OFF
	cell no 7 off pro another-0063.jpk-force	642.593	Cell with Protein aggregates	OFF
	cell no 7 off pro-0000.jpk-force	604.996	Cell with Protein aggregates	OFF
	cell no 7 off pro-0001.jpk-force	600.214	Cell with Protein aggregates	OFF
	cell no 7 off pro-0002.jpk-force	618.139	Cell with Protein aggregates	OFF
	cell no 7 off pro-0003.jpk-force	623.042	Cell with Protein aggregates	OFF
	cell no 7 off pro-0004.jpk-force	637.249	Cell with Protein aggregates	OFF
	cell no 7 off pro-0005.jpk-force	642.095	Cell with Protein aggregates	OFF
	cell no 7 off pro-0011.jpk-force	653.066	Cell with Protein aggregates	OFF
	cell no 7 off pro-0012.jpk-force	645.087	Cell with Protein aggregates	OFF
	cell no 7 off pro-0013.jpk-force	647.961	Cell with Protein aggregates	OFF
	cell no 7 off pro-0014.jpk-force	653.834	Cell with Protein aggregates	OFF
	cell no 7 off pro-0015.jpk-force	663.933	Cell with Protein aggregates	OFF
	cell no 7 off pro-0016.jpk-force	666.879	Cell with Protein aggregates	OFF
	cell no 7 off pro-0017.jpk-force	660.737	Cell with Protein aggregates	OFF
	cell no 7 off pro-0018.jpk-force	652.947	Cell with Protein aggregates	OFF
	cell no 7 off pro-0019.jpk-force	663.069	Cell with Protein aggregates	OFF
	cell no 7 off pro-0030.jpk-force	670.688	Cell with Protein aggregates	OFF
	cell no 7 off pro-0031.jpk-force	660.694	Cell with Protein aggregates	OFF
	cell no 7 off pro-0034.jpk-force	667.694	Cell with Protein aggregates	OFF
	cell no 7 off pro-0035.jpk-force	559.706	Cell with Protein aggregates	OFF
	cell no 7 off pro-0046.jpk-force	565.756	Cell with Protein aggregates	OFF
	cell no 7 off pro-0047.jpk-force	638.569	Cell with Protein aggregates	OFF
	cell no 7 off pro-0051.jpk-force	550.425	Cell with Protein aggregates	OFF
	cell no 7 off pro-0052.jpk-force	585.629	Cell with Protein aggregates	OFF
	cell no 7 off pro-0053.jpk-force	592.684	Cell with Protein aggregates	OFF
	cell no 7 off pro-0054.jpk-force	589.694	Cell with Protein aggregates	OFF
	cell no 7 off pro-0058.jpk-force	584.695	Cell with Protein aggregates	OFF
	cell no 7 off pro-0059.jpk-force	589.561	Cell with Protein aggregates	OFF
	cell no 7 off pro-0060.jpk-force	596.577	Cell with Protein aggregates	OFF
	cell no15 off pro-0003.jpk-force	405.996	Cell with Protein aggregates	OFF
	cell no15 off pro-0004.jpk-force	467.872	Cell with Protein aggregates	OFF
	cell no15 off pro-0005.jpk-force	483.766	Cell with Protein aggregates	OFF
	cell no15 off pro-0006.jpk-force	481.694	Cell with Protein aggregates	OFF
	cell no15 off pro-0007.jpk-force	450.568	Cell with Protein aggregates	OFF
	cell no15 off pro-0008.jpk-force	492.859	Cell with Protein aggregates	OFF
	cell no15 off pro-0009.jpk-force	490.532	Cell with Protein aggregates	OFF
	cell no15 off pro-0010.jpk-force	467.396	Cell with Protein aggregates	OFF
	cell no15 off pro-0011.jpk-force	464.66	Cell with Protein aggregates	OFF
	cell no15 off pro-0012.jpk-force	508.355	Cell with Protein aggregates	OFF
	cell no15 off pro-0013.jpk-force	482.379	Cell with Protein aggregates	OFF
	cell no15 off pro-0014.jpk-force	518.522	Cell with Protein aggregates	OFF
	cell no15 off pro-0015.jpk-force	522.818	Cell with Protein aggregates	OFF
	cell no15 off pro-0018.jpk-force	523.713	Cell with Protein aggregates	OFF
	cell no15 off pro-0019.jpk-force	517.571	Cell with Protein aggregates	OFF
	cell no15 off pro-0020.jpk-force	497.302	Cell with Protein aggregates	OFF
	cell no15 off pro-0021.jpk-force	508.362	Cell with Protein aggregates	OFF
	cell no15 off pro-0022.jpk-force	498.529	Cell with Protein aggregates	OFF
	cell no15 off pro-0023.jpk-force	531.417	Cell with Protein aggregates	OFF
	cell no15 off pro-0024.jpk-force	536.597	Cell with Protein aggregates	OFF
	cell no15 off pro-0025.jpk-force	540.346	Cell with Protein aggregates	OFF
	cell no15 off pro-0026.jpk-force	550.348	Cell with Protein aggregates	OFF
	cell no15 off pro-0027.jpk-force	508.256	Cell with Protein aggregates	OFF
	cell no15 off pro-0028.jpk-force	519.27	Cell with Protein aggregates	OFF
	cell no3 off pro-0020.jpk-force	522.356	Cell with Protein aggregates	OFF
	cell no3 off pro-0021.jpk-force	523.324	Cell with Protein aggregates	OFF
	cell no3 off pro-0022.jpk-force	532.296	Cell with Protein aggregates	OFF
	cell no3 off pro-0023.jpk-force	538.061	Cell with Protein aggregates	OFF
	cell no3 off pro-0024.jpk-force	559.235	Cell with Protein aggregates	OFF
	cell no3 off pro-0025.jpk-force	560.147	Cell with Protein aggregates	OFF
	cell no3 off pro-0026.jpk-force	557.218	Cell with Protein aggregates	OFF
	cell no3 off pro-0027.jpk-force	563.046	Cell with Protein aggregates	OFF
	cell no3 off pro-0028.jpk-force	560.992	Cell with Protein aggregates	OFF
	cell no3 off pro-0029.jpk-force	559.972	Cell with Protein aggregates	OFF
	cell no3 off pro-0030.jpk-force	571.984	Cell with Protein aggregates	OFF
	cell no3 off pro-0034.jpk-force	593.976	Cell with Protein aggregates	OFF
	cell no3 off pro-0035.jpk-force	560.94	Cell with Protein aggregates	OFF
	cell no3 off pro-0036.jpk-force	563.799	Cell with Protein aggregates	OFF
	cell no3 off pro-0037.jpk-force	565.708	Cell with Protein aggregates	OFF
	cell no3 off pro-0038.jpk-force	577.82	Cell with Protein aggregates	OFF
	cell no3 off pro-0039.jpk-force	570.754	Cell with Protein aggregates	OFF
	cell no3 off pro-0040.jpk-force	563.583	Cell with Protein aggregates	OFF
	cell no3 off pro-0041.jpk-force	564.636	Cell with Protein aggregates	OFF
	cell no3 off pro-0042.jpk-force	556.684	Cell with Protein aggregates	OFF
	cell no3 off pro-0043.jpk-force	531.6	Cell with Protein aggregates	OFF
	cell no3 off pro-0044.jpk-force	559.447	Cell with Protein aggregates	OFF
	cell no3 off pro-0045.jpk-force	558.619	Cell with Protein aggregates	OFF
	cell no3 off pro-0046.jpk-force	556.475	Cell with Protein aggregates	OFF
	cell no3 off pro-0047.jpk-force	580.472	Cell with Protein aggregates	OFF
	cell no3 off pro-0049.jpk-force	594.341	Cell with Protein aggregates	OFF
	cell no3 off pro-0050.jpk-force	573.325	Cell with Protein aggregates	OFF
	cell no3 off pro-0051.jpk-force	567.32	Cell with Protein aggregates	OFF
	cell no3 off pro-0052.jpk-force	569.426	Cell with Protein aggregates	OFF
	cell no3 off pro-0053.jpk-force	567.448	Cell with Protein aggregates	OFF
	cell no3 off pro-0054.jpk-force	575.236	Cell with Protein aggregates	OFF
	cell no3 off pro-0055.jpk-force	612.118	Cell with Protein aggregates	OFF
	cell no3 off pro-0056.jpk-force	599.09	Cell with Protein aggregates	OFF
	cell no3 off pro-0057.jpk-force	578.159	Cell with Protein aggregates	OFF
	cell no3 off pro-0058.jpk-force	605.122	Cell with Protein aggregates	OFF
	cell no3 off pro-0059.jpk-force	603.089	Cell with Protein aggregates	OFF
	cell no3 off pro-0060.jpk-force	615.044	Cell with Protein aggregates	OFF
	cell no3 off pro-0061.jpk-force	606.205	Cell with Protein aggregates	OFF
	cell no3 off pro-0062.jpk-force	628.913	Cell with Protein aggregates	OFF
	cell no3 off pro-0063.jpk-force	615.084	Cell with Protein aggregates	OFF
	cell no9 off pro-0007.jpk-force	448.527	Cell with Protein aggregates	OFF
	cell no9 off pro-0008.jpk-force	489.679	Cell with Protein aggregates	OFF
	cell no9 off pro-0009.jpk-force	463.242	Cell with Protein aggregates	OFF
	cell no9 off pro-0010.jpk-force	446.261	Cell with Protein aggregates	OFF
	cell no9 off pro-0011.jpk-force	433.407	Cell with Protein aggregates	OFF
	cell no9 off pro-0013.jpk-force	440.42	Cell with Protein aggregates	OFF
	cell no9 off pro-0014.jpk-force	482.237	Cell with Protein aggregates	OFF
	cell no9 off pro-0015.jpk-force	522.433	Cell with Protein aggregates	OFF
	cell no9 off pro-0018.jpk-force	525.351	Cell with Protein aggregates	OFF
	cell no9 off pro-0019.jpk-force	524.361	Cell with Protein aggregates	OFF
	cell no9 off pro-0020.jpk-force	508.116	Cell with Protein aggregates	OFF
	cell no9 off pro-0021.jpk-force	681.072	Cell with Protein aggregates	OFF
	cell no9 off pro-0022.jpk-force	517.025	Cell with Protein aggregates	OFF
	cell no9 off pro-0023.jpk-force	517.187	Cell with Protein aggregates	OFF
	cell no9 off pro-0024.jpk-force	518.109	Cell with Protein aggregates	OFF
	cell no9 off pro-0025.jpk-force	522.063	Cell with Protein aggregates	OFF
	cell no9 off pro-0026.jpk-force	519.906	Cell with Protein aggregates	OFF
	cell no9 off pro-0027.jpk-force	524.042	Cell with Protein aggregates	OFF
	cell no9 off pro-0028.jpk-force	522.866	Cell with Protein aggregates	OFF
	cell no9 off pro-0029.jpk-force	527.078	Cell with Protein aggregates	OFF
	cell no9 off pro-0030.jpk-force	518.15	Cell with Protein aggregates	OFF
	cell no9 off pro-0031.jpk-force	525.969	Cell with Protein aggregates	OFF
	cell no9 off pro-0035.jpk-force	545.974	Cell with Protein aggregates	OFF
	cell no9 off pro-0036.jpk-force	538.935	Cell with Protein aggregates	OFF
	cell no9 off pro-0037.jpk-force	528.88	Cell with Protein aggregates	OFF
	cell no9 off pro-0038.jpk-force	533.76	Cell with Protein aggregates	OFF
	cell no9 off pro-0039.jpk-force	526.72	Cell with Protein aggregates	OFF
	cell no9 off pro-0040.jpk-force	533.726	Cell with Protein aggregates	OFF
	cell no9 off pro-0041.jpk-force	531.965	Cell with Protein aggregates	OFF
	cell no9 off pro-0042.jpk-force	526.756	Cell with Protein aggregates	OFF
	cell no9 off pro-0043.jpk-force	533.727	Cell with Protein aggregates	OFF
	cell no9 off pro-0044.jpk-force	528.71	Cell with Protein aggregates	OFF
	cell no9 off pro-0046.jpk-force	534.787	Cell with Protein aggregates	OFF
	cell no9 off pro-0050.jpk-force	556.771	Cell with Protein aggregates	OFF
	cell no9 off pro-0051.jpk-force	538.589	Cell with Protein aggregates	OFF
	cell no9 off pro-0054.jpk-force	542.564	Cell with Protein aggregates	OFF
	cell no9 off pro-0055.jpk-force	538.512	Cell with Protein aggregates	OFF
	cell no1 off pro-0003.jpk-force	508.847	Cell with Protein aggregates	OFF
	cell no1 off pro-0004.jpk-force	508.413	Cell with Protein aggregates	OFF
	cell no1 off pro-0005.jpk-force	516.017	Cell with Protein aggregates	OFF
	cell no1 off pro-0006.jpk-force	514.548	Cell with Protein aggregates	OFF
	cell no1 off pro-0007.jpk-force	520.422	Cell with Protein aggregates	OFF
	cell no1 off pro-0010.jpk-force	559.228	Cell with Protein aggregates	OFF
	cell no1 off pro-0011.jpk-force	567.119	Cell with Protein aggregates	OFF
	cell no1 off pro-0012.jpk-force	562.204	Cell with Protein aggregates	OFF
	cell no1 off pro-0013.jpk-force	561.198	Cell with Protein aggregates	OFF
	cell no1 off pro-0014.jpk-force	558.303	Cell with Protein aggregates	OFF
	cell no1 off pro-0015.jpk-force	555.169	Cell with Protein aggregates	OFF
	cell no1 off pro-0018.jpk-force	448.915	Cell with Protein aggregates	OFF
	cell no1 off pro-0020.jpk-force	599.181	Cell with Protein aggregates	OFF
	cell no1 off pro-0021.jpk-force	581.909	Cell with Protein aggregates	OFF
	cell no1 off pro-0022.jpk-force	582.035	Cell with Protein aggregates	OFF
	cell no1 off pro-0023.jpk-force	585.28	Cell with Protein aggregates	OFF
	cell no1 off pro-0026.jpk-force	620.157	Cell with Protein aggregates	OFF
	cell no1 off pro-0028.jpk-force	650.072	Cell with Protein aggregates	OFF
	cell no1 off pro-0031.jpk-force	617.889	Cell with Protein aggregates	OFF
	cell no1 off pro-0032.jpk-force	662.772	Cell with Protein aggregates	OFF
	cell no1 off pro-0033.jpk-force	638.638	Cell with Protein aggregates	OFF
	cell no1 off pro-0034.jpk-force	634.675	Cell with Protein aggregates	OFF
	cell no1 off pro-0035.jpk-force	623.723	Cell with Protein aggregates	OFF
	cell no1 off pro-0036.jpk-force	637.615	Cell with Protein aggregates	OFF
	cell no1 off pro-0037.jpk-force	620.689	Cell with Protein aggregates	OFF
	cell no1 off pro-0038.jpk-force	624.894	Cell with Protein aggregates	OFF
	cell no1 off pro-0039.jpk-force	631.697	Cell with Protein aggregates	OFF
	cell no1 off pro-0040.jpk-force	637.002	Cell with Protein aggregates	OFF
	cell no1 off pro-0041.jpk-force	660.628	Cell with Protein aggregates	OFF
	cell no1 off pro-0042.jpk-force	657.972	Cell with Protein aggregates	OFF
	cell no1 off pro-0047.jpk-force	639.528	Cell with Protein aggregates	OFF
	cell no1 off pro-0048.jpk-force	645.767	Cell with Protein aggregates	OFF
	cell no1 off pro-0049.jpk-force	692.886	Cell with Protein aggregates	OFF
	cell no1 off pro-0050.jpk-force	708.685	Cell with Protein aggregates	OFF
	cell no1 off pro-0051.jpk-force	700.656	Cell with Protein aggregates	OFF
	cell no1 off pro-0052.jpk-force	651.474	Cell with Protein aggregates	OFF
	cell no1 off pro-0053.jpk-force	651.782	Cell with Protein aggregates	OFF
	cell no1 off pro-0054.jpk-force	650.161	Cell with Protein aggregates	OFF
	cell no1 off pro-0055.jpk-force	650.42	Cell with Protein aggregates	OFF
	cell no1 off pro-0056.jpk-force	700.532	Cell with Protein aggregates	OFF
	cell no1 off pro-0058.jpk-force	698.387	Cell with Protein aggregates	OFF
	cell no1 off pro-0059.jpk-force	701.375	Cell with Protein aggregates	OFF
	cell no1 off pro-0060.jpk-force	711.406	Cell with Protein aggregates	OFF
	cell no1 off pro-0061.jpk-force	710.321	Cell with Protein aggregates	OFF
	cell no1 off pro-0062.jpk-force	734.38	Cell with Protein aggregates	OFF
	cell no1 off pro-0063.jpk-force	719.518	Cell with Protein aggregates	OFF
	cell no10 off pro-0000-2.jpk-force	479.123	Cell with Protein aggregates	OFF
	cell no10 off pro-0001-2.jpk-force	481.034	Cell with Protein aggregates	OFF
	cell no10 off pro-0002-2.jpk-force	484.063	Cell with Protein aggregates	OFF
	cell no10 off pro-0003-2.jpk-force	506.092	Cell with Protein aggregates	OFF
	cell no10 off pro-0004-2.jpk-force	496.804	Cell with Protein aggregates	OFF
	cell no10 off pro-0005.jpk-force	345.939	Cell with Protein aggregates	OFF
	cell no10 off pro-0010-1.jpk-force	475.144	Cell with Protein aggregates	OFF
	cell no10 off pro-0011.jpk-force	433.224	Cell with Protein aggregates	OFF
	cell no10 off pro-0012-1.jpk-force	546.045	Cell with Protein aggregates	OFF
	cell no10 off pro-0012.jpk-force	449.183	Cell with Protein aggregates	OFF
	cell no10 off pro-0013-1.jpk-force	546.046	Cell with Protein aggregates	OFF
	cell no10 off pro-0014-1.jpk-force	545.938	Cell with Protein aggregates	OFF
	cell no10 off pro-0015-1.jpk-force	550.743	Cell with Protein aggregates	OFF
	cell no10 off pro-0016-1.jpk-force	549.769	Cell with Protein aggregates	OFF
	cell no10 off pro-0017-1.jpk-force	546.82	Cell with Protein aggregates	OFF
	cell no10 off pro-0018-1.jpk-force	556.749	Cell with Protein aggregates	OFF
	cell no10 off pro-0019-1.jpk-force	552.676	Cell with Protein aggregates	OFF
	cell no10 off pro-0020-1.jpk-force	559.943	Cell with Protein aggregates	OFF
	cell no10 off pro-0020.jpk-force	501.7	Cell with Protein aggregates	OFF
	cell no10 off pro-0021-1.jpk-force	564.742	Cell with Protein aggregates	OFF
	cell no10 off pro-0021.jpk-force	453.907	Cell with Protein aggregates	OFF
	cell no10 off pro-0022-1.jpk-force	564.859	Cell with Protein aggregates	OFF
	cell no10 off pro-0022.jpk-force	463.028	Cell with Protein aggregates	OFF
	cell no10 off pro-0023-1.jpk-force	572.711	Cell with Protein aggregates	OFF
	cell no10 off pro-0023.jpk-force	464.053	Cell with Protein aggregates	OFF
	cell no10 off pro-0024.jpk-force	586.833	Cell with Protein aggregates	OFF
	cell no10 off pro-0025.jpk-force	577.79	Cell with Protein aggregates	OFF
	cell no10 off pro-0026.jpk-force	575.869	Cell with Protein aggregates	OFF
	cell no10 off pro-0027.jpk-force	593.616	Cell with Protein aggregates	OFF
	cell no10 off pro-0028.jpk-force	582.825	Cell with Protein aggregates	OFF
	cell no10 off pro-0029.jpk-force	583.561	Cell with Protein aggregates	OFF
	cell no10 off pro-0030.jpk-force	587.557	Cell with Protein aggregates	OFF
	cell no10 off pro-0031.jpk-force	593.697	Cell with Protein aggregates	OFF
	cell no10 off pro-0034.jpk-force	590.561	Cell with Protein aggregates	OFF
	cell no10 off pro-0035.jpk-force	595.452	Cell with Protein aggregates	OFF
	cell no10 off pro-0036.jpk-force	595.457	Cell with Protein aggregates	OFF
	cell no10 off pro-0037.jpk-force	606.699	Cell with Protein aggregates	OFF
	cell no10 off pro-0038.jpk-force	591.385	Cell with Protein aggregates	OFF
	cell no10 off pro-0039.jpk-force	603.629	Cell with Protein aggregates	OFF
	cell no11 off pro-0000.jpk-force	569.724	Cell with Protein aggregates	OFF
	cell no11 off pro-0001.jpk-force	604.256	Cell with Protein aggregates	OFF
	cell no11 off pro-0002.jpk-force	626.959	Cell with Protein aggregates	OFF
	cell no11 off pro-0003.jpk-force	619.015	Cell with Protein aggregates	OFF
	cell no11 off pro-0004.jpk-force	621.005	Cell with Protein aggregates	OFF
	cell no11 off pro-0007.jpk-force	624.862	Cell with Protein aggregates	OFF
	cell no11 off pro-0008.jpk-force	625.904	Cell with Protein aggregates	OFF
	cell no11 off pro-0009.jpk-force	636.007	Cell with Protein aggregates	OFF
	cell no11 off pro-0010.jpk-force	630.681	Cell with Protein aggregates	OFF
	cell no11 off pro-0011.jpk-force	644.875	Cell with Protein aggregates	OFF
	cell no11 off pro-0013.jpk-force	645.95	Cell with Protein aggregates	OFF
	cell no11 off pro-0014.jpk-force	643.529	Cell with Protein aggregates	OFF
	cell no11 off pro-0015.jpk-force	641.711	Cell with Protein aggregates	OFF
	cell no11 off pro-0016.jpk-force	667.571	Cell with Protein aggregates	OFF
	cell no11 off pro-0021.jpk-force	672.5	Cell with Protein aggregates	OFF
	cell no11 off pro-0022.jpk-force	677.208	Cell with Protein aggregates	OFF
	cell no11 off pro-0023.jpk-force	693.579	Cell with Protein aggregates	OFF
	cell no11 off pro-0026.jpk-force	678.654	Cell with Protein aggregates	OFF
	cell no11 off pro-0027.jpk-force	692.63	Cell with Protein aggregates	OFF
	cell no11 off pro-0028.jpk-force	703.588	Cell with Protein aggregates	OFF
	cell no11 off pro-0029.jpk-force	707.822	Cell with Protein aggregates	OFF
	cell no11 off pro-0030.jpk-force	711.617	Cell with Protein aggregates	OFF
	cell no11 off pro-0031.jpk-force	729.506	Cell with Protein aggregates	OFF
	cell no11 off pro-0032.jpk-force	743.5	Cell with Protein aggregates	OFF
	cell no11 off pro-0033.jpk-force	744.461	Cell with Protein aggregates	OFF
	cell no11 off pro-0034.jpk-force	742.611	Cell with Protein aggregates	OFF
	cell no11 off pro-0035.jpk-force	735.42	Cell with Protein aggregates	OFF
	cell no11 off pro-0036.jpk-force	733.234	Cell with Protein aggregates	OFF
	cell no11 off pro-0037.jpk-force	735.252	Cell with Protein aggregates	OFF
	cell no11 off pro-0038.jpk-force	741.277	Cell with Protein aggregates	OFF
	cell no11 off pro-0039.jpk-force	737.62	Cell with Protein aggregates	OFF
	cell no11 off pro-0041.jpk-force	787.564	Cell with Protein aggregates	OFF
	cell no11 off pro-0042.jpk-force	744.735	Cell with Protein aggregates	OFF
	cell no11 off pro-0043.jpk-force	765.353	Cell with Protein aggregates	OFF
	cell no11 off pro-0044.jpk-force	747.53	Cell with Protein aggregates	OFF
	cell no11 off pro-0045.jpk-force	754.497	Cell with Protein aggregates	OFF
	cell no11 off pro-0046.jpk-force	755.289	Cell with Protein aggregates	OFF
	cell no11 off pro-0047.jpk-force	770.429	Cell with Protein aggregates	OFF
	cell no11 off pro-0048.jpk-force	758.215	Cell with Protein aggregates	OFF
	cell no11 off pro-0049.jpk-force	750.518	Cell with Protein aggregates	OFF
	cell no11 off pro-0050.jpk-force	754.648	Cell with Protein aggregates	OFF
	cell no11 off pro-0051.jpk-force	879.714	Cell with Protein aggregates	OFF
	cell no11 off pro-0052.jpk-force	769.659	Cell with Protein aggregates	OFF
	cell no11 off pro-0053.jpk-force	766.074	Cell with Protein aggregates	OFF
	cell no11 off pro-0054.jpk-force	769.999	Cell with Protein aggregates	OFF
	cell no11 off pro-0058.jpk-force	763.704	Cell with Protein aggregates	OFF
	cell no11 off pro-0059.jpk-force	770.762	Cell with Protein aggregates	OFF
	cell no11 off pro-0060.jpk-force	782.863	Cell with Protein aggregates	OFF
	cell no11 off pro-0061.jpk-force	786.743	Cell with Protein aggregates	OFF
	cell no11 off pro-0062.jpk-force	779.784	Cell with Protein aggregates	OFF
	cell no11 off pro-0063.jpk-force	793.747	Cell with Protein aggregates	OFF
	cell no12 off pro-0003.jpk-force	531.874	Cell with Protein aggregates	OFF
	cell no12 off pro-0005.jpk-force	613.745	Cell with Protein aggregates	OFF
	cell no12 off pro-0006.jpk-force	628.764	Cell with Protein aggregates	OFF
	cell no12 off pro-0007.jpk-force	622.906	Cell with Protein aggregates	OFF
	cell no12 off pro-0010.jpk-force	579.571	Cell with Protein aggregates	OFF
	cell no12 off pro-0011.jpk-force	578.482	Cell with Protein aggregates	OFF
	cell no12 off pro-0012.jpk-force	581.753	Cell with Protein aggregates	OFF
	cell no12 off pro-0013.jpk-force	636.55	Cell with Protein aggregates	OFF
	cell no12 off pro-0014.jpk-force	661.63	Cell with Protein aggregates	OFF
	cell no12 off pro-0015.jpk-force	626.555	Cell with Protein aggregates	OFF
	cell no12 off pro-0018.jpk-force	633.162	Cell with Protein aggregates	OFF
	cell no12 off pro-0019.jpk-force	667.444	Cell with Protein aggregates	OFF
	cell no12 off pro-0020.jpk-force	578.133	Cell with Protein aggregates	OFF
	cell no12 off pro-0023.jpk-force	552.558	Cell with Protein aggregates	OFF
	cell no12 off pro-0025.jpk-force	562.132	Cell with Protein aggregates	OFF
	cell no12 off pro-0033.jpk-force	608.479	Cell with Protein aggregates	OFF
	cell no12 off pro-0034.jpk-force	577.317	Cell with Protein aggregates	OFF
	cell no12 off pro-0035.jpk-force	557.415	Cell with Protein aggregates	OFF
	cell no12 off pro-0036.jpk-force	626.22	Cell with Protein aggregates	OFF
	cell no12 off pro-0037.jpk-force	628.389	Cell with Protein aggregates	OFF
	cell no12 off pro-0038.jpk-force	635.25	Cell with Protein aggregates	OFF
	cell no12 off pro-0039.jpk-force	622.14	Cell with Protein aggregates	OFF
	cell no12 off pro-0040.jpk-force	568.07	Cell with Protein aggregates	OFF
	cell no12 off pro-0043.jpk-force	566.181	Cell with Protein aggregates	OFF
	cell no12 off pro-0044.jpk-force	575.139	Cell with Protein aggregates	OFF
	cell no12 off pro-0045.jpk-force	571.283	Cell with Protein aggregates	OFF
	cell no12 off pro-0046.jpk-force	584.048	Cell with Protein aggregates	OFF
	cell no12 off pro-0047.jpk-force	674.521	Cell with Protein aggregates	OFF
	cell no12 off pro-0048.jpk-force	634.327	Cell with Protein aggregates	OFF
	cell no12 off pro-0049.jpk-force	583.441	Cell with Protein aggregates	OFF
	cell no12 off pro-0050.jpk-force	595.25	Cell with Protein aggregates	OFF
	cell no12 off pro-0051.jpk-force	601.027	Cell with Protein aggregates	OFF
	cell no12 off pro-0052.jpk-force	593.267	Cell with Protein aggregates	OFF
	cell no12 off pro-0053.jpk-force	592.073	Cell with Protein aggregates	OFF
	cell no12 off pro-0054.jpk-force	606.065	Cell with Protein aggregates	OFF
	cell no12 off pro-0055.jpk-force	597.067	Cell with Protein aggregates	OFF
	cell no12 off pro-0056.jpk-force	586.283	Cell with Protein aggregates	OFF
	cell no12 off pro-0057.jpk-force	598.175	Cell with Protein aggregates	OFF
	cell no12 off pro-0058.jpk-force	591.148	Cell with Protein aggregates	OFF
	cell no12 off pro-0059.jpk-force	618.301	Cell with Protein aggregates	OFF
	cell no12 off pro-0060.jpk-force	720.204	Cell with Protein aggregates	OFF
	cell no12 off pro-0061.jpk-force	718.286	Cell with Protein aggregates	OFF
	cell no12 off pro-0062.jpk-force	718.125	Cell with Protein aggregates	OFF
	cell no13 off pro-0006.jpk-force	603.252	Cell with Protein aggregates	OFF
	cell no13 off pro-0008.jpk-force	599.203	Cell with Protein aggregates	OFF
	cell no13 off pro-0009.jpk-force	597.343	Cell with Protein aggregates	OFF
	cell no13 off pro-0010.jpk-force	602.357	Cell with Protein aggregates	OFF
	cell no13 off pro-0015.jpk-force	556.216	Cell with Protein aggregates	OFF
	cell no13 off pro-0022.jpk-force	619.649	Cell with Protein aggregates	OFF
	cell no13 off pro-0025.jpk-force	612.09	Cell with Protein aggregates	OFF
	cell no13 off pro-0032.jpk-force	608.888	Cell with Protein aggregates	OFF
	cell no13 off pro-0033.jpk-force	612.132	Cell with Protein aggregates	OFF
	cell no13 off pro-0034.jpk-force	615.944	Cell with Protein aggregates	OFF
	cell no13 off pro-0035.jpk-force	629.759	Cell with Protein aggregates	OFF
	cell no13 off pro-0036.jpk-force	647.76	Cell with Protein aggregates	OFF
	cell no13 off pro-0037.jpk-force	640.591	Cell with Protein aggregates	OFF
	cell no13 off pro-0038.jpk-force	599.85	Cell with Protein aggregates	OFF
	cell no13 off pro-0039.jpk-force	599.592	Cell with Protein aggregates	OFF
	cell no13 off pro-0041.jpk-force	632.714	Cell with Protein aggregates	OFF
	cell no13 off pro-0042.jpk-force	632.615	Cell with Protein aggregates	OFF
	cell no13 off pro-0043.jpk-force	640.78	Cell with Protein aggregates	OFF
	cell no13 off pro-0044.jpk-force	644.791	Cell with Protein aggregates	OFF
	cell no13 off pro-0045.jpk-force	641.779	Cell with Protein aggregates	OFF
	cell no13 off pro-0046.jpk-force	646.739	Cell with Protein aggregates	OFF
	cell no13 off pro-0047.jpk-force	658.67	Cell with Protein aggregates	OFF
	cell no13 off pro-0054.jpk-force	683.823	Cell with Protein aggregates	OFF
	cell no13 off pro-0055.jpk-force	576.574	Cell with Protein aggregates	OFF
	cell no13 off pro-0056.jpk-force	706.608	Cell with Protein aggregates	OFF
	cell no13 off pro-0057.jpk-force	712.805	Cell with Protein aggregates	OFF
	cell no13 off pro-0058.jpk-force	709.425	Cell with Protein aggregates	OFF
	cell no13 off pro-0063.jpk-force	607.597	Cell with Protein aggregates	OFF
	cell no14 off pro-0018.jpk-force	570.758	Cell with Protein aggregates	OFF
	cell no14 off pro-0019.jpk-force	579.845	Cell with Protein aggregates	OFF
	cell no14 off pro-0020.jpk-force	545.211	Cell with Protein aggregates	OFF
	cell no14 off pro-0028.jpk-force	562.974	Cell with Protein aggregates	OFF
	cell no14 off pro-0031.jpk-force	529.888	Cell with Protein aggregates	OFF
	cell no14 off pro-0032.jpk-force	576.906	Cell with Protein aggregates	OFF
	cell no14 off pro-0033.jpk-force	574.86	Cell with Protein aggregates	OFF
	cell no14 off pro-0034.jpk-force	572.778	Cell with Protein aggregates	OFF
	cell no14 off pro-0037.jpk-force	579.857	Cell with Protein aggregates	OFF
	cell no14 off pro-0038.jpk-force	586.85	Cell with Protein aggregates	OFF
	cell no14 off pro-0039.jpk-force	601.055	Cell with Protein aggregates	OFF
	cell no14 off pro-0043.jpk-force	590.461	Cell with Protein aggregates	OFF
	cell no14 off pro-0044.jpk-force	585.896	Cell with Protein aggregates	OFF
	cell no14 off pro-0045.jpk-force	629.463	Cell with Protein aggregates	OFF
	cell no14 off pro-0047.jpk-force	580.972	Cell with Protein aggregates	OFF
	cell no14 off pro-0050.jpk-force	595.39	Cell with Protein aggregates	OFF
	cell no14 off pro-0051.jpk-force	598.566	Cell with Protein aggregates	OFF
	cell no14 off pro-0052.jpk-force	601.749	Cell with Protein aggregates	OFF
	cell no14 off pro-0053.jpk-force	598.786	Cell with Protein aggregates	OFF
	cell no14 off pro-0054.jpk-force	588.366	Cell with Protein aggregates	OFF
	cell no14 off pro-0058.jpk-force	579.561	Cell with Protein aggregates	OFF
	cell no14 off pro-0059.jpk-force	596.568	Cell with Protein aggregates	OFF
	cell no14 off pro-0060.jpk-force	598.542	Cell with Protein aggregates	OFF
	cell no14 off pro-0061.jpk-force	599.409	Cell with Protein aggregates	OFF
	cell no14 off pro-0063.jpk-force	581.549	Cell with Protein aggregates	OFF
	cell no3 off pro-0003.jpk-force	518.866	Cell with Protein aggregates	OFF
	cell no3 off pro-0006.jpk-force	566.949	Cell with Protein aggregates	OFF
	cell no3 off pro-0008.jpk-force	579.771	Cell with Protein aggregates	OFF
	cell no3 off pro-0009.jpk-force	587.361	Cell with Protein aggregates	OFF
	cell no3 off pro-0010.jpk-force	584.391	Cell with Protein aggregates	OFF
	cell no3 off pro-0011.jpk-force	584.25	Cell with Protein aggregates	OFF
	cell no3 off pro-0012.jpk-force	583.473	Cell with Protein aggregates	OFF
	cell no3 off pro-0019.jpk-force	607.5	Cell with Protein aggregates	OFF
	cell no3 off pro-0020.jpk-force	611.389	Cell with Protein aggregates	OFF
	cell no3 off pro-0021.jpk-force	610.123	Cell with Protein aggregates	OFF
	cell no3 off pro-0022.jpk-force	610.153	Cell with Protein aggregates	OFF
	cell no3 off pro-0023.jpk-force	611.32	Cell with Protein aggregates	OFF
	cell no3 off pro-0024.jpk-force	616.172	Cell with Protein aggregates	OFF
	cell no3 off pro-0025.jpk-force	627.045	Cell with Protein aggregates	OFF
	cell no3 off pro-0026.jpk-force	622.199	Cell with Protein aggregates	OFF
	cell no3 off pro-0027.jpk-force	628.191	Cell with Protein aggregates	OFF
	cell no3 off pro-0028.jpk-force	627.307	Cell with Protein aggregates	OFF
	cell no3 off pro-0037.jpk-force	626.311	Cell with Protein aggregates	OFF
	cell no3 off pro-0038.jpk-force	629.113	Cell with Protein aggregates	OFF
	cell no3 off pro-0039.jpk-force	629.031	Cell with Protein aggregates	OFF
	cell no3 off pro-0058.jpk-force	525.787	Cell with Protein aggregates	OFF
	cell no3 off pro-0059.jpk-force	531.728	Cell with Protein aggregates	OFF
	cell no4 off pro-0000.jpk-force	582.234	Cell with Protein aggregates	OFF
	cell no4 off pro-0001.jpk-force	607.023	Cell with Protein aggregates	OFF
	cell no4 off pro-0002.jpk-force	601.512	Cell with Protein aggregates	OFF
	cell no4 off pro-0003.jpk-force	618.348	Cell with Protein aggregates	OFF
	cell no4 off pro-0007.jpk-force	505.184	Cell with Protein aggregates	OFF
	cell no4 off pro-0012.jpk-force	625.525	Cell with Protein aggregates	OFF
	cell no4 off pro-0013.jpk-force	617.633	Cell with Protein aggregates	OFF
	cell no4 off pro-0014.jpk-force	617.608	Cell with Protein aggregates	OFF
	cell no4 off pro-0015.jpk-force	616.503	Cell with Protein aggregates	OFF
	cell no4 off pro-0016.jpk-force	634.46	Cell with Protein aggregates	OFF
	cell no4 off pro-0017.jpk-force	615.17	Cell with Protein aggregates	OFF
	cell no4 off pro-0018.jpk-force	606.323	Cell with Protein aggregates	OFF
	cell no4 off pro-0019.jpk-force	505.427	Cell with Protein aggregates	OFF
	cell no4 off pro-0020.jpk-force	494.162	Cell with Protein aggregates	OFF
	cell no4 off pro-0021.jpk-force	493.846	Cell with Protein aggregates	OFF
	cell no4 off pro-0023.jpk-force	590.607	Cell with Protein aggregates	OFF
	cell no4 off pro-0024.jpk-force	598.264	Cell with Protein aggregates	OFF
	cell no4 off pro-0025.jpk-force	639.044	Cell with Protein aggregates	OFF
	cell no4 off pro-0026.jpk-force	650.657	Cell with Protein aggregates	OFF
	cell no4 off pro-0027.jpk-force	665.261	Cell with Protein aggregates	OFF
	cell no4 off pro-0028.jpk-force	668.557	Cell with Protein aggregates	OFF
	cell no4 off pro-0031.jpk-force	650.416	Cell with Protein aggregates	OFF
	cell no4 off pro-0034.jpk-force	506.191	Cell with Protein aggregates	OFF
	cell no4 off pro-0035.jpk-force	677.016	Cell with Protein aggregates	OFF
	cell no4 off pro-0036.jpk-force	681.14	Cell with Protein aggregates	OFF
	cell no4 off pro-0037.jpk-force	677.034	Cell with Protein aggregates	OFF
	cell no4 off pro-0038.jpk-force	687.919	Cell with Protein aggregates	OFF
	cell no4 off pro-0039.jpk-force	684.961	Cell with Protein aggregates	OFF
	cell no4 off pro-0040.jpk-force	701.06	Cell with Protein aggregates	OFF
	cell no4 off pro-0041.jpk-force	698.876	Cell with Protein aggregates	OFF
	cell no4 off pro-0042.jpk-force	688.981	Cell with Protein aggregates	OFF
	cell no4 off pro-0043.jpk-force	703.852	Cell with Protein aggregates	OFF
	cell no4 off pro-0044.jpk-force	696.915	Cell with Protein aggregates	OFF
	cell no4 off pro-0045.jpk-force	706.993	Cell with Protein aggregates	OFF
	cell no4 off pro-0046.jpk-force	697.817	Cell with Protein aggregates	OFF
	cell no4 off pro-0050.jpk-force	714.98	Cell with Protein aggregates	OFF
	cell no4 off pro-0051.jpk-force	697.775	Cell with Protein aggregates	OFF
	cell no4 off pro-0052.jpk-force	704.728	Cell with Protein aggregates	OFF
	cell no4 off pro-0053.jpk-force	701.584	Cell with Protein aggregates	OFF
	cell no4 off pro-0054.jpk-force	712.47	Cell with Protein aggregates	OFF
	cell no4 off pro-0055.jpk-force	719.572	Cell with Protein aggregates	OFF
	cell no4 off pro-0056.jpk-force	703.602	Cell with Protein aggregates	OFF
	cell no4 off pro-0057.jpk-force	700.522	Cell with Protein aggregates	OFF
	cell no4 off pro-0058.jpk-force	703.737	Cell with Protein aggregates	OFF
	cell no4 off pro-0059.jpk-force	711.805	Cell with Protein aggregates	OFF
	cell no4 off pro-0063.jpk-force	719.849	Cell with Protein aggregates	OFF
	cell no5 off pro-0016.jpk-force	574.197	Cell with Protein aggregates	OFF
	cell no5 off pro-0017.jpk-force	572.995	Cell with Protein aggregates	OFF
	cell no5 off pro-0018.jpk-force	597.243	Cell with Protein aggregates	OFF
	cell no5 off pro-0019.jpk-force	599.19	Cell with Protein aggregates	OFF
	cell no5 off pro-0021.jpk-force	582.158	Cell with Protein aggregates	OFF
	cell no5 off pro-0022.jpk-force	567.086	Cell with Protein aggregates	OFF
	cell no5 off pro-0025.jpk-force	593.199	Cell with Protein aggregates	OFF
	cell no5 off pro-0026.jpk-force	576.098	Cell with Protein aggregates	OFF
	cell no5 off pro-0027.jpk-force	575.293	Cell with Protein aggregates	OFF
	cell no5 off pro-0028.jpk-force	577.876	Cell with Protein aggregates	OFF
	cell no5 off pro-0029.jpk-force	575.996	Cell with Protein aggregates	OFF
	cell no5 off pro-0030.jpk-force	587.922	Cell with Protein aggregates	OFF
	cell no5 off pro-0031.jpk-force	588.879	Cell with Protein aggregates	OFF
	cell no5 off pro-0032.jpk-force	593.902	Cell with Protein aggregates	OFF
	cell no5 off pro-0033.jpk-force	590.802	Cell with Protein aggregates	OFF
	cell no5 off pro-0034.jpk-force	609.623	Cell with Protein aggregates	OFF
	cell no5 off pro-0035.jpk-force	579.391	Cell with Protein aggregates	OFF
	cell no5 off pro-0036.jpk-force	586.826	Cell with Protein aggregates	OFF
	cell no5 off pro-0037.jpk-force	591.613	Cell with Protein aggregates	OFF
	cell no5 off pro-0038.jpk-force	618.471	Cell with Protein aggregates	OFF
	cell no5 off pro-0044.jpk-force	643.582	Cell with Protein aggregates	OFF
	cell no5 off pro-0047.jpk-force	589.766	Cell with Protein aggregates	OFF
	cell no5 off pro-0053.jpk-force	579.537	Cell with Protein aggregates	OFF
	cell no5 off pro-0054.jpk-force	595.552	Cell with Protein aggregates	OFF
	cell no5 off pro-0055.jpk-force	590.685	Cell with Protein aggregates	OFF
	cell no5 off pro-0058.jpk-force	598.592	Cell with Protein aggregates	OFF
	cell no5 off pro-0059.jpk-force	583.485	Cell with Protein aggregates	OFF
	cell no5 off pro-0060.jpk-force	610.524	Cell with Protein aggregates	OFF
	cell no5 off pro-0063.jpk-force	581.535	Cell with Protein aggregates	OFF
	cell no8 off pro-0005.jpk-force	501.357	Cell with Protein aggregates	OFF
	cell no8 off pro-0007.jpk-force	508.581	Cell with Protein aggregates	OFF
	cell no8 off pro-0008.jpk-force	520.776	Cell with Protein aggregates	OFF
	cell no8 off pro-0009.jpk-force	516.704	Cell with Protein aggregates	OFF
	cell no8 off pro-0010.jpk-force	518.475	Cell with Protein aggregates	OFF
	cell no8 off pro-0011.jpk-force	518.622	Cell with Protein aggregates	OFF
	cell no8 off pro-0012.jpk-force	525.802	Cell with Protein aggregates	OFF
	cell no8 off pro-0014.jpk-force	496.762	Cell with Protein aggregates	OFF
	cell no8 off pro-0015.jpk-force	511.451	Cell with Protein aggregates	OFF
	cell no8 off pro-0016.jpk-force	609.595	Cell with Protein aggregates	OFF
	cell no8 off pro-0017.jpk-force	512.406	Cell with Protein aggregates	OFF
	cell no8 off pro-0018.jpk-force	508.626	Cell with Protein aggregates	OFF
	cell no8 off pro-0019.jpk-force	537.319	Cell with Protein aggregates	OFF
	cell no8 off pro-0020.jpk-force	538.533	Cell with Protein aggregates	OFF
	cell no8 off pro-0021.jpk-force	533.486	Cell with Protein aggregates	OFF
	cell no8 off pro-0022.jpk-force	538.606	Cell with Protein aggregates	OFF
	cell no8 off pro-0023.jpk-force	538.676	Cell with Protein aggregates	OFF
	cell no8 off pro-0024.jpk-force	641.659	Cell with Protein aggregates	OFF
	cell no8 off pro-0025.jpk-force	539.097	Cell with Protein aggregates	OFF
	cell no8 off pro-0026.jpk-force	632.358	Cell with Protein aggregates	OFF
	cell no8 off pro-0036.jpk-force	633.302	Cell with Protein aggregates	OFF
	cell no8 off pro-0037.jpk-force	656.714	Cell with Protein aggregates	OFF
	cell no8 off pro-0038.jpk-force	646.939	Cell with Protein aggregates	OFF
	cell no8 off pro-0039.jpk-force	668.527	Cell with Protein aggregates	OFF
	cell no8 off pro-0042.jpk-force	668.226	Cell with Protein aggregates	OFF
	cell no8 off pro-0044.jpk-force	590.202	Cell with Protein aggregates	OFF
	cell no8 off pro-0045.jpk-force	682.14	Cell with Protein aggregates	OFF
	cell no8 off pro-0046.jpk-force	601.092	Cell with Protein aggregates	OFF
	cell no8 off pro-0047.jpk-force	668.14	Cell with Protein aggregates	OFF
	cell no8 off pro-0049.jpk-force	631.876	Cell with Protein aggregates	OFF
	cell no8 off pro-0050.jpk-force	713.589	Cell with Protein aggregates	OFF
	cell no8 off pro-0052.jpk-force	730.504	Cell with Protein aggregates	OFF
	cell no8 off pro-0053.jpk-force	732.833	Cell with Protein aggregates	OFF
	cell no8 off pro-0054.jpk-force	706.17	Cell with Protein aggregates	OFF
	cell no8 off pro-0055.jpk-force	719.363	Cell with Protein aggregates	OFF
	cell no8 off pro-0057.jpk-force	721.235	Cell with Protein aggregates	OFF
	cell no8 off pro-0058.jpk-force	734.386	Cell with Protein aggregates	OFF
	cell no8 off pro-0059.jpk-force	746.639	Cell with Protein aggregates	OFF
	cell no8 off pro-0060.jpk-force	740.447	Cell with Protein aggregates	OFF
	cell no8 off pro-0061.jpk-force	717.466	Cell with Protein aggregates	OFF
	cell no8 off pro-0062.jpk-force	734.576	Cell with Protein aggregates	OFF
	cell no8 off pro-0063.jpk-force	733.426	Cell with Protein aggregates	OFF

## Sheet: Cell with Glycogen condensates
	file_name	Indentation depth (nm)	Cell Type	Position
	cell n10 on gly-0000.jpk-force	742.855	Cell with Glycogen condensates	ON
	cell n10 on gly-0003.jpk-force	848.176	Cell with Glycogen condensates	ON
	cell n10 on gly-0004.jpk-force	859.013	Cell with Glycogen condensates	ON
	cell n10 on gly-0005.jpk-force	876.801	Cell with Glycogen condensates	ON
	cell n10 on gly-0010.jpk-force	830.025	Cell with Glycogen condensates	ON
	cell n10 on gly-0011.jpk-force	868.671	Cell with Glycogen condensates	ON
	cell n10 on gly-0012.jpk-force	865.914	Cell with Glycogen condensates	ON
	cell n10 on gly-0013.jpk-force	872.851	Cell with Glycogen condensates	ON
	cell n10 on gly-0014.jpk-force	878.772	Cell with Glycogen condensates	ON
	cell n10 on gly-0016.jpk-force	884.771	Cell with Glycogen condensates	ON
	cell n10 on gly-0017.jpk-force	881.962	Cell with Glycogen condensates	ON
	cell n10 on gly-0018.jpk-force	873.278	Cell with Glycogen condensates	ON
	cell n10 on gly-0019.jpk-force	875.895	Cell with Glycogen condensates	ON
	cell n10 on gly-0020.jpk-force	884.81	Cell with Glycogen condensates	ON
	cell n10 on gly-0027.jpk-force	851.078	Cell with Glycogen condensates	ON
	cell n10 on gly-0031.jpk-force	890.772	Cell with Glycogen condensates	ON
	cell n10 on gly-0046.jpk-force	870.151	Cell with Glycogen condensates	ON
	cell n10 on gly-0047.jpk-force	867.085	Cell with Glycogen condensates	ON
	cell n10 on gly-0050.jpk-force	867.851	Cell with Glycogen condensates	ON
	cell n10 on gly-0052.jpk-force	869.676	Cell with Glycogen condensates	ON
	cell n10 on gly-0054.jpk-force	840.568	Cell with Glycogen condensates	ON
	cell n10 on gly-0057.jpk-force	858.171	Cell with Glycogen condensates	ON
	cell n10 on gly-0059.jpk-force	800.807	Cell with Glycogen condensates	ON
	cell n10 on gly-0060.jpk-force	861.531	Cell with Glycogen condensates	ON
	cell n11 on gly again again-0006.jpk-force	752.124	Cell with Glycogen condensates	ON
	cell n11 on gly again again-0008.jpk-force	851.186	Cell with Glycogen condensates	ON
	cell n11 on gly again again-0009.jpk-force	742.397	Cell with Glycogen condensates	ON
	cell n11 on gly again again-0012.jpk-force	749.175	Cell with Glycogen condensates	ON
	cell n11 on gly again again-0015.jpk-force	747.891	Cell with Glycogen condensates	ON
	cell n11 on gly again again-0016.jpk-force	741.758	Cell with Glycogen condensates	ON
	cell n11 on gly again again-0017.jpk-force	748.238	Cell with Glycogen condensates	ON
	cell n11 on gly again again-0018.jpk-force	744.079	Cell with Glycogen condensates	ON
	cell n11 on gly again again-0020.jpk-force	868.045	Cell with Glycogen condensates	ON
	cell n11 on gly again again-0021.jpk-force	745.009	Cell with Glycogen condensates	ON
	cell n11 on gly again again-0022.jpk-force	742.854	Cell with Glycogen condensates	ON
	cell n11 on gly again again-0023.jpk-force	744.155	Cell with Glycogen condensates	ON
	cell n11 on gly again again-0024.jpk-force	733.726	Cell with Glycogen condensates	ON
	cell n11 on gly again again-0025.jpk-force	728.538	Cell with Glycogen condensates	ON
	cell n11 on gly again again-0026.jpk-force	731.067	Cell with Glycogen condensates	ON
	cell n11 on gly again again-0027.jpk-force	736.35	Cell with Glycogen condensates	ON
	cell n11 on gly again again-0028.jpk-force	736.499	Cell with Glycogen condensates	ON
	cell n11 on gly again again-0030.jpk-force	724.008	Cell with Glycogen condensates	ON
	cell n11 on gly again again-0031.jpk-force	721.008	Cell with Glycogen condensates	ON
	cell n11 on gly again again-0035.jpk-force	728.467	Cell with Glycogen condensates	ON
	cell n11 on gly again again-0036.jpk-force	733.692	Cell with Glycogen condensates	ON
	cell n11 on gly again again-0040.jpk-force	718.648	Cell with Glycogen condensates	ON
	cell n11 on gly again again-0041.jpk-force	718.013	Cell with Glycogen condensates	ON
	cell n11 on gly again again-0043.jpk-force	717.069	Cell with Glycogen condensates	ON
	cell n11 on gly again again-0045.jpk-force	722.86	Cell with Glycogen condensates	ON
	cell n11 on gly again again-0047.jpk-force	724.539	Cell with Glycogen condensates	ON
	cell n11 on gly again again-0048.jpk-force	711.946	Cell with Glycogen condensates	ON
	cell n11 on gly again again-0049.jpk-force	712.639	Cell with Glycogen condensates	ON
	cell n11 on gly again again-0050.jpk-force	719.656	Cell with Glycogen condensates	ON
	cell n11 on gly again again-0052.jpk-force	717.698	Cell with Glycogen condensates	ON
	cell n11 on gly again again-0053.jpk-force	715.74	Cell with Glycogen condensates	ON
	cell n11 on gly again again-0054.jpk-force	713.906	Cell with Glycogen condensates	ON
	cell n11 on gly again again-0055.jpk-force	712.435	Cell with Glycogen condensates	ON
	cell n11 on gly again again-0056.jpk-force	705.663	Cell with Glycogen condensates	ON
	cell n11 on gly again again-0057.jpk-force	705.543	Cell with Glycogen condensates	ON
	cell n11 on gly again again-0058.jpk-force	709.859	Cell with Glycogen condensates	ON
	cell n11 on gly again again-0059.jpk-force	706.314	Cell with Glycogen condensates	ON
	cell n11 on gly again again-0060.jpk-force	704.809	Cell with Glycogen condensates	ON
	cell n11 on gly again again-0061.jpk-force	704.38	Cell with Glycogen condensates	ON
	cell n11 on gly again again-0062.jpk-force	705.661	Cell with Glycogen condensates	ON
	cell n11 on gly again again-0063.jpk-force	699.793	Cell with Glycogen condensates	ON
	cell n11 on gly again-0000.jpk-force	872.221	Cell with Glycogen condensates	ON
	cell n11 on gly again-0001.jpk-force	874.442	Cell with Glycogen condensates	ON
	cell n11 on gly again-0002.jpk-force	874.992	Cell with Glycogen condensates	ON
	cell n11 on gly again-0003.jpk-force	868.061	Cell with Glycogen condensates	ON
	cell n11 on gly again-0004.jpk-force	874.121	Cell with Glycogen condensates	ON
	cell n11 on gly again-0005.jpk-force	864.032	Cell with Glycogen condensates	ON
	cell n11 on gly again-0006.jpk-force	864.179	Cell with Glycogen condensates	ON
	cell n11 on gly again-0007.jpk-force	861.371	Cell with Glycogen condensates	ON
	cell n11 on gly again-0008.jpk-force	869.806	Cell with Glycogen condensates	ON
	cell n11 on gly again-0009.jpk-force	869.523	Cell with Glycogen condensates	ON
	cell n11 on gly again-0010.jpk-force	855.484	Cell with Glycogen condensates	ON
	cell n11 on gly again-0011.jpk-force	864.011	Cell with Glycogen condensates	ON
	cell n11 on gly again-0012.jpk-force	862.764	Cell with Glycogen condensates	ON
	cell n11 on gly again-0013.jpk-force	867.523	Cell with Glycogen condensates	ON
	cell n11 on gly again-0014.jpk-force	859.54	Cell with Glycogen condensates	ON
	cell n11 on gly again-0015.jpk-force	869.565	Cell with Glycogen condensates	ON
	cell n11 on gly again-0016.jpk-force	859.655	Cell with Glycogen condensates	ON
	cell n11 on gly again-0017.jpk-force	855.807	Cell with Glycogen condensates	ON
	cell n11 on gly again-0018.jpk-force	859.52	Cell with Glycogen condensates	ON
	cell n11 on gly again-0019.jpk-force	859.481	Cell with Glycogen condensates	ON
	cell n11 on gly again-0020.jpk-force	862.45	Cell with Glycogen condensates	ON
	cell n11 on gly again-0021.jpk-force	870.189	Cell with Glycogen condensates	ON
	cell n11 on gly again-0022.jpk-force	867.451	Cell with Glycogen condensates	ON
	cell n11 on gly again-0023.jpk-force	870.565	Cell with Glycogen condensates	ON
	cell n11 on gly again-0024.jpk-force	864.901	Cell with Glycogen condensates	ON
	cell n11 on gly again-0025.jpk-force	863.385	Cell with Glycogen condensates	ON
	cell n11 on gly again-0026.jpk-force	855.319	Cell with Glycogen condensates	ON
	cell n11 on gly again-0027.jpk-force	855.705	Cell with Glycogen condensates	ON
	cell n11 on gly again-0028.jpk-force	848.681	Cell with Glycogen condensates	ON
	cell n11 on gly again-0029.jpk-force	763.733	Cell with Glycogen condensates	ON
	cell n11 on gly again-0030.jpk-force	852.343	Cell with Glycogen condensates	ON
	cell n11 on gly again-0031.jpk-force	874.541	Cell with Glycogen condensates	ON
	cell n11 on gly again-0032.jpk-force	853.893	Cell with Glycogen condensates	ON
	cell n11 on gly again-0033.jpk-force	857.661	Cell with Glycogen condensates	ON
	cell n11 on gly again-0034.jpk-force	866.475	Cell with Glycogen condensates	ON
	cell n11 on gly again-0035.jpk-force	851.555	Cell with Glycogen condensates	ON
	cell n11 on gly again-0036.jpk-force	856.238	Cell with Glycogen condensates	ON
	cell n11 on gly again-0037.jpk-force	864.316	Cell with Glycogen condensates	ON
	cell n11 on gly again-0038.jpk-force	860.681	Cell with Glycogen condensates	ON
	cell n11 on gly again-0039.jpk-force	853.616	Cell with Glycogen condensates	ON
	cell n11 on gly again-0040.jpk-force	741.202	Cell with Glycogen condensates	ON
	cell n11 on gly again-0041.jpk-force	739.689	Cell with Glycogen condensates	ON
	cell n11 on gly again-0042.jpk-force	863.432	Cell with Glycogen condensates	ON
	cell n11 on gly again-0043.jpk-force	760.609	Cell with Glycogen condensates	ON
	cell n11 on gly again-0044.jpk-force	867.59	Cell with Glycogen condensates	ON
	cell n11 on gly again-0045.jpk-force	752.212	Cell with Glycogen condensates	ON
	cell n11 on gly again-0046.jpk-force	859.183	Cell with Glycogen condensates	ON
	cell n11 on gly again-0048.jpk-force	858.267	Cell with Glycogen condensates	ON
	cell n11 on gly again-0049.jpk-force	860.737	Cell with Glycogen condensates	ON
	cell n11 on gly again-0050.jpk-force	859.55	Cell with Glycogen condensates	ON
	cell n11 on gly again-0051.jpk-force	750.056	Cell with Glycogen condensates	ON
	cell n11 on gly again-0052.jpk-force	747.176	Cell with Glycogen condensates	ON
	cell n11 on gly again-0053.jpk-force	740.598	Cell with Glycogen condensates	ON
	cell n11 on gly-0011.jpk-force	571.376	Cell with Glycogen condensates	ON
	cell n11 on gly-0012.jpk-force	553.538	Cell with Glycogen condensates	ON
	cell n11 on gly-0014.jpk-force	542.349	Cell with Glycogen condensates	ON
	cell n11 on gly-0015.jpk-force	529.533	Cell with Glycogen condensates	ON
	cell n11 on gly-0016.jpk-force	561.466	Cell with Glycogen condensates	ON
	cell n11 on gly-0017.jpk-force	570.568	Cell with Glycogen condensates	ON
	cell n11 on gly-0019.jpk-force	575.429	Cell with Glycogen condensates	ON
	cell n11 on gly-0020.jpk-force	571.47	Cell with Glycogen condensates	ON
	cell n11 on gly-0022.jpk-force	596.523	Cell with Glycogen condensates	ON
	cell n11 on gly-0024.jpk-force	643.468	Cell with Glycogen condensates	ON
	cell n11 on gly-0025.jpk-force	671.48	Cell with Glycogen condensates	ON
	cell n11 on gly-0026.jpk-force	681.566	Cell with Glycogen condensates	ON
	cell n11 on gly-0027.jpk-force	720.641	Cell with Glycogen condensates	ON
	cell n11 on gly-0029.jpk-force	793.74	Cell with Glycogen condensates	ON
	cell n11 on gly-0030.jpk-force	802.522	Cell with Glycogen condensates	ON
	cell n11 on gly-0031.jpk-force	810.487	Cell with Glycogen condensates	ON
	cell n11 on gly-0032.jpk-force	811.228	Cell with Glycogen condensates	ON
	cell n11 on gly-0033.jpk-force	823.062	Cell with Glycogen condensates	ON
	cell n11 on gly-0034.jpk-force	819.297	Cell with Glycogen condensates	ON
	cell n11 on gly-0035.jpk-force	829.169	Cell with Glycogen condensates	ON
	cell n11 on gly-0036.jpk-force	820.982	Cell with Glycogen condensates	ON
	cell n11 on gly-0037.jpk-force	804.249	Cell with Glycogen condensates	ON
	cell n11 on gly-0042.jpk-force	567.035	Cell with Glycogen condensates	ON
	cell n11 on gly-0045.jpk-force	577.042	Cell with Glycogen condensates	ON
	cell n11 on gly-0047.jpk-force	579.019	Cell with Glycogen condensates	ON
	cell n11 on gly-0048.jpk-force	574.964	Cell with Glycogen condensates	ON
	cell n11 on gly-0049.jpk-force	574.987	Cell with Glycogen condensates	ON
	cell n11 on gly-0052.jpk-force	782.971	Cell with Glycogen condensates	ON
	cell n11 on gly-0053.jpk-force	777.26	Cell with Glycogen condensates	ON
	cell n11 on gly-0054.jpk-force	789.073	Cell with Glycogen condensates	ON
	cell n11 on gly-0055.jpk-force	794.856	Cell with Glycogen condensates	ON
	cell n11 on gly-0056.jpk-force	770.91	Cell with Glycogen condensates	ON
	cell n11 on gly-0057.jpk-force	787.882	Cell with Glycogen condensates	ON
	cell n11 on gly-0058.jpk-force	684.73	Cell with Glycogen condensates	ON
	cell n11 on gly-0059.jpk-force	796.791	Cell with Glycogen condensates	ON
	cell n11 on gly-0060.jpk-force	798.988	Cell with Glycogen condensates	ON
	cell n11 on gly-0061.jpk-force	687.829	Cell with Glycogen condensates	ON
	cell n11 on gly-0063.jpk-force	786.804	Cell with Glycogen condensates	ON
	cell no1 on gly-0026.jpk-force	474.489	Cell with Glycogen condensates	ON
	cell no1 on gly-0029.jpk-force	523.297	Cell with Glycogen condensates	ON
	cell no1 on gly-0031.jpk-force	542.471	Cell with Glycogen condensates	ON
	cell no1 on gly-0032.jpk-force	575.287	Cell with Glycogen condensates	ON
	cell no1 on gly-0033.jpk-force	557.229	Cell with Glycogen condensates	ON
	cell no1 on gly-0034.jpk-force	566.191	Cell with Glycogen condensates	ON
	cell no1 on gly-0035.jpk-force	598.328	Cell with Glycogen condensates	ON
	cell no1 on gly-0036.jpk-force	615.411	Cell with Glycogen condensates	ON
	cell no1 on gly-0037.jpk-force	584.253	Cell with Glycogen condensates	ON
	cell no1 on gly-0038.jpk-force	675.319	Cell with Glycogen condensates	ON
	cell no1 on gly-0039.jpk-force	685.486	Cell with Glycogen condensates	ON
	cell no1 on gly-0040.jpk-force	458.199	Cell with Glycogen condensates	ON
	cell no1 on gly-0041.jpk-force	667.283	Cell with Glycogen condensates	ON
	cell no1 on gly-0042.jpk-force	688.264	Cell with Glycogen condensates	ON
	cell no1 on gly-0043.jpk-force	689.189	Cell with Glycogen condensates	ON
	cell no1 on gly-0044.jpk-force	741.204	Cell with Glycogen condensates	ON
	cell no1 on gly-0045.jpk-force	749.125	Cell with Glycogen condensates	ON
	cell no1 on gly-0046.jpk-force	751.046	Cell with Glycogen condensates	ON
	cell no1 on gly-0047.jpk-force	768.155	Cell with Glycogen condensates	ON
	cell no1 on gly-0048.jpk-force	753.978	Cell with Glycogen condensates	ON
	cell no1 on gly-0049.jpk-force	760.106	Cell with Glycogen condensates	ON
	cell no1 on gly-0050.jpk-force	756.934	Cell with Glycogen condensates	ON
	cell no1 on gly-0051.jpk-force	754.731	Cell with Glycogen condensates	ON
	cell no1 on gly-0052.jpk-force	753.768	Cell with Glycogen condensates	ON
	cell no1 on gly-0054.jpk-force	769.764	Cell with Glycogen condensates	ON
	cell no1 on gly-0055.jpk-force	774.486	Cell with Glycogen condensates	ON
	cell no1 on gly-0056.jpk-force	784.491	Cell with Glycogen condensates	ON
	cell no1 on gly-0057.jpk-force	769.682	Cell with Glycogen condensates	ON
	cell no1 on gly-0058.jpk-force	774.245	Cell with Glycogen condensates	ON
	cell no1 on gly-0059.jpk-force	781.491	Cell with Glycogen condensates	ON
	cell no1 on gly-0060.jpk-force	785.496	Cell with Glycogen condensates	ON
	cell no1 on gly-0061.jpk-force	784.762	Cell with Glycogen condensates	ON
	cell no1 on gly-0062.jpk-force	784.791	Cell with Glycogen condensates	ON
	cell no1 on gly-0063.jpk-force	788.324	Cell with Glycogen condensates	ON
	cell no 6 on gly-0003.jpk-force	801.983	Cell with Glycogen condensates	ON
	cell no 6 on gly-0004.jpk-force	180.034	Cell with Glycogen condensates	ON
	cell no 6 on gly-0005.jpk-force	807.881	Cell with Glycogen condensates	ON
	cell no 6 on gly-0006.jpk-force	801.345	Cell with Glycogen condensates	ON
	cell no 6 on gly-0016.jpk-force	784.631	Cell with Glycogen condensates	ON
	cell no 6 on gly-0019.jpk-force	793.107	Cell with Glycogen condensates	ON
	cell no 6 on gly-0040.jpk-force	179.184	Cell with Glycogen condensates	ON
	cell no 6 on gly-0046.jpk-force	179.433	Cell with Glycogen condensates	ON
	cell no1 on gly-0003.jpk-force	548.893	Cell with Glycogen condensates	ON
	cell no1 on gly-0005.jpk-force	543.66	Cell with Glycogen condensates	ON
	cell no1 on gly-0010.jpk-force	558.478	Cell with Glycogen condensates	ON
	cell no1 on gly-0012.jpk-force	574.599	Cell with Glycogen condensates	ON
	cell no1 on gly-0013.jpk-force	603.462	Cell with Glycogen condensates	ON
	cell no1 on gly-0014.jpk-force	645.492	Cell with Glycogen condensates	ON
	cell no1 on gly-0015.jpk-force	620.341	Cell with Glycogen condensates	ON
	cell no1 on gly-0016.jpk-force	645.304	Cell with Glycogen condensates	ON
	cell no1 on gly-0017.jpk-force	653.342	Cell with Glycogen condensates	ON
	cell no1 on gly-0018.jpk-force	665.334	Cell with Glycogen condensates	ON
	cell no1 on gly-0019.jpk-force	682.325	Cell with Glycogen condensates	ON
	cell no1 on gly-0020.jpk-force	681.239	Cell with Glycogen condensates	ON
	cell no1 on gly-0021.jpk-force	640.29	Cell with Glycogen condensates	ON
	cell no1 on gly-0022.jpk-force	691.263	Cell with Glycogen condensates	ON
	cell no1 on gly-0023.jpk-force	606.359	Cell with Glycogen condensates	ON
	cell no1 on gly-0024.jpk-force	707.196	Cell with Glycogen condensates	ON
	cell no1 on gly-0028.jpk-force	735.183	Cell with Glycogen condensates	ON
	cell no1 on gly-0029.jpk-force	733.193	Cell with Glycogen condensates	ON
	cell no1 on gly-0030.jpk-force	750.314	Cell with Glycogen condensates	ON
	cell no1 on gly-0031.jpk-force	731.186	Cell with Glycogen condensates	ON
	cell no1 on gly-0032.jpk-force	752.335	Cell with Glycogen condensates	ON
	cell no1 on gly-0033.jpk-force	757.024	Cell with Glycogen condensates	ON
	cell no1 on gly-0034.jpk-force	760.061	Cell with Glycogen condensates	ON
	cell no1 on gly-0035.jpk-force	697.721	Cell with Glycogen condensates	ON
	cell no1 on gly-0036.jpk-force	657.667	Cell with Glycogen condensates	ON
	cell no1 on gly-0037.jpk-force	711.622	Cell with Glycogen condensates	ON
	cell no1 on gly-0038.jpk-force	714.852	Cell with Glycogen condensates	ON
	cell no1 on gly-0039.jpk-force	695.657	Cell with Glycogen condensates	ON
	cell no1 on gly-0040.jpk-force	705.733	Cell with Glycogen condensates	ON
	cell no1 on gly-0041.jpk-force	666.642	Cell with Glycogen condensates	ON
	cell no1 on gly-0042.jpk-force	740.61	Cell with Glycogen condensates	ON
	cell no1 on gly-0043.jpk-force	735.812	Cell with Glycogen condensates	ON
	cell no1 on gly-0044.jpk-force	678.745	Cell with Glycogen condensates	ON
	cell no1 on gly-0045.jpk-force	676.685	Cell with Glycogen condensates	ON
	cell no1 on gly-0046.jpk-force	754.721	Cell with Glycogen condensates	ON
	cell no1 on gly-0047.jpk-force	742.603	Cell with Glycogen condensates	ON
	cell no1 on gly-0048.jpk-force	768.688	Cell with Glycogen condensates	ON
	cell no1 on gly-0049.jpk-force	756.569	Cell with Glycogen condensates	ON
	cell no1 on gly-0051.jpk-force	684.259	Cell with Glycogen condensates	ON
	cell no1 on gly-0052.jpk-force	767.644	Cell with Glycogen condensates	ON
	cell no1 on gly-0057.jpk-force	655.256	Cell with Glycogen condensates	ON
	cell no1 on gly-0058.jpk-force	722.415	Cell with Glycogen condensates	ON
	cell no1 on gly-0059.jpk-force	727.477	Cell with Glycogen condensates	ON
	cell no1 on gly-0060.jpk-force	743.454	Cell with Glycogen condensates	ON
	cell no1 on gly-0061.jpk-force	701.229	Cell with Glycogen condensates	ON
	cell no1 on gly-0062.jpk-force	737.334	Cell with Glycogen condensates	ON
	cell no1 on gly-0063.jpk-force	704.965	Cell with Glycogen condensates	ON
	cell no10 on gly-0000-1.jpk-force	761.616	Cell with Glycogen condensates	ON
	cell no10 on gly-0000.jpk-force	698.55	Cell with Glycogen condensates	ON
	cell no10 on gly-0001-1.jpk-force	797.805	Cell with Glycogen condensates	ON
	cell no10 on gly-0004-1.jpk-force	719.528	Cell with Glycogen condensates	ON
	cell no10 on gly-0005-1.jpk-force	724.663	Cell with Glycogen condensates	ON
	cell no10 on gly-0006-1.jpk-force	851.631	Cell with Glycogen condensates	ON
	cell no10 on gly-0007-1.jpk-force	895.275	Cell with Glycogen condensates	ON
	cell no10 on gly-0008-1.jpk-force	887.587	Cell with Glycogen condensates	ON
	cell no10 on gly-0008.jpk-force	655.414	Cell with Glycogen condensates	ON
	cell no10 on gly-0009-1.jpk-force	888.529	Cell with Glycogen condensates	ON
	cell no10 on gly-0010-1.jpk-force	734.498	Cell with Glycogen condensates	ON
	cell no10 on gly-0011-1.jpk-force	752.455	Cell with Glycogen condensates	ON
	cell no10 on gly-0011.jpk-force	648.298	Cell with Glycogen condensates	ON
	cell no10 on gly-0012-1.jpk-force	742.428	Cell with Glycogen condensates	ON
	cell no10 on gly-0012.jpk-force	648.384	Cell with Glycogen condensates	ON
	cell no10 on gly-0013-1.jpk-force	677.382	Cell with Glycogen condensates	ON
	cell no10 on gly-0013.jpk-force	670.259	Cell with Glycogen condensates	ON
	cell no10 on gly-0014-1.jpk-force	683.379	Cell with Glycogen condensates	ON
	cell no10 on gly-0014.jpk-force	680.491	Cell with Glycogen condensates	ON
	cell no10 on gly-0015-1.jpk-force	818.524	Cell with Glycogen condensates	ON
	cell no10 on gly-0016-1.jpk-force	847.304	Cell with Glycogen condensates	ON
	cell no10 on gly-0017-1.jpk-force	617.183	Cell with Glycogen condensates	ON
	cell no10 on gly-0017.jpk-force	688.319	Cell with Glycogen condensates	ON
	cell no10 on gly-0018-1.jpk-force	738.362	Cell with Glycogen condensates	ON
	cell no10 on gly-0018.jpk-force	687.274	Cell with Glycogen condensates	ON
	cell no10 on gly-0019.jpk-force	688.172	Cell with Glycogen condensates	ON
	cell no10 on gly-0020-1.jpk-force	821.195	Cell with Glycogen condensates	ON
	cell no10 on gly-0020.jpk-force	694.277	Cell with Glycogen condensates	ON
	cell no10 on gly-0021-1.jpk-force	830.971	Cell with Glycogen condensates	ON
	cell no10 on gly-0021.jpk-force	688.105	Cell with Glycogen condensates	ON
	cell no10 on gly-0022.jpk-force	679.977	Cell with Glycogen condensates	ON
	cell no10 on gly-0026.jpk-force	623.185	Cell with Glycogen condensates	ON
	cell no10 on gly-0027.jpk-force	625.143	Cell with Glycogen condensates	ON
	cell no10 on gly-0028.jpk-force	701.991	Cell with Glycogen condensates	ON
	cell no10 on gly-0029.jpk-force	669.079	Cell with Glycogen condensates	ON
	cell no10 on gly-0030.jpk-force	672.104	Cell with Glycogen condensates	ON
	cell no10 on gly-0031.jpk-force	695.651	Cell with Glycogen condensates	ON
	cell no10 on gly-0032.jpk-force	696.045	Cell with Glycogen condensates	ON
	cell no10 on gly-0033.jpk-force	840.768	Cell with Glycogen condensates	ON
	cell no10 on gly-0034.jpk-force	694.957	Cell with Glycogen condensates	ON
	cell no10 on gly-0035.jpk-force	825.661	Cell with Glycogen condensates	ON
	cell no10 on gly-0036.jpk-force	809.611	Cell with Glycogen condensates	ON
	cell no10 on gly-0038.jpk-force	650.899	Cell with Glycogen condensates	ON
	cell no10 on gly-0039.jpk-force	657.894	Cell with Glycogen condensates	ON
	cell no10 on gly-0040.jpk-force	660.86	Cell with Glycogen condensates	ON
	cell no10 on gly-0041.jpk-force	794.658	Cell with Glycogen condensates	ON
	cell no11 on gly-0004.jpk-force	389.186	Cell with Glycogen condensates	ON
	cell no11 on gly-0005.jpk-force	396.215	Cell with Glycogen condensates	ON
	cell no11 on gly-0006.jpk-force	412.099	Cell with Glycogen condensates	ON
	cell no11 on gly-0007.jpk-force	428.205	Cell with Glycogen condensates	ON
	cell no11 on gly-0008.jpk-force	456.114	Cell with Glycogen condensates	ON
	cell no11 on gly-0009.jpk-force	448.298	Cell with Glycogen condensates	ON
	cell no11 on gly-0010.jpk-force	457.163	Cell with Glycogen condensates	ON
	cell no11 on gly-0011.jpk-force	458.103	Cell with Glycogen condensates	ON
	cell no11 on gly-0012.jpk-force	441.899	Cell with Glycogen condensates	ON
	cell no11 on gly-0013.jpk-force	508.765	Cell with Glycogen condensates	ON
	cell no11 on gly-0014.jpk-force	500.909	Cell with Glycogen condensates	ON
	cell no11 on gly-0018.jpk-force	457.063	Cell with Glycogen condensates	ON
	cell no11 on gly-0019.jpk-force	414.035	Cell with Glycogen condensates	ON
	cell no11 on gly-0020.jpk-force	443.922	Cell with Glycogen condensates	ON
	cell no11 on gly-0021.jpk-force	499.863	Cell with Glycogen condensates	ON
	cell no11 on gly-0022.jpk-force	520.006	Cell with Glycogen condensates	ON
	cell no11 on gly-0023.jpk-force	517.979	Cell with Glycogen condensates	ON
	cell no11 on gly-0024.jpk-force	541.925	Cell with Glycogen condensates	ON
	cell no11 on gly-0025.jpk-force	532.907	Cell with Glycogen condensates	ON
	cell no11 on gly-0026.jpk-force	544.055	Cell with Glycogen condensates	ON
	cell no11 on gly-0027.jpk-force	544.007	Cell with Glycogen condensates	ON
	cell no11 on gly-0028.jpk-force	539.785	Cell with Glycogen condensates	ON
	cell no11 on gly-0029.jpk-force	555.819	Cell with Glycogen condensates	ON
	cell no11 on gly-0035.jpk-force	558.697	Cell with Glycogen condensates	ON
	cell no11 on gly-0036.jpk-force	563.82	Cell with Glycogen condensates	ON
	cell no11 on gly-0037.jpk-force	586.779	Cell with Glycogen condensates	ON
	cell no11 on gly-0038.jpk-force	575.85	Cell with Glycogen condensates	ON
	cell no11 on gly-0039.jpk-force	592.76	Cell with Glycogen condensates	ON
	cell no11 on gly-0040.jpk-force	599.781	Cell with Glycogen condensates	ON
	cell no11 on gly-0041.jpk-force	570.814	Cell with Glycogen condensates	ON
	cell no11 on gly-0042.jpk-force	588.715	Cell with Glycogen condensates	ON
	cell no11 on gly-0043.jpk-force	583.738	Cell with Glycogen condensates	ON
	cell no11 on gly-0060.jpk-force	529.383	Cell with Glycogen condensates	ON
	cell no11 on gly-0061.jpk-force	560.393	Cell with Glycogen condensates	ON
	cell no11 on gly-0062.jpk-force	561.182	Cell with Glycogen condensates	ON
	cell no12 on gly-0002.jpk-force	468.98	Cell with Glycogen condensates	ON
	cell no12 on gly-0003.jpk-force	478.808	Cell with Glycogen condensates	ON
	cell no12 on gly-0004.jpk-force	444.706	Cell with Glycogen condensates	ON
	cell no12 on gly-0005.jpk-force	493.895	Cell with Glycogen condensates	ON
	cell no12 on gly-0006.jpk-force	464.701	Cell with Glycogen condensates	ON
	cell no12 on gly-0007.jpk-force	533.745	Cell with Glycogen condensates	ON
	cell no12 on gly-0008.jpk-force	570.552	Cell with Glycogen condensates	ON
	cell no12 on gly-0009.jpk-force	558.689	Cell with Glycogen condensates	ON
	cell no12 on gly-0010.jpk-force	615.688	Cell with Glycogen condensates	ON
	cell no12 on gly-0011.jpk-force	608.704	Cell with Glycogen condensates	ON
	cell no12 on gly-0012.jpk-force	510.513	Cell with Glycogen condensates	ON
	cell no12 on gly-0013.jpk-force	644.641	Cell with Glycogen condensates	ON
	cell no12 on gly-0014.jpk-force	675.706	Cell with Glycogen condensates	ON
	cell no12 on gly-0015.jpk-force	671.853	Cell with Glycogen condensates	ON
	cell no12 on gly-0016.jpk-force	687.65	Cell with Glycogen condensates	ON
	cell no12 on gly-0017.jpk-force	696.754	Cell with Glycogen condensates	ON
	cell no12 on gly-0018.jpk-force	700.524	Cell with Glycogen condensates	ON
	cell no12 on gly-0019.jpk-force	702.501	Cell with Glycogen condensates	ON
	cell no12 on gly-0020.jpk-force	729.474	Cell with Glycogen condensates	ON
	cell no12 on gly-0021.jpk-force	713.432	Cell with Glycogen condensates	ON
	cell no12 on gly-0022.jpk-force	724.456	Cell with Glycogen condensates	ON
	cell no12 on gly-0023.jpk-force	720.523	Cell with Glycogen condensates	ON
	cell no12 on gly-0024.jpk-force	732.46	Cell with Glycogen condensates	ON
	cell no12 on gly-0025.jpk-force	745.464	Cell with Glycogen condensates	ON
	cell no12 on gly-0026.jpk-force	739.345	Cell with Glycogen condensates	ON
	cell no12 on gly-0027.jpk-force	744.214	Cell with Glycogen condensates	ON
	cell no12 on gly-0028.jpk-force	765.289	Cell with Glycogen condensates	ON
	cell no12 on gly-0029.jpk-force	792.465	Cell with Glycogen condensates	ON
	cell no12 on gly-0030.jpk-force	782.257	Cell with Glycogen condensates	ON
	cell no12 on gly-0031.jpk-force	793.25	Cell with Glycogen condensates	ON
	cell no12 on gly-0032.jpk-force	781.332	Cell with Glycogen condensates	ON
	cell no12 on gly-0033.jpk-force	793.134	Cell with Glycogen condensates	ON
	cell no12 on gly-0034.jpk-force	785.255	Cell with Glycogen condensates	ON
	cell no12 on gly-0035.jpk-force	814.134	Cell with Glycogen condensates	ON
	cell no12 on gly-0036.jpk-force	811.59	Cell with Glycogen condensates	ON
	cell no12 on gly-0037.jpk-force	807.892	Cell with Glycogen condensates	ON
	cell no12 on gly-0038.jpk-force	801.031	Cell with Glycogen condensates	ON
	cell no12 on gly-0039.jpk-force	801.844	Cell with Glycogen condensates	ON
	cell no12 on gly-0040.jpk-force	807.651	Cell with Glycogen condensates	ON
	cell no12 on gly-0041.jpk-force	805.155	Cell with Glycogen condensates	ON
	cell no12 on gly-0042.jpk-force	818.009	Cell with Glycogen condensates	ON
	cell no12 on gly-0043.jpk-force	801.111	Cell with Glycogen condensates	ON
	cell no12 on gly-0044.jpk-force	817.598	Cell with Glycogen condensates	ON
	cell no12 on gly-0045.jpk-force	812.232	Cell with Glycogen condensates	ON
	cell no12 on gly-0046.jpk-force	803.833	Cell with Glycogen condensates	ON
	cell no12 on gly-0047.jpk-force	824	Cell with Glycogen condensates	ON
	cell no12 on gly-0048.jpk-force	815.049	Cell with Glycogen condensates	ON
	cell no12 on gly-0049.jpk-force	816.019	Cell with Glycogen condensates	ON
	cell no12 on gly-0050.jpk-force	810.381	Cell with Glycogen condensates	ON
	cell no12 on gly-0051.jpk-force	813.674	Cell with Glycogen condensates	ON
	cell no12 on gly-0052.jpk-force	820.695	Cell with Glycogen condensates	ON
	cell no12 on gly-0053.jpk-force	820.116	Cell with Glycogen condensates	ON
	cell no12 on gly-0054.jpk-force	810.296	Cell with Glycogen condensates	ON
	cell no12 on gly-0055.jpk-force	799.262	Cell with Glycogen condensates	ON
	cell no12 on gly-0056.jpk-force	808.124	Cell with Glycogen condensates	ON
	cell no12 on gly-0057.jpk-force	810.7	Cell with Glycogen condensates	ON
	cell no12 on gly-0058.jpk-force	814.246	Cell with Glycogen condensates	ON
	cell no12 on gly-0059.jpk-force	801.906	Cell with Glycogen condensates	ON
	cell no12 on gly-0060.jpk-force	803.59	Cell with Glycogen condensates	ON
	cell no12 on gly-0061.jpk-force	805.912	Cell with Glycogen condensates	ON
	cell no12 on gly-0062.jpk-force	806.045	Cell with Glycogen condensates	ON
	cell no12 on gly-0063.jpk-force	487.922	Cell with Glycogen condensates	ON
	cell no13 on gly-0004.jpk-force	368.162	Cell with Glycogen condensates	ON
	cell no13 on gly-0005.jpk-force	377.124	Cell with Glycogen condensates	ON
	cell no13 on gly-0006.jpk-force	378.902	Cell with Glycogen condensates	ON
	cell no13 on gly-0007.jpk-force	382.848	Cell with Glycogen condensates	ON
	cell no13 on gly-0008.jpk-force	387.856	Cell with Glycogen condensates	ON
	cell no13 on gly-0009.jpk-force	386.993	Cell with Glycogen condensates	ON
	cell no13 on gly-0011.jpk-force	394.084	Cell with Glycogen condensates	ON
	cell no13 on gly-0012.jpk-force	414.723	Cell with Glycogen condensates	ON
	cell no13 on gly-0013.jpk-force	473.596	Cell with Glycogen condensates	ON
	cell no13 on gly-0014.jpk-force	496.791	Cell with Glycogen condensates	ON
	cell no13 on gly-0015.jpk-force	412.758	Cell with Glycogen condensates	ON
	cell no13 on gly-0016.jpk-force	456.744	Cell with Glycogen condensates	ON
	cell no13 on gly-0017.jpk-force	559.932	Cell with Glycogen condensates	ON
	cell no13 on gly-0018.jpk-force	453.874	Cell with Glycogen condensates	ON
	cell no13 on gly-0019.jpk-force	454.592	Cell with Glycogen condensates	ON
	cell no13 on gly-0020.jpk-force	458.669	Cell with Glycogen condensates	ON
	cell no13 on gly-0021.jpk-force	454.956	Cell with Glycogen condensates	ON
	cell no13 on gly-0022.jpk-force	459.721	Cell with Glycogen condensates	ON
	cell no13 on gly-0023.jpk-force	579.496	Cell with Glycogen condensates	ON
	cell no13 on gly-0024.jpk-force	570.659	Cell with Glycogen condensates	ON
	cell no13 on gly-0025.jpk-force	514.748	Cell with Glycogen condensates	ON
	cell no13 on gly-0026.jpk-force	540.292	Cell with Glycogen condensates	ON
	cell no13 on gly-0027.jpk-force	481.655	Cell with Glycogen condensates	ON
	cell no13 on gly-0028.jpk-force	480.631	Cell with Glycogen condensates	ON
	cell no13 on gly-0029.jpk-force	489.659	Cell with Glycogen condensates	ON
	cell no13 on gly-0030.jpk-force	611.781	Cell with Glycogen condensates	ON
	cell no13 on gly-0031.jpk-force	486.611	Cell with Glycogen condensates	ON
	cell no13 on gly-0032.jpk-force	497.457	Cell with Glycogen condensates	ON
	cell no13 on gly-0033.jpk-force	529.567	Cell with Glycogen condensates	ON
	cell no13 on gly-0034.jpk-force	514.611	Cell with Glycogen condensates	ON
	cell no13 on gly-0035.jpk-force	514.375	Cell with Glycogen condensates	ON
	cell no13 on gly-0036.jpk-force	548.421	Cell with Glycogen condensates	ON
	cell no13 on gly-0037.jpk-force	521.32	Cell with Glycogen condensates	ON
	cell no13 on gly-0038.jpk-force	537.328	Cell with Glycogen condensates	ON
	cell no13 on gly-0039.jpk-force	526.502	Cell with Glycogen condensates	ON
	cell no13 on gly-0040.jpk-force	532.488	Cell with Glycogen condensates	ON
	cell no13 on gly-0041.jpk-force	541.495	Cell with Glycogen condensates	ON
	cell no13 on gly-0042.jpk-force	544.4	Cell with Glycogen condensates	ON
	cell no13 on gly-0043.jpk-force	530.552	Cell with Glycogen condensates	ON
	cell no13 on gly-0044.jpk-force	532.476	Cell with Glycogen condensates	ON
	cell no13 on gly-0045.jpk-force	525.334	Cell with Glycogen condensates	ON
	cell no13 on gly-0046.jpk-force	535.248	Cell with Glycogen condensates	ON
	cell no13 on gly-0049.jpk-force	532.269	Cell with Glycogen condensates	ON
	cell no13 on gly-0050.jpk-force	550.301	Cell with Glycogen condensates	ON
	cell no13 on gly-0051.jpk-force	556.303	Cell with Glycogen condensates	ON
	cell no13 on gly-0052.jpk-force	560.295	Cell with Glycogen condensates	ON
	cell no13 on gly-0053.jpk-force	570.125	Cell with Glycogen condensates	ON
	cell no13 on gly-0054.jpk-force	554.223	Cell with Glycogen condensates	ON
	cell no13 on gly-0055.jpk-force	537.178	Cell with Glycogen condensates	ON
	cell no13 on gly-0056.jpk-force	554.32	Cell with Glycogen condensates	ON
	cell no13 on gly-0057.jpk-force	577.224	Cell with Glycogen condensates	ON
	cell no13 on gly-0058.jpk-force	573.303	Cell with Glycogen condensates	ON
	cell no13 on gly-0059.jpk-force	641.981	Cell with Glycogen condensates	ON
	cell no13 on gly-0060.jpk-force	560.244	Cell with Glycogen condensates	ON
	cell no13 on gly-0061.jpk-force	576.065	Cell with Glycogen condensates	ON
	cell no13 on gly-0062.jpk-force	561.177	Cell with Glycogen condensates	ON
	cell no13 on gly-0063.jpk-force	571.258	Cell with Glycogen condensates	ON
	cell no14 on gly-0006.jpk-force	476.454	Cell with Glycogen condensates	ON
	cell no14 on gly-0009.jpk-force	504.508	Cell with Glycogen condensates	ON
	cell no14 on gly-0010.jpk-force	542.509	Cell with Glycogen condensates	ON
	cell no14 on gly-0011.jpk-force	514.406	Cell with Glycogen condensates	ON
	cell no14 on gly-0012.jpk-force	495.983	Cell with Glycogen condensates	ON
	cell no14 on gly-0013.jpk-force	505.1	Cell with Glycogen condensates	ON
	cell no14 on gly-0014.jpk-force	471.959	Cell with Glycogen condensates	ON
	cell no14 on gly-0015.jpk-force	427.232	Cell with Glycogen condensates	ON
	cell no14 on gly-0016.jpk-force	519.299	Cell with Glycogen condensates	ON
	cell no14 on gly-0017.jpk-force	617.067	Cell with Glycogen condensates	ON
	cell no14 on gly-0018.jpk-force	616.366	Cell with Glycogen condensates	ON
	cell no14 on gly-0019.jpk-force	655.233	Cell with Glycogen condensates	ON
	cell no14 on gly-0020.jpk-force	667.343	Cell with Glycogen condensates	ON
	cell no14 on gly-0021.jpk-force	627.284	Cell with Glycogen condensates	ON
	cell no14 on gly-0022.jpk-force	618.202	Cell with Glycogen condensates	ON
	cell no14 on gly-0023.jpk-force	687.175	Cell with Glycogen condensates	ON
	cell no14 on gly-0024.jpk-force	656.259	Cell with Glycogen condensates	ON
	cell no14 on gly-0025.jpk-force	629.088	Cell with Glycogen condensates	ON
	cell no14 on gly-0026.jpk-force	619.791	Cell with Glycogen condensates	ON
	cell no14 on gly-0027.jpk-force	666.999	Cell with Glycogen condensates	ON
	cell no14 on gly-0028.jpk-force	613.841	Cell with Glycogen condensates	ON
	cell no14 on gly-0029.jpk-force	632.144	Cell with Glycogen condensates	ON
	cell no14 on gly-0030.jpk-force	624.888	Cell with Glycogen condensates	ON
	cell no14 on gly-0031.jpk-force	707.98	Cell with Glycogen condensates	ON
	cell no14 on gly-0032.jpk-force	712.181	Cell with Glycogen condensates	ON
	cell no14 on gly-0033.jpk-force	711.187	Cell with Glycogen condensates	ON
	cell no14 on gly-0034.jpk-force	712.163	Cell with Glycogen condensates	ON
	cell no14 on gly-0035.jpk-force	715.254	Cell with Glycogen condensates	ON
	cell no14 on gly-0036.jpk-force	694.964	Cell with Glycogen condensates	ON
	cell no14 on gly-0038.jpk-force	712.775	Cell with Glycogen condensates	ON
	cell no14 on gly-0039.jpk-force	709.991	Cell with Glycogen condensates	ON
	cell no14 on gly-0042.jpk-force	711.515	Cell with Glycogen condensates	ON
	cell no14 on gly-0043.jpk-force	712.978	Cell with Glycogen condensates	ON
	cell no14 on gly-0044.jpk-force	711.892	Cell with Glycogen condensates	ON
	cell no14 on gly-0045.jpk-force	709.785	Cell with Glycogen condensates	ON
	cell no14 on gly-0053.jpk-force	710.808	Cell with Glycogen condensates	ON
	cell no14 on gly-0054.jpk-force	705.826	Cell with Glycogen condensates	ON
	cell no2 on gly-0010.jpk-force	474.949	Cell with Glycogen condensates	ON
	cell no2 on gly-0011.jpk-force	493.025	Cell with Glycogen condensates	ON
	cell no2 on gly-0013.jpk-force	498.811	Cell with Glycogen condensates	ON
	cell no2 on gly-0014.jpk-force	513.911	Cell with Glycogen condensates	ON
	cell no2 on gly-0015.jpk-force	528.778	Cell with Glycogen condensates	ON
	cell no2 on gly-0016.jpk-force	514.679	Cell with Glycogen condensates	ON
	cell no2 on gly-0017.jpk-force	479.703	Cell with Glycogen condensates	ON
	cell no2 on gly-0018.jpk-force	611.958	Cell with Glycogen condensates	ON
	cell no2 on gly-0019.jpk-force	610.693	Cell with Glycogen condensates	ON
	cell no2 on gly-0020.jpk-force	613.744	Cell with Glycogen condensates	ON
	cell no2 on gly-0021.jpk-force	510.609	Cell with Glycogen condensates	ON
	cell no2 on gly-0022.jpk-force	582.708	Cell with Glycogen condensates	ON
	cell no2 on gly-0023.jpk-force	583.797	Cell with Glycogen condensates	ON
	cell no2 on gly-0024.jpk-force	585.582	Cell with Glycogen condensates	ON
	cell no2 on gly-0025.jpk-force	604.657	Cell with Glycogen condensates	ON
	cell no2 on gly-0026.jpk-force	609.568	Cell with Glycogen condensates	ON
	cell no2 on gly-0027.jpk-force	579.225	Cell with Glycogen condensates	ON
	cell no2 on gly-0028.jpk-force	560.347	Cell with Glycogen condensates	ON
	cell no2 on gly-0029.jpk-force	622.405	Cell with Glycogen condensates	ON
	cell no2 on gly-0030.jpk-force	611.485	Cell with Glycogen condensates	ON
	cell no2 on gly-0037.jpk-force	626.297	Cell with Glycogen condensates	ON
	cell no2 on gly-0038.jpk-force	619.185	Cell with Glycogen condensates	ON
	cell no2 on gly-0039.jpk-force	629.371	Cell with Glycogen condensates	ON
	cell no2 on gly-0040.jpk-force	552.426	Cell with Glycogen condensates	ON
	cell no2 on gly-0041.jpk-force	583.204	Cell with Glycogen condensates	ON
	cell no2 on gly-0042.jpk-force	625.082	Cell with Glycogen condensates	ON
	cell no2 on gly-0052.jpk-force	704.015	Cell with Glycogen condensates	ON
	cell no2 on gly-0053.jpk-force	756.788	Cell with Glycogen condensates	ON
	cell no2 on gly-0054.jpk-force	772.989	Cell with Glycogen condensates	ON
	cell no2 on gly-0055.jpk-force	769.017	Cell with Glycogen condensates	ON
	cell no2 on gly-0056.jpk-force	776.772	Cell with Glycogen condensates	ON
	cell no2 on gly-0057.jpk-force	781.736	Cell with Glycogen condensates	ON
	cell no2 on gly-0058.jpk-force	774.98	Cell with Glycogen condensates	ON
	cell no2 on gly-0059.jpk-force	754.755	Cell with Glycogen condensates	ON
	cell no2 on gly-0060.jpk-force	768.482	Cell with Glycogen condensates	ON
	cell no2 on gly-0061.jpk-force	774.807	Cell with Glycogen condensates	ON
	cell no2 on gly-0062.jpk-force	771.535	Cell with Glycogen condensates	ON
	cell no2 on gly-0063.jpk-force	776.587	Cell with Glycogen condensates	ON
	cell no4 on gly-0001.jpk-force	429.851	Cell with Glycogen condensates	ON
	cell no4 on gly-0002.jpk-force	453.594	Cell with Glycogen condensates	ON
	cell no4 on gly-0003.jpk-force	388.542	Cell with Glycogen condensates	ON
	cell no4 on gly-0006.jpk-force	370.414	Cell with Glycogen condensates	ON
	cell no4 on gly-0007.jpk-force	405.458	Cell with Glycogen condensates	ON
	cell no4 on gly-0008.jpk-force	419.338	Cell with Glycogen condensates	ON
	cell no4 on gly-0009.jpk-force	413.319	Cell with Glycogen condensates	ON
	cell no4 on gly-0010.jpk-force	419.552	Cell with Glycogen condensates	ON
	cell no4 on gly-0011.jpk-force	416.335	Cell with Glycogen condensates	ON
	cell no4 on gly-0012.jpk-force	437.513	Cell with Glycogen condensates	ON
	cell no4 on gly-0013.jpk-force	479.266	Cell with Glycogen condensates	ON
	cell no4 on gly-0014.jpk-force	537.595	Cell with Glycogen condensates	ON
	cell no4 on gly-0015.jpk-force	588.294	Cell with Glycogen condensates	ON
	cell no4 on gly-0016.jpk-force	761.509	Cell with Glycogen condensates	ON
	cell no4 on gly-0017.jpk-force	780.355	Cell with Glycogen condensates	ON
	cell no4 on gly-0018.jpk-force	774.388	Cell with Glycogen condensates	ON
	cell no4 on gly-0019.jpk-force	777.383	Cell with Glycogen condensates	ON
	cell no4 on gly-0020.jpk-force	779.34	Cell with Glycogen condensates	ON
	cell no4 on gly-0021.jpk-force	787.225	Cell with Glycogen condensates	ON
	cell no4 on gly-0022.jpk-force	801.243	Cell with Glycogen condensates	ON
	cell no4 on gly-0023.jpk-force	811.235	Cell with Glycogen condensates	ON
	cell no4 on gly-0024.jpk-force	806.149	Cell with Glycogen condensates	ON
	cell no4 on gly-0025.jpk-force	818.06	Cell with Glycogen condensates	ON
	cell no4 on gly-0026.jpk-force	797.129	Cell with Glycogen condensates	ON
	cell no4 on gly-0027.jpk-force	795.196	Cell with Glycogen condensates	ON
	cell no4 on gly-0028.jpk-force	704.023	Cell with Glycogen condensates	ON
	cell no4 on gly-0029.jpk-force	705.162	Cell with Glycogen condensates	ON
	cell no4 on gly-0030.jpk-force	821.11	Cell with Glycogen condensates	ON
	cell no4 on gly-0031.jpk-force	799.883	Cell with Glycogen condensates	ON
	cell no4 on gly-0032.jpk-force	811.041	Cell with Glycogen condensates	ON
	cell no4 on gly-0033.jpk-force	803.929	Cell with Glycogen condensates	ON
	cell no4 on gly-0034.jpk-force	722.805	Cell with Glycogen condensates	ON
	cell no4 on gly-0035.jpk-force	799.988	Cell with Glycogen condensates	ON
	cell no4 on gly-0036.jpk-force	717.947	Cell with Glycogen condensates	ON
	cell no4 on gly-0037.jpk-force	721.933	Cell with Glycogen condensates	ON
	cell no4 on gly-0038.jpk-force	715.874	Cell with Glycogen condensates	ON
	cell no4 on gly-0039.jpk-force	723.814	Cell with Glycogen condensates	ON
	cell no4 on gly-0040.jpk-force	723.972	Cell with Glycogen condensates	ON
	cell no4 on gly-0041.jpk-force	737.929	Cell with Glycogen condensates	ON
	cell no4 on gly-0042.jpk-force	802.74	Cell with Glycogen condensates	ON
	cell no4 on gly-0043.jpk-force	731.671	Cell with Glycogen condensates	ON
	cell no4 on gly-0044.jpk-force	803.747	Cell with Glycogen condensates	ON
	cell no4 on gly-0045.jpk-force	730.645	Cell with Glycogen condensates	ON
	cell no4 on gly-0046.jpk-force	737.73	Cell with Glycogen condensates	ON
	cell no4 on gly-0047.jpk-force	810.759	Cell with Glycogen condensates	ON
	cell no4 on gly-0048.jpk-force	742.546	Cell with Glycogen condensates	ON
	cell no4 on gly-0049.jpk-force	742.617	Cell with Glycogen condensates	ON
	cell no4 on gly-0050.jpk-force	803.557	Cell with Glycogen condensates	ON
	cell no4 on gly-0051.jpk-force	745.437	Cell with Glycogen condensates	ON
	cell no4 on gly-0052.jpk-force	742.566	Cell with Glycogen condensates	ON
	cell no4 on gly-0053.jpk-force	552.533	Cell with Glycogen condensates	ON
	cell no4 on gly-0056.jpk-force	748.648	Cell with Glycogen condensates	ON
	cell no4 on gly-0057.jpk-force	753.463	Cell with Glycogen condensates	ON
	cell no4 on gly-0058.jpk-force	566.375	Cell with Glycogen condensates	ON
	cell no4 on gly-0059.jpk-force	752.282	Cell with Glycogen condensates	ON
	cell no4 on gly-0062.jpk-force	623.343	Cell with Glycogen condensates	ON
	cell no4 on gly-0063.jpk-force	614.142	Cell with Glycogen condensates	ON
	cell no6 on gly-0007.jpk-force	489.398	Cell with Glycogen condensates	ON
	cell no6 on gly-0008.jpk-force	529.33	Cell with Glycogen condensates	ON
	cell no6 on gly-0009.jpk-force	543.248	Cell with Glycogen condensates	ON
	cell no6 on gly-0010.jpk-force	537.171	Cell with Glycogen condensates	ON
	cell no6 on gly-0011.jpk-force	507.38	Cell with Glycogen condensates	ON
	cell no6 on gly-0012.jpk-force	534.154	Cell with Glycogen condensates	ON
	cell no6 on gly-0013.jpk-force	564.198	Cell with Glycogen condensates	ON
	cell no6 on gly-0014.jpk-force	506.18	Cell with Glycogen condensates	ON
	cell no6 on gly-0015.jpk-force	568.111	Cell with Glycogen condensates	ON
	cell no6 on gly-0016.jpk-force	563.357	Cell with Glycogen condensates	ON
	cell no6 on gly-0017.jpk-force	565.009	Cell with Glycogen condensates	ON
	cell no6 on gly-0018.jpk-force	587.014	Cell with Glycogen condensates	ON
	cell no6 on gly-0019.jpk-force	586.108	Cell with Glycogen condensates	ON
	cell no6 on gly-0020.jpk-force	579.189	Cell with Glycogen condensates	ON
	cell no6 on gly-0021.jpk-force	591.049	Cell with Glycogen condensates	ON
	cell no6 on gly-0022.jpk-force	613.013	Cell with Glycogen condensates	ON
	cell no6 on gly-0023.jpk-force	638.895	Cell with Glycogen condensates	ON
	cell no6 on gly-0024.jpk-force	611.049	Cell with Glycogen condensates	ON
	cell no6 on gly-0025.jpk-force	605.797	Cell with Glycogen condensates	ON
	cell no6 on gly-0026.jpk-force	601.873	Cell with Glycogen condensates	ON
	cell no6 on gly-0027.jpk-force	598.778	Cell with Glycogen condensates	ON
	cell no6 on gly-0028.jpk-force	595.978	Cell with Glycogen condensates	ON
	cell no6 on gly-0029.jpk-force	602.898	Cell with Glycogen condensates	ON
	cell no6 on gly-0030.jpk-force	596.805	Cell with Glycogen condensates	ON
	cell no6 on gly-0031.jpk-force	603.797	Cell with Glycogen condensates	ON
	cell no6 on gly-0032.jpk-force	585.764	Cell with Glycogen condensates	ON
	cell no6 on gly-0033.jpk-force	606.006	Cell with Glycogen condensates	ON
	cell no6 on gly-0034.jpk-force	611.728	Cell with Glycogen condensates	ON
	cell no6 on gly-0035.jpk-force	666.859	Cell with Glycogen condensates	ON
	cell no6 on gly-0036.jpk-force	639.844	Cell with Glycogen condensates	ON
	cell no6 on gly-0037.jpk-force	658.876	Cell with Glycogen condensates	ON
	cell no6 on gly-0038.jpk-force	658.784	Cell with Glycogen condensates	ON
	cell no6 on gly-0039.jpk-force	665.851	Cell with Glycogen condensates	ON
	cell no6 on gly-0040.jpk-force	662.878	Cell with Glycogen condensates	ON
	cell no6 on gly-0041.jpk-force	649.58	Cell with Glycogen condensates	ON
	cell no6 on gly-0042.jpk-force	670.768	Cell with Glycogen condensates	ON
	cell no6 on gly-0043.jpk-force	658.662	Cell with Glycogen condensates	ON
	cell no6 on gly-0044.jpk-force	659.753	Cell with Glycogen condensates	ON
	cell no6 on gly-0045.jpk-force	671.587	Cell with Glycogen condensates	ON
	cell no6 on gly-0046.jpk-force	670.615	Cell with Glycogen condensates	ON
	cell no6 on gly-0047.jpk-force	661.578	Cell with Glycogen condensates	ON
	cell no6 on gly-0048.jpk-force	644.483	Cell with Glycogen condensates	ON
	cell no6 on gly-0049.jpk-force	659.569	Cell with Glycogen condensates	ON
	cell no6 on gly-0050.jpk-force	664.6	Cell with Glycogen condensates	ON
	cell no6 on gly-0051.jpk-force	668.681	Cell with Glycogen condensates	ON
	cell no6 on gly-0052.jpk-force	672.454	Cell with Glycogen condensates	ON
	cell no6 on gly-0053.jpk-force	686.399	Cell with Glycogen condensates	ON
	cell no6 on gly-0054.jpk-force	680.382	Cell with Glycogen condensates	ON
	cell no6 on gly-0055.jpk-force	676.344	Cell with Glycogen condensates	ON
	cell no6 on gly-0057.jpk-force	680.486	Cell with Glycogen condensates	ON
	cell no6 on gly-0058.jpk-force	678.653	Cell with Glycogen condensates	ON
	cell no6 on gly-0059.jpk-force	684.596	Cell with Glycogen condensates	ON
	cell no6 on gly-0060.jpk-force	663.298	Cell with Glycogen condensates	ON
	cell no6 on gly-0061.jpk-force	667.48	Cell with Glycogen condensates	ON
	cell no6 on gly-0062.jpk-force	662.62	Cell with Glycogen condensates	ON
	cell no6 on gly-0063.jpk-force	671.623	Cell with Glycogen condensates	ON
	cell no7 on gly-0005.jpk-force	358.526	Cell with Glycogen condensates	ON
	cell no7 on gly-0007.jpk-force	386.233	Cell with Glycogen condensates	ON
	cell no7 on gly-0008.jpk-force	398.113	Cell with Glycogen condensates	ON
	cell no7 on gly-0009.jpk-force	408.176	Cell with Glycogen condensates	ON
	cell no7 on gly-0010.jpk-force	429.158	Cell with Glycogen condensates	ON
	cell no7 on gly-0011.jpk-force	455.085	Cell with Glycogen condensates	ON
	cell no7 on gly-0012.jpk-force	458.159	Cell with Glycogen condensates	ON
	cell no7 on gly-0013.jpk-force	467.077	Cell with Glycogen condensates	ON
	cell no7 on gly-0014.jpk-force	479.241	Cell with Glycogen condensates	ON
	cell no7 on gly-0015.jpk-force	465.959	Cell with Glycogen condensates	ON
	cell no7 on gly-0016.jpk-force	454.917	Cell with Glycogen condensates	ON
	cell no7 on gly-0017.jpk-force	465.687	Cell with Glycogen condensates	ON
	cell no7 on gly-0018.jpk-force	508.803	Cell with Glycogen condensates	ON
	cell no7 on gly-0024.jpk-force	357.597	Cell with Glycogen condensates	ON
	cell no7 on gly-0028.jpk-force	382.84	Cell with Glycogen condensates	ON
	cell no7 on gly-0029.jpk-force	385.574	Cell with Glycogen condensates	ON
	cell no7 on gly-0030.jpk-force	428.834	Cell with Glycogen condensates	ON
	cell no7 on gly-0031.jpk-force	429.488	Cell with Glycogen condensates	ON
	cell no7 on gly-0032.jpk-force	450.739	Cell with Glycogen condensates	ON
	cell no7 on gly-0033.jpk-force	456.605	Cell with Glycogen condensates	ON
	cell no7 on gly-0034.jpk-force	460.56	Cell with Glycogen condensates	ON
	cell no7 on gly-0035.jpk-force	473.78	Cell with Glycogen condensates	ON
	cell no7 on gly-0036.jpk-force	485.735	Cell with Glycogen condensates	ON
	cell no7 on gly-0037.jpk-force	505.534	Cell with Glycogen condensates	ON
	cell no7 on gly-0038.jpk-force	501.595	Cell with Glycogen condensates	ON
	cell no7 on gly-0039.jpk-force	535.653	Cell with Glycogen condensates	ON
	cell no7 on gly-0040.jpk-force	544.681	Cell with Glycogen condensates	ON
	cell no7 on gly-0041.jpk-force	557.475	Cell with Glycogen condensates	ON
	cell no7 on gly-0042.jpk-force	563.474	Cell with Glycogen condensates	ON
	cell no7 on gly-0043.jpk-force	565.472	Cell with Glycogen condensates	ON
	cell no7 on gly-0044.jpk-force	667.655	Cell with Glycogen condensates	ON
	cell no7 on gly-0045.jpk-force	685.603	Cell with Glycogen condensates	ON
	cell no7 on gly-0046.jpk-force	660.469	Cell with Glycogen condensates	ON
	cell no7 on gly-0047.jpk-force	645.4	Cell with Glycogen condensates	ON
	cell no7 on gly-0048.jpk-force	606.369	Cell with Glycogen condensates	ON
	cell no7 on gly-0049.jpk-force	631.293	Cell with Glycogen condensates	ON
	cell no7 on gly-0050.jpk-force	634.253	Cell with Glycogen condensates	ON
	cell no7 on gly-0051.jpk-force	686.235	Cell with Glycogen condensates	ON
	cell no7 on gly-0052.jpk-force	677.167	Cell with Glycogen condensates	ON
	cell no7 on gly-0053.jpk-force	659.198	Cell with Glycogen condensates	ON
	cell no7 on gly-0054.jpk-force	665.242	Cell with Glycogen condensates	ON
	cell no7 on gly-0055.jpk-force	663.347	Cell with Glycogen condensates	ON
	cell no7 on gly-0056.jpk-force	682.251	Cell with Glycogen condensates	ON
	cell no7 on gly-0057.jpk-force	691.169	Cell with Glycogen condensates	ON
	cell no7 on gly-0058.jpk-force	692.13	Cell with Glycogen condensates	ON
	cell no7 on gly-0059.jpk-force	698.098	Cell with Glycogen condensates	ON
	cell no7 on gly-0060.jpk-force	692.105	Cell with Glycogen condensates	ON
	cell no7 on gly-0061.jpk-force	692.282	Cell with Glycogen condensates	ON
	cell no7 on gly-0062.jpk-force	714.122	Cell with Glycogen condensates	ON
	cell no7 on gly-0063.jpk-force	700.159	Cell with Glycogen condensates	ON
	cell no8 on gly-0000.jpk-force	426.24	Cell with Glycogen condensates	ON
	cell no8 on gly-0001.jpk-force	471.244	Cell with Glycogen condensates	ON
	cell no8 on gly-0002.jpk-force	481.146	Cell with Glycogen condensates	ON
	cell no8 on gly-0006.jpk-force	444.054	Cell with Glycogen condensates	ON
	cell no8 on gly-0012.jpk-force	355.725	Cell with Glycogen condensates	ON
	cell no8 on gly-0013.jpk-force	423.754	Cell with Glycogen condensates	ON
	cell no8 on gly-0014.jpk-force	426.828	Cell with Glycogen condensates	ON
	cell no8 on gly-0015.jpk-force	493.579	Cell with Glycogen condensates	ON
	cell no8 on gly-0016.jpk-force	418.741	Cell with Glycogen condensates	ON
	cell no8 on gly-0018.jpk-force	487.047	Cell with Glycogen condensates	ON
	cell no8 on gly-0019.jpk-force	489.699	Cell with Glycogen condensates	ON
	cell no8 on gly-0020.jpk-force	525.667	Cell with Glycogen condensates	ON
	cell no8 on gly-0021.jpk-force	547.557	Cell with Glycogen condensates	ON
	cell no8 on gly-0022.jpk-force	557.515	Cell with Glycogen condensates	ON
	cell no8 on gly-0023.jpk-force	651.337	Cell with Glycogen condensates	ON
	cell no8 on gly-0024.jpk-force	555.205	Cell with Glycogen condensates	ON
	cell no8 on gly-0025.jpk-force	566.329	Cell with Glycogen condensates	ON
	cell no8 on gly-0026.jpk-force	532.401	Cell with Glycogen condensates	ON
	cell no8 on gly-0027.jpk-force	573.274	Cell with Glycogen condensates	ON
	cell no8 on gly-0028.jpk-force	477.537	Cell with Glycogen condensates	ON
	cell no8 on gly-0029.jpk-force	470.366	Cell with Glycogen condensates	ON
	cell no8 on gly-0030.jpk-force	480.263	Cell with Glycogen condensates	ON
	cell no8 on gly-0031.jpk-force	546.429	Cell with Glycogen condensates	ON
	cell no8 on gly-0032.jpk-force	550.335	Cell with Glycogen condensates	ON
	cell no8 on gly-0035.jpk-force	478.064	Cell with Glycogen condensates	ON
	cell no8 on gly-0036.jpk-force	484.1	Cell with Glycogen condensates	ON
	cell no8 on gly-0037.jpk-force	577.181	Cell with Glycogen condensates	ON
	cell no8 on gly-0038.jpk-force	605.32	Cell with Glycogen condensates	ON
	cell no8 on gly-0039.jpk-force	634.226	Cell with Glycogen condensates	ON
	cell no8 on gly-0040.jpk-force	633.225	Cell with Glycogen condensates	ON
	cell no8 on gly-0041.jpk-force	644.081	Cell with Glycogen condensates	ON
	cell no8 on gly-0042.jpk-force	687.966	Cell with Glycogen condensates	ON
	cell no8 on gly-0043.jpk-force	744.974	Cell with Glycogen condensates	ON
	cell no8 on gly-0044.jpk-force	639.776	Cell with Glycogen condensates	ON
	cell no8 on gly-0045.jpk-force	629.095	Cell with Glycogen condensates	ON
	cell no8 on gly-0046.jpk-force	594.644	Cell with Glycogen condensates	ON
	cell no8 on gly-0047.jpk-force	610.687	Cell with Glycogen condensates	ON
	cell no8 on gly-0048.jpk-force	650.659	Cell with Glycogen condensates	ON
	cell no8 on gly-0049.jpk-force	676.901	Cell with Glycogen condensates	ON
	cell no8 on gly-0050.jpk-force	653.814	Cell with Glycogen condensates	ON
	cell no8 on gly-0051.jpk-force	685.965	Cell with Glycogen condensates	ON
	cell no8 on gly-0052.jpk-force	675.775	Cell with Glycogen condensates	ON
	cell no8 on gly-0053.jpk-force	679.858	Cell with Glycogen condensates	ON
	cell no8 on gly-0054.jpk-force	714.554	Cell with Glycogen condensates	ON
	cell no8 on gly-0057.jpk-force	708.018	Cell with Glycogen condensates	ON
	cell no8 on gly-0058.jpk-force	719.779	Cell with Glycogen condensates	ON
	cell no8 on gly-0059.jpk-force	721.69	Cell with Glycogen condensates	ON
	cell no8 on gly-0060.jpk-force	725.544	Cell with Glycogen condensates	ON
	cell no8 on gly-0061.jpk-force	708.699	Cell with Glycogen condensates	ON
	cell no7 on gly-0001.jpk-force	537.871	Cell with Glycogen condensates	ON
	cell no7 on gly-0002.jpk-force	643.42	Cell with Glycogen condensates	ON
	cell no7 on gly-0003.jpk-force	665.754	Cell with Glycogen condensates	ON
	cell no7 on gly-0004.jpk-force	686.63	Cell with Glycogen condensates	ON
	cell no7 on gly-0005.jpk-force	530.439	Cell with Glycogen condensates	ON
	cell no7 on gly-0006.jpk-force	553.567	Cell with Glycogen condensates	ON
	cell no7 on gly-0007.jpk-force	602.466	Cell with Glycogen condensates	ON
	cell no7 on gly-0008.jpk-force	608.187	Cell with Glycogen condensates	ON
	cell no7 on gly-0009.jpk-force	632.559	Cell with Glycogen condensates	ON
	cell no7 on gly-0010.jpk-force	626.391	Cell with Glycogen condensates	ON
	cell no7 on gly-0011.jpk-force	643.572	Cell with Glycogen condensates	ON
	cell no7 on gly-0012.jpk-force	650.311	Cell with Glycogen condensates	ON
	cell no7 on gly-0013.jpk-force	661.616	Cell with Glycogen condensates	ON
	cell no7 on gly-0014.jpk-force	669.403	Cell with Glycogen condensates	ON
	cell no7 on gly-0015.jpk-force	695.42	Cell with Glycogen condensates	ON
	cell no7 on gly-0017.jpk-force	696.257	Cell with Glycogen condensates	ON
	cell no7 on gly-0018.jpk-force	724.356	Cell with Glycogen condensates	ON
	cell no7 on gly-0019.jpk-force	782.257	Cell with Glycogen condensates	ON
	cell no7 on gly-0020.jpk-force	781.305	Cell with Glycogen condensates	ON
	cell no7 on gly-0021.jpk-force	786.225	Cell with Glycogen condensates	ON
	cell no7 on gly-0022.jpk-force	782.527	Cell with Glycogen condensates	ON
	cell no7 on gly-0023.jpk-force	796.637	Cell with Glycogen condensates	ON
	cell no7 on gly-0024.jpk-force	793.872	Cell with Glycogen condensates	ON
	cell no7 on gly-0025.jpk-force	798.94	Cell with Glycogen condensates	ON
	cell no7 on gly-0026.jpk-force	794.96	Cell with Glycogen condensates	ON
	cell no7 on gly-0027.jpk-force	801.24	Cell with Glycogen condensates	ON
	cell no7 on gly-0028.jpk-force	804.934	Cell with Glycogen condensates	ON
	cell no7 on gly-0029.jpk-force	811.345	Cell with Glycogen condensates	ON
	cell no7 on gly-0030.jpk-force	800.107	Cell with Glycogen condensates	ON
	cell no7 on gly-0031.jpk-force	796.286	Cell with Glycogen condensates	ON
	cell no7 on gly-0032.jpk-force	804.478	Cell with Glycogen condensates	ON
	cell no7 on gly-0033.jpk-force	803.286	Cell with Glycogen condensates	ON
	cell no7 on gly-0034.jpk-force	799.267	Cell with Glycogen condensates	ON
	cell no7 on gly-0035.jpk-force	806.723	Cell with Glycogen condensates	ON
	cell no7 on gly-0036.jpk-force	800.567	Cell with Glycogen condensates	ON
	cell no7 on gly-0037.jpk-force	804.144	Cell with Glycogen condensates	ON
	cell no7 on gly-0038.jpk-force	812.014	Cell with Glycogen condensates	ON
	cell no7 on gly-0039.jpk-force	804.386	Cell with Glycogen condensates	ON
	cell no7 on gly-0040.jpk-force	801.123	Cell with Glycogen condensates	ON
	cell no7 on gly-0041.jpk-force	798.655	Cell with Glycogen condensates	ON
	cell no7 on gly-0042.jpk-force	796.862	Cell with Glycogen condensates	ON
	cell no7 on gly-0043.jpk-force	796.501	Cell with Glycogen condensates	ON
	cell no7 on gly-0044.jpk-force	806.479	Cell with Glycogen condensates	ON
	cell no7 on gly-0045.jpk-force	803.332	Cell with Glycogen condensates	ON
	cell no7 on gly-0046.jpk-force	810.599	Cell with Glycogen condensates	ON
	cell no7 on gly-0047.jpk-force	799.435	Cell with Glycogen condensates	ON
	cell no7 on gly-0048.jpk-force	789.084	Cell with Glycogen condensates	ON
	cell no7 on gly-0049.jpk-force	822.038	Cell with Glycogen condensates	ON
	cell no7 on gly-0050.jpk-force	805.913	Cell with Glycogen condensates	ON
	cell no7 on gly-0051.jpk-force	787.617	Cell with Glycogen condensates	ON
	cell no7 on gly-0052.jpk-force	814.668	Cell with Glycogen condensates	ON
	cell no7 on gly-0053.jpk-force	808.541	Cell with Glycogen condensates	ON
	cell no7 on gly-0054.jpk-force	808.83	Cell with Glycogen condensates	ON
	cell no7 on gly-0055.jpk-force	804.175	Cell with Glycogen condensates	ON
	cell no7 on gly-0056.jpk-force	803.691	Cell with Glycogen condensates	ON
	cell no7 on gly-0057.jpk-force	807.387	Cell with Glycogen condensates	ON
	cell no7 on gly-0058.jpk-force	806.736	Cell with Glycogen condensates	ON
	cell no7 on gly-0059.jpk-force	811.298	Cell with Glycogen condensates	ON
	cell no7 on gly-0060.jpk-force	805.134	Cell with Glycogen condensates	ON
	cell no7 on gly-0061.jpk-force	802.763	Cell with Glycogen condensates	ON
	cell no7 on gly-0062.jpk-force	813.223	Cell with Glycogen condensates	ON
	cell no7 on gly-0063.jpk-force	804.411	Cell with Glycogen condensates	ON
	cell n10 off gly-0004.jpk-force	755.661	Cell with Glycogen condensates	OFF
	cell n10 off gly-0011.jpk-force	742.764	Cell with Glycogen condensates	OFF
	cell n10 off gly-0014.jpk-force	737.885	Cell with Glycogen condensates	OFF
	cell n10 off gly-0015.jpk-force	740.521	Cell with Glycogen condensates	OFF
	cell n10 off gly-0017.jpk-force	743.473	Cell with Glycogen condensates	OFF
	cell n10 off gly-0018.jpk-force	748.263	Cell with Glycogen condensates	OFF
	cell n10 off gly-0019.jpk-force	754.648	Cell with Glycogen condensates	OFF
	cell n10 off gly-0021.jpk-force	744.608	Cell with Glycogen condensates	OFF
	cell n10 off gly-0023.jpk-force	867.709	Cell with Glycogen condensates	OFF
	cell n10 off gly-0024.jpk-force	755.78	Cell with Glycogen condensates	OFF
	cell n10 off gly-0030.jpk-force	739.233	Cell with Glycogen condensates	OFF
	cell n10 off gly-0034.jpk-force	741.215	Cell with Glycogen condensates	OFF
	cell n10 off gly-0035.jpk-force	741.094	Cell with Glycogen condensates	OFF
	cell n10 off gly-0037.jpk-force	744.658	Cell with Glycogen condensates	OFF
	cell n10 off gly-0038.jpk-force	753.395	Cell with Glycogen condensates	OFF
	cell n10 off gly-0044.jpk-force	865.777	Cell with Glycogen condensates	OFF
	cell n10 off gly-0046.jpk-force	745.56	Cell with Glycogen condensates	OFF
	cell n10 off gly-0051.jpk-force	745.634	Cell with Glycogen condensates	OFF
	cell n10 off gly-0052.jpk-force	876.188	Cell with Glycogen condensates	OFF
	cell n10 off gly-0053.jpk-force	755.499	Cell with Glycogen condensates	OFF
	cell n11 off gly-0000-1.jpk-force	813.219	Cell with Glycogen condensates	OFF
	cell n11 off gly-0001-1.jpk-force	818.059	Cell with Glycogen condensates	OFF
	cell n11 off gly-0002-1.jpk-force	811.152	Cell with Glycogen condensates	OFF
	cell n11 off gly-0002.jpk-force	487.519	Cell with Glycogen condensates	OFF
	cell n11 off gly-0003-1.jpk-force	815.176	Cell with Glycogen condensates	OFF
	cell n11 off gly-0004-1.jpk-force	813.918	Cell with Glycogen condensates	OFF
	cell n11 off gly-0005-1.jpk-force	811.878	Cell with Glycogen condensates	OFF
	cell n11 off gly-0005.jpk-force	536.563	Cell with Glycogen condensates	OFF
	cell n11 off gly-0006.jpk-force	562.461	Cell with Glycogen condensates	OFF
	cell n11 off gly-0007.jpk-force	569.548	Cell with Glycogen condensates	OFF
	cell n11 off gly-0008-1.jpk-force	844.916	Cell with Glycogen condensates	OFF
	cell n11 off gly-0009-1.jpk-force	844.813	Cell with Glycogen condensates	OFF
	cell n11 off gly-0009.jpk-force	575.562	Cell with Glycogen condensates	OFF
	cell n11 off gly-0010-1.jpk-force	843.952	Cell with Glycogen condensates	OFF
	cell n11 off gly-0010.jpk-force	587.523	Cell with Glycogen condensates	OFF
	cell n11 off gly-0011-1.jpk-force	846.82	Cell with Glycogen condensates	OFF
	cell n11 off gly-0012-1.jpk-force	848.817	Cell with Glycogen condensates	OFF
	cell n11 off gly-0012.jpk-force	613.426	Cell with Glycogen condensates	OFF
	cell n11 off gly-0013-1.jpk-force	849.717	Cell with Glycogen condensates	OFF
	cell n11 off gly-0013.jpk-force	622.546	Cell with Glycogen condensates	OFF
	cell n11 off gly-0015.jpk-force	512.601	Cell with Glycogen condensates	OFF
	cell n11 off gly-0021.jpk-force	664.258	Cell with Glycogen condensates	OFF
	cell n11 off gly-0022.jpk-force	659.395	Cell with Glycogen condensates	OFF
	cell n11 off gly-0023.jpk-force	662.311	Cell with Glycogen condensates	OFF
	cell n11 off gly-0024.jpk-force	672.266	Cell with Glycogen condensates	OFF
	cell n11 off gly-0025.jpk-force	665.228	Cell with Glycogen condensates	OFF
	cell n11 off gly-0026.jpk-force	674.113	Cell with Glycogen condensates	OFF
	cell n11 off gly-0027.jpk-force	681.108	Cell with Glycogen condensates	OFF
	cell n11 off gly-0028.jpk-force	682.31	Cell with Glycogen condensates	OFF
	cell n11 off gly-0030.jpk-force	710.289	Cell with Glycogen condensates	OFF
	cell n11 off gly-0032.jpk-force	725.304	Cell with Glycogen condensates	OFF
	cell n11 off gly-0033.jpk-force	743.075	Cell with Glycogen condensates	OFF
	cell n11 off gly-0034.jpk-force	743.123	Cell with Glycogen condensates	OFF
	cell n11 off gly-0035.jpk-force	753.114	Cell with Glycogen condensates	OFF
	cell n11 off gly-0036.jpk-force	747.292	Cell with Glycogen condensates	OFF
	cell n11 off gly-0037.jpk-force	755.2	Cell with Glycogen condensates	OFF
	cell n11 off gly-0038.jpk-force	750.929	Cell with Glycogen condensates	OFF
	cell n11 off gly-0039.jpk-force	752.259	Cell with Glycogen condensates	OFF
	cell n11 off gly-0041.jpk-force	757.961	Cell with Glycogen condensates	OFF
	cell n11 off gly-0042.jpk-force	757.104	Cell with Glycogen condensates	OFF
	cell n11 off gly-0043.jpk-force	762.065	Cell with Glycogen condensates	OFF
	cell n11 off gly-0044.jpk-force	754.124	Cell with Glycogen condensates	OFF
	cell n11 off gly-0046.jpk-force	779.105	Cell with Glycogen condensates	OFF
	cell no1 off gly-0003.jpk-force	446.554	Cell with Glycogen condensates	OFF
	cell no1 off gly-0004.jpk-force	496.543	Cell with Glycogen condensates	OFF
	cell no1 off gly-0006.jpk-force	521.239	Cell with Glycogen condensates	OFF
	cell no1 off gly-0009.jpk-force	526.3	Cell with Glycogen condensates	OFF
	cell no1 off gly-0013.jpk-force	482.206	Cell with Glycogen condensates	OFF
	cell no1 off gly-0014.jpk-force	508.18	Cell with Glycogen condensates	OFF
	cell no1 off gly-0015.jpk-force	584.345	Cell with Glycogen condensates	OFF
	cell no1 off gly-0016.jpk-force	582.348	Cell with Glycogen condensates	OFF
	cell no1 off gly-0017.jpk-force	533.131	Cell with Glycogen condensates	OFF
	cell no1 off gly-0018.jpk-force	596.223	Cell with Glycogen condensates	OFF
	cell no1 off gly-0019.jpk-force	607.338	Cell with Glycogen condensates	OFF
	cell no1 off gly-0020.jpk-force	542.209	Cell with Glycogen condensates	OFF
	cell no1 off gly-0022.jpk-force	615.085	Cell with Glycogen condensates	OFF
	cell no1 off gly-0026.jpk-force	607.212	Cell with Glycogen condensates	OFF
	cell no1 off gly-0027.jpk-force	611.004	Cell with Glycogen condensates	OFF
	cell no1 off gly-0028.jpk-force	613.891	Cell with Glycogen condensates	OFF
	cell no1 off gly-0029.jpk-force	689.008	Cell with Glycogen condensates	OFF
	cell no1 off gly-0030.jpk-force	697.176	Cell with Glycogen condensates	OFF
	cell no1 off gly-0031.jpk-force	624.998	Cell with Glycogen condensates	OFF
	cell no1 off gly-0032.jpk-force	693.098	Cell with Glycogen condensates	OFF
	cell no1 off gly-0033.jpk-force	714.894	Cell with Glycogen condensates	OFF
	cell no1 off gly-0034.jpk-force	627.874	Cell with Glycogen condensates	OFF
	cell no1 off gly-0035.jpk-force	626.963	Cell with Glycogen condensates	OFF
	cell no1 off gly-0036.jpk-force	631.683	Cell with Glycogen condensates	OFF
	cell no1 off gly-0037.jpk-force	711.78	Cell with Glycogen condensates	OFF
	cell no1 off gly-0038.jpk-force	717.016	Cell with Glycogen condensates	OFF
	cell no1 off gly-0039.jpk-force	717.701	Cell with Glycogen condensates	OFF
	cell no1 off gly-0041.jpk-force	732.678	Cell with Glycogen condensates	OFF
	cell no1 off gly-0042.jpk-force	730.598	Cell with Glycogen condensates	OFF
	cell no1 off gly-0043.jpk-force	735.719	Cell with Glycogen condensates	OFF
	cell no1 off gly-0044.jpk-force	741.751	Cell with Glycogen condensates	OFF
	cell no1 off gly-0045.jpk-force	741.793	Cell with Glycogen condensates	OFF
	cell no1 off gly-0046.jpk-force	750.524	Cell with Glycogen condensates	OFF
	cell no1 off gly-0047.jpk-force	741.592	Cell with Glycogen condensates	OFF
	cell no1 off gly-0048.jpk-force	737.612	Cell with Glycogen condensates	OFF
	cell no1 off gly-0049.jpk-force	740.444	Cell with Glycogen condensates	OFF
	cell no1 off gly-0050.jpk-force	750.463	Cell with Glycogen condensates	OFF
	cell no1 off gly-0051.jpk-force	756.568	Cell with Glycogen condensates	OFF
	cell no1 off gly-0052.jpk-force	753.667	Cell with Glycogen condensates	OFF
	cell no1 off gly-0053.jpk-force	761.35	Cell with Glycogen condensates	OFF
	cell no1 off gly-0054.jpk-force	752.331	Cell with Glycogen condensates	OFF
	cell no1 off gly-0055.jpk-force	751.502	Cell with Glycogen condensates	OFF
	cell no1 off gly-0057.jpk-force	757.515	Cell with Glycogen condensates	OFF
	cell no1 off gly-0058.jpk-force	762.303	Cell with Glycogen condensates	OFF
	cell no1 off gly-0059.jpk-force	678.33	Cell with Glycogen condensates	OFF
	cell no1 off gly-0060.jpk-force	762.346	Cell with Glycogen condensates	OFF
	cell no1 off gly-0061.jpk-force	762.165	Cell with Glycogen condensates	OFF
	cell no1 off gly-0062.jpk-force	772.28	Cell with Glycogen condensates	OFF
	cell no1 off gly-0063.jpk-force	777.255	Cell with Glycogen condensates	OFF
	cell no 6 off gly-0024.jpk-force	935.037	Cell with Glycogen condensates	OFF
	cell no 6 off gly-0050.jpk-force	923.751	Cell with Glycogen condensates	OFF
	cell no1 off gly-0002.jpk-force	554.331	Cell with Glycogen condensates	OFF
	cell no1 off gly-0003.jpk-force	560.089	Cell with Glycogen condensates	OFF
	cell no1 off gly-0004.jpk-force	561.125	Cell with Glycogen condensates	OFF
	cell no1 off gly-0005.jpk-force	571.014	Cell with Glycogen condensates	OFF
	cell no1 off gly-0011.jpk-force	593.867	Cell with Glycogen condensates	OFF
	cell no1 off gly-0012.jpk-force	604.943	Cell with Glycogen condensates	OFF
	cell no1 off gly-0013.jpk-force	606.96	Cell with Glycogen condensates	OFF
	cell no1 off gly-0014.jpk-force	604.864	Cell with Glycogen condensates	OFF
	cell no1 off gly-0015.jpk-force	604.817	Cell with Glycogen condensates	OFF
	cell no1 off gly-0016.jpk-force	617.853	Cell with Glycogen condensates	OFF
	cell no1 off gly-0017.jpk-force	622.765	Cell with Glycogen condensates	OFF
	cell no1 off gly-0018.jpk-force	615.528	Cell with Glycogen condensates	OFF
	cell no1 off gly-0019.jpk-force	632.632	Cell with Glycogen condensates	OFF
	cell no1 off gly-0020.jpk-force	608.704	Cell with Glycogen condensates	OFF
	cell no1 off gly-0029.jpk-force	632.65	Cell with Glycogen condensates	OFF
	cell no1 off gly-0030.jpk-force	597.33	Cell with Glycogen condensates	OFF
	cell no1 off gly-0031.jpk-force	641.386	Cell with Glycogen condensates	OFF
	cell no1 off gly-0032.jpk-force	611.231	Cell with Glycogen condensates	OFF
	cell no1 off gly-0033.jpk-force	614.342	Cell with Glycogen condensates	OFF
	cell no1 off gly-0034.jpk-force	630.196	Cell with Glycogen condensates	OFF
	cell no1 off gly-0040.jpk-force	565.105	Cell with Glycogen condensates	OFF
	cell no1 off gly-0041.jpk-force	622.093	Cell with Glycogen condensates	OFF
	cell no1 off gly-0042.jpk-force	630.168	Cell with Glycogen condensates	OFF
	cell no1 off gly-0043.jpk-force	622.332	Cell with Glycogen condensates	OFF
	cell no1 off gly-0047.jpk-force	630.024	Cell with Glycogen condensates	OFF
	cell no1 off gly-0052.jpk-force	616.804	Cell with Glycogen condensates	OFF
	cell no1 off gly-0053.jpk-force	660.883	Cell with Glycogen condensates	OFF
	cell no1 off gly-0054.jpk-force	662.613	Cell with Glycogen condensates	OFF
	cell no1 off gly-0055.jpk-force	666.743	Cell with Glycogen condensates	OFF
	cell no1 off gly-0056.jpk-force	661.863	Cell with Glycogen condensates	OFF
	cell no1 off gly-0057.jpk-force	664.77	Cell with Glycogen condensates	OFF
	cell no1 off gly-0058.jpk-force	667.846	Cell with Glycogen condensates	OFF
	cell no1 off gly-0059.jpk-force	676.678	Cell with Glycogen condensates	OFF
	cell no1 off gly-0060.jpk-force	668.665	Cell with Glycogen condensates	OFF
	cell no1 off gly-0061.jpk-force	610.644	Cell with Glycogen condensates	OFF
	cell no1 off gly-0062.jpk-force	677.686	Cell with Glycogen condensates	OFF
	cell no10 off gly-0000.jpk-force	508.168	Cell with Glycogen condensates	OFF
	cell no10 off gly-0001.jpk-force	504.855	Cell with Glycogen condensates	OFF
	cell no10 off gly-0002.jpk-force	419.785	Cell with Glycogen condensates	OFF
	cell no10 off gly-0003.jpk-force	514.041	Cell with Glycogen condensates	OFF
	cell no10 off gly-0004.jpk-force	562.166	Cell with Glycogen condensates	OFF
	cell no10 off gly-0005.jpk-force	540.921	Cell with Glycogen condensates	OFF
	cell no10 off gly-0006.jpk-force	539.859	Cell with Glycogen condensates	OFF
	cell no10 off gly-0007.jpk-force	535.88	Cell with Glycogen condensates	OFF
	cell no10 off gly-0008.jpk-force	553.992	Cell with Glycogen condensates	OFF
	cell no10 off gly-0009.jpk-force	548.539	Cell with Glycogen condensates	OFF
	cell no10 off gly-0010.jpk-force	550.669	Cell with Glycogen condensates	OFF
	cell no10 off gly-0011.jpk-force	583.928	Cell with Glycogen condensates	OFF
	cell no10 off gly-0012.jpk-force	589.015	Cell with Glycogen condensates	OFF
	cell no10 off gly-0013.jpk-force	589.95	Cell with Glycogen condensates	OFF
	cell no10 off gly-0014.jpk-force	593.056	Cell with Glycogen condensates	OFF
	cell no10 off gly-0016.jpk-force	560.838	Cell with Glycogen condensates	OFF
	cell no10 off gly-0017.jpk-force	429.552	Cell with Glycogen condensates	OFF
	cell no10 off gly-0018.jpk-force	559.663	Cell with Glycogen condensates	OFF
	cell no10 off gly-0019.jpk-force	551.565	Cell with Glycogen condensates	OFF
	cell no10 off gly-0020.jpk-force	587.798	Cell with Glycogen condensates	OFF
	cell no10 off gly-0021.jpk-force	553.728	Cell with Glycogen condensates	OFF
	cell no10 off gly-0022.jpk-force	576.759	Cell with Glycogen condensates	OFF
	cell no10 off gly-0023.jpk-force	558.571	Cell with Glycogen condensates	OFF
	cell no10 off gly-0024.jpk-force	532.493	Cell with Glycogen condensates	OFF
	cell no10 off gly-0025.jpk-force	531.533	Cell with Glycogen condensates	OFF
	cell no10 off gly-0026.jpk-force	580.774	Cell with Glycogen condensates	OFF
	cell no10 off gly-0027.jpk-force	565.58	Cell with Glycogen condensates	OFF
	cell no10 off gly-0028.jpk-force	574.584	Cell with Glycogen condensates	OFF
	cell no10 off gly-0029.jpk-force	569.461	Cell with Glycogen condensates	OFF
	cell no10 off gly-0030.jpk-force	576.467	Cell with Glycogen condensates	OFF
	cell no10 off gly-0031.jpk-force	606.797	Cell with Glycogen condensates	OFF
	cell no10 off gly-0032.jpk-force	588.736	Cell with Glycogen condensates	OFF
	cell no10 off gly-0033.jpk-force	609.774	Cell with Glycogen condensates	OFF
	cell no10 off gly-0034.jpk-force	603.84	Cell with Glycogen condensates	OFF
	cell no10 off gly-0035.jpk-force	596.604	Cell with Glycogen condensates	OFF
	cell no10 off gly-0036.jpk-force	590.684	Cell with Glycogen condensates	OFF
	cell no10 off gly-0037.jpk-force	609.579	Cell with Glycogen condensates	OFF
	cell no10 off gly-0038.jpk-force	554.678	Cell with Glycogen condensates	OFF
	cell no10 off gly-0039.jpk-force	599.59	Cell with Glycogen condensates	OFF
	cell no10 off gly-0040.jpk-force	617.562	Cell with Glycogen condensates	OFF
	cell no10 off gly-0041.jpk-force	605.556	Cell with Glycogen condensates	OFF
	cell no10 off gly-0042.jpk-force	610.613	Cell with Glycogen condensates	OFF
	cell no10 off gly-0043.jpk-force	613.621	Cell with Glycogen condensates	OFF
	cell no10 off gly-0044.jpk-force	626.622	Cell with Glycogen condensates	OFF
	cell no10 off gly-0045.jpk-force	610.687	Cell with Glycogen condensates	OFF
	cell no10 off gly-0046.jpk-force	619.434	Cell with Glycogen condensates	OFF
	cell no10 off gly-0047.jpk-force	631.563	Cell with Glycogen condensates	OFF
	cell no10 off gly-0049.jpk-force	631.593	Cell with Glycogen condensates	OFF
	cell no10 off gly-0050.jpk-force	633.368	Cell with Glycogen condensates	OFF
	cell no10 off gly-0051.jpk-force	638.484	Cell with Glycogen condensates	OFF
	cell no10 off gly-0052.jpk-force	637.463	Cell with Glycogen condensates	OFF
	cell no10 off gly-0053.jpk-force	614.554	Cell with Glycogen condensates	OFF
	cell no10 off gly-0054.jpk-force	577.406	Cell with Glycogen condensates	OFF
	cell no10 off gly-0055.jpk-force	574.367	Cell with Glycogen condensates	OFF
	cell no10 off gly-0056.jpk-force	627.436	Cell with Glycogen condensates	OFF
	cell no10 off gly-0057.jpk-force	569.513	Cell with Glycogen condensates	OFF
	cell no10 off gly-0058.jpk-force	572.329	Cell with Glycogen condensates	OFF
	cell no10 off gly-0059.jpk-force	633.369	Cell with Glycogen condensates	OFF
	cell no10 off gly-0060.jpk-force	645.482	Cell with Glycogen condensates	OFF
	cell no10 off gly-0061.jpk-force	651.41	Cell with Glycogen condensates	OFF
	cell no10 off gly-0062.jpk-force	649.311	Cell with Glycogen condensates	OFF
	cell no10 off gly-0063.jpk-force	657.332	Cell with Glycogen condensates	OFF
	cell no11 off gly-0004.jpk-force	477.872	Cell with Glycogen condensates	OFF
	cell no11 off gly-0005.jpk-force	466.029	Cell with Glycogen condensates	OFF
	cell no11 off gly-0009.jpk-force	480.156	Cell with Glycogen condensates	OFF
	cell no11 off gly-0010.jpk-force	477.019	Cell with Glycogen condensates	OFF
	cell no11 off gly-0011.jpk-force	484.889	Cell with Glycogen condensates	OFF
	cell no11 off gly-0012.jpk-force	467.841	Cell with Glycogen condensates	OFF
	cell no11 off gly-0013.jpk-force	477.793	Cell with Glycogen condensates	OFF
	cell no11 off gly-0014.jpk-force	477.782	Cell with Glycogen condensates	OFF
	cell no11 off gly-0017.jpk-force	541.824	Cell with Glycogen condensates	OFF
	cell no11 off gly-0018.jpk-force	607.452	Cell with Glycogen condensates	OFF
	cell no11 off gly-0019.jpk-force	632.553	Cell with Glycogen condensates	OFF
	cell no11 off gly-0020.jpk-force	652.487	Cell with Glycogen condensates	OFF
	cell no11 off gly-0021.jpk-force	598.599	Cell with Glycogen condensates	OFF
	cell no11 off gly-0022.jpk-force	668.705	Cell with Glycogen condensates	OFF
	cell no11 off gly-0023.jpk-force	562.614	Cell with Glycogen condensates	OFF
	cell no11 off gly-0024.jpk-force	625.514	Cell with Glycogen condensates	OFF
	cell no11 off gly-0025.jpk-force	680.729	Cell with Glycogen condensates	OFF
	cell no11 off gly-0026.jpk-force	675.799	Cell with Glycogen condensates	OFF
	cell no11 off gly-0027.jpk-force	675.638	Cell with Glycogen condensates	OFF
	cell no11 off gly-0028.jpk-force	681.678	Cell with Glycogen condensates	OFF
	cell no11 off gly-0029.jpk-force	672.692	Cell with Glycogen condensates	OFF
	cell no11 off gly-0030.jpk-force	676.669	Cell with Glycogen condensates	OFF
	cell no11 off gly-0031.jpk-force	667.394	Cell with Glycogen condensates	OFF
	cell no11 off gly-0034.jpk-force	693.714	Cell with Glycogen condensates	OFF
	cell no11 off gly-0035.jpk-force	676.819	Cell with Glycogen condensates	OFF
	cell no11 off gly-0036.jpk-force	604.31	Cell with Glycogen condensates	OFF
	cell no11 off gly-0037.jpk-force	693.634	Cell with Glycogen condensates	OFF
	cell no11 off gly-0038.jpk-force	690.553	Cell with Glycogen condensates	OFF
	cell no11 off gly-0039.jpk-force	696.449	Cell with Glycogen condensates	OFF
	cell no11 off gly-0041.jpk-force	642.583	Cell with Glycogen condensates	OFF
	cell no11 off gly-0042.jpk-force	662.85	Cell with Glycogen condensates	OFF
	cell no11 off gly-0043.jpk-force	681.059	Cell with Glycogen condensates	OFF
	cell no11 off gly-0044.jpk-force	659.222	Cell with Glycogen condensates	OFF
	cell no11 off gly-0045.jpk-force	674.044	Cell with Glycogen condensates	OFF
	cell no11 off gly-0046.jpk-force	668.342	Cell with Glycogen condensates	OFF
	cell no11 off gly-0048.jpk-force	604.295	Cell with Glycogen condensates	OFF
	cell no11 off gly-0049.jpk-force	718.309	Cell with Glycogen condensates	OFF
	cell no11 off gly-0050.jpk-force	637.972	Cell with Glycogen condensates	OFF
	cell no11 off gly-0051.jpk-force	730.994	Cell with Glycogen condensates	OFF
	cell no11 off gly-0052.jpk-force	731.745	Cell with Glycogen condensates	OFF
	cell no11 off gly-0053.jpk-force	706.707	Cell with Glycogen condensates	OFF
	cell no11 off gly-0054.jpk-force	728.598	Cell with Glycogen condensates	OFF
	cell no11 off gly-0055.jpk-force	714.647	Cell with Glycogen condensates	OFF
	cell no11 off gly-0056.jpk-force	707.451	Cell with Glycogen condensates	OFF
	cell no11 off gly-0057.jpk-force	727.143	Cell with Glycogen condensates	OFF
	cell no11 off gly-0058.jpk-force	728.061	Cell with Glycogen condensates	OFF
	cell no11 off gly-0059.jpk-force	738.059	Cell with Glycogen condensates	OFF
	cell no11 off gly-0060.jpk-force	742.177	Cell with Glycogen condensates	OFF
	cell no11 off gly-0061.jpk-force	738.23	Cell with Glycogen condensates	OFF
	cell no11 off gly-0062.jpk-force	733.223	Cell with Glycogen condensates	OFF
	cell no11 off gly-0063.jpk-force	731.964	Cell with Glycogen condensates	OFF
	cell no12 off gly-0010.jpk-force	822.382	Cell with Glycogen condensates	OFF
	cell no12 off gly-0012.jpk-force	830.503	Cell with Glycogen condensates	OFF
	cell no12 off gly-0013.jpk-force	817.222	Cell with Glycogen condensates	OFF
	cell no12 off gly-0014.jpk-force	819.482	Cell with Glycogen condensates	OFF
	cell no12 off gly-0015.jpk-force	811.009	Cell with Glycogen condensates	OFF
	cell no12 off gly-0016.jpk-force	809.665	Cell with Glycogen condensates	OFF
	cell no12 off gly-0018.jpk-force	791.469	Cell with Glycogen condensates	OFF
	cell no12 off gly-0019.jpk-force	814.421	Cell with Glycogen condensates	OFF
	cell no12 off gly-0021.jpk-force	802.457	Cell with Glycogen condensates	OFF
	cell no12 off gly-0022.jpk-force	798.294	Cell with Glycogen condensates	OFF
	cell no12 off gly-0023.jpk-force	791.988	Cell with Glycogen condensates	OFF
	cell no12 off gly-0024.jpk-force	783.43	Cell with Glycogen condensates	OFF
	cell no12 off gly-0026.jpk-force	785.187	Cell with Glycogen condensates	OFF
	cell no12 off gly-0029.jpk-force	784.502	Cell with Glycogen condensates	OFF
	cell no12 off gly-0030.jpk-force	792.006	Cell with Glycogen condensates	OFF
	cell no12 off gly-0031.jpk-force	779.801	Cell with Glycogen condensates	OFF
	cell no12 off gly-0032.jpk-force	788.899	Cell with Glycogen condensates	OFF
	cell no12 off gly-0033.jpk-force	779.5	Cell with Glycogen condensates	OFF
	cell no12 off gly-0034.jpk-force	756.701	Cell with Glycogen condensates	OFF
	cell no12 off gly-0042.jpk-force	164.083	Cell with Glycogen condensates	OFF
	cell no12 off gly-0047.jpk-force	747.909	Cell with Glycogen condensates	OFF
	cell no13 off gly-0002.jpk-force	387.16	Cell with Glycogen condensates	OFF
	cell no13 off gly-0003.jpk-force	448.831	Cell with Glycogen condensates	OFF
	cell no13 off gly-0004.jpk-force	437.583	Cell with Glycogen condensates	OFF
	cell no13 off gly-0005.jpk-force	438.942	Cell with Glycogen condensates	OFF
	cell no13 off gly-0011.jpk-force	412.617	Cell with Glycogen condensates	OFF
	cell no13 off gly-0012.jpk-force	474.73	Cell with Glycogen condensates	OFF
	cell no13 off gly-0013.jpk-force	484.505	Cell with Glycogen condensates	OFF
	cell no13 off gly-0014.jpk-force	477.785	Cell with Glycogen condensates	OFF
	cell no13 off gly-0015.jpk-force	479.8	Cell with Glycogen condensates	OFF
	cell no13 off gly-0016.jpk-force	436.246	Cell with Glycogen condensates	OFF
	cell no13 off gly-0017.jpk-force	418.335	Cell with Glycogen condensates	OFF
	cell no13 off gly-0018.jpk-force	419.307	Cell with Glycogen condensates	OFF
	cell no13 off gly-0019.jpk-force	431.231	Cell with Glycogen condensates	OFF
	cell no13 off gly-0020.jpk-force	495.445	Cell with Glycogen condensates	OFF
	cell no13 off gly-0021.jpk-force	506.574	Cell with Glycogen condensates	OFF
	cell no13 off gly-0027.jpk-force	496.884	Cell with Glycogen condensates	OFF
	cell no13 off gly-0028.jpk-force	494.626	Cell with Glycogen condensates	OFF
	cell no13 off gly-0029.jpk-force	488.068	Cell with Glycogen condensates	OFF
	cell no13 off gly-0030.jpk-force	487.563	Cell with Glycogen condensates	OFF
	cell no13 off gly-0031.jpk-force	505.341	Cell with Glycogen condensates	OFF
	cell no13 off gly-0032.jpk-force	542.857	Cell with Glycogen condensates	OFF
	cell no13 off gly-0033.jpk-force	544.605	Cell with Glycogen condensates	OFF
	cell no13 off gly-0034.jpk-force	567.388	Cell with Glycogen condensates	OFF
	cell no13 off gly-0035.jpk-force	568.534	Cell with Glycogen condensates	OFF
	cell no13 off gly-0036.jpk-force	602.328	Cell with Glycogen condensates	OFF
	cell no13 off gly-0037.jpk-force	580.376	Cell with Glycogen condensates	OFF
	cell no13 off gly-0038.jpk-force	526.92	Cell with Glycogen condensates	OFF
	cell no13 off gly-0040.jpk-force	589.374	Cell with Glycogen condensates	OFF
	cell no13 off gly-0041.jpk-force	557.052	Cell with Glycogen condensates	OFF
	cell no13 off gly-0042.jpk-force	608.389	Cell with Glycogen condensates	OFF
	cell no13 off gly-0043.jpk-force	555.183	Cell with Glycogen condensates	OFF
	cell no13 off gly-0044.jpk-force	613.24	Cell with Glycogen condensates	OFF
	cell no13 off gly-0045.jpk-force	602.26	Cell with Glycogen condensates	OFF
	cell no13 off gly-0046.jpk-force	625.28	Cell with Glycogen condensates	OFF
	cell no13 off gly-0047.jpk-force	622.039	Cell with Glycogen condensates	OFF
	cell no13 off gly-0048.jpk-force	624.061	Cell with Glycogen condensates	OFF
	cell no13 off gly-0049.jpk-force	629.107	Cell with Glycogen condensates	OFF
	cell no13 off gly-0050.jpk-force	635.006	Cell with Glycogen condensates	OFF
	cell no13 off gly-0051.jpk-force	603.222	Cell with Glycogen condensates	OFF
	cell no13 off gly-0052.jpk-force	621.106	Cell with Glycogen condensates	OFF
	cell no13 off gly-0053.jpk-force	630.02	Cell with Glycogen condensates	OFF
	cell no13 off gly-0054.jpk-force	556.755	Cell with Glycogen condensates	OFF
	cell no13 off gly-0055.jpk-force	570.938	Cell with Glycogen condensates	OFF
	cell no13 off gly-0056.jpk-force	598.977	Cell with Glycogen condensates	OFF
	cell no13 off gly-0057.jpk-force	631.951	Cell with Glycogen condensates	OFF
	cell no13 off gly-0058.jpk-force	632.139	Cell with Glycogen condensates	OFF
	cell no13 off gly-0059.jpk-force	647.162	Cell with Glycogen condensates	OFF
	cell no13 off gly-0060.jpk-force	627.758	Cell with Glycogen condensates	OFF
	cell no13 off gly-0061.jpk-force	639.808	Cell with Glycogen condensates	OFF
	cell no13 off gly-0062.jpk-force	632.071	Cell with Glycogen condensates	OFF
	cell no13 off gly-0063.jpk-force	643.029	Cell with Glycogen condensates	OFF
	cell no14 off gly-0032.jpk-force	473.281	Cell with Glycogen condensates	OFF
	cell no14 off gly-0033.jpk-force	489.132	Cell with Glycogen condensates	OFF
	cell no14 off gly-0035.jpk-force	480.115	Cell with Glycogen condensates	OFF
	cell no14 off gly-0036.jpk-force	449.015	Cell with Glycogen condensates	OFF
	cell no14 off gly-0037.jpk-force	469.138	Cell with Glycogen condensates	OFF
	cell no14 off gly-0042.jpk-force	500.024	Cell with Glycogen condensates	OFF
	cell no14 off gly-0043.jpk-force	521.016	Cell with Glycogen condensates	OFF
	cell no14 off gly-0044.jpk-force	525.844	Cell with Glycogen condensates	OFF
	cell no14 off gly-0045.jpk-force	526.728	Cell with Glycogen condensates	OFF
	cell no14 off gly-0046.jpk-force	540.903	Cell with Glycogen condensates	OFF
	cell no14 off gly-0047.jpk-force	511.746	Cell with Glycogen condensates	OFF
	cell no14 off gly-0050.jpk-force	553.995	Cell with Glycogen condensates	OFF
	cell no14 off gly-0051.jpk-force	507.807	Cell with Glycogen condensates	OFF
	cell no14 off gly-0052.jpk-force	526.099	Cell with Glycogen condensates	OFF
	cell no14 off gly-0053.jpk-force	535.829	Cell with Glycogen condensates	OFF
	cell no14 off gly-0054.jpk-force	546.647	Cell with Glycogen condensates	OFF
	cell no14 off gly-0055.jpk-force	476.707	Cell with Glycogen condensates	OFF
	cell no14 off gly-0056.jpk-force	485.711	Cell with Glycogen condensates	OFF
	cell no14 off gly-0057.jpk-force	500.82	Cell with Glycogen condensates	OFF
	cell no14 off gly-0058.jpk-force	463.377	Cell with Glycogen condensates	OFF
	cell no14 off gly-0059.jpk-force	461.414	Cell with Glycogen condensates	OFF
	cell no14 off gly-0061.jpk-force	565.643	Cell with Glycogen condensates	OFF
	cell no14 off gly-0062.jpk-force	584.743	Cell with Glycogen condensates	OFF
	cell no14 off gly-0063.jpk-force	589.825	Cell with Glycogen condensates	OFF
	cell no2 off gly-0017.jpk-force	572.791	Cell with Glycogen condensates	OFF
	cell no2 off gly-0018.jpk-force	586.757	Cell with Glycogen condensates	OFF
	cell no2 off gly-0019.jpk-force	592.71	Cell with Glycogen condensates	OFF
	cell no2 off gly-0020.jpk-force	588.816	Cell with Glycogen condensates	OFF
	cell no2 off gly-0027.jpk-force	557.496	Cell with Glycogen condensates	OFF
	cell no2 off gly-0028.jpk-force	566.258	Cell with Glycogen condensates	OFF
	cell no2 off gly-0029.jpk-force	611.266	Cell with Glycogen condensates	OFF
	cell no2 off gly-0030.jpk-force	621.334	Cell with Glycogen condensates	OFF
	cell no2 off gly-0033.jpk-force	602.228	Cell with Glycogen condensates	OFF
	cell no2 off gly-0034.jpk-force	619.141	Cell with Glycogen condensates	OFF
	cell no2 off gly-0035.jpk-force	629.117	Cell with Glycogen condensates	OFF
	cell no2 off gly-0036.jpk-force	634.154	Cell with Glycogen condensates	OFF
	cell no2 off gly-0048.jpk-force	565.919	Cell with Glycogen condensates	OFF
	cell no2 off gly-0049.jpk-force	598.871	Cell with Glycogen condensates	OFF
	cell no2 off gly-0050.jpk-force	589.974	Cell with Glycogen condensates	OFF
	cell no2 off gly-0053.jpk-force	618.813	Cell with Glycogen condensates	OFF
	cell no2 off gly-0054.jpk-force	601.69	Cell with Glycogen condensates	OFF
	cell no2 off gly-0055.jpk-force	653.721	Cell with Glycogen condensates	OFF
	cell no2 off gly-0056.jpk-force	655.845	Cell with Glycogen condensates	OFF
	cell no2 off gly-0057.jpk-force	657.736	Cell with Glycogen condensates	OFF
	cell no2 off gly-0058.jpk-force	662.702	Cell with Glycogen condensates	OFF
	cell no2 off gly-0059.jpk-force	665.645	Cell with Glycogen condensates	OFF
	cell no2 off gly-0060.jpk-force	655.627	Cell with Glycogen condensates	OFF
	cell no2 off gly-0061.jpk-force	658.629	Cell with Glycogen condensates	OFF
	cell no2 off gly-0062.jpk-force	657.594	Cell with Glycogen condensates	OFF
	cell no4 off gly-0004.jpk-force	528.062	Cell with Glycogen condensates	OFF
	cell no4 off gly-0005.jpk-force	568.921	Cell with Glycogen condensates	OFF
	cell no4 off gly-0007.jpk-force	531.871	Cell with Glycogen condensates	OFF
	cell no4 off gly-0009.jpk-force	518.712	Cell with Glycogen condensates	OFF
	cell no4 off gly-0010.jpk-force	574.854	Cell with Glycogen condensates	OFF
	cell no4 off gly-0011.jpk-force	683.852	Cell with Glycogen condensates	OFF
	cell no4 off gly-0012.jpk-force	612.701	Cell with Glycogen condensates	OFF
	cell no4 off gly-0013.jpk-force	712.62	Cell with Glycogen condensates	OFF
	cell no4 off gly-0014.jpk-force	674.84	Cell with Glycogen condensates	OFF
	cell no4 off gly-0015.jpk-force	667.635	Cell with Glycogen condensates	OFF
	cell no4 off gly-0016.jpk-force	653.442	Cell with Glycogen condensates	OFF
	cell no4 off gly-0017.jpk-force	717.321	Cell with Glycogen condensates	OFF
	cell no4 off gly-0018.jpk-force	730.468	Cell with Glycogen condensates	OFF
	cell no4 off gly-0019.jpk-force	752.662	Cell with Glycogen condensates	OFF
	cell no4 off gly-0020.jpk-force	753.527	Cell with Glycogen condensates	OFF
	cell no4 off gly-0021.jpk-force	763.491	Cell with Glycogen condensates	OFF
	cell no4 off gly-0022.jpk-force	607.186	Cell with Glycogen condensates	OFF
	cell no4 off gly-0023.jpk-force	782.272	Cell with Glycogen condensates	OFF
	cell no4 off gly-0025.jpk-force	744.313	Cell with Glycogen condensates	OFF
	cell no4 off gly-0026.jpk-force	791.363	Cell with Glycogen condensates	OFF
	cell no4 off gly-0027.jpk-force	793.192	Cell with Glycogen condensates	OFF
	cell no4 off gly-0028.jpk-force	752.339	Cell with Glycogen condensates	OFF
	cell no4 off gly-0029.jpk-force	795.189	Cell with Glycogen condensates	OFF
	cell no4 off gly-0030.jpk-force	784.324	Cell with Glycogen condensates	OFF
	cell no4 off gly-0031.jpk-force	791.208	Cell with Glycogen condensates	OFF
	cell no4 off gly-0032.jpk-force	785.171	Cell with Glycogen condensates	OFF
	cell no4 off gly-0033.jpk-force	802.081	Cell with Glycogen condensates	OFF
	cell no4 off gly-0034.jpk-force	789.288	Cell with Glycogen condensates	OFF
	cell no4 off gly-0035.jpk-force	849.287	Cell with Glycogen condensates	OFF
	cell no4 off gly-0036.jpk-force	839.164	Cell with Glycogen condensates	OFF
	cell no4 off gly-0037.jpk-force	754.07	Cell with Glycogen condensates	OFF
	cell no4 off gly-0038.jpk-force	852.945	Cell with Glycogen condensates	OFF
	cell no4 off gly-0039.jpk-force	867.938	Cell with Glycogen condensates	OFF
	cell no4 off gly-0040.jpk-force	856.061	Cell with Glycogen condensates	OFF
	cell no4 off gly-0041.jpk-force	865.908	Cell with Glycogen condensates	OFF
	cell no4 off gly-0042.jpk-force	812.888	Cell with Glycogen condensates	OFF
	cell no4 off gly-0043.jpk-force	920.939	Cell with Glycogen condensates	OFF
	cell no4 off gly-0044.jpk-force	920.895	Cell with Glycogen condensates	OFF
	cell no4 off gly-0045.jpk-force	914.841	Cell with Glycogen condensates	OFF
	cell no4 off gly-0046.jpk-force	944.001	Cell with Glycogen condensates	OFF
	cell no4 off gly-0047.jpk-force	926.911	Cell with Glycogen condensates	OFF
	cell no4 off gly-0048.jpk-force	942.705	Cell with Glycogen condensates	OFF
	cell no4 off gly-0049.jpk-force	960.916	Cell with Glycogen condensates	OFF
	cell no4 off gly-0050.jpk-force	956.739	Cell with Glycogen condensates	OFF
	cell no4 off gly-0051.jpk-force	951.707	Cell with Glycogen condensates	OFF
	cell no4 off gly-0052.jpk-force	893.638	Cell with Glycogen condensates	OFF
	cell no4 off gly-0053.jpk-force	899.649	Cell with Glycogen condensates	OFF
	cell no4 off gly-0054.jpk-force	955.677	Cell with Glycogen condensates	OFF
	cell no4 off gly-0055.jpk-force	893.653	Cell with Glycogen condensates	OFF
	cell no4 off gly-0056.jpk-force	911.621	Cell with Glycogen condensates	OFF
	cell no4 off gly-0057.jpk-force	911.653	Cell with Glycogen condensates	OFF
	cell no4 off gly-0058.jpk-force	1008.61	Cell with Glycogen condensates	OFF
	cell no4 off gly-0059.jpk-force	1006.55	Cell with Glycogen condensates	OFF
	cell no4 off gly-0060.jpk-force	934.495	Cell with Glycogen condensates	OFF
	cell no4 off gly-0061.jpk-force	927.535	Cell with Glycogen condensates	OFF
	cell no4 off gly-0062.jpk-force	938.497	Cell with Glycogen condensates	OFF
	cell no4 off gly-0063.jpk-force	931.542	Cell with Glycogen condensates	OFF
	cell no6 off gly-0008.jpk-force	485.542	Cell with Glycogen condensates	OFF
	cell no6 off gly-0009.jpk-force	566.544	Cell with Glycogen condensates	OFF
	cell no6 off gly-0010.jpk-force	642.608	Cell with Glycogen condensates	OFF
	cell no6 off gly-0011.jpk-force	566.256	Cell with Glycogen condensates	OFF
	cell no6 off gly-0012.jpk-force	653.299	Cell with Glycogen condensates	OFF
	cell no6 off gly-0013.jpk-force	658.2	Cell with Glycogen condensates	OFF
	cell no6 off gly-0014.jpk-force	644.334	Cell with Glycogen condensates	OFF
	cell no6 off gly-0015.jpk-force	539.099	Cell with Glycogen condensates	OFF
	cell no6 off gly-0016.jpk-force	600.257	Cell with Glycogen condensates	OFF
	cell no6 off gly-0017.jpk-force	649.294	Cell with Glycogen condensates	OFF
	cell no6 off gly-0018.jpk-force	657.215	Cell with Glycogen condensates	OFF
	cell no6 off gly-0019.jpk-force	660.141	Cell with Glycogen condensates	OFF
	cell no6 off gly-0020.jpk-force	666.092	Cell with Glycogen condensates	OFF
	cell no6 off gly-0021.jpk-force	590.353	Cell with Glycogen condensates	OFF
	cell no6 off gly-0022.jpk-force	611.892	Cell with Glycogen condensates	OFF
	cell no6 off gly-0023.jpk-force	693.066	Cell with Glycogen condensates	OFF
	cell no6 off gly-0024.jpk-force	691.097	Cell with Glycogen condensates	OFF
	cell no6 off gly-0025.jpk-force	708.129	Cell with Glycogen condensates	OFF
	cell no6 off gly-0026.jpk-force	694.094	Cell with Glycogen condensates	OFF
	cell no6 off gly-0027.jpk-force	708.985	Cell with Glycogen condensates	OFF
	cell no6 off gly-0028.jpk-force	725.036	Cell with Glycogen condensates	OFF
	cell no6 off gly-0029.jpk-force	713.969	Cell with Glycogen condensates	OFF
	cell no6 off gly-0030.jpk-force	727.202	Cell with Glycogen condensates	OFF
	cell no6 off gly-0031.jpk-force	730.014	Cell with Glycogen condensates	OFF
	cell no6 off gly-0033.jpk-force	714.86	Cell with Glycogen condensates	OFF
	cell no6 off gly-0034.jpk-force	626.748	Cell with Glycogen condensates	OFF
	cell no6 off gly-0035.jpk-force	690.76	Cell with Glycogen condensates	OFF
	cell no6 off gly-0036.jpk-force	682.642	Cell with Glycogen condensates	OFF
	cell no6 off gly-0037.jpk-force	720.781	Cell with Glycogen condensates	OFF
	cell no6 off gly-0038.jpk-force	740.908	Cell with Glycogen condensates	OFF
	cell no6 off gly-0039.jpk-force	759.886	Cell with Glycogen condensates	OFF
	cell no6 off gly-0040.jpk-force	721.529	Cell with Glycogen condensates	OFF
	cell no6 off gly-0041.jpk-force	770.708	Cell with Glycogen condensates	OFF
	cell no6 off gly-0042.jpk-force	752.768	Cell with Glycogen condensates	OFF
	cell no6 off gly-0043.jpk-force	754.78	Cell with Glycogen condensates	OFF
	cell no6 off gly-0044.jpk-force	729.661	Cell with Glycogen condensates	OFF
	cell no6 off gly-0046.jpk-force	768.806	Cell with Glycogen condensates	OFF
	cell no6 off gly-0050.jpk-force	751.422	Cell with Glycogen condensates	OFF
	cell no6 off gly-0051.jpk-force	778.513	Cell with Glycogen condensates	OFF
	cell no6 off gly-0052.jpk-force	772.464	Cell with Glycogen condensates	OFF
	cell no6 off gly-0053.jpk-force	802.561	Cell with Glycogen condensates	OFF
	cell no6 off gly-0054.jpk-force	805.584	Cell with Glycogen condensates	OFF
	cell no6 off gly-0055.jpk-force	804.613	Cell with Glycogen condensates	OFF
	cell no6 off gly-0057.jpk-force	797.494	Cell with Glycogen condensates	OFF
	cell no6 off gly-0058.jpk-force	798.487	Cell with Glycogen condensates	OFF
	cell no6 off gly-0059.jpk-force	805.309	Cell with Glycogen condensates	OFF
	cell no6 off gly-0060.jpk-force	796.231	Cell with Glycogen condensates	OFF
	cell no6 off gly-0061.jpk-force	802.245	Cell with Glycogen condensates	OFF
	cell no6 off gly-0062.jpk-force	802.34	Cell with Glycogen condensates	OFF
	cell no6 off gly-0063.jpk-force	812.897	Cell with Glycogen condensates	OFF
	cell no7 off gly-0003.jpk-force	447.656	Cell with Glycogen condensates	OFF
	cell no7 off gly-0013.jpk-force	409.069	Cell with Glycogen condensates	OFF
	cell no7 off gly-0014.jpk-force	485.94	Cell with Glycogen condensates	OFF
	cell no7 off gly-0017.jpk-force	474.027	Cell with Glycogen condensates	OFF
	cell no7 off gly-0018.jpk-force	465.108	Cell with Glycogen condensates	OFF
	cell no7 off gly-0031.jpk-force	469.788	Cell with Glycogen condensates	OFF
	cell no7 off gly-0034.jpk-force	460.771	Cell with Glycogen condensates	OFF
	cell no7 off gly-0035.jpk-force	538.793	Cell with Glycogen condensates	OFF
	cell no7 off gly-0047.jpk-force	592.442	Cell with Glycogen condensates	OFF
	cell no7 off gly-0048.jpk-force	597.363	Cell with Glycogen condensates	OFF
	cell no7 off gly-0049.jpk-force	530.319	Cell with Glycogen condensates	OFF
	cell no7 off gly-0061.jpk-force	584.11	Cell with Glycogen condensates	OFF
	cell no7 off gly-0062.jpk-force	589.177	Cell with Glycogen condensates	OFF
	cell no7 off gly-0063.jpk-force	585.08	Cell with Glycogen condensates	OFF
	cell no8 off gly-0001.jpk-force	557.553	Cell with Glycogen condensates	OFF
	cell no8 off gly-0002.jpk-force	557.2	Cell with Glycogen condensates	OFF
	cell no8 off gly-0003.jpk-force	545.244	Cell with Glycogen condensates	OFF
	cell no8 off gly-0004.jpk-force	687.252	Cell with Glycogen condensates	OFF
	cell no8 off gly-0005.jpk-force	679.346	Cell with Glycogen condensates	OFF
	cell no8 off gly-0006.jpk-force	642.147	Cell with Glycogen condensates	OFF
	cell no8 off gly-0007.jpk-force	681.176	Cell with Glycogen condensates	OFF
	cell no8 off gly-0008.jpk-force	687.381	Cell with Glycogen condensates	OFF
	cell no8 off gly-0009.jpk-force	627.863	Cell with Glycogen condensates	OFF
	cell no8 off gly-0010.jpk-force	644.604	Cell with Glycogen condensates	OFF
	cell no8 off gly-0011.jpk-force	572.594	Cell with Glycogen condensates	OFF
	cell no8 off gly-0012.jpk-force	674.664	Cell with Glycogen condensates	OFF
	cell no8 off gly-0013.jpk-force	676.674	Cell with Glycogen condensates	OFF
	cell no8 off gly-0014.jpk-force	692.637	Cell with Glycogen condensates	OFF
	cell no8 off gly-0015.jpk-force	570.297	Cell with Glycogen condensates	OFF
	cell no8 off gly-0016.jpk-force	583.365	Cell with Glycogen condensates	OFF
	cell no8 off gly-0017.jpk-force	695.717	Cell with Glycogen condensates	OFF
	cell no8 off gly-0018.jpk-force	692.582	Cell with Glycogen condensates	OFF
	cell no8 off gly-0019.jpk-force	614.184	Cell with Glycogen condensates	OFF
	cell no8 off gly-0020.jpk-force	672.516	Cell with Glycogen condensates	OFF
	cell no8 off gly-0023.jpk-force	497.513	Cell with Glycogen condensates	OFF
	cell no8 off gly-0024.jpk-force	492.196	Cell with Glycogen condensates	OFF
	cell no8 off gly-0025.jpk-force	590.471	Cell with Glycogen condensates	OFF
	cell no8 off gly-0026.jpk-force	492.446	Cell with Glycogen condensates	OFF
	cell no8 off gly-0028.jpk-force	580.383	Cell with Glycogen condensates	OFF
	cell no8 off gly-0029.jpk-force	699.186	Cell with Glycogen condensates	OFF
	cell no8 off gly-0030.jpk-force	577.044	Cell with Glycogen condensates	OFF
	cell no8 off gly-0031.jpk-force	702.046	Cell with Glycogen condensates	OFF
	cell no8 off gly-0032.jpk-force	582.144	Cell with Glycogen condensates	OFF
	cell no8 off gly-0033.jpk-force	703.134	Cell with Glycogen condensates	OFF
	cell no8 off gly-0034.jpk-force	711.071	Cell with Glycogen condensates	OFF
	cell no8 off gly-0035.jpk-force	697.251	Cell with Glycogen condensates	OFF
	cell no8 off gly-0036.jpk-force	700.158	Cell with Glycogen condensates	OFF
	cell no8 off gly-0037.jpk-force	692.112	Cell with Glycogen condensates	OFF
	cell no8 off gly-0038.jpk-force	669.875	Cell with Glycogen condensates	OFF
	cell no8 off gly-0039.jpk-force	604.981	Cell with Glycogen condensates	OFF
	cell no8 off gly-0040.jpk-force	595.957	Cell with Glycogen condensates	OFF
	cell no8 off gly-0041.jpk-force	699.816	Cell with Glycogen condensates	OFF
	cell no8 off gly-0042.jpk-force	538.634	Cell with Glycogen condensates	OFF
	cell no8 off gly-0043.jpk-force	698.705	Cell with Glycogen condensates	OFF
	cell no8 off gly-0044.jpk-force	706.981	Cell with Glycogen condensates	OFF
	cell no8 off gly-0045.jpk-force	712.961	Cell with Glycogen condensates	OFF
	cell no8 off gly-0046.jpk-force	710.77	Cell with Glycogen condensates	OFF
	cell no8 off gly-0047.jpk-force	710.712	Cell with Glycogen condensates	OFF
	cell no8 off gly-0048.jpk-force	700.71	Cell with Glycogen condensates	OFF
	cell no8 off gly-0049.jpk-force	701.522	Cell with Glycogen condensates	OFF
	cell no8 off gly-0050.jpk-force	705.714	Cell with Glycogen condensates	OFF
	cell no8 off gly-0051.jpk-force	589.524	Cell with Glycogen condensates	OFF
	cell no8 off gly-0052.jpk-force	695.575	Cell with Glycogen condensates	OFF
	cell no8 off gly-0058.jpk-force	490.671	Cell with Glycogen condensates	OFF
	cell no8 off gly-0060.jpk-force	488.493	Cell with Glycogen condensates	OFF
	cell no7 off gly-0001.jpk-force	810.711	Cell with Glycogen condensates	OFF
	cell no7 off gly-0014.jpk-force	809.318	Cell with Glycogen condensates	OFF
	cell no7 off gly-0017.jpk-force	802.073	Cell with Glycogen condensates	OFF
	cell no7 off gly-0024.jpk-force	797.524	Cell with Glycogen condensates	OFF
	cell no7 off gly-0030.jpk-force	807.125	Cell with Glycogen condensates	OFF
	cell no7 off gly-0032.jpk-force	816.922	Cell with Glycogen condensates	OFF
	cell no7 off gly-0033.jpk-force	829.563	Cell with Glycogen condensates	OFF
	cell no7 off gly-0036.jpk-force	825.372	Cell with Glycogen condensates	OFF
	cell no7 off gly-0046.jpk-force	806.452	Cell with Glycogen condensates	OFF
	cell no7 off gly-0047.jpk-force	811.397	Cell with Glycogen condensates	OFF
	cell no7 off gly-0060.jpk-force	823.112	Cell with Glycogen condensates	OFF
	cell no7 off gly-0061.jpk-force	827.982	Cell with Glycogen condensates	OFF

## Sheet: Glycogen-free cell
	file_name	Indentation depth (nm)	Cell Type
	cell n14 null-0003.jpk-force	401.37	Glycogen-free cell
	cell n14 null-0004.jpk-force	403.178	Glycogen-free cell
	cell n14 null-0007.jpk-force	414.355	Glycogen-free cell
	cell n14 null-0008.jpk-force	428.251	Glycogen-free cell
	cell n14 null-0009.jpk-force	448.362	Glycogen-free cell
	cell n14 null-0010.jpk-force	466.329	Glycogen-free cell
	cell n14 null-0011.jpk-force	469.263	Glycogen-free cell
	cell n14 null-0013.jpk-force	443.399	Glycogen-free cell
	cell n14 null-0014.jpk-force	440.297	Glycogen-free cell
	cell n14 null-0019.jpk-force	569.206	Glycogen-free cell
	cell n14 null-0020.jpk-force	547.072	Glycogen-free cell
	cell n14 null-0021.jpk-force	455.742	Glycogen-free cell
	cell n14 null-0023.jpk-force	518.28	Glycogen-free cell
	cell n14 null-0024.jpk-force	631.261	Glycogen-free cell
	cell n14 null-0025.jpk-force	801.508	Glycogen-free cell
	cell n14 null-0030.jpk-force	693.57	Glycogen-free cell
	cell n14 null-0031.jpk-force	704.516	Glycogen-free cell
	cell n14 null-0033.jpk-force	713.297	Glycogen-free cell
	cell n14 null-0034.jpk-force	716.425	Glycogen-free cell
	cell n14 null-0036.jpk-force	731.438	Glycogen-free cell
	cell n14 null-0037.jpk-force	722.387	Glycogen-free cell
	cell n14 null-0038.jpk-force	731.416	Glycogen-free cell
	cell n14 null-0039.jpk-force	732.467	Glycogen-free cell
	cell n14 null-0040.jpk-force	740.434	Glycogen-free cell
	cell n14 null-0041.jpk-force	741.471	Glycogen-free cell
	cell n14 null-0042.jpk-force	740.632	Glycogen-free cell
	cell n14 null-0043.jpk-force	738.521	Glycogen-free cell
	cell n14 null-0044.jpk-force	750.324	Glycogen-free cell
	cell n14 null-0045.jpk-force	752.541	Glycogen-free cell
	cell n14 null-0046.jpk-force	748.438	Glycogen-free cell
	cell n14 null-0051.jpk-force	757.239	Glycogen-free cell
	cell n14 null-0052.jpk-force	759.23	Glycogen-free cell
	cell n14 null-0054.jpk-force	784.224	Glycogen-free cell
	cell n14 null-0061.jpk-force	573.032	Glycogen-free cell
	cell n14 null-0062.jpk-force	570.257	Glycogen-free cell
	cell n15 null-0016.jpk-force	422.754	Glycogen-free cell
	cell n15 null-0017.jpk-force	436.721	Glycogen-free cell
	cell n15 null-0018.jpk-force	443.618	Glycogen-free cell
	cell n15 null-0019.jpk-force	452.751	Glycogen-free cell
	cell n15 null-0020.jpk-force	458.502	Glycogen-free cell
	cell n15 null-0021.jpk-force	462.546	Glycogen-free cell
	cell n15 null-0022.jpk-force	473.47	Glycogen-free cell
	cell n15 null-0023.jpk-force	598.607	Glycogen-free cell
	cell n15 null-0026.jpk-force	476.522	Glycogen-free cell
	cell n15 null-0027.jpk-force	397.538	Glycogen-free cell
	cell n15 null-0028.jpk-force	482.655	Glycogen-free cell
	cell n15 null-0029.jpk-force	374.42	Glycogen-free cell
	cell n15 null-0032.jpk-force	663.806	Glycogen-free cell
	cell n15 null-0033.jpk-force	561.931	Glycogen-free cell
	cell n15 null-0034.jpk-force	724.628	Glycogen-free cell
	cell n15 null-0035.jpk-force	745.484	Glycogen-free cell
	cell n15 null-0036.jpk-force	614.132	Glycogen-free cell
	cell n15 null-0037.jpk-force	619.22	Glycogen-free cell
	cell n15 null-0038.jpk-force	636.306	Glycogen-free cell
	cell n15 null-0039.jpk-force	643.243	Glycogen-free cell
	cell n15 null-0063.jpk-force	490.861	Glycogen-free cell
	cell no9 null mid-0000.jpk-force	778.827	Glycogen-free cell
	cell no9 null mid-0004.jpk-force	786.618	Glycogen-free cell
	cell no9 null mid-0008.jpk-force	661.679	Glycogen-free cell
	cell no9 null mid-0011.jpk-force	667.84	Glycogen-free cell
	cell no9 null mid-0012.jpk-force	773.841	Glycogen-free cell
	cell no9 null mid-0015.jpk-force	676.684	Glycogen-free cell
	cell no9 null mid-0016.jpk-force	674.507	Glycogen-free cell
	cell no9 null mid-0017.jpk-force	722.738	Glycogen-free cell
	cell no9 null mid-0023.jpk-force	654.743	Glycogen-free cell
	cell no9 null mid-0027.jpk-force	654.51	Glycogen-free cell
	cell no9 null mid-0035.jpk-force	645.19	Glycogen-free cell
	cell no9 null mid-0036.jpk-force	657.394	Glycogen-free cell
	cell no9 null mid-0037.jpk-force	648.418	Glycogen-free cell
	cell no9 null mid-0040.jpk-force	646.35	Glycogen-free cell
	cell no9 null mid-0042.jpk-force	654.44	Glycogen-free cell
	cell no9 null mid-0043.jpk-force	651.257	Glycogen-free cell
	cell no9 null mid-0044.jpk-force	660.195	Glycogen-free cell
	cell no9 null mid-0045.jpk-force	659.536	Glycogen-free cell
	cell no9 null mid-0046.jpk-force	666.204	Glycogen-free cell
	cell no9 null mid-0047.jpk-force	645.088	Glycogen-free cell
	cell no9 null mid-0050.jpk-force	667.084	Glycogen-free cell
	cell no9 null mid-0063.jpk-force	644.146	Glycogen-free cell
	cell no9 null pole-0007.jpk-force	682.85	Glycogen-free cell
	cell no9 null pole-0008.jpk-force	802.734	Glycogen-free cell
	cell no9 null pole-0013.jpk-force	669.592	Glycogen-free cell
	cell no9 null pole-0027.jpk-force	678.488	Glycogen-free cell
	cell no9 null pole-0033.jpk-force	674.374	Glycogen-free cell
	cell no9 null pole-0035.jpk-force	685.335	Glycogen-free cell
	cell no9 null pole-0036.jpk-force	687.322	Glycogen-free cell
	cell no9 null pole-0039.jpk-force	671.436	Glycogen-free cell
	cell no9 null pole-0041.jpk-force	806.471	Glycogen-free cell
	cell no9 null pole-0043.jpk-force	666.548	Glycogen-free cell
	cell no9 null pole-0045.jpk-force	680.049	Glycogen-free cell
	cell no9 null pole-0046.jpk-force	690.118	Glycogen-free cell
	cell no9 null pole-0051.jpk-force	665.183	Glycogen-free cell
	cell no9 null pole-0052.jpk-force	679.055	Glycogen-free cell
	cell no9 null pole-0053.jpk-force	679.088	Glycogen-free cell
	cell no9 null pole-0054.jpk-force	709.305	Glycogen-free cell
	cell no9 null pole-0059.jpk-force	705.766	Glycogen-free cell
	cell no9 null pole-0060.jpk-force	674.029	Glycogen-free cell
	cell no9 null pole-0061.jpk-force	671.891	Glycogen-free cell
	cell no 3 null-0001.jpk-force	823.032	Glycogen-free cell
	cell no 3 null-0003.jpk-force	886.414	Glycogen-free cell
	cell no 3 null-0004.jpk-force	887.697	Glycogen-free cell
	cell no 3 null-0005.jpk-force	873.349	Glycogen-free cell
	cell no 3 null-0006.jpk-force	900.527	Glycogen-free cell
	cell no 3 null-0007.jpk-force	891.29	Glycogen-free cell
	cell no 3 null-0008.jpk-force	885.468	Glycogen-free cell
	cell no 3 null-0009.jpk-force	889.494	Glycogen-free cell
	cell no 3 null-0010.jpk-force	902.993	Glycogen-free cell
	cell no 3 null-0011.jpk-force	897.384	Glycogen-free cell
	cell no 3 null-0012.jpk-force	892.418	Glycogen-free cell
	cell no 3 null-0013.jpk-force	903.357	Glycogen-free cell
	cell no 3 null-0014.jpk-force	883.217	Glycogen-free cell
	cell no 3 null-0015.jpk-force	887.232	Glycogen-free cell
	cell no 3 null-0016.jpk-force	891.198	Glycogen-free cell
	cell no 3 null-0017.jpk-force	899.186	Glycogen-free cell
	cell no 3 null-0018.jpk-force	911.32	Glycogen-free cell
	cell no 3 null-0019.jpk-force	897.37	Glycogen-free cell
	cell no 3 null-0020.jpk-force	900.175	Glycogen-free cell
	cell no 3 null-0021.jpk-force	884.842	Glycogen-free cell
	cell no 3 null-0022.jpk-force	887.742	Glycogen-free cell
	cell no 3 null-0023.jpk-force	890.632	Glycogen-free cell
	cell no 3 null-0027.jpk-force	890.941	Glycogen-free cell
	cell no 3 null-0028.jpk-force	878.073	Glycogen-free cell
	cell no 3 null-0034.jpk-force	883.779	Glycogen-free cell
	cell no 3 null-0035.jpk-force	894.131	Glycogen-free cell
	cell no 3 null-0036.jpk-force	898.881	Glycogen-free cell
	cell no 3 null-0037.jpk-force	905.728	Glycogen-free cell
	cell no 3 null-0038.jpk-force	895.987	Glycogen-free cell
	cell no 3 null-0039.jpk-force	895.781	Glycogen-free cell
	cell no 3 null-0040.jpk-force	884.901	Glycogen-free cell
	cell no 3 null-0041.jpk-force	893.828	Glycogen-free cell
	cell no 3 null-0042.jpk-force	879.398	Glycogen-free cell
	cell no 3 null-0043.jpk-force	900.328	Glycogen-free cell
	cell no 3 null-0044.jpk-force	883.771	Glycogen-free cell
	cell no 3 null-0048.jpk-force	869.782	Glycogen-free cell
	cell no 3 null-0049.jpk-force	883.722	Glycogen-free cell
	cell no 3 null-0050.jpk-force	883.633	Glycogen-free cell
	cell no 3 null-0051.jpk-force	882.448	Glycogen-free cell
	cell no 3 null-0052.jpk-force	870.414	Glycogen-free cell
	cell no 3 null-0058.jpk-force	879.7	Glycogen-free cell
	cell no 3 null-0060.jpk-force	779.458	Glycogen-free cell
	cell no 3 null-0061.jpk-force	864.482	Glycogen-free cell
	cell no 3 null-0062.jpk-force	875.375	Glycogen-free cell
	cell no 3 null-0063.jpk-force	879.037	Glycogen-free cell
	cell no 5 null-0004.jpk-force	900.858	Glycogen-free cell
	cell no 5 null-0005.jpk-force	800.168	Glycogen-free cell
	cell no 5 null-0010.jpk-force	897.054	Glycogen-free cell
	cell no 5 null-0011.jpk-force	897.639	Glycogen-free cell
	cell no 5 null-0012.jpk-force	894.685	Glycogen-free cell
	cell no 5 null-0019.jpk-force	793.544	Glycogen-free cell
	cell no 5 null-0020.jpk-force	896.274	Glycogen-free cell
	cell no 5 null-0021.jpk-force	899.003	Glycogen-free cell
	cell no 5 null-0022.jpk-force	779.969	Glycogen-free cell
	cell no 5 null-0023.jpk-force	785.81	Glycogen-free cell
	cell no 5 null-0024.jpk-force	884.145	Glycogen-free cell
	cell no 5 null-0025.jpk-force	883.945	Glycogen-free cell
	cell no 5 null-0026.jpk-force	892.916	Glycogen-free cell
	cell no 5 null-0027.jpk-force	874.849	Glycogen-free cell
	cell no 5 null-0028.jpk-force	844.82	Glycogen-free cell
	cell no 5 null-0029.jpk-force	783.723	Glycogen-free cell
	cell no 5 null-0030.jpk-force	775.243	Glycogen-free cell
	cell no 5 null-0033.jpk-force	764.523	Glycogen-free cell
	cell no 5 null-0034.jpk-force	776.766	Glycogen-free cell
	cell no 5 null-0038.jpk-force	778.776	Glycogen-free cell
	cell no 5 null-0046.jpk-force	762.696	Glycogen-free cell
	cell no 5 null-0047.jpk-force	762.731	Glycogen-free cell
	cell no 5 null-0051.jpk-force	764.223	Glycogen-free cell
	cell no 8 null-0003.jpk-force	817.782	Glycogen-free cell
	cell no 8 null-0004.jpk-force	916.277	Glycogen-free cell
	cell no 8 null-0005.jpk-force	914.766	Glycogen-free cell
	cell no 8 null-0006.jpk-force	814.221	Glycogen-free cell
	cell no 8 null-0007.jpk-force	810.771	Glycogen-free cell
	cell no 8 null-0010.jpk-force	921.737	Glycogen-free cell
	cell no 8 null-0011.jpk-force	824.101	Glycogen-free cell
	cell no 8 null-0012.jpk-force	921.221	Glycogen-free cell
	cell no 8 null-0013.jpk-force	810.661	Glycogen-free cell
	cell no 8 null-0018.jpk-force	929.164	Glycogen-free cell
	cell no 8 null-0019.jpk-force	924.949	Glycogen-free cell
	cell no 8 null-0020.jpk-force	919.844	Glycogen-free cell
	cell no 8 null-0021.jpk-force	922.008	Glycogen-free cell
	cell no 8 null-0022.jpk-force	821.877	Glycogen-free cell
	cell no 8 null-0023.jpk-force	805.716	Glycogen-free cell
	cell no 8 null-0024.jpk-force	916.475	Glycogen-free cell
	cell no 8 null-0025.jpk-force	925.34	Glycogen-free cell
	cell no 8 null-0026.jpk-force	920.974	Glycogen-free cell
	cell no 8 null-0027.jpk-force	921.919	Glycogen-free cell
	cell no 8 null-0028.jpk-force	919.477	Glycogen-free cell
	cell no 8 null-0029.jpk-force	920.165	Glycogen-free cell
	cell no 8 null-0033.jpk-force	807.916	Glycogen-free cell
	cell no 8 null-0034.jpk-force	809.744	Glycogen-free cell
	cell no 8 null-0035.jpk-force	924.234	Glycogen-free cell
	cell no 8 null-0036.jpk-force	933.583	Glycogen-free cell
	cell no 8 null-0037.jpk-force	925.802	Glycogen-free cell
	cell no 8 null-0038.jpk-force	927.815	Glycogen-free cell
	cell no 8 null-0039.jpk-force	808.928	Glycogen-free cell
	cell no 8 null-0042.jpk-force	803.99	Glycogen-free cell
	cell no 8 null-0043.jpk-force	817.75	Glycogen-free cell
	cell no 8 null-0044.jpk-force	927.426	Glycogen-free cell
	cell no 8 null-0045.jpk-force	919.409	Glycogen-free cell
	cell no 8 null-0046.jpk-force	815.023	Glycogen-free cell
	cell no 8 null-0047.jpk-force	803.761	Glycogen-free cell
	cell no 8 null-0048.jpk-force	803.69	Glycogen-free cell
	cell no 8 null-0049.jpk-force	824.926	Glycogen-free cell
	cell no 8 null-0050.jpk-force	915.502	Glycogen-free cell
	cell no 8 null-0051.jpk-force	924.602	Glycogen-free cell
	cell no 8 null-0052.jpk-force	927.797	Glycogen-free cell
	cell no 8 null-0053.jpk-force	930.654	Glycogen-free cell
	cell no 8 null-0054.jpk-force	915.798	Glycogen-free cell
	cell no 8 null-0055.jpk-force	794.66	Glycogen-free cell
	cell no 8 null-0058.jpk-force	855.618	Glycogen-free cell
	cell no 8 null-0059.jpk-force	913.229	Glycogen-free cell
	cell no 8 null-0060.jpk-force	516.885	Glycogen-free cell
	cell no 8 null-0061.jpk-force	844.291	Glycogen-free cell
	cell no 8 null-0062.jpk-force	800.119	Glycogen-free cell
	cell no 8 null-0063.jpk-force	788.932	Glycogen-free cell
	cell no16 mid null-0010.jpk-force	402.218	Glycogen-free cell
	cell no16 mid null-0011.jpk-force	394.152	Glycogen-free cell
	cell no16 mid null-0012.jpk-force	393.971	Glycogen-free cell
	cell no16 mid null-0013.jpk-force	431.397	Glycogen-free cell
	cell no16 mid null-0014.jpk-force	424.304	Glycogen-free cell
	cell no16 mid null-0015.jpk-force	382.955	Glycogen-free cell
	cell no16 mid null-0019.jpk-force	433.107	Glycogen-free cell
	cell no16 mid null-0020.jpk-force	396.995	Glycogen-free cell
	cell no16 mid null-0022.jpk-force	545.055	Glycogen-free cell
	cell no16 mid null-0023.jpk-force	450.994	Glycogen-free cell
	cell no16 mid null-0024.jpk-force	584.001	Glycogen-free cell
	cell no16 mid null-0025.jpk-force	577.101	Glycogen-free cell
	cell no16 mid null-0026.jpk-force	476.068	Glycogen-free cell
	cell no16 mid null-0027.jpk-force	539.962	Glycogen-free cell
	cell no16 mid null-0028.jpk-force	416.991	Glycogen-free cell
	cell no16 mid null-0029.jpk-force	473.825	Glycogen-free cell
	cell no16 mid null-0032.jpk-force	383.897	Glycogen-free cell
	cell no16 mid null-0033.jpk-force	401.853	Glycogen-free cell
	cell no16 mid null-0034.jpk-force	493.94	Glycogen-free cell
	cell no16 mid null-0035.jpk-force	614.809	Glycogen-free cell
	cell no16 mid null-0036.jpk-force	641.887	Glycogen-free cell
	cell no16 mid null-0037.jpk-force	642.924	Glycogen-free cell
	cell no16 mid null-0038.jpk-force	637.791	Glycogen-free cell
	cell no16 mid null-0040.jpk-force	630.79	Glycogen-free cell
	cell no16 mid null-0043.jpk-force	639.902	Glycogen-free cell
	cell no16 mid null-0044.jpk-force	639.897	Glycogen-free cell
	cell no16 mid null-0051.jpk-force	419.653	Glycogen-free cell
	cell no16 mid null-0054.jpk-force	439.673	Glycogen-free cell
	cell no16 mid null-0058.jpk-force	456.748	Glycogen-free cell
	cell no16 mid null-0059.jpk-force	575.651	Glycogen-free cell
	cell no16 mid null-0060.jpk-force	615.517	Glycogen-free cell
	cell no16 mid null-0061.jpk-force	651.452	Glycogen-free cell
	cell no16 mid null-0062.jpk-force	637.563	Glycogen-free cell
	cell no16 mid null-0063.jpk-force	657.329	Glycogen-free cell
	cell no16 pole null-0008.jpk-force	398.875	Glycogen-free cell
	cell no16 pole null-0009.jpk-force	418.741	Glycogen-free cell
	cell no16 pole null-0010.jpk-force	417.6	Glycogen-free cell
	cell no16 pole null-0011.jpk-force	415.709	Glycogen-free cell
	cell no16 pole null-0012.jpk-force	418.8	Glycogen-free cell
	cell no16 pole null-0013.jpk-force	455.599	Glycogen-free cell
	cell no16 pole null-0014.jpk-force	470.75	Glycogen-free cell
	cell no16 pole null-0015.jpk-force	424.772	Glycogen-free cell
	cell no16 pole null-0016.jpk-force	477.644	Glycogen-free cell
	cell no16 pole null-0017.jpk-force	602.764	Glycogen-free cell
	cell no16 pole null-0018.jpk-force	602.776	Glycogen-free cell
	cell no16 pole null-0019.jpk-force	477.623	Glycogen-free cell
	cell no16 pole null-0020.jpk-force	476.719	Glycogen-free cell
	cell no16 pole null-0021.jpk-force	488.725	Glycogen-free cell
	cell no16 pole null-0022.jpk-force	485.695	Glycogen-free cell
	cell no16 pole null-0023.jpk-force	486.733	Glycogen-free cell
	cell no16 pole null-0024.jpk-force	516.731	Glycogen-free cell
	cell no16 pole null-0038.jpk-force	346.448	Glycogen-free cell
	cell no16 pole null-0039.jpk-force	466.339	Glycogen-free cell
	cell no16 pole null-0040.jpk-force	555.335	Glycogen-free cell
	cell no16 pole null-0041.jpk-force	644.523	Glycogen-free cell
	cell no16 pole null-0042.jpk-force	727.539	Glycogen-free cell
	cell no16 pole null-0043.jpk-force	756.555	Glycogen-free cell
	cell no16 pole null-0044.jpk-force	764.67	Glycogen-free cell
	cell no16 pole null-0045.jpk-force	772.623	Glycogen-free cell
	cell no16 pole null-0046.jpk-force	766.383	Glycogen-free cell
	cell no16 pole null-0047.jpk-force	756.441	Glycogen-free cell
	cell no16 pole null-0048.jpk-force	759.311	Glycogen-free cell
	cell no16 pole null-0049.jpk-force	761.373	Glycogen-free cell
	cell no16 pole null-0050.jpk-force	629.284	Glycogen-free cell
	cell no16 pole null-0051.jpk-force	768.332	Glycogen-free cell
	cell no16 pole null-0052.jpk-force	633.05	Glycogen-free cell
	cell no16 pole null-0053.jpk-force	768.308	Glycogen-free cell
	cell no16 pole null-0054.jpk-force	774.398	Glycogen-free cell
	cell no16 pole null-0055.jpk-force	769.552	Glycogen-free cell
	cell no16 pole null-0056.jpk-force	773.584	Glycogen-free cell
	cell no16 pole null-0057.jpk-force	769.691	Glycogen-free cell
	cell no16 pole null-0058.jpk-force	779.528	Glycogen-free cell
	cell no16 pole null-0059.jpk-force	778.481	Glycogen-free cell
	cell no16 pole null-0060.jpk-force	781.634	Glycogen-free cell
	cell no16 pole null-0061.jpk-force	784.541	Glycogen-free cell
	cell no16 pole null-0062.jpk-force	797.434	Glycogen-free cell
	cell no16 pole null-0063.jpk-force	793.348	Glycogen-free cell
	cell no5 mid null-0002.jpk-force	505.836	Glycogen-free cell
	cell no5 mid null-0003.jpk-force	518.782	Glycogen-free cell
	cell no5 mid null-0004.jpk-force	563.809	Glycogen-free cell
	cell no5 mid null-0005.jpk-force	575.879	Glycogen-free cell
	cell no5 mid null-0006.jpk-force	564.703	Glycogen-free cell
	cell no5 mid null-0007.jpk-force	575.72	Glycogen-free cell
	cell no5 mid null-0009.jpk-force	590.395	Glycogen-free cell
	cell no5 mid null-0010.jpk-force	594.716	Glycogen-free cell
	cell no5 mid null-0011.jpk-force	591.659	Glycogen-free cell
	cell no5 mid null-0012.jpk-force	587.439	Glycogen-free cell
	cell no5 mid null-0013.jpk-force	587.352	Glycogen-free cell
	cell no5 mid null-0014.jpk-force	591.61	Glycogen-free cell
	cell no5 mid null-0015.jpk-force	587.398	Glycogen-free cell
	cell no5 mid null-0016.jpk-force	598.466	Glycogen-free cell
	cell no5 mid null-0017.jpk-force	591.366	Glycogen-free cell
	cell no5 mid null-0018.jpk-force	593.341	Glycogen-free cell
	cell no5 mid null-0019.jpk-force	613.332	Glycogen-free cell
	cell no5 mid null-0044.jpk-force	470.012	Glycogen-free cell
	cell no5 mid null-0045.jpk-force	549.94	Glycogen-free cell
	cell no5 mid null-0046.jpk-force	562.973	Glycogen-free cell
	cell no5 mid null-0047.jpk-force	558.985	Glycogen-free cell
	cell no5 mid null-0049.jpk-force	567.861	Glycogen-free cell
	cell no5 mid null-0050.jpk-force	578.784	Glycogen-free cell
	cell no5 mid null-0051.jpk-force	583.886	Glycogen-free cell
	cell no5 mid null-0052.jpk-force	569.641	Glycogen-free cell
	cell no5 mid null-0053.jpk-force	588.435	Glycogen-free cell
	cell no5 mid null-0054.jpk-force	596.829	Glycogen-free cell
	cell no5 mid null-0055.jpk-force	592.619	Glycogen-free cell
	cell no5 mid null-0057.jpk-force	457.451	Glycogen-free cell
	cell no5 mid null-0058.jpk-force	549.428	Glycogen-free cell
	cell no5 mid null-0059.jpk-force	557.454	Glycogen-free cell
	cell no5 mid null-0060.jpk-force	551.532	Glycogen-free cell
	cell no5 mid null-0061.jpk-force	560.416	Glycogen-free cell
	cell no5 mid null-0062.jpk-force	613.359	Glycogen-free cell
	cell no5 mid null-0063.jpk-force	625.31	Glycogen-free cell
	cell no5 pole null-0004.jpk-force	770.492	Glycogen-free cell
	cell no5 pole null-0005.jpk-force	798.399	Glycogen-free cell
	cell no5 pole null-0006.jpk-force	735.405	Glycogen-free cell
	cell no5 pole null-0007.jpk-force	822.385	Glycogen-free cell
	cell no5 pole null-0008.jpk-force	847.344	Glycogen-free cell
	cell no5 pole null-0009.jpk-force	829.177	Glycogen-free cell
	cell no5 pole null-0010.jpk-force	836.064	Glycogen-free cell
	cell no5 pole null-0011.jpk-force	850.099	Glycogen-free cell
	cell no5 pole null-0012.jpk-force	849.95	Glycogen-free cell
	cell no5 pole null-0013.jpk-force	854.938	Glycogen-free cell
	cell no5 pole null-0014.jpk-force	865.967	Glycogen-free cell
	cell no5 pole null-0015.jpk-force	849.834	Glycogen-free cell
	cell no5 pole null-0016.jpk-force	853.045	Glycogen-free cell
	cell no5 pole null-0017.jpk-force	858.764	Glycogen-free cell
	cell no5 pole null-0018.jpk-force	835.77	Glycogen-free cell
	cell no5 pole null-0019.jpk-force	858.669	Glycogen-free cell
	cell no5 pole null-0020.jpk-force	481.909	Glycogen-free cell
	cell no5 pole null-0023.jpk-force	473.911	Glycogen-free cell
	cell no5 pole null-0024.jpk-force	539.789	Glycogen-free cell
	cell no5 pole null-0025.jpk-force	583.769	Glycogen-free cell
	cell no5 pole null-0026.jpk-force	569.603	Glycogen-free cell
	cell no5 pole null-0027.jpk-force	608.559	Glycogen-free cell
	cell no5 pole null-0028.jpk-force	606.811	Glycogen-free cell
	cell no5 pole null-0029.jpk-force	637.648	Glycogen-free cell
	cell no5 pole null-0030.jpk-force	642.712	Glycogen-free cell
	cell no5 pole null-0031.jpk-force	647.527	Glycogen-free cell
	cell no5 pole null-0032.jpk-force	657.544	Glycogen-free cell
	cell no5 pole null-0033.jpk-force	645.734	Glycogen-free cell
	cell no5 pole null-0034.jpk-force	654.843	Glycogen-free cell
	cell no5 pole null-0035.jpk-force	653.655	Glycogen-free cell
	cell no5 pole null-0036.jpk-force	660.442	Glycogen-free cell
	cell no5 pole null-0037.jpk-force	665.583	Glycogen-free cell
	cell no5 pole null-0038.jpk-force	674.659	Glycogen-free cell
	cell no5 pole null-0039.jpk-force	658.621	Glycogen-free cell
	cell no5 pole null-0041.jpk-force	675.547	Glycogen-free cell
	cell no5 pole null-0042.jpk-force	685.313	Glycogen-free cell
	cell no5 pole null-0043.jpk-force	668.494	Glycogen-free cell
	cell no5 pole null-0044.jpk-force	678.387	Glycogen-free cell
	cell no5 pole null-0045.jpk-force	687.296	Glycogen-free cell
	cell no5 pole null-0046.jpk-force	690.307	Glycogen-free cell
	cell no5 pole null-0047.jpk-force	699.308	Glycogen-free cell
	cell no5 pole null-0049.jpk-force	682.237	Glycogen-free cell
	cell no5 pole null-0050.jpk-force	691.168	Glycogen-free cell
	cell no5 pole null-0051.jpk-force	728.251	Glycogen-free cell
	cell no5 pole null-0052.jpk-force	739.345	Glycogen-free cell
	cell no5 pole null-0053.jpk-force	763.386	Glycogen-free cell
	cell no5 pole null-0054.jpk-force	772.137	Glycogen-free cell
	cell no5 pole null-0055.jpk-force	765.107	Glycogen-free cell
	cell no5 pole null-0056.jpk-force	781.128	Glycogen-free cell
	cell no5 pole null-0057.jpk-force	761.192	Glycogen-free cell
	cell no5 pole null-0058.jpk-force	769.09	Glycogen-free cell
	cell no5 pole null-0059.jpk-force	737.051	Glycogen-free cell
	cell no5 pole null-0060.jpk-force	764.146	Glycogen-free cell
	cell no5 pole null-0061.jpk-force	752.225	Glycogen-free cell
	cell no5 pole null-0062.jpk-force	759.059	Glycogen-free cell
	cell no5 pole null-0063.jpk-force	734.075	Glycogen-free cell
	cell no15 on null-0002.jpk-force	672.852	Glycogen-free cell
	cell no15 on null-0003.jpk-force	685.707	Glycogen-free cell
	cell no15 on null-0004.jpk-force	723.791	Glycogen-free cell
	cell no15 on null-0006.jpk-force	642.7	Glycogen-free cell
	cell no15 on null-0008.jpk-force	627.55	Glycogen-free cell
	cell no15 on null-0010.jpk-force	626.642	Glycogen-free cell
	cell no15 on null-0011.jpk-force	718.985	Glycogen-free cell
	cell no15 on null-0012.jpk-force	721.795	Glycogen-free cell
	cell no15 on null-0013.jpk-force	724.313	Glycogen-free cell
	cell no15 on null-0014.jpk-force	725.185	Glycogen-free cell
	cell no15 on null-0015.jpk-force	723.388	Glycogen-free cell
	cell no15 on null-0016.jpk-force	721.567	Glycogen-free cell
	cell no15 on null-0017.jpk-force	721.708	Glycogen-free cell
	cell no15 on null-0018.jpk-force	724.596	Glycogen-free cell
	cell no15 on null-0019.jpk-force	694.507	Glycogen-free cell
	cell no15 on null-0020.jpk-force	691.697	Glycogen-free cell
	cell no15 on null-0021.jpk-force	702.423	Glycogen-free cell
	cell no15 on null-0023.jpk-force	516.541	Glycogen-free cell
	cell no15 on null-0029.jpk-force	439.453	Glycogen-free cell
	cell no15 on null-0030.jpk-force	531.404	Glycogen-free cell
	cell no15 on null-0031.jpk-force	441.704	Glycogen-free cell
	cell no15 on null-0032.jpk-force	531.382	Glycogen-free cell
	cell no15 on null-0033.jpk-force	521.34	Glycogen-free cell
	cell no15 on null-0034.jpk-force	517.354	Glycogen-free cell
	cell no15 on null-0035.jpk-force	520.189	Glycogen-free cell
	cell no15 on null-0044.jpk-force	564.357	Glycogen-free cell
	cell no15 on null-0045.jpk-force	561.33	Glycogen-free cell
	cell no15 on null-0046.jpk-force	586.226	Glycogen-free cell
	cell no15 on null-0047.jpk-force	582.244	Glycogen-free cell
	cell no15 on null-0049.jpk-force	491.357	Glycogen-free cell
	cell no15 on null-0050.jpk-force	594.262	Glycogen-free cell
	cell no15 on null-0051.jpk-force	500.153	Glycogen-free cell
	cell no15 on null-0052.jpk-force	608.241	Glycogen-free cell
	cell no15 on null-0056.jpk-force	379.351	Glycogen-free cell
	cell no15 on null-0057.jpk-force	406.225	Glycogen-free cell
	cell no15 on null-0058.jpk-force	488.136	Glycogen-free cell
	cell no16 on null-0011.jpk-force	502.764	Glycogen-free cell
	cell no16 on null-0012.jpk-force	517.434	Glycogen-free cell
	cell no16 on null-0014.jpk-force	513.387	Glycogen-free cell
	cell no16 on null-0015.jpk-force	530.5	Glycogen-free cell
	cell no16 on null-0016.jpk-force	501.068	Glycogen-free cell
	cell no16 on null-0017.jpk-force	484.677	Glycogen-free cell
	cell no16 on null-0018.jpk-force	491.251	Glycogen-free cell
	cell no16 on null-0019.jpk-force	494.555	Glycogen-free cell
	cell no16 on null-0021.jpk-force	471.367	Glycogen-free cell
	cell no16 on null-0022.jpk-force	468.163	Glycogen-free cell
	cell no16 on null-0023.jpk-force	465.68	Glycogen-free cell
	cell no16 on null-0024.jpk-force	567.659	Glycogen-free cell
	cell no16 on null-0025.jpk-force	398.783	Glycogen-free cell
	cell no16 on null-0026.jpk-force	487.221	Glycogen-free cell
	cell no16 on null-0027.jpk-force	355.513	Glycogen-free cell
	cell no16 on null-0028.jpk-force	454.257	Glycogen-free cell
	cell no16 on null-0029.jpk-force	437.374	Glycogen-free cell
	cell no16 on null-0030.jpk-force	365.306	Glycogen-free cell
	cell no16 on null-0040.jpk-force	416.466	Glycogen-free cell
	cell no16 on null-0041.jpk-force	338.395	Glycogen-free cell
	cell no16 on null-0042.jpk-force	353.514	Glycogen-free cell
	cell no16 on null-0043.jpk-force	432.411	Glycogen-free cell
	cell no16 on null-0044.jpk-force	431.411	Glycogen-free cell
	cell no16 on null-0045.jpk-force	374.185	Glycogen-free cell
	cell no16 on null-0050.jpk-force	476.504	Glycogen-free cell
	cell no16 on null-0051.jpk-force	382.353	Glycogen-free cell
	cell no16 on null-0053.jpk-force	531.271	Glycogen-free cell
	cell no16 on null-0055.jpk-force	501.194	Glycogen-free cell
	cell no16 on null-0056.jpk-force	506.274	Glycogen-free cell
	cell no16 on null-0057.jpk-force	498.419	Glycogen-free cell
	cell no16 on null-0058.jpk-force	528.357	Glycogen-free cell
	cell no16 on null-0059.jpk-force	545.989	Glycogen-free cell
	cell no16 on null-0060.jpk-force	521.38	Glycogen-free cell
	cell no16 on null-0061.jpk-force	475.98	Glycogen-free cell
	cell no16 on null-0062.jpk-force	586.114	Glycogen-free cell
	cell no16 on null-0063.jpk-force	530.994	Glycogen-free cell
	cell no17 on null-0019.jpk-force	427.818	Glycogen-free cell
	cell no17 on null-0020.jpk-force	427.9	Glycogen-free cell
	cell no17 on null-0021.jpk-force	429.51	Glycogen-free cell
	cell no17 on null-0022.jpk-force	438.545	Glycogen-free cell
	cell no17 on null-0027.jpk-force	432.735	Glycogen-free cell
	cell no17 on null-0028.jpk-force	441.631	Glycogen-free cell
	cell no17 on null-0029.jpk-force	437.526	Glycogen-free cell
	cell no17 on null-0030.jpk-force	440.703	Glycogen-free cell
	cell no17 on null-0035.jpk-force	450.54	Glycogen-free cell
	cell no17 on null-0036.jpk-force	447.43	Glycogen-free cell
	cell no17 on null-0037.jpk-force	449.714	Glycogen-free cell
	cell no2 off null-0005.jpk-force	347.822	Glycogen-free cell
	cell no2 off null-0006.jpk-force	404.889	Glycogen-free cell
	cell no2 off null-0007.jpk-force	400.799	Glycogen-free cell
	cell no2 off null-0008.jpk-force	407.784	Glycogen-free cell
	cell no2 off null-0009.jpk-force	419	Glycogen-free cell
	cell no2 off null-0010.jpk-force	558.933	Glycogen-free cell
	cell no2 off null-0011.jpk-force	558.836	Glycogen-free cell
	cell no2 off null-0012.jpk-force	577.615	Glycogen-free cell
	cell no2 off null-0015.jpk-force	424.63	Glycogen-free cell
	cell no2 off null-0016.jpk-force	520.749	Glycogen-free cell
	cell no2 off null-0017.jpk-force	530.662	Glycogen-free cell
	cell no2 off null-0018.jpk-force	569.568	Glycogen-free cell
	cell no2 off null-0019.jpk-force	644.716	Glycogen-free cell
	cell no2 off null-0020.jpk-force	635.806	Glycogen-free cell
	cell no2 off null-0021.jpk-force	645.283	Glycogen-free cell
	cell no2 off null-0022.jpk-force	652.314	Glycogen-free cell
	cell no2 off null-0023.jpk-force	651.164	Glycogen-free cell
	cell no2 off null-0024.jpk-force	667.23	Glycogen-free cell
	cell no2 off null-0025.jpk-force	663.619	Glycogen-free cell
	cell no2 off null-0026.jpk-force	655.59	Glycogen-free cell
	cell no2 off null-0027.jpk-force	658.507	Glycogen-free cell
	cell no2 off null-0028.jpk-force	663.425	Glycogen-free cell
	cell no2 off null-0029.jpk-force	659.462	Glycogen-free cell
	cell no2 off null-0030.jpk-force	656.344	Glycogen-free cell
	cell no2 off null-0031.jpk-force	657.233	Glycogen-free cell
	cell no2 off null-0032.jpk-force	663.381	Glycogen-free cell
	cell no2 off null-0033.jpk-force	667.4	Glycogen-free cell
	cell no2 off null-0034.jpk-force	680.674	Glycogen-free cell
	cell no2 off null-0035.jpk-force	671.523	Glycogen-free cell
	cell no2 off null-0036.jpk-force	673.685	Glycogen-free cell
	cell no2 off null-0037.jpk-force	552.531	Glycogen-free cell
	cell no2 off null-0038.jpk-force	552.354	Glycogen-free cell
	cell no2 off null-0039.jpk-force	551.282	Glycogen-free cell
	cell no2 off null-0040.jpk-force	548.974	Glycogen-free cell
	cell no2 off null-0041.jpk-force	673.477	Glycogen-free cell
	cell no2 off null-0042.jpk-force	674.117	Glycogen-free cell
	cell no2 off null-0043.jpk-force	673.194	Glycogen-free cell
	cell no2 off null-0044.jpk-force	674.129	Glycogen-free cell
	cell no2 off null-0045.jpk-force	667.196	Glycogen-free cell
	cell no2 off null-0046.jpk-force	675.963	Glycogen-free cell
	cell no2 off null-0047.jpk-force	669.836	Glycogen-free cell
	cell no2 off null-0048.jpk-force	667.228	Glycogen-free cell
	cell no2 off null-0049.jpk-force	672.863	Glycogen-free cell
	cell no2 off null-0050.jpk-force	676.73	Glycogen-free cell
	cell no2 off null-0051.jpk-force	685.907	Glycogen-free cell
	cell no2 off null-0052.jpk-force	675.247	Glycogen-free cell
	cell no2 off null-0053.jpk-force	556.252	Glycogen-free cell
	cell no2 off null-0054.jpk-force	559.233	Glycogen-free cell
	cell no2 off null-0055.jpk-force	551.012	Glycogen-free cell
	cell no2 off null-0056.jpk-force	548.987	Glycogen-free cell
	cell no2 off null-0057.jpk-force	557.999	Glycogen-free cell
	cell no2 off null-0058.jpk-force	676.672	Glycogen-free cell
	cell no2 off null-0059.jpk-force	674.979	Glycogen-free cell
	cell no2 off null-0060.jpk-force	698.062	Glycogen-free cell
	cell no2 off null-0061.jpk-force	686.908	Glycogen-free cell
	cell no2 off null-0062.jpk-force	681.903	Glycogen-free cell
	cell no2 off null-0063.jpk-force	680.065	Glycogen-free cell
	cell no2 on null-0004.jpk-force	468.265	Glycogen-free cell
	cell no2 on null-0006.jpk-force	467.309	Glycogen-free cell
	cell no2 on null-0009.jpk-force	491.027	Glycogen-free cell
	cell no2 on null-0011.jpk-force	507.22	Glycogen-free cell
	cell no2 on null-0012.jpk-force	523.006	Glycogen-free cell
	cell no2 on null-0013.jpk-force	534.265	Glycogen-free cell
	cell no2 on null-0014.jpk-force	543.202	Glycogen-free cell
	cell no2 on null-0015.jpk-force	560.99	Glycogen-free cell
	cell no2 on null-0016.jpk-force	558.818	Glycogen-free cell
	cell no2 on null-0017.jpk-force	538.195	Glycogen-free cell
	cell no2 on null-0018.jpk-force	554.801	Glycogen-free cell
	cell no2 on null-0019.jpk-force	558.886	Glycogen-free cell
	cell no2 on null-0020.jpk-force	555.058	Glycogen-free cell
	cell no2 on null-0021.jpk-force	563.873	Glycogen-free cell
	cell no2 on null-0022.jpk-force	586.05	Glycogen-free cell
	cell no2 on null-0023.jpk-force	587.723	Glycogen-free cell
	cell no2 on null-0024.jpk-force	609.91	Glycogen-free cell
	cell no2 on null-0025.jpk-force	543.847	Glycogen-free cell
	cell no2 on null-0026.jpk-force	598.704	Glycogen-free cell
	cell no2 on null-0027.jpk-force	611.807	Glycogen-free cell
	cell no2 on null-0028.jpk-force	639.719	Glycogen-free cell
	cell no2 on null-0029.jpk-force	605.797	Glycogen-free cell
	cell no2 on null-0030.jpk-force	636.816	Glycogen-free cell
	cell no2 on null-0031.jpk-force	639.004	Glycogen-free cell
	cell no2 on null-0032.jpk-force	597.475	Glycogen-free cell
	cell no2 on null-0033.jpk-force	571.818	Glycogen-free cell
	cell no2 on null-0034.jpk-force	572.698	Glycogen-free cell
	cell no2 on null-0035.jpk-force	583.056	Glycogen-free cell
	cell no2 on null-0036.jpk-force	500.073	Glycogen-free cell
	cell no2 on null-0037.jpk-force	507.69	Glycogen-free cell
	cell no2 on null-0038.jpk-force	600.637	Glycogen-free cell
	cell no2 on null-0039.jpk-force	601.408	Glycogen-free cell
	cell no2 on null-0040.jpk-force	613.392	Glycogen-free cell
	cell no2 on null-0041.jpk-force	577.5	Glycogen-free cell
	cell no2 on null-0042.jpk-force	495.723	Glycogen-free cell
	cell no2 on null-0043.jpk-force	496.092	Glycogen-free cell
	cell no2 on null-0044.jpk-force	495.915	Glycogen-free cell
	cell no2 on null-0045.jpk-force	490.605	Glycogen-free cell
	cell no2 on null-0046.jpk-force	519.569	Glycogen-free cell
	cell no2 on null-0047.jpk-force	531.103	Glycogen-free cell
	cell no2 on null-0048.jpk-force	513.371	Glycogen-free cell
	cell no2 on null-0049.jpk-force	510.365	Glycogen-free cell
	cell no2 on null-0050.jpk-force	507.042	Glycogen-free cell
	cell no2 on null-0051.jpk-force	507.198	Glycogen-free cell
	cell no2 on null-0052.jpk-force	506.331	Glycogen-free cell
	cell no2 on null-0053.jpk-force	500.458	Glycogen-free cell
	cell no2 on null-0054.jpk-force	498.364	Glycogen-free cell
	cell no2 on null-0055.jpk-force	495.165	Glycogen-free cell
	cell no2 on null-0056.jpk-force	503.237	Glycogen-free cell
	cell no2 on null-0057.jpk-force	491.422	Glycogen-free cell
	cell no2 on null-0058.jpk-force	497.235	Glycogen-free cell
	cell no2 on null-0059.jpk-force	503.134	Glycogen-free cell
	cell no2 on null-0060.jpk-force	502.121	Glycogen-free cell
	cell no2 on null-0061.jpk-force	503.153	Glycogen-free cell
	cell no2 on null-0062.jpk-force	528.306	Glycogen-free cell
	cell no2 on null-0063.jpk-force	680.042	Glycogen-free cell
	cell no6 on null-0001.jpk-force	769.891	Glycogen-free cell
	cell no6 on null-0002.jpk-force	781.739	Glycogen-free cell
	cell no6 on null-0003.jpk-force	776.826	Glycogen-free cell
	cell no6 on null-0004.jpk-force	828.768	Glycogen-free cell
	cell no6 on null-0005.jpk-force	864.426	Glycogen-free cell
	cell no6 on null-0006.jpk-force	841.301	Glycogen-free cell
	cell no6 on null-0007.jpk-force	958.847	Glycogen-free cell
	cell no6 on null-0008.jpk-force	946.566	Glycogen-free cell
	cell no6 on null-0009.jpk-force	843.858	Glycogen-free cell
	cell no6 on null-0010.jpk-force	838.555	Glycogen-free cell
	cell no6 on null-0014.jpk-force	731.4	Glycogen-free cell
	cell no6 on null-0015.jpk-force	612.403	Glycogen-free cell
	cell no6 on null-0016.jpk-force	495.526	Glycogen-free cell
	cell no6 on null-0023.jpk-force	472.36	Glycogen-free cell
	cell no6 on null-0024.jpk-force	543.358	Glycogen-free cell
	cell no6 on null-0025.jpk-force	542.178	Glycogen-free cell
	cell no6 on null-0026.jpk-force	549.333	Glycogen-free cell
	cell no6 on null-0027.jpk-force	555.151	Glycogen-free cell
	cell no6 on null-0028.jpk-force	565.162	Glycogen-free cell
	cell no6 on null-0029.jpk-force	677.092	Glycogen-free cell
	cell no6 on null-0033.jpk-force	708.303	Glycogen-free cell
	cell no6 on null-0034.jpk-force	710.293	Glycogen-free cell
	cell no6 on null-0036.jpk-force	710.165	Glycogen-free cell
	cell no6 on null-0037.jpk-force	713.216	Glycogen-free cell
	cell no6 on null-0038.jpk-force	722.333	Glycogen-free cell
	cell no6 on null-0039.jpk-force	725.465	Glycogen-free cell
	cell no6 on null-0040.jpk-force	732.187	Glycogen-free cell
	cell no6 on null-0041.jpk-force	654.207	Glycogen-free cell
	cell no6 on null-0042.jpk-force	807.23	Glycogen-free cell
	cell no6 on null-0043.jpk-force	848.899	Glycogen-free cell
	cell no6 on null-0044.jpk-force	880.208	Glycogen-free cell
	cell no6 on null-0046.jpk-force	903.124	Glycogen-free cell
	cell no6 on null-0047.jpk-force	927.304	Glycogen-free cell
	cell no6 on null-0048.jpk-force	860.107	Glycogen-free cell
	cell no6 on null-0050.jpk-force	921.25	Glycogen-free cell
	cell no6 on null-0051.jpk-force	939.287	Glycogen-free cell
	cell no6 on null-0052.jpk-force	962.931	Glycogen-free cell
	cell no6 on null-0053.jpk-force	935.169	Glycogen-free cell
	cell no6 on null-0054.jpk-force	948.322	Glycogen-free cell
	cell no6 on null-0055.jpk-force	980.76	Glycogen-free cell
	cell no6 on null-0056.jpk-force	954.281	Glycogen-free cell
	cell no6 on null-0057.jpk-force	959.863	Glycogen-free cell
	cell no6 on null-0058.jpk-force	974.218	Glycogen-free cell
	cell no6 on null-0059.jpk-force	993.902	Glycogen-free cell
	cell no6 on null-0060.jpk-force	957.883	Glycogen-free cell
	cell no6 on null-0061.jpk-force	969.131	Glycogen-free cell
	cell no6 on null-0062.jpk-force	972.074	Glycogen-free cell
	cell no6 on null-0063.jpk-force	980.971	Glycogen-free cell
